# Supplementary material for: A topological data analysis-based method for gait signals with an application to the study of multiple sclerosis
Source: PLoS One. 2022 May 13;17(5):e0268475. doi: 10.1371/journal.pone.0268475 (PMC9106173; doi:10.1371/journal.pone.0268475)
Supplement: S1 Data — (ZIP) [file pone.0268475.s005.zip]

Archive with 520 entries (517 files):
- PlosOneData/
- __MACOSX/._PlosOneData
- PlosOneData/.DS_Store
- __MACOSX/PlosOneData/._.DS_Store
- PlosOneData/Pathological_subjects/
- __MACOSX/PlosOneData/._Pathological_subjects
- PlosOneData/Healthy_subjects/
- __MACOSX/PlosOneData/._Healthy_subjects
- PlosOneData/Pathological_subjects/MS_109
- PlosOneData/Pathological_subjects/MS_304
- PlosOneData/Pathological_subjects/MS_136
- PlosOneData/Pathological_subjects/MS_131
- PlosOneData/Pathological_subjects/MS_303
- PlosOneData/Pathological_subjects/MS_138
- PlosOneData/Pathological_subjects/MS_107
- PlosOneData/Pathological_subjects/MS_335
- PlosOneData/Pathological_subjects/MS_332
- PlosOneData/Pathological_subjects/MS_100
- PlosOneData/Pathological_subjects/MS_154
- PlosOneData/Pathological_subjects/MS_153
- PlosOneData/Pathological_subjects/MS_198
- PlosOneData/Pathological_subjects/MS_191
- PlosOneData/Pathological_subjects/MS_165
- PlosOneData/Pathological_subjects/MS_162
- PlosOneData/Pathological_subjects/MS_350
- PlosOneData/Pathological_subjects/MS_196
- PlosOneData/Pathological_subjects/MS_101
- PlosOneData/Pathological_subjects/MS_333
- PlosOneData/Pathological_subjects/MS_139
- PlosOneData/Pathological_subjects/MS_334
- PlosOneData/Pathological_subjects/MS_106
- PlosOneData/Pathological_subjects/MS_302
- PlosOneData/Pathological_subjects/MS_130
- PlosOneData/Pathological_subjects/MS_108
- PlosOneData/Pathological_subjects/MS_137
- PlosOneData/Pathological_subjects/MS_305
- PlosOneData/Pathological_subjects/MS_197
- PlosOneData/Pathological_subjects/MS_351
- PlosOneData/Pathological_subjects/MS_163
- PlosOneData/Pathological_subjects/MS_164
- PlosOneData/Pathological_subjects/MS_190
- PlosOneData/Pathological_subjects/MS_152
- PlosOneData/Pathological_subjects/MS_199
- PlosOneData/Pathological_subjects/MS_155
- PlosOneData/Pathological_subjects/MS_78
- PlosOneData/Pathological_subjects/MS_215
- PlosOneData/Pathological_subjects/MS_47
- PlosOneData/Pathological_subjects/MS_40
- PlosOneData/Pathological_subjects/MS_212
- PlosOneData/Pathological_subjects/MS_49
- PlosOneData/Pathological_subjects/MS_76
- PlosOneData/Pathological_subjects/MS_82
- PlosOneData/Pathological_subjects/MS_224
- PlosOneData/Pathological_subjects/.DS_Store
- __MACOSX/PlosOneData/Pathological_subjects/._.DS_Store
- PlosOneData/Pathological_subjects/MS_85
- PlosOneData/Pathological_subjects/MS_223
- PlosOneData/Pathological_subjects/MS_71
- PlosOneData/Pathological_subjects/MS_277
- PlosOneData/Pathological_subjects/MS_283
- PlosOneData/Pathological_subjects/MS_25
- PlosOneData/Pathological_subjects/MS_248
- PlosOneData/Pathological_subjects/MS_284
- PlosOneData/Pathological_subjects/MS_22
- PlosOneData/Pathological_subjects/MS_270
- PlosOneData/Pathological_subjects/MS_14
- PlosOneData/Pathological_subjects/MS_2
- PlosOneData/Pathological_subjects/MS_246
- PlosOneData/Pathological_subjects/MS_279
- PlosOneData/Pathological_subjects/MS_241
- PlosOneData/Pathological_subjects/MS_5
- PlosOneData/Pathological_subjects/MS_13
- PlosOneData/Pathological_subjects/MS_70
- PlosOneData/Pathological_subjects/MS_222
- PlosOneData/Pathological_subjects/MS_84
- PlosOneData/Pathological_subjects/MS_48
- PlosOneData/Pathological_subjects/MS_225
- PlosOneData/Pathological_subjects/MS_83
- PlosOneData/Pathological_subjects/MS_77
- PlosOneData/Pathological_subjects/MS_213
- PlosOneData/Pathological_subjects/MS_41
- PlosOneData/Pathological_subjects/MS_79
- PlosOneData/Pathological_subjects/MS_46
- PlosOneData/Pathological_subjects/MS_214
- PlosOneData/Pathological_subjects/MS_12
- PlosOneData/Pathological_subjects/MS_240
- PlosOneData/Pathological_subjects/MS_4
- PlosOneData/Pathological_subjects/MS_3
- PlosOneData/Pathological_subjects/MS_247
- PlosOneData/Pathological_subjects/MS_15
- PlosOneData/Pathological_subjects/MS_278
- PlosOneData/Pathological_subjects/MS_271
- PlosOneData/Pathological_subjects/MS_23
- PlosOneData/Pathological_subjects/MS_285
- PlosOneData/Pathological_subjects/MS_24
- PlosOneData/Pathological_subjects/MS_282
- PlosOneData/Pathological_subjects/MS_276
- PlosOneData/Pathological_subjects/MS_249
- PlosOneData/Pathological_subjects/MS_39
- PlosOneData/Pathological_subjects/MS_254
- PlosOneData/Pathological_subjects/MS_298
- PlosOneData/Pathological_subjects/MS_253
- PlosOneData/Pathological_subjects/MS_265
- PlosOneData/Pathological_subjects/MS_37
- PlosOneData/Pathological_subjects/MS_291
- PlosOneData/Pathological_subjects/MS_30
- PlosOneData/Pathological_subjects/MS_296
- PlosOneData/Pathological_subjects/MS_262
- PlosOneData/Pathological_subjects/MS_236
- PlosOneData/Pathological_subjects/MS_90
- PlosOneData/Pathological_subjects/MS_209
- PlosOneData/Pathological_subjects/MS_231
- PlosOneData/Pathological_subjects/MS_97
- PlosOneData/Pathological_subjects/MS_207
- PlosOneData/Pathological_subjects/MS_55
- PlosOneData/Pathological_subjects/MS_238
- PlosOneData/Pathological_subjects/MS_52
- PlosOneData/Pathological_subjects/MS_200
- PlosOneData/Pathological_subjects/MS_99
- PlosOneData/Pathological_subjects/MS_263
- PlosOneData/Pathological_subjects/MS_297
- PlosOneData/Pathological_subjects/MS_31
- PlosOneData/Pathological_subjects/MS_290
- PlosOneData/Pathological_subjects/MS_36
- PlosOneData/Pathological_subjects/MS_264
- PlosOneData/Pathological_subjects/MS_299
- PlosOneData/Pathological_subjects/MS_252
- PlosOneData/Pathological_subjects/MS_38
- PlosOneData/Pathological_subjects/MS_255
- PlosOneData/Pathological_subjects/MS_201
- PlosOneData/Pathological_subjects/MS_53
- PlosOneData/Pathological_subjects/MS_98
- PlosOneData/Pathological_subjects/MS_54
- PlosOneData/Pathological_subjects/MS_206
- PlosOneData/Pathological_subjects/MS_239
- PlosOneData/Pathological_subjects/MS_62
- PlosOneData/Pathological_subjects/MS_96
- PlosOneData/Pathological_subjects/MS_230
- PlosOneData/Pathological_subjects/MS_91
- PlosOneData/Pathological_subjects/MS_237
- PlosOneData/Pathological_subjects/MS_65
- PlosOneData/Pathological_subjects/MS_208
- PlosOneData/Pathological_subjects/MS_148
- PlosOneData/Pathological_subjects/MS_183
- PlosOneData/Pathological_subjects/MS_177
- PlosOneData/Pathological_subjects/MS_345
- PlosOneData/Pathological_subjects/MS_342
- PlosOneData/Pathological_subjects/MS_170
- PlosOneData/Pathological_subjects/MS_184
- PlosOneData/Pathological_subjects/MS_179
- PlosOneData/Pathological_subjects/MS_146
- PlosOneData/Pathological_subjects/MS_141
- PlosOneData/Pathological_subjects/MS_327
- PlosOneData/Pathological_subjects/MS_115
- PlosOneData/Pathological_subjects/MS_318
- PlosOneData/Pathological_subjects/MS_112
- PlosOneData/Pathological_subjects/MS_320
- PlosOneData/Pathological_subjects/MS_124
- PlosOneData/Pathological_subjects/MS_316
- PlosOneData/Pathological_subjects/MS_329
- PlosOneData/Pathological_subjects/MS_311
- PlosOneData/Pathological_subjects/MS_123
- PlosOneData/Pathological_subjects/MS_140
- PlosOneData/Pathological_subjects/MS_178
- PlosOneData/Pathological_subjects/MS_147
- PlosOneData/Pathological_subjects/MS_185
- PlosOneData/Pathological_subjects/MS_171
- PlosOneData/Pathological_subjects/MS_343
- PlosOneData/Pathological_subjects/MS_149
- PlosOneData/Pathological_subjects/MS_344
- PlosOneData/Pathological_subjects/MS_176
- PlosOneData/Pathological_subjects/MS_182
- PlosOneData/Pathological_subjects/MS_122
- PlosOneData/Pathological_subjects/MS_310
- PlosOneData/Pathological_subjects/MS_317
- PlosOneData/Pathological_subjects/MS_125
- PlosOneData/Pathological_subjects/MS_328
- PlosOneData/Pathological_subjects/MS_321
- PlosOneData/Pathological_subjects/MS_113
- PlosOneData/Pathological_subjects/MS_114
- PlosOneData/Pathological_subjects/MS_326
- PlosOneData/Pathological_subjects/MS_319
- PlosOneData/Pathological_subjects/MS_150
- PlosOneData/Pathological_subjects/MS_157
- PlosOneData/Pathological_subjects/MS_168
- PlosOneData/Pathological_subjects/MS_161
- PlosOneData/Pathological_subjects/MS_195
- PlosOneData/Pathological_subjects/MS_192
- PlosOneData/Pathological_subjects/MS_166
- PlosOneData/Pathological_subjects/MS_159
- PlosOneData/Pathological_subjects/MS_300
- PlosOneData/Pathological_subjects/MS_132
- PlosOneData/Pathological_subjects/MS_338
- PlosOneData/Pathological_subjects/MS_135
- PlosOneData/Pathological_subjects/MS_307
- PlosOneData/Pathological_subjects/MS_103
- PlosOneData/Pathological_subjects/MS_331
- PlosOneData/Pathological_subjects/MS_309
- PlosOneData/Pathological_subjects/MS_336
- PlosOneData/Pathological_subjects/MS_104
- PlosOneData/Pathological_subjects/MS_167
- PlosOneData/Pathological_subjects/MS_193
- PlosOneData/Pathological_subjects/MS_158
- PlosOneData/Pathological_subjects/MS_194
- PlosOneData/Pathological_subjects/MS_160
- PlosOneData/Pathological_subjects/MS_352
- __MACOSX/PlosOneData/Pathological_subjects/._MS_352
- PlosOneData/Pathological_subjects/MS_156
- PlosOneData/Pathological_subjects/MS_169
- PlosOneData/Pathological_subjects/MS_151
- PlosOneData/Pathological_subjects/MS_308
- PlosOneData/Pathological_subjects/MS_105
- PlosOneData/Pathological_subjects/MS_337
- PlosOneData/Pathological_subjects/MS_330
- PlosOneData/Pathological_subjects/MS_102
- PlosOneData/Pathological_subjects/MS_339
- PlosOneData/Pathological_subjects/MS_306
- PlosOneData/Pathological_subjects/MS_134
- PlosOneData/Pathological_subjects/MS_133
- PlosOneData/Pathological_subjects/MS_301
- PlosOneData/Pathological_subjects/MS_287
- PlosOneData/Pathological_subjects/MS_21
- PlosOneData/Pathological_subjects/MS_273
- PlosOneData/Pathological_subjects/MS_8
- PlosOneData/Pathological_subjects/MS_274
- PlosOneData/Pathological_subjects/MS_280
- PlosOneData/Pathological_subjects/MS_26
- PlosOneData/Pathological_subjects/MS_19
- PlosOneData/Pathological_subjects/MS_242
- PlosOneData/Pathological_subjects/MS_6
- PlosOneData/Pathological_subjects/MS_10
- PlosOneData/Pathological_subjects/MS_289
- PlosOneData/Pathological_subjects/MS_17
- PlosOneData/Pathological_subjects/MS_1
- PlosOneData/Pathological_subjects/MS_245
- PlosOneData/Pathological_subjects/MS_28
- PlosOneData/Pathological_subjects/MS_88
- PlosOneData/Pathological_subjects/MS_43
- PlosOneData/Pathological_subjects/MS_211
- PlosOneData/Pathological_subjects/MS_229
- PlosOneData/Pathological_subjects/MS_216
- PlosOneData/Pathological_subjects/MS_44
- PlosOneData/Pathological_subjects/MS_86
- PlosOneData/Pathological_subjects/MS_220
- PlosOneData/Pathological_subjects/MS_72
- PlosOneData/Pathological_subjects/MS_218
- PlosOneData/Pathological_subjects/MS_75
- PlosOneData/Pathological_subjects/MS_81
- PlosOneData/Pathological_subjects/MS_227
- PlosOneData/Pathological_subjects/MS_244
- PlosOneData/Pathological_subjects/MS_16
- PlosOneData/Pathological_subjects/MS_29
- PlosOneData/Pathological_subjects/MS_11
- PlosOneData/Pathological_subjects/MS_243
- PlosOneData/Pathological_subjects/MS_7
- PlosOneData/Pathological_subjects/MS_288
- PlosOneData/Pathological_subjects/MS_27
- PlosOneData/Pathological_subjects/MS_281
- PlosOneData/Pathological_subjects/MS_275
- PlosOneData/Pathological_subjects/MS_18
- PlosOneData/Pathological_subjects/MS_272
- PlosOneData/Pathological_subjects/MS_20
- PlosOneData/Pathological_subjects/MS_286
- PlosOneData/Pathological_subjects/MS_9
- PlosOneData/Pathological_subjects/MS_219
- PlosOneData/Pathological_subjects/MS_226
- PlosOneData/Pathological_subjects/MS_80
- PlosOneData/Pathological_subjects/MS_74
- PlosOneData/Pathological_subjects/MS_73
- PlosOneData/Pathological_subjects/MS_221
- PlosOneData/Pathological_subjects/MS_87
- PlosOneData/Pathological_subjects/MS_228
- PlosOneData/Pathological_subjects/MS_45
- PlosOneData/Pathological_subjects/MS_217
- PlosOneData/Pathological_subjects/MS_89
- PlosOneData/Pathological_subjects/MS_210
- PlosOneData/Pathological_subjects/MS_42
- PlosOneData/Pathological_subjects/MS_232
- PlosOneData/Pathological_subjects/MS_94
- PlosOneData/Pathological_subjects/MS_67
- PlosOneData/Pathological_subjects/MS_235
- PlosOneData/Pathological_subjects/MS_93
- PlosOneData/Pathological_subjects/MS_58
- PlosOneData/Pathological_subjects/MS_51
- PlosOneData/Pathological_subjects/MS_203
- PlosOneData/Pathological_subjects/MS_204
- PlosOneData/Pathological_subjects/MS_56
- PlosOneData/Pathological_subjects/MS_69
- PlosOneData/Pathological_subjects/MS_250
- PlosOneData/Pathological_subjects/MS_268
- PlosOneData/Pathological_subjects/MS_257
- PlosOneData/Pathological_subjects/MS_33
- PlosOneData/Pathological_subjects/MS_295
- PlosOneData/Pathological_subjects/MS_261
- PlosOneData/Pathological_subjects/MS_259
- PlosOneData/Pathological_subjects/MS_266
- PlosOneData/Pathological_subjects/MS_34
- PlosOneData/Pathological_subjects/MS_292
- PlosOneData/Pathological_subjects/MS_57
- PlosOneData/Pathological_subjects/MS_205
[truncated: 220 more entries]
