# Supplementary material for: A topological data analysis-based method for gait signals with an application to the study of multiple sclerosis
Source: PLoS One. 2022 May 13;17(5):e0268475. doi: 10.1371/journal.pone.0268475 (PMC9106173; doi:10.1371/journal.pone.0268475)
Supplement: S1 Data — (ZIP) [file pone.0268475.s005.zip › PlosOneData/Pathological_subjects/MS_109]

	Gyr_Y
0 days 00:00:08.780000	-0.10588099999999999
0 days 00:00:08.790000	-0.8808530000000001
0 days 00:00:08.800000	-1.231139
0 days 00:00:08.810000	-1.194806
0 days 00:00:08.820000	-1.14588
0 days 00:00:08.830000	-1.4186459999999999
0 days 00:00:08.840000	-1.7741779999999998
0 days 00:00:08.850000	-1.456974
0 days 00:00:08.860000	-0.298075
0 days 00:00:08.870000	0.189984
0 days 00:00:08.880000	0.026851
0 days 00:00:08.890000	0.062716
0 days 00:00:08.900000	0.05485
0 days 00:00:08.910000	0.043025
0 days 00:00:08.920000	0.055678
0 days 00:00:08.930000	0.074416
0 days 00:00:08.940000	0.10804200000000001
0 days 00:00:08.950000	0.11345999999999999
0 days 00:00:08.960000	0.10848499999999998
0 days 00:00:08.970000	0.09838
0 days 00:00:08.980000	0.088992
0 days 00:00:08.990000	0.13462000000000002
0 days 00:00:09	0.17285
0 days 00:00:09.010000	0.22598400000000002
0 days 00:00:09.020000	0.270433
0 days 00:00:09.030000	0.296725
0 days 00:00:09.040000	0.28675900000000004
0 days 00:00:09.050000	0.2385
0 days 00:00:09.060000	0.189019
0 days 00:00:09.070000	0.142232
0 days 00:00:09.080000	0.117302
0 days 00:00:09.090000	0.103644
0 days 00:00:09.100000	0.095171
0 days 00:00:09.110000	0.077671
0 days 00:00:09.120000	0.072956
0 days 00:00:09.130000	0.05315399999999999
0 days 00:00:09.140000	0.040822000000000004
0 days 00:00:09.150000	0.018681
0 days 00:00:09.160000	0.008612
0 days 00:00:09.170000	-0.0056170000000000005
0 days 00:00:09.180000	0.005919
0 days 00:00:09.190000	0.021675
0 days 00:00:09.200000	0.041555
0 days 00:00:09.210000	0.04768
0 days 00:00:09.220000	0.035517
0 days 00:00:09.230000	0.027669
0 days 00:00:09.240000	0.020281
0 days 00:00:09.250000	0.009954000000000001
0 days 00:00:09.260000	0.006587999999999999
0 days 00:00:09.270000	0.000711
0 days 00:00:09.280000	0.0033420000000000004
0 days 00:00:09.290000	0.010064
0 days 00:00:09.300000	0.026086
0 days 00:00:09.310000	0.031731
0 days 00:00:09.320000	0.02251
0 days 00:00:09.330000	0.023169
0 days 00:00:09.340000	0.017985
0 days 00:00:09.350000	0.018869
0 days 00:00:09.360000	-0.006443000000000001
0 days 00:00:09.370000	-0.032161
0 days 00:00:09.380000	-0.05436900000000001
0 days 00:00:09.390000	-0.08105
0 days 00:00:09.400000	-0.128805
0 days 00:00:09.410000	-0.158914
0 days 00:00:09.420000	-0.22252
0 days 00:00:09.430000	-0.266426
0 days 00:00:09.440000	-0.40817600000000004
0 days 00:00:09.450000	-0.521832
0 days 00:00:09.460000	-0.649944
0 days 00:00:09.470000	-0.765039
0 days 00:00:09.480000	-0.8912479999999999
0 days 00:00:09.490000	-1.0492569999999999
0 days 00:00:09.500000	-1.1753149999999999
0 days 00:00:09.510000	-1.2922200000000001
0 days 00:00:09.520000	-1.4201409999999999
0 days 00:00:09.530000	-1.5547549999999999
0 days 00:00:09.540000	-1.6620099999999998
0 days 00:00:09.550000	-1.775461
0 days 00:00:09.560000	-1.951972
0 days 00:00:09.570000	-2.3502509999999996
0 days 00:00:09.580000	-2.721202
0 days 00:00:09.590000	-2.865459
0 days 00:00:09.600000	-3.093362
0 days 00:00:09.610000	-3.379146
0 days 00:00:09.620000	-3.6059879999999995
0 days 00:00:09.630000	-3.830678
0 days 00:00:09.640000	-4.02184
0 days 00:00:09.650000	-4.139804
0 days 00:00:09.660000	-4.180862
0 days 00:00:09.670000	-4.055416
0 days 00:00:09.680000	-3.716508
0 days 00:00:09.690000	-3.115348
0 days 00:00:09.700000	-2.291497
0 days 00:00:09.710000	-1.043683
0 days 00:00:09.720000	0.036124
0 days 00:00:09.730000	0.770717
0 days 00:00:09.740000	1.879973
0 days 00:00:09.750000	3.008721
0 days 00:00:09.760000	3.736644
0 days 00:00:09.770000	4.1185160000000005
0 days 00:00:09.780000	4.292889
0 days 00:00:09.790000	4.237355
0 days 00:00:09.800000	4.001218
0 days 00:00:09.810000	3.68395
0 days 00:00:09.820000	3.2941839999999996
0 days 00:00:09.830000	2.827326
0 days 00:00:09.840000	2.327155
0 days 00:00:09.850000	1.8164930000000001
0 days 00:00:09.860000	1.317053
0 days 00:00:09.870000	0.88625
0 days 00:00:09.880000	0.527963
0 days 00:00:09.890000	0.24125
0 days 00:00:09.900000	0.016291999999999997
0 days 00:00:09.910000	-0.120349
0 days 00:00:09.920000	-0.177688
0 days 00:00:09.930000	-0.163393
0 days 00:00:09.940000	-0.064203
0 days 00:00:09.950000	0.12195999999999999
0 days 00:00:09.960000	0.375531
0 days 00:00:09.970000	0.663884
0 days 00:00:09.980000	0.9632299999999999
0 days 00:00:09.990000	1.238479
0 days 00:00:10	1.50158
0 days 00:00:10.010000	1.738143
0 days 00:00:10.020000	1.907787
0 days 00:00:10.030000	1.995293
0 days 00:00:10.040000	2.0114240000000003
0 days 00:00:10.050000	1.989396
0 days 00:00:10.060000	1.939756
0 days 00:00:10.070000	1.895199
0 days 00:00:10.080000	1.868095
0 days 00:00:10.090000	1.827179
0 days 00:00:10.100000	1.7568119999999998
0 days 00:00:10.110000	1.6409099999999999
0 days 00:00:10.120000	1.520993
0 days 00:00:10.130000	1.357221
0 days 00:00:10.140000	1.116241
0 days 00:00:10.150000	0.82685
0 days 00:00:10.160000	0.509783
0 days 00:00:10.170000	0.182501
0 days 00:00:10.180000	-0.21261599999999997
0 days 00:00:10.190000	-1.2009379999999998
0 days 00:00:10.200000	-2.261021
0 days 00:00:10.210000	-2.638341
0 days 00:00:10.220000	-2.926515
0 days 00:00:10.230000	-3.4948550000000003
0 days 00:00:10.240000	-3.5703620000000003
0 days 00:00:10.250000	-1.745838
0 days 00:00:10.260000	0.171406
0 days 00:00:10.270000	0.130932
0 days 00:00:10.280000	0.2406
0 days 00:00:10.290000	0.078433
0 days 00:00:10.300000	0.081715
0 days 00:00:10.310000	0.085602
0 days 00:00:10.320000	0.10750499999999999
0 days 00:00:10.330000	0.08217
0 days 00:00:10.340000	0.009327
0 days 00:00:10.350000	-0.043275
0 days 00:00:10.360000	-0.049532
0 days 00:00:10.370000	-0.019333000000000003
0 days 00:00:10.380000	0.024588
0 days 00:00:10.390000	0.092472
0 days 00:00:10.400000	0.15195699999999998
0 days 00:00:10.410000	0.190063
0 days 00:00:10.420000	0.191522
0 days 00:00:10.430000	0.169309
0 days 00:00:10.440000	0.137435
0 days 00:00:10.450000	0.097222
0 days 00:00:10.460000	0.06972300000000001
0 days 00:00:10.470000	0.055412
0 days 00:00:10.480000	0.067246
0 days 00:00:10.490000	0.10454100000000001
0 days 00:00:10.500000	0.148098
0 days 00:00:10.510000	0.189951
0 days 00:00:10.520000	0.22004899999999997
0 days 00:00:10.530000	0.22260500000000003
0 days 00:00:10.540000	0.204172
0 days 00:00:10.550000	0.185817
0 days 00:00:10.560000	0.148972
0 days 00:00:10.570000	0.11111199999999999
0 days 00:00:10.580000	0.08745499999999999
0 days 00:00:10.590000	0.067354
0 days 00:00:10.600000	0.062238999999999996
0 days 00:00:10.610000	0.06684
0 days 00:00:10.620000	0.061028
0 days 00:00:10.630000	0.047985
0 days 00:00:10.640000	0.028162
0 days 00:00:10.650000	0.007901
0 days 00:00:10.660000	0.001344
0 days 00:00:10.670000	0.001766
0 days 00:00:10.680000	-0.002431
0 days 00:00:10.690000	-0.017203
0 days 00:00:10.700000	-0.058994000000000005
0 days 00:00:10.710000	-0.063599
0 days 00:00:10.720000	-0.072086
0 days 00:00:10.730000	-0.097001
0 days 00:00:10.740000	-0.14671800000000002
0 days 00:00:10.750000	-0.216779
0 days 00:00:10.760000	-0.30953600000000003
0 days 00:00:10.770000	-0.42954200000000003
0 days 00:00:10.780000	-0.523249
0 days 00:00:10.790000	-0.584508
0 days 00:00:10.800000	-0.6965859999999999
0 days 00:00:10.810000	-0.8086399999999999
0 days 00:00:10.820000	-0.888625
0 days 00:00:10.830000	-0.993036
0 days 00:00:10.840000	-1.111793
0 days 00:00:10.850000	-1.258667
0 days 00:00:10.860000	-1.581292
0 days 00:00:10.870000	-2.117583
0 days 00:00:10.880000	-2.440041
0 days 00:00:10.890000	-2.745437
0 days 00:00:10.900000	-3.1464849999999998
0 days 00:00:10.910000	-3.470585
0 days 00:00:10.920000	-3.7559050000000003
0 days 00:00:10.930000	-4.054498000000001
0 days 00:00:10.940000	-4.246569
0 days 00:00:10.950000	-4.410909999999999
0 days 00:00:10.960000	-4.498659
0 days 00:00:10.970000	-4.4381949999999994
0 days 00:00:10.980000	-3.9666410000000005
0 days 00:00:10.990000	-3.101221
0 days 00:00:11	-1.8702400000000001
0 days 00:00:11.010000	-0.42676000000000003
0 days 00:00:11.020000	0.799048
0 days 00:00:11.030000	2.1953650000000002
0 days 00:00:11.040000	3.465555
0 days 00:00:11.050000	4.276404
0 days 00:00:11.060000	4.57186
0 days 00:00:11.070000	4.611838
0 days 00:00:11.080000	4.414283999999999
0 days 00:00:11.090000	3.943639
0 days 00:00:11.100000	3.540843
0 days 00:00:11.110000	3.200094
0 days 00:00:11.120000	2.744042
0 days 00:00:11.130000	2.236866
0 days 00:00:11.140000	1.75889
0 days 00:00:11.150000	1.318039
0 days 00:00:11.160000	0.9499110000000001
0 days 00:00:11.170000	0.632046
0 days 00:00:11.180000	0.36722
0 days 00:00:11.190000	0.182871
0 days 00:00:11.200000	0.082176
0 days 00:00:11.210000	0.025088
0 days 00:00:11.220000	-0.014648
0 days 00:00:11.230000	0.013040000000000001
0 days 00:00:11.240000	0.111916
0 days 00:00:11.250000	0.30159
0 days 00:00:11.260000	0.573547
0 days 00:00:11.270000	0.902642
0 days 00:00:11.280000	1.258435
0 days 00:00:11.290000	1.609428
0 days 00:00:11.300000	1.954596
0 days 00:00:11.310000	2.276368
0 days 00:00:11.320000	2.532443
0 days 00:00:11.330000	2.70293
0 days 00:00:11.340000	2.762598
0 days 00:00:11.350000	2.658201
0 days 00:00:11.360000	2.4193
0 days 00:00:11.370000	2.091284
0 days 00:00:11.380000	1.6850450000000001
0 days 00:00:11.390000	1.221365
0 days 00:00:11.400000	0.699411
0 days 00:00:11.410000	0.170183
0 days 00:00:11.420000	-0.325815
0 days 00:00:11.430000	-0.765293
0 days 00:00:11.440000	-1.127566
0 days 00:00:11.450000	-1.414204
0 days 00:00:11.460000	-1.595546
0 days 00:00:11.470000	-1.7146700000000001
0 days 00:00:11.480000	-1.7954599999999998
0 days 00:00:11.490000	-1.8398900000000002
0 days 00:00:11.500000	-1.962147
0 days 00:00:11.510000	-2.570776
0 days 00:00:11.520000	-2.7224209999999998
0 days 00:00:11.530000	-3.2686450000000002
0 days 00:00:11.540000	-3.037829
0 days 00:00:11.550000	-0.718167
0 days 00:00:11.560000	0.7548600000000001
0 days 00:00:11.570000	0.40325
0 days 00:00:11.580000	0.203968
0 days 00:00:11.590000	0.074611
0 days 00:00:11.600000	-0.016939
0 days 00:00:11.610000	-0.027567
0 days 00:00:11.620000	0.021419999999999998
0 days 00:00:11.630000	0.030607
0 days 00:00:11.640000	-0.012166
0 days 00:00:11.650000	-0.073215
0 days 00:00:11.660000	-0.024355
0 days 00:00:11.670000	0.077678
0 days 00:00:11.680000	0.156351
0 days 00:00:11.690000	0.18065599999999998
0 days 00:00:11.700000	0.235279
0 days 00:00:11.710000	0.299998
0 days 00:00:11.720000	0.333401
0 days 00:00:11.730000	0.34074499999999996
0 days 00:00:11.740000	0.284586
0 days 00:00:11.750000	0.208238
0 days 00:00:11.760000	0.15576099999999998
0 days 00:00:11.770000	0.125137
0 days 00:00:11.780000	0.082162
0 days 00:00:11.790000	0.083941
0 days 00:00:11.800000	0.08282300000000001
0 days 00:00:11.810000	0.08363999999999999
0 days 00:00:11.820000	0.093972
0 days 00:00:11.830000	0.108653
0 days 00:00:11.840000	0.120058
0 days 00:00:11.850000	0.136192
0 days 00:00:11.860000	0.12215699999999999
0 days 00:00:11.870000	0.104773
0 days 00:00:11.880000	0.090307
0 days 00:00:11.890000	0.07117000000000001
0 days 00:00:11.900000	0.053438
0 days 00:00:11.910000	0.039576
0 days 00:00:11.920000	0.034336
0 days 00:00:11.930000	0.024812
0 days 00:00:11.940000	0.022073
0 days 00:00:11.950000	0.008055
0 days 00:00:11.960000	-0.016694999999999998
0 days 00:00:11.970000	-0.017666
0 days 00:00:11.980000	-0.009263
0 days 00:00:11.990000	-0.004808
0 days 00:00:12	-0.026222000000000002
0 days 00:00:12.010000	-0.045145
0 days 00:00:12.020000	-0.049671
0 days 00:00:12.030000	-0.05524199999999999
0 days 00:00:12.040000	-0.06768099999999999
0 days 00:00:12.050000	-0.07734500000000001
0 days 00:00:12.060000	-0.076133
0 days 00:00:12.070000	-0.081553
0 days 00:00:12.080000	-0.128125
0 days 00:00:12.090000	-0.159962
0 days 00:00:12.100000	-0.192398
0 days 00:00:12.110000	-0.197389
0 days 00:00:12.120000	-0.21884800000000001
0 days 00:00:12.130000	-0.230298
0 days 00:00:12.140000	-0.265256
0 days 00:00:12.150000	-0.33
0 days 00:00:12.160000	-0.391519
0 days 00:00:12.170000	-0.451833
0 days 00:00:12.180000	-0.57312
0 days 00:00:12.190000	-0.756013
0 days 00:00:12.200000	-1.070743
0 days 00:00:12.210000	-1.4175200000000001
0 days 00:00:12.220000	-1.732777
0 days 00:00:12.230000	-2.155893
0 days 00:00:12.240000	-2.64063
0 days 00:00:12.250000	-3.0141240000000002
0 days 00:00:12.260000	-3.3757309999999996
0 days 00:00:12.270000	-3.7071769999999997
0 days 00:00:12.280000	-3.88734
0 days 00:00:12.290000	-4.026212999999999
0 days 00:00:12.300000	-4.1489650000000005
0 days 00:00:12.310000	-4.226179
0 days 00:00:12.320000	-4.177482
0 days 00:00:12.330000	-3.918982
0 days 00:00:12.340000	-3.3130029999999997
0 days 00:00:12.350000	-2.029399
0 days 00:00:12.360000	-0.636235
0 days 00:00:12.370000	0.488846
0 days 00:00:12.380000	1.6916740000000001
0 days 00:00:12.390000	2.799778
0 days 00:00:12.400000	3.5656199999999996
0 days 00:00:12.410000	3.796062
0 days 00:00:12.420000	3.740365
0 days 00:00:12.430000	3.508088
0 days 00:00:12.440000	3.154044
0 days 00:00:12.450000	2.70333
0 days 00:00:12.460000	2.25338
0 days 00:00:12.470000	1.9099080000000002
0 days 00:00:12.480000	1.555021
0 days 00:00:12.490000	1.188631
0 days 00:00:12.500000	0.880825
0 days 00:00:12.510000	0.6666
0 days 00:00:12.520000	0.510532
0 days 00:00:12.530000	0.43005
0 days 00:00:12.540000	0.41148100000000004
0 days 00:00:12.550000	0.43069399999999997
0 days 00:00:12.560000	0.485825
0 days 00:00:12.570000	0.581651
0 days 00:00:12.580000	0.677762
0 days 00:00:12.590000	0.780371
0 days 00:00:12.600000	0.937675
0 days 00:00:12.610000	1.134624
0 days 00:00:12.620000	1.312548
0 days 00:00:12.630000	1.4614260000000001
0 days 00:00:12.640000	1.631743
0 days 00:00:12.650000	1.8318330000000003
0 days 00:00:12.660000	2.05995
0 days 00:00:12.670000	2.275982
0 days 00:00:12.680000	2.448064
0 days 00:00:12.690000	2.563872
0 days 00:00:12.700000	2.589027
0 days 00:00:12.710000	2.472433
0 days 00:00:12.720000	2.240949
0 days 00:00:12.730000	1.8786479999999999
0 days 00:00:12.740000	1.4473770000000001
0 days 00:00:12.750000	0.961694
0 days 00:00:12.760000	0.433007
0 days 00:00:12.770000	-0.153541
0 days 00:00:12.780000	-0.7361439999999999
0 days 00:00:12.790000	-1.240907
0 days 00:00:12.800000	-1.706319
0 days 00:00:12.810000	-2.703702
0 days 00:00:12.820000	-2.707882
0 days 00:00:12.830000	-2.5217709999999998
0 days 00:00:12.840000	-2.420044
0 days 00:00:12.850000	-2.780654
0 days 00:00:12.860000	-2.5572310000000003
0 days 00:00:12.870000	-0.7716029999999999
0 days 00:00:12.880000	0.535151
0 days 00:00:12.890000	0.643964
0 days 00:00:12.900000	0.242952
0 days 00:00:12.910000	0.166858
0 days 00:00:12.920000	0.094055
0 days 00:00:12.930000	0.08379199999999999
0 days 00:00:12.940000	0.09738
0 days 00:00:12.950000	0.124958
0 days 00:00:12.960000	0.1116
0 days 00:00:12.970000	0.053252999999999995
0 days 00:00:12.980000	-0.006915
0 days 00:00:12.990000	-0.03991
0 days 00:00:13	-0.019944
0 days 00:00:13.010000	0.041208
0 days 00:00:13.020000	0.158168
0 days 00:00:13.030000	0.26629200000000003
0 days 00:00:13.040000	0.332083
0 days 00:00:13.050000	0.343886
0 days 00:00:13.060000	0.31197800000000003
0 days 00:00:13.070000	0.258941
0 days 00:00:13.080000	0.21003400000000003
0 days 00:00:13.090000	0.147644
0 days 00:00:13.100000	0.09226000000000001
0 days 00:00:13.110000	0.062888
0 days 00:00:13.120000	0.051908
0 days 00:00:13.130000	0.063192
0 days 00:00:13.140000	0.084922
0 days 00:00:13.150000	0.113129
0 days 00:00:13.160000	0.152064
0 days 00:00:13.170000	0.168212
0 days 00:00:13.180000	0.161899
0 days 00:00:13.190000	0.153039
0 days 00:00:13.200000	0.127912
0 days 00:00:13.210000	0.100752
0 days 00:00:13.220000	0.070275
0 days 00:00:13.230000	0.043355
0 days 00:00:13.240000	0.037764
0 days 00:00:13.250000	0.023531
0 days 00:00:13.260000	0.0036270000000000004
0 days 00:00:13.270000	-0.020506
0 days 00:00:13.280000	-0.033989
0 days 00:00:13.290000	-0.057221
0 days 00:00:13.300000	-0.075238
0 days 00:00:13.310000	-0.088488
0 days 00:00:13.320000	-0.10498800000000001
0 days 00:00:13.330000	-0.122295
0 days 00:00:13.340000	-0.13617100000000001
0 days 00:00:13.350000	-0.1575
0 days 00:00:13.360000	-0.18348499999999998
0 days 00:00:13.370000	-0.211475
0 days 00:00:13.380000	-0.267077
0 days 00:00:13.390000	-0.361682
0 days 00:00:13.400000	-0.485191
0 days 00:00:13.410000	-0.642081
0 days 00:00:13.420000	-0.764749
0 days 00:00:13.430000	-0.89575
0 days 00:00:13.440000	-1.0157459999999998
0 days 00:00:13.450000	-1.109984
0 days 00:00:13.460000	-1.197711
0 days 00:00:13.470000	-1.267333
0 days 00:00:13.480000	-1.337595
0 days 00:00:13.490000	-1.444412
0 days 00:00:13.500000	-1.631507
0 days 00:00:13.510000	-2.072514
0 days 00:00:13.520000	-2.3745700000000003
0 days 00:00:13.530000	-2.586693
0 days 00:00:13.540000	-2.890822
0 days 00:00:13.550000	-3.179983
0 days 00:00:13.560000	-3.463655
0 days 00:00:13.570000	-3.733598
0 days 00:00:13.580000	-4.01198
0 days 00:00:13.590000	-4.26511
0 days 00:00:13.600000	-4.442736
0 days 00:00:13.610000	-4.450677
0 days 00:00:13.620000	-4.1863209999999995
0 days 00:00:13.630000	-3.6001589999999997
0 days 00:00:13.640000	-2.368707
0 days 00:00:13.650000	-0.8659399999999999
0 days 00:00:13.660000	0.35143
0 days 00:00:13.670000	1.652237
0 days 00:00:13.680000	3.0135560000000003
0 days 00:00:13.690000	4.061049
0 days 00:00:13.700000	4.640305000000001
0 days 00:00:13.710000	4.7819959999999995
0 days 00:00:13.720000	4.683784999999999
0 days 00:00:13.730000	4.388205
0 days 00:00:13.740000	3.952401
0 days 00:00:13.750000	3.519461
0 days 00:00:13.760000	3.019935
0 days 00:00:13.770000	2.4616689999999997
0 days 00:00:13.780000	1.8900970000000001
0 days 00:00:13.790000	1.343813
0 days 00:00:13.800000	0.8574709999999999
0 days 00:00:13.810000	0.438824
0 days 00:00:13.820000	0.095818
0 days 00:00:13.830000	-0.184273
0 days 00:00:13.840000	-0.38100500000000004
0 days 00:00:13.850000	-0.49135100000000004
0 days 00:00:13.860000	-0.490534
0 days 00:00:13.870000	-0.055837
0 days 00:00:13.880000	0.29067
0 days 00:00:13.890000	-0.046817000000000004
0 days 00:00:13.900000	0.22399299999999997
0 days 00:00:13.910000	0.248552
0 days 00:00:13.920000	0.454057
0 days 00:00:13.930000	0.827401
0 days 00:00:13.940000	1.344957
0 days 00:00:13.950000	1.6515389999999999
0 days 00:00:13.960000	1.8858139999999999
0 days 00:00:13.970000	2.094934
0 days 00:00:13.980000	2.270984
0 days 00:00:13.990000	2.331703
0 days 00:00:14	2.284055
0 days 00:00:14.010000	2.163291
0 days 00:00:14.020000	1.993007
0 days 00:00:14.030000	1.7855580000000002
0 days 00:00:14.040000	1.538126
0 days 00:00:14.050000	1.268245
0 days 00:00:14.060000	0.98685
0 days 00:00:14.070000	0.713577
0 days 00:00:14.080000	0.461707
0 days 00:00:14.090000	0.233744
0 days 00:00:14.100000	-0.008799
0 days 00:00:14.110000	-0.28257600000000005
0 days 00:00:14.120000	-0.5738340000000001
0 days 00:00:14.130000	-0.8929540000000001
0 days 00:00:14.140000	-1.380878
0 days 00:00:14.150000	-2.151813
0 days 00:00:14.160000	-2.511927
0 days 00:00:14.170000	-2.785402
0 days 00:00:14.180000	-2.342931
0 days 00:00:14.190000	-0.11886400000000001
0 days 00:00:14.200000	0.721518
0 days 00:00:14.210000	0.7033729999999999
0 days 00:00:14.220000	0.369068
0 days 00:00:14.230000	0.062912
0 days 00:00:14.240000	0.019025999999999998
0 days 00:00:14.250000	-0.013019999999999999
0 days 00:00:14.260000	-0.0036030000000000003
0 days 00:00:14.270000	0.008759999999999999
0 days 00:00:14.280000	-0.019915000000000002
0 days 00:00:14.290000	-0.001527
0 days 00:00:14.300000	0.069444
0 days 00:00:14.310000	0.13558599999999998
0 days 00:00:14.320000	0.14694000000000002
0 days 00:00:14.330000	0.156775
0 days 00:00:14.340000	0.165455
0 days 00:00:14.350000	0.15298299999999998
0 days 00:00:14.360000	0.136919
0 days 00:00:14.370000	0.130152
0 days 00:00:14.380000	0.128397
0 days 00:00:14.390000	0.113621
0 days 00:00:14.400000	0.106401
0 days 00:00:14.410000	0.125142
0 days 00:00:14.420000	0.146899
0 days 00:00:14.430000	0.152085
0 days 00:00:14.440000	0.14569000000000001
0 days 00:00:14.450000	0.137809
0 days 00:00:14.460000	0.129905
0 days 00:00:14.470000	0.11981199999999999
0 days 00:00:14.480000	0.103092
0 days 00:00:14.490000	0.09954299999999999
0 days 00:00:14.500000	0.09537899999999999
0 days 00:00:14.510000	0.086909
0 days 00:00:14.520000	0.08732999999999999
0 days 00:00:14.530000	0.085168
0 days 00:00:14.540000	0.080935
0 days 00:00:14.550000	0.074947
0 days 00:00:14.560000	0.07348500000000001
0 days 00:00:14.570000	0.057638999999999996
0 days 00:00:14.580000	0.039141
0 days 00:00:14.590000	0.025330000000000002
0 days 00:00:14.600000	0.020288
0 days 00:00:14.610000	0.031577999999999995
0 days 00:00:14.620000	0.023083000000000003
0 days 00:00:14.630000	0.007790999999999999
0 days 00:00:14.640000	-0.004443
0 days 00:00:14.650000	-0.025285
0 days 00:00:14.660000	-0.056615
0 days 00:00:14.670000	-0.072726
0 days 00:00:14.680000	-0.08128400000000001
0 days 00:00:14.690000	-0.092984
0 days 00:00:14.700000	-0.111506
0 days 00:00:14.710000	-0.1233
0 days 00:00:14.720000	-0.145554
0 days 00:00:14.730000	-0.166676
0 days 00:00:14.740000	-0.199828
0 days 00:00:14.750000	-0.28576999999999997
0 days 00:00:14.760000	-0.361152
0 days 00:00:14.770000	-0.408946
0 days 00:00:14.780000	-0.49842200000000003
0 days 00:00:14.790000	-0.598533
0 days 00:00:14.800000	-0.7201649999999999
0 days 00:00:14.810000	-0.858706
0 days 00:00:14.820000	-1.029896
0 days 00:00:14.830000	-1.25786
0 days 00:00:14.840000	-1.584123
0 days 00:00:14.850000	-2.095119
0 days 00:00:14.860000	-2.600104
0 days 00:00:14.870000	-2.991243
0 days 00:00:14.880000	-3.5651900000000003
0 days 00:00:14.890000	-3.999789
0 days 00:00:14.900000	-4.186649
0 days 00:00:14.910000	-4.3303910000000005
0 days 00:00:14.920000	-4.445118
0 days 00:00:14.930000	-4.528816
0 days 00:00:14.940000	-4.5876779999999995
0 days 00:00:14.950000	-4.529929
0 days 00:00:14.960000	-4.076973000000001
0 days 00:00:14.970000	-3.198625
0 days 00:00:14.980000	-2.064301
0 days 00:00:14.990000	-0.9463459999999999
0 days 00:00:15	-0.138678
0 days 00:00:15.010000	0.877091
0 days 00:00:15.020000	2.010548
0 days 00:00:15.030000	2.865377
0 days 00:00:15.040000	3.443282
0 days 00:00:15.050000	3.7600279999999997
0 days 00:00:15.060000	3.8723970000000003
0 days 00:00:15.070000	3.7133519999999995
0 days 00:00:15.080000	3.4843040000000003
0 days 00:00:15.090000	3.2511259999999997
0 days 00:00:15.100000	2.998498
0 days 00:00:15.110000	2.63955
0 days 00:00:15.120000	2.2203630000000003
0 days 00:00:15.130000	1.797636
0 days 00:00:15.140000	1.410435
0 days 00:00:15.150000	1.070301
0 days 00:00:15.160000	0.780766
0 days 00:00:15.170000	0.555184
0 days 00:00:15.180000	0.39918899999999996
0 days 00:00:15.190000	0.29149400000000003
0 days 00:00:15.200000	0.217256
0 days 00:00:15.210000	0.18348
0 days 00:00:15.220000	0.191967
0 days 00:00:15.230000	0.5015189999999999
0 days 00:00:15.240000	0.8546370000000001
0 days 00:00:15.250000	1.074816
0 days 00:00:15.260000	1.315928
0 days 00:00:15.270000	1.510109
0 days 00:00:15.280000	1.6132600000000001
0 days 00:00:15.290000	1.9437959999999999
0 days 00:00:15.300000	2.468513
0 days 00:00:15.310000	2.7404
0 days 00:00:15.320000	2.7849939999999997
0 days 00:00:15.330000	2.661985
0 days 00:00:15.340000	2.286939
0 days 00:00:15.350000	1.879012
0 days 00:00:15.360000	1.422099
0 days 00:00:15.370000	0.853184
0 days 00:00:15.380000	0.20808600000000002
0 days 00:00:15.390000	-0.420353
0 days 00:00:15.400000	-0.9947729999999999
0 days 00:00:15.410000	-1.543523
0 days 00:00:15.420000	-2.242553
0 days 00:00:15.430000	-2.881821
0 days 00:00:15.440000	-3.007708
0 days 00:00:15.450000	-2.860817
0 days 00:00:15.460000	-2.513993
0 days 00:00:15.470000	-1.832539
0 days 00:00:15.480000	-0.033918000000000004
0 days 00:00:15.490000	0.812413
0 days 00:00:15.500000	0.8624860000000001
0 days 00:00:15.510000	0.41445600000000005
0 days 00:00:15.520000	0.108175
0 days 00:00:15.530000	0.12051300000000001
0 days 00:00:15.540000	0.032826999999999995
0 days 00:00:15.550000	0.061527
0 days 00:00:15.560000	0.087849
0 days 00:00:15.570000	0.071448
0 days 00:00:15.580000	0.05033
0 days 00:00:15.590000	0.029407
0 days 00:00:15.600000	0.030967
0 days 00:00:15.610000	0.10540699999999999
0 days 00:00:15.620000	0.201241
0 days 00:00:15.630000	0.261655
0 days 00:00:15.640000	0.278175
0 days 00:00:15.650000	0.266279
0 days 00:00:15.660000	0.238837
0 days 00:00:15.670000	0.200794
0 days 00:00:15.680000	0.16678900000000002
0 days 00:00:15.690000	0.13888499999999998
0 days 00:00:15.700000	0.10664100000000001
0 days 00:00:15.710000	0.077078
0 days 00:00:15.720000	0.049125
0 days 00:00:15.730000	0.030427
0 days 00:00:15.740000	0.036224
0 days 00:00:15.750000	0.047654
0 days 00:00:15.760000	0.070457
0 days 00:00:15.770000	0.07850700000000001
0 days 00:00:15.780000	0.070694
0 days 00:00:15.790000	0.057133
0 days 00:00:15.800000	0.035594
0 days 00:00:15.810000	0.0036200000000000004
0 days 00:00:15.820000	-0.016249
0 days 00:00:15.830000	-0.028661000000000002
0 days 00:00:15.840000	-0.038335
0 days 00:00:15.850000	-0.037427999999999996
0 days 00:00:15.860000	-0.034697000000000006
0 days 00:00:15.870000	-0.031681
0 days 00:00:15.880000	-0.029601
0 days 00:00:15.890000	-0.039216
0 days 00:00:15.900000	-0.057988
0 days 00:00:15.910000	-0.049817
0 days 00:00:15.920000	-0.03327
0 days 00:00:15.930000	-0.022294
0 days 00:00:15.940000	-0.024304
0 days 00:00:15.950000	-0.036277
0 days 00:00:15.960000	-0.056036
0 days 00:00:15.970000	-0.074974
0 days 00:00:15.980000	-0.098736
0 days 00:00:15.990000	-0.125975
0 days 00:00:16	-0.14993099999999998
0 days 00:00:16.010000	-0.17924600000000002
0 days 00:00:16.020000	-0.223978
0 days 00:00:16.030000	-0.301735
0 days 00:00:16.040000	-0.362739
0 days 00:00:16.050000	-0.394759
0 days 00:00:16.060000	-0.428514
0 days 00:00:16.070000	-0.476839
0 days 00:00:16.080000	-0.5417649999999999
0 days 00:00:16.090000	-0.607907
0 days 00:00:16.100000	-0.6912659999999999
0 days 00:00:16.110000	-0.814872
0 days 00:00:16.120000	-1.0201719999999999
0 days 00:00:16.130000	-1.376225
0 days 00:00:16.140000	-1.855896
0 days 00:00:16.150000	-2.161202
0 days 00:00:16.160000	-2.623561
0 days 00:00:16.170000	-3.306296
0 days 00:00:16.180000	-3.7505300000000004
0 days 00:00:16.190000	-3.99349
0 days 00:00:16.200000	-4.137773
0 days 00:00:16.210000	-4.158348
0 days 00:00:16.220000	-4.177941000000001
0 days 00:00:16.230000	-4.195553
0 days 00:00:16.240000	-4.062728
0 days 00:00:16.250000	-3.6475989999999996
0 days 00:00:16.260000	-2.918356
0 days 00:00:16.270000	-1.888009
0 days 00:00:16.280000	-0.966831
0 days 00:00:16.290000	-0.168988
