# Supplementary material for: A topological data analysis-based method for gait signals with an application to the study of multiple sclerosis
Source: PLoS One. 2022 May 13;17(5):e0268475. doi: 10.1371/journal.pone.0268475 (PMC9106173; doi:10.1371/journal.pone.0268475)
Supplement: S1 Data — (ZIP) [file pone.0268475.s005.zip › PlosOneData/Pathological_subjects/MS_304]

	Gyr_Y
0 days 00:00:13.240000	-4.181943
0 days 00:00:13.250000	-4.353546
0 days 00:00:13.260000	-4.895059
0 days 00:00:13.270000	-5.859364
0 days 00:00:13.280000	-5.271976
0 days 00:00:13.290000	-4.335383
0 days 00:00:13.300000	-3.4847980000000005
0 days 00:00:13.310000	-2.557113
0 days 00:00:13.320000	-1.6644889999999999
0 days 00:00:13.330000	-0.765119
0 days 00:00:13.340000	-0.77956
0 days 00:00:13.350000	-0.576253
0 days 00:00:13.360000	-0.407536
0 days 00:00:13.370000	-0.270314
0 days 00:00:13.380000	-0.11421600000000001
0 days 00:00:13.390000	-0.043706
0 days 00:00:13.400000	0.006338
0 days 00:00:13.410000	-0.006765
0 days 00:00:13.420000	0.001511
0 days 00:00:13.430000	-0.009066
0 days 00:00:13.440000	-0.028695
0 days 00:00:13.450000	-0.026299
0 days 00:00:13.460000	-0.042844
0 days 00:00:13.470000	-0.043015
0 days 00:00:13.480000	-0.045439
0 days 00:00:13.490000	-0.052152
0 days 00:00:13.500000	-0.040466
0 days 00:00:13.510000	-0.013274000000000001
0 days 00:00:13.520000	0.002868
0 days 00:00:13.530000	0.035845
0 days 00:00:13.540000	0.059542
0 days 00:00:13.550000	0.066484
0 days 00:00:13.560000	0.059048
0 days 00:00:13.570000	0.043884
0 days 00:00:13.580000	0.008270999999999999
0 days 00:00:13.590000	0.04506
0 days 00:00:13.600000	-0.005361
0 days 00:00:13.610000	-0.020755000000000003
0 days 00:00:13.620000	-0.014147
0 days 00:00:13.630000	0.067384
0 days 00:00:13.640000	0.065241
0 days 00:00:13.650000	0.020923
0 days 00:00:13.660000	0.009032
0 days 00:00:13.670000	-0.01287
0 days 00:00:13.680000	-0.059904
0 days 00:00:13.690000	-0.081865
0 days 00:00:13.700000	-0.098675
0 days 00:00:13.710000	-0.12439700000000001
0 days 00:00:13.720000	-0.139951
0 days 00:00:13.730000	-0.152357
0 days 00:00:13.740000	-0.15903599999999998
0 days 00:00:13.750000	-0.17491199999999998
0 days 00:00:13.760000	-0.189003
0 days 00:00:13.770000	-0.22259400000000001
0 days 00:00:13.780000	-0.28433200000000003
0 days 00:00:13.790000	-0.367412
0 days 00:00:13.800000	-0.61928
0 days 00:00:13.810000	-0.961801
0 days 00:00:13.820000	-1.180725
0 days 00:00:13.830000	-1.394517
0 days 00:00:13.840000	-1.626725
0 days 00:00:13.850000	-1.9359240000000002
0 days 00:00:13.860000	-2.295386
0 days 00:00:13.870000	-2.641956
0 days 00:00:13.880000	-3.063226
0 days 00:00:13.890000	-3.588912
0 days 00:00:13.900000	-4.1091690000000005
0 days 00:00:13.910000	-4.720407
0 days 00:00:13.920000	-5.459121
0 days 00:00:13.930000	-6.3692459999999995
0 days 00:00:13.940000	-7.503921000000001
0 days 00:00:13.950000	-8.580131
0 days 00:00:13.960000	-9.270195
0 days 00:00:13.970000	-9.288077000000001
0 days 00:00:13.980000	-8.492267
0 days 00:00:13.990000	-7.955331
0 days 00:00:14	-7.863097
0 days 00:00:14.010000	-6.9157910000000005
0 days 00:00:14.020000	-3.894138
0 days 00:00:14.030000	-1.030326
0 days 00:00:14.040000	0.553251
0 days 00:00:14.050000	1.5029709999999998
0 days 00:00:14.060000	1.913045
0 days 00:00:14.070000	2.0742990000000003
0 days 00:00:14.080000	2.308446
0 days 00:00:14.090000	2.5832990000000002
0 days 00:00:14.100000	2.8479669999999997
0 days 00:00:14.110000	3.091812
0 days 00:00:14.120000	3.310628
0 days 00:00:14.130000	3.525197
0 days 00:00:14.140000	3.690239
0 days 00:00:14.150000	3.8332410000000006
0 days 00:00:14.160000	3.9477519999999995
0 days 00:00:14.170000	4.095254
0 days 00:00:14.180000	4.289368
0 days 00:00:14.190000	4.5097949999999996
0 days 00:00:14.200000	4.749379
0 days 00:00:14.210000	4.994634
0 days 00:00:14.220000	5.218985
0 days 00:00:14.230000	5.408571
0 days 00:00:14.240000	5.537726999999999
0 days 00:00:14.250000	5.616080999999999
0 days 00:00:14.260000	5.616262
0 days 00:00:14.270000	5.500661
0 days 00:00:14.280000	5.276886
0 days 00:00:14.290000	5.10919
0 days 00:00:14.300000	5.170146
0 days 00:00:14.310000	5.329398
0 days 00:00:14.320000	5.4347080000000005
0 days 00:00:14.330000	5.413168
0 days 00:00:14.340000	5.337216000000001
0 days 00:00:14.350000	5.2974190000000005
0 days 00:00:14.360000	5.22281
0 days 00:00:14.370000	5.016833999999999
0 days 00:00:14.380000	4.452992
0 days 00:00:14.390000	3.5675660000000002
0 days 00:00:14.400000	2.383971
0 days 00:00:14.410000	1.311121
0 days 00:00:14.420000	0.16056900000000002
0 days 00:00:14.430000	-0.95949
0 days 00:00:14.440000	-3.6025970000000003
0 days 00:00:14.450000	-4.917152
0 days 00:00:14.460000	-6.575564999999999
0 days 00:00:14.470000	-5.520242
0 days 00:00:14.480000	-5.199397
0 days 00:00:14.490000	-4.914505
0 days 00:00:14.500000	-3.990232
0 days 00:00:14.510000	-2.853915
0 days 00:00:14.520000	-1.937976
0 days 00:00:14.530000	-0.6755720000000001
0 days 00:00:14.540000	-0.896601
0 days 00:00:14.550000	-0.566389
0 days 00:00:14.560000	-0.492846
0 days 00:00:14.570000	-0.21104699999999998
0 days 00:00:14.580000	-0.103274
0 days 00:00:14.590000	-0.030232
0 days 00:00:14.600000	0.024815
0 days 00:00:14.610000	-0.00217
0 days 00:00:14.620000	0.001656
0 days 00:00:14.630000	0.022966
0 days 00:00:14.640000	-0.004096
0 days 00:00:14.650000	-0.034244
0 days 00:00:14.660000	-0.033703
0 days 00:00:14.670000	-0.020196000000000002
0 days 00:00:14.680000	-0.024963
0 days 00:00:14.690000	-0.009056999999999999
0 days 00:00:14.700000	0.017699
0 days 00:00:14.710000	0.06079
0 days 00:00:14.720000	0.083098
0 days 00:00:14.730000	0.10248800000000001
0 days 00:00:14.740000	0.10592
0 days 00:00:14.750000	0.099748
0 days 00:00:14.760000	0.082178
0 days 00:00:14.770000	0.056548
0 days 00:00:14.780000	0.022549
0 days 00:00:14.790000	-0.008961
0 days 00:00:14.800000	-0.065741
0 days 00:00:14.810000	-0.001101
0 days 00:00:14.820000	-0.03653
0 days 00:00:14.830000	0.048857
0 days 00:00:14.840000	0.031423
0 days 00:00:14.850000	0.013605
0 days 00:00:14.860000	-0.024395
0 days 00:00:14.870000	-0.05770499999999999
0 days 00:00:14.880000	-0.075929
0 days 00:00:14.890000	-0.083021
0 days 00:00:14.900000	-0.091274
0 days 00:00:14.910000	-0.105576
0 days 00:00:14.920000	-0.121448
0 days 00:00:14.930000	-0.13887
0 days 00:00:14.940000	-0.129445
0 days 00:00:14.950000	-0.14391199999999998
0 days 00:00:14.960000	-0.162477
0 days 00:00:14.970000	-0.211725
0 days 00:00:14.980000	-0.28128600000000004
0 days 00:00:14.990000	-0.348294
0 days 00:00:15	-0.452481
0 days 00:00:15.010000	-0.668966
0 days 00:00:15.020000	-1.032698
0 days 00:00:15.030000	-1.294017
0 days 00:00:15.040000	-1.5987799999999999
0 days 00:00:15.050000	-1.9483869999999999
0 days 00:00:15.060000	-2.366594
0 days 00:00:15.070000	-2.863833
0 days 00:00:15.080000	-3.4318489999999997
0 days 00:00:15.090000	-4.070774
0 days 00:00:15.100000	-4.768378
0 days 00:00:15.110000	-5.5080849999999995
0 days 00:00:15.120000	-6.39561
0 days 00:00:15.130000	-7.591703999999999
0 days 00:00:15.140000	-8.719335000000001
0 days 00:00:15.150000	-9.355411
0 days 00:00:15.160000	-9.288059
0 days 00:00:15.170000	-8.672132000000001
0 days 00:00:15.180000	-8.39078
0 days 00:00:15.190000	-8.001731
0 days 00:00:15.200000	-6.087837
0 days 00:00:15.210000	-3.432235
0 days 00:00:15.220000	-1.080922
0 days 00:00:15.230000	0.453532
0 days 00:00:15.240000	1.519662
0 days 00:00:15.250000	2.037443
0 days 00:00:15.260000	2.2439270000000002
0 days 00:00:15.270000	2.3704709999999998
0 days 00:00:15.280000	2.497362
0 days 00:00:15.290000	2.630293
0 days 00:00:15.300000	2.805784
0 days 00:00:15.310000	3.0172779999999997
0 days 00:00:15.320000	3.246481
0 days 00:00:15.330000	3.463436
0 days 00:00:15.340000	3.663017
0 days 00:00:15.350000	3.8596150000000002
0 days 00:00:15.360000	4.0531
0 days 00:00:15.370000	4.255888
0 days 00:00:15.380000	4.4733019999999994
0 days 00:00:15.390000	4.7026069999999995
0 days 00:00:15.400000	4.922796
0 days 00:00:15.410000	5.176263
0 days 00:00:15.420000	5.394383
0 days 00:00:15.430000	5.545643
0 days 00:00:15.440000	5.635725
0 days 00:00:15.450000	5.679379
0 days 00:00:15.460000	5.645485
0 days 00:00:15.470000	5.50044
0 days 00:00:15.480000	5.384248
0 days 00:00:15.490000	5.3844449999999995
0 days 00:00:15.500000	5.484667
0 days 00:00:15.510000	5.573963
0 days 00:00:15.520000	5.544167
0 days 00:00:15.530000	5.4264019999999995
0 days 00:00:15.540000	5.269792
0 days 00:00:15.550000	5.10001
0 days 00:00:15.560000	4.667132
0 days 00:00:15.570000	4.0626050000000005
0 days 00:00:15.580000	3.149673
0 days 00:00:15.590000	1.8688209999999998
0 days 00:00:15.600000	0.639015
0 days 00:00:15.610000	-0.618754
0 days 00:00:15.620000	-1.699253
0 days 00:00:15.630000	-3.024362
0 days 00:00:15.640000	-5.010362000000001
0 days 00:00:15.650000	-5.71709
0 days 00:00:15.660000	-5.861516
0 days 00:00:15.670000	-5.428317
0 days 00:00:15.680000	-5.050009999999999
0 days 00:00:15.690000	-4.667142
0 days 00:00:15.700000	-3.853486
0 days 00:00:15.710000	-2.2785919999999997
0 days 00:00:15.720000	-0.264926
0 days 00:00:15.730000	-0.6308819999999999
0 days 00:00:15.740000	-0.378645
0 days 00:00:15.750000	-0.332419
0 days 00:00:15.760000	-0.173983
0 days 00:00:15.770000	0.006834000000000001
0 days 00:00:15.780000	0.076418
0 days 00:00:15.790000	0.098025
0 days 00:00:15.800000	0.08656900000000001
0 days 00:00:15.810000	0.016944999999999998
0 days 00:00:15.820000	0.039334
0 days 00:00:15.830000	-0.00461
0 days 00:00:15.840000	-0.0017280000000000002
0 days 00:00:15.850000	-0.001667
0 days 00:00:15.860000	-0.033985
0 days 00:00:15.870000	-0.032422
0 days 00:00:15.880000	-0.021427
0 days 00:00:15.890000	-0.015281999999999999
0 days 00:00:15.900000	-0.016344
0 days 00:00:15.910000	-0.007439
0 days 00:00:15.920000	0.000455
0 days 00:00:15.930000	-0.016096
0 days 00:00:15.940000	-0.031851
0 days 00:00:15.950000	-0.026027999999999996
0 days 00:00:15.960000	-0.034039
0 days 00:00:15.970000	-0.04498
0 days 00:00:15.980000	-0.052608
0 days 00:00:15.990000	-0.035167000000000004
0 days 00:00:16	-0.089986
0 days 00:00:16.010000	-0.10743299999999999
0 days 00:00:16.020000	-0.070889
0 days 00:00:16.030000	-0.10916
0 days 00:00:16.040000	0.10513499999999999
0 days 00:00:16.050000	0.000155
0 days 00:00:16.060000	-0.021008000000000002
0 days 00:00:16.070000	-0.013269
0 days 00:00:16.080000	-0.043948
0 days 00:00:16.090000	-0.07708
0 days 00:00:16.100000	-0.09399600000000001
0 days 00:00:16.110000	-0.11034100000000001
0 days 00:00:16.120000	-0.105805
0 days 00:00:16.130000	-0.12524200000000002
0 days 00:00:16.140000	-0.136125
0 days 00:00:16.150000	-0.14444
0 days 00:00:16.160000	-0.167603
0 days 00:00:16.170000	-0.202595
0 days 00:00:16.180000	-0.242393
0 days 00:00:16.190000	-0.310601
0 days 00:00:16.200000	-0.404629
0 days 00:00:16.210000	-0.57517
0 days 00:00:16.220000	-0.9153190000000001
0 days 00:00:16.230000	-1.16636
0 days 00:00:16.240000	-1.4650219999999998
0 days 00:00:16.250000	-1.7994709999999998
0 days 00:00:16.260000	-2.13988
0 days 00:00:16.270000	-2.563853
0 days 00:00:16.280000	-3.071026
0 days 00:00:16.290000	-3.61878
0 days 00:00:16.300000	-4.225795
0 days 00:00:16.310000	-4.9430510000000005
0 days 00:00:16.320000	-5.822523
0 days 00:00:16.330000	-6.867897
0 days 00:00:16.340000	-8.039553999999999
0 days 00:00:16.350000	-8.83566
0 days 00:00:16.360000	-9.029611000000001
0 days 00:00:16.370000	-8.523437
0 days 00:00:16.380000	-8.011146
0 days 00:00:16.390000	-7.620261
0 days 00:00:16.400000	-6.3735
0 days 00:00:16.410000	-3.631649
0 days 00:00:16.420000	-1.304538
0 days 00:00:16.430000	0.091667
0 days 00:00:16.440000	1.161042
0 days 00:00:16.450000	1.7660619999999998
0 days 00:00:16.460000	2.134719
0 days 00:00:16.470000	2.406203
0 days 00:00:16.480000	2.6073209999999998
0 days 00:00:16.490000	2.755779
0 days 00:00:16.500000	2.878357
0 days 00:00:16.510000	3.011618
0 days 00:00:16.520000	3.1599880000000002
0 days 00:00:16.530000	3.3104690000000003
0 days 00:00:16.540000	3.443542
0 days 00:00:16.550000	3.5769550000000003
0 days 00:00:16.560000	3.717286
0 days 00:00:16.570000	3.8632910000000003
0 days 00:00:16.580000	4.035483999999999
0 days 00:00:16.590000	4.236331
0 days 00:00:16.600000	4.481644
0 days 00:00:16.610000	4.726241
0 days 00:00:16.620000	4.942195
0 days 00:00:16.630000	5.155078
0 days 00:00:16.640000	5.290212
0 days 00:00:16.650000	5.352499
0 days 00:00:16.660000	5.326371
0 days 00:00:16.670000	5.268109
0 days 00:00:16.680000	5.288231
0 days 00:00:16.690000	5.393084
0 days 00:00:16.700000	5.490426
0 days 00:00:16.710000	5.495623
0 days 00:00:16.720000	5.508637
0 days 00:00:16.730000	5.39701
0 days 00:00:16.740000	5.3758
0 days 00:00:16.750000	5.324008
0 days 00:00:16.760000	5.084994
0 days 00:00:16.770000	4.735042
0 days 00:00:16.780000	4.100958
0 days 00:00:16.790000	3.03936
0 days 00:00:16.800000	1.465769
0 days 00:00:16.810000	-0.002091
0 days 00:00:16.820000	-1.304977
0 days 00:00:16.830000	-2.0222900000000004
0 days 00:00:16.840000	-2.1816009999999997
0 days 00:00:16.850000	-4.526979
0 days 00:00:16.860000	-4.048721
0 days 00:00:16.870000	-5.4950220000000005
0 days 00:00:16.880000	-5.3317760000000005
0 days 00:00:16.890000	-4.536325
0 days 00:00:16.900000	-4.053281
0 days 00:00:16.910000	-3.756881
0 days 00:00:16.920000	-2.867051
0 days 00:00:16.930000	-2.296956
0 days 00:00:16.940000	-1.058368
0 days 00:00:16.950000	-0.741293
0 days 00:00:16.960000	-0.48223299999999997
0 days 00:00:16.970000	-0.408285
0 days 00:00:16.980000	-0.35274
0 days 00:00:16.990000	-0.050824
0 days 00:00:17	0.060628999999999995
0 days 00:00:17.010000	0.096296
0 days 00:00:17.020000	0.095962
0 days 00:00:17.030000	0.071287
0 days 00:00:17.040000	0.053280999999999995
0 days 00:00:17.050000	0.038862
0 days 00:00:17.060000	0.024123
0 days 00:00:17.070000	0.009474
0 days 00:00:17.080000	-0.022971000000000002
0 days 00:00:17.090000	-0.046027
0 days 00:00:17.100000	-0.058934
0 days 00:00:17.110000	-0.050613
0 days 00:00:17.120000	-0.039529
0 days 00:00:17.130000	-0.035938
0 days 00:00:17.140000	-0.033625999999999996
0 days 00:00:17.150000	-0.054353
0 days 00:00:17.160000	-0.079515
0 days 00:00:17.170000	-0.10054
0 days 00:00:17.180000	-0.10095
0 days 00:00:17.190000	-0.11088699999999999
0 days 00:00:17.200000	-0.104778
0 days 00:00:17.210000	-0.087082
0 days 00:00:17.220000	-0.064174
0 days 00:00:17.230000	-0.10418699999999999
0 days 00:00:17.240000	-0.078053
0 days 00:00:17.250000	-0.093814
0 days 00:00:17.260000	-0.027
0 days 00:00:17.270000	-0.051694000000000004
0 days 00:00:17.280000	0.10566500000000001
0 days 00:00:17.290000	0.047645
0 days 00:00:17.300000	0.024746
0 days 00:00:17.310000	0.019735
0 days 00:00:17.320000	0.009762999999999999
0 days 00:00:17.330000	-0.014015000000000001
0 days 00:00:17.340000	-0.025013999999999998
0 days 00:00:17.350000	-0.034852999999999995
0 days 00:00:17.360000	-0.032472
0 days 00:00:17.370000	-0.036239999999999994
0 days 00:00:17.380000	-0.046956
0 days 00:00:17.390000	-0.060282
0 days 00:00:17.400000	-0.070823
0 days 00:00:17.410000	-0.08594700000000001
0 days 00:00:17.420000	-0.098425
0 days 00:00:17.430000	-0.10485799999999999
0 days 00:00:17.440000	-0.113647
0 days 00:00:17.450000	-0.126687
0 days 00:00:17.460000	-0.157038
0 days 00:00:17.470000	-0.204577
0 days 00:00:17.480000	-0.26803699999999997
0 days 00:00:17.490000	-0.354402
0 days 00:00:17.500000	-0.524053
0 days 00:00:17.510000	-0.7579020000000001
0 days 00:00:17.520000	-0.97641
0 days 00:00:17.530000	-1.195502
0 days 00:00:17.540000	-1.418016
0 days 00:00:17.550000	-1.6735419999999999
0 days 00:00:17.560000	-1.954422
0 days 00:00:17.570000	-2.239831
0 days 00:00:17.580000	-2.518749
0 days 00:00:17.590000	-2.871353
0 days 00:00:17.600000	-3.309947
0 days 00:00:17.610000	-3.834829
0 days 00:00:17.620000	-4.403291
0 days 00:00:17.630000	-4.942296
0 days 00:00:17.640000	-5.507425
0 days 00:00:17.650000	-6.011735
0 days 00:00:17.660000	-6.307605000000001
0 days 00:00:17.670000	-6.348044
0 days 00:00:17.680000	-6.133602
0 days 00:00:17.690000	-5.712280000000001
0 days 00:00:17.700000	-5.498105000000001
0 days 00:00:17.710000	-4.582123999999999
0 days 00:00:17.720000	-2.6219509999999997
