# Supplementary material for: A topological data analysis-based method for gait signals with an application to the study of multiple sclerosis
Source: PLoS One. 2022 May 13;17(5):e0268475. doi: 10.1371/journal.pone.0268475 (PMC9106173; doi:10.1371/journal.pone.0268475)
Supplement: S1 Data — (ZIP) [file pone.0268475.s005.zip › PlosOneData/Pathological_subjects/MS_136]

	Gyr_Y
0 days 00:00:18.430000	-0.6324810000000001
0 days 00:00:18.440000	-1.746413
0 days 00:00:18.450000	-1.830269
0 days 00:00:18.460000	-1.7176529999999999
0 days 00:00:18.470000	-2.699904
0 days 00:00:18.480000	-3.007215
0 days 00:00:18.490000	-2.358535
0 days 00:00:18.500000	-1.8435549999999998
0 days 00:00:18.510000	-2.05936
0 days 00:00:18.520000	-1.8072720000000002
0 days 00:00:18.530000	-1.492592
0 days 00:00:18.540000	-1.3946049999999999
0 days 00:00:18.550000	-1.240588
0 days 00:00:18.560000	-1.163943
0 days 00:00:18.570000	-0.833234
0 days 00:00:18.580000	-0.556229
0 days 00:00:18.590000	-0.59988
0 days 00:00:18.600000	-0.5068520000000001
0 days 00:00:18.610000	-0.21119699999999997
0 days 00:00:18.620000	-0.151169
0 days 00:00:18.630000	-0.03021
0 days 00:00:18.640000	0.065941
0 days 00:00:18.650000	0.097514
0 days 00:00:18.660000	0.166501
0 days 00:00:18.670000	0.15243800000000002
0 days 00:00:18.680000	0.102711
0 days 00:00:18.690000	0.126626
0 days 00:00:18.700000	0.085753
0 days 00:00:18.710000	0.078198
0 days 00:00:18.720000	0.059037
0 days 00:00:18.730000	0.03253
0 days 00:00:18.740000	0.028732
0 days 00:00:18.750000	0.028305
0 days 00:00:18.760000	0.007618000000000001
0 days 00:00:18.770000	-0.016409
0 days 00:00:18.780000	-0.042342000000000005
0 days 00:00:18.790000	-0.060447
0 days 00:00:18.800000	-0.064687
0 days 00:00:18.810000	-0.070582
0 days 00:00:18.820000	-0.056182
0 days 00:00:18.830000	-0.037153
0 days 00:00:18.840000	-0.008757
0 days 00:00:18.850000	-0.000398
0 days 00:00:18.860000	0.029577
0 days 00:00:18.870000	0.028602
0 days 00:00:18.880000	0.022612
0 days 00:00:18.890000	0.019731
0 days 00:00:18.900000	0.019773
0 days 00:00:18.910000	0.013334
0 days 00:00:18.920000	0.00473
0 days 00:00:18.930000	-0.013235
0 days 00:00:18.940000	-0.043401999999999996
0 days 00:00:18.950000	-0.05722000000000001
0 days 00:00:18.960000	-0.063979
0 days 00:00:18.970000	-0.071425
0 days 00:00:18.980000	-0.076837
0 days 00:00:18.990000	-0.065136
0 days 00:00:19	-0.077002
0 days 00:00:19.010000	-0.10720299999999999
0 days 00:00:19.020000	-0.101235
0 days 00:00:19.030000	-0.106475
0 days 00:00:19.040000	-0.1179
0 days 00:00:19.050000	-0.108341
0 days 00:00:19.060000	-0.123424
0 days 00:00:19.070000	-0.13652
0 days 00:00:19.080000	-0.14796900000000002
0 days 00:00:19.090000	-0.162618
0 days 00:00:19.100000	-0.193776
0 days 00:00:19.110000	-0.215119
0 days 00:00:19.120000	-0.243396
0 days 00:00:19.130000	-0.256267
0 days 00:00:19.140000	-0.294427
0 days 00:00:19.150000	-0.33484
0 days 00:00:19.160000	-0.41013299999999997
0 days 00:00:19.170000	-0.487292
0 days 00:00:19.180000	-0.5741649999999999
0 days 00:00:19.190000	-0.6779189999999999
0 days 00:00:19.200000	-0.801099
0 days 00:00:19.210000	-0.99329
0 days 00:00:19.220000	-1.175586
0 days 00:00:19.230000	-1.4122299999999999
0 days 00:00:19.240000	-1.724633
0 days 00:00:19.250000	-2.117541
0 days 00:00:19.260000	-2.526252
0 days 00:00:19.270000	-2.9049720000000003
0 days 00:00:19.280000	-3.2997199999999998
0 days 00:00:19.290000	-3.713488
0 days 00:00:19.300000	-4.076988
0 days 00:00:19.310000	-4.468311
0 days 00:00:19.320000	-4.739278
0 days 00:00:19.330000	-4.971283000000001
0 days 00:00:19.340000	-5.375654
0 days 00:00:19.350000	-5.603301999999999
0 days 00:00:19.360000	-5.6459410000000005
0 days 00:00:19.370000	-5.712566000000001
0 days 00:00:19.380000	-5.683575
0 days 00:00:19.390000	-5.521761
0 days 00:00:19.400000	-5.3052660000000005
0 days 00:00:19.410000	-5.1859150000000005
0 days 00:00:19.420000	-5.213018
0 days 00:00:19.430000	-4.973113
0 days 00:00:19.440000	-4.4324639999999995
0 days 00:00:19.450000	-3.7593730000000005
0 days 00:00:19.460000	-2.65305
0 days 00:00:19.470000	-0.846973
0 days 00:00:19.480000	0.492899
0 days 00:00:19.490000	0.784817
0 days 00:00:19.500000	4.437831
0 days 00:00:19.510000	6.902698
0 days 00:00:19.520000	5.057688
0 days 00:00:19.530000	5.6329199999999995
0 days 00:00:19.540000	5.8674599999999995
0 days 00:00:19.550000	6.037381
0 days 00:00:19.560000	5.935706
0 days 00:00:19.570000	5.738551999999999
0 days 00:00:19.580000	5.58562
0 days 00:00:19.590000	5.4846449999999995
0 days 00:00:19.600000	5.381856
0 days 00:00:19.610000	5.392893
0 days 00:00:19.620000	5.30633
0 days 00:00:19.630000	5.3004050000000005
0 days 00:00:19.640000	5.241307
0 days 00:00:19.650000	5.118093
0 days 00:00:19.660000	5.060293
0 days 00:00:19.670000	4.945112
0 days 00:00:19.680000	4.712817
0 days 00:00:19.690000	4.3509839999999995
0 days 00:00:19.700000	3.8184730000000005
0 days 00:00:19.710000	3.192148
0 days 00:00:19.720000	3.388546
0 days 00:00:19.730000	3.2610189999999997
0 days 00:00:19.740000	2.628268
0 days 00:00:19.750000	2.3733299999999997
0 days 00:00:19.760000	2.17745
0 days 00:00:19.770000	1.82398
0 days 00:00:19.780000	1.479084
0 days 00:00:19.790000	1.438385
0 days 00:00:19.800000	1.564725
0 days 00:00:19.810000	1.607751
0 days 00:00:19.820000	1.445311
0 days 00:00:19.830000	1.21004
0 days 00:00:19.840000	1.107499
0 days 00:00:19.850000	1.208513
0 days 00:00:19.860000	1.397364
0 days 00:00:19.870000	1.465056
0 days 00:00:19.880000	1.2904639999999998
0 days 00:00:19.890000	1.035441
0 days 00:00:19.900000	0.777059
0 days 00:00:19.910000	0.451229
0 days 00:00:19.920000	0.010568000000000001
0 days 00:00:19.930000	-0.362948
0 days 00:00:19.940000	-0.592825
0 days 00:00:19.950000	-0.7571640000000001
0 days 00:00:19.960000	-0.795284
0 days 00:00:19.970000	-0.725949
0 days 00:00:19.980000	-0.693551
0 days 00:00:19.990000	-0.722546
0 days 00:00:20	-0.176525
0 days 00:00:20.010000	0.6953050000000001
0 days 00:00:20.020000	1.014556
0 days 00:00:20.030000	0.702371
0 days 00:00:20.040000	-0.497871
0 days 00:00:20.050000	-1.083164
0 days 00:00:20.060000	-1.024999
0 days 00:00:20.070000	-1.0351270000000001
0 days 00:00:20.080000	-0.977541
0 days 00:00:20.090000	-0.814038
0 days 00:00:20.100000	-0.7103689999999999
0 days 00:00:20.110000	-0.564661
0 days 00:00:20.120000	-0.524373
0 days 00:00:20.130000	-0.523425
0 days 00:00:20.140000	-0.544516
0 days 00:00:20.150000	-0.463815
0 days 00:00:20.160000	-0.488267
0 days 00:00:20.170000	-0.494478
0 days 00:00:20.180000	-0.397615
0 days 00:00:20.190000	-0.333229
0 days 00:00:20.200000	-0.23699800000000001
0 days 00:00:20.210000	-0.087104
0 days 00:00:20.220000	0.002719
0 days 00:00:20.230000	0.043762999999999996
0 days 00:00:20.240000	0.11174500000000001
0 days 00:00:20.250000	0.14715599999999998
0 days 00:00:20.260000	0.16078800000000001
0 days 00:00:20.270000	0.161674
0 days 00:00:20.280000	0.12850899999999998
0 days 00:00:20.290000	0.119324
0 days 00:00:20.300000	0.12480699999999999
0 days 00:00:20.310000	0.11151900000000001
0 days 00:00:20.320000	0.083337
0 days 00:00:20.330000	0.078773
0 days 00:00:20.340000	0.066747
0 days 00:00:20.350000	0.073287
0 days 00:00:20.360000	0.084444
0 days 00:00:20.370000	0.072713
0 days 00:00:20.380000	0.060527
0 days 00:00:20.390000	0.049625
0 days 00:00:20.400000	-0.007640000000000001
0 days 00:00:20.410000	0.175249
0 days 00:00:20.420000	0.028794999999999998
0 days 00:00:20.430000	0.17208099999999998
0 days 00:00:20.440000	0.081972
0 days 00:00:20.450000	0.07205800000000001
0 days 00:00:20.460000	0.09867100000000001
0 days 00:00:20.470000	-0.242153
0 days 00:00:20.480000	0.442668
0 days 00:00:20.490000	0.017221
0 days 00:00:20.500000	0.089383
0 days 00:00:20.510000	0.037078
0 days 00:00:20.520000	0.05752
0 days 00:00:20.530000	0.062024
0 days 00:00:20.540000	0.016203
0 days 00:00:20.550000	0.013712
0 days 00:00:20.560000	0.026655
0 days 00:00:20.570000	0.034138999999999996
0 days 00:00:20.580000	0.004752
0 days 00:00:20.590000	-0.008298
0 days 00:00:20.600000	-0.018747
0 days 00:00:20.610000	-0.010629000000000001
0 days 00:00:20.620000	-0.021759999999999998
0 days 00:00:20.630000	-0.029592
0 days 00:00:20.640000	-0.046584
0 days 00:00:20.650000	-0.068137
0 days 00:00:20.660000	-0.076291
0 days 00:00:20.670000	-0.098442
0 days 00:00:20.680000	-0.11195899999999999
0 days 00:00:20.690000	-0.13743699999999998
0 days 00:00:20.700000	-0.174438
0 days 00:00:20.710000	-0.224223
0 days 00:00:20.720000	-0.28917800000000005
0 days 00:00:20.730000	-0.357245
0 days 00:00:20.740000	-0.456863
0 days 00:00:20.750000	-0.592595
0 days 00:00:20.760000	-0.736013
0 days 00:00:20.770000	-0.9601870000000001
0 days 00:00:20.780000	-1.171513
0 days 00:00:20.790000	-1.357148
0 days 00:00:20.800000	-1.575725
0 days 00:00:20.810000	-2.000628
0 days 00:00:20.820000	-2.112721
0 days 00:00:20.830000	-2.4961759999999997
0 days 00:00:20.840000	-2.7866169999999997
0 days 00:00:20.850000	-3.1396349999999997
0 days 00:00:20.860000	-3.542297
0 days 00:00:20.870000	-3.9503239999999997
0 days 00:00:20.880000	-4.321036
0 days 00:00:20.890000	-4.638412000000001
0 days 00:00:20.900000	-4.808781
0 days 00:00:20.910000	-4.882217
0 days 00:00:20.920000	-5.122464
0 days 00:00:20.930000	-5.3304290000000005
0 days 00:00:20.940000	-5.354194000000001
0 days 00:00:20.950000	-5.365343
0 days 00:00:20.960000	-5.463227
0 days 00:00:20.970000	-5.4673940000000005
0 days 00:00:20.980000	-5.48244
0 days 00:00:20.990000	-5.5364949999999995
0 days 00:00:21	-5.640272
0 days 00:00:21.010000	-5.776402
0 days 00:00:21.020000	-5.825411
0 days 00:00:21.030000	-5.811391
0 days 00:00:21.040000	-5.569344999999999
0 days 00:00:21.050000	-4.9343699999999995
0 days 00:00:21.060000	-3.915475
0 days 00:00:21.070000	-2.5074349999999996
0 days 00:00:21.080000	-1.209003
0 days 00:00:21.090000	-0.099414
0 days 00:00:21.100000	0.9521809999999999
0 days 00:00:21.110000	1.283709
0 days 00:00:21.120000	5.20326
0 days 00:00:21.130000	4.674864
0 days 00:00:21.140000	3.3148370000000003
0 days 00:00:21.150000	3.7977519999999996
0 days 00:00:21.160000	4.227258
0 days 00:00:21.170000	4.652204
0 days 00:00:21.180000	5.015398
0 days 00:00:21.190000	5.233137
0 days 00:00:21.200000	5.497287
0 days 00:00:21.210000	5.7381519999999995
0 days 00:00:21.220000	5.9439660000000005
0 days 00:00:21.230000	6.06819
0 days 00:00:21.240000	6.164814
0 days 00:00:21.250000	6.200623
0 days 00:00:21.260000	6.187641
0 days 00:00:21.270000	6.121619
0 days 00:00:21.280000	6.209351
0 days 00:00:21.290000	6.054308
0 days 00:00:21.300000	5.8987110000000005
0 days 00:00:21.310000	5.712567
0 days 00:00:21.320000	5.3175870000000005
0 days 00:00:21.330000	4.774943
0 days 00:00:21.340000	4.51096
0 days 00:00:21.350000	4.429964
0 days 00:00:21.360000	4.07043
0 days 00:00:21.370000	3.261574
0 days 00:00:21.380000	2.309082
0 days 00:00:21.390000	1.392496
0 days 00:00:21.400000	0.838879
0 days 00:00:21.410000	0.761774
0 days 00:00:21.420000	0.94732
0 days 00:00:21.430000	0.9892540000000001
0 days 00:00:21.440000	0.731908
0 days 00:00:21.450000	0.443722
0 days 00:00:21.460000	0.284459
0 days 00:00:21.470000	0.165955
0 days 00:00:21.480000	-0.022831999999999998
0 days 00:00:21.490000	-0.23408400000000001
0 days 00:00:21.500000	-0.39862800000000004
0 days 00:00:21.510000	-0.524235
0 days 00:00:21.520000	-0.6427149999999999
0 days 00:00:21.530000	-1.40565
0 days 00:00:21.540000	-1.803006
0 days 00:00:21.550000	-1.384919
0 days 00:00:21.560000	-1.272575
0 days 00:00:21.570000	-2.722266
0 days 00:00:21.580000	-2.950908
0 days 00:00:21.590000	-2.231827
0 days 00:00:21.600000	-1.605426
0 days 00:00:21.610000	-1.454623
0 days 00:00:21.620000	-1.5215969999999999
0 days 00:00:21.630000	-1.404117
0 days 00:00:21.640000	-1.132931
0 days 00:00:21.650000	-0.908224
0 days 00:00:21.660000	-0.598701
0 days 00:00:21.670000	0.283576
0 days 00:00:21.680000	0.262
0 days 00:00:21.690000	0.397864
0 days 00:00:21.700000	0.436259
0 days 00:00:21.710000	0.416617
0 days 00:00:21.720000	0.48303599999999997
0 days 00:00:21.730000	0.46552899999999997
0 days 00:00:21.740000	0.502981
0 days 00:00:21.750000	0.52128
0 days 00:00:21.760000	0.484925
0 days 00:00:21.770000	0.49140200000000006
0 days 00:00:21.780000	0.45518100000000006
0 days 00:00:21.790000	0.44292700000000007
0 days 00:00:21.800000	0.43608100000000005
0 days 00:00:21.810000	0.37766500000000003
0 days 00:00:21.820000	0.34812
0 days 00:00:21.830000	0.337503
0 days 00:00:21.840000	0.336953
0 days 00:00:21.850000	0.317732
0 days 00:00:21.860000	0.248627
0 days 00:00:21.870000	0.18115499999999998
0 days 00:00:21.880000	0.133327
0 days 00:00:21.890000	0.08092
0 days 00:00:21.900000	0.058898
0 days 00:00:21.910000	0.062439
0 days 00:00:21.920000	0.058115
0 days 00:00:21.930000	0.054665
0 days 00:00:21.940000	0.045821
0 days 00:00:21.950000	0.042428
0 days 00:00:21.960000	0.030451
0 days 00:00:21.970000	0.022167
0 days 00:00:21.980000	0.011337999999999999
0 days 00:00:21.990000	-0.004778
0 days 00:00:22	-0.034871
0 days 00:00:22.010000	-0.05715599999999999
0 days 00:00:22.020000	-0.071671
0 days 00:00:22.030000	-0.098722
0 days 00:00:22.040000	-0.139132
0 days 00:00:22.050000	-0.14675
0 days 00:00:22.060000	-0.122075
0 days 00:00:22.070000	-0.09405
0 days 00:00:22.080000	-0.073436
0 days 00:00:22.090000	-0.061741
0 days 00:00:22.100000	-0.051826
0 days 00:00:22.110000	-0.036655
0 days 00:00:22.120000	-0.029960000000000004
0 days 00:00:22.130000	-0.025403
0 days 00:00:22.140000	-0.022954
0 days 00:00:22.150000	-0.03159
0 days 00:00:22.160000	-0.066309
0 days 00:00:22.170000	-0.123825
0 days 00:00:22.180000	-0.204295
0 days 00:00:22.190000	-0.348375
0 days 00:00:22.200000	-0.47900699999999996
0 days 00:00:22.210000	-0.6078640000000001
0 days 00:00:22.220000	-0.80423
0 days 00:00:22.230000	-1.099058
0 days 00:00:22.240000	-1.48894
0 days 00:00:22.250000	-2.072864
0 days 00:00:22.260000	-2.562046
0 days 00:00:22.270000	-3.1665099999999997
0 days 00:00:22.280000	-3.8351800000000003
0 days 00:00:22.290000	-4.656397
0 days 00:00:22.300000	-5.405273
0 days 00:00:22.310000	-5.806696
0 days 00:00:22.320000	-6.285646
0 days 00:00:22.330000	-6.317285
0 days 00:00:22.340000	-5.97561
0 days 00:00:22.350000	-5.759638
0 days 00:00:22.360000	-5.325784
0 days 00:00:22.370000	-4.907811
0 days 00:00:22.380000	-4.000756
0 days 00:00:22.390000	-2.248889
0 days 00:00:22.400000	-0.307814
0 days 00:00:22.410000	0.23928200000000002
0 days 00:00:22.420000	0.503337
0 days 00:00:22.430000	1.067365
0 days 00:00:22.440000	1.4259620000000002
0 days 00:00:22.450000	1.767757
0 days 00:00:22.460000	2.096936
0 days 00:00:22.470000	2.491039
0 days 00:00:22.480000	2.836132
0 days 00:00:22.490000	3.1586119999999998
0 days 00:00:22.500000	3.465072
0 days 00:00:22.510000	3.8166519999999995
0 days 00:00:22.520000	4.158633
0 days 00:00:22.530000	4.451909
0 days 00:00:22.540000	4.67149
0 days 00:00:22.550000	4.763508
0 days 00:00:22.560000	4.725722
0 days 00:00:22.570000	4.57334
0 days 00:00:22.580000	4.493258
0 days 00:00:22.590000	4.48389
0 days 00:00:22.600000	4.259944
0 days 00:00:22.610000	3.766047
0 days 00:00:22.620000	3.105438
0 days 00:00:22.630000	2.401664
0 days 00:00:22.640000	1.7144810000000001
0 days 00:00:22.650000	1.1463370000000002
0 days 00:00:22.660000	0.739577
0 days 00:00:22.670000	0.9357040000000001
0 days 00:00:22.680000	1.7417880000000001
0 days 00:00:22.690000	2.281815
0 days 00:00:22.700000	2.169397
0 days 00:00:22.710000	1.7141099999999998
0 days 00:00:22.720000	1.315296
0 days 00:00:22.730000	1.001239
0 days 00:00:22.740000	0.573476
0 days 00:00:22.750000	0.112073
0 days 00:00:22.760000	-0.259792
0 days 00:00:22.770000	-0.41063500000000003
0 days 00:00:22.780000	-1.0531270000000001
0 days 00:00:22.790000	-1.420469
0 days 00:00:22.800000	-1.9136549999999999
0 days 00:00:22.810000	-2.952219
0 days 00:00:22.820000	-3.142559
0 days 00:00:22.830000	-2.668557
0 days 00:00:22.840000	-2.1340470000000002
0 days 00:00:22.850000	-2.186931
0 days 00:00:22.860000	-1.875243
0 days 00:00:22.870000	-1.244041
0 days 00:00:22.880000	-1.020235
0 days 00:00:22.890000	-0.821873
0 days 00:00:22.900000	-0.690249
0 days 00:00:22.910000	-0.34176
0 days 00:00:22.920000	-0.29132800000000003
0 days 00:00:22.930000	-0.276884
0 days 00:00:22.940000	-0.149558
0 days 00:00:22.950000	-0.098672
0 days 00:00:22.960000	-0.048326999999999995
0 days 00:00:22.970000	0.044285000000000005
0 days 00:00:22.980000	0.00543
0 days 00:00:22.990000	0.026444
0 days 00:00:23	0.036883
0 days 00:00:23.010000	-0.011743
0 days 00:00:23.020000	0.008235
0 days 00:00:23.030000	0.0996
0 days 00:00:23.040000	0.113697
0 days 00:00:23.050000	0.156605
0 days 00:00:23.060000	0.18368800000000002
0 days 00:00:23.070000	0.225669
0 days 00:00:23.080000	0.274542
0 days 00:00:23.090000	0.34107600000000005
0 days 00:00:23.100000	0.38866100000000003
0 days 00:00:23.110000	0.39172199999999996
0 days 00:00:23.120000	0.356076
0 days 00:00:23.130000	0.326209
0 days 00:00:23.140000	0.291598
0 days 00:00:23.150000	0.23890300000000003
0 days 00:00:23.160000	0.189538
0 days 00:00:23.170000	0.164222
0 days 00:00:23.180000	0.136454
0 days 00:00:23.190000	0.101656
0 days 00:00:23.200000	0.076309
0 days 00:00:23.210000	0.037593
0 days 00:00:23.220000	0.004872
0 days 00:00:23.230000	-0.008523000000000001
0 days 00:00:23.240000	-0.019329
0 days 00:00:23.250000	-0.026688999999999997
0 days 00:00:23.260000	-0.017596
0 days 00:00:23.270000	-0.030576999999999997
0 days 00:00:23.280000	-0.028899
0 days 00:00:23.290000	-0.032978
0 days 00:00:23.300000	-0.033361
0 days 00:00:23.310000	-0.026581999999999998
0 days 00:00:23.320000	-0.036306
0 days 00:00:23.330000	-0.029606
0 days 00:00:23.340000	-0.045315
0 days 00:00:23.350000	-0.060011
0 days 00:00:23.360000	-0.048805
0 days 00:00:23.370000	-0.036759
0 days 00:00:23.380000	-0.024368
0 days 00:00:23.390000	-0.029994
0 days 00:00:23.400000	-0.027427999999999998
0 days 00:00:23.410000	-0.025581
0 days 00:00:23.420000	-0.039286
0 days 00:00:23.430000	-0.067262
0 days 00:00:23.440000	-0.092589
0 days 00:00:23.450000	-0.140508
0 days 00:00:23.460000	-0.168534
0 days 00:00:23.470000	-0.205558
0 days 00:00:23.480000	-0.258104
0 days 00:00:23.490000	-0.317432
0 days 00:00:23.500000	-0.395646
0 days 00:00:23.510000	-0.47256499999999996
0 days 00:00:23.520000	-0.54098
0 days 00:00:23.530000	-0.685509
0 days 00:00:23.540000	-0.884143
0 days 00:00:23.550000	-1.140367
0 days 00:00:23.560000	-1.351961
0 days 00:00:23.570000	-1.664922
0 days 00:00:23.580000	-1.999807
0 days 00:00:23.590000	-2.348639
0 days 00:00:23.600000	-2.67119
0 days 00:00:23.610000	-3.0145
0 days 00:00:23.620000	-3.357368
0 days 00:00:23.630000	-3.7833419999999998
0 days 00:00:23.640000	-4.219374
0 days 00:00:23.650000	-4.666548000000001
0 days 00:00:23.660000	-5.0842
0 days 00:00:23.670000	-5.501018
0 days 00:00:23.680000	-5.876518
0 days 00:00:23.690000	-6.195314
0 days 00:00:23.700000	-6.425586
0 days 00:00:23.710000	-6.572144000000001
0 days 00:00:23.720000	-6.469882
0 days 00:00:23.730000	-6.3399779999999994
0 days 00:00:23.740000	-5.995378
0 days 00:00:23.750000	-5.750339
0 days 00:00:23.760000	-5.438368
0 days 00:00:23.770000	-4.894997
0 days 00:00:23.780000	-3.920554
0 days 00:00:23.790000	-2.444598
0 days 00:00:23.800000	-0.770907
0 days 00:00:23.810000	-0.000462
0 days 00:00:23.820000	4.182661
0 days 00:00:23.830000	5.450149
0 days 00:00:23.840000	4.426372
0 days 00:00:23.850000	4.9634480000000005
0 days 00:00:23.860000	5.472542
0 days 00:00:23.870000	5.65984
0 days 00:00:23.880000	5.627007
0 days 00:00:23.890000	5.64192
0 days 00:00:23.900000	5.626608999999999
0 days 00:00:23.910000	5.593189
0 days 00:00:23.920000	5.538366000000001
0 days 00:00:23.930000	5.451392
0 days 00:00:23.940000	5.459169999999999
0 days 00:00:23.950000	5.488376000000001
0 days 00:00:23.960000	5.45768
0 days 00:00:23.970000	5.4518580000000005
0 days 00:00:23.980000	5.3674800000000005
0 days 00:00:23.990000	5.191382
0 days 00:00:24	4.762991
0 days 00:00:24.010000	4.429281
0 days 00:00:24.020000	4.420041
0 days 00:00:24.030000	4.269639
0 days 00:00:24.040000	3.7525660000000003
0 days 00:00:24.050000	2.9675119999999997
0 days 00:00:24.060000	2.239536
0 days 00:00:24.070000	1.742879
0 days 00:00:24.080000	1.569914
0 days 00:00:24.090000	1.6817090000000001
0 days 00:00:24.100000	1.731884
0 days 00:00:24.110000	1.587748
0 days 00:00:24.120000	1.362306
0 days 00:00:24.130000	1.0895709999999998
0 days 00:00:24.140000	0.741687
0 days 00:00:24.150000	0.364976
0 days 00:00:24.160000	0.027042
0 days 00:00:24.170000	-0.298877
0 days 00:00:24.180000	-0.585983
0 days 00:00:24.190000	-1.342168
0 days 00:00:24.200000	-2.208389
0 days 00:00:24.210000	-2.570016
0 days 00:00:24.220000	-1.7480060000000002
0 days 00:00:24.230000	-1.9408159999999999
0 days 00:00:24.240000	-2.432204
0 days 00:00:24.250000	-2.492078
0 days 00:00:24.260000	-1.79772
0 days 00:00:24.270000	-1.406304
0 days 00:00:24.280000	-1.41296
0 days 00:00:24.290000	-1.366732
0 days 00:00:24.300000	-0.849404
0 days 00:00:24.310000	-0.11891800000000001
0 days 00:00:24.320000	0.027785
0 days 00:00:24.330000	0.18871400000000002
0 days 00:00:24.340000	0.36238000000000004
0 days 00:00:24.350000	0.34443
0 days 00:00:24.360000	0.286571
0 days 00:00:24.370000	0.354441
0 days 00:00:24.380000	0.23915300000000003
0 days 00:00:24.390000	0.30439
0 days 00:00:24.400000	0.314688
0 days 00:00:24.410000	0.33862600000000004
0 days 00:00:24.420000	0.26509299999999997
0 days 00:00:24.430000	0.243763
0 days 00:00:24.440000	0.22416799999999998
0 days 00:00:24.450000	0.23990799999999998
0 days 00:00:24.460000	0.253877
0 days 00:00:24.470000	0.22378699999999999
0 days 00:00:24.480000	0.211181
0 days 00:00:24.490000	0.231275
0 days 00:00:24.500000	0.232525
0 days 00:00:24.510000	0.178828
0 days 00:00:24.520000	0.140762
0 days 00:00:24.530000	0.10372200000000001
0 days 00:00:24.540000	0.055920000000000004
0 days 00:00:24.550000	0.062104
0 days 00:00:24.560000	0.083205
0 days 00:00:24.570000	0.11018399999999999
0 days 00:00:24.580000	0.145327
0 days 00:00:24.590000	0.16206800000000002
0 days 00:00:24.600000	0.159279
0 days 00:00:24.610000	0.160717
0 days 00:00:24.620000	0.170249
0 days 00:00:24.630000	0.18093099999999998
0 days 00:00:24.640000	0.168729
0 days 00:00:24.650000	0.15179
0 days 00:00:24.660000	0.130299
0 days 00:00:24.670000	0.11528599999999999
0 days 00:00:24.680000	0.094372
0 days 00:00:24.690000	0.085145
0 days 00:00:24.700000	0.07708200000000001
0 days 00:00:24.710000	0.067696
0 days 00:00:24.720000	0.060517999999999995
0 days 00:00:24.730000	0.052119000000000006
0 days 00:00:24.740000	0.041219
0 days 00:00:24.750000	0.03519
0 days 00:00:24.760000	0.025882
0 days 00:00:24.770000	0.011195
0 days 00:00:24.780000	0.004652
0 days 00:00:24.790000	-0.008713
0 days 00:00:24.800000	-0.03959
0 days 00:00:24.810000	-0.057883000000000004
0 days 00:00:24.820000	-0.08387599999999999
0 days 00:00:24.830000	-0.082587
0 days 00:00:24.840000	-0.081955
0 days 00:00:24.850000	-0.09145700000000001
0 days 00:00:24.860000	-0.112568
0 days 00:00:24.870000	-0.147681
0 days 00:00:24.880000	-0.22243400000000002
0 days 00:00:24.890000	-0.323623
0 days 00:00:24.900000	-0.444442
0 days 00:00:24.910000	-0.566653
0 days 00:00:24.920000	-0.717593
0 days 00:00:24.930000	-0.887367
0 days 00:00:24.940000	-1.158735
0 days 00:00:24.950000	-1.477264
0 days 00:00:24.960000	-1.92924
0 days 00:00:24.970000	-2.2754060000000003
0 days 00:00:24.980000	-2.8688439999999997
0 days 00:00:24.990000	-3.0246630000000003
0 days 00:00:25	-3.535829
0 days 00:00:25.010000	-3.9219199999999996
0 days 00:00:25.020000	-4.359267
0 days 00:00:25.030000	-4.811834999999999
0 days 00:00:25.040000	-5.2007639999999995
0 days 00:00:25.050000	-5.547957
0 days 00:00:25.060000	-5.816633
0 days 00:00:25.070000	-5.865975
0 days 00:00:25.080000	-5.8936910000000005
0 days 00:00:25.090000	-5.995555
0 days 00:00:25.100000	-6.068912
0 days 00:00:25.110000	-5.990519
0 days 00:00:25.120000	-5.849735
0 days 00:00:25.130000	-5.468735
0 days 00:00:25.140000	-4.879671
0 days 00:00:25.150000	-3.756705
0 days 00:00:25.160000	-2.152505
0 days 00:00:25.170000	-0.9211940000000001
