# Supplementary material for: A topological data analysis-based method for gait signals with an application to the study of multiple sclerosis
Source: PLoS One. 2022 May 13;17(5):e0268475. doi: 10.1371/journal.pone.0268475 (PMC9106173; doi:10.1371/journal.pone.0268475)
Supplement: S1 Data — (ZIP) [file pone.0268475.s005.zip › PlosOneData/Pathological_subjects/MS_131]

	Gyr_Y
0 days 00:00:20.800000	0.018708000000000002
0 days 00:00:20.810000	-1.22736
0 days 00:00:20.820000	-1.5919450000000002
0 days 00:00:20.830000	-0.662667
0 days 00:00:20.840000	-0.736733
0 days 00:00:20.850000	-1.2999459999999998
0 days 00:00:20.860000	-1.23054
0 days 00:00:20.870000	-0.785858
0 days 00:00:20.880000	-0.901452
0 days 00:00:20.890000	-1.01726
0 days 00:00:20.900000	-0.71104
0 days 00:00:20.910000	-0.044288
0 days 00:00:20.920000	0.018914
0 days 00:00:20.930000	-0.041033999999999994
0 days 00:00:20.940000	0.075501
0 days 00:00:20.950000	0.087736
0 days 00:00:20.960000	0.073048
0 days 00:00:20.970000	0.08646000000000001
0 days 00:00:20.980000	0.074805
0 days 00:00:20.990000	0.069441
0 days 00:00:21	0.060578999999999994
0 days 00:00:21.010000	0.053687
0 days 00:00:21.020000	0.048823000000000005
0 days 00:00:21.030000	0.040504000000000005
0 days 00:00:21.040000	0.038903
0 days 00:00:21.050000	0.036808999999999995
0 days 00:00:21.060000	0.043088
0 days 00:00:21.070000	0.056837
0 days 00:00:21.080000	0.073561
0 days 00:00:21.090000	0.104678
0 days 00:00:21.100000	0.129371
0 days 00:00:21.110000	0.157528
0 days 00:00:21.120000	0.18344100000000002
0 days 00:00:21.130000	0.196949
0 days 00:00:21.140000	0.203515
0 days 00:00:21.150000	0.19467
0 days 00:00:21.160000	0.171849
0 days 00:00:21.170000	0.156119
0 days 00:00:21.180000	0.142229
0 days 00:00:21.190000	0.12347799999999999
0 days 00:00:21.200000	0.10153200000000001
0 days 00:00:21.210000	0.083576
0 days 00:00:21.220000	0.07409099999999999
0 days 00:00:21.230000	0.070025
0 days 00:00:21.240000	0.063162
0 days 00:00:21.250000	0.056466999999999996
0 days 00:00:21.260000	0.05171
0 days 00:00:21.270000	0.04885
0 days 00:00:21.280000	0.05205
0 days 00:00:21.290000	0.053645000000000005
0 days 00:00:21.300000	0.069717
0 days 00:00:21.310000	0.076859
0 days 00:00:21.320000	0.0944
0 days 00:00:21.330000	0.101975
0 days 00:00:21.340000	0.103229
0 days 00:00:21.350000	0.112719
0 days 00:00:21.360000	0.127192
0 days 00:00:21.370000	0.135554
0 days 00:00:21.380000	0.15113900000000002
0 days 00:00:21.390000	0.165029
0 days 00:00:21.400000	0.17417
0 days 00:00:21.410000	0.1824
0 days 00:00:21.420000	0.186228
0 days 00:00:21.430000	0.187577
0 days 00:00:21.440000	0.18632100000000001
0 days 00:00:21.450000	0.173104
0 days 00:00:21.460000	0.15627
0 days 00:00:21.470000	0.143336
0 days 00:00:21.480000	0.12412999999999999
0 days 00:00:21.490000	0.098217
0 days 00:00:21.500000	0.051046
0 days 00:00:21.510000	-0.003348
0 days 00:00:21.520000	-0.08294
0 days 00:00:21.530000	-0.167452
0 days 00:00:21.540000	-0.258366
0 days 00:00:21.550000	-0.362833
0 days 00:00:21.560000	-0.519918
0 days 00:00:21.570000	-0.7142649999999999
0 days 00:00:21.580000	-0.9305049999999999
0 days 00:00:21.590000	-1.1996129999999998
0 days 00:00:21.600000	-1.512216
0 days 00:00:21.610000	-1.8872950000000002
0 days 00:00:21.620000	-2.2054270000000002
0 days 00:00:21.630000	-2.484162
0 days 00:00:21.640000	-2.7782240000000002
0 days 00:00:21.650000	-2.9616919999999998
0 days 00:00:21.660000	-3.3561089999999996
0 days 00:00:21.670000	-3.897742
0 days 00:00:21.680000	-4.29723
0 days 00:00:21.690000	-4.632406
0 days 00:00:21.700000	-4.9947550000000005
0 days 00:00:21.710000	-5.3324620000000005
0 days 00:00:21.720000	-5.57125
0 days 00:00:21.730000	-5.696657
0 days 00:00:21.740000	-5.4599519999999995
0 days 00:00:21.750000	-4.866751
0 days 00:00:21.760000	-4.208694
0 days 00:00:21.770000	-3.5114389999999998
0 days 00:00:21.780000	-2.805332
0 days 00:00:21.790000	-1.308093
0 days 00:00:21.800000	-0.35943400000000003
0 days 00:00:21.810000	0.028191
0 days 00:00:21.820000	0.27422199999999997
0 days 00:00:21.830000	0.522803
0 days 00:00:21.840000	1.0903770000000002
0 days 00:00:21.850000	1.595532
0 days 00:00:21.860000	2.0167509999999997
0 days 00:00:21.870000	2.403195
0 days 00:00:21.880000	2.7753900000000002
0 days 00:00:21.890000	3.115843
0 days 00:00:21.900000	3.4128589999999996
0 days 00:00:21.910000	3.6508059999999998
0 days 00:00:21.920000	3.8850339999999997
0 days 00:00:21.930000	4.097392
0 days 00:00:21.940000	4.242679
0 days 00:00:21.950000	4.214328
0 days 00:00:21.960000	4.043494
0 days 00:00:21.970000	3.7525910000000002
0 days 00:00:21.980000	3.412491
0 days 00:00:21.990000	3.401526
0 days 00:00:22	3.564717
0 days 00:00:22.010000	3.4174919999999998
0 days 00:00:22.020000	2.9351700000000003
0 days 00:00:22.030000	2.3609459999999998
0 days 00:00:22.040000	1.775828
0 days 00:00:22.050000	1.229615
0 days 00:00:22.060000	0.758865
0 days 00:00:22.070000	0.36930599999999997
0 days 00:00:22.080000	0.10931700000000001
0 days 00:00:22.090000	-0.032253
0 days 00:00:22.100000	0.003322
0 days 00:00:22.110000	0.342871
0 days 00:00:22.120000	0.943672
0 days 00:00:22.130000	1.5863120000000002
0 days 00:00:22.140000	1.946784
0 days 00:00:22.150000	1.858277
0 days 00:00:22.160000	1.585895
0 days 00:00:22.170000	1.276939
0 days 00:00:22.180000	0.9600719999999999
0 days 00:00:22.190000	0.234859
0 days 00:00:22.200000	-1.047057
0 days 00:00:22.210000	-2.178817
0 days 00:00:22.220000	-2.96464
0 days 00:00:22.230000	-2.785359
0 days 00:00:22.240000	-2.485775
0 days 00:00:22.250000	-2.073023
0 days 00:00:22.260000	-0.655053
0 days 00:00:22.270000	-0.146377
0 days 00:00:22.280000	-1.188982
0 days 00:00:22.290000	-0.266108
0 days 00:00:22.300000	0.11111099999999999
0 days 00:00:22.310000	0.188199
0 days 00:00:22.320000	0.356529
0 days 00:00:22.330000	0.396365
0 days 00:00:22.340000	0.375488
0 days 00:00:22.350000	0.325902
0 days 00:00:22.360000	0.293224
0 days 00:00:22.370000	0.277123
0 days 00:00:22.380000	0.279758
0 days 00:00:22.390000	0.29178200000000004
0 days 00:00:22.400000	0.27869299999999997
0 days 00:00:22.410000	0.26759499999999997
0 days 00:00:22.420000	0.207923
0 days 00:00:22.430000	0.170378
0 days 00:00:22.440000	0.15801500000000002
0 days 00:00:22.450000	0.135327
0 days 00:00:22.460000	0.10953099999999999
0 days 00:00:22.470000	0.066484
0 days 00:00:22.480000	0.027956
0 days 00:00:22.490000	0.015036
0 days 00:00:22.500000	0.017865
0 days 00:00:22.510000	0.040872000000000006
0 days 00:00:22.520000	0.069672
0 days 00:00:22.530000	0.103228
0 days 00:00:22.540000	0.122715
0 days 00:00:22.550000	0.13231500000000002
0 days 00:00:22.560000	0.142394
0 days 00:00:22.570000	0.136702
0 days 00:00:22.580000	0.12571300000000002
0 days 00:00:22.590000	0.115388
0 days 00:00:22.600000	0.106253
0 days 00:00:22.610000	0.09931
0 days 00:00:22.620000	0.104477
0 days 00:00:22.630000	0.098224
0 days 00:00:22.640000	0.10318
0 days 00:00:22.650000	0.112823
0 days 00:00:22.660000	0.128234
0 days 00:00:22.670000	0.13772
0 days 00:00:22.680000	0.15578
0 days 00:00:22.690000	0.16658900000000001
0 days 00:00:22.700000	0.176988
0 days 00:00:22.710000	0.186297
0 days 00:00:22.720000	0.198494
0 days 00:00:22.730000	0.21685300000000002
0 days 00:00:22.740000	0.245054
0 days 00:00:22.750000	0.253405
0 days 00:00:22.760000	0.234521
0 days 00:00:22.770000	0.166082
0 days 00:00:22.780000	0.021873
0 days 00:00:22.790000	-0.14638299999999999
0 days 00:00:22.800000	-0.26204299999999997
0 days 00:00:22.810000	-0.332394
0 days 00:00:22.820000	-0.38345
0 days 00:00:22.830000	-0.48093199999999997
0 days 00:00:22.840000	-0.6797810000000001
0 days 00:00:22.850000	-0.944003
0 days 00:00:22.860000	-1.255924
0 days 00:00:22.870000	-1.6419119999999998
0 days 00:00:22.880000	-2.076873
0 days 00:00:22.890000	-2.409949
0 days 00:00:22.900000	-2.683143
0 days 00:00:22.910000	-2.9594669999999996
0 days 00:00:22.920000	-3.527217
0 days 00:00:22.930000	-3.989612
0 days 00:00:22.940000	-4.404047
0 days 00:00:22.950000	-4.771684
0 days 00:00:22.960000	-5.146662
0 days 00:00:22.970000	-5.536251999999999
0 days 00:00:22.980000	-5.856438
0 days 00:00:22.990000	-5.984499
0 days 00:00:23	-5.998079
0 days 00:00:23.010000	-5.979893
0 days 00:00:23.020000	-5.973736
0 days 00:00:23.030000	-5.85672
0 days 00:00:23.040000	-5.585179
0 days 00:00:23.050000	-5.107393
0 days 00:00:23.060000	-4.201846
0 days 00:00:23.070000	-2.139248
0 days 00:00:23.080000	1.21603
0 days 00:00:23.090000	2.801622
0 days 00:00:23.100000	2.695332
0 days 00:00:23.110000	2.311079
0 days 00:00:23.120000	2.244656
0 days 00:00:23.130000	2.820832
0 days 00:00:23.140000	3.459607
0 days 00:00:23.150000	3.943892
0 days 00:00:23.160000	4.32276
0 days 00:00:23.170000	4.609426
0 days 00:00:23.180000	4.901921
0 days 00:00:23.190000	5.18155
0 days 00:00:23.200000	5.396877
0 days 00:00:23.210000	5.504944999999999
0 days 00:00:23.220000	5.466575
0 days 00:00:23.230000	5.363334
0 days 00:00:23.240000	5.24761
0 days 00:00:23.250000	5.038417
0 days 00:00:23.260000	4.568621
0 days 00:00:23.270000	3.9560400000000002
0 days 00:00:23.280000	3.6960919999999997
0 days 00:00:23.290000	3.653267
0 days 00:00:23.300000	3.325361
0 days 00:00:23.310000	2.6910990000000004
0 days 00:00:23.320000	1.974507
0 days 00:00:23.330000	1.2585879999999998
0 days 00:00:23.340000	0.593568
0 days 00:00:23.350000	0.194928
0 days 00:00:23.360000	0.17386600000000002
0 days 00:00:23.370000	0.473753
0 days 00:00:23.380000	0.8975790000000001
0 days 00:00:23.390000	1.322011
0 days 00:00:23.400000	1.536615
0 days 00:00:23.410000	1.3729719999999999
0 days 00:00:23.420000	0.8124600000000001
0 days 00:00:23.430000	0.22625599999999998
0 days 00:00:23.440000	-0.14313199999999998
0 days 00:00:23.450000	-0.28484499999999996
0 days 00:00:23.460000	-0.41938500000000006
0 days 00:00:23.470000	-1.483279
0 days 00:00:23.480000	-2.1529849999999997
0 days 00:00:23.490000	-2.57345
0 days 00:00:23.500000	-2.839889
0 days 00:00:23.510000	-2.659493
0 days 00:00:23.520000	-1.8185209999999998
0 days 00:00:23.530000	-1.13437
0 days 00:00:23.540000	-0.926481
0 days 00:00:23.550000	-0.447941
0 days 00:00:23.560000	-0.257352
0 days 00:00:23.570000	0.287017
0 days 00:00:23.580000	0.419774
0 days 00:00:23.590000	0.414954
0 days 00:00:23.600000	0.362036
0 days 00:00:23.610000	0.30823
0 days 00:00:23.620000	0.24873
0 days 00:00:23.630000	0.219824
0 days 00:00:23.640000	0.21405900000000003
0 days 00:00:23.650000	0.231371
0 days 00:00:23.660000	0.248858
0 days 00:00:23.670000	0.25755500000000003
0 days 00:00:23.680000	0.25847
0 days 00:00:23.690000	0.252171
0 days 00:00:23.700000	0.257869
0 days 00:00:23.710000	0.264362
0 days 00:00:23.720000	0.258651
0 days 00:00:23.730000	0.258296
0 days 00:00:23.740000	0.25193499999999996
0 days 00:00:23.750000	0.24447800000000003
0 days 00:00:23.760000	0.232835
0 days 00:00:23.770000	0.220181
0 days 00:00:23.780000	0.195839
0 days 00:00:23.790000	0.15542999999999998
0 days 00:00:23.800000	0.11563399999999999
0 days 00:00:23.810000	0.092376
0 days 00:00:23.820000	0.09222999999999999
0 days 00:00:23.830000	0.10388299999999999
0 days 00:00:23.840000	0.111576
0 days 00:00:23.850000	0.108701
0 days 00:00:23.860000	0.10031
0 days 00:00:23.870000	0.094453
0 days 00:00:23.880000	0.083584
0 days 00:00:23.890000	0.074089
0 days 00:00:23.900000	0.07357899999999999
0 days 00:00:23.910000	0.070659
0 days 00:00:23.920000	0.074211
0 days 00:00:23.930000	0.07883899999999999
0 days 00:00:23.940000	0.083786
0 days 00:00:23.950000	0.076089
0 days 00:00:23.960000	0.065618
0 days 00:00:23.970000	0.057101
0 days 00:00:23.980000	0.047707
0 days 00:00:23.990000	0.043936
0 days 00:00:24	0.052024
0 days 00:00:24.010000	0.059932000000000006
0 days 00:00:24.020000	0.074777
0 days 00:00:24.030000	0.086642
0 days 00:00:24.040000	0.09365599999999999
0 days 00:00:24.050000	0.104691
0 days 00:00:24.060000	0.12006700000000001
0 days 00:00:24.070000	0.141433
0 days 00:00:24.080000	0.177147
0 days 00:00:24.090000	0.20950700000000003
0 days 00:00:24.100000	0.22749699999999998
0 days 00:00:24.110000	0.17614000000000002
0 days 00:00:24.120000	0.13517300000000002
0 days 00:00:24.130000	0.106777
0 days 00:00:24.140000	0.078806
0 days 00:00:24.150000	0.053162
0 days 00:00:24.160000	0.022056
0 days 00:00:24.170000	-0.066219
0 days 00:00:24.180000	-0.222964
0 days 00:00:24.190000	-0.420459
0 days 00:00:24.200000	-0.650738
0 days 00:00:24.210000	-0.9239139999999999
0 days 00:00:24.220000	-1.2047219999999998
0 days 00:00:24.230000	-1.507392
0 days 00:00:24.240000	-1.908325
0 days 00:00:24.250000	-2.246911
0 days 00:00:24.260000	-2.618983
0 days 00:00:24.270000	-2.9841290000000003
0 days 00:00:24.280000	-3.282577
0 days 00:00:24.290000	-3.545639
0 days 00:00:24.300000	-3.998607
0 days 00:00:24.310000	-4.396776
0 days 00:00:24.320000	-4.712142
0 days 00:00:24.330000	-5.104613
0 days 00:00:24.340000	-5.498417
0 days 00:00:24.350000	-5.877001
0 days 00:00:24.360000	-5.917821
0 days 00:00:24.370000	-5.587929
0 days 00:00:24.380000	-5.268275
0 days 00:00:24.390000	-4.78938
0 days 00:00:24.400000	-4.102161
0 days 00:00:24.410000	-2.885038
0 days 00:00:24.420000	-0.6518
0 days 00:00:24.430000	0.446615
0 days 00:00:24.440000	0.59404
0 days 00:00:24.450000	0.614187
0 days 00:00:24.460000	0.92574
0 days 00:00:24.470000	1.66408
0 days 00:00:24.480000	2.2035709999999997
0 days 00:00:24.490000	2.6432759999999997
0 days 00:00:24.500000	3.0750759999999997
0 days 00:00:24.510000	3.4740559999999996
0 days 00:00:24.520000	3.825389
0 days 00:00:24.530000	4.122717
0 days 00:00:24.540000	4.3446050000000005
0 days 00:00:24.550000	4.4519839999999995
0 days 00:00:24.560000	4.482594000000001
0 days 00:00:24.570000	4.439259
0 days 00:00:24.580000	4.350586
0 days 00:00:24.590000	4.228815
0 days 00:00:24.600000	4.040193
0 days 00:00:24.610000	3.651296
0 days 00:00:24.620000	3.2708369999999998
0 days 00:00:24.630000	3.19204
0 days 00:00:24.640000	3.085889
0 days 00:00:24.650000	2.656622
0 days 00:00:24.660000	2.039757
0 days 00:00:24.670000	1.3592549999999999
0 days 00:00:24.680000	0.7520899999999999
0 days 00:00:24.690000	0.0036
0 days 00:00:24.700000	-0.405063
0 days 00:00:24.710000	0.204131
0 days 00:00:24.720000	1.118241
0 days 00:00:24.730000	1.8246759999999997
0 days 00:00:24.740000	2.21175
0 days 00:00:24.750000	2.098723
0 days 00:00:24.760000	1.727175
0 days 00:00:24.770000	1.0447819999999999
0 days 00:00:24.780000	-0.13749
0 days 00:00:24.790000	-1.427765
0 days 00:00:24.800000	-2.548824
0 days 00:00:24.810000	-3.871405
0 days 00:00:24.820000	-3.1582939999999997
0 days 00:00:24.830000	-1.188986
0 days 00:00:24.840000	0.778637
0 days 00:00:24.850000	0.16938699999999998
0 days 00:00:24.860000	0.161807
0 days 00:00:24.870000	0.021939
0 days 00:00:24.880000	0.01154
0 days 00:00:24.890000	0.167445
0 days 00:00:24.900000	0.380874
0 days 00:00:24.910000	0.40112600000000004
0 days 00:00:24.920000	0.33117800000000003
0 days 00:00:24.930000	0.27512800000000004
0 days 00:00:24.940000	0.242177
0 days 00:00:24.950000	0.23022399999999998
0 days 00:00:24.960000	0.22522899999999998
0 days 00:00:24.970000	0.24749000000000002
0 days 00:00:24.980000	0.269017
0 days 00:00:24.990000	0.297581
0 days 00:00:25	0.319054
0 days 00:00:25.010000	0.325943
0 days 00:00:25.020000	0.283742
0 days 00:00:25.030000	0.23923699999999998
0 days 00:00:25.040000	0.202915
0 days 00:00:25.050000	0.177296
0 days 00:00:25.060000	0.16231700000000002
0 days 00:00:25.070000	0.154951
0 days 00:00:25.080000	0.163444
0 days 00:00:25.090000	0.18505
0 days 00:00:25.100000	0.15904200000000002
0 days 00:00:25.110000	0.131169
0 days 00:00:25.120000	0.14743699999999998
0 days 00:00:25.130000	0.168155
0 days 00:00:25.140000	0.178323
0 days 00:00:25.150000	0.202039
0 days 00:00:25.160000	0.21870799999999999
0 days 00:00:25.170000	0.21955300000000003
0 days 00:00:25.180000	0.203183
0 days 00:00:25.190000	0.19098800000000002
0 days 00:00:25.200000	0.160995
0 days 00:00:25.210000	0.141736
0 days 00:00:25.220000	0.130981
0 days 00:00:25.230000	0.109912
0 days 00:00:25.240000	0.105393
0 days 00:00:25.250000	0.09494
0 days 00:00:25.260000	0.09323
0 days 00:00:25.270000	0.089046
0 days 00:00:25.280000	0.083
0 days 00:00:25.290000	0.09559400000000001
0 days 00:00:25.300000	0.102825
0 days 00:00:25.310000	0.10755799999999999
0 days 00:00:25.320000	0.11325199999999999
0 days 00:00:25.330000	0.129003
0 days 00:00:25.340000	0.139296
0 days 00:00:25.350000	0.139969
0 days 00:00:25.360000	0.139724
0 days 00:00:25.370000	0.13003499999999998
0 days 00:00:25.380000	0.11220999999999999
0 days 00:00:25.390000	0.064188
0 days 00:00:25.400000	0.008739
0 days 00:00:25.410000	-0.061134
0 days 00:00:25.420000	-0.110697
0 days 00:00:25.430000	-0.15391300000000002
0 days 00:00:25.440000	-0.255233
0 days 00:00:25.450000	-0.426374
0 days 00:00:25.460000	-0.637741
0 days 00:00:25.470000	-0.919178
0 days 00:00:25.480000	-1.2747190000000002
0 days 00:00:25.490000	-1.7614830000000001
0 days 00:00:25.500000	-2.4307060000000003
0 days 00:00:25.510000	-2.951501
0 days 00:00:25.520000	-3.431972
0 days 00:00:25.530000	-3.9298610000000003
0 days 00:00:25.540000	-4.74366
0 days 00:00:25.550000	-5.165559
0 days 00:00:25.560000	-5.492776
0 days 00:00:25.570000	-5.676508999999999
0 days 00:00:25.580000	-5.267892
0 days 00:00:25.590000	-4.041206
0 days 00:00:25.600000	-2.4741869999999997
0 days 00:00:25.610000	-0.892566
0 days 00:00:25.620000	-1.08237
0 days 00:00:25.630000	-0.905532
0 days 00:00:25.640000	-0.553387
0 days 00:00:25.650000	0.060174
0 days 00:00:25.660000	0.473149
0 days 00:00:25.670000	0.928975
0 days 00:00:25.680000	1.382931
0 days 00:00:25.690000	1.8267099999999998
0 days 00:00:25.700000	2.165582
0 days 00:00:25.710000	2.4304419999999998
0 days 00:00:25.720000	2.659904
0 days 00:00:25.730000	2.856675
0 days 00:00:25.740000	3.014541
0 days 00:00:25.750000	3.1398
0 days 00:00:25.760000	3.2521150000000003
0 days 00:00:25.770000	3.3281059999999996
0 days 00:00:25.780000	3.33921
0 days 00:00:25.790000	3.31011
0 days 00:00:25.800000	3.209131
0 days 00:00:25.810000	3.025514
0 days 00:00:25.820000	2.729038
0 days 00:00:25.830000	2.323188
0 days 00:00:25.840000	1.890049
0 days 00:00:25.850000	1.495526
0 days 00:00:25.860000	1.1373719999999998
0 days 00:00:25.870000	0.83985
0 days 00:00:25.880000	0.59846
0 days 00:00:25.890000	0.388856
0 days 00:00:25.900000	0.186813
0 days 00:00:25.910000	0.003588
0 days 00:00:25.920000	-0.14432899999999999
0 days 00:00:25.930000	-0.24859299999999998
0 days 00:00:25.940000	-0.25358400000000003
0 days 00:00:25.950000	-0.037687
0 days 00:00:25.960000	0.355028
0 days 00:00:25.970000	1.0211059999999998
0 days 00:00:25.980000	1.6797259999999998
0 days 00:00:25.990000	1.848273
0 days 00:00:26	1.5357040000000002
0 days 00:00:26.010000	1.006278
0 days 00:00:26.020000	0.565816
0 days 00:00:26.030000	0.264443
0 days 00:00:26.040000	-0.017852
0 days 00:00:26.050000	-0.304582
0 days 00:00:26.060000	-0.567381
0 days 00:00:26.070000	-0.721109
0 days 00:00:26.080000	-1.3488360000000001
0 days 00:00:26.090000	-1.422939
0 days 00:00:26.100000	-0.700688
0 days 00:00:26.110000	-0.515653
0 days 00:00:26.120000	-2.050014
0 days 00:00:26.130000	-2.4986099999999998
0 days 00:00:26.140000	-1.241328
0 days 00:00:26.150000	-0.472367
0 days 00:00:26.160000	-0.8136479999999999
0 days 00:00:26.170000	-0.856419
0 days 00:00:26.180000	-1.095038
0 days 00:00:26.190000	-0.697703
0 days 00:00:26.200000	0.033393
0 days 00:00:26.210000	-0.0509
0 days 00:00:26.220000	0.0895
0 days 00:00:26.230000	0.285325
0 days 00:00:26.240000	0.254825
0 days 00:00:26.250000	0.244096
0 days 00:00:26.260000	0.25364000000000003
0 days 00:00:26.270000	0.259829
0 days 00:00:26.280000	0.25755100000000003
0 days 00:00:26.290000	0.256904
0 days 00:00:26.300000	0.263255
0 days 00:00:26.310000	0.260317
0 days 00:00:26.320000	0.23276599999999997
0 days 00:00:26.330000	0.204784
0 days 00:00:26.340000	0.176464
0 days 00:00:26.350000	0.154667
0 days 00:00:26.360000	0.12804400000000002
0 days 00:00:26.370000	0.105776
0 days 00:00:26.380000	0.07655
0 days 00:00:26.390000	0.049569
0 days 00:00:26.400000	0.039282
0 days 00:00:26.410000	0.032221
0 days 00:00:26.420000	0.032388
0 days 00:00:26.430000	0.035814
0 days 00:00:26.440000	0.044439
0 days 00:00:26.450000	0.046261000000000004
0 days 00:00:26.460000	0.04345
0 days 00:00:26.470000	0.041873
0 days 00:00:26.480000	0.046155
0 days 00:00:26.490000	0.051801
0 days 00:00:26.500000	0.062176999999999996
0 days 00:00:26.510000	0.063527
0 days 00:00:26.520000	0.070349
0 days 00:00:26.530000	0.074682
0 days 00:00:26.540000	0.06788999999999999
0 days 00:00:26.550000	0.061860000000000005
0 days 00:00:26.560000	0.060224
0 days 00:00:26.570000	0.051328
0 days 00:00:26.580000	0.046165
0 days 00:00:26.590000	0.049032
0 days 00:00:26.600000	0.059484
0 days 00:00:26.610000	0.06786299999999999
0 days 00:00:26.620000	0.083996
0 days 00:00:26.630000	0.10076
0 days 00:00:26.640000	0.117183
0 days 00:00:26.650000	0.132925
0 days 00:00:26.660000	0.13411099999999998
0 days 00:00:26.670000	0.13861700000000002
0 days 00:00:26.680000	0.133671
0 days 00:00:26.690000	0.12173900000000001
0 days 00:00:26.700000	0.116772
0 days 00:00:26.710000	0.110943
0 days 00:00:26.720000	0.101738
0 days 00:00:26.730000	0.091597
0 days 00:00:26.740000	0.086064
0 days 00:00:26.750000	0.077553
0 days 00:00:26.760000	0.075976
0 days 00:00:26.770000	0.075779
0 days 00:00:26.780000	0.072295
0 days 00:00:26.790000	0.069881
0 days 00:00:26.800000	0.067218
0 days 00:00:26.810000	0.060693
0 days 00:00:26.820000	0.057904
0 days 00:00:26.830000	0.063334
0 days 00:00:26.840000	0.061213
0 days 00:00:26.850000	0.06185499999999999
0 days 00:00:26.860000	0.057089999999999995
0 days 00:00:26.870000	0.053336
0 days 00:00:26.880000	0.048848
0 days 00:00:26.890000	0.027298000000000003
0 days 00:00:26.900000	0.00662
0 days 00:00:26.910000	-0.049714999999999995
0 days 00:00:26.920000	-0.11341500000000002
0 days 00:00:26.930000	-0.166466
0 days 00:00:26.940000	-0.23244
0 days 00:00:26.950000	-0.327847
0 days 00:00:26.960000	-0.43243000000000004
0 days 00:00:26.970000	-0.5524939999999999
0 days 00:00:26.980000	-0.6855100000000001
0 days 00:00:26.990000	-0.850967
0 days 00:00:27	-1.0672709999999999
0 days 00:00:27.010000	-1.312841
0 days 00:00:27.020000	-1.542322
0 days 00:00:27.030000	-1.7540509999999998
0 days 00:00:27.040000	-1.908843
0 days 00:00:27.050000	-2.006295
0 days 00:00:27.060000	-1.970505
0 days 00:00:27.070000	-2.189305
0 days 00:00:27.080000	-2.480828
0 days 00:00:27.090000	-2.67567
0 days 00:00:27.100000	-2.881218
0 days 00:00:27.110000	-3.105402
0 days 00:00:27.120000	-3.3351800000000003
0 days 00:00:27.130000	-3.5738790000000003
0 days 00:00:27.140000	-3.791779
0 days 00:00:27.150000	-4.041375
0 days 00:00:27.160000	-4.284393
0 days 00:00:27.170000	-4.524852
0 days 00:00:27.180000	-4.748191
0 days 00:00:27.190000	-4.931678
0 days 00:00:27.200000	-5.0320339999999995
0 days 00:00:27.210000	-5.144267
0 days 00:00:27.220000	-5.217212
0 days 00:00:27.230000	-5.176295
0 days 00:00:27.240000	-5.031979
0 days 00:00:27.250000	-4.703778
0 days 00:00:27.260000	-4.226984
0 days 00:00:27.270000	-3.7237980000000004
0 days 00:00:27.280000	-3.186793
0 days 00:00:27.290000	-1.8184630000000002
