# Supplementary material for: A topological data analysis-based method for gait signals with an application to the study of multiple sclerosis
Source: PLoS One. 2022 May 13;17(5):e0268475. doi: 10.1371/journal.pone.0268475 (PMC9106173; doi:10.1371/journal.pone.0268475)
Supplement: S1 Data — (ZIP) [file pone.0268475.s005.zip › PlosOneData/Pathological_subjects/MS_303]

	Gyr_Y
0 days 00:00:13.830000	-2.509383
0 days 00:00:13.840000	-4.593041
0 days 00:00:13.850000	-4.600921
0 days 00:00:13.860000	-4.770703
0 days 00:00:13.870000	-4.58301
0 days 00:00:13.880000	-4.124097
0 days 00:00:13.890000	-3.659903
0 days 00:00:13.900000	-3.1473240000000002
0 days 00:00:13.910000	-2.690419
0 days 00:00:13.920000	-2.3794869999999997
0 days 00:00:13.930000	-1.8875080000000002
0 days 00:00:13.940000	-0.918926
0 days 00:00:13.950000	-0.800185
0 days 00:00:13.960000	-0.489957
0 days 00:00:13.970000	-0.280543
0 days 00:00:13.980000	-0.167105
0 days 00:00:13.990000	0.009346
0 days 00:00:14	0.024069
0 days 00:00:14.010000	0.038438
0 days 00:00:14.020000	0.071515
0 days 00:00:14.030000	0.061724
0 days 00:00:14.040000	0.074669
0 days 00:00:14.050000	0.06480599999999999
0 days 00:00:14.060000	0.056447000000000004
0 days 00:00:14.070000	0.049186
0 days 00:00:14.080000	0.055345000000000005
0 days 00:00:14.090000	0.091178
0 days 00:00:14.100000	0.12403
0 days 00:00:14.110000	0.132992
0 days 00:00:14.120000	0.116624
0 days 00:00:14.130000	0.082093
0 days 00:00:14.140000	0.045957
0 days 00:00:14.150000	0.007304000000000001
0 days 00:00:14.160000	-0.019147
0 days 00:00:14.170000	-0.036425
0 days 00:00:14.180000	-0.05255800000000001
0 days 00:00:14.190000	-0.072577
0 days 00:00:14.200000	-0.08613
0 days 00:00:14.210000	-0.090213
0 days 00:00:14.220000	-0.096853
0 days 00:00:14.230000	-0.09059199999999999
0 days 00:00:14.240000	-0.085444
0 days 00:00:14.250000	-0.081709
0 days 00:00:14.260000	-0.08294
0 days 00:00:14.270000	-0.067113
0 days 00:00:14.280000	-0.060729
0 days 00:00:14.290000	-0.057627
0 days 00:00:14.300000	-0.05683
0 days 00:00:14.310000	-0.087537
0 days 00:00:14.320000	-0.105421
0 days 00:00:14.330000	-0.136103
0 days 00:00:14.340000	-0.175091
0 days 00:00:14.350000	-0.222007
0 days 00:00:14.360000	-0.300257
0 days 00:00:14.370000	-0.422853
0 days 00:00:14.380000	-0.5705479999999999
0 days 00:00:14.390000	-0.7411770000000001
0 days 00:00:14.400000	-0.924235
0 days 00:00:14.410000	-1.1124889999999998
0 days 00:00:14.420000	-1.310917
0 days 00:00:14.430000	-1.5380909999999999
0 days 00:00:14.440000	-1.799634
0 days 00:00:14.450000	-2.125798
0 days 00:00:14.460000	-2.5309939999999997
0 days 00:00:14.470000	-2.996286
0 days 00:00:14.480000	-3.5403519999999995
0 days 00:00:14.490000	-4.215376
0 days 00:00:14.500000	-5.00453
0 days 00:00:14.510000	-5.898326
0 days 00:00:14.520000	-7.021292
0 days 00:00:14.530000	-8.272535000000001
0 days 00:00:14.540000	-9.411113
0 days 00:00:14.550000	-10.085399
0 days 00:00:14.560000	-9.967952
0 days 00:00:14.570000	-9.463257
0 days 00:00:14.580000	-9.141046000000001
0 days 00:00:14.590000	-8.773938000000001
0 days 00:00:14.600000	-7.919153999999999
0 days 00:00:14.610000	-5.931858999999999
0 days 00:00:14.620000	-2.391861
0 days 00:00:14.630000	1.137614
0 days 00:00:14.640000	3.4566260000000004
0 days 00:00:14.650000	4.524146
0 days 00:00:14.660000	4.4177550000000005
0 days 00:00:14.670000	3.8667
0 days 00:00:14.680000	3.470308
0 days 00:00:14.690000	3.380032
0 days 00:00:14.700000	3.548014
0 days 00:00:14.710000	3.838007
0 days 00:00:14.720000	4.1355379999999995
0 days 00:00:14.730000	4.39154
0 days 00:00:14.740000	4.56243
0 days 00:00:14.750000	4.69254
0 days 00:00:14.760000	4.813331
0 days 00:00:14.770000	4.944218
0 days 00:00:14.780000	5.083698
0 days 00:00:14.790000	5.218336
0 days 00:00:14.800000	5.328249
0 days 00:00:14.810000	5.388351999999999
0 days 00:00:14.820000	5.441416
0 days 00:00:14.830000	5.458299
0 days 00:00:14.840000	5.445466000000001
0 days 00:00:14.850000	5.386499
0 days 00:00:14.860000	5.266363
0 days 00:00:14.870000	5.080354
0 days 00:00:14.880000	4.877783999999999
0 days 00:00:14.890000	4.61988
0 days 00:00:14.900000	4.346076
0 days 00:00:14.910000	4.1432
0 days 00:00:14.920000	4.097596
0 days 00:00:14.930000	4.367909
0 days 00:00:14.940000	4.828175
0 days 00:00:14.950000	5.14608
0 days 00:00:14.960000	5.128623999999999
0 days 00:00:14.970000	4.348458
0 days 00:00:14.980000	3.070073
0 days 00:00:14.990000	1.372009
0 days 00:00:15	-0.261152
0 days 00:00:15.010000	-2.378361
0 days 00:00:15.020000	-4.660073000000001
0 days 00:00:15.030000	-4.730925
0 days 00:00:15.040000	-4.0172300000000005
0 days 00:00:15.050000	-4.433485
0 days 00:00:15.060000	-4.744716
0 days 00:00:15.070000	-4.15792
0 days 00:00:15.080000	-3.4269879999999997
0 days 00:00:15.090000	-2.882375
0 days 00:00:15.100000	-2.674835
0 days 00:00:15.110000	-1.1872719999999999
0 days 00:00:15.120000	-1.066849
0 days 00:00:15.130000	-0.698708
0 days 00:00:15.140000	-0.470134
0 days 00:00:15.150000	-0.24574200000000002
0 days 00:00:15.160000	-0.122227
0 days 00:00:15.170000	-0.030202
0 days 00:00:15.180000	-0.026264
0 days 00:00:15.190000	-0.015668
0 days 00:00:15.200000	-0.025417
0 days 00:00:15.210000	-0.009917
0 days 00:00:15.220000	-0.00156
0 days 00:00:15.230000	0.007778
0 days 00:00:15.240000	0.0012460000000000001
0 days 00:00:15.250000	-0.020041999999999997
0 days 00:00:15.260000	-0.025450999999999998
0 days 00:00:15.270000	-0.019325
0 days 00:00:15.280000	-0.008039
0 days 00:00:15.290000	-0.004536
0 days 00:00:15.300000	-0.003981
0 days 00:00:15.310000	-0.008568000000000001
0 days 00:00:15.320000	-0.020630000000000003
0 days 00:00:15.330000	-0.028182
0 days 00:00:15.340000	-0.024694
0 days 00:00:15.350000	-0.026779
0 days 00:00:15.360000	-0.016809
0 days 00:00:15.370000	-0.0077540000000000005
0 days 00:00:15.380000	-0.000776
0 days 00:00:15.390000	-0.0062450000000000006
0 days 00:00:15.400000	-0.034092000000000004
0 days 00:00:15.410000	-0.025774000000000002
0 days 00:00:15.420000	-0.010672
0 days 00:00:15.430000	-0.03175
0 days 00:00:15.440000	-0.00013700000000000002
0 days 00:00:15.450000	0.022221
0 days 00:00:15.460000	0.03709
0 days 00:00:15.470000	0.018535
0 days 00:00:15.480000	0.0056630000000000005
0 days 00:00:15.490000	-0.0009390000000000001
0 days 00:00:15.500000	0.004789
0 days 00:00:15.510000	-0.005263
0 days 00:00:15.520000	-0.017854
0 days 00:00:15.530000	-0.032792
0 days 00:00:15.540000	-0.057789
0 days 00:00:15.550000	-0.09932200000000001
0 days 00:00:15.560000	-0.140227
0 days 00:00:15.570000	-0.208907
0 days 00:00:15.580000	-0.289493
0 days 00:00:15.590000	-0.43014300000000005
0 days 00:00:15.600000	-0.636126
0 days 00:00:15.610000	-0.871925
0 days 00:00:15.620000	-1.0906719999999999
0 days 00:00:15.630000	-1.3293629999999999
0 days 00:00:15.640000	-1.599969
0 days 00:00:15.650000	-1.9361650000000001
0 days 00:00:15.660000	-2.317149
0 days 00:00:15.670000	-2.736227
0 days 00:00:15.680000	-3.245535
0 days 00:00:15.690000	-3.861133
0 days 00:00:15.700000	-4.5777209999999995
0 days 00:00:15.710000	-5.4557150000000005
0 days 00:00:15.720000	-6.493712
0 days 00:00:15.730000	-7.5944080000000005
0 days 00:00:15.740000	-8.529041000000001
0 days 00:00:15.750000	-8.987722999999999
0 days 00:00:15.760000	-9.135710000000001
0 days 00:00:15.770000	-8.933848
0 days 00:00:15.780000	-8.763667
0 days 00:00:15.790000	-8.943980999999999
0 days 00:00:15.800000	-8.402477000000001
0 days 00:00:15.810000	-6.82004
0 days 00:00:15.820000	-3.9594980000000004
0 days 00:00:15.830000	-0.42453599999999997
0 days 00:00:15.840000	2.079809
0 days 00:00:15.850000	3.683518
0 days 00:00:15.860000	4.090486
0 days 00:00:15.870000	3.794263
0 days 00:00:15.880000	3.407285
0 days 00:00:15.890000	3.254639
0 days 00:00:15.900000	3.349885
0 days 00:00:15.910000	3.586697
0 days 00:00:15.920000	3.893514
0 days 00:00:15.930000	4.180687
0 days 00:00:15.940000	4.413936
0 days 00:00:15.950000	4.558668
0 days 00:00:15.960000	4.657501
0 days 00:00:15.970000	4.761875
0 days 00:00:15.980000	4.845565000000001
0 days 00:00:15.990000	4.917775
0 days 00:00:16	5.0110779999999995
0 days 00:00:16.010000	5.103402
0 days 00:00:16.020000	5.193373
0 days 00:00:16.030000	5.230353
0 days 00:00:16.040000	5.220507
0 days 00:00:16.050000	5.182429
0 days 00:00:16.060000	5.059672
0 days 00:00:16.070000	4.820883
0 days 00:00:16.080000	4.5709089999999994
0 days 00:00:16.090000	4.304118
0 days 00:00:16.100000	3.9586339999999995
0 days 00:00:16.110000	3.680693
0 days 00:00:16.120000	3.6740660000000003
0 days 00:00:16.130000	3.9830389999999998
0 days 00:00:16.140000	4.481953
0 days 00:00:16.150000	4.829301999999999
0 days 00:00:16.160000	4.993644000000001
0 days 00:00:16.170000	4.688276
0 days 00:00:16.180000	3.874917
0 days 00:00:16.190000	2.637413
0 days 00:00:16.200000	1.024632
0 days 00:00:16.210000	-0.6203810000000001
0 days 00:00:16.220000	-2.583367
0 days 00:00:16.230000	-4.806147
0 days 00:00:16.240000	-4.381803
0 days 00:00:16.250000	-3.861816
0 days 00:00:16.260000	-4.080086
0 days 00:00:16.270000	-4.04756
0 days 00:00:16.280000	-3.574682
0 days 00:00:16.290000	-2.925311
0 days 00:00:16.300000	-2.577788
0 days 00:00:16.310000	-1.9177939999999998
0 days 00:00:16.320000	-1.112354
0 days 00:00:16.330000	-0.778188
0 days 00:00:16.340000	-0.630264
0 days 00:00:16.350000	-0.308327
0 days 00:00:16.360000	-0.183606
0 days 00:00:16.370000	-0.067889
0 days 00:00:16.380000	-0.020444
0 days 00:00:16.390000	-0.013928999999999999
0 days 00:00:16.400000	-0.006522
0 days 00:00:16.410000	0.009803000000000001
0 days 00:00:16.420000	0.008708
0 days 00:00:16.430000	0.015650999999999998
0 days 00:00:16.440000	-0.0050479999999999995
0 days 00:00:16.450000	-0.025881
0 days 00:00:16.460000	-0.011816
0 days 00:00:16.470000	0.014336000000000002
0 days 00:00:16.480000	0.028350999999999998
0 days 00:00:16.490000	0.029414999999999997
0 days 00:00:16.500000	0.030470999999999998
0 days 00:00:16.510000	0.030152999999999996
0 days 00:00:16.520000	0.012098000000000001
0 days 00:00:16.530000	-0.014341
0 days 00:00:16.540000	-0.031581
0 days 00:00:16.550000	-0.040295
0 days 00:00:16.560000	-0.042937
0 days 00:00:16.570000	-0.042836
0 days 00:00:16.580000	-0.045514
0 days 00:00:16.590000	-0.050138
0 days 00:00:16.600000	-0.049884
0 days 00:00:16.610000	-0.047982
0 days 00:00:16.620000	-0.039912
0 days 00:00:16.630000	-0.029434
0 days 00:00:16.640000	-0.009547
0 days 00:00:16.650000	-0.001325
0 days 00:00:16.660000	-0.009040000000000001
0 days 00:00:16.670000	-0.012685
0 days 00:00:16.680000	-0.012699
0 days 00:00:16.690000	0.004427
0 days 00:00:16.700000	0.013008
0 days 00:00:16.710000	0.018335
0 days 00:00:16.720000	0.006802
0 days 00:00:16.730000	-0.001309
0 days 00:00:16.740000	-0.017659
0 days 00:00:16.750000	-0.035013999999999997
0 days 00:00:16.760000	-0.052645000000000004
0 days 00:00:16.770000	-0.073834
0 days 00:00:16.780000	-0.116782
0 days 00:00:16.790000	-0.15668900000000002
0 days 00:00:16.800000	-0.204059
0 days 00:00:16.810000	-0.25461300000000003
0 days 00:00:16.820000	-0.32734800000000003
0 days 00:00:16.830000	-0.465516
0 days 00:00:16.840000	-0.7306699999999999
0 days 00:00:16.850000	-0.9566319999999999
0 days 00:00:16.860000	-1.198964
0 days 00:00:16.870000	-1.4755340000000001
0 days 00:00:16.880000	-1.7661689999999999
0 days 00:00:16.890000	-2.118947
0 days 00:00:16.900000	-2.542154
0 days 00:00:16.910000	-3.045671
0 days 00:00:16.920000	-3.6502230000000004
0 days 00:00:16.930000	-4.342381
0 days 00:00:16.940000	-5.1528160000000005
0 days 00:00:16.950000	-6.115297
0 days 00:00:16.960000	-7.114917999999999
0 days 00:00:16.970000	-8.082112
0 days 00:00:16.980000	-8.656438
0 days 00:00:16.990000	-8.778399
0 days 00:00:17	-8.493018
0 days 00:00:17.010000	-8.239462
0 days 00:00:17.020000	-8.232357
0 days 00:00:17.030000	-7.962192999999999
0 days 00:00:17.040000	-7.147618
0 days 00:00:17.050000	-4.592674
