# Supplementary material for: A topological data analysis-based method for gait signals with an application to the study of multiple sclerosis
Source: PLoS One. 2022 May 13;17(5):e0268475. doi: 10.1371/journal.pone.0268475 (PMC9106173; doi:10.1371/journal.pone.0268475)
Supplement: S1 Data — (ZIP) [file pone.0268475.s005.zip › PlosOneData/Pathological_subjects/MS_138]

	Gyr_Y
0 days 00:00:09.970000	-0.8493
0 days 00:00:09.980000	-0.245346
0 days 00:00:09.990000	-0.054184
0 days 00:00:10	-0.6243529999999999
0 days 00:00:10.010000	-2.1823650000000003
0 days 00:00:10.020000	-2.683719
0 days 00:00:10.030000	-2.19027
0 days 00:00:10.040000	-1.9674209999999999
0 days 00:00:10.050000	-2.029275
0 days 00:00:10.060000	-1.8183220000000002
0 days 00:00:10.070000	-1.513184
0 days 00:00:10.080000	-1.419606
0 days 00:00:10.090000	-1.359717
0 days 00:00:10.100000	-1.260001
0 days 00:00:10.110000	-1.154647
0 days 00:00:10.120000	-1.058665
0 days 00:00:10.130000	-0.971975
0 days 00:00:10.140000	-0.9224870000000001
0 days 00:00:10.150000	-0.8932030000000001
0 days 00:00:10.160000	-0.842359
0 days 00:00:10.170000	-0.7824909999999999
0 days 00:00:10.180000	-0.6503220000000001
0 days 00:00:10.190000	-0.400039
0 days 00:00:10.200000	-0.352177
0 days 00:00:10.210000	-0.356092
0 days 00:00:10.220000	-0.30225
0 days 00:00:10.230000	-0.18174500000000002
0 days 00:00:10.240000	-0.155557
0 days 00:00:10.250000	-0.11326099999999999
0 days 00:00:10.260000	-0.07455099999999999
0 days 00:00:10.270000	-0.062777
0 days 00:00:10.280000	-0.038181
0 days 00:00:10.290000	-0.02191
0 days 00:00:10.300000	-0.009331
0 days 00:00:10.310000	-0.007605
0 days 00:00:10.320000	-0.011269
0 days 00:00:10.330000	-0.014652000000000002
0 days 00:00:10.340000	-0.009112
0 days 00:00:10.350000	-0.012995
0 days 00:00:10.360000	-0.010024
0 days 00:00:10.370000	-0.013177000000000001
0 days 00:00:10.380000	-0.01763
0 days 00:00:10.390000	-0.024737000000000002
0 days 00:00:10.400000	-0.025677999999999996
0 days 00:00:10.410000	-0.023880000000000002
0 days 00:00:10.420000	-0.012475
0 days 00:00:10.430000	0.005422
0 days 00:00:10.440000	-0.00086
0 days 00:00:10.450000	0.006961
0 days 00:00:10.460000	0.020132
0 days 00:00:10.470000	0.062985
0 days 00:00:10.480000	0.143797
0 days 00:00:10.490000	0.225123
0 days 00:00:10.500000	0.247765
0 days 00:00:10.510000	0.297317
0 days 00:00:10.520000	0.368476
0 days 00:00:10.530000	0.396826
0 days 00:00:10.540000	0.359984
0 days 00:00:10.550000	0.310114
0 days 00:00:10.560000	0.249777
0 days 00:00:10.570000	0.188914
0 days 00:00:10.580000	0.144373
0 days 00:00:10.590000	0.100979
0 days 00:00:10.600000	0.07779900000000001
0 days 00:00:10.610000	0.068037
0 days 00:00:10.620000	0.061538
0 days 00:00:10.630000	0.062167999999999994
0 days 00:00:10.640000	0.064218
0 days 00:00:10.650000	0.057262
0 days 00:00:10.660000	0.054667999999999994
0 days 00:00:10.670000	0.038979
0 days 00:00:10.680000	0.009691
0 days 00:00:10.690000	-0.014686000000000001
0 days 00:00:10.700000	-0.024261
0 days 00:00:10.710000	-0.042733999999999994
0 days 00:00:10.720000	-0.055335
0 days 00:00:10.730000	-0.066354
0 days 00:00:10.740000	-0.086384
0 days 00:00:10.750000	-0.09954500000000001
0 days 00:00:10.760000	-0.11357300000000001
0 days 00:00:10.770000	-0.12418599999999999
0 days 00:00:10.780000	-0.136299
0 days 00:00:10.790000	-0.14966600000000002
0 days 00:00:10.800000	-0.16387000000000002
0 days 00:00:10.810000	-0.17636500000000002
0 days 00:00:10.820000	-0.210204
0 days 00:00:10.830000	-0.269057
0 days 00:00:10.840000	-0.370069
0 days 00:00:10.850000	-0.680403
0 days 00:00:10.860000	-0.929472
0 days 00:00:10.870000	-1.192392
0 days 00:00:10.880000	-1.47284
0 days 00:00:10.890000	-1.79892
0 days 00:00:10.900000	-2.120207
0 days 00:00:10.910000	-2.440306
0 days 00:00:10.920000	-2.744878
0 days 00:00:10.930000	-3.0667169999999997
0 days 00:00:10.940000	-3.3711
0 days 00:00:10.950000	-3.663368
0 days 00:00:10.960000	-3.908689
0 days 00:00:10.970000	-4.160044
0 days 00:00:10.980000	-4.417733
0 days 00:00:10.990000	-4.671343
0 days 00:00:11	-4.902755
0 days 00:00:11.010000	-5.211125
0 days 00:00:11.020000	-5.501146
0 days 00:00:11.030000	-5.770361
0 days 00:00:11.040000	-5.9703029999999995
0 days 00:00:11.050000	-6.059071
0 days 00:00:11.060000	-6.066445
0 days 00:00:11.070000	-5.964247
0 days 00:00:11.080000	-5.635379
0 days 00:00:11.090000	-5.191516
0 days 00:00:11.100000	-4.416691
0 days 00:00:11.110000	-3.745621
0 days 00:00:11.120000	-2.674629
0 days 00:00:11.130000	-1.46996
0 days 00:00:11.140000	4.002321
0 days 00:00:11.150000	5.317051
0 days 00:00:11.160000	4.365979
0 days 00:00:11.170000	4.192309
0 days 00:00:11.180000	4.945759
0 days 00:00:11.190000	5.730263
0 days 00:00:11.200000	6.20279
0 days 00:00:11.210000	6.419163
0 days 00:00:11.220000	6.513425
0 days 00:00:11.230000	6.511689
0 days 00:00:11.240000	6.3714949999999995
0 days 00:00:11.250000	6.121211
0 days 00:00:11.260000	5.814414
0 days 00:00:11.270000	5.5845839999999995
0 days 00:00:11.280000	5.396287999999999
0 days 00:00:11.290000	5.096056
0 days 00:00:11.300000	4.62218
0 days 00:00:11.310000	4.354899
0 days 00:00:11.320000	4.4908220000000005
0 days 00:00:11.330000	4.591436
0 days 00:00:11.340000	4.246614
0 days 00:00:11.350000	3.55349
0 days 00:00:11.360000	3.0612049999999997
0 days 00:00:11.370000	2.9659400000000002
0 days 00:00:11.380000	3.001382
0 days 00:00:11.390000	2.847061
0 days 00:00:11.400000	2.547688
0 days 00:00:11.410000	2.2177700000000002
0 days 00:00:11.420000	1.855214
0 days 00:00:11.430000	1.413067
0 days 00:00:11.440000	0.922118
0 days 00:00:11.450000	0.45596400000000004
0 days 00:00:11.460000	0.098729
0 days 00:00:11.470000	-0.45377700000000004
0 days 00:00:11.480000	-1.357628
0 days 00:00:11.490000	-1.439293
0 days 00:00:11.500000	-1.242313
0 days 00:00:11.510000	-1.384169
0 days 00:00:11.520000	-2.047593
0 days 00:00:11.530000	-2.7315150000000004
0 days 00:00:11.540000	-2.086961
0 days 00:00:11.550000	-1.6881549999999999
0 days 00:00:11.560000	-1.904289
0 days 00:00:11.570000	-1.723528
0 days 00:00:11.580000	-1.648098
0 days 00:00:11.590000	-1.5104790000000001
0 days 00:00:11.600000	-1.2975709999999998
0 days 00:00:11.610000	-0.947572
0 days 00:00:11.620000	-0.667918
0 days 00:00:11.630000	-0.618741
0 days 00:00:11.640000	-0.516599
0 days 00:00:11.650000	-0.348982
0 days 00:00:11.660000	-0.277965
0 days 00:00:11.670000	-0.195624
0 days 00:00:11.680000	-0.12459300000000001
0 days 00:00:11.690000	-0.08329600000000001
0 days 00:00:11.700000	-0.040984
0 days 00:00:11.710000	-0.007051999999999999
0 days 00:00:11.720000	-0.0028309999999999997
0 days 00:00:11.730000	-0.0041270000000000005
0 days 00:00:11.740000	-0.001625
0 days 00:00:11.750000	0.009831999999999999
0 days 00:00:11.760000	-0.001032
0 days 00:00:11.770000	-0.006504
0 days 00:00:11.780000	0.000539
0 days 00:00:11.790000	-0.007403
0 days 00:00:11.800000	-0.039806
0 days 00:00:11.810000	-0.045611
0 days 00:00:11.820000	-0.066706
0 days 00:00:11.830000	-0.12218299999999999
0 days 00:00:11.840000	-0.13406400000000002
0 days 00:00:11.850000	-0.11243900000000001
0 days 00:00:11.860000	-0.074552
0 days 00:00:11.870000	0.036962
0 days 00:00:11.880000	0.10554200000000001
0 days 00:00:11.890000	0.127599
0 days 00:00:11.900000	0.171257
0 days 00:00:11.910000	0.22734000000000001
0 days 00:00:11.920000	0.289948
0 days 00:00:11.930000	0.295484
0 days 00:00:11.940000	0.25813200000000003
0 days 00:00:11.950000	0.21543800000000002
0 days 00:00:11.960000	0.180589
0 days 00:00:11.970000	0.143949
0 days 00:00:11.980000	0.108991
0 days 00:00:11.990000	0.080881
0 days 00:00:12	0.056327999999999996
0 days 00:00:12.010000	0.033047
0 days 00:00:12.020000	0.02141
0 days 00:00:12.030000	0.010376999999999999
0 days 00:00:12.040000	0.006967
0 days 00:00:12.050000	0.0034850000000000003
0 days 00:00:12.060000	0.006252000000000001
0 days 00:00:12.070000	0.009666
0 days 00:00:12.080000	0.009737
0 days 00:00:12.090000	0.00224
0 days 00:00:12.100000	-0.0027140000000000003
0 days 00:00:12.110000	-0.008983
0 days 00:00:12.120000	-0.014750999999999998
0 days 00:00:12.130000	-0.018094
0 days 00:00:12.140000	-0.031907
0 days 00:00:12.150000	-0.064305
0 days 00:00:12.160000	-0.104127
0 days 00:00:12.170000	-0.13742200000000002
0 days 00:00:12.180000	-0.16214
0 days 00:00:12.190000	-0.174897
0 days 00:00:12.200000	-0.18567899999999998
0 days 00:00:12.210000	-0.20284000000000002
0 days 00:00:12.220000	-0.225478
0 days 00:00:12.230000	-0.291538
0 days 00:00:12.240000	-0.39000799999999997
0 days 00:00:12.250000	-0.541211
0 days 00:00:12.260000	-0.909641
0 days 00:00:12.270000	-1.627557
0 days 00:00:12.280000	-2.224999
0 days 00:00:12.290000	-2.7546310000000003
0 days 00:00:12.300000	-3.331919
0 days 00:00:12.310000	-3.859295
0 days 00:00:12.320000	-4.346788
0 days 00:00:12.330000	-4.684394999999999
0 days 00:00:12.340000	-4.858492
0 days 00:00:12.350000	-4.842931
0 days 00:00:12.360000	-4.5913889999999995
0 days 00:00:12.370000	-4.217268
0 days 00:00:12.380000	-3.8108459999999997
0 days 00:00:12.390000	-3.2871339999999996
0 days 00:00:12.400000	-2.623995
0 days 00:00:12.410000	-1.9811490000000003
0 days 00:00:12.420000	-1.283288
0 days 00:00:12.430000	-0.226462
0 days 00:00:12.440000	0.945409
0 days 00:00:12.450000	1.243831
0 days 00:00:12.460000	1.45397
0 days 00:00:12.470000	1.792572
0 days 00:00:12.480000	2.151928
0 days 00:00:12.490000	2.366072
0 days 00:00:12.500000	2.5179669999999996
0 days 00:00:12.510000	2.710438
0 days 00:00:12.520000	2.9111540000000002
0 days 00:00:12.530000	3.075297
0 days 00:00:12.540000	3.153468
0 days 00:00:12.550000	3.148641
0 days 00:00:12.560000	3.103508
0 days 00:00:12.570000	3.007933
0 days 00:00:12.580000	2.851752
0 days 00:00:12.590000	2.661173
0 days 00:00:12.600000	2.446634
0 days 00:00:12.610000	2.1925470000000002
0 days 00:00:12.620000	1.8375290000000002
0 days 00:00:12.630000	1.410231
0 days 00:00:12.640000	0.990992
0 days 00:00:12.650000	0.630947
0 days 00:00:12.660000	0.399303
0 days 00:00:12.670000	0.282543
0 days 00:00:12.680000	0.229989
0 days 00:00:12.690000	0.605739
0 days 00:00:12.700000	0.493288
0 days 00:00:12.710000	0.5728489999999999
0 days 00:00:12.720000	0.504193
0 days 00:00:12.730000	0.47181899999999993
0 days 00:00:12.740000	0.465635
0 days 00:00:12.750000	0.541489
0 days 00:00:12.760000	0.705396
0 days 00:00:12.770000	0.9803850000000001
0 days 00:00:12.780000	1.395732
0 days 00:00:12.790000	1.824397
0 days 00:00:12.800000	2.185866
0 days 00:00:12.810000	2.361629
0 days 00:00:12.820000	2.394568
0 days 00:00:12.830000	2.282296
0 days 00:00:12.840000	1.9639779999999998
0 days 00:00:12.850000	1.4813
0 days 00:00:12.860000	0.9599840000000001
0 days 00:00:12.870000	0.430597
0 days 00:00:12.880000	0.009218
0 days 00:00:12.890000	-0.24498000000000003
0 days 00:00:12.900000	-0.380297
0 days 00:00:12.910000	-0.382997
0 days 00:00:12.920000	-0.305149
0 days 00:00:12.930000	-0.46235600000000004
0 days 00:00:12.940000	-0.585022
0 days 00:00:12.950000	-0.777392
0 days 00:00:12.960000	-1.166796
0 days 00:00:12.970000	-1.304608
0 days 00:00:12.980000	-1.481184
0 days 00:00:12.990000	-1.872685
0 days 00:00:13	-2.1425669999999997
0 days 00:00:13.010000	-1.970794
0 days 00:00:13.020000	-1.617876
0 days 00:00:13.030000	-1.382311
0 days 00:00:13.040000	-1.266202
0 days 00:00:13.050000	-1.0197200000000002
0 days 00:00:13.060000	-0.642037
0 days 00:00:13.070000	-0.539267
0 days 00:00:13.080000	0.087214
0 days 00:00:13.090000	-0.011039
0 days 00:00:13.100000	0.194714
0 days 00:00:13.110000	0.170585
0 days 00:00:13.120000	0.203658
0 days 00:00:13.130000	0.169007
0 days 00:00:13.140000	0.138718
0 days 00:00:13.150000	0.10926400000000001
0 days 00:00:13.160000	0.068245
0 days 00:00:13.170000	0.031629000000000004
0 days 00:00:13.180000	0.011756
0 days 00:00:13.190000	0.004691
0 days 00:00:13.200000	0.0030239999999999998
0 days 00:00:13.210000	0.014100999999999999
0 days 00:00:13.220000	0.026949
0 days 00:00:13.230000	0.042634
0 days 00:00:13.240000	0.077033
0 days 00:00:13.250000	0.101622
0 days 00:00:13.260000	0.12325499999999999
0 days 00:00:13.270000	0.131828
0 days 00:00:13.280000	0.134979
0 days 00:00:13.290000	0.134771
0 days 00:00:13.300000	0.134269
0 days 00:00:13.310000	0.163907
0 days 00:00:13.320000	0.168291
0 days 00:00:13.330000	0.200896
0 days 00:00:13.340000	0.18865099999999999
0 days 00:00:13.350000	0.176399
0 days 00:00:13.360000	0.172415
0 days 00:00:13.370000	0.155505
0 days 00:00:13.380000	0.137594
0 days 00:00:13.390000	0.137299
0 days 00:00:13.400000	0.13334400000000002
0 days 00:00:13.410000	0.132303
0 days 00:00:13.420000	0.125391
0 days 00:00:13.430000	0.11507300000000001
0 days 00:00:13.440000	0.09684
0 days 00:00:13.450000	0.08218500000000001
0 days 00:00:13.460000	0.07168200000000001
0 days 00:00:13.470000	0.067803
0 days 00:00:13.480000	0.064704
0 days 00:00:13.490000	0.06374099999999999
0 days 00:00:13.500000	0.062776
0 days 00:00:13.510000	0.060270000000000004
0 days 00:00:13.520000	0.056159
0 days 00:00:13.530000	0.050131
0 days 00:00:13.540000	0.048310000000000006
0 days 00:00:13.550000	0.038268
0 days 00:00:13.560000	0.038528
0 days 00:00:13.570000	0.031952999999999995
0 days 00:00:13.580000	0.02469
0 days 00:00:13.590000	0.016878999999999998
0 days 00:00:13.600000	0.018193
0 days 00:00:13.610000	0.011486
0 days 00:00:13.620000	0.01881
0 days 00:00:13.630000	0.026064999999999998
0 days 00:00:13.640000	0.033804
0 days 00:00:13.650000	0.031657
0 days 00:00:13.660000	0.034697000000000006
0 days 00:00:13.670000	0.027995999999999997
0 days 00:00:13.680000	0.020253999999999998
0 days 00:00:13.690000	0.005673
0 days 00:00:13.700000	-0.013681
0 days 00:00:13.710000	-0.029157
0 days 00:00:13.720000	-0.052584000000000006
0 days 00:00:13.730000	-0.066475
0 days 00:00:13.740000	-0.095716
0 days 00:00:13.750000	-0.125728
0 days 00:00:13.760000	-0.162407
0 days 00:00:13.770000	-0.220511
0 days 00:00:13.780000	-0.264404
0 days 00:00:13.790000	-0.315098
0 days 00:00:13.800000	-0.363174
0 days 00:00:13.810000	-0.405496
0 days 00:00:13.820000	-0.565037
0 days 00:00:13.830000	-0.904014
0 days 00:00:13.840000	-1.113685
0 days 00:00:13.850000	-1.4310829999999999
0 days 00:00:13.860000	-1.769514
0 days 00:00:13.870000	-2.093052
0 days 00:00:13.880000	-2.397856
0 days 00:00:13.890000	-2.665578
0 days 00:00:13.900000	-2.917951
0 days 00:00:13.910000	-3.164214
0 days 00:00:13.920000	-3.4180059999999997
0 days 00:00:13.930000	-3.6276
0 days 00:00:13.940000	-3.833962
0 days 00:00:13.950000	-4.040241
0 days 00:00:13.960000	-4.237463
0 days 00:00:13.970000	-4.427315
0 days 00:00:13.980000	-4.657112000000001
0 days 00:00:13.990000	-4.878204
0 days 00:00:14	-5.068934
0 days 00:00:14.010000	-5.255599
0 days 00:00:14.020000	-5.333941
0 days 00:00:14.030000	-5.286534
0 days 00:00:14.040000	-5.143831
0 days 00:00:14.050000	-4.988398
0 days 00:00:14.060000	-4.722955000000001
0 days 00:00:14.070000	-4.204142
0 days 00:00:14.080000	-3.7729660000000003
0 days 00:00:14.090000	-3.489872
0 days 00:00:14.100000	-3.2974129999999997
0 days 00:00:14.110000	-2.1386380000000003
0 days 00:00:14.120000	2.2409950000000003
0 days 00:00:14.130000	4.30319
0 days 00:00:14.140000	4.296778
0 days 00:00:14.150000	4.189769
0 days 00:00:14.160000	4.399526
0 days 00:00:14.170000	4.837425
0 days 00:00:14.180000	5.23042
0 days 00:00:14.190000	5.440912
0 days 00:00:14.200000	5.467086
0 days 00:00:14.210000	5.332205999999999
0 days 00:00:14.220000	5.122651
0 days 00:00:14.230000	4.9287730000000005
0 days 00:00:14.240000	4.756462
0 days 00:00:14.250000	4.608034
0 days 00:00:14.260000	4.523845
0 days 00:00:14.270000	4.443912999999999
0 days 00:00:14.280000	4.281926
0 days 00:00:14.290000	4.003984
0 days 00:00:14.300000	3.681704
0 days 00:00:14.310000	3.5379620000000003
0 days 00:00:14.320000	3.4570980000000002
0 days 00:00:14.330000	3.1379240000000004
0 days 00:00:14.340000	2.538417
0 days 00:00:14.350000	1.898621
0 days 00:00:14.360000	1.397006
0 days 00:00:14.370000	1.20515
0 days 00:00:14.380000	1.283131
0 days 00:00:14.390000	1.6492779999999998
0 days 00:00:14.400000	2.2348619999999997
0 days 00:00:14.410000	2.747061
0 days 00:00:14.420000	2.849011
0 days 00:00:14.430000	2.473315
0 days 00:00:14.440000	1.975455
0 days 00:00:14.450000	1.572565
0 days 00:00:14.460000	1.277914
0 days 00:00:14.470000	1.051328
0 days 00:00:14.480000	0.815247
0 days 00:00:14.490000	0.510478
0 days 00:00:14.500000	0.190436
0 days 00:00:14.510000	-0.06590499999999999
0 days 00:00:14.520000	-0.221752
0 days 00:00:14.530000	-0.288744
0 days 00:00:14.540000	-0.406643
0 days 00:00:14.550000	-0.30989099999999997
0 days 00:00:14.560000	-0.6898529999999999
0 days 00:00:14.570000	-1.460509
0 days 00:00:14.580000	-2.487529
0 days 00:00:14.590000	-3.214703
0 days 00:00:14.600000	-2.844201
0 days 00:00:14.610000	-2.073816
0 days 00:00:14.620000	-1.9306189999999999
0 days 00:00:14.630000	-1.777098
0 days 00:00:14.640000	-1.425961
0 days 00:00:14.650000	-1.342449
0 days 00:00:14.660000	-1.34829
0 days 00:00:14.670000	-1.1361649999999999
0 days 00:00:14.680000	-0.6035159999999999
0 days 00:00:14.690000	-0.291725
0 days 00:00:14.700000	0.006307
0 days 00:00:14.710000	-0.039707
0 days 00:00:14.720000	-0.018542
0 days 00:00:14.730000	0.004673
0 days 00:00:14.740000	-0.004497999999999999
0 days 00:00:14.750000	-0.0022370000000000003
0 days 00:00:14.760000	-0.0077659999999999995
0 days 00:00:14.770000	-0.009321
0 days 00:00:14.780000	-0.011623
0 days 00:00:14.790000	-0.019522
0 days 00:00:14.800000	-0.021633000000000003
0 days 00:00:14.810000	-0.015758
0 days 00:00:14.820000	-0.016304
0 days 00:00:14.830000	0.0034
0 days 00:00:14.840000	0.010454999999999999
0 days 00:00:14.850000	0.020692
0 days 00:00:14.860000	0.026965
0 days 00:00:14.870000	0.031351
0 days 00:00:14.880000	0.035601999999999995
0 days 00:00:14.890000	0.036224
0 days 00:00:14.900000	0.033513999999999995
0 days 00:00:14.910000	0.060823
0 days 00:00:14.920000	0.094774
0 days 00:00:14.930000	0.094709
0 days 00:00:14.940000	0.071464
0 days 00:00:14.950000	0.058200999999999996
0 days 00:00:14.960000	0.067358
0 days 00:00:14.970000	0.106577
0 days 00:00:14.980000	0.16756
0 days 00:00:14.990000	0.21083400000000002
0 days 00:00:15	0.238405
0 days 00:00:15.010000	0.279395
0 days 00:00:15.020000	0.35334299999999996
0 days 00:00:15.030000	0.380849
0 days 00:00:15.040000	0.396419
0 days 00:00:15.050000	0.359038
0 days 00:00:15.060000	0.319996
0 days 00:00:15.070000	0.270881
0 days 00:00:15.080000	0.21079
0 days 00:00:15.090000	0.15270699999999998
0 days 00:00:15.100000	0.115575
0 days 00:00:15.110000	0.070806
0 days 00:00:15.120000	0.044315
0 days 00:00:15.130000	0.069616
0 days 00:00:15.140000	0.046252
0 days 00:00:15.150000	0.043704
0 days 00:00:15.160000	0.037564
0 days 00:00:15.170000	0.039534
0 days 00:00:15.180000	0.033638999999999995
0 days 00:00:15.190000	0.027237
0 days 00:00:15.200000	0.020383000000000002
0 days 00:00:15.210000	0.015591999999999998
0 days 00:00:15.220000	0.000713
0 days 00:00:15.230000	-0.012332
0 days 00:00:15.240000	-0.044543
0 days 00:00:15.250000	-0.064944
0 days 00:00:15.260000	-0.091193
0 days 00:00:15.270000	-0.11383800000000001
0 days 00:00:15.280000	-0.129619
0 days 00:00:15.290000	-0.133345
0 days 00:00:15.300000	-0.108501
0 days 00:00:15.310000	-0.078826
0 days 00:00:15.320000	-0.051401999999999996
0 days 00:00:15.330000	-0.038957
0 days 00:00:15.340000	-0.031436
0 days 00:00:15.350000	-0.026494999999999998
0 days 00:00:15.360000	-0.047885000000000004
0 days 00:00:15.370000	-0.064066
0 days 00:00:15.380000	-0.08519
0 days 00:00:15.390000	-0.10975
0 days 00:00:15.400000	-0.1466
0 days 00:00:15.410000	-0.217707
0 days 00:00:15.420000	-0.283803
0 days 00:00:15.430000	-0.536323
0 days 00:00:15.440000	-0.8468959999999999
0 days 00:00:15.450000	-1.1100780000000001
0 days 00:00:15.460000	-1.395509
0 days 00:00:15.470000	-1.6804720000000002
0 days 00:00:15.480000	-1.970839
0 days 00:00:15.490000	-2.2766439999999997
0 days 00:00:15.500000	-2.580482
0 days 00:00:15.510000	-2.874996
0 days 00:00:15.520000	-3.172893
0 days 00:00:15.530000	-3.4720169999999997
0 days 00:00:15.540000	-3.762718
0 days 00:00:15.550000	-4.021688
0 days 00:00:15.560000	-4.205798000000001
0 days 00:00:15.570000	-4.311052
0 days 00:00:15.580000	-4.377118
0 days 00:00:15.590000	-4.2938540000000005
0 days 00:00:15.600000	-4.2745809999999995
0 days 00:00:15.610000	-4.241255000000001
0 days 00:00:15.620000	-4.197233
0 days 00:00:15.630000	-4.078689
0 days 00:00:15.640000	-3.761415
0 days 00:00:15.650000	-3.359893
0 days 00:00:15.660000	-3.0045830000000002
0 days 00:00:15.670000	-2.6349560000000003
0 days 00:00:15.680000	-2.334308
0 days 00:00:15.690000	-1.75754
0 days 00:00:15.700000	-0.46062299999999995
0 days 00:00:15.710000	1.409165
0 days 00:00:15.720000	1.704995
0 days 00:00:15.730000	1.6881009999999999
0 days 00:00:15.740000	1.9702279999999999
0 days 00:00:15.750000	2.51158
0 days 00:00:15.760000	2.941128
0 days 00:00:15.770000	3.170242
0 days 00:00:15.780000	3.320331
0 days 00:00:15.790000	3.4711510000000003
0 days 00:00:15.800000	3.654902
0 days 00:00:15.810000	3.847831
0 days 00:00:15.820000	4.02051
0 days 00:00:15.830000	4.153232
0 days 00:00:15.840000	4.189701
0 days 00:00:15.850000	4.108869
0 days 00:00:15.860000	3.925792
0 days 00:00:15.870000	3.740511
0 days 00:00:15.880000	3.7369
0 days 00:00:15.890000	3.726892
0 days 00:00:15.900000	3.456207
0 days 00:00:15.910000	2.918743
0 days 00:00:15.920000	2.235497
0 days 00:00:15.930000	1.600406
0 days 00:00:15.940000	1.170339
0 days 00:00:15.950000	0.964304
0 days 00:00:15.960000	0.963456
0 days 00:00:15.970000	1.0783989999999999
0 days 00:00:15.980000	1.283651
0 days 00:00:15.990000	1.6930459999999998
0 days 00:00:16	2.558261
0 days 00:00:16.010000	3.596314
0 days 00:00:16.020000	4.144548
0 days 00:00:16.030000	3.934772
0 days 00:00:16.040000	3.236373
0 days 00:00:16.050000	2.5709459999999997
0 days 00:00:16.060000	2.246
0 days 00:00:16.070000	2.167219
0 days 00:00:16.080000	2.072806
0 days 00:00:16.090000	1.840271
0 days 00:00:16.100000	1.443274
0 days 00:00:16.110000	0.996532
0 days 00:00:16.120000	0.594564
0 days 00:00:16.130000	0.267473
0 days 00:00:16.140000	-0.018744999999999998
0 days 00:00:16.150000	-0.29233200000000004
0 days 00:00:16.160000	-0.614753
0 days 00:00:16.170000	-0.9262889999999999
0 days 00:00:16.180000	-0.8268719999999999
0 days 00:00:16.190000	-0.33573800000000004
0 days 00:00:16.200000	0.174453
0 days 00:00:16.210000	-1.575223
0 days 00:00:16.220000	-3.6654419999999996
0 days 00:00:16.230000	-3.833122
0 days 00:00:16.240000	-2.1259419999999998
0 days 00:00:16.250000	-1.745766
0 days 00:00:16.260000	-2.391835
0 days 00:00:16.270000	-2.1593720000000003
0 days 00:00:16.280000	-1.8250650000000002
0 days 00:00:16.290000	-1.821239
0 days 00:00:16.300000	-1.620861
0 days 00:00:16.310000	-1.429478
0 days 00:00:16.320000	-1.256652
0 days 00:00:16.330000	-1.082674
0 days 00:00:16.340000	-0.8242280000000001
0 days 00:00:16.350000	-0.5246390000000001
0 days 00:00:16.360000	-0.511389
0 days 00:00:16.370000	-0.419138
0 days 00:00:16.380000	-0.0061189999999999994
0 days 00:00:16.390000	-0.120801
0 days 00:00:16.400000	-0.08177100000000001
0 days 00:00:16.410000	-0.062657
0 days 00:00:16.420000	-0.064759
0 days 00:00:16.430000	-0.059697
0 days 00:00:16.440000	-0.044572
0 days 00:00:16.450000	-0.024626
0 days 00:00:16.460000	0.004241
0 days 00:00:16.470000	0.016507
0 days 00:00:16.480000	0.039534
0 days 00:00:16.490000	0.058944
0 days 00:00:16.500000	0.087854
0 days 00:00:16.510000	0.104477
0 days 00:00:16.520000	0.11646300000000001
0 days 00:00:16.530000	0.131451
0 days 00:00:16.540000	0.140398
0 days 00:00:16.550000	0.13635
0 days 00:00:16.560000	0.1399
0 days 00:00:16.570000	0.14259000000000002
0 days 00:00:16.580000	0.148451
0 days 00:00:16.590000	0.14816600000000002
0 days 00:00:16.600000	0.162047
0 days 00:00:16.610000	0.154704
0 days 00:00:16.620000	0.141973
0 days 00:00:16.630000	0.11631199999999998
0 days 00:00:16.640000	0.099442
0 days 00:00:16.650000	0.08184
0 days 00:00:16.660000	0.07220499999999999
0 days 00:00:16.670000	0.05094
0 days 00:00:16.680000	0.051289999999999995
0 days 00:00:16.690000	0.033187
0 days 00:00:16.700000	0.017091
0 days 00:00:16.710000	0.004443
0 days 00:00:16.720000	-0.007784
0 days 00:00:16.730000	-0.009877
0 days 00:00:16.740000	0.010218999999999999
0 days 00:00:16.750000	0.004289
0 days 00:00:16.760000	0.012031
0 days 00:00:16.770000	0.011506
0 days 00:00:16.780000	0.010328
0 days 00:00:16.790000	0.013340000000000001
0 days 00:00:16.800000	0.012675
0 days 00:00:16.810000	0.015740999999999998
0 days 00:00:16.820000	0.016496
0 days 00:00:16.830000	0.018522
0 days 00:00:16.840000	0.022571
0 days 00:00:16.850000	0.027583999999999997
0 days 00:00:16.860000	0.027317
0 days 00:00:16.870000	0.030854000000000003
0 days 00:00:16.880000	0.039311
0 days 00:00:16.890000	0.038465
0 days 00:00:16.900000	0.043869
0 days 00:00:16.910000	0.045592
0 days 00:00:16.920000	0.041348
0 days 00:00:16.930000	0.026007
0 days 00:00:16.940000	0.016458
0 days 00:00:16.950000	0.010554000000000001
0 days 00:00:16.960000	0.004039
0 days 00:00:16.970000	0.004634
0 days 00:00:16.980000	-0.0020570000000000002
0 days 00:00:16.990000	-0.012965
0 days 00:00:17	-0.025773
0 days 00:00:17.010000	-0.047079
0 days 00:00:17.020000	-0.077239
0 days 00:00:17.030000	-0.10369600000000001
0 days 00:00:17.040000	-0.146387
0 days 00:00:17.050000	-0.223702
0 days 00:00:17.060000	-0.362113
0 days 00:00:17.070000	-0.568948
0 days 00:00:17.080000	-0.844332
0 days 00:00:17.090000	-1.207466
0 days 00:00:17.100000	-1.50156
0 days 00:00:17.110000	-1.807319
0 days 00:00:17.120000	-2.106835
0 days 00:00:17.130000	-2.3905819999999998
0 days 00:00:17.140000	-2.615137
0 days 00:00:17.150000	-2.855239
0 days 00:00:17.160000	-3.1189720000000003
0 days 00:00:17.170000	-3.3512690000000003
0 days 00:00:17.180000	-3.4730300000000005
0 days 00:00:17.190000	-3.546465
0 days 00:00:17.200000	-3.510794
0 days 00:00:17.210000	-3.4727419999999998
0 days 00:00:17.220000	-3.414272
0 days 00:00:17.230000	-3.3444339999999997
0 days 00:00:17.240000	-3.1814560000000003
0 days 00:00:17.250000	-3.016654
0 days 00:00:17.260000	-2.81053
0 days 00:00:17.270000	-2.574533
