# Supplementary material for: A topological data analysis-based method for gait signals with an application to the study of multiple sclerosis
Source: PLoS One. 2022 May 13;17(5):e0268475. doi: 10.1371/journal.pone.0268475 (PMC9106173; doi:10.1371/journal.pone.0268475)
Supplement: S1 Data — (ZIP) [file pone.0268475.s005.zip › PlosOneData/Pathological_subjects/MS_107]

	Gyr_Y
0 days 00:00:24.440000	-0.9796600000000001
0 days 00:00:24.450000	-1.3760059999999998
0 days 00:00:24.460000	-2.382277
0 days 00:00:24.470000	-3.1688419999999997
0 days 00:00:24.480000	-2.960086
0 days 00:00:24.490000	-1.8075290000000002
0 days 00:00:24.500000	-0.041408
0 days 00:00:24.510000	0.35997199999999996
0 days 00:00:24.520000	0.209563
0 days 00:00:24.530000	0.15212
0 days 00:00:24.540000	0.066308
0 days 00:00:24.550000	0.006203
0 days 00:00:24.560000	0.033875999999999996
0 days 00:00:24.570000	0.044022000000000006
0 days 00:00:24.580000	-0.0062450000000000006
0 days 00:00:24.590000	-0.010119
0 days 00:00:24.600000	0.0473
0 days 00:00:24.610000	0.102292
0 days 00:00:24.620000	0.101944
0 days 00:00:24.630000	0.128084
0 days 00:00:24.640000	0.135312
0 days 00:00:24.650000	0.15848800000000002
0 days 00:00:24.660000	0.192261
0 days 00:00:24.670000	0.191075
0 days 00:00:24.680000	0.17258199999999999
0 days 00:00:24.690000	0.169743
0 days 00:00:24.700000	0.136242
0 days 00:00:24.710000	0.09872
0 days 00:00:24.720000	0.08025800000000001
0 days 00:00:24.730000	0.06628200000000001
0 days 00:00:24.740000	0.064526
0 days 00:00:24.750000	0.062397
0 days 00:00:24.760000	0.080095
0 days 00:00:24.770000	0.093507
0 days 00:00:24.780000	0.098951
0 days 00:00:24.790000	0.084737
0 days 00:00:24.800000	0.072929
0 days 00:00:24.810000	0.071872
0 days 00:00:24.820000	0.072767
0 days 00:00:24.830000	0.08778
0 days 00:00:24.840000	0.11239400000000001
0 days 00:00:24.850000	0.118216
0 days 00:00:24.860000	0.10778900000000001
0 days 00:00:24.870000	0.089297
0 days 00:00:24.880000	0.063222
0 days 00:00:24.890000	0.027750999999999998
0 days 00:00:24.900000	0.02267
0 days 00:00:24.910000	0.029171
0 days 00:00:24.920000	0.03909
0 days 00:00:24.930000	0.048583
0 days 00:00:24.940000	0.054840999999999994
0 days 00:00:24.950000	0.032813999999999996
0 days 00:00:24.960000	-0.004229
0 days 00:00:24.970000	-0.023369
0 days 00:00:24.980000	-0.023066
0 days 00:00:24.990000	-0.004951
0 days 00:00:25	0.0042380000000000004
0 days 00:00:25.010000	0.026177
0 days 00:00:25.020000	0.041177
0 days 00:00:25.030000	0.06116
0 days 00:00:25.040000	0.073499
0 days 00:00:25.050000	0.079215
0 days 00:00:25.060000	0.090248
0 days 00:00:25.070000	0.060439
0 days 00:00:25.080000	0.048043999999999996
0 days 00:00:25.090000	0.042238
0 days 00:00:25.100000	0.037879
0 days 00:00:25.110000	0.045613
0 days 00:00:25.120000	0.046357
0 days 00:00:25.130000	0.030075
0 days 00:00:25.140000	0.021349
0 days 00:00:25.150000	-0.001628
0 days 00:00:25.160000	-0.022187000000000002
0 days 00:00:25.170000	-0.053283000000000004
0 days 00:00:25.180000	-0.104729
0 days 00:00:25.190000	-0.22851300000000002
0 days 00:00:25.200000	-0.417627
0 days 00:00:25.210000	-0.671565
0 days 00:00:25.220000	-0.847885
0 days 00:00:25.230000	-1.119186
0 days 00:00:25.240000	-1.510118
0 days 00:00:25.250000	-1.9090049999999998
0 days 00:00:25.260000	-2.282372
0 days 00:00:25.270000	-2.723246
0 days 00:00:25.280000	-3.154566
0 days 00:00:25.290000	-3.548581
0 days 00:00:25.300000	-3.7766050000000004
0 days 00:00:25.310000	-3.8152160000000004
0 days 00:00:25.320000	-3.7857559999999997
0 days 00:00:25.330000	-3.7635050000000003
0 days 00:00:25.340000	-3.652019
0 days 00:00:25.350000	-3.420955
0 days 00:00:25.360000	-2.926725
0 days 00:00:25.370000	-1.85694
0 days 00:00:25.380000	-0.734783
0 days 00:00:25.390000	0.24501399999999998
0 days 00:00:25.400000	1.206119
0 days 00:00:25.410000	2.1737330000000004
0 days 00:00:25.420000	2.9628240000000003
0 days 00:00:25.430000	3.346886
0 days 00:00:25.440000	3.3872150000000003
0 days 00:00:25.450000	3.2506720000000002
0 days 00:00:25.460000	3.0607900000000003
0 days 00:00:25.470000	2.814142
0 days 00:00:25.480000	2.503834
0 days 00:00:25.490000	2.2278119999999997
0 days 00:00:25.500000	1.962021
0 days 00:00:25.510000	1.6403830000000001
0 days 00:00:25.520000	1.277558
0 days 00:00:25.530000	0.9804200000000001
0 days 00:00:25.540000	0.752251
0 days 00:00:25.550000	0.556024
0 days 00:00:25.560000	0.371837
0 days 00:00:25.570000	0.164701
0 days 00:00:25.580000	-0.038407
0 days 00:00:25.590000	-0.205641
0 days 00:00:25.600000	-0.330341
0 days 00:00:25.610000	-0.412315
0 days 00:00:25.620000	-0.43854
0 days 00:00:25.630000	-0.39314899999999997
0 days 00:00:25.640000	-0.27308499999999997
0 days 00:00:25.650000	-0.11604600000000001
0 days 00:00:25.660000	0.07562999999999999
0 days 00:00:25.670000	0.276449
0 days 00:00:25.680000	0.473908
0 days 00:00:25.690000	0.653899
0 days 00:00:25.700000	0.790197
0 days 00:00:25.710000	0.899136
0 days 00:00:25.720000	1.014664
0 days 00:00:25.730000	1.139665
0 days 00:00:25.740000	1.254426
0 days 00:00:25.750000	1.346857
0 days 00:00:25.760000	1.442566
0 days 00:00:25.770000	1.506633
0 days 00:00:25.780000	1.523892
0 days 00:00:25.790000	1.5021149999999999
0 days 00:00:25.800000	1.4172049999999998
0 days 00:00:25.810000	1.275462
0 days 00:00:25.820000	1.100074
0 days 00:00:25.830000	0.883115
0 days 00:00:25.840000	0.650364
0 days 00:00:25.850000	0.42667299999999997
0 days 00:00:25.860000	0.216146
0 days 00:00:25.870000	0.022682
0 days 00:00:25.880000	-0.173617
0 days 00:00:25.890000	-0.367272
0 days 00:00:25.900000	-0.556177
0 days 00:00:25.910000	-0.733637
0 days 00:00:25.920000	-0.898749
0 days 00:00:25.930000	-1.224898
0 days 00:00:25.940000	-1.8098849999999997
0 days 00:00:25.950000	-1.998892
0 days 00:00:25.960000	-2.4958549999999997
0 days 00:00:25.970000	-2.090544
0 days 00:00:25.980000	-1.142253
0 days 00:00:25.990000	-0.539209
0 days 00:00:26	-0.183874
0 days 00:00:26.010000	-0.134207
0 days 00:00:26.020000	-0.119729
0 days 00:00:26.030000	-0.126631
0 days 00:00:26.040000	-0.089523
0 days 00:00:26.050000	-0.066944
0 days 00:00:26.060000	-0.050056
0 days 00:00:26.070000	-0.049474000000000004
0 days 00:00:26.080000	-0.037396
0 days 00:00:26.090000	-0.026654
0 days 00:00:26.100000	0.0016530000000000002
0 days 00:00:26.110000	0.04597
0 days 00:00:26.120000	0.08610599999999999
0 days 00:00:26.130000	0.084123
0 days 00:00:26.140000	0.083726
0 days 00:00:26.150000	0.141974
0 days 00:00:26.160000	0.20761999999999997
0 days 00:00:26.170000	0.21504299999999998
0 days 00:00:26.180000	0.24603899999999998
0 days 00:00:26.190000	0.30348600000000003
0 days 00:00:26.200000	0.293421
0 days 00:00:26.210000	0.261909
0 days 00:00:26.220000	0.24006
0 days 00:00:26.230000	0.221732
0 days 00:00:26.240000	0.20130499999999998
0 days 00:00:26.250000	0.17646099999999998
0 days 00:00:26.260000	0.152916
0 days 00:00:26.270000	0.151376
0 days 00:00:26.280000	0.145153
0 days 00:00:26.290000	0.13128199999999998
0 days 00:00:26.300000	0.117979
0 days 00:00:26.310000	0.101249
0 days 00:00:26.320000	0.098857
0 days 00:00:26.330000	0.096803
0 days 00:00:26.340000	0.094248
0 days 00:00:26.350000	0.100589
0 days 00:00:26.360000	0.095315
0 days 00:00:26.370000	0.091192
0 days 00:00:26.380000	0.079592
0 days 00:00:26.390000	0.06582
0 days 00:00:26.400000	0.048201999999999995
0 days 00:00:26.410000	0.039893
0 days 00:00:26.420000	0.033322000000000004
0 days 00:00:26.430000	0.018196
0 days 00:00:26.440000	0.024924
0 days 00:00:26.450000	0.018567
0 days 00:00:26.460000	0.017711
0 days 00:00:26.470000	0.013109
0 days 00:00:26.480000	0.025175
0 days 00:00:26.490000	0.038238999999999995
0 days 00:00:26.500000	0.053613
0 days 00:00:26.510000	0.066274
0 days 00:00:26.520000	0.073412
0 days 00:00:26.530000	0.081137
0 days 00:00:26.540000	0.072189
0 days 00:00:26.550000	0.07097300000000001
0 days 00:00:26.560000	0.072656
0 days 00:00:26.570000	0.055935000000000006
0 days 00:00:26.580000	0.041033999999999994
0 days 00:00:26.590000	0.029814
0 days 00:00:26.600000	0.005928
0 days 00:00:26.610000	-0.013503
0 days 00:00:26.620000	-0.033134
0 days 00:00:26.630000	-0.064627
0 days 00:00:26.640000	-0.09400499999999999
0 days 00:00:26.650000	-0.115971
0 days 00:00:26.660000	-0.15123399999999998
0 days 00:00:26.670000	-0.21095
0 days 00:00:26.680000	-0.282346
0 days 00:00:26.690000	-0.441208
0 days 00:00:26.700000	-0.717518
0 days 00:00:26.710000	-1.068761
0 days 00:00:26.720000	-1.448069
0 days 00:00:26.730000	-1.874036
0 days 00:00:26.740000	-2.364427
0 days 00:00:26.750000	-2.860783
0 days 00:00:26.760000	-3.360296
0 days 00:00:26.770000	-3.8251980000000003
0 days 00:00:26.780000	-4.12432
0 days 00:00:26.790000	-4.197280999999999
0 days 00:00:26.800000	-4.254919999999999
0 days 00:00:26.810000	-4.295787000000001
0 days 00:00:26.820000	-4.227549
0 days 00:00:26.830000	-4.036807
0 days 00:00:26.840000	-3.5796870000000003
0 days 00:00:26.850000	-2.7492229999999998
0 days 00:00:26.860000	-1.65775
0 days 00:00:26.870000	-0.586544
0 days 00:00:26.880000	0.485005
0 days 00:00:26.890000	1.531955
0 days 00:00:26.900000	2.404211
0 days 00:00:26.910000	2.9596150000000003
0 days 00:00:26.920000	3.108727
0 days 00:00:26.930000	3.050401
0 days 00:00:26.940000	2.90095
0 days 00:00:26.950000	2.6928099999999997
0 days 00:00:26.960000	2.466923
0 days 00:00:26.970000	2.292354
0 days 00:00:26.980000	2.142386
0 days 00:00:26.990000	1.965429
0 days 00:00:27	1.7533580000000002
0 days 00:00:27.010000	1.585175
0 days 00:00:27.020000	1.4652049999999999
0 days 00:00:27.030000	1.370878
0 days 00:00:27.040000	1.293139
0 days 00:00:27.050000	1.219415
0 days 00:00:27.060000	1.154696
0 days 00:00:27.070000	1.0958700000000001
0 days 00:00:27.080000	1.021324
0 days 00:00:27.090000	0.934651
0 days 00:00:27.100000	0.84057
0 days 00:00:27.110000	0.774588
0 days 00:00:27.120000	0.743007
0 days 00:00:27.130000	0.73623
0 days 00:00:27.140000	0.75631
0 days 00:00:27.150000	0.794938
0 days 00:00:27.160000	0.840341
0 days 00:00:27.170000	0.8885270000000001
0 days 00:00:27.180000	0.92486
0 days 00:00:27.190000	0.915385
0 days 00:00:27.200000	0.863267
0 days 00:00:27.210000	0.737884
0 days 00:00:27.220000	0.586246
0 days 00:00:27.230000	0.418706
0 days 00:00:27.240000	0.241887
0 days 00:00:27.250000	0.068991
0 days 00:00:27.260000	-0.098256
0 days 00:00:27.270000	-0.254627
0 days 00:00:27.280000	-0.406024
0 days 00:00:27.290000	-0.522088
0 days 00:00:27.300000	-0.609589
0 days 00:00:27.310000	-0.676107
0 days 00:00:27.320000	-0.737608
0 days 00:00:27.330000	-0.808686
0 days 00:00:27.340000	-1.187419
0 days 00:00:27.350000	-1.625324
0 days 00:00:27.360000	-1.811816
0 days 00:00:27.370000	-2.169752
0 days 00:00:27.380000	-2.5241290000000003
0 days 00:00:27.390000	-2.5051240000000004
0 days 00:00:27.400000	-1.421525
0 days 00:00:27.410000	0.27053
0 days 00:00:27.420000	0.500111
0 days 00:00:27.430000	0.297232
0 days 00:00:27.440000	0.245427
0 days 00:00:27.450000	0.164409
0 days 00:00:27.460000	0.10169299999999999
0 days 00:00:27.470000	0.11015
0 days 00:00:27.480000	0.091981
0 days 00:00:27.490000	0.054347
0 days 00:00:27.500000	0.053208000000000005
0 days 00:00:27.510000	0.085247
0 days 00:00:27.520000	0.141336
0 days 00:00:27.530000	0.21339899999999998
0 days 00:00:27.540000	0.262391
0 days 00:00:27.550000	0.28968499999999997
0 days 00:00:27.560000	0.300043
0 days 00:00:27.570000	0.270366
0 days 00:00:27.580000	0.22542199999999998
0 days 00:00:27.590000	0.163477
0 days 00:00:27.600000	0.09739199999999999
0 days 00:00:27.610000	0.048875999999999996
0 days 00:00:27.620000	0.043806
0 days 00:00:27.630000	0.072921
0 days 00:00:27.640000	0.09336
0 days 00:00:27.650000	0.1236
0 days 00:00:27.660000	0.121347
0 days 00:00:27.670000	0.11941500000000001
0 days 00:00:27.680000	0.10490899999999999
0 days 00:00:27.690000	0.078737
0 days 00:00:27.700000	0.058882000000000004
0 days 00:00:27.710000	0.052049
0 days 00:00:27.720000	0.023502000000000002
0 days 00:00:27.730000	-0.014531
0 days 00:00:27.740000	-0.027437
0 days 00:00:27.750000	-0.045325
0 days 00:00:27.760000	-0.056260000000000004
0 days 00:00:27.770000	-0.06046900000000001
0 days 00:00:27.780000	-0.047324
0 days 00:00:27.790000	-0.035919
0 days 00:00:27.800000	0.047664
0 days 00:00:27.810000	0.203118
0 days 00:00:27.820000	-0.236275
0 days 00:00:27.830000	0.045151
0 days 00:00:27.840000	-0.045751
0 days 00:00:27.850000	0.007844
0 days 00:00:27.860000	-0.074821
0 days 00:00:27.870000	-0.07647799999999999
0 days 00:00:27.880000	-0.085202
0 days 00:00:27.890000	-0.10825699999999999
0 days 00:00:27.900000	-0.12948800000000002
0 days 00:00:27.910000	-0.16474
0 days 00:00:27.920000	-0.18657100000000001
0 days 00:00:27.930000	-0.19639700000000002
0 days 00:00:27.940000	-0.25711300000000004
0 days 00:00:27.950000	-0.321546
0 days 00:00:27.960000	-0.376308
0 days 00:00:27.970000	-0.45603599999999994
0 days 00:00:27.980000	-0.563318
0 days 00:00:27.990000	-0.701155
0 days 00:00:28	-0.872044
0 days 00:00:28.010000	-1.0636379999999999
0 days 00:00:28.020000	-1.2972700000000001
0 days 00:00:28.030000	-1.610258
0 days 00:00:28.040000	-2.054382
0 days 00:00:28.050000	-2.56757
0 days 00:00:28.060000	-3.1886509999999997
0 days 00:00:28.070000	-3.8851980000000004
0 days 00:00:28.080000	-4.448061
0 days 00:00:28.090000	-4.792459
0 days 00:00:28.100000	-4.954897
0 days 00:00:28.110000	-5.000896
0 days 00:00:28.120000	-5.009133
0 days 00:00:28.130000	-4.939011
0 days 00:00:28.140000	-4.581213
0 days 00:00:28.150000	-3.8819800000000004
0 days 00:00:28.160000	-2.619431
0 days 00:00:28.170000	-1.135367
0 days 00:00:28.180000	-0.180248
0 days 00:00:28.190000	0.8958020000000001
0 days 00:00:28.200000	2.194877
0 days 00:00:28.210000	3.297108
0 days 00:00:28.220000	4.022735
0 days 00:00:28.230000	4.4539800000000005
0 days 00:00:28.240000	4.665285
0 days 00:00:28.250000	4.577476
0 days 00:00:28.260000	4.137129
0 days 00:00:28.270000	3.61345
0 days 00:00:28.280000	3.1669650000000003
0 days 00:00:28.290000	2.789843
0 days 00:00:28.300000	2.431914
0 days 00:00:28.310000	2.048175
0 days 00:00:28.320000	1.658736
0 days 00:00:28.330000	1.3456190000000001
0 days 00:00:28.340000	1.112099
0 days 00:00:28.350000	0.95235
0 days 00:00:28.360000	0.8511049999999999
0 days 00:00:28.370000	0.888948
0 days 00:00:28.380000	1.5101209999999998
0 days 00:00:28.390000	1.4982879999999998
0 days 00:00:28.400000	1.41215
0 days 00:00:28.410000	1.300208
0 days 00:00:28.420000	0.9296409999999999
0 days 00:00:28.430000	1.158276
0 days 00:00:28.440000	1.3039040000000002
0 days 00:00:28.450000	1.452057
0 days 00:00:28.460000	1.592258
0 days 00:00:28.470000	1.716847
0 days 00:00:28.480000	1.860149
0 days 00:00:28.490000	1.97481
0 days 00:00:28.500000	1.986248
0 days 00:00:28.510000	1.9020380000000001
0 days 00:00:28.520000	1.7145419999999998
0 days 00:00:28.530000	1.444201
0 days 00:00:28.540000	1.08266
0 days 00:00:28.550000	0.636524
0 days 00:00:28.560000	0.14674600000000002
0 days 00:00:28.570000	-0.346953
0 days 00:00:28.580000	-0.816224
0 days 00:00:28.590000	-1.225742
0 days 00:00:28.600000	-1.931201
0 days 00:00:28.610000	-2.173412
0 days 00:00:28.620000	-2.2751669999999997
0 days 00:00:28.630000	-2.0787080000000002
0 days 00:00:28.640000	-1.937552
0 days 00:00:28.650000	-1.7358
0 days 00:00:28.660000	-1.078958
0 days 00:00:28.670000	-0.399042
0 days 00:00:28.680000	0.5556810000000001
0 days 00:00:28.690000	0.8683059999999999
0 days 00:00:28.700000	0.442039
0 days 00:00:28.710000	0.230404
0 days 00:00:28.720000	0.12331199999999999
0 days 00:00:28.730000	0.028825999999999997
0 days 00:00:28.740000	0.040507999999999995
0 days 00:00:28.750000	0.040832
0 days 00:00:28.760000	-0.011898
0 days 00:00:28.770000	-0.03218
0 days 00:00:28.780000	0.008626
0 days 00:00:28.790000	0.081278
0 days 00:00:28.800000	0.176007
0 days 00:00:28.810000	0.258377
0 days 00:00:28.820000	0.314266
0 days 00:00:28.830000	0.30406
0 days 00:00:28.840000	0.261498
0 days 00:00:28.850000	0.244648
0 days 00:00:28.860000	0.208364
0 days 00:00:28.870000	0.167255
0 days 00:00:28.880000	0.13514600000000002
0 days 00:00:28.890000	0.101708
0 days 00:00:28.900000	0.070384
0 days 00:00:28.910000	0.093792
0 days 00:00:28.920000	0.12626800000000002
0 days 00:00:28.930000	0.138255
0 days 00:00:28.940000	0.15456
0 days 00:00:28.950000	0.15268199999999998
0 days 00:00:28.960000	0.128449
0 days 00:00:28.970000	0.103657
0 days 00:00:28.980000	0.085983
0 days 00:00:28.990000	0.071406
0 days 00:00:29	0.056995000000000004
0 days 00:00:29.010000	0.049149
0 days 00:00:29.020000	0.058191999999999994
0 days 00:00:29.030000	0.06726900000000001
0 days 00:00:29.040000	0.078957
0 days 00:00:29.050000	0.08203400000000001
0 days 00:00:29.060000	0.060459000000000006
0 days 00:00:29.070000	0.057189
0 days 00:00:29.080000	0.048427
0 days 00:00:29.090000	0.040391
0 days 00:00:29.100000	0.032484
0 days 00:00:29.110000	0.010247
0 days 00:00:29.120000	-0.002493
0 days 00:00:29.130000	-0.0073230000000000005
0 days 00:00:29.140000	-0.01859
0 days 00:00:29.150000	-0.034536000000000004
0 days 00:00:29.160000	-0.039051
0 days 00:00:29.170000	-0.047189999999999996
0 days 00:00:29.180000	-0.078083
0 days 00:00:29.190000	-0.09573
0 days 00:00:29.200000	-0.096433
0 days 00:00:29.210000	-0.113667
0 days 00:00:29.220000	-0.144005
0 days 00:00:29.230000	-0.16757
0 days 00:00:29.240000	-0.20824
0 days 00:00:29.250000	-0.238475
0 days 00:00:29.260000	-0.26534800000000003
0 days 00:00:29.270000	-0.332986
0 days 00:00:29.280000	-0.454392
0 days 00:00:29.290000	-0.6760520000000001
0 days 00:00:29.300000	-1.044502
0 days 00:00:29.310000	-1.300192
0 days 00:00:29.320000	-1.590116
0 days 00:00:29.330000	-2.026449
0 days 00:00:29.340000	-2.508332
0 days 00:00:29.350000	-2.895041
0 days 00:00:29.360000	-3.319526
0 days 00:00:29.370000	-3.7769739999999996
0 days 00:00:29.380000	-4.194463
0 days 00:00:29.390000	-4.474766000000001
0 days 00:00:29.400000	-4.5831610000000005
0 days 00:00:29.410000	-4.628107
0 days 00:00:29.420000	-4.5822650000000005
0 days 00:00:29.430000	-4.399508999999999
0 days 00:00:29.440000	-4.012194
0 days 00:00:29.450000	-3.3964160000000003
0 days 00:00:29.460000	-2.790928
0 days 00:00:29.470000	-1.8775279999999999
0 days 00:00:29.480000	-0.814829
0 days 00:00:29.490000	0.176757
0 days 00:00:29.500000	1.185027
0 days 00:00:29.510000	2.184334
0 days 00:00:29.520000	2.977522
0 days 00:00:29.530000	3.4432080000000003
0 days 00:00:29.540000	3.584312
0 days 00:00:29.550000	3.548825
0 days 00:00:29.560000	3.341925
0 days 00:00:29.570000	3.181718
0 days 00:00:29.580000	3.119312
0 days 00:00:29.590000	2.998605
0 days 00:00:29.600000	2.783116
0 days 00:00:29.610000	2.515085
0 days 00:00:29.620000	2.265575
0 days 00:00:29.630000	2.018418
0 days 00:00:29.640000	1.7915310000000002
0 days 00:00:29.650000	1.588906
0 days 00:00:29.660000	1.3880649999999999
0 days 00:00:29.670000	1.1853799999999999
0 days 00:00:29.680000	1.211841
0 days 00:00:29.690000	1.743316
0 days 00:00:29.700000	1.696648
0 days 00:00:29.710000	1.457385
0 days 00:00:29.720000	1.3388440000000001
0 days 00:00:29.730000	1.243762
0 days 00:00:29.740000	0.950843
0 days 00:00:29.750000	0.6332479999999999
0 days 00:00:29.760000	0.370527
0 days 00:00:29.770000	0.046332
0 days 00:00:29.780000	-0.238217
0 days 00:00:29.790000	-0.250417
0 days 00:00:29.800000	-0.07305
0 days 00:00:29.810000	0.008865999999999999
0 days 00:00:29.820000	0.00054
0 days 00:00:29.830000	-0.10993699999999999
0 days 00:00:29.840000	-0.257313
0 days 00:00:29.850000	-0.406659
0 days 00:00:29.860000	-0.531967
0 days 00:00:29.870000	-0.5599770000000001
0 days 00:00:29.880000	-0.527826
0 days 00:00:29.890000	-0.468029
0 days 00:00:29.900000	-0.380305
0 days 00:00:29.910000	-0.274521
0 days 00:00:29.920000	-0.169328
0 days 00:00:29.930000	-0.51873
0 days 00:00:29.940000	-0.5382560000000001
0 days 00:00:29.950000	-0.249538
0 days 00:00:29.960000	1.289655
0 days 00:00:29.970000	3.267096
0 days 00:00:29.980000	0.920934
0 days 00:00:29.990000	0.093664
0 days 00:00:30	0.485692
0 days 00:00:30.010000	0.124175
0 days 00:00:30.020000	-0.257728
0 days 00:00:30.030000	-0.181104
0 days 00:00:30.040000	-0.266258
0 days 00:00:30.050000	-0.238168
0 days 00:00:30.060000	-0.19494
0 days 00:00:30.070000	-0.059445000000000005
0 days 00:00:30.080000	0.082363
0 days 00:00:30.090000	0.15326700000000001
0 days 00:00:30.100000	0.237193
0 days 00:00:30.110000	0.258198
0 days 00:00:30.120000	0.275491
0 days 00:00:30.130000	0.24291500000000002
0 days 00:00:30.140000	0.169146
0 days 00:00:30.150000	0.096652
0 days 00:00:30.160000	0.043095999999999995
0 days 00:00:30.170000	0.01925
0 days 00:00:30.180000	0.014116
0 days 00:00:30.190000	0.023994
0 days 00:00:30.200000	0.019823
0 days 00:00:30.210000	0.049433
0 days 00:00:30.220000	0.061214
0 days 00:00:30.230000	0.048292
0 days 00:00:30.240000	0.047626999999999996
0 days 00:00:30.250000	0.049895999999999996
0 days 00:00:30.260000	0.044189
0 days 00:00:30.270000	0.030987
0 days 00:00:30.280000	0.01111
0 days 00:00:30.290000	0.002329
0 days 00:00:30.300000	0.010151
0 days 00:00:30.310000	0.018978000000000002
0 days 00:00:30.320000	0.020053
0 days 00:00:30.330000	0.013533000000000002
0 days 00:00:30.340000	0.010962999999999999
0 days 00:00:30.350000	0.011694
0 days 00:00:30.360000	0.0104
0 days 00:00:30.370000	0.005857
0 days 00:00:30.380000	0.002037
0 days 00:00:30.390000	-0.011169
0 days 00:00:30.400000	-0.017181000000000002
0 days 00:00:30.410000	-0.025129
0 days 00:00:30.420000	-0.015571999999999999
0 days 00:00:30.430000	-0.016456000000000002
0 days 00:00:30.440000	-0.014044
0 days 00:00:30.450000	-0.014172
0 days 00:00:30.460000	-0.019346000000000002
0 days 00:00:30.470000	-0.022164
0 days 00:00:30.480000	-0.030543999999999998
0 days 00:00:30.490000	-0.038771
0 days 00:00:30.500000	-0.049122000000000006
0 days 00:00:30.510000	-0.052053999999999996
0 days 00:00:30.520000	-0.062606
0 days 00:00:30.530000	-0.07990599999999999
0 days 00:00:30.540000	-0.09957200000000001
0 days 00:00:30.550000	-0.12320899999999999
0 days 00:00:30.560000	-0.13532
0 days 00:00:30.570000	-0.154871
0 days 00:00:30.580000	-0.176626
0 days 00:00:30.590000	-0.195192
0 days 00:00:30.600000	-0.23683099999999999
0 days 00:00:30.610000	-0.299036
0 days 00:00:30.620000	-0.381
0 days 00:00:30.630000	-0.490475
0 days 00:00:30.640000	-0.613697
0 days 00:00:30.650000	-0.7766609999999999
0 days 00:00:30.660000	-0.9845520000000001
0 days 00:00:30.670000	-1.248026
0 days 00:00:30.680000	-1.540222
0 days 00:00:30.690000	-1.974981
0 days 00:00:30.700000	-2.411966
0 days 00:00:30.710000	-2.762897
0 days 00:00:30.720000	-3.096204
0 days 00:00:30.730000	-3.4414230000000003
0 days 00:00:30.740000	-3.6686970000000003
0 days 00:00:30.750000	-3.718268
0 days 00:00:30.760000	-3.57646
0 days 00:00:30.770000	-3.413996
0 days 00:00:30.780000	-3.31693
0 days 00:00:30.790000	-3.2536509999999996
0 days 00:00:30.800000	-3.251491
0 days 00:00:30.810000	-3.248167
0 days 00:00:30.820000	-3.113387
0 days 00:00:30.830000	-2.878082
0 days 00:00:30.840000	-2.461846
0 days 00:00:30.850000	-1.661959
0 days 00:00:30.860000	-0.831357
0 days 00:00:30.870000	-0.087937
