# Supplementary material for: A topological data analysis-based method for gait signals with an application to the study of multiple sclerosis
Source: PLoS One. 2022 May 13;17(5):e0268475. doi: 10.1371/journal.pone.0268475 (PMC9106173; doi:10.1371/journal.pone.0268475)
Supplement: S1 Data — (ZIP) [file pone.0268475.s005.zip › PlosOneData/Pathological_subjects/MS_335]

	Gyr_Y
0 days 00:00:21.310000	1.003296
0 days 00:00:21.320000	0.9194559999999999
0 days 00:00:21.330000	0.657229
0 days 00:00:21.340000	0.276438
0 days 00:00:21.350000	-0.133614
0 days 00:00:21.360000	-0.542876
0 days 00:00:21.370000	-0.853974
0 days 00:00:21.380000	-1.048737
0 days 00:00:21.390000	-1.0720370000000001
0 days 00:00:21.400000	-1.496559
0 days 00:00:21.410000	-1.392317
0 days 00:00:21.420000	0.053799
0 days 00:00:21.430000	-0.097565
0 days 00:00:21.440000	-0.13984100000000002
0 days 00:00:21.450000	0.036400999999999996
0 days 00:00:21.460000	-0.022545
0 days 00:00:21.470000	-0.062284000000000006
0 days 00:00:21.480000	0.038834
0 days 00:00:21.490000	-0.075904
0 days 00:00:21.500000	-0.055824
0 days 00:00:21.510000	-0.090393
0 days 00:00:21.520000	-0.090544
0 days 00:00:21.530000	-0.10621400000000002
0 days 00:00:21.540000	-0.114696
0 days 00:00:21.550000	-0.12338800000000001
0 days 00:00:21.560000	-0.12136500000000001
0 days 00:00:21.570000	-0.10941500000000001
0 days 00:00:21.580000	-0.090053
0 days 00:00:21.590000	-0.072277
0 days 00:00:21.600000	-0.047982
0 days 00:00:21.610000	-0.067566
0 days 00:00:21.620000	-0.061661
0 days 00:00:21.630000	-0.067642
0 days 00:00:21.640000	-0.071259
0 days 00:00:21.650000	-0.080324
0 days 00:00:21.660000	-0.079313
0 days 00:00:21.670000	-0.09227
0 days 00:00:21.680000	-0.095398
0 days 00:00:21.690000	-0.10563499999999999
0 days 00:00:21.700000	-0.10696099999999999
0 days 00:00:21.710000	-0.10980799999999999
0 days 00:00:21.720000	-0.110196
0 days 00:00:21.730000	-0.112166
0 days 00:00:21.740000	-0.11292200000000001
0 days 00:00:21.750000	-0.10276300000000001
0 days 00:00:21.760000	-0.10796300000000002
0 days 00:00:21.770000	-0.09980599999999999
0 days 00:00:21.780000	-0.102673
0 days 00:00:21.790000	-0.097452
0 days 00:00:21.800000	-0.093446
0 days 00:00:21.810000	-0.096147
0 days 00:00:21.820000	-0.091032
0 days 00:00:21.830000	-0.089008
0 days 00:00:21.840000	-0.07612999999999999
0 days 00:00:21.850000	-0.08951
0 days 00:00:21.860000	-0.065509
0 days 00:00:21.870000	-0.036925
0 days 00:00:21.880000	-0.026599
0 days 00:00:21.890000	-0.011056
0 days 00:00:21.900000	-0.026872000000000004
0 days 00:00:21.910000	-0.047158
0 days 00:00:21.920000	-0.07312300000000001
0 days 00:00:21.930000	-0.100035
0 days 00:00:21.940000	-0.136033
0 days 00:00:21.950000	-0.146306
0 days 00:00:21.960000	-0.172559
0 days 00:00:21.970000	-0.182694
0 days 00:00:21.980000	-0.186614
0 days 00:00:21.990000	-0.178611
0 days 00:00:22	-0.192053
0 days 00:00:22.010000	-0.290095
0 days 00:00:22.020000	-0.362197
0 days 00:00:22.030000	-0.676687
0 days 00:00:22.040000	-1.093812
0 days 00:00:22.050000	-1.325401
0 days 00:00:22.060000	-1.580231
0 days 00:00:22.070000	-1.857374
0 days 00:00:22.080000	-2.155158
0 days 00:00:22.090000	-2.326559
0 days 00:00:22.100000	-2.981762
0 days 00:00:22.110000	-3.325232
0 days 00:00:22.120000	-3.702209
0 days 00:00:22.130000	-3.9591010000000004
0 days 00:00:22.140000	-4.233341
0 days 00:00:22.150000	-4.458732
0 days 00:00:22.160000	-4.773605
0 days 00:00:22.170000	-4.998585
0 days 00:00:22.180000	-5.211037
0 days 00:00:22.190000	-5.30141
0 days 00:00:22.200000	-5.182451
0 days 00:00:22.210000	-4.947031
0 days 00:00:22.220000	-4.546023
0 days 00:00:22.230000	-4.074168
0 days 00:00:22.240000	-3.405418
0 days 00:00:22.250000	-2.449045
0 days 00:00:22.260000	-0.828183
0 days 00:00:22.270000	1.7164240000000002
0 days 00:00:22.280000	2.025801
0 days 00:00:22.290000	1.369525
0 days 00:00:22.300000	1.42921
0 days 00:00:22.310000	2.143436
0 days 00:00:22.320000	2.890176
0 days 00:00:22.330000	3.36386
0 days 00:00:22.340000	3.7059330000000004
0 days 00:00:22.350000	3.9904339999999996
0 days 00:00:22.360000	4.220229
0 days 00:00:22.370000	4.437933999999999
0 days 00:00:22.380000	4.619486
0 days 00:00:22.390000	4.76978
0 days 00:00:22.400000	4.771381
0 days 00:00:22.410000	4.6851449999999994
0 days 00:00:22.420000	4.561376999999999
0 days 00:00:22.430000	4.425308
0 days 00:00:22.440000	4.269901
0 days 00:00:22.450000	4.012891000000001
0 days 00:00:22.460000	3.676942
0 days 00:00:22.470000	3.339776
0 days 00:00:22.480000	3.09302
0 days 00:00:22.490000	2.946153
0 days 00:00:22.500000	2.711689
0 days 00:00:22.510000	2.319849
0 days 00:00:22.520000	1.838761
0 days 00:00:22.530000	1.4173799999999999
0 days 00:00:22.540000	1.315709
0 days 00:00:22.550000	1.6038729999999999
0 days 00:00:22.560000	1.9561529999999998
0 days 00:00:22.570000	1.816813
0 days 00:00:22.580000	1.528818
0 days 00:00:22.590000	0.75735
0 days 00:00:22.600000	0.281551
0 days 00:00:22.610000	-0.562175
0 days 00:00:22.620000	-1.345235
0 days 00:00:22.630000	-2.705816
0 days 00:00:22.640000	-2.37233
0 days 00:00:22.650000	-2.7021919999999997
0 days 00:00:22.660000	-2.5928169999999997
0 days 00:00:22.670000	-2.051361
0 days 00:00:22.680000	-1.533766
0 days 00:00:22.690000	-1.104965
0 days 00:00:22.700000	-0.301146
0 days 00:00:22.710000	-0.381102
0 days 00:00:22.720000	-0.324994
0 days 00:00:22.730000	-0.228818
0 days 00:00:22.740000	-0.238051
0 days 00:00:22.750000	-0.139345
0 days 00:00:22.760000	-0.169417
0 days 00:00:22.770000	-0.147642
0 days 00:00:22.780000	-0.163605
0 days 00:00:22.790000	-0.150087
0 days 00:00:22.800000	-0.144145
0 days 00:00:22.810000	-0.144476
0 days 00:00:22.820000	-0.14235
0 days 00:00:22.830000	-0.124655
0 days 00:00:22.840000	-0.11267200000000001
0 days 00:00:22.850000	-0.118532
0 days 00:00:22.860000	-0.11443900000000001
0 days 00:00:22.870000	-0.110818
0 days 00:00:22.880000	-0.115495
0 days 00:00:22.890000	-0.11203099999999999
0 days 00:00:22.900000	-0.120031
0 days 00:00:22.910000	-0.12578599999999998
0 days 00:00:22.920000	-0.129342
0 days 00:00:22.930000	-0.123677
0 days 00:00:22.940000	-0.11323599999999999
0 days 00:00:22.950000	-0.103742
0 days 00:00:22.960000	-0.081713
0 days 00:00:22.970000	-0.057786000000000004
0 days 00:00:22.980000	0.010744
0 days 00:00:22.990000	0.038311000000000005
0 days 00:00:23	0.117665
0 days 00:00:23.010000	0.143969
0 days 00:00:23.020000	0.183997
0 days 00:00:23.030000	0.175956
0 days 00:00:23.040000	0.14893
0 days 00:00:23.050000	0.11431400000000001
0 days 00:00:23.060000	0.097913
0 days 00:00:23.070000	0.052657
0 days 00:00:23.080000	0.042276999999999995
0 days 00:00:23.090000	0.021158
0 days 00:00:23.100000	0.001273
0 days 00:00:23.110000	-0.004645000000000001
0 days 00:00:23.120000	-0.026368
0 days 00:00:23.130000	-0.047186
0 days 00:00:23.140000	-0.054587000000000004
0 days 00:00:23.150000	-0.069596
0 days 00:00:23.160000	-0.086881
0 days 00:00:23.170000	-0.103657
0 days 00:00:23.180000	-0.106018
0 days 00:00:23.190000	-0.159492
0 days 00:00:23.200000	-0.154411
0 days 00:00:23.210000	-0.164806
0 days 00:00:23.220000	-0.184072
0 days 00:00:23.230000	-0.21666999999999997
0 days 00:00:23.240000	-0.275069
0 days 00:00:23.250000	-0.46825
0 days 00:00:23.260000	-0.865397
0 days 00:00:23.270000	-1.030095
0 days 00:00:23.280000	-1.232424
0 days 00:00:23.290000	-1.4811239999999999
0 days 00:00:23.300000	-1.482599
0 days 00:00:23.310000	-2.185172
0 days 00:00:23.320000	-2.542759
0 days 00:00:23.330000	-2.975445
0 days 00:00:23.340000	-3.510032
0 days 00:00:23.350000	-4.0806379999999995
0 days 00:00:23.360000	-4.634613
0 days 00:00:23.370000	-5.067895
0 days 00:00:23.380000	-5.285986
0 days 00:00:23.390000	-5.594678
0 days 00:00:23.400000	-5.676005
0 days 00:00:23.410000	-5.629093
0 days 00:00:23.420000	-5.057837
0 days 00:00:23.430000	-4.501201999999999
0 days 00:00:23.440000	-3.718001
0 days 00:00:23.450000	-2.75351
0 days 00:00:23.460000	-1.767982
0 days 00:00:23.470000	-0.25862199999999996
0 days 00:00:23.480000	0.8950790000000001
0 days 00:00:23.490000	0.727254
0 days 00:00:23.500000	0.830242
0 days 00:00:23.510000	1.376943
0 days 00:00:23.520000	1.973456
0 days 00:00:23.530000	2.4300889999999997
0 days 00:00:23.540000	2.8243080000000003
0 days 00:00:23.550000	3.1994130000000003
0 days 00:00:23.560000	3.5504160000000002
0 days 00:00:23.570000	3.849611
0 days 00:00:23.580000	4.074673000000001
0 days 00:00:23.590000	4.290006
0 days 00:00:23.600000	4.490107
0 days 00:00:23.610000	4.596295
0 days 00:00:23.620000	4.623631
0 days 00:00:23.630000	4.562435
0 days 00:00:23.640000	4.437745
0 days 00:00:23.650000	4.231457
0 days 00:00:23.660000	3.9148330000000002
0 days 00:00:23.670000	3.4655150000000003
0 days 00:00:23.680000	3.009049
0 days 00:00:23.690000	2.703154
0 days 00:00:23.700000	2.448235
0 days 00:00:23.710000	2.103973
0 days 00:00:23.720000	1.675809
0 days 00:00:23.730000	1.208432
0 days 00:00:23.740000	0.176647
0 days 00:00:23.750000	0.636656
0 days 00:00:23.760000	0.972635
0 days 00:00:23.770000	1.3654700000000002
0 days 00:00:23.780000	1.471867
0 days 00:00:23.790000	1.415326
0 days 00:00:23.800000	1.296629
0 days 00:00:23.810000	1.06295
0 days 00:00:23.820000	0.7331310000000001
0 days 00:00:23.830000	0.24126
0 days 00:00:23.840000	-0.390251
0 days 00:00:23.850000	-1.11899
0 days 00:00:23.860000	-1.432926
0 days 00:00:23.870000	-1.9598630000000001
0 days 00:00:23.880000	-2.062578
0 days 00:00:23.890000	-2.4935419999999997
0 days 00:00:23.900000	-2.0544279999999997
0 days 00:00:23.910000	-1.163107
0 days 00:00:23.920000	-0.9325319999999999
0 days 00:00:23.930000	-0.7850090000000001
0 days 00:00:23.940000	-0.460549
0 days 00:00:23.950000	-0.10819000000000001
0 days 00:00:23.960000	-0.162178
0 days 00:00:23.970000	-0.046708
0 days 00:00:23.980000	-0.013683
0 days 00:00:23.990000	-0.076985
0 days 00:00:24	-0.070103
0 days 00:00:24.010000	-0.075985
0 days 00:00:24.020000	-0.09221
0 days 00:00:24.030000	-0.106261
0 days 00:00:24.040000	-0.131925
0 days 00:00:24.050000	-0.138573
0 days 00:00:24.060000	-0.14243
0 days 00:00:24.070000	-0.13936800000000002
0 days 00:00:24.080000	-0.100738
0 days 00:00:24.090000	-0.068819
0 days 00:00:24.100000	-0.065087
0 days 00:00:24.110000	-0.037693
0 days 00:00:24.120000	-0.018061
0 days 00:00:24.130000	-0.024933
0 days 00:00:24.140000	-0.021331
0 days 00:00:24.150000	-0.029531
0 days 00:00:24.160000	-0.042548
0 days 00:00:24.170000	-0.040820999999999996
0 days 00:00:24.180000	-0.060252
0 days 00:00:24.190000	-0.063657
0 days 00:00:24.200000	-0.066325
0 days 00:00:24.210000	-0.065024
0 days 00:00:24.220000	-0.062669
0 days 00:00:24.230000	-0.0565
0 days 00:00:24.240000	-0.05306
0 days 00:00:24.250000	-0.045066
0 days 00:00:24.260000	-0.038978
0 days 00:00:24.270000	-0.028426999999999997
0 days 00:00:24.280000	-0.019306999999999998
0 days 00:00:24.290000	-0.014505
0 days 00:00:24.300000	-0.014963999999999998
0 days 00:00:24.310000	-0.01704
0 days 00:00:24.320000	-0.019215
0 days 00:00:24.330000	-0.033588
0 days 00:00:24.340000	-0.040296
0 days 00:00:24.350000	-0.048958
0 days 00:00:24.360000	-0.054527
0 days 00:00:24.370000	-0.061577999999999994
0 days 00:00:24.380000	-0.07122300000000001
0 days 00:00:24.390000	-0.078778
0 days 00:00:24.400000	-0.090044
0 days 00:00:24.410000	-0.10308099999999999
0 days 00:00:24.420000	-0.11756099999999998
0 days 00:00:24.430000	-0.131496
0 days 00:00:24.440000	-0.143706
0 days 00:00:24.450000	-0.14540799999999998
0 days 00:00:24.460000	-0.171221
0 days 00:00:24.470000	-0.184479
0 days 00:00:24.480000	-0.172258
0 days 00:00:24.490000	-0.164665
0 days 00:00:24.500000	-0.17599
0 days 00:00:24.510000	-0.20928899999999998
0 days 00:00:24.520000	-0.25962399999999997
0 days 00:00:24.530000	-0.288095
0 days 00:00:24.540000	-0.38501599999999997
0 days 00:00:24.550000	-0.77596
0 days 00:00:24.560000	-0.900222
0 days 00:00:24.570000	-1.105958
0 days 00:00:24.580000	-1.292305
0 days 00:00:24.590000	-1.5129350000000001
0 days 00:00:24.600000	-1.419186
0 days 00:00:24.610000	-2.103769
0 days 00:00:24.620000	-2.31956
0 days 00:00:24.630000	-2.598877
0 days 00:00:24.640000	-2.81833
0 days 00:00:24.650000	-3.065156
0 days 00:00:24.660000	-3.395628
0 days 00:00:24.670000	-3.6481760000000003
0 days 00:00:24.680000	-3.844467
0 days 00:00:24.690000	-4.033664
0 days 00:00:24.700000	-4.289442
0 days 00:00:24.710000	-4.573182
0 days 00:00:24.720000	-4.946223000000001
0 days 00:00:24.730000	-5.091646
0 days 00:00:24.740000	-4.91253
0 days 00:00:24.750000	-4.659519
0 days 00:00:24.760000	-4.327116999999999
0 days 00:00:24.770000	-3.954758
0 days 00:00:24.780000	-3.336876
0 days 00:00:24.790000	-2.57462
0 days 00:00:24.800000	-1.624788
0 days 00:00:24.810000	0.647752
0 days 00:00:24.820000	1.6471759999999998
0 days 00:00:24.830000	1.1814850000000001
0 days 00:00:24.840000	1.017554
0 days 00:00:24.850000	1.604698
0 days 00:00:24.860000	2.2687459999999997
0 days 00:00:24.870000	2.776104
0 days 00:00:24.880000	3.085775
0 days 00:00:24.890000	3.418617
0 days 00:00:24.900000	3.7637989999999997
0 days 00:00:24.910000	4.060348
0 days 00:00:24.920000	4.302641
0 days 00:00:24.930000	4.495096
0 days 00:00:24.940000	4.658683
0 days 00:00:24.950000	4.74449
0 days 00:00:24.960000	4.735372
0 days 00:00:24.970000	4.676424
0 days 00:00:24.980000	4.576971
0 days 00:00:24.990000	4.405485
0 days 00:00:25	4.140478
0 days 00:00:25.010000	3.769289
0 days 00:00:25.020000	3.3777809999999997
0 days 00:00:25.030000	3.11222
0 days 00:00:25.040000	2.9986650000000004
0 days 00:00:25.050000	2.834421
0 days 00:00:25.060000	2.531959
0 days 00:00:25.070000	2.0509
0 days 00:00:25.080000	1.451401
0 days 00:00:25.090000	1.007841
0 days 00:00:25.100000	0.56295
0 days 00:00:25.110000	0.696589
0 days 00:00:25.120000	1.34629
0 days 00:00:25.130000	1.3941620000000001
0 days 00:00:25.140000	1.039083
0 days 00:00:25.150000	0.9159799999999999
0 days 00:00:25.160000	0.134461
0 days 00:00:25.170000	-0.574861
0 days 00:00:25.180000	-1.101934
0 days 00:00:25.190000	-1.732482
0 days 00:00:25.200000	-1.946884
0 days 00:00:25.210000	-2.290286
0 days 00:00:25.220000	-2.7495979999999998
0 days 00:00:25.230000	-2.086728
0 days 00:00:25.240000	-1.424951
0 days 00:00:25.250000	-1.038283
0 days 00:00:25.260000	-0.36867300000000003
0 days 00:00:25.270000	-0.177386
0 days 00:00:25.280000	-0.16730699999999998
0 days 00:00:25.290000	-0.085515
0 days 00:00:25.300000	-0.004131
0 days 00:00:25.310000	-0.037329
0 days 00:00:25.320000	-0.030025
0 days 00:00:25.330000	-0.071288
0 days 00:00:25.340000	-0.053037
0 days 00:00:25.350000	-0.084738
0 days 00:00:25.360000	-0.098113
0 days 00:00:25.370000	-0.107602
0 days 00:00:25.380000	-0.108775
0 days 00:00:25.390000	-0.10287400000000001
0 days 00:00:25.400000	-0.092346
0 days 00:00:25.410000	-0.07157100000000001
0 days 00:00:25.420000	-0.061614999999999996
0 days 00:00:25.430000	-0.056813999999999996
0 days 00:00:25.440000	-0.063961
0 days 00:00:25.450000	-0.065755
0 days 00:00:25.460000	-0.066613
0 days 00:00:25.470000	-0.068369
0 days 00:00:25.480000	-0.068271
0 days 00:00:25.490000	-0.069583
0 days 00:00:25.500000	-0.06690499999999999
0 days 00:00:25.510000	-0.052809
0 days 00:00:25.520000	-0.0487
0 days 00:00:25.530000	-0.035209
0 days 00:00:25.540000	-0.025745
0 days 00:00:25.550000	-0.019776
0 days 00:00:25.560000	-0.021588999999999997
0 days 00:00:25.570000	-0.011958
0 days 00:00:25.580000	-0.011034
0 days 00:00:25.590000	-0.012237999999999999
0 days 00:00:25.600000	-0.01699
0 days 00:00:25.610000	-0.008104
0 days 00:00:25.620000	0.018061
0 days 00:00:25.630000	-0.035651999999999996
0 days 00:00:25.640000	-0.012452
0 days 00:00:25.650000	-0.001034
0 days 00:00:25.660000	-0.058949
0 days 00:00:25.670000	0.006481000000000001
0 days 00:00:25.680000	-0.097951
0 days 00:00:25.690000	-0.05128099999999999
0 days 00:00:25.700000	-0.08249400000000001
0 days 00:00:25.710000	-0.12145399999999999
0 days 00:00:25.720000	-0.022454
0 days 00:00:25.730000	-0.161197
0 days 00:00:25.740000	-0.147326
0 days 00:00:25.750000	-0.043404000000000005
0 days 00:00:25.760000	-0.11358800000000001
0 days 00:00:25.770000	-0.270613
0 days 00:00:25.780000	-0.07438099999999999
0 days 00:00:25.790000	-0.399524
0 days 00:00:25.800000	-0.288315
0 days 00:00:25.810000	-0.650778
0 days 00:00:25.820000	-0.738392
0 days 00:00:25.830000	-0.848023
0 days 00:00:25.840000	-0.755618
0 days 00:00:25.850000	-1.188404
0 days 00:00:25.860000	-1.2577459999999998
0 days 00:00:25.870000	-1.506156
0 days 00:00:25.880000	-1.743275
0 days 00:00:25.890000	-2.037659
0 days 00:00:25.900000	-2.439603
0 days 00:00:25.910000	-2.876429
0 days 00:00:25.920000	-3.381799
0 days 00:00:25.930000	-3.868417
0 days 00:00:25.940000	-4.312473000000001
0 days 00:00:25.950000	-4.478763
0 days 00:00:25.960000	-4.776116
0 days 00:00:25.970000	-5.010416
0 days 00:00:25.980000	-5.0412989999999995
0 days 00:00:25.990000	-4.866494
0 days 00:00:26	-4.643212999999999
0 days 00:00:26.010000	-4.141583
0 days 00:00:26.020000	-3.4108669999999996
0 days 00:00:26.030000	-2.5431779999999997
0 days 00:00:26.040000	-1.3911069999999999
0 days 00:00:26.050000	-0.11722
0 days 00:00:26.060000	-0.053502
0 days 00:00:26.070000	0.039473
0 days 00:00:26.080000	0.686329
0 days 00:00:26.090000	1.359426
0 days 00:00:26.100000	1.870239
0 days 00:00:26.110000	2.285948
0 days 00:00:26.120000	2.673696
0 days 00:00:26.130000	3.033101
0 days 00:00:26.140000	3.37546
0 days 00:00:26.150000	3.653057
0 days 00:00:26.160000	3.839808
0 days 00:00:26.170000	3.9666550000000003
0 days 00:00:26.180000	4.063733
0 days 00:00:26.190000	4.10786
0 days 00:00:26.200000	4.078094999999999
0 days 00:00:26.210000	3.9548660000000004
0 days 00:00:26.220000	3.7497730000000002
0 days 00:00:26.230000	3.470096
0 days 00:00:26.240000	3.094248
0 days 00:00:26.250000	2.67551
0 days 00:00:26.260000	2.415347
0 days 00:00:26.270000	2.31202
0 days 00:00:26.280000	2.174282
0 days 00:00:26.290000	1.9199689999999998
0 days 00:00:26.300000	1.623423
0 days 00:00:26.310000	1.2990329999999999
0 days 00:00:26.320000	0.9672379999999999
0 days 00:00:26.330000	0.69103
0 days 00:00:26.340000	0.607846
0 days 00:00:26.350000	0.754629
0 days 00:00:26.360000	1.0458459999999998
0 days 00:00:26.370000	1.225322
0 days 00:00:26.380000	1.289093
0 days 00:00:26.390000	1.217201
0 days 00:00:26.400000	1.10236
0 days 00:00:26.410000	1.0532489999999999
0 days 00:00:26.420000	1.033674
0 days 00:00:26.430000	0.977037
0 days 00:00:26.440000	0.810153
0 days 00:00:26.450000	0.269096
0 days 00:00:26.460000	-0.12143599999999999
0 days 00:00:26.470000	-0.6299130000000001
0 days 00:00:26.480000	-0.9174700000000001
0 days 00:00:26.490000	-1.186833
0 days 00:00:26.500000	-1.073107
0 days 00:00:26.510000	-1.553364
0 days 00:00:26.520000	-1.97986
0 days 00:00:26.530000	-1.20735
0 days 00:00:26.540000	-0.627666
0 days 00:00:26.550000	-0.43670699999999996
0 days 00:00:26.560000	-0.508343
0 days 00:00:26.570000	-0.48576499999999995
0 days 00:00:26.580000	0.003315
0 days 00:00:26.590000	-0.077431
0 days 00:00:26.600000	-0.032335
0 days 00:00:26.610000	0.003146
0 days 00:00:26.620000	-0.004548
0 days 00:00:26.630000	-0.0036
0 days 00:00:26.640000	0.00283
0 days 00:00:26.650000	0.010974
0 days 00:00:26.660000	0.014504
0 days 00:00:26.670000	0.014154
0 days 00:00:26.680000	0.019051
0 days 00:00:26.690000	0.013826
0 days 00:00:26.700000	0.011672
0 days 00:00:26.710000	0.031180000000000003
0 days 00:00:26.720000	0.045648
0 days 00:00:26.730000	0.041844
0 days 00:00:26.740000	0.046459
0 days 00:00:26.750000	0.04158
0 days 00:00:26.760000	0.040264999999999995
0 days 00:00:26.770000	0.033933
0 days 00:00:26.780000	0.033222
0 days 00:00:26.790000	0.022737
0 days 00:00:26.800000	0.018968000000000002
0 days 00:00:26.810000	0.014568000000000001
0 days 00:00:26.820000	0.000221
0 days 00:00:26.830000	-0.0107
0 days 00:00:26.840000	-0.015747
0 days 00:00:26.850000	-0.027302999999999997
0 days 00:00:26.860000	-0.034238
0 days 00:00:26.870000	-0.034825999999999996
0 days 00:00:26.880000	-0.032512
0 days 00:00:26.890000	-0.026698000000000003
0 days 00:00:26.900000	-0.017588
0 days 00:00:26.910000	-0.007509999999999999
0 days 00:00:26.920000	-0.003918
0 days 00:00:26.930000	-0.0070810000000000005
0 days 00:00:26.940000	0.00355
0 days 00:00:26.950000	-0.015537
0 days 00:00:26.960000	-0.017335
0 days 00:00:26.970000	-0.009316
0 days 00:00:26.980000	-0.019592
0 days 00:00:26.990000	-0.019469
0 days 00:00:27	-0.006484
0 days 00:00:27.010000	-0.011775
0 days 00:00:27.020000	-0.007626999999999999
0 days 00:00:27.030000	-0.011590999999999999
0 days 00:00:27.040000	-0.011040000000000001
0 days 00:00:27.050000	-0.023521
0 days 00:00:27.060000	-0.026407
0 days 00:00:27.070000	-0.038408
0 days 00:00:27.080000	-0.037435
0 days 00:00:27.090000	-0.041717000000000004
0 days 00:00:27.100000	-0.055719000000000005
0 days 00:00:27.110000	-0.082215
0 days 00:00:27.120000	-0.071185
0 days 00:00:27.130000	-0.057231
0 days 00:00:27.140000	-0.10102799999999999
0 days 00:00:27.150000	-0.076641
0 days 00:00:27.160000	-0.11873
0 days 00:00:27.170000	-0.126572
0 days 00:00:27.180000	-0.089394
0 days 00:00:27.190000	-0.18695699999999998
0 days 00:00:27.200000	-0.23809299999999997
0 days 00:00:27.210000	-0.293179
0 days 00:00:27.220000	-0.31845500000000004
0 days 00:00:27.230000	-0.526782
0 days 00:00:27.240000	-0.410707
0 days 00:00:27.250000	-0.809919
0 days 00:00:27.260000	-0.935113
0 days 00:00:27.270000	-1.094661
0 days 00:00:27.280000	-1.190972
0 days 00:00:27.290000	-1.713943
0 days 00:00:27.300000	-1.975625
0 days 00:00:27.310000	-2.259395
0 days 00:00:27.320000	-2.595322
0 days 00:00:27.330000	-2.933045
0 days 00:00:27.340000	-3.282286
0 days 00:00:27.350000	-3.592171
0 days 00:00:27.360000	-3.768417
0 days 00:00:27.370000	-3.848933
0 days 00:00:27.380000	-3.918567
0 days 00:00:27.390000	-3.8218059999999996
0 days 00:00:27.400000	-3.676074
0 days 00:00:27.410000	-3.544668
0 days 00:00:27.420000	-3.352936
0 days 00:00:27.430000	-3.04461
0 days 00:00:27.440000	-2.6743919999999997
0 days 00:00:27.450000	-2.138553
0 days 00:00:27.460000	-1.131264
