# Supplementary material for: A topological data analysis-based method for gait signals with an application to the study of multiple sclerosis
Source: PLoS One. 2022 May 13;17(5):e0268475. doi: 10.1371/journal.pone.0268475 (PMC9106173; doi:10.1371/journal.pone.0268475)
Supplement: S1 Data — (ZIP) [file pone.0268475.s005.zip › PlosOneData/Pathological_subjects/MS_332]

	Gyr_Y
0 days 00:00:21.290000	-1.3617780000000002
0 days 00:00:21.300000	-1.887772
0 days 00:00:21.310000	-1.9099560000000002
0 days 00:00:21.320000	-2.260567
0 days 00:00:21.330000	-3.4825980000000003
0 days 00:00:21.340000	-1.840311
0 days 00:00:21.350000	0.708996
0 days 00:00:21.360000	-0.130591
0 days 00:00:21.370000	-0.250027
0 days 00:00:21.380000	-0.13792000000000001
0 days 00:00:21.390000	-0.11163900000000002
0 days 00:00:21.400000	-0.096877
0 days 00:00:21.410000	-0.043241
0 days 00:00:21.420000	-0.04822
0 days 00:00:21.430000	-0.027951
0 days 00:00:21.440000	-0.021914
0 days 00:00:21.450000	-0.012422
0 days 00:00:21.460000	-8.9e-05
0 days 00:00:21.470000	0.006508
0 days 00:00:21.480000	0.007199
0 days 00:00:21.490000	0.013016999999999999
0 days 00:00:21.500000	0.007559999999999999
0 days 00:00:21.510000	0.015766
0 days 00:00:21.520000	0.012851
0 days 00:00:21.530000	0.015951
0 days 00:00:21.540000	0.013777000000000001
0 days 00:00:21.550000	0.005279
0 days 00:00:21.560000	-2.8000000000000003e-05
0 days 00:00:21.570000	-0.003973
0 days 00:00:21.580000	-0.0038880000000000004
0 days 00:00:21.590000	0.005519
0 days 00:00:21.600000	0.001568
0 days 00:00:21.610000	0.005894
0 days 00:00:21.620000	0.002065
0 days 00:00:21.630000	0.008473999999999999
0 days 00:00:21.640000	0.005834000000000001
0 days 00:00:21.650000	0.0020989999999999997
0 days 00:00:21.660000	0.002936
0 days 00:00:21.670000	0.002352
0 days 00:00:21.680000	0.0014869999999999998
0 days 00:00:21.690000	0.002092
0 days 00:00:21.700000	0.000898
0 days 00:00:21.710000	-0.000391
0 days 00:00:21.720000	-0.001504
0 days 00:00:21.730000	-0.002353
0 days 00:00:21.740000	0.000264
0 days 00:00:21.750000	0.000377
0 days 00:00:21.760000	-0.000834
0 days 00:00:21.770000	0.001999
0 days 00:00:21.780000	-0.001572
0 days 00:00:21.790000	0.007529999999999999
0 days 00:00:21.800000	0.001389
0 days 00:00:21.810000	0.004129
0 days 00:00:21.820000	0.008334000000000001
0 days 00:00:21.830000	0.006137
0 days 00:00:21.840000	0.008865999999999999
0 days 00:00:21.850000	0.00935
0 days 00:00:21.860000	0.013563
0 days 00:00:21.870000	0.010179
0 days 00:00:21.880000	0.009266
0 days 00:00:21.890000	0.007331999999999999
0 days 00:00:21.900000	0.007271
0 days 00:00:21.910000	-0.00137
0 days 00:00:21.920000	-0.00496
0 days 00:00:21.930000	-0.015175999999999999
0 days 00:00:21.940000	-0.030858
0 days 00:00:21.950000	-0.03721
0 days 00:00:21.960000	-0.091975
0 days 00:00:21.970000	-0.189211
0 days 00:00:21.980000	-0.32113400000000003
0 days 00:00:21.990000	-0.740844
0 days 00:00:22	-1.050937
0 days 00:00:22.010000	-1.560905
0 days 00:00:22.020000	-1.804613
0 days 00:00:22.030000	-2.1767
0 days 00:00:22.040000	-2.49035
0 days 00:00:22.050000	-2.774033
0 days 00:00:22.060000	-3.027362
0 days 00:00:22.070000	-3.23502
0 days 00:00:22.080000	-3.3680470000000002
0 days 00:00:22.090000	-3.433702
0 days 00:00:22.100000	-3.403486
0 days 00:00:22.110000	-3.3217199999999996
0 days 00:00:22.120000	-3.184026
0 days 00:00:22.130000	-2.9933389999999997
0 days 00:00:22.140000	-2.795057
0 days 00:00:22.150000	-2.599622
0 days 00:00:22.160000	-2.4100040000000003
0 days 00:00:22.170000	-2.219922
0 days 00:00:22.180000	-2.0369330000000003
0 days 00:00:22.190000	-1.84045
0 days 00:00:22.200000	-1.7005689999999998
0 days 00:00:22.210000	-1.530738
0 days 00:00:22.220000	-1.098624
0 days 00:00:22.230000	-0.48017600000000005
0 days 00:00:22.240000	-0.01686
0 days 00:00:22.250000	0.404102
0 days 00:00:22.260000	0.7974
0 days 00:00:22.270000	1.115529
0 days 00:00:22.280000	1.4046450000000001
0 days 00:00:22.290000	1.619271
0 days 00:00:22.300000	1.823078
0 days 00:00:22.310000	1.962812
0 days 00:00:22.320000	2.101168
0 days 00:00:22.330000	2.200818
0 days 00:00:22.340000	2.263832
0 days 00:00:22.350000	2.3099849999999997
0 days 00:00:22.360000	2.361155
0 days 00:00:22.370000	2.4014740000000003
0 days 00:00:22.380000	2.3898669999999997
0 days 00:00:22.390000	2.365936
0 days 00:00:22.400000	2.377936
0 days 00:00:22.410000	2.3948
0 days 00:00:22.420000	2.388842
0 days 00:00:22.430000	2.367522
0 days 00:00:22.440000	2.361191
0 days 00:00:22.450000	2.359716
0 days 00:00:22.460000	2.338078
0 days 00:00:22.470000	2.290323
0 days 00:00:22.480000	2.255179
0 days 00:00:22.490000	2.2228369999999997
0 days 00:00:22.500000	2.236944
0 days 00:00:22.510000	2.2593240000000003
0 days 00:00:22.520000	2.2737439999999998
0 days 00:00:22.530000	2.2527009999999996
0 days 00:00:22.540000	2.183119
0 days 00:00:22.550000	2.059087
0 days 00:00:22.560000	1.88608
0 days 00:00:22.570000	1.717455
0 days 00:00:22.580000	1.6193620000000002
0 days 00:00:22.590000	1.551298
0 days 00:00:22.600000	1.503319
0 days 00:00:22.610000	1.469099
0 days 00:00:22.620000	1.398005
0 days 00:00:22.630000	1.2284700000000002
0 days 00:00:22.640000	0.8549709999999999
0 days 00:00:22.650000	0.07002699999999999
0 days 00:00:22.660000	-0.072924
0 days 00:00:22.670000	-0.577387
0 days 00:00:22.680000	-1.302
0 days 00:00:22.690000	-2.242005
0 days 00:00:22.700000	-2.990832
0 days 00:00:22.710000	-2.362938
0 days 00:00:22.720000	-2.750656
0 days 00:00:22.730000	-3.501124
0 days 00:00:22.740000	-2.9756299999999998
0 days 00:00:22.750000	0.782788
0 days 00:00:22.760000	-0.141974
0 days 00:00:22.770000	-0.212851
0 days 00:00:22.780000	-0.176871
0 days 00:00:22.790000	0.061329999999999996
0 days 00:00:22.800000	-0.13913599999999998
0 days 00:00:22.810000	-0.027126
0 days 00:00:22.820000	-0.033357
0 days 00:00:22.830000	-0.013527
0 days 00:00:22.840000	0.000788
0 days 00:00:22.850000	0.001736
0 days 00:00:22.860000	0.0041990000000000005
0 days 00:00:22.870000	0.005849
0 days 00:00:22.880000	0.016758000000000002
0 days 00:00:22.890000	0.025204
0 days 00:00:22.900000	0.025525
0 days 00:00:22.910000	0.02325
0 days 00:00:22.920000	0.030404
0 days 00:00:22.930000	0.013678000000000001
0 days 00:00:22.940000	0.014537999999999999
0 days 00:00:22.950000	0.010232
0 days 00:00:22.960000	0.00624
0 days 00:00:22.970000	0.005363000000000001
0 days 00:00:22.980000	0.002584
0 days 00:00:22.990000	0.001398
0 days 00:00:23	-0.000453
0 days 00:00:23.010000	-0.00435
0 days 00:00:23.020000	0.000884
0 days 00:00:23.030000	0.000314
0 days 00:00:23.040000	0.004807
0 days 00:00:23.050000	0.003048
0 days 00:00:23.060000	0.006025
0 days 00:00:23.070000	0.007072
0 days 00:00:23.080000	0.009085
0 days 00:00:23.090000	0.005534000000000001
0 days 00:00:23.100000	0.008152
0 days 00:00:23.110000	0.008347
0 days 00:00:23.120000	0.013312000000000001
0 days 00:00:23.130000	0.006701
0 days 00:00:23.140000	0.014332
0 days 00:00:23.150000	0.012556999999999999
0 days 00:00:23.160000	0.014813999999999999
0 days 00:00:23.170000	0.011646
0 days 00:00:23.180000	0.012366
0 days 00:00:23.190000	0.011679
0 days 00:00:23.200000	0.009720999999999999
0 days 00:00:23.210000	0.004942
0 days 00:00:23.220000	0.006553
0 days 00:00:23.230000	0.0013160000000000001
0 days 00:00:23.240000	-0.000259
0 days 00:00:23.250000	6e-06
0 days 00:00:23.260000	-0.002804
0 days 00:00:23.270000	-0.012264
0 days 00:00:23.280000	-0.015350999999999998
0 days 00:00:23.290000	-0.013646
0 days 00:00:23.300000	-0.025429
0 days 00:00:23.310000	-0.030748
0 days 00:00:23.320000	-0.032163
0 days 00:00:23.330000	-0.046539
0 days 00:00:23.340000	-0.073363
0 days 00:00:23.350000	-0.133707
0 days 00:00:23.360000	-0.258129
0 days 00:00:23.370000	-0.516482
0 days 00:00:23.380000	-0.8043779999999999
0 days 00:00:23.390000	-1.248852
0 days 00:00:23.400000	-1.602984
0 days 00:00:23.410000	-1.9235490000000002
0 days 00:00:23.420000	-2.3071330000000003
0 days 00:00:23.430000	-2.64051
0 days 00:00:23.440000	-2.970875
0 days 00:00:23.450000	-3.2510950000000003
0 days 00:00:23.460000	-3.4912449999999997
0 days 00:00:23.470000	-3.6744589999999997
0 days 00:00:23.480000	-3.7550559999999997
0 days 00:00:23.490000	-3.726703
0 days 00:00:23.500000	-3.626497
0 days 00:00:23.510000	-3.450362
0 days 00:00:23.520000	-3.212702
0 days 00:00:23.530000	-2.997
0 days 00:00:23.540000	-2.791101
0 days 00:00:23.550000	-2.5492529999999998
0 days 00:00:23.560000	-2.273823
0 days 00:00:23.570000	-2.039247
0 days 00:00:23.580000	-1.7148900000000002
0 days 00:00:23.590000	-0.983819
0 days 00:00:23.600000	-0.249309
0 days 00:00:23.610000	0.362344
0 days 00:00:23.620000	0.829888
0 days 00:00:23.630000	1.18255
0 days 00:00:23.640000	1.4589590000000001
0 days 00:00:23.650000	1.7115619999999998
0 days 00:00:23.660000	1.9390900000000002
0 days 00:00:23.670000	2.049811
0 days 00:00:23.680000	2.129775
0 days 00:00:23.690000	2.1758
0 days 00:00:23.700000	2.1939
0 days 00:00:23.710000	2.197134
0 days 00:00:23.720000	2.183219
0 days 00:00:23.730000	2.162835
0 days 00:00:23.740000	2.141033
0 days 00:00:23.750000	2.118086
0 days 00:00:23.760000	2.0847029999999998
0 days 00:00:23.770000	2.0738369999999997
0 days 00:00:23.780000	2.052759
0 days 00:00:23.790000	2.009322
0 days 00:00:23.800000	1.9681119999999999
0 days 00:00:23.810000	1.9391610000000001
0 days 00:00:23.820000	1.939281
0 days 00:00:23.830000	1.9675939999999998
0 days 00:00:23.840000	1.992377
0 days 00:00:23.850000	1.9957310000000001
0 days 00:00:23.860000	1.994459
0 days 00:00:23.870000	1.987454
0 days 00:00:23.880000	1.990217
0 days 00:00:23.890000	1.99622
0 days 00:00:23.900000	2.011673
0 days 00:00:23.910000	2.05362
0 days 00:00:23.920000	2.101689
0 days 00:00:23.930000	2.145372
0 days 00:00:23.940000	2.187552
0 days 00:00:23.950000	2.209649
0 days 00:00:23.960000	2.208832
0 days 00:00:23.970000	2.148298
0 days 00:00:23.980000	2.098464
0 days 00:00:23.990000	2.059186
0 days 00:00:24	1.9866869999999999
0 days 00:00:24.010000	1.85818
0 days 00:00:24.020000	1.679313
0 days 00:00:24.030000	1.459701
0 days 00:00:24.040000	1.1902030000000001
0 days 00:00:24.050000	0.8367100000000001
0 days 00:00:24.060000	0.17873499999999998
0 days 00:00:24.070000	-0.009587
0 days 00:00:24.080000	-0.44921300000000003
0 days 00:00:24.090000	-1.030068
0 days 00:00:24.100000	-1.7502950000000002
0 days 00:00:24.110000	-2.417456
0 days 00:00:24.120000	-1.949703
0 days 00:00:24.130000	-1.9063759999999998
0 days 00:00:24.140000	-2.9081759999999997
0 days 00:00:24.150000	-2.946497
0 days 00:00:24.160000	-2.883427
0 days 00:00:24.170000	-2.815743
0 days 00:00:24.180000	-2.71457
0 days 00:00:24.190000	-0.709437
0 days 00:00:24.200000	0.261581
0 days 00:00:24.210000	-0.08542000000000001
0 days 00:00:24.220000	-0.124011
0 days 00:00:24.230000	-0.14952200000000002
0 days 00:00:24.240000	-0.05642899999999999
0 days 00:00:24.250000	-0.069313
0 days 00:00:24.260000	-0.06353400000000001
0 days 00:00:24.270000	-0.061553
0 days 00:00:24.280000	-0.046056
0 days 00:00:24.290000	-0.021519
0 days 00:00:24.300000	-0.009009999999999999
0 days 00:00:24.310000	0.000181
0 days 00:00:24.320000	0.004151
0 days 00:00:24.330000	0.007717
0 days 00:00:24.340000	0.004338
0 days 00:00:24.350000	0.01
0 days 00:00:24.360000	0.006393
0 days 00:00:24.370000	0.0034909999999999997
0 days 00:00:24.380000	-0.001113
0 days 00:00:24.390000	-0.0035189999999999996
0 days 00:00:24.400000	-0.004722
0 days 00:00:24.410000	-0.001391
0 days 00:00:24.420000	-0.00019099999999999998
0 days 00:00:24.430000	-0.0009710000000000001
0 days 00:00:24.440000	-0.00018999999999999998
0 days 00:00:24.450000	0.001936
0 days 00:00:24.460000	0.0005200000000000001
0 days 00:00:24.470000	0.001939
0 days 00:00:24.480000	0.004567
0 days 00:00:24.490000	0.000254
0 days 00:00:24.500000	0.008118
0 days 00:00:24.510000	0.0014609999999999998
0 days 00:00:24.520000	0.008116
0 days 00:00:24.530000	0.006195
0 days 00:00:24.540000	0.0074
0 days 00:00:24.550000	0.006197
0 days 00:00:24.560000	0.003597
0 days 00:00:24.570000	0.005516
0 days 00:00:24.580000	0.004347
0 days 00:00:24.590000	0.005779
0 days 00:00:24.600000	0.007928
0 days 00:00:24.610000	0.006737999999999999
0 days 00:00:24.620000	0.009576000000000001
0 days 00:00:24.630000	0.010286
0 days 00:00:24.640000	0.010214
0 days 00:00:24.650000	0.017366
0 days 00:00:24.660000	0.012994
0 days 00:00:24.670000	0.01324
0 days 00:00:24.680000	0.011084
0 days 00:00:24.690000	0.008898
0 days 00:00:24.700000	0.006723999999999999
0 days 00:00:24.710000	0.004786
0 days 00:00:24.720000	-0.002588
0 days 00:00:24.730000	-0.008947
0 days 00:00:24.740000	-0.025782999999999997
0 days 00:00:24.750000	-0.02352
0 days 00:00:24.760000	-0.037665
0 days 00:00:24.770000	-0.049118
0 days 00:00:24.780000	-0.063099
0 days 00:00:24.790000	-0.09772
0 days 00:00:24.800000	-0.19717300000000001
0 days 00:00:24.810000	-0.41271800000000003
0 days 00:00:24.820000	-0.802535
0 days 00:00:24.830000	-1.167095
0 days 00:00:24.840000	-1.614831
0 days 00:00:24.850000	-1.927172
0 days 00:00:24.860000	-2.3894889999999998
0 days 00:00:24.870000	-2.824496
0 days 00:00:24.880000	-3.275933
0 days 00:00:24.890000	-3.6837519999999997
0 days 00:00:24.900000	-4.05058
0 days 00:00:24.910000	-4.270608999999999
0 days 00:00:24.920000	-4.285279
0 days 00:00:24.930000	-4.207085
0 days 00:00:24.940000	-4.018466
0 days 00:00:24.950000	-3.731278
0 days 00:00:24.960000	-3.456029
0 days 00:00:24.970000	-3.188153
0 days 00:00:24.980000	-2.876431
0 days 00:00:24.990000	-2.5437830000000003
0 days 00:00:25	-2.229054
0 days 00:00:25.010000	-1.89316
0 days 00:00:25.020000	-1.407527
0 days 00:00:25.030000	-0.613332
0 days 00:00:25.040000	0.073167
0 days 00:00:25.050000	0.6423449999999999
0 days 00:00:25.060000	1.12825
0 days 00:00:25.070000	1.503056
0 days 00:00:25.080000	1.769471
0 days 00:00:25.090000	1.941254
0 days 00:00:25.100000	2.078904
0 days 00:00:25.110000	2.1367849999999997
0 days 00:00:25.120000	2.1654709999999997
0 days 00:00:25.130000	2.0351779999999997
0 days 00:00:25.140000	2.1051450000000003
0 days 00:00:25.150000	1.8988939999999999
0 days 00:00:25.160000	1.756743
0 days 00:00:25.170000	1.7424
0 days 00:00:25.180000	1.693964
0 days 00:00:25.190000	1.6741849999999998
0 days 00:00:25.200000	1.6952990000000001
0 days 00:00:25.210000	1.733768
0 days 00:00:25.220000	1.7746369999999998
0 days 00:00:25.230000	1.816687
0 days 00:00:25.240000	1.8375380000000001
0 days 00:00:25.250000	1.855934
0 days 00:00:25.260000	1.874889
0 days 00:00:25.270000	1.8874919999999997
0 days 00:00:25.280000	1.893589
0 days 00:00:25.290000	1.9129669999999999
0 days 00:00:25.300000	1.9389560000000001
0 days 00:00:25.310000	1.995591
0 days 00:00:25.320000	2.05917
0 days 00:00:25.330000	2.1259330000000003
0 days 00:00:25.340000	2.196301
0 days 00:00:25.350000	2.251102
0 days 00:00:25.360000	2.292897
0 days 00:00:25.370000	2.3176069999999998
0 days 00:00:25.380000	2.334836
0 days 00:00:25.390000	2.3246700000000002
0 days 00:00:25.400000	2.271301
0 days 00:00:25.410000	2.210311
0 days 00:00:25.420000	2.1320810000000003
0 days 00:00:25.430000	2.0398419999999997
0 days 00:00:25.440000	1.9284990000000002
0 days 00:00:25.450000	1.771743
0 days 00:00:25.460000	1.610859
0 days 00:00:25.470000	1.426323
0 days 00:00:25.480000	1.192443
0 days 00:00:25.490000	0.9178459999999999
0 days 00:00:25.500000	0.58813
0 days 00:00:25.510000	0.233119
0 days 00:00:25.520000	-0.112679
0 days 00:00:25.530000	-0.440345
0 days 00:00:25.540000	-1.035882
0 days 00:00:25.550000	-1.6592810000000002
0 days 00:00:25.560000	-1.984818
0 days 00:00:25.570000	-2.167036
0 days 00:00:25.580000	-1.735514
0 days 00:00:25.590000	-1.727252
0 days 00:00:25.600000	-2.679179
0 days 00:00:25.610000	-3.099551
0 days 00:00:25.620000	-3.133482
0 days 00:00:25.630000	-2.613175
0 days 00:00:25.640000	0.849934
0 days 00:00:25.650000	-0.151825
0 days 00:00:25.660000	-0.218712
0 days 00:00:25.670000	-0.077676
0 days 00:00:25.680000	-0.00389
0 days 00:00:25.690000	-0.076412
0 days 00:00:25.700000	-0.025686
0 days 00:00:25.710000	-0.013436000000000002
0 days 00:00:25.720000	0.010013
0 days 00:00:25.730000	0.012713
0 days 00:00:25.740000	0.018151
0 days 00:00:25.750000	0.019246
0 days 00:00:25.760000	0.017921
0 days 00:00:25.770000	0.012922
0 days 00:00:25.780000	0.019305000000000003
0 days 00:00:25.790000	0.028619
0 days 00:00:25.800000	0.007281
0 days 00:00:25.810000	0.015836000000000003
0 days 00:00:25.820000	0.008181
0 days 00:00:25.830000	0.0037090000000000005
0 days 00:00:25.840000	0.003221
0 days 00:00:25.850000	-0.002978
0 days 00:00:25.860000	-0.003658
0 days 00:00:25.870000	-0.00406
0 days 00:00:25.880000	-0.006169
0 days 00:00:25.890000	-0.005398
0 days 00:00:25.900000	-0.001795
0 days 00:00:25.910000	0.001622
0 days 00:00:25.920000	0.0007469999999999999
0 days 00:00:25.930000	0.007916
0 days 00:00:25.940000	0.007954000000000001
0 days 00:00:25.950000	0.004141
0 days 00:00:25.960000	0.007736
0 days 00:00:25.970000	0.007737000000000001
0 days 00:00:25.980000	0.009186
0 days 00:00:25.990000	0.008468
0 days 00:00:26	0.008201
0 days 00:00:26.010000	0.012983000000000001
0 days 00:00:26.020000	0.0074719999999999995
0 days 00:00:26.030000	0.009112
0 days 00:00:26.040000	0.008651
0 days 00:00:26.050000	0.007633
0 days 00:00:26.060000	0.008823000000000001
0 days 00:00:26.070000	0.010722
0 days 00:00:26.080000	0.013802000000000002
0 days 00:00:26.090000	0.0076040000000000005
0 days 00:00:26.100000	0.007842
0 days 00:00:26.110000	0.007881
0 days 00:00:26.120000	0.009979
0 days 00:00:26.130000	0.00448
0 days 00:00:26.140000	0.002525
0 days 00:00:26.150000	0.003436
0 days 00:00:26.160000	-0.003989
0 days 00:00:26.170000	-0.005461
0 days 00:00:26.180000	-0.011294
0 days 00:00:26.190000	-0.034552
0 days 00:00:26.200000	-0.020801
0 days 00:00:26.210000	-0.03216
0 days 00:00:26.220000	-0.040383999999999996
0 days 00:00:26.230000	-0.054349
0 days 00:00:26.240000	-0.064215
0 days 00:00:26.250000	-0.1006
0 days 00:00:26.260000	-0.192105
0 days 00:00:26.270000	-0.45099799999999995
0 days 00:00:26.280000	-0.7382479999999999
0 days 00:00:26.290000	-1.170957
0 days 00:00:26.300000	-1.541472
0 days 00:00:26.310000	-1.9278950000000001
0 days 00:00:26.320000	-2.344429
0 days 00:00:26.330000	-2.759356
0 days 00:00:26.340000	-3.206007
0 days 00:00:26.350000	-3.5910029999999997
0 days 00:00:26.360000	-3.9353589999999996
0 days 00:00:26.370000	-4.2175769999999995
0 days 00:00:26.380000	-4.361821
0 days 00:00:26.390000	-4.349183
0 days 00:00:26.400000	-4.230905
0 days 00:00:26.410000	-4.022723
0 days 00:00:26.420000	-3.714226
0 days 00:00:26.430000	-3.4034699999999996
0 days 00:00:26.440000	-3.143841
0 days 00:00:26.450000	-2.819203
0 days 00:00:26.460000	-2.463017
0 days 00:00:26.470000	-2.1398610000000002
0 days 00:00:26.480000	-1.443244
0 days 00:00:26.490000	-0.47277700000000006
0 days 00:00:26.500000	0.288975
0 days 00:00:26.510000	0.846651
0 days 00:00:26.520000	1.149864
0 days 00:00:26.530000	1.392967
0 days 00:00:26.540000	1.718705
0 days 00:00:26.550000	2.0282299999999998
0 days 00:00:26.560000	2.2199400000000002
0 days 00:00:26.570000	2.308758
0 days 00:00:26.580000	2.348805
0 days 00:00:26.590000	2.381534
0 days 00:00:26.600000	2.3837490000000003
0 days 00:00:26.610000	2.3722630000000002
0 days 00:00:26.620000	2.346418
0 days 00:00:26.630000	2.321497
0 days 00:00:26.640000	2.295101
0 days 00:00:26.650000	2.281159
0 days 00:00:26.660000	2.26717
0 days 00:00:26.670000	2.189029
0 days 00:00:26.680000	2.161279
0 days 00:00:26.690000	2.173921
0 days 00:00:26.700000	2.137413
0 days 00:00:26.710000	2.073693
0 days 00:00:26.720000	2.0339009999999997
0 days 00:00:26.730000	2.042169
0 days 00:00:26.740000	2.0468669999999998
0 days 00:00:26.750000	2.037129
0 days 00:00:26.760000	2.01753
0 days 00:00:26.770000	1.99753
0 days 00:00:26.780000	1.969173
0 days 00:00:26.790000	1.9157529999999998
0 days 00:00:26.800000	1.867862
0 days 00:00:26.810000	1.8923470000000002
0 days 00:00:26.820000	1.958593
0 days 00:00:26.830000	1.9980310000000001
0 days 00:00:26.840000	1.987385
0 days 00:00:26.850000	1.906841
0 days 00:00:26.860000	1.815547
0 days 00:00:26.870000	1.7283939999999998
0 days 00:00:26.880000	1.6388369999999999
0 days 00:00:26.890000	1.523332
0 days 00:00:26.900000	1.390763
0 days 00:00:26.910000	1.245834
0 days 00:00:26.920000	1.066024
0 days 00:00:26.930000	0.724461
0 days 00:00:26.940000	0.17444500000000002
0 days 00:00:26.950000	-0.004044
0 days 00:00:26.960000	-0.460851
0 days 00:00:26.970000	-1.246901
0 days 00:00:26.980000	-2.306114
0 days 00:00:26.990000	-3.583685
0 days 00:00:27	-3.7514849999999997
0 days 00:00:27.010000	-2.9892369999999997
0 days 00:00:27.020000	-3.400772
0 days 00:00:27.030000	1.320467
0 days 00:00:27.040000	-0.336473
0 days 00:00:27.050000	-0.30577
0 days 00:00:27.060000	-0.051711
0 days 00:00:27.070000	-0.009631
0 days 00:00:27.080000	-0.027036
0 days 00:00:27.090000	0.022685
0 days 00:00:27.100000	0.024744
0 days 00:00:27.110000	0.049388
0 days 00:00:27.120000	0.052039999999999996
0 days 00:00:27.130000	0.049769
0 days 00:00:27.140000	0.043756
0 days 00:00:27.150000	0.030558
0 days 00:00:27.160000	0.024431
0 days 00:00:27.170000	0.018698
0 days 00:00:27.180000	0.008823000000000001
0 days 00:00:27.190000	6.7e-05
0 days 00:00:27.200000	0.003912
0 days 00:00:27.210000	-0.004966
0 days 00:00:27.220000	-0.006423999999999999
0 days 00:00:27.230000	-0.002874
0 days 00:00:27.240000	-0.002374
0 days 00:00:27.250000	0.0006360000000000001
0 days 00:00:27.260000	0.0015019999999999999
0 days 00:00:27.270000	0.0065780000000000005
0 days 00:00:27.280000	0.005755
0 days 00:00:27.290000	0.013411000000000001
0 days 00:00:27.300000	0.013677000000000002
0 days 00:00:27.310000	0.0125
0 days 00:00:27.320000	0.017034999999999998
0 days 00:00:27.330000	0.020314
0 days 00:00:27.340000	0.021543
0 days 00:00:27.350000	0.023112
0 days 00:00:27.360000	0.02532
0 days 00:00:27.370000	0.023583
0 days 00:00:27.380000	0.023793
0 days 00:00:27.390000	0.025233000000000002
0 days 00:00:27.400000	0.021868000000000002
0 days 00:00:27.410000	0.02011
0 days 00:00:27.420000	0.021022
0 days 00:00:27.430000	0.020789
0 days 00:00:27.440000	0.018293
0 days 00:00:27.450000	0.018303
0 days 00:00:27.460000	0.021226
0 days 00:00:27.470000	0.019684
0 days 00:00:27.480000	0.014988
0 days 00:00:27.490000	0.001811
0 days 00:00:27.500000	0.0033810000000000003
0 days 00:00:27.510000	-0.001586
0 days 00:00:27.520000	-0.001291
0 days 00:00:27.530000	-0.014828000000000001
0 days 00:00:27.540000	-0.018526
0 days 00:00:27.550000	-0.033404
0 days 00:00:27.560000	-0.047342
0 days 00:00:27.570000	-0.085888
0 days 00:00:27.580000	-0.156446
0 days 00:00:27.590000	-0.284113
0 days 00:00:27.600000	-0.633602
0 days 00:00:27.610000	-0.859762
0 days 00:00:27.620000	-1.379584
0 days 00:00:27.630000	-1.6050209999999998
0 days 00:00:27.640000	-1.9501560000000002
0 days 00:00:27.650000	-2.319264
0 days 00:00:27.660000	-2.6739759999999997
0 days 00:00:27.670000	-3.027784
0 days 00:00:27.680000	-3.3551269999999995
0 days 00:00:27.690000	-3.677402
0 days 00:00:27.700000	-3.8947190000000003
0 days 00:00:27.710000	-3.979564
0 days 00:00:27.720000	-3.9309239999999996
0 days 00:00:27.730000	-3.788621
0 days 00:00:27.740000	-3.556879
0 days 00:00:27.750000	-3.330957
0 days 00:00:27.760000	-3.165467
0 days 00:00:27.770000	-2.980359
0 days 00:00:27.780000	-2.749953
0 days 00:00:27.790000	-2.5055680000000002
0 days 00:00:27.800000	-2.291931
0 days 00:00:27.810000	-1.744086
0 days 00:00:27.820000	-0.895116
0 days 00:00:27.830000	-0.176505
0 days 00:00:27.840000	0.427782
0 days 00:00:27.850000	0.99175
0 days 00:00:27.860000	1.357911
0 days 00:00:27.870000	1.6698819999999999
0 days 00:00:27.880000	2.0106599999999997
0 days 00:00:27.890000	2.273662
0 days 00:00:27.900000	2.455893
0 days 00:00:27.910000	2.5638520000000002
0 days 00:00:27.920000	2.6242330000000003
0 days 00:00:27.930000	2.652308
0 days 00:00:27.940000	2.669644
0 days 00:00:27.950000	2.656929
0 days 00:00:27.960000	2.617899
0 days 00:00:27.970000	2.634528
0 days 00:00:27.980000	2.567221
0 days 00:00:27.990000	2.516348
0 days 00:00:28	2.296426
0 days 00:00:28.010000	2.072525
0 days 00:00:28.020000	2.108501
0 days 00:00:28.030000	2.110661
0 days 00:00:28.040000	2.0351939999999997
0 days 00:00:28.050000	1.985442
0 days 00:00:28.060000	1.9692919999999998
0 days 00:00:28.070000	1.965913
0 days 00:00:28.080000	1.9460669999999998
0 days 00:00:28.090000	1.918791
0 days 00:00:28.100000	1.872552
0 days 00:00:28.110000	1.835979
0 days 00:00:28.120000	1.806238
0 days 00:00:28.130000	1.77752
0 days 00:00:28.140000	1.752725
0 days 00:00:28.150000	1.739469
0 days 00:00:28.160000	1.7275049999999998
0 days 00:00:28.170000	1.7039330000000001
0 days 00:00:28.180000	1.674086
0 days 00:00:28.190000	1.641088
0 days 00:00:28.200000	1.599042
0 days 00:00:28.210000	1.514606
0 days 00:00:28.220000	1.439325
0 days 00:00:28.230000	1.383761
0 days 00:00:28.240000	1.319828
0 days 00:00:28.250000	1.234883
0 days 00:00:28.260000	1.112409
0 days 00:00:28.270000	0.953051
0 days 00:00:28.280000	0.7817649999999999
0 days 00:00:28.290000	0.618532
0 days 00:00:28.300000	0.142514
0 days 00:00:28.310000	-0.151515
0 days 00:00:28.320000	-0.520676
0 days 00:00:28.330000	-1.040859
0 days 00:00:28.340000	-1.947873
0 days 00:00:28.350000	-2.739262
0 days 00:00:28.360000	-2.310524
0 days 00:00:28.370000	-2.772842
0 days 00:00:28.380000	-3.315556
0 days 00:00:28.390000	-3.091139
0 days 00:00:28.400000	-3.027146
0 days 00:00:28.410000	-1.686237
0 days 00:00:28.420000	0.725677
0 days 00:00:28.430000	-0.136223
0 days 00:00:28.440000	-0.195393
0 days 00:00:28.450000	-0.106696
0 days 00:00:28.460000	-0.082738
0 days 00:00:28.470000	-0.061046
0 days 00:00:28.480000	-0.025202000000000002
0 days 00:00:28.490000	-0.019337
0 days 00:00:28.500000	-0.012429
0 days 00:00:28.510000	-0.008261
0 days 00:00:28.520000	0.002074
0 days 00:00:28.530000	0.007737999999999999
0 days 00:00:28.540000	0.016452
0 days 00:00:28.550000	0.020926
0 days 00:00:28.560000	0.022412
0 days 00:00:28.570000	0.02118
0 days 00:00:28.580000	0.026175
0 days 00:00:28.590000	0.024549
0 days 00:00:28.600000	0.029894
0 days 00:00:28.610000	0.026706999999999998
0 days 00:00:28.620000	0.031531
0 days 00:00:28.630000	0.025572
0 days 00:00:28.640000	0.026111000000000002
0 days 00:00:28.650000	0.023834
0 days 00:00:28.660000	0.020247
0 days 00:00:28.670000	0.017882
0 days 00:00:28.680000	0.01439
0 days 00:00:28.690000	0.014797999999999999
0 days 00:00:28.700000	0.011687000000000001
0 days 00:00:28.710000	0.011634
0 days 00:00:28.720000	0.0015970000000000001
0 days 00:00:28.730000	0.007986
0 days 00:00:28.740000	0.004529
0 days 00:00:28.750000	0.001511
0 days 00:00:28.760000	0.001719
0 days 00:00:28.770000	0.001048
0 days 00:00:28.780000	0.000517
0 days 00:00:28.790000	0.00059
0 days 00:00:28.800000	-0.00402
0 days 00:00:28.810000	0.004464
0 days 00:00:28.820000	0.0019420000000000001
0 days 00:00:28.830000	0.009346
0 days 00:00:28.840000	0.006051
0 days 00:00:28.850000	0.010255
0 days 00:00:28.860000	0.010928
0 days 00:00:28.870000	0.010971999999999999
0 days 00:00:28.880000	0.015588999999999999
0 days 00:00:28.890000	0.007295
0 days 00:00:28.900000	0.011207
0 days 00:00:28.910000	0.009865
0 days 00:00:28.920000	0.011399
0 days 00:00:28.930000	0.010365000000000001
0 days 00:00:28.940000	0.007989
0 days 00:00:28.950000	0.010039
0 days 00:00:28.960000	0.00659
0 days 00:00:28.970000	0.007568000000000001
0 days 00:00:28.980000	0.005886
0 days 00:00:28.990000	0.000522
0 days 00:00:29	-0.004118999999999999
0 days 00:00:29.010000	-0.003207
0 days 00:00:29.020000	-0.004392
0 days 00:00:29.030000	-0.004898
0 days 00:00:29.040000	-0.000303
0 days 00:00:29.050000	-0.009757
0 days 00:00:29.060000	-0.022318
0 days 00:00:29.070000	-0.048944
0 days 00:00:29.080000	-0.089912
0 days 00:00:29.090000	-0.123623
0 days 00:00:29.100000	-0.187178
0 days 00:00:29.110000	-0.404538
0 days 00:00:29.120000	-0.6392260000000001
0 days 00:00:29.130000	-0.995448
0 days 00:00:29.140000	-1.206107
0 days 00:00:29.150000	-1.415757
0 days 00:00:29.160000	-1.6706299999999998
0 days 00:00:29.170000	-1.881763
0 days 00:00:29.180000	-2.09102
0 days 00:00:29.190000	-2.2662139999999997
0 days 00:00:29.200000	-2.42181
0 days 00:00:29.210000	-2.537671
0 days 00:00:29.220000	-2.614049
0 days 00:00:29.230000	-2.602218
0 days 00:00:29.240000	-2.5298830000000003
0 days 00:00:29.250000	-2.428079
0 days 00:00:29.260000	-2.291935
0 days 00:00:29.270000	-2.129754
0 days 00:00:29.280000	-1.965872
0 days 00:00:29.290000	-1.814875
0 days 00:00:29.300000	-1.674264
0 days 00:00:29.310000	-1.526558
0 days 00:00:29.320000	-1.378733
0 days 00:00:29.330000	-1.234218
0 days 00:00:29.340000	-1.04782
0 days 00:00:29.350000	-0.708938
0 days 00:00:29.360000	-0.297454
0 days 00:00:29.370000	0.094308
