# Supplementary material for: A topological data analysis-based method for gait signals with an application to the study of multiple sclerosis
Source: PLoS One. 2022 May 13;17(5):e0268475. doi: 10.1371/journal.pone.0268475 (PMC9106173; doi:10.1371/journal.pone.0268475)
Supplement: S1 Data — (ZIP) [file pone.0268475.s005.zip › PlosOneData/Pathological_subjects/MS_100]

	Gyr_Y
0 days 00:00:20.510000	-1.347969
0 days 00:00:20.520000	-0.866994
0 days 00:00:20.530000	-1.678337
0 days 00:00:20.540000	-5.002419000000001
0 days 00:00:20.550000	-6.465257
0 days 00:00:20.560000	-5.75569
0 days 00:00:20.570000	-4.385249
0 days 00:00:20.580000	-2.634754
0 days 00:00:20.590000	-0.43276499999999996
0 days 00:00:20.600000	0.22833299999999998
0 days 00:00:20.610000	-0.384601
0 days 00:00:20.620000	-0.296642
0 days 00:00:20.630000	-0.320646
0 days 00:00:20.640000	-0.227035
0 days 00:00:20.650000	-0.127417
0 days 00:00:20.660000	-0.006528
0 days 00:00:20.670000	0.042387
0 days 00:00:20.680000	0.067039
0 days 00:00:20.690000	0.072487
0 days 00:00:20.700000	0.092544
0 days 00:00:20.710000	0.094822
0 days 00:00:20.720000	0.093665
0 days 00:00:20.730000	0.063093
0 days 00:00:20.740000	0.012265
0 days 00:00:20.750000	-0.0009140000000000001
0 days 00:00:20.760000	0.001375
0 days 00:00:20.770000	0.003084
0 days 00:00:20.780000	0.019594
0 days 00:00:20.790000	0.019079
0 days 00:00:20.800000	0.026198000000000003
0 days 00:00:20.810000	0.019887000000000002
0 days 00:00:20.820000	0.006856
0 days 00:00:20.830000	-0.040283
0 days 00:00:20.840000	-0.032995
0 days 00:00:20.850000	-0.045604
0 days 00:00:20.860000	0.001605
0 days 00:00:20.870000	0.024588
0 days 00:00:20.880000	0.044652
0 days 00:00:20.890000	0.075793
0 days 00:00:20.900000	0.10551600000000001
0 days 00:00:20.910000	0.140952
0 days 00:00:20.920000	0.179464
0 days 00:00:20.930000	0.20305499999999999
0 days 00:00:20.940000	0.22176500000000002
0 days 00:00:20.950000	0.208296
0 days 00:00:20.960000	0.14349
0 days 00:00:20.970000	0.089002
0 days 00:00:20.980000	0.053399
0 days 00:00:20.990000	0.047532
0 days 00:00:21	0.052186
0 days 00:00:21.010000	0.055875
0 days 00:00:21.020000	0.06568099999999999
0 days 00:00:21.030000	0.073173
0 days 00:00:21.040000	0.07962999999999999
0 days 00:00:21.050000	0.091999
0 days 00:00:21.060000	0.10588499999999999
0 days 00:00:21.070000	0.121897
0 days 00:00:21.080000	0.13833
0 days 00:00:21.090000	0.13361099999999998
0 days 00:00:21.100000	0.128654
0 days 00:00:21.110000	0.126186
0 days 00:00:21.120000	0.117578
0 days 00:00:21.130000	0.088508
0 days 00:00:21.140000	0.085354
0 days 00:00:21.150000	0.072576
0 days 00:00:21.160000	0.045413999999999996
0 days 00:00:21.170000	0.036019999999999996
0 days 00:00:21.180000	0.040166
0 days 00:00:21.190000	0.043816
0 days 00:00:21.200000	0.040254000000000005
0 days 00:00:21.210000	0.017169999999999998
0 days 00:00:21.220000	-0.002924
0 days 00:00:21.230000	-0.028976
0 days 00:00:21.240000	-0.06867100000000001
0 days 00:00:21.250000	-0.096859
0 days 00:00:21.260000	-0.12836
0 days 00:00:21.270000	-0.169281
0 days 00:00:21.280000	-0.194545
0 days 00:00:21.290000	-0.253224
0 days 00:00:21.300000	-0.38107399999999997
0 days 00:00:21.310000	-0.5534020000000001
0 days 00:00:21.320000	-0.684466
0 days 00:00:21.330000	-0.869609
0 days 00:00:21.340000	-1.083377
0 days 00:00:21.350000	-1.2946799999999998
0 days 00:00:21.360000	-1.462551
0 days 00:00:21.370000	-1.6047690000000001
0 days 00:00:21.380000	-1.731553
0 days 00:00:21.390000	-1.8209060000000001
0 days 00:00:21.400000	-1.9052580000000001
0 days 00:00:21.410000	-1.9639830000000003
0 days 00:00:21.420000	-2.009147
0 days 00:00:21.430000	-2.036906
0 days 00:00:21.440000	-2.053805
0 days 00:00:21.450000	-2.0575099999999997
0 days 00:00:21.460000	-2.0842810000000003
0 days 00:00:21.470000	-2.128071
0 days 00:00:21.480000	-2.179757
0 days 00:00:21.490000	-2.237082
0 days 00:00:21.500000	-2.338829
0 days 00:00:21.510000	-2.482691
0 days 00:00:21.520000	-2.662439
0 days 00:00:21.530000	-2.872242
0 days 00:00:21.540000	-3.138525
0 days 00:00:21.550000	-3.451539
0 days 00:00:21.560000	-3.7923760000000004
0 days 00:00:21.570000	-4.1651419999999995
0 days 00:00:21.580000	-4.415136
0 days 00:00:21.590000	-4.515697
0 days 00:00:21.600000	-4.593198999999999
0 days 00:00:21.610000	-4.463903
0 days 00:00:21.620000	-4.239222
0 days 00:00:21.630000	-3.948657
0 days 00:00:21.640000	-3.447179
0 days 00:00:21.650000	-2.595294
0 days 00:00:21.660000	-0.8281790000000001
0 days 00:00:21.670000	0.869976
0 days 00:00:21.680000	1.293535
0 days 00:00:21.690000	1.64782
0 days 00:00:21.700000	2.324555
0 days 00:00:21.710000	2.927278
0 days 00:00:21.720000	3.381839
0 days 00:00:21.730000	3.7449160000000004
0 days 00:00:21.740000	4.041483
0 days 00:00:21.750000	4.274478
0 days 00:00:21.760000	4.42134
0 days 00:00:21.770000	4.501762
0 days 00:00:21.780000	4.551225
0 days 00:00:21.790000	4.549338
0 days 00:00:21.800000	4.537168
0 days 00:00:21.810000	4.578468
0 days 00:00:21.820000	4.613175
0 days 00:00:21.830000	4.599545
0 days 00:00:21.840000	4.56564
0 days 00:00:21.850000	4.523386
0 days 00:00:21.860000	4.4635620000000005
0 days 00:00:21.870000	4.402246
0 days 00:00:21.880000	4.3113790000000005
0 days 00:00:21.890000	4.237732
0 days 00:00:21.900000	4.108296
0 days 00:00:21.910000	3.9061410000000003
0 days 00:00:21.920000	3.6407769999999995
0 days 00:00:21.930000	3.2700240000000003
0 days 00:00:21.940000	2.7494240000000003
0 days 00:00:21.950000	2.122383
0 days 00:00:21.960000	1.585793
0 days 00:00:21.970000	1.1962620000000002
0 days 00:00:21.980000	0.855878
0 days 00:00:21.990000	0.424407
0 days 00:00:22	0.07288
0 days 00:00:22.010000	-0.178524
0 days 00:00:22.020000	-0.365035
0 days 00:00:22.030000	-0.491483
0 days 00:00:22.040000	-0.551944
0 days 00:00:22.050000	-0.5863550000000001
0 days 00:00:22.060000	-1.2270510000000001
0 days 00:00:22.070000	-1.313134
0 days 00:00:22.080000	-1.831578
0 days 00:00:22.090000	-4.170119000000001
0 days 00:00:22.100000	-5.567393
0 days 00:00:22.110000	-5.533485
0 days 00:00:22.120000	-2.701269
0 days 00:00:22.130000	1.6866349999999999
0 days 00:00:22.140000	0.163916
0 days 00:00:22.150000	0.044289
0 days 00:00:22.160000	0.06323200000000001
0 days 00:00:22.170000	-0.049097
0 days 00:00:22.180000	0.041255
0 days 00:00:22.190000	0.04834
0 days 00:00:22.200000	0.050464999999999996
0 days 00:00:22.210000	0.078151
0 days 00:00:22.220000	0.067128
0 days 00:00:22.230000	0.096108
0 days 00:00:22.240000	0.110088
0 days 00:00:22.250000	0.124431
0 days 00:00:22.260000	0.131227
0 days 00:00:22.270000	0.131302
0 days 00:00:22.280000	0.068095
0 days 00:00:22.290000	0.056761
0 days 00:00:22.300000	0.071555
0 days 00:00:22.310000	0.09247999999999999
0 days 00:00:22.320000	0.117619
0 days 00:00:22.330000	0.157449
0 days 00:00:22.340000	0.178833
0 days 00:00:22.350000	0.194366
0 days 00:00:22.360000	0.222845
0 days 00:00:22.370000	0.235327
0 days 00:00:22.380000	0.24013
0 days 00:00:22.390000	0.197879
0 days 00:00:22.400000	0.13056900000000002
0 days 00:00:22.410000	0.090441
0 days 00:00:22.420000	0.061390999999999994
0 days 00:00:22.430000	0.059911
0 days 00:00:22.440000	0.057741999999999995
0 days 00:00:22.450000	0.054898
0 days 00:00:22.460000	0.055247000000000004
0 days 00:00:22.470000	0.046377999999999996
0 days 00:00:22.480000	0.031313
0 days 00:00:22.490000	0.002785
0 days 00:00:22.500000	-0.025992
0 days 00:00:22.510000	-0.034707999999999996
0 days 00:00:22.520000	-0.052580999999999996
0 days 00:00:22.530000	-0.056014
0 days 00:00:22.540000	-0.050024
0 days 00:00:22.550000	-0.054855999999999995
0 days 00:00:22.560000	-0.034007
0 days 00:00:22.570000	-0.027644
0 days 00:00:22.580000	0.044696
0 days 00:00:22.590000	0.041454000000000005
0 days 00:00:22.600000	0.059994000000000006
0 days 00:00:22.610000	0.101866
0 days 00:00:22.620000	0.137459
0 days 00:00:22.630000	0.146862
0 days 00:00:22.640000	0.172737
0 days 00:00:22.650000	0.161113
0 days 00:00:22.660000	0.152157
0 days 00:00:22.670000	0.133347
0 days 00:00:22.680000	0.139355
0 days 00:00:22.690000	0.143265
0 days 00:00:22.700000	0.145796
0 days 00:00:22.710000	0.13855699999999999
0 days 00:00:22.720000	0.123026
0 days 00:00:22.730000	0.091647
0 days 00:00:22.740000	0.060072
0 days 00:00:22.750000	0.025727
0 days 00:00:22.760000	-0.005034
0 days 00:00:22.770000	-0.039417
0 days 00:00:22.780000	-0.072095
0 days 00:00:22.790000	-0.100802
0 days 00:00:22.800000	-0.133487
0 days 00:00:22.810000	-0.160363
0 days 00:00:22.820000	-0.19077
0 days 00:00:22.830000	-0.235627
0 days 00:00:22.840000	-0.300985
0 days 00:00:22.850000	-0.360973
0 days 00:00:22.860000	-0.43039099999999997
0 days 00:00:22.870000	-0.5061100000000001
0 days 00:00:22.880000	-0.586526
0 days 00:00:22.890000	-0.717754
0 days 00:00:22.900000	-0.8726790000000001
0 days 00:00:22.910000	-0.9844360000000001
0 days 00:00:22.920000	-1.060375
0 days 00:00:22.930000	-1.125661
0 days 00:00:22.940000	-1.1574879999999999
0 days 00:00:22.950000	-1.173619
0 days 00:00:22.960000	-1.2022329999999999
0 days 00:00:22.970000	-1.23033
0 days 00:00:22.980000	-1.268254
0 days 00:00:22.990000	-1.299634
0 days 00:00:23	-1.341228
0 days 00:00:23.010000	-1.395235
0 days 00:00:23.020000	-1.474292
0 days 00:00:23.030000	-1.605682
0 days 00:00:23.040000	-1.751268
0 days 00:00:23.050000	-1.909776
0 days 00:00:23.060000	-2.074061
0 days 00:00:23.070000	-2.253263
0 days 00:00:23.080000	-2.426749
0 days 00:00:23.090000	-2.590703
0 days 00:00:23.100000	-2.76975
0 days 00:00:23.110000	-2.940132
0 days 00:00:23.120000	-3.128327
0 days 00:00:23.130000	-3.3403099999999997
0 days 00:00:23.140000	-3.603017
0 days 00:00:23.150000	-3.8644529999999997
0 days 00:00:23.160000	-4.148956
0 days 00:00:23.170000	-4.481502
0 days 00:00:23.180000	-4.806026
0 days 00:00:23.190000	-4.9966800000000005
0 days 00:00:23.200000	-5.0242309999999994
0 days 00:00:23.210000	-4.9844599999999994
0 days 00:00:23.220000	-4.837293
0 days 00:00:23.230000	-4.623634
0 days 00:00:23.240000	-4.244522
0 days 00:00:23.250000	-3.697085
0 days 00:00:23.260000	-2.993741
0 days 00:00:23.270000	-1.7210419999999997
0 days 00:00:23.280000	1.1729319999999999
0 days 00:00:23.290000	2.761891
0 days 00:00:23.300000	2.993815
0 days 00:00:23.310000	3.028422
0 days 00:00:23.320000	3.441107
0 days 00:00:23.330000	3.8604339999999997
0 days 00:00:23.340000	4.176499
0 days 00:00:23.350000	4.379344000000001
0 days 00:00:23.360000	4.4689559999999995
0 days 00:00:23.370000	4.571761
0 days 00:00:23.380000	4.660808
0 days 00:00:23.390000	4.66021
0 days 00:00:23.400000	4.623723
0 days 00:00:23.410000	4.570762
0 days 00:00:23.420000	4.475798
0 days 00:00:23.430000	4.33798
0 days 00:00:23.440000	4.327164
0 days 00:00:23.450000	4.374433
0 days 00:00:23.460000	4.389887
0 days 00:00:23.470000	4.398632
0 days 00:00:23.480000	4.515858000000001
0 days 00:00:23.490000	4.6680779999999995
0 days 00:00:23.500000	4.676933
0 days 00:00:23.510000	4.538183999999999
0 days 00:00:23.520000	4.32747
0 days 00:00:23.530000	4.026315
0 days 00:00:23.540000	3.6388580000000004
0 days 00:00:23.550000	3.1777919999999997
0 days 00:00:23.560000	2.6044110000000003
0 days 00:00:23.570000	1.900741
0 days 00:00:23.580000	1.2277770000000001
0 days 00:00:23.590000	0.6364380000000001
0 days 00:00:23.600000	0.23751399999999998
0 days 00:00:23.610000	0.07791000000000001
0 days 00:00:23.620000	0.07986599999999999
0 days 00:00:23.630000	0.20160799999999998
0 days 00:00:23.640000	0.293798
0 days 00:00:23.650000	0.31154899999999996
0 days 00:00:23.660000	0.29238400000000003
0 days 00:00:23.670000	0.27715100000000004
0 days 00:00:23.680000	0.23299
0 days 00:00:23.690000	0.138698
0 days 00:00:23.700000	-0.038567000000000004
0 days 00:00:23.710000	-0.29525300000000004
0 days 00:00:23.720000	-0.602245
0 days 00:00:23.730000	-0.8352930000000001
0 days 00:00:23.740000	-1.075804
0 days 00:00:23.750000	-0.389032
0 days 00:00:23.760000	-3.109423
0 days 00:00:23.770000	-5.402897
0 days 00:00:23.780000	-4.6745849999999995
0 days 00:00:23.790000	-3.57246
0 days 00:00:23.800000	-2.604015
0 days 00:00:23.810000	0.047838
0 days 00:00:23.820000	0.631795
0 days 00:00:23.830000	-0.015105
0 days 00:00:23.840000	0.06600700000000001
0 days 00:00:23.850000	-0.088021
0 days 00:00:23.860000	-0.056191
0 days 00:00:23.870000	-0.011574
0 days 00:00:23.880000	0.041886
0 days 00:00:23.890000	0.039581
0 days 00:00:23.900000	0.060575
0 days 00:00:23.910000	0.097264
0 days 00:00:23.920000	0.10791400000000001
0 days 00:00:23.930000	0.10608900000000002
0 days 00:00:23.940000	0.10258900000000001
0 days 00:00:23.950000	0.085315
0 days 00:00:23.960000	0.049027
0 days 00:00:23.970000	0.0298
0 days 00:00:23.980000	0.042957999999999996
0 days 00:00:23.990000	0.056655
0 days 00:00:24	0.09586499999999999
0 days 00:00:24.010000	0.133109
0 days 00:00:24.020000	0.163731
0 days 00:00:24.030000	0.18066
0 days 00:00:24.040000	0.180322
0 days 00:00:24.050000	0.174334
0 days 00:00:24.060000	0.17368499999999998
0 days 00:00:24.070000	0.162778
0 days 00:00:24.080000	0.157346
0 days 00:00:24.090000	0.157243
0 days 00:00:24.100000	0.154584
0 days 00:00:24.110000	0.16322899999999999
0 days 00:00:24.120000	0.17999400000000002
0 days 00:00:24.130000	0.185128
0 days 00:00:24.140000	0.185775
0 days 00:00:24.150000	0.166287
0 days 00:00:24.160000	0.138875
0 days 00:00:24.170000	0.096564
0 days 00:00:24.180000	0.034876
0 days 00:00:24.190000	-0.001392
0 days 00:00:24.200000	-0.024665
0 days 00:00:24.210000	-0.043111000000000003
0 days 00:00:24.220000	-0.112186
0 days 00:00:24.230000	-0.16253299999999998
0 days 00:00:24.240000	-0.183503
0 days 00:00:24.250000	-0.194021
0 days 00:00:24.260000	-0.153678
0 days 00:00:24.270000	-0.090066
0 days 00:00:24.280000	-0.061676
0 days 00:00:24.290000	-0.012737
0 days 00:00:24.300000	0.042617
0 days 00:00:24.310000	0.067258
0 days 00:00:24.320000	0.077276
0 days 00:00:24.330000	0.103999
0 days 00:00:24.340000	0.12651800000000002
0 days 00:00:24.350000	0.139242
0 days 00:00:24.360000	0.14317
0 days 00:00:24.370000	0.142421
0 days 00:00:24.380000	0.133406
0 days 00:00:24.390000	0.127976
0 days 00:00:24.400000	0.16228
0 days 00:00:24.410000	0.193717
0 days 00:00:24.420000	0.183366
0 days 00:00:24.430000	0.14829
0 days 00:00:24.440000	0.10994100000000001
0 days 00:00:24.450000	0.053072
0 days 00:00:24.460000	-0.006506999999999999
0 days 00:00:24.470000	-0.09626900000000001
0 days 00:00:24.480000	-0.177584
0 days 00:00:24.490000	-0.248705
0 days 00:00:24.500000	-0.330177
0 days 00:00:24.510000	-0.403134
0 days 00:00:24.520000	-0.47848599999999997
0 days 00:00:24.530000	-0.547848
0 days 00:00:24.540000	-0.6110359999999999
0 days 00:00:24.550000	-0.686611
0 days 00:00:24.560000	-0.773881
0 days 00:00:24.570000	-0.9070090000000001
0 days 00:00:24.580000	-1.0768440000000001
0 days 00:00:24.590000	-1.2186
0 days 00:00:24.600000	-1.379661
0 days 00:00:24.610000	-1.563788
0 days 00:00:24.620000	-1.7406220000000001
0 days 00:00:24.630000	-1.912563
0 days 00:00:24.640000	-2.068261
0 days 00:00:24.650000	-2.20119
0 days 00:00:24.660000	-2.302493
0 days 00:00:24.670000	-2.391292
0 days 00:00:24.680000	-2.4678419999999996
0 days 00:00:24.690000	-2.549055
0 days 00:00:24.700000	-2.652025
0 days 00:00:24.710000	-2.777052
0 days 00:00:24.720000	-2.907275
0 days 00:00:24.730000	-3.062455
0 days 00:00:24.740000	-3.2158189999999998
0 days 00:00:24.750000	-3.3863239999999997
0 days 00:00:24.760000	-3.5537989999999997
0 days 00:00:24.770000	-3.723698
0 days 00:00:24.780000	-3.9044160000000003
0 days 00:00:24.790000	-4.077794
0 days 00:00:24.800000	-4.262936
0 days 00:00:24.810000	-4.440493
0 days 00:00:24.820000	-4.485747
0 days 00:00:24.830000	-4.586001
0 days 00:00:24.840000	-4.528118
0 days 00:00:24.850000	-4.418973
0 days 00:00:24.860000	-4.164251
0 days 00:00:24.870000	-3.7919129999999996
0 days 00:00:24.880000	-3.3487720000000003
0 days 00:00:24.890000	-2.7379130000000003
0 days 00:00:24.900000	-1.020872
0 days 00:00:24.910000	1.4462469999999998
0 days 00:00:24.920000	2.365466
0 days 00:00:24.930000	2.524413
0 days 00:00:24.940000	2.86718
0 days 00:00:24.950000	3.585491
0 days 00:00:24.960000	4.2051110000000005
0 days 00:00:24.970000	4.619585
0 days 00:00:24.980000	4.752231
0 days 00:00:24.990000	4.46976
0 days 00:00:25	4.009396
0 days 00:00:25.010000	3.6640269999999995
0 days 00:00:25.020000	3.5059440000000004
0 days 00:00:25.030000	3.4967940000000004
0 days 00:00:25.040000	3.3837269999999995
0 days 00:00:25.050000	3.1246240000000003
0 days 00:00:25.060000	2.976085
0 days 00:00:25.070000	2.970813
0 days 00:00:25.080000	3.060732
0 days 00:00:25.090000	3.232866
0 days 00:00:25.100000	3.36329
0 days 00:00:25.110000	3.4363019999999995
0 days 00:00:25.120000	3.555108
0 days 00:00:25.130000	3.7648309999999996
0 days 00:00:25.140000	4.001444
0 days 00:00:25.150000	4.152495
0 days 00:00:25.160000	4.254377
0 days 00:00:25.170000	4.322341000000001
0 days 00:00:25.180000	4.270386
0 days 00:00:25.190000	4.077314
0 days 00:00:25.200000	3.821535
0 days 00:00:25.210000	3.510735
0 days 00:00:25.220000	3.1411130000000003
0 days 00:00:25.230000	2.60696
0 days 00:00:25.240000	1.8334650000000001
0 days 00:00:25.250000	0.9136700000000001
0 days 00:00:25.260000	0.033294
0 days 00:00:25.270000	-0.598961
0 days 00:00:25.280000	-0.73011
0 days 00:00:25.290000	-0.4224
0 days 00:00:25.300000	0.014722999999999998
0 days 00:00:25.310000	0.23146599999999998
0 days 00:00:25.320000	-1.12883
0 days 00:00:25.330000	-1.8860279999999998
0 days 00:00:25.340000	-2.295413
0 days 00:00:25.350000	-4.0397
0 days 00:00:25.360000	-5.808999
0 days 00:00:25.370000	-4.009766
0 days 00:00:25.380000	1.893847
0 days 00:00:25.390000	0.306258
0 days 00:00:25.400000	-0.060423000000000004
0 days 00:00:25.410000	0.001372
0 days 00:00:25.420000	-0.065308
0 days 00:00:25.430000	0.026731
0 days 00:00:25.440000	0.053878999999999996
0 days 00:00:25.450000	0.081245
0 days 00:00:25.460000	0.048234
0 days 00:00:25.470000	0.043352999999999996
0 days 00:00:25.480000	0.05926
0 days 00:00:25.490000	0.096273
0 days 00:00:25.500000	0.127582
0 days 00:00:25.510000	0.170415
0 days 00:00:25.520000	0.106807
0 days 00:00:25.530000	0.089492
0 days 00:00:25.540000	0.085607
0 days 00:00:25.550000	0.091805
0 days 00:00:25.560000	0.111827
0 days 00:00:25.570000	0.140061
0 days 00:00:25.580000	0.15125999999999998
0 days 00:00:25.590000	0.140295
0 days 00:00:25.600000	0.105705
0 days 00:00:25.610000	0.070221
0 days 00:00:25.620000	0.023326
0 days 00:00:25.630000	0.015652000000000003
0 days 00:00:25.640000	0.005964
0 days 00:00:25.650000	0.013647
0 days 00:00:25.660000	0.026095
0 days 00:00:25.670000	0.031187
0 days 00:00:25.680000	0.038682
0 days 00:00:25.690000	0.023268
0 days 00:00:25.700000	0.007481
0 days 00:00:25.710000	0.015385
0 days 00:00:25.720000	0.017513
0 days 00:00:25.730000	0.024872
0 days 00:00:25.740000	0.016437
0 days 00:00:25.750000	0.006901999999999999
0 days 00:00:25.760000	0.009904000000000001
0 days 00:00:25.770000	0.028539
0 days 00:00:25.780000	0.068297
0 days 00:00:25.790000	0.12218499999999999
0 days 00:00:25.800000	0.161194
0 days 00:00:25.810000	0.209898
0 days 00:00:25.820000	0.230699
0 days 00:00:25.830000	0.263669
0 days 00:00:25.840000	0.273454
0 days 00:00:25.850000	0.243378
0 days 00:00:25.860000	0.189613
0 days 00:00:25.870000	0.11361099999999999
0 days 00:00:25.880000	0.057434000000000006
0 days 00:00:25.890000	0.011544
0 days 00:00:25.900000	-0.024399
0 days 00:00:25.910000	-0.049776999999999995
0 days 00:00:25.920000	-0.062946
0 days 00:00:25.930000	-0.066636
0 days 00:00:25.940000	-0.063539
0 days 00:00:25.950000	-0.069999
0 days 00:00:25.960000	-0.12774100000000002
0 days 00:00:25.970000	-0.12350699999999999
0 days 00:00:25.980000	-0.14518
0 days 00:00:25.990000	-0.16550299999999998
0 days 00:00:26	-0.170876
0 days 00:00:26.010000	-0.18823399999999998
0 days 00:00:26.020000	-0.22349499999999997
0 days 00:00:26.030000	-0.25499
0 days 00:00:26.040000	-0.292641
0 days 00:00:26.050000	-0.33600599999999997
0 days 00:00:26.060000	-0.418854
0 days 00:00:26.070000	-0.548629
0 days 00:00:26.080000	-0.677667
0 days 00:00:26.090000	-0.787613
0 days 00:00:26.100000	-0.893119
0 days 00:00:26.110000	-1.0004110000000002
0 days 00:00:26.120000	-1.164345
0 days 00:00:26.130000	-1.412566
0 days 00:00:26.140000	-1.6540080000000001
0 days 00:00:26.150000	-1.8667779999999998
0 days 00:00:26.160000	-2.051255
0 days 00:00:26.170000	-2.1994830000000003
0 days 00:00:26.180000	-2.2939700000000003
0 days 00:00:26.190000	-2.3702099999999997
0 days 00:00:26.200000	-2.431578
0 days 00:00:26.210000	-2.4906599999999997
0 days 00:00:26.220000	-2.550996
0 days 00:00:26.230000	-2.622158
0 days 00:00:26.240000	-2.7032700000000003
0 days 00:00:26.250000	-2.824561
0 days 00:00:26.260000	-2.9759700000000002
0 days 00:00:26.270000	-3.205202
0 days 00:00:26.280000	-3.476739
0 days 00:00:26.290000	-3.7534440000000004
0 days 00:00:26.300000	-4.03585
0 days 00:00:26.310000	-4.290362
0 days 00:00:26.320000	-4.529893
0 days 00:00:26.330000	-4.746617
0 days 00:00:26.340000	-4.836563
0 days 00:00:26.350000	-4.683829
0 days 00:00:26.360000	-4.5209220000000006
0 days 00:00:26.370000	-4.283224
0 days 00:00:26.380000	-3.978379
0 days 00:00:26.390000	-3.4081650000000003
0 days 00:00:26.400000	-2.301932
0 days 00:00:26.410000	0.08734700000000001
0 days 00:00:26.420000	2.015703
0 days 00:00:26.430000	2.299896
0 days 00:00:26.440000	2.505741
0 days 00:00:26.450000	2.955084
0 days 00:00:26.460000	3.332011
0 days 00:00:26.470000	3.6021769999999997
0 days 00:00:26.480000	3.794429
0 days 00:00:26.490000	3.9649379999999996
0 days 00:00:26.500000	4.085637
0 days 00:00:26.510000	4.197366000000001
0 days 00:00:26.520000	4.258043
0 days 00:00:26.530000	4.272608
0 days 00:00:26.540000	4.198454
0 days 00:00:26.550000	4.091712
0 days 00:00:26.560000	4.073961
0 days 00:00:26.570000	4.153355
0 days 00:00:26.580000	4.23703
0 days 00:00:26.590000	4.302793
0 days 00:00:26.600000	4.406438
0 days 00:00:26.610000	4.522076
0 days 00:00:26.620000	4.578176
0 days 00:00:26.630000	4.55941
0 days 00:00:26.640000	4.5107550000000005
0 days 00:00:26.650000	4.392615
0 days 00:00:26.660000	4.141078
0 days 00:00:26.670000	3.8149610000000003
0 days 00:00:26.680000	3.4579660000000003
0 days 00:00:26.690000	3.043956
0 days 00:00:26.700000	2.533537
0 days 00:00:26.710000	1.9732049999999999
0 days 00:00:26.720000	1.41222
0 days 00:00:26.730000	0.855835
0 days 00:00:26.740000	0.335753
0 days 00:00:26.750000	-0.057138
0 days 00:00:26.760000	-0.24386999999999998
0 days 00:00:26.770000	-0.27039
0 days 00:00:26.780000	-0.18854500000000002
0 days 00:00:26.790000	-0.20774099999999998
0 days 00:00:26.800000	-0.406435
0 days 00:00:26.810000	-0.682128
0 days 00:00:26.820000	-1.807368
0 days 00:00:26.830000	-1.938682
0 days 00:00:26.840000	-4.255922
0 days 00:00:26.850000	-6.404989
0 days 00:00:26.860000	-6.231634
0 days 00:00:26.870000	-1.510688
0 days 00:00:26.880000	1.5132139999999998
0 days 00:00:26.890000	0.17222
0 days 00:00:26.900000	0.209285
0 days 00:00:26.910000	0.049235
0 days 00:00:26.920000	0.05675499999999999
0 days 00:00:26.930000	0.14308800000000002
0 days 00:00:26.940000	0.11303900000000001
0 days 00:00:26.950000	0.145428
0 days 00:00:26.960000	0.120574
0 days 00:00:26.970000	0.052373
0 days 00:00:26.980000	0.040671
0 days 00:00:26.990000	0.041929
0 days 00:00:27	0.062832
0 days 00:00:27.010000	0.094187
0 days 00:00:27.020000	0.117699
0 days 00:00:27.030000	0.034986
0 days 00:00:27.040000	0.021341
0 days 00:00:27.050000	0.035646
0 days 00:00:27.060000	0.046131
0 days 00:00:27.070000	0.06549400000000001
0 days 00:00:27.080000	0.090709
0 days 00:00:27.090000	0.119371
0 days 00:00:27.100000	0.13829
0 days 00:00:27.110000	0.172924
0 days 00:00:27.120000	0.19906
0 days 00:00:27.130000	0.219989
0 days 00:00:27.140000	0.22483499999999998
0 days 00:00:27.150000	0.225627
0 days 00:00:27.160000	0.22389099999999998
0 days 00:00:27.170000	0.221906
0 days 00:00:27.180000	0.22774499999999998
0 days 00:00:27.190000	0.2221
0 days 00:00:27.200000	0.220973
0 days 00:00:27.210000	0.204932
0 days 00:00:27.220000	0.183124
0 days 00:00:27.230000	0.16859200000000002
0 days 00:00:27.240000	0.157944
0 days 00:00:27.250000	0.147573
0 days 00:00:27.260000	0.124838
0 days 00:00:27.270000	0.100426
0 days 00:00:27.280000	0.080343
0 days 00:00:27.290000	0.06547599999999999
0 days 00:00:27.300000	0.05767100000000001
0 days 00:00:27.310000	0.039524000000000004
0 days 00:00:27.320000	0.010816
0 days 00:00:27.330000	0.028869
0 days 00:00:27.340000	0.0444
0 days 00:00:27.350000	0.096199
0 days 00:00:27.360000	0.104307
0 days 00:00:27.370000	0.165424
0 days 00:00:27.380000	0.19096
0 days 00:00:27.390000	0.177332
0 days 00:00:27.400000	0.163297
0 days 00:00:27.410000	0.137625
0 days 00:00:27.420000	0.086477
0 days 00:00:27.430000	0.033212
0 days 00:00:27.440000	-0.027091000000000004
0 days 00:00:27.450000	-0.086875
0 days 00:00:27.460000	-0.147808
0 days 00:00:27.470000	-0.204237
0 days 00:00:27.480000	-0.280015
0 days 00:00:27.490000	-0.335134
0 days 00:00:27.500000	-0.400962
0 days 00:00:27.510000	-0.45357700000000006
0 days 00:00:27.520000	-0.500224
0 days 00:00:27.530000	-0.559894
0 days 00:00:27.540000	-0.599795
0 days 00:00:27.550000	-0.636847
0 days 00:00:27.560000	-0.6743020000000001
0 days 00:00:27.570000	-0.718539
0 days 00:00:27.580000	-0.767401
0 days 00:00:27.590000	-0.8565459999999999
0 days 00:00:27.600000	-0.993139
0 days 00:00:27.610000	-1.2118389999999999
0 days 00:00:27.620000	-1.453283
0 days 00:00:27.630000	-1.666454
0 days 00:00:27.640000	-1.857909
0 days 00:00:27.650000	-2.0289080000000004
0 days 00:00:27.660000	-2.1577990000000002
0 days 00:00:27.670000	-2.262514
0 days 00:00:27.680000	-2.337551
0 days 00:00:27.690000	-2.393089
0 days 00:00:27.700000	-2.435108
0 days 00:00:27.710000	-2.460969
0 days 00:00:27.720000	-2.489456
0 days 00:00:27.730000	-2.530348
0 days 00:00:27.740000	-2.610019
0 days 00:00:27.750000	-2.715853
0 days 00:00:27.760000	-2.8690849999999997
0 days 00:00:27.770000	-3.062757
0 days 00:00:27.780000	-3.3269599999999997
0 days 00:00:27.790000	-3.683331
0 days 00:00:27.800000	-3.883113
0 days 00:00:27.810000	-4.037266000000001
0 days 00:00:27.820000	-4.275601
0 days 00:00:27.830000	-4.4013
0 days 00:00:27.840000	-4.448421
0 days 00:00:27.850000	-4.388965
0 days 00:00:27.860000	-4.290030000000001
0 days 00:00:27.870000	-4.1625559999999995
0 days 00:00:27.880000	-3.978904
0 days 00:00:27.890000	-3.7715330000000002
0 days 00:00:27.900000	-3.32853
0 days 00:00:27.910000	-2.265432
0 days 00:00:27.920000	-0.001816
0 days 00:00:27.930000	1.3311790000000001
0 days 00:00:27.940000	1.496979
0 days 00:00:27.950000	1.8766310000000002
0 days 00:00:27.960000	2.467694
0 days 00:00:27.970000	2.95597
0 days 00:00:27.980000	3.3361050000000003
0 days 00:00:27.990000	3.610214
0 days 00:00:28	3.7865379999999997
0 days 00:00:28.010000	3.9857650000000002
0 days 00:00:28.020000	4.220455
0 days 00:00:28.030000	4.375385
0 days 00:00:28.040000	4.442336
0 days 00:00:28.050000	4.416583
0 days 00:00:28.060000	4.401491
0 days 00:00:28.070000	4.643191000000001
0 days 00:00:28.080000	4.573983
0 days 00:00:28.090000	4.382357
0 days 00:00:28.100000	4.283092
0 days 00:00:28.110000	4.203235
0 days 00:00:28.120000	4.167489
0 days 00:00:28.130000	4.216539
0 days 00:00:28.140000	4.190671
0 days 00:00:28.150000	4.157186
0 days 00:00:28.160000	4.138682
0 days 00:00:28.170000	4.064554
0 days 00:00:28.180000	3.9136519999999995
0 days 00:00:28.190000	3.7007480000000004
0 days 00:00:28.200000	3.4164199999999996
0 days 00:00:28.210000	3.013
0 days 00:00:28.220000	2.487732
0 days 00:00:28.230000	1.833016
0 days 00:00:28.240000	1.137498
0 days 00:00:28.250000	0.462268
0 days 00:00:28.260000	-0.169346
0 days 00:00:28.270000	-0.7405579999999999
0 days 00:00:28.280000	-0.930019
0 days 00:00:28.290000	-0.6828270000000001
0 days 00:00:28.300000	-0.734491
0 days 00:00:28.310000	-2.197213
0 days 00:00:28.320000	-2.701666
0 days 00:00:28.330000	-3.571082
0 days 00:00:28.340000	-3.855601
0 days 00:00:28.350000	-3.746264
0 days 00:00:28.360000	-0.382175
0 days 00:00:28.370000	0.610354
0 days 00:00:28.380000	-0.172874
0 days 00:00:28.390000	0.082874
0 days 00:00:28.400000	0.06921000000000001
0 days 00:00:28.410000	0.149757
0 days 00:00:28.420000	0.164089
0 days 00:00:28.430000	0.151071
0 days 00:00:28.440000	0.079439
0 days 00:00:28.450000	0.054902
0 days 00:00:28.460000	0.083137
0 days 00:00:28.470000	0.127447
0 days 00:00:28.480000	0.17777
0 days 00:00:28.490000	0.19581600000000002
0 days 00:00:28.500000	0.196099
0 days 00:00:28.510000	0.1794
0 days 00:00:28.520000	0.124905
0 days 00:00:28.530000	0.112371
0 days 00:00:28.540000	0.114192
0 days 00:00:28.550000	0.07461
0 days 00:00:28.560000	-0.0031550000000000003
0 days 00:00:28.570000	-0.085651
0 days 00:00:28.580000	-0.097814
0 days 00:00:28.590000	-0.109678
0 days 00:00:28.600000	-0.17086700000000002
0 days 00:00:28.610000	-0.179804
0 days 00:00:28.620000	-0.21016999999999997
0 days 00:00:28.630000	-0.20464200000000002
0 days 00:00:28.640000	-0.172726
0 days 00:00:28.650000	-0.156138
0 days 00:00:28.660000	-0.112194
0 days 00:00:28.670000	-0.061644000000000004
0 days 00:00:28.680000	-0.038984
0 days 00:00:28.690000	-0.047717
0 days 00:00:28.700000	-0.083173
0 days 00:00:28.710000	-0.104354
0 days 00:00:28.720000	-0.097095
0 days 00:00:28.730000	-0.114825
0 days 00:00:28.740000	-0.108027
0 days 00:00:28.750000	-0.084704
0 days 00:00:28.760000	-0.172069
0 days 00:00:28.770000	0.035575999999999997
0 days 00:00:28.780000	-0.084307
0 days 00:00:28.790000	-0.042453
0 days 00:00:28.800000	-0.050793
0 days 00:00:28.810000	-0.028419
0 days 00:00:28.820000	-0.001349
0 days 00:00:28.830000	0.02575
0 days 00:00:28.840000	0.033349000000000004
0 days 00:00:28.850000	0.04252
0 days 00:00:28.860000	0.071879
0 days 00:00:28.870000	0.10559
0 days 00:00:28.880000	0.13384000000000001
0 days 00:00:28.890000	0.137882
0 days 00:00:28.900000	0.150877
0 days 00:00:28.910000	0.18364
0 days 00:00:28.920000	0.226726
0 days 00:00:28.930000	0.24509699999999998
0 days 00:00:28.940000	0.244921
0 days 00:00:28.950000	0.246056
0 days 00:00:28.960000	0.23900500000000002
0 days 00:00:28.970000	0.21059699999999998
0 days 00:00:28.980000	0.17443499999999998
0 days 00:00:28.990000	0.127048
0 days 00:00:29	0.080657
0 days 00:00:29.010000	0.02717
0 days 00:00:29.020000	0.010898
0 days 00:00:29.030000	-0.028325
0 days 00:00:29.040000	-0.064328
0 days 00:00:29.050000	-0.10619100000000001
0 days 00:00:29.060000	-0.151568
0 days 00:00:29.070000	-0.203881
0 days 00:00:29.080000	-0.258839
0 days 00:00:29.090000	-0.313835
0 days 00:00:29.100000	-0.37298600000000004
0 days 00:00:29.110000	-0.429371
0 days 00:00:29.120000	-0.49260699999999996
0 days 00:00:29.130000	-0.56867
0 days 00:00:29.140000	-0.71002
0 days 00:00:29.150000	-0.855474
0 days 00:00:29.160000	-0.920956
0 days 00:00:29.170000	-0.9896870000000001
0 days 00:00:29.180000	-1.064835
0 days 00:00:29.190000	-1.12507
0 days 00:00:29.200000	-1.221763
0 days 00:00:29.210000	-1.335787
0 days 00:00:29.220000	-1.4387590000000001
0 days 00:00:29.230000	-1.535123
0 days 00:00:29.240000	-1.619173
0 days 00:00:29.250000	-1.67672
0 days 00:00:29.260000	-1.715445
0 days 00:00:29.270000	-1.736484
0 days 00:00:29.280000	-1.7466409999999999
0 days 00:00:29.290000	-1.766073
0 days 00:00:29.300000	-1.7894700000000001
0 days 00:00:29.310000	-1.8319919999999998
0 days 00:00:29.320000	-1.885103
0 days 00:00:29.330000	-1.963284
0 days 00:00:29.340000	-2.058344
0 days 00:00:29.350000	-2.169238
0 days 00:00:29.360000	-2.276614
0 days 00:00:29.370000	-2.428697
0 days 00:00:29.380000	-2.633607
0 days 00:00:29.390000	-2.878675
0 days 00:00:29.400000	-3.078462
0 days 00:00:29.410000	-3.2525459999999997
0 days 00:00:29.420000	-3.423333
0 days 00:00:29.430000	-3.5842989999999997
0 days 00:00:29.440000	-3.7895550000000005
0 days 00:00:29.450000	-3.9721519999999995
0 days 00:00:29.460000	-4.088582
0 days 00:00:29.470000	-4.076105999999999
0 days 00:00:29.480000	-4.071331
0 days 00:00:29.490000	-3.989861
0 days 00:00:29.500000	-3.815936
0 days 00:00:29.510000	-3.5267370000000002
0 days 00:00:29.520000	-3.1427400000000003
0 days 00:00:29.530000	-2.708959
