# Supplementary material for: A topological data analysis-based method for gait signals with an application to the study of multiple sclerosis
Source: PLoS One. 2022 May 13;17(5):e0268475. doi: 10.1371/journal.pone.0268475 (PMC9106173; doi:10.1371/journal.pone.0268475)
Supplement: S1 Data — (ZIP) [file pone.0268475.s005.zip › PlosOneData/Pathological_subjects/MS_154]

	Gyr_Y
0 days 00:00:08.430000	1.055984
0 days 00:00:08.440000	-0.479626
0 days 00:00:08.450000	-2.3468139999999997
0 days 00:00:08.460000	-1.78183
0 days 00:00:08.470000	-0.60359
0 days 00:00:08.480000	-1.728762
0 days 00:00:08.490000	-1.960375
0 days 00:00:08.500000	-1.511409
0 days 00:00:08.510000	-1.51716
0 days 00:00:08.520000	-1.385192
0 days 00:00:08.530000	-1.349931
0 days 00:00:08.540000	-1.2970629999999999
0 days 00:00:08.550000	-1.1738520000000001
0 days 00:00:08.560000	-1.0760100000000001
0 days 00:00:08.570000	-0.98687
0 days 00:00:08.580000	-0.9123030000000001
0 days 00:00:08.590000	-0.837052
0 days 00:00:08.600000	-0.769612
0 days 00:00:08.610000	-0.7218
0 days 00:00:08.620000	-0.6986680000000001
0 days 00:00:08.630000	-0.701651
0 days 00:00:08.640000	-0.7101310000000001
0 days 00:00:08.650000	-0.680329
0 days 00:00:08.660000	-0.643374
0 days 00:00:08.670000	-0.6513770000000001
0 days 00:00:08.680000	-0.668646
0 days 00:00:08.690000	-0.6599109999999999
0 days 00:00:08.700000	-0.49558900000000006
0 days 00:00:08.710000	-0.213502
0 days 00:00:08.720000	-0.08863
0 days 00:00:08.730000	-0.026258999999999998
0 days 00:00:08.740000	0.000143
0 days 00:00:08.750000	0.019391
0 days 00:00:08.760000	0.02278
0 days 00:00:08.770000	0.022584
0 days 00:00:08.780000	0.02188
0 days 00:00:08.790000	0.025001
0 days 00:00:08.800000	0.025799000000000002
0 days 00:00:08.810000	0.024134
0 days 00:00:08.820000	0.0244
0 days 00:00:08.830000	0.025391
0 days 00:00:08.840000	0.020932
0 days 00:00:08.850000	0.024069
0 days 00:00:08.860000	0.021204
0 days 00:00:08.870000	0.013419
0 days 00:00:08.880000	0.017945
0 days 00:00:08.890000	0.016538
0 days 00:00:08.900000	0.016869
0 days 00:00:08.910000	0.015406
0 days 00:00:08.920000	0.010740000000000001
0 days 00:00:08.930000	0.0071909999999999995
0 days 00:00:08.940000	0.005658
0 days 00:00:08.950000	-0.004277
0 days 00:00:08.960000	-0.0092
0 days 00:00:08.970000	-0.015346
0 days 00:00:08.980000	-0.017036000000000003
0 days 00:00:08.990000	-0.021534
0 days 00:00:09	-0.027267000000000003
0 days 00:00:09.010000	-0.027236
0 days 00:00:09.020000	-0.028631
0 days 00:00:09.030000	-0.040441000000000005
0 days 00:00:09.040000	-0.041022
0 days 00:00:09.050000	-0.043017
0 days 00:00:09.060000	-0.043015
0 days 00:00:09.070000	-0.039667
0 days 00:00:09.080000	-0.040247000000000005
0 days 00:00:09.090000	-0.03651
0 days 00:00:09.100000	-0.028947000000000004
0 days 00:00:09.110000	-0.019389
0 days 00:00:09.120000	-0.01172
0 days 00:00:09.130000	-0.0070599999999999994
0 days 00:00:09.140000	-0.004483
0 days 00:00:09.150000	-0.002207
0 days 00:00:09.160000	-0.003968
0 days 00:00:09.170000	-0.00302
0 days 00:00:09.180000	0.002451
0 days 00:00:09.190000	-0.003602
0 days 00:00:09.200000	-0.004203
0 days 00:00:09.210000	-0.010282
0 days 00:00:09.220000	-0.012276
0 days 00:00:09.230000	-0.022624000000000002
0 days 00:00:09.240000	-0.017665
0 days 00:00:09.250000	-0.017593
0 days 00:00:09.260000	-0.019865999999999998
0 days 00:00:09.270000	-0.022065
0 days 00:00:09.280000	-0.01983
0 days 00:00:09.290000	-0.021863
0 days 00:00:09.300000	-0.023363
0 days 00:00:09.310000	-0.0223
0 days 00:00:09.320000	-0.019302
0 days 00:00:09.330000	-0.014918
0 days 00:00:09.340000	-0.016696000000000003
0 days 00:00:09.350000	-0.005409000000000001
0 days 00:00:09.360000	-0.006261
0 days 00:00:09.370000	-0.004268999999999999
0 days 00:00:09.380000	-0.006296
0 days 00:00:09.390000	-0.0077150000000000005
0 days 00:00:09.400000	-0.010838
0 days 00:00:09.410000	-0.015380000000000001
0 days 00:00:09.420000	-0.020249
0 days 00:00:09.430000	-0.024261
0 days 00:00:09.440000	-0.035824
0 days 00:00:09.450000	-0.045114
0 days 00:00:09.460000	-0.057609
0 days 00:00:09.470000	-0.07091599999999999
0 days 00:00:09.480000	-0.088301
0 days 00:00:09.490000	-0.104282
0 days 00:00:09.500000	-0.12373900000000002
0 days 00:00:09.510000	-0.137673
0 days 00:00:09.520000	-0.157633
0 days 00:00:09.530000	-0.176745
0 days 00:00:09.540000	-0.24534899999999998
0 days 00:00:09.550000	-0.341179
0 days 00:00:09.560000	-0.42658999999999997
0 days 00:00:09.570000	-0.500558
0 days 00:00:09.580000	-0.591245
0 days 00:00:09.590000	-0.689106
0 days 00:00:09.600000	-0.789213
0 days 00:00:09.610000	-0.883941
0 days 00:00:09.620000	-0.9650989999999999
0 days 00:00:09.630000	-1.045355
0 days 00:00:09.640000	-1.113817
0 days 00:00:09.650000	-1.181646
0 days 00:00:09.660000	-1.227061
0 days 00:00:09.670000	-1.258675
0 days 00:00:09.680000	-1.281621
0 days 00:00:09.690000	-1.302125
0 days 00:00:09.700000	-1.3246200000000001
0 days 00:00:09.710000	-1.343717
0 days 00:00:09.720000	-1.370203
0 days 00:00:09.730000	-1.39152
0 days 00:00:09.740000	-1.4206459999999999
0 days 00:00:09.750000	-1.4495770000000001
0 days 00:00:09.760000	-1.488019
0 days 00:00:09.770000	-1.523946
0 days 00:00:09.780000	-1.556158
0 days 00:00:09.790000	-1.595377
0 days 00:00:09.800000	-1.643311
0 days 00:00:09.810000	-1.714029
0 days 00:00:09.820000	-1.8047919999999997
0 days 00:00:09.830000	-1.910637
0 days 00:00:09.840000	-2.039084
0 days 00:00:09.850000	-2.190307
0 days 00:00:09.860000	-2.352735
0 days 00:00:09.870000	-2.529013
0 days 00:00:09.880000	-2.69943
0 days 00:00:09.890000	-2.869552
0 days 00:00:09.900000	-3.006236
0 days 00:00:09.910000	-3.1329740000000004
0 days 00:00:09.920000	-3.256967
0 days 00:00:09.930000	-3.351475
0 days 00:00:09.940000	-3.383468
0 days 00:00:09.950000	-3.3608540000000002
0 days 00:00:09.960000	-3.304404
0 days 00:00:09.970000	-3.206826
0 days 00:00:09.980000	-3.176253
0 days 00:00:09.990000	-3.135035
0 days 00:00:10	-3.0949560000000003
0 days 00:00:10.010000	-2.963822
0 days 00:00:10.020000	-2.583239
0 days 00:00:10.030000	-1.537498
0 days 00:00:10.040000	-0.20133099999999998
0 days 00:00:10.050000	0.553142
0 days 00:00:10.060000	0.935674
0 days 00:00:10.070000	1.267806
0 days 00:00:10.080000	1.720863
0 days 00:00:10.090000	2.213009
0 days 00:00:10.100000	2.641171
0 days 00:00:10.110000	2.858478
0 days 00:00:10.120000	2.729316
0 days 00:00:10.130000	2.446252
0 days 00:00:10.140000	2.248408
0 days 00:00:10.150000	2.213731
0 days 00:00:10.160000	2.390966
0 days 00:00:10.170000	2.6996860000000003
0 days 00:00:10.180000	2.983278
0 days 00:00:10.190000	3.159799
0 days 00:00:10.200000	3.247052
0 days 00:00:10.210000	3.3015440000000003
0 days 00:00:10.220000	3.334597
0 days 00:00:10.230000	3.384925
0 days 00:00:10.240000	3.441614
0 days 00:00:10.250000	3.5191260000000004
0 days 00:00:10.260000	3.596961
0 days 00:00:10.270000	3.6358660000000005
0 days 00:00:10.280000	3.6078669999999997
0 days 00:00:10.290000	3.5141190000000004
0 days 00:00:10.300000	3.389525
0 days 00:00:10.310000	3.1807819999999998
0 days 00:00:10.320000	2.940547
0 days 00:00:10.330000	2.800239
0 days 00:00:10.340000	2.720909
0 days 00:00:10.350000	2.682368
0 days 00:00:10.360000	2.6733290000000003
0 days 00:00:10.370000	2.627382
0 days 00:00:10.380000	2.538749
0 days 00:00:10.390000	2.450586
0 days 00:00:10.400000	2.4098990000000002
0 days 00:00:10.410000	2.449061
0 days 00:00:10.420000	2.540532
0 days 00:00:10.430000	2.621897
0 days 00:00:10.440000	2.707853
0 days 00:00:10.450000	2.765684
0 days 00:00:10.460000	2.759398
0 days 00:00:10.470000	2.64355
0 days 00:00:10.480000	2.437251
0 days 00:00:10.490000	2.172418
0 days 00:00:10.500000	1.8816979999999999
0 days 00:00:10.510000	1.580491
0 days 00:00:10.520000	1.261081
0 days 00:00:10.530000	0.9481860000000001
0 days 00:00:10.540000	0.674506
0 days 00:00:10.550000	0.43731400000000004
0 days 00:00:10.560000	0.227106
0 days 00:00:10.570000	0.034862
0 days 00:00:10.580000	-0.15778699999999998
0 days 00:00:10.590000	-0.339798
0 days 00:00:10.600000	-0.515839
0 days 00:00:10.610000	-1.120123
0 days 00:00:10.620000	-2.200211
0 days 00:00:10.630000	-2.206123
0 days 00:00:10.640000	-2.954498
0 days 00:00:10.650000	-3.3802839999999996
0 days 00:00:10.660000	-3.200652
0 days 00:00:10.670000	-3.181101
0 days 00:00:10.680000	-2.9301470000000003
0 days 00:00:10.690000	-2.477859
0 days 00:00:10.700000	-1.958273
0 days 00:00:10.710000	-1.372017
0 days 00:00:10.720000	-0.820895
0 days 00:00:10.730000	-0.301241
0 days 00:00:10.740000	-0.062753
0 days 00:00:10.750000	-0.044193
0 days 00:00:10.760000	-0.069619
0 days 00:00:10.770000	-0.099612
0 days 00:00:10.780000	-0.158025
0 days 00:00:10.790000	-0.23650100000000002
0 days 00:00:10.800000	-0.326797
0 days 00:00:10.810000	-0.39641
0 days 00:00:10.820000	-0.429195
0 days 00:00:10.830000	-0.407438
0 days 00:00:10.840000	-0.339537
0 days 00:00:10.850000	-0.259995
0 days 00:00:10.860000	-0.203716
0 days 00:00:10.870000	-0.128313
0 days 00:00:10.880000	-0.042102
0 days 00:00:10.890000	0.007634999999999999
0 days 00:00:10.900000	0.047525
0 days 00:00:10.910000	0.06462799999999999
0 days 00:00:10.920000	0.075071
0 days 00:00:10.930000	0.07165099999999999
0 days 00:00:10.940000	0.05952999999999999
0 days 00:00:10.950000	0.048108
0 days 00:00:10.960000	0.036144
0 days 00:00:10.970000	0.030626
0 days 00:00:10.980000	0.025472
0 days 00:00:10.990000	0.019766
0 days 00:00:11	0.005288
0 days 00:00:11.010000	0.00018999999999999998
0 days 00:00:11.020000	-0.004413
0 days 00:00:11.030000	-0.015055
0 days 00:00:11.040000	-0.016441
0 days 00:00:11.050000	-0.017658
0 days 00:00:11.060000	-0.020924
0 days 00:00:11.070000	-0.025103
0 days 00:00:11.080000	-0.028451999999999998
0 days 00:00:11.090000	-0.037909
0 days 00:00:11.100000	-0.043641
0 days 00:00:11.110000	-0.050423
0 days 00:00:11.120000	-0.057964
0 days 00:00:11.130000	-0.05906
0 days 00:00:11.140000	-0.061070000000000006
0 days 00:00:11.150000	-0.05973
0 days 00:00:11.160000	-0.059524
0 days 00:00:11.170000	-0.049951
0 days 00:00:11.180000	-0.042627
0 days 00:00:11.190000	-0.032802
0 days 00:00:11.200000	-0.026663
0 days 00:00:11.210000	-0.020339
0 days 00:00:11.220000	-0.011715
0 days 00:00:11.230000	-0.007691
0 days 00:00:11.240000	-0.008129
0 days 00:00:11.250000	0.000392
0 days 00:00:11.260000	-0.000465
0 days 00:00:11.270000	0.000396
0 days 00:00:11.280000	-0.000328
0 days 00:00:11.290000	-0.002402
0 days 00:00:11.300000	-0.004092
0 days 00:00:11.310000	-0.001523
0 days 00:00:11.320000	0.000292
0 days 00:00:11.330000	-0.000656
0 days 00:00:11.340000	0.008817
0 days 00:00:11.350000	0.005896
0 days 00:00:11.360000	0.014465
0 days 00:00:11.370000	0.022069
0 days 00:00:11.380000	0.021994
0 days 00:00:11.390000	0.018879
0 days 00:00:11.400000	0.01318
0 days 00:00:11.410000	0.009295
0 days 00:00:11.420000	0.010029000000000001
0 days 00:00:11.430000	0.017686
0 days 00:00:11.440000	0.020664
0 days 00:00:11.450000	0.018994999999999998
0 days 00:00:11.460000	0.006774
0 days 00:00:11.470000	-0.0051920000000000004
0 days 00:00:11.480000	-0.017613
0 days 00:00:11.490000	-0.031702999999999995
0 days 00:00:11.500000	-0.045423000000000005
0 days 00:00:11.510000	-0.067643
0 days 00:00:11.520000	-0.08441799999999999
0 days 00:00:11.530000	-0.108102
0 days 00:00:11.540000	-0.129744
0 days 00:00:11.550000	-0.15611
0 days 00:00:11.560000	-0.184013
0 days 00:00:11.570000	-0.24210500000000001
0 days 00:00:11.580000	-0.305526
0 days 00:00:11.590000	-0.383474
0 days 00:00:11.600000	-0.44933
0 days 00:00:11.610000	-0.526233
0 days 00:00:11.620000	-0.607063
0 days 00:00:11.630000	-0.69148
0 days 00:00:11.640000	-0.767947
0 days 00:00:11.650000	-0.849744
0 days 00:00:11.660000	-0.923228
0 days 00:00:11.670000	-0.9962479999999999
0 days 00:00:11.680000	-1.058353
0 days 00:00:11.690000	-1.113515
0 days 00:00:11.700000	-1.162582
0 days 00:00:11.710000	-1.2019549999999999
0 days 00:00:11.720000	-1.231528
0 days 00:00:11.730000	-1.264484
0 days 00:00:11.740000	-1.2989
0 days 00:00:11.750000	-1.3166209999999998
0 days 00:00:11.760000	-1.339293
0 days 00:00:11.770000	-1.361572
0 days 00:00:11.780000	-1.379212
0 days 00:00:11.790000	-1.3909280000000002
0 days 00:00:11.800000	-1.4115659999999999
0 days 00:00:11.810000	-1.438623
0 days 00:00:11.820000	-1.471934
0 days 00:00:11.830000	-1.528074
0 days 00:00:11.840000	-1.5936059999999999
0 days 00:00:11.850000	-1.684463
0 days 00:00:11.860000	-1.795668
0 days 00:00:11.870000	-1.919643
0 days 00:00:11.880000	-2.061755
0 days 00:00:11.890000	-2.212024
0 days 00:00:11.900000	-2.367983
0 days 00:00:11.910000	-2.531405
0 days 00:00:11.920000	-2.68328
0 days 00:00:11.930000	-2.83678
0 days 00:00:11.940000	-2.971543
0 days 00:00:11.950000	-3.0888459999999998
0 days 00:00:11.960000	-3.193655
0 days 00:00:11.970000	-3.284842
0 days 00:00:11.980000	-3.3622949999999996
0 days 00:00:11.990000	-3.4150910000000003
0 days 00:00:12	-3.3919610000000002
0 days 00:00:12.010000	-3.348203
0 days 00:00:12.020000	-3.2766610000000003
0 days 00:00:12.030000	-3.206391
0 days 00:00:12.040000	-3.192685
0 days 00:00:12.050000	-3.199958
0 days 00:00:12.060000	-3.2137729999999998
0 days 00:00:12.070000	-3.0603130000000003
0 days 00:00:12.080000	-2.79
0 days 00:00:12.090000	-1.782687
0 days 00:00:12.100000	-0.20341900000000002
0 days 00:00:12.110000	0.744416
0 days 00:00:12.120000	1.33693
0 days 00:00:12.130000	1.7608529999999998
0 days 00:00:12.140000	2.163031
0 days 00:00:12.150000	2.56006
0 days 00:00:12.160000	2.938709
0 days 00:00:12.170000	3.152013
0 days 00:00:12.180000	2.965303
0 days 00:00:12.190000	2.626003
0 days 00:00:12.200000	2.5331080000000004
0 days 00:00:12.210000	2.7433490000000003
0 days 00:00:12.220000	3.0744580000000004
0 days 00:00:12.230000	3.389039
0 days 00:00:12.240000	3.523482
0 days 00:00:12.250000	3.9429269999999996
0 days 00:00:12.260000	3.6402410000000005
0 days 00:00:12.270000	3.209452
0 days 00:00:12.280000	3.004982
0 days 00:00:12.290000	2.767359
0 days 00:00:12.300000	2.810498
0 days 00:00:12.310000	2.928002
0 days 00:00:12.320000	3.127957
0 days 00:00:12.330000	3.319838
0 days 00:00:12.340000	3.37941
0 days 00:00:12.350000	3.34749
0 days 00:00:12.360000	3.272598
0 days 00:00:12.370000	3.152889
0 days 00:00:12.380000	3.0284020000000003
0 days 00:00:12.390000	2.9459880000000003
0 days 00:00:12.400000	2.892867
0 days 00:00:12.410000	2.879661
0 days 00:00:12.420000	2.895819
0 days 00:00:12.430000	2.905041
0 days 00:00:12.440000	2.905612
0 days 00:00:12.450000	2.904499
0 days 00:00:12.460000	2.915073
0 days 00:00:12.470000	2.939483
0 days 00:00:12.480000	2.964277
0 days 00:00:12.490000	2.8180709999999998
0 days 00:00:12.500000	1.7919779999999998
0 days 00:00:12.510000	1.564754
0 days 00:00:12.520000	1.508608
0 days 00:00:12.530000	1.567048
0 days 00:00:12.540000	1.7037240000000002
0 days 00:00:12.550000	1.608523
0 days 00:00:12.560000	1.393569
0 days 00:00:12.570000	1.08033
0 days 00:00:12.580000	0.585431
0 days 00:00:12.590000	0.015084
0 days 00:00:12.600000	-0.574688
0 days 00:00:12.610000	-1.1538329999999999
0 days 00:00:12.620000	-1.803712
0 days 00:00:12.630000	-2.550569
0 days 00:00:12.640000	-2.816421
0 days 00:00:12.650000	-1.922454
0 days 00:00:12.660000	-1.583389
0 days 00:00:12.670000	-1.737818
0 days 00:00:12.680000	-1.294292
0 days 00:00:12.690000	-1.0091860000000001
0 days 00:00:12.700000	-1.012807
0 days 00:00:12.710000	-0.843137
0 days 00:00:12.720000	-0.636283
0 days 00:00:12.730000	-0.36906700000000003
0 days 00:00:12.740000	-0.12772
0 days 00:00:12.750000	-0.050852
0 days 00:00:12.760000	0.019897
0 days 00:00:12.770000	0.089077
0 days 00:00:12.780000	0.12453800000000001
0 days 00:00:12.790000	0.125744
0 days 00:00:12.800000	0.09796
0 days 00:00:12.810000	0.04915
0 days 00:00:12.820000	-0.028892
0 days 00:00:12.830000	-0.154798
0 days 00:00:12.840000	-0.30495300000000003
0 days 00:00:12.850000	-0.45292899999999997
0 days 00:00:12.860000	-0.568743
0 days 00:00:12.870000	-0.639367
0 days 00:00:12.880000	-0.648188
0 days 00:00:12.890000	-0.540184
0 days 00:00:12.900000	-0.314748
0 days 00:00:12.910000	-0.189897
0 days 00:00:12.920000	-0.080099
0 days 00:00:12.930000	-0.031199
0 days 00:00:12.940000	-0.010951
0 days 00:00:12.950000	0.001115
0 days 00:00:12.960000	0.004857
0 days 00:00:12.970000	0.01175
0 days 00:00:12.980000	0.02085
0 days 00:00:12.990000	0.031168
0 days 00:00:13	0.042962
0 days 00:00:13.010000	0.049946
0 days 00:00:13.020000	0.053924
0 days 00:00:13.030000	0.066115
0 days 00:00:13.040000	0.06817899999999999
0 days 00:00:13.050000	0.071339
0 days 00:00:13.060000	0.07119400000000001
0 days 00:00:13.070000	0.06564199999999999
0 days 00:00:13.080000	0.060302999999999995
0 days 00:00:13.090000	0.046932
0 days 00:00:13.100000	0.034398000000000005
0 days 00:00:13.110000	0.024797
0 days 00:00:13.120000	0.01205
0 days 00:00:13.130000	0.002525
0 days 00:00:13.140000	-0.009176
0 days 00:00:13.150000	-0.017498
0 days 00:00:13.160000	-0.024641
0 days 00:00:13.170000	-0.032567
0 days 00:00:13.180000	-0.03866
0 days 00:00:13.190000	-0.036545
0 days 00:00:13.200000	-0.039921
0 days 00:00:13.210000	-0.039267
0 days 00:00:13.220000	-0.038214
0 days 00:00:13.230000	-0.035704
0 days 00:00:13.240000	-0.035144999999999996
0 days 00:00:13.250000	-0.034252
0 days 00:00:13.260000	-0.028950999999999998
0 days 00:00:13.270000	-0.025572
0 days 00:00:13.280000	-0.022593000000000002
0 days 00:00:13.290000	-0.021543
0 days 00:00:13.300000	-0.020894
0 days 00:00:13.310000	-0.020087
0 days 00:00:13.320000	-0.024509
0 days 00:00:13.330000	-0.017667
0 days 00:00:13.340000	-0.020729
0 days 00:00:13.350000	-0.024977000000000003
0 days 00:00:13.360000	-0.022091
0 days 00:00:13.370000	-0.025465
0 days 00:00:13.380000	-0.022738
0 days 00:00:13.390000	-0.022897
0 days 00:00:13.400000	-0.025626999999999997
0 days 00:00:13.410000	-0.0241
0 days 00:00:13.420000	-0.024106
0 days 00:00:13.430000	-0.026275
0 days 00:00:13.440000	-0.026193
0 days 00:00:13.450000	-0.026595999999999998
0 days 00:00:13.460000	-0.026277
0 days 00:00:13.470000	-0.026677
0 days 00:00:13.480000	-0.027722000000000004
0 days 00:00:13.490000	-0.033263
0 days 00:00:13.500000	-0.03599
0 days 00:00:13.510000	-0.040165
0 days 00:00:13.520000	-0.045703
0 days 00:00:13.530000	-0.053409000000000005
0 days 00:00:13.540000	-0.059347000000000004
0 days 00:00:13.550000	-0.07259
0 days 00:00:13.560000	-0.083584
0 days 00:00:13.570000	-0.095371
0 days 00:00:13.580000	-0.11782999999999999
0 days 00:00:13.590000	-0.142037
0 days 00:00:13.600000	-0.16109400000000001
0 days 00:00:13.610000	-0.187461
0 days 00:00:13.620000	-0.21373000000000003
0 days 00:00:13.630000	-0.24929099999999998
0 days 00:00:13.640000	-0.284022
0 days 00:00:13.650000	-0.320856
0 days 00:00:13.660000	-0.360346
0 days 00:00:13.670000	-0.417519
0 days 00:00:13.680000	-0.55187
0 days 00:00:13.690000	-0.686562
0 days 00:00:13.700000	-0.7822439999999999
0 days 00:00:13.710000	-0.8519549999999999
0 days 00:00:13.720000	-0.951594
0 days 00:00:13.730000	-1.071854
0 days 00:00:13.740000	-1.191249
0 days 00:00:13.750000	-1.292902
0 days 00:00:13.760000	-1.377759
0 days 00:00:13.770000	-1.448958
0 days 00:00:13.780000	-1.518177
0 days 00:00:13.790000	-1.576691
0 days 00:00:13.800000	-1.628641
0 days 00:00:13.810000	-1.677774
0 days 00:00:13.820000	-1.716749
0 days 00:00:13.830000	-1.755659
0 days 00:00:13.840000	-1.7908540000000002
0 days 00:00:13.850000	-1.8231009999999999
0 days 00:00:13.860000	-1.856624
0 days 00:00:13.870000	-1.886051
0 days 00:00:13.880000	-1.931561
0 days 00:00:13.890000	-1.990148
0 days 00:00:13.900000	-2.073758
0 days 00:00:13.910000	-2.17247
0 days 00:00:13.920000	-2.288863
0 days 00:00:13.930000	-2.4400049999999998
0 days 00:00:13.940000	-2.605572
0 days 00:00:13.950000	-2.79903
0 days 00:00:13.960000	-3.017737
0 days 00:00:13.970000	-3.227304
0 days 00:00:13.980000	-3.421657
0 days 00:00:13.990000	-3.5478699999999996
0 days 00:00:14	-3.690325
0 days 00:00:14.010000	-3.7588769999999996
0 days 00:00:14.020000	-3.7901260000000003
0 days 00:00:14.030000	-3.7712190000000003
0 days 00:00:14.040000	-3.7565449999999996
0 days 00:00:14.050000	-3.8679059999999996
0 days 00:00:14.060000	-3.5659
0 days 00:00:14.070000	-3.366717
0 days 00:00:14.080000	-3.171416
0 days 00:00:14.090000	-3.087453
0 days 00:00:14.100000	-3.028404
0 days 00:00:14.110000	-2.233132
0 days 00:00:14.120000	-0.390418
0 days 00:00:14.130000	1.002261
0 days 00:00:14.140000	1.75052
0 days 00:00:14.150000	2.185546
0 days 00:00:14.160000	2.673504
0 days 00:00:14.170000	3.288934
0 days 00:00:14.180000	3.9486339999999998
0 days 00:00:14.190000	4.544106
0 days 00:00:14.200000	4.817375
0 days 00:00:14.210000	4.487655
0 days 00:00:14.220000	3.684871
0 days 00:00:14.230000	2.633
0 days 00:00:14.240000	1.7884939999999998
0 days 00:00:14.250000	1.346328
0 days 00:00:14.260000	0.990873
0 days 00:00:14.270000	0.8332129999999999
0 days 00:00:14.280000	0.9562729999999999
0 days 00:00:14.290000	1.261411
0 days 00:00:14.300000	1.467116
0 days 00:00:14.310000	1.590746
0 days 00:00:14.320000	1.734775
0 days 00:00:14.330000	1.924037
0 days 00:00:14.340000	2.0487029999999997
0 days 00:00:14.350000	2.066939
0 days 00:00:14.360000	1.832495
0 days 00:00:14.370000	1.3589799999999999
0 days 00:00:14.380000	1.070044
0 days 00:00:14.390000	1.15438
0 days 00:00:14.400000	1.3308520000000001
0 days 00:00:14.410000	1.46028
0 days 00:00:14.420000	1.609913
0 days 00:00:14.430000	1.8263759999999998
0 days 00:00:14.440000	2.074368
0 days 00:00:14.450000	2.3051
0 days 00:00:14.460000	2.495899
0 days 00:00:14.470000	2.679102
0 days 00:00:14.480000	2.854475
0 days 00:00:14.490000	3.014938
0 days 00:00:14.500000	3.1522229999999998
0 days 00:00:14.510000	3.2833360000000003
0 days 00:00:14.520000	3.4031379999999998
0 days 00:00:14.530000	3.5194010000000002
0 days 00:00:14.540000	3.6008940000000003
0 days 00:00:14.550000	3.6222830000000004
0 days 00:00:14.560000	3.551535
0 days 00:00:14.570000	3.363265
0 days 00:00:14.580000	3.0886240000000003
0 days 00:00:14.590000	2.800922
0 days 00:00:14.600000	2.574994
0 days 00:00:14.610000	2.438889
0 days 00:00:14.620000	2.229161
0 days 00:00:14.630000	1.9018259999999998
0 days 00:00:14.640000	1.541012
0 days 00:00:14.650000	1.1499549999999998
0 days 00:00:14.660000	0.94837
0 days 00:00:14.670000	1.100069
0 days 00:00:14.680000	1.558859
0 days 00:00:14.690000	1.976855
0 days 00:00:14.700000	2.117467
0 days 00:00:14.710000	1.997823
0 days 00:00:14.720000	1.720779
0 days 00:00:14.730000	1.389225
0 days 00:00:14.740000	1.0343129999999998
0 days 00:00:14.750000	0.6308189999999999
0 days 00:00:14.760000	-0.198727
0 days 00:00:14.770000	-2.303476
0 days 00:00:14.780000	-1.653932
0 days 00:00:14.790000	-1.540166
0 days 00:00:14.800000	-2.446971
0 days 00:00:14.810000	-2.1443470000000002
0 days 00:00:14.820000	-2.060103
0 days 00:00:14.830000	-2.2378169999999997
0 days 00:00:14.840000	-2.212373
0 days 00:00:14.850000	-2.294152
0 days 00:00:14.860000	-2.2334389999999997
0 days 00:00:14.870000	-2.0414779999999997
0 days 00:00:14.880000	-1.816925
0 days 00:00:14.890000	-1.5957
0 days 00:00:14.900000	-1.43204
0 days 00:00:14.910000	-1.3265280000000002
0 days 00:00:14.920000	-1.293234
0 days 00:00:14.930000	-1.215032
0 days 00:00:14.940000	-0.971995
0 days 00:00:14.950000	-0.803192
0 days 00:00:14.960000	-0.265154
0 days 00:00:14.970000	-0.033070999999999996
0 days 00:00:14.980000	-0.005825
0 days 00:00:14.990000	-0.006804999999999999
0 days 00:00:15	0.009623
0 days 00:00:15.010000	-0.000628
0 days 00:00:15.020000	-0.005113
0 days 00:00:15.030000	0.018649000000000002
0 days 00:00:15.040000	0.031618
0 days 00:00:15.050000	0.042769
0 days 00:00:15.060000	0.05595599999999999
0 days 00:00:15.070000	0.061796000000000004
0 days 00:00:15.080000	0.078261
0 days 00:00:15.090000	0.080044
0 days 00:00:15.100000	0.082259
0 days 00:00:15.110000	0.07720199999999999
0 days 00:00:15.120000	0.069065
0 days 00:00:15.130000	0.058625
0 days 00:00:15.140000	0.053911
0 days 00:00:15.150000	0.045183999999999995
0 days 00:00:15.160000	0.044127
0 days 00:00:15.170000	0.045767
0 days 00:00:15.180000	0.044603
0 days 00:00:15.190000	0.034777999999999996
0 days 00:00:15.200000	0.028893000000000002
0 days 00:00:15.210000	0.019015
0 days 00:00:15.220000	0.007993
0 days 00:00:15.230000	-0.008190000000000001
0 days 00:00:15.240000	-0.024328
0 days 00:00:15.250000	-0.034504
0 days 00:00:15.260000	-0.035891
0 days 00:00:15.270000	-0.035019999999999996
0 days 00:00:15.280000	-0.033051
0 days 00:00:15.290000	-0.029644999999999998
0 days 00:00:15.300000	-0.021901
0 days 00:00:15.310000	-0.018227
0 days 00:00:15.320000	-0.010156
0 days 00:00:15.330000	0.000599
0 days 00:00:15.340000	0.008511
0 days 00:00:15.350000	0.011693
0 days 00:00:15.360000	0.017516
0 days 00:00:15.370000	0.020497
0 days 00:00:15.380000	0.029456
0 days 00:00:15.390000	0.038118
0 days 00:00:15.400000	0.048162
0 days 00:00:15.410000	0.05197
0 days 00:00:15.420000	0.06309
0 days 00:00:15.430000	0.060096000000000004
0 days 00:00:15.440000	0.062911
0 days 00:00:15.450000	0.062922
0 days 00:00:15.460000	0.06226
0 days 00:00:15.470000	0.061926999999999996
0 days 00:00:15.480000	0.059573
0 days 00:00:15.490000	0.05889400000000001
0 days 00:00:15.500000	0.060646000000000005
0 days 00:00:15.510000	0.056473
0 days 00:00:15.520000	0.0585
0 days 00:00:15.530000	0.056665999999999994
0 days 00:00:15.540000	0.052098
0 days 00:00:15.550000	0.038261
0 days 00:00:15.560000	0.031195
0 days 00:00:15.570000	0.019398
0 days 00:00:15.580000	0.008154
0 days 00:00:15.590000	0.012092
0 days 00:00:15.600000	0.014532
0 days 00:00:15.610000	0.019089
0 days 00:00:15.620000	0.027079000000000002
0 days 00:00:15.630000	0.030705
0 days 00:00:15.640000	0.034942
0 days 00:00:15.650000	0.038131
0 days 00:00:15.660000	0.037283
0 days 00:00:15.670000	0.033264999999999996
0 days 00:00:15.680000	0.027079000000000002
0 days 00:00:15.690000	0.015894
0 days 00:00:15.700000	0.007365000000000001
0 days 00:00:15.710000	-0.009119
0 days 00:00:15.720000	-0.029608
0 days 00:00:15.730000	-0.043108999999999995
0 days 00:00:15.740000	-0.060208000000000005
0 days 00:00:15.750000	-0.079881
0 days 00:00:15.760000	-0.104571
0 days 00:00:15.770000	-0.128217
0 days 00:00:15.780000	-0.156434
0 days 00:00:15.790000	-0.253627
0 days 00:00:15.800000	-0.43322
0 days 00:00:15.810000	-0.5876439999999999
0 days 00:00:15.820000	-0.650575
0 days 00:00:15.830000	-0.680197
0 days 00:00:15.840000	-0.735689
0 days 00:00:15.850000	-0.819376
0 days 00:00:15.860000	-0.908422
0 days 00:00:15.870000	-1.0056459999999998
0 days 00:00:15.880000	-1.1136629999999998
0 days 00:00:15.890000	-1.2405629999999999
0 days 00:00:15.900000	-1.382682
0 days 00:00:15.910000	-1.493766
0 days 00:00:15.920000	-1.585256
0 days 00:00:15.930000	-1.653215
0 days 00:00:15.940000	-1.702492
0 days 00:00:15.950000	-1.736358
0 days 00:00:15.960000	-1.7553299999999998
0 days 00:00:15.970000	-1.7857040000000002
0 days 00:00:15.980000	-1.797696
0 days 00:00:15.990000	-1.819086
0 days 00:00:16	-1.843463
0 days 00:00:16.010000	-1.877157
0 days 00:00:16.020000	-1.924593
0 days 00:00:16.030000	-1.9816
0 days 00:00:16.040000	-2.058049
0 days 00:00:16.050000	-2.122356
0 days 00:00:16.060000	-2.2046919999999997
0 days 00:00:16.070000	-2.277873
0 days 00:00:16.080000	-2.344408
0 days 00:00:16.090000	-2.40524
0 days 00:00:16.100000	-2.4608119999999998
0 days 00:00:16.110000	-2.516418
0 days 00:00:16.120000	-2.552018
0 days 00:00:16.130000	-2.593089
0 days 00:00:16.140000	-2.656002
0 days 00:00:16.150000	-2.629423
0 days 00:00:16.160000	-2.590694
0 days 00:00:16.170000	-2.514504
0 days 00:00:16.180000	-2.480608
0 days 00:00:16.190000	-2.456033
0 days 00:00:16.200000	-2.3869439999999997
0 days 00:00:16.210000	-2.274421
0 days 00:00:16.220000	-2.1116080000000004
0 days 00:00:16.230000	-1.7611119999999998
0 days 00:00:16.240000	-0.9640190000000001
0 days 00:00:16.250000	-0.09458
0 days 00:00:16.260000	0.453622
0 days 00:00:16.270000	0.6919770000000001
0 days 00:00:16.280000	0.819627
0 days 00:00:16.290000	1.0043600000000001
0 days 00:00:16.300000	1.316973
0 days 00:00:16.310000	1.667787
0 days 00:00:16.320000	1.9212069999999999
0 days 00:00:16.330000	1.940814
0 days 00:00:16.340000	1.7296220000000002
0 days 00:00:16.350000	1.488118
0 days 00:00:16.360000	1.435905
0 days 00:00:16.370000	1.6669630000000002
0 days 00:00:16.380000	2.0497509999999997
0 days 00:00:16.390000	2.3569970000000002
0 days 00:00:16.400000	2.485332
0 days 00:00:16.410000	2.555161
0 days 00:00:16.420000	2.639452
0 days 00:00:16.430000	2.730216
0 days 00:00:16.440000	2.7765560000000002
0 days 00:00:16.450000	2.7259029999999997
0 days 00:00:16.460000	2.5927119999999997
0 days 00:00:16.470000	2.425675
0 days 00:00:16.480000	2.2984430000000002
0 days 00:00:16.490000	2.1851990000000003
0 days 00:00:16.500000	2.0555950000000003
0 days 00:00:16.510000	1.97758
0 days 00:00:16.520000	2.007082
0 days 00:00:16.530000	2.1172880000000003
0 days 00:00:16.540000	2.236462
0 days 00:00:16.550000	2.3431889999999997
0 days 00:00:16.560000	2.438703
0 days 00:00:16.570000	2.532587
0 days 00:00:16.580000	2.622583
0 days 00:00:16.590000	2.686648
0 days 00:00:16.600000	2.720329
0 days 00:00:16.610000	2.709029
0 days 00:00:16.620000	2.680289
0 days 00:00:16.630000	2.6251189999999998
0 days 00:00:16.640000	2.533383
0 days 00:00:16.650000	2.421065
0 days 00:00:16.660000	2.306906
0 days 00:00:16.670000	2.173516
0 days 00:00:16.680000	1.9945419999999998
0 days 00:00:16.690000	1.7511700000000001
0 days 00:00:16.700000	1.407686
0 days 00:00:16.710000	1.019023
0 days 00:00:16.720000	0.645713
0 days 00:00:16.730000	0.408279
0 days 00:00:16.740000	0.512686
0 days 00:00:16.750000	1.102399
0 days 00:00:16.760000	1.966451
0 days 00:00:16.770000	2.7368669999999997
0 days 00:00:16.780000	3.120228
0 days 00:00:16.790000	3.000931
0 days 00:00:16.800000	2.4792330000000002
0 days 00:00:16.810000	1.857348
0 days 00:00:16.820000	1.3891879999999999
0 days 00:00:16.830000	1.096552
0 days 00:00:16.840000	0.8302379999999999
0 days 00:00:16.850000	0.41908199999999995
0 days 00:00:16.860000	-1.201862
0 days 00:00:16.870000	-2.918951
0 days 00:00:16.880000	-2.020777
0 days 00:00:16.890000	-2.329777
0 days 00:00:16.900000	-3.6455550000000003
0 days 00:00:16.910000	-3.6174370000000002
0 days 00:00:16.920000	-3.406729
0 days 00:00:16.930000	-2.9939419999999997
0 days 00:00:16.940000	-2.2067919999999996
0 days 00:00:16.950000	-1.718375
0 days 00:00:16.960000	-1.401569
0 days 00:00:16.970000	-1.0398969999999998
0 days 00:00:16.980000	-0.722772
0 days 00:00:16.990000	-0.437137
0 days 00:00:17	-0.310834
0 days 00:00:17.010000	-0.325826
0 days 00:00:17.020000	-0.368404
0 days 00:00:17.030000	-0.394049
0 days 00:00:17.040000	-0.394785
0 days 00:00:17.050000	-0.397984
0 days 00:00:17.060000	-0.37854099999999996
0 days 00:00:17.070000	-0.277887
0 days 00:00:17.080000	-0.13936800000000002
0 days 00:00:17.090000	-0.060202
0 days 00:00:17.100000	0.005737
0 days 00:00:17.110000	0.040878
0 days 00:00:17.120000	0.065377
0 days 00:00:17.130000	0.081238
0 days 00:00:17.140000	0.086751
0 days 00:00:17.150000	0.084259
0 days 00:00:17.160000	0.082274
0 days 00:00:17.170000	0.07003999999999999
0 days 00:00:17.180000	0.062578
0 days 00:00:17.190000	0.055695
0 days 00:00:17.200000	0.05196799999999999
0 days 00:00:17.210000	0.050125
0 days 00:00:17.220000	0.043656
0 days 00:00:17.230000	0.039922000000000006
0 days 00:00:17.240000	0.033262
0 days 00:00:17.250000	0.038223
0 days 00:00:17.260000	0.038129
0 days 00:00:17.270000	0.029366000000000003
0 days 00:00:17.280000	0.033505
0 days 00:00:17.290000	0.036673000000000004
0 days 00:00:17.300000	0.040357
0 days 00:00:17.310000	0.03837
0 days 00:00:17.320000	0.041805
0 days 00:00:17.330000	0.041707
0 days 00:00:17.340000	0.045635
0 days 00:00:17.350000	0.050316
0 days 00:00:17.360000	0.055353999999999993
0 days 00:00:17.370000	0.059176
0 days 00:00:17.380000	0.055884
0 days 00:00:17.390000	0.048326
0 days 00:00:17.400000	0.046346
0 days 00:00:17.410000	0.031107
0 days 00:00:17.420000	0.015111000000000001
0 days 00:00:17.430000	0.012154
0 days 00:00:17.440000	0.0034579999999999997
0 days 00:00:17.450000	-0.0032479999999999996
0 days 00:00:17.460000	-0.005895
0 days 00:00:17.470000	-0.007112
0 days 00:00:17.480000	0.001216
0 days 00:00:17.490000	-0.0013160000000000001
0 days 00:00:17.500000	-0.002784
0 days 00:00:17.510000	0.0011769999999999999
0 days 00:00:17.520000	-0.008773
0 days 00:00:17.530000	-0.009893
0 days 00:00:17.540000	-0.019436000000000002
0 days 00:00:17.550000	-0.028167
0 days 00:00:17.560000	-0.025172
0 days 00:00:17.570000	-0.023492
0 days 00:00:17.580000	-0.021254
0 days 00:00:17.590000	-0.016077
0 days 00:00:17.600000	-0.008662999999999999
0 days 00:00:17.610000	-0.0014039999999999999
0 days 00:00:17.620000	0.00149
0 days 00:00:17.630000	0.004137
0 days 00:00:17.640000	0.010783
0 days 00:00:17.650000	0.007948
0 days 00:00:17.660000	0.001805
0 days 00:00:17.670000	0.0028710000000000003
0 days 00:00:17.680000	-0.003421
0 days 00:00:17.690000	-0.009559999999999999
0 days 00:00:17.700000	-0.012301000000000001
0 days 00:00:17.710000	-0.004852
0 days 00:00:17.720000	-0.0037170000000000003
0 days 00:00:17.730000	0.0067269999999999995
0 days 00:00:17.740000	0.008362999999999999
0 days 00:00:17.750000	0.01
0 days 00:00:17.760000	0.003003
0 days 00:00:17.770000	-0.006132
0 days 00:00:17.780000	-0.009067
0 days 00:00:17.790000	-0.014756
0 days 00:00:17.800000	-0.025253
0 days 00:00:17.810000	-0.027804000000000002
0 days 00:00:17.820000	-0.025578
0 days 00:00:17.830000	-0.031570999999999995
0 days 00:00:17.840000	-0.035629
0 days 00:00:17.850000	-0.036995
0 days 00:00:17.860000	-0.040688
0 days 00:00:17.870000	-0.048444
0 days 00:00:17.880000	-0.06566
0 days 00:00:17.890000	-0.12481500000000001
0 days 00:00:17.900000	-0.183526
0 days 00:00:17.910000	-0.22594
0 days 00:00:17.920000	-0.24081
0 days 00:00:17.930000	-0.263316
0 days 00:00:17.940000	-0.317838
0 days 00:00:17.950000	-0.380106
0 days 00:00:17.960000	-0.44200600000000007
0 days 00:00:17.970000	-0.520044
0 days 00:00:17.980000	-0.593711
0 days 00:00:17.990000	-0.6847840000000001
0 days 00:00:18	-0.784542
0 days 00:00:18.010000	-0.900913
0 days 00:00:18.020000	-1.023518
0 days 00:00:18.030000	-1.145999
0 days 00:00:18.040000	-1.242292
0 days 00:00:18.050000	-1.31731
0 days 00:00:18.060000	-1.38231
0 days 00:00:18.070000	-1.431124
0 days 00:00:18.080000	-1.465065
0 days 00:00:18.090000	-1.481115
0 days 00:00:18.100000	-1.489243
0 days 00:00:18.110000	-1.4962879999999998
0 days 00:00:18.120000	-1.5004389999999999
0 days 00:00:18.130000	-1.516718
0 days 00:00:18.140000	-1.53465
0 days 00:00:18.150000	-1.561356
0 days 00:00:18.160000	-1.604098
0 days 00:00:18.170000	-1.6589150000000001
0 days 00:00:18.180000	-1.7317759999999998
0 days 00:00:18.190000	-1.8232279999999998
0 days 00:00:18.200000	-1.933446
0 days 00:00:18.210000	-2.058183
0 days 00:00:18.220000	-2.183345
0 days 00:00:18.230000	-2.308965
0 days 00:00:18.240000	-2.441309
0 days 00:00:18.250000	-2.571179
0 days 00:00:18.260000	-2.6847790000000002
0 days 00:00:18.270000	-2.7906470000000003
0 days 00:00:18.280000	-2.844322
0 days 00:00:18.290000	-2.8613150000000003
0 days 00:00:18.300000	-2.861685
0 days 00:00:18.310000	-2.931959
0 days 00:00:18.320000	-2.838771
0 days 00:00:18.330000	-2.732614
0 days 00:00:18.340000	-2.537941
0 days 00:00:18.350000	-2.3960619999999997
0 days 00:00:18.360000	-2.239336
0 days 00:00:18.370000	-2.064363
0 days 00:00:18.380000	-1.884539
0 days 00:00:18.390000	-1.7194049999999999
0 days 00:00:18.400000	-1.592433
0 days 00:00:18.410000	-1.38574
0 days 00:00:18.420000	-0.8505370000000001
