# Supplementary material for: A topological data analysis-based method for gait signals with an application to the study of multiple sclerosis
Source: PLoS One. 2022 May 13;17(5):e0268475. doi: 10.1371/journal.pone.0268475 (PMC9106173; doi:10.1371/journal.pone.0268475)
Supplement: S1 Data — (ZIP) [file pone.0268475.s005.zip › PlosOneData/Pathological_subjects/MS_153]

	Gyr_Y
0 days 00:00:09.520000	-1.563885
0 days 00:00:09.530000	-0.496638
0 days 00:00:09.540000	0.18954100000000002
0 days 00:00:09.550000	-3.1009
0 days 00:00:09.560000	-3.021663
0 days 00:00:09.570000	-1.516623
0 days 00:00:09.580000	-1.648753
0 days 00:00:09.590000	-2.093347
0 days 00:00:09.600000	-2.01023
0 days 00:00:09.610000	-1.5681040000000002
0 days 00:00:09.620000	-1.200108
0 days 00:00:09.630000	-1.0729950000000001
0 days 00:00:09.640000	-0.9321950000000001
0 days 00:00:09.650000	-0.794804
0 days 00:00:09.660000	-0.6871149999999999
0 days 00:00:09.670000	-0.606086
0 days 00:00:09.680000	-0.569863
0 days 00:00:09.690000	-0.5580579999999999
0 days 00:00:09.700000	-0.554161
0 days 00:00:09.710000	-0.567225
0 days 00:00:09.720000	-0.603012
0 days 00:00:09.730000	-0.651095
0 days 00:00:09.740000	-0.743598
0 days 00:00:09.750000	-0.889652
0 days 00:00:09.760000	-1.045513
0 days 00:00:09.770000	-1.141356
0 days 00:00:09.780000	-1.136643
0 days 00:00:09.790000	-0.9840969999999999
0 days 00:00:09.800000	-0.799962
0 days 00:00:09.810000	-0.6328550000000001
0 days 00:00:09.820000	-0.50702
0 days 00:00:09.830000	-0.401702
0 days 00:00:09.840000	-0.279875
0 days 00:00:09.850000	-0.16301
0 days 00:00:09.860000	-0.088412
0 days 00:00:09.870000	-0.046242
0 days 00:00:09.880000	-0.019285
0 days 00:00:09.890000	-0.011304999999999999
0 days 00:00:09.900000	0.0022760000000000002
0 days 00:00:09.910000	0.0021030000000000003
0 days 00:00:09.920000	0.000629
0 days 00:00:09.930000	0.002015
0 days 00:00:09.940000	-0.004675
0 days 00:00:09.950000	-0.011553
0 days 00:00:09.960000	-0.017811
0 days 00:00:09.970000	-0.017679
0 days 00:00:09.980000	-0.0221
0 days 00:00:09.990000	-0.030388
0 days 00:00:10	-0.025778
0 days 00:00:10.010000	-0.02341
0 days 00:00:10.020000	-0.017833
0 days 00:00:10.030000	-0.01546
0 days 00:00:10.040000	-0.014669
0 days 00:00:10.050000	-0.011539
0 days 00:00:10.060000	-0.014761000000000002
0 days 00:00:10.070000	-0.020515000000000002
0 days 00:00:10.080000	-0.026574
0 days 00:00:10.090000	-0.033085
0 days 00:00:10.100000	-0.036198
0 days 00:00:10.110000	-0.037325
0 days 00:00:10.120000	-0.035491
0 days 00:00:10.130000	-0.036971
0 days 00:00:10.140000	-0.034137
0 days 00:00:10.150000	-0.028494
0 days 00:00:10.160000	-0.027344999999999998
0 days 00:00:10.170000	-0.028599
0 days 00:00:10.180000	-0.025914999999999997
0 days 00:00:10.190000	-0.019153
0 days 00:00:10.200000	-0.018046
0 days 00:00:10.210000	-0.015059000000000001
0 days 00:00:10.220000	-0.010306999999999998
0 days 00:00:10.230000	-0.011106999999999999
0 days 00:00:10.240000	-0.012074
0 days 00:00:10.250000	-0.007988
0 days 00:00:10.260000	-0.005603
0 days 00:00:10.270000	-0.0022370000000000003
0 days 00:00:10.280000	-0.005612
0 days 00:00:10.290000	-0.0045130000000000005
0 days 00:00:10.300000	-0.003256
0 days 00:00:10.310000	-0.001037
0 days 00:00:10.320000	0.0035859999999999998
0 days 00:00:10.330000	0.006248
0 days 00:00:10.340000	0.003582
0 days 00:00:10.350000	0.002168
0 days 00:00:10.360000	0.004723
0 days 00:00:10.370000	-0.001734
0 days 00:00:10.380000	-0.000362
0 days 00:00:10.390000	0.005161
0 days 00:00:10.400000	0.0044740000000000005
0 days 00:00:10.410000	0.003071
0 days 00:00:10.420000	0.004338
0 days 00:00:10.430000	0.002259
0 days 00:00:10.440000	-0.003872
0 days 00:00:10.450000	-0.013569
0 days 00:00:10.460000	-0.027556999999999998
0 days 00:00:10.470000	-0.040761
0 days 00:00:10.480000	-0.054623000000000005
0 days 00:00:10.490000	-0.066834
0 days 00:00:10.500000	-0.079338
0 days 00:00:10.510000	-0.091136
0 days 00:00:10.520000	-0.094997
0 days 00:00:10.530000	-0.108526
0 days 00:00:10.540000	-0.10649700000000001
0 days 00:00:10.550000	-0.111752
0 days 00:00:10.560000	-0.10906199999999999
0 days 00:00:10.570000	-0.11466099999999999
0 days 00:00:10.580000	-0.11897
0 days 00:00:10.590000	-0.125572
0 days 00:00:10.600000	-0.13783900000000002
0 days 00:00:10.610000	-0.154695
0 days 00:00:10.620000	-0.17244600000000002
0 days 00:00:10.630000	-0.22488699999999998
0 days 00:00:10.640000	-0.310637
0 days 00:00:10.650000	-0.39770700000000003
0 days 00:00:10.660000	-0.48736199999999996
0 days 00:00:10.670000	-0.564534
0 days 00:00:10.680000	-0.639706
0 days 00:00:10.690000	-0.721892
0 days 00:00:10.700000	-0.814956
0 days 00:00:10.710000	-0.922744
0 days 00:00:10.720000	-1.040301
0 days 00:00:10.730000	-1.167537
0 days 00:00:10.740000	-1.301959
0 days 00:00:10.750000	-1.445884
0 days 00:00:10.760000	-1.5931170000000001
0 days 00:00:10.770000	-1.7357200000000002
0 days 00:00:10.780000	-1.8643560000000001
0 days 00:00:10.790000	-1.9801220000000002
0 days 00:00:10.800000	-2.081498
0 days 00:00:10.810000	-2.159377
0 days 00:00:10.820000	-2.21772
0 days 00:00:10.830000	-2.248224
0 days 00:00:10.840000	-2.268284
0 days 00:00:10.850000	-2.300934
0 days 00:00:10.860000	-2.3229290000000002
0 days 00:00:10.870000	-2.363914
0 days 00:00:10.880000	-2.4051150000000003
0 days 00:00:10.890000	-2.4788799999999998
0 days 00:00:10.900000	-2.5699549999999998
0 days 00:00:10.910000	-2.671362
0 days 00:00:10.920000	-2.7749029999999997
0 days 00:00:10.930000	-2.8746720000000003
0 days 00:00:10.940000	-2.980306
0 days 00:00:10.950000	-3.098842
0 days 00:00:10.960000	-3.1972150000000004
0 days 00:00:10.970000	-3.280069
0 days 00:00:10.980000	-3.3175169999999996
0 days 00:00:10.990000	-3.316375
0 days 00:00:11	-3.246423
0 days 00:00:11.010000	-3.1519790000000003
0 days 00:00:11.020000	-3.077164
0 days 00:00:11.030000	-2.959386
0 days 00:00:11.040000	-2.620629
0 days 00:00:11.050000	-1.601656
0 days 00:00:11.060000	-0.146293
0 days 00:00:11.070000	0.793637
0 days 00:00:11.080000	1.213956
0 days 00:00:11.090000	1.5431290000000002
0 days 00:00:11.100000	1.991838
0 days 00:00:11.110000	2.455857
0 days 00:00:11.120000	2.801192
0 days 00:00:11.130000	2.97166
0 days 00:00:11.140000	2.776601
0 days 00:00:11.150000	2.242931
0 days 00:00:11.160000	1.753955
0 days 00:00:11.170000	1.643905
0 days 00:00:11.180000	1.94659
0 days 00:00:11.190000	2.377748
0 days 00:00:11.200000	2.690874
0 days 00:00:11.210000	2.8567400000000003
0 days 00:00:11.220000	2.993679
0 days 00:00:11.230000	3.192085
0 days 00:00:11.240000	3.450921
0 days 00:00:11.250000	3.699677
0 days 00:00:11.260000	3.9077370000000005
0 days 00:00:11.270000	4.084617
0 days 00:00:11.280000	4.23229
0 days 00:00:11.290000	4.355932
0 days 00:00:11.300000	4.44675
0 days 00:00:11.310000	4.500476
0 days 00:00:11.320000	4.530178
0 days 00:00:11.330000	4.529901000000001
0 days 00:00:11.340000	4.432649
0 days 00:00:11.350000	4.166201999999999
0 days 00:00:11.360000	3.740607
0 days 00:00:11.370000	3.283152
0 days 00:00:11.380000	2.7690919999999997
0 days 00:00:11.390000	2.124403
0 days 00:00:11.400000	1.441427
0 days 00:00:11.410000	0.916858
0 days 00:00:11.420000	0.791619
0 days 00:00:11.430000	1.127991
0 days 00:00:11.440000	1.7396369999999999
0 days 00:00:11.450000	2.370618
0 days 00:00:11.460000	2.7440580000000003
0 days 00:00:11.470000	2.75933
0 days 00:00:11.480000	2.569684
0 days 00:00:11.490000	2.228483
0 days 00:00:11.500000	1.7797150000000002
0 days 00:00:11.510000	1.317971
0 days 00:00:11.520000	0.8784850000000001
0 days 00:00:11.530000	0.453162
0 days 00:00:11.540000	0.013087999999999999
0 days 00:00:11.550000	-0.588967
0 days 00:00:11.560000	-1.334993
0 days 00:00:11.570000	-0.868101
0 days 00:00:11.580000	-1.1203379999999998
0 days 00:00:11.590000	-1.971697
0 days 00:00:11.600000	-1.634807
0 days 00:00:11.610000	-1.252541
0 days 00:00:11.620000	-1.460926
0 days 00:00:11.630000	-1.548727
0 days 00:00:11.640000	-1.478604
0 days 00:00:11.650000	-1.38448
0 days 00:00:11.660000	-1.275741
0 days 00:00:11.670000	-1.232033
0 days 00:00:11.680000	-1.184775
0 days 00:00:11.690000	-1.1227690000000001
0 days 00:00:11.700000	-1.08544
0 days 00:00:11.710000	-1.0683280000000002
0 days 00:00:11.720000	-1.073317
0 days 00:00:11.730000	-1.118486
0 days 00:00:11.740000	-1.18201
0 days 00:00:11.750000	-1.2582229999999999
0 days 00:00:11.760000	-1.305129
0 days 00:00:11.770000	-1.307903
0 days 00:00:11.780000	-1.251434
0 days 00:00:11.790000	-0.98701
0 days 00:00:11.800000	-0.6583140000000001
0 days 00:00:11.810000	-0.399491
0 days 00:00:11.820000	-0.30203
0 days 00:00:11.830000	-0.249473
0 days 00:00:11.840000	-0.19361099999999998
0 days 00:00:11.850000	-0.134728
0 days 00:00:11.860000	-0.091951
0 days 00:00:11.870000	-0.05814400000000001
0 days 00:00:11.880000	-0.028069999999999998
0 days 00:00:11.890000	-0.010124
0 days 00:00:11.900000	0.009772
0 days 00:00:11.910000	0.025889
0 days 00:00:11.920000	0.034009
0 days 00:00:11.930000	0.038471
0 days 00:00:11.940000	0.037743
0 days 00:00:11.950000	0.035845
0 days 00:00:11.960000	0.030683
0 days 00:00:11.970000	0.024390000000000002
0 days 00:00:11.980000	0.022434
0 days 00:00:11.990000	0.016477000000000002
0 days 00:00:12	0.010945
0 days 00:00:12.010000	0.009817
0 days 00:00:12.020000	0.011961
0 days 00:00:12.030000	0.014632
0 days 00:00:12.040000	0.016431
0 days 00:00:12.050000	0.024886000000000002
0 days 00:00:12.060000	0.022883
0 days 00:00:12.070000	0.025044999999999998
0 days 00:00:12.080000	0.023738
0 days 00:00:12.090000	0.020284
0 days 00:00:12.100000	0.014963999999999998
0 days 00:00:12.110000	0.012941
0 days 00:00:12.120000	-0.000317
0 days 00:00:12.130000	-0.00703
0 days 00:00:12.140000	-0.017565
0 days 00:00:12.150000	-0.020355
0 days 00:00:12.160000	-0.019693000000000002
0 days 00:00:12.170000	-0.019611
0 days 00:00:12.180000	-0.020406999999999998
0 days 00:00:12.190000	-0.018366
0 days 00:00:12.200000	-0.009225
0 days 00:00:12.210000	-0.009489000000000001
0 days 00:00:12.220000	-0.003691
0 days 00:00:12.230000	0.0053219999999999995
0 days 00:00:12.240000	0.014341999999999999
0 days 00:00:12.250000	0.022658
0 days 00:00:12.260000	0.029377999999999998
0 days 00:00:12.270000	0.034460000000000005
0 days 00:00:12.280000	0.038060000000000004
0 days 00:00:12.290000	0.043835
0 days 00:00:12.300000	0.042289
0 days 00:00:12.310000	0.037839
0 days 00:00:12.320000	0.037545
0 days 00:00:12.330000	0.032614
0 days 00:00:12.340000	0.028538
0 days 00:00:12.350000	0.025403
0 days 00:00:12.360000	0.01909
0 days 00:00:12.370000	0.012315000000000001
0 days 00:00:12.380000	0.007428
0 days 00:00:12.390000	0.0020859999999999997
0 days 00:00:12.400000	0.000373
0 days 00:00:12.410000	-0.003839
0 days 00:00:12.420000	-0.009670999999999999
0 days 00:00:12.430000	-0.013350999999999998
0 days 00:00:12.440000	-0.01796
0 days 00:00:12.450000	-0.011982
0 days 00:00:12.460000	-0.008744
0 days 00:00:12.470000	-0.000503
0 days 00:00:12.480000	0.008668
0 days 00:00:12.490000	0.013775999999999998
0 days 00:00:12.500000	0.01829
0 days 00:00:12.510000	0.013375
0 days 00:00:12.520000	0.016284
0 days 00:00:12.530000	0.018822
0 days 00:00:12.540000	0.010289
0 days 00:00:12.550000	0.001534
0 days 00:00:12.560000	-0.0037560000000000002
0 days 00:00:12.570000	-0.014275999999999999
0 days 00:00:12.580000	-0.028554000000000003
0 days 00:00:12.590000	-0.039887
0 days 00:00:12.600000	-0.050314
0 days 00:00:12.610000	-0.063181
0 days 00:00:12.620000	-0.077362
0 days 00:00:12.630000	-0.090302
0 days 00:00:12.640000	-0.10306099999999999
0 days 00:00:12.650000	-0.12095399999999999
0 days 00:00:12.660000	-0.143793
0 days 00:00:12.670000	-0.17364000000000002
0 days 00:00:12.680000	-0.20690799999999998
0 days 00:00:12.690000	-0.25179
0 days 00:00:12.700000	-0.31008
0 days 00:00:12.710000	-0.414224
0 days 00:00:12.720000	-0.533593
0 days 00:00:12.730000	-0.65984
0 days 00:00:12.740000	-0.789148
0 days 00:00:12.750000	-0.9197280000000001
0 days 00:00:12.760000	-1.049109
0 days 00:00:12.770000	-1.159513
0 days 00:00:12.780000	-1.260147
0 days 00:00:12.790000	-1.337072
0 days 00:00:12.800000	-1.405607
0 days 00:00:12.810000	-1.455164
0 days 00:00:12.820000	-1.489688
0 days 00:00:12.830000	-1.5256459999999998
0 days 00:00:12.840000	-1.552706
0 days 00:00:12.850000	-1.5824280000000002
0 days 00:00:12.860000	-1.604494
0 days 00:00:12.870000	-1.6287639999999999
0 days 00:00:12.880000	-1.653254
0 days 00:00:12.890000	-1.6887310000000002
0 days 00:00:12.900000	-1.7306169999999998
0 days 00:00:12.910000	-1.789159
0 days 00:00:12.920000	-1.869836
0 days 00:00:12.930000	-1.962589
0 days 00:00:12.940000	-2.082154
0 days 00:00:12.950000	-2.223374
0 days 00:00:12.960000	-2.389211
0 days 00:00:12.970000	-2.559862
0 days 00:00:12.980000	-2.718434
0 days 00:00:12.990000	-2.871997
0 days 00:00:13	-2.9928790000000003
0 days 00:00:13.010000	-3.087437
0 days 00:00:13.020000	-3.159516
0 days 00:00:13.030000	-3.22138
0 days 00:00:13.040000	-3.2775230000000004
0 days 00:00:13.050000	-3.308585
0 days 00:00:13.060000	-3.312675
0 days 00:00:13.070000	-3.30605
0 days 00:00:13.080000	-3.307344
0 days 00:00:13.090000	-3.3299800000000004
0 days 00:00:13.100000	-3.296818
0 days 00:00:13.110000	-3.1141
0 days 00:00:13.120000	-2.2609049999999997
0 days 00:00:13.130000	-0.6567609999999999
0 days 00:00:13.140000	0.570014
0 days 00:00:13.150000	1.3078290000000001
0 days 00:00:13.160000	1.724307
0 days 00:00:13.170000	2.056936
0 days 00:00:13.180000	2.343636
0 days 00:00:13.190000	2.6100830000000004
0 days 00:00:13.200000	2.811117
0 days 00:00:13.210000	2.908264
0 days 00:00:13.220000	2.841307
0 days 00:00:13.230000	2.5899490000000003
0 days 00:00:13.240000	2.299299
0 days 00:00:13.250000	2.194353
0 days 00:00:13.260000	2.382682
0 days 00:00:13.270000	2.733634
0 days 00:00:13.280000	3.07099
0 days 00:00:13.290000	3.3074800000000004
0 days 00:00:13.300000	3.4901129999999996
0 days 00:00:13.310000	3.658761
0 days 00:00:13.320000	3.807749
0 days 00:00:13.330000	3.9097519999999997
0 days 00:00:13.340000	3.942538
0 days 00:00:13.350000	3.9320440000000003
0 days 00:00:13.360000	3.92421
0 days 00:00:13.370000	3.916457
0 days 00:00:13.380000	3.921175
0 days 00:00:13.390000	3.936521
0 days 00:00:13.400000	3.9662580000000003
0 days 00:00:13.410000	3.965764
0 days 00:00:13.420000	3.907567
0 days 00:00:13.430000	3.7874440000000003
0 days 00:00:13.440000	3.643567
0 days 00:00:13.450000	3.44047
0 days 00:00:13.460000	3.168315
0 days 00:00:13.470000	2.773455
0 days 00:00:13.480000	2.2906299999999997
0 days 00:00:13.490000	1.799922
0 days 00:00:13.500000	1.39143
0 days 00:00:13.510000	1.131936
0 days 00:00:13.520000	1.020724
0 days 00:00:13.530000	1.0966850000000001
0 days 00:00:13.540000	1.383972
0 days 00:00:13.550000	1.85512
0 days 00:00:13.560000	2.316869
0 days 00:00:13.570000	2.531282
0 days 00:00:13.580000	2.348233
0 days 00:00:13.590000	1.860137
0 days 00:00:13.600000	1.255733
0 days 00:00:13.610000	0.638263
0 days 00:00:13.620000	0.076
0 days 00:00:13.630000	-0.41557
0 days 00:00:13.640000	-0.872382
0 days 00:00:13.650000	-1.270461
0 days 00:00:13.660000	-2.2326479999999997
0 days 00:00:13.670000	0.43113599999999996
0 days 00:00:13.680000	0.11823099999999999
0 days 00:00:13.690000	-4.145862
0 days 00:00:13.700000	-3.224894
0 days 00:00:13.710000	-1.242694
0 days 00:00:13.720000	-1.6841509999999997
0 days 00:00:13.730000	-2.252683
0 days 00:00:13.740000	-2.145426
0 days 00:00:13.750000	-1.782688
0 days 00:00:13.760000	-1.37764
0 days 00:00:13.770000	-1.291172
0 days 00:00:13.780000	-1.2153370000000001
0 days 00:00:13.790000	-1.101493
0 days 00:00:13.800000	-1.019259
0 days 00:00:13.810000	-0.9631860000000001
0 days 00:00:13.820000	-0.9645799999999999
0 days 00:00:13.830000	-1.007317
0 days 00:00:13.840000	-1.083496
0 days 00:00:13.850000	-1.189817
0 days 00:00:13.860000	-1.298414
0 days 00:00:13.870000	-1.177236
0 days 00:00:13.880000	-0.860403
0 days 00:00:13.890000	-0.549404
0 days 00:00:13.900000	-0.421494
0 days 00:00:13.910000	-0.29483400000000004
0 days 00:00:13.920000	-0.167042
0 days 00:00:13.930000	-0.079072
0 days 00:00:13.940000	-0.034527999999999996
0 days 00:00:13.950000	0.000212
0 days 00:00:13.960000	0.01896
0 days 00:00:13.970000	0.026723
0 days 00:00:13.980000	0.040958
0 days 00:00:13.990000	0.040623
0 days 00:00:14	0.038308
0 days 00:00:14.010000	0.03322
0 days 00:00:14.020000	0.031729
0 days 00:00:14.030000	0.032214
0 days 00:00:14.040000	0.040581
0 days 00:00:14.050000	0.03758
0 days 00:00:14.060000	0.040358
0 days 00:00:14.070000	0.032693
0 days 00:00:14.080000	0.027127
0 days 00:00:14.090000	0.022046
0 days 00:00:14.100000	0.016745
0 days 00:00:14.110000	0.013288999999999999
0 days 00:00:14.120000	0.004509
0 days 00:00:14.130000	-0.0047350000000000005
0 days 00:00:14.140000	-0.014011000000000001
0 days 00:00:14.150000	-0.025338
0 days 00:00:14.160000	-0.036877999999999994
0 days 00:00:14.170000	-0.046008
0 days 00:00:14.180000	-0.057016
0 days 00:00:14.190000	-0.06854500000000001
0 days 00:00:14.200000	-0.074384
0 days 00:00:14.210000	-0.087538
0 days 00:00:14.220000	-0.09703099999999999
0 days 00:00:14.230000	-0.097798
0 days 00:00:14.240000	-0.10118200000000001
0 days 00:00:14.250000	-0.097357
0 days 00:00:14.260000	-0.095726
0 days 00:00:14.270000	-0.091805
0 days 00:00:14.280000	-0.089771
0 days 00:00:14.290000	-0.081472
0 days 00:00:14.300000	-0.076142
0 days 00:00:14.310000	-0.06299600000000001
0 days 00:00:14.320000	-0.05851
0 days 00:00:14.330000	-0.051465
0 days 00:00:14.340000	-0.042805
0 days 00:00:14.350000	-0.032056
0 days 00:00:14.360000	-0.028208999999999998
0 days 00:00:14.370000	-0.0211
0 days 00:00:14.380000	-0.02126
0 days 00:00:14.390000	-0.018015
0 days 00:00:14.400000	-0.020101
0 days 00:00:14.410000	-0.022859
0 days 00:00:14.420000	-0.032552
0 days 00:00:14.430000	-0.034469
0 days 00:00:14.440000	-0.044911
0 days 00:00:14.450000	-0.053951
0 days 00:00:14.460000	-0.061375
0 days 00:00:14.470000	-0.070494
0 days 00:00:14.480000	-0.07921900000000001
0 days 00:00:14.490000	-0.084816
0 days 00:00:14.500000	-0.085194
0 days 00:00:14.510000	-0.08897999999999999
0 days 00:00:14.520000	-0.08744199999999999
0 days 00:00:14.530000	-0.08924299999999999
0 days 00:00:14.540000	-0.09700299999999999
0 days 00:00:14.550000	-0.10109299999999999
0 days 00:00:14.560000	-0.10395399999999999
0 days 00:00:14.570000	-0.107379
0 days 00:00:14.580000	-0.10653599999999999
0 days 00:00:14.590000	-0.10807
0 days 00:00:14.600000	-0.099272
0 days 00:00:14.610000	-0.095193
0 days 00:00:14.620000	-0.092552
0 days 00:00:14.630000	-0.09064900000000001
0 days 00:00:14.640000	-0.107427
0 days 00:00:14.650000	-0.128161
0 days 00:00:14.660000	-0.144254
0 days 00:00:14.670000	-0.16225
0 days 00:00:14.680000	-0.17843399999999998
0 days 00:00:14.690000	-0.19005899999999998
0 days 00:00:14.700000	-0.210102
0 days 00:00:14.710000	-0.228618
0 days 00:00:14.720000	-0.248637
0 days 00:00:14.730000	-0.266471
0 days 00:00:14.740000	-0.28826
0 days 00:00:14.750000	-0.323191
0 days 00:00:14.760000	-0.368205
0 days 00:00:14.770000	-0.422659
0 days 00:00:14.780000	-0.497907
0 days 00:00:14.790000	-0.59059
0 days 00:00:14.800000	-0.704485
0 days 00:00:14.810000	-0.819018
0 days 00:00:14.820000	-0.9297059999999999
0 days 00:00:14.830000	-1.039023
0 days 00:00:14.840000	-1.136331
0 days 00:00:14.850000	-1.2356260000000001
0 days 00:00:14.860000	-1.331474
0 days 00:00:14.870000	-1.418241
0 days 00:00:14.880000	-1.506255
0 days 00:00:14.890000	-1.5992620000000002
0 days 00:00:14.900000	-1.7015099999999999
0 days 00:00:14.910000	-1.813566
0 days 00:00:14.920000	-1.922754
0 days 00:00:14.930000	-2.022967
0 days 00:00:14.940000	-2.111816
0 days 00:00:14.950000	-2.175831
0 days 00:00:14.960000	-2.217324
0 days 00:00:14.970000	-2.256154
0 days 00:00:14.980000	-2.290305
0 days 00:00:14.990000	-2.3139979999999998
0 days 00:00:15	-2.3631849999999996
0 days 00:00:15.010000	-2.397353
0 days 00:00:15.020000	-2.438955
0 days 00:00:15.030000	-2.476089
0 days 00:00:15.040000	-2.510859
0 days 00:00:15.050000	-2.548516
0 days 00:00:15.060000	-2.569816
0 days 00:00:15.070000	-2.626411
0 days 00:00:15.080000	-2.680879
0 days 00:00:15.090000	-2.7368759999999996
0 days 00:00:15.100000	-2.793552
0 days 00:00:15.110000	-2.830187
0 days 00:00:15.120000	-2.833361
0 days 00:00:15.130000	-2.7982709999999997
0 days 00:00:15.140000	-2.7496240000000003
0 days 00:00:15.150000	-2.724741
0 days 00:00:15.160000	-2.7564349999999997
0 days 00:00:15.170000	-2.732932
0 days 00:00:15.180000	-2.656404
0 days 00:00:15.190000	-2.255276
0 days 00:00:15.200000	-0.9578139999999999
0 days 00:00:15.210000	0.533079
0 days 00:00:15.220000	1.503493
0 days 00:00:15.230000	2.16388
0 days 00:00:15.240000	2.6865509999999997
0 days 00:00:15.250000	3.037635
0 days 00:00:15.260000	3.162757
0 days 00:00:15.270000	3.156443
0 days 00:00:15.280000	2.99405
0 days 00:00:15.290000	2.667405
0 days 00:00:15.300000	2.239598
0 days 00:00:15.310000	2.008731
0 days 00:00:15.320000	2.146242
0 days 00:00:15.330000	2.5271209999999997
0 days 00:00:15.340000	2.888921
0 days 00:00:15.350000	3.114034
0 days 00:00:15.360000	3.232151
0 days 00:00:15.370000	3.3350190000000004
0 days 00:00:15.380000	3.438022
0 days 00:00:15.390000	3.513554
0 days 00:00:15.400000	3.539689
0 days 00:00:15.410000	3.538792
0 days 00:00:15.420000	3.5437410000000003
0 days 00:00:15.430000	3.581491
0 days 00:00:15.440000	3.627436
0 days 00:00:15.450000	3.6712190000000002
0 days 00:00:15.460000	3.695069
0 days 00:00:15.470000	3.676504
0 days 00:00:15.480000	3.6231690000000003
0 days 00:00:15.490000	3.547153
0 days 00:00:15.500000	3.466558
0 days 00:00:15.510000	3.372902
0 days 00:00:15.520000	3.228196
0 days 00:00:15.530000	3.038023
0 days 00:00:15.540000	2.801482
0 days 00:00:15.550000	2.49539
0 days 00:00:15.560000	2.149625
0 days 00:00:15.570000	1.8718810000000001
0 days 00:00:15.580000	1.7176220000000002
0 days 00:00:15.590000	1.710191
0 days 00:00:15.600000	1.9015529999999998
0 days 00:00:15.610000	2.2656419999999997
0 days 00:00:15.620000	2.730502
0 days 00:00:15.630000	3.1619770000000003
0 days 00:00:15.640000	3.457561
0 days 00:00:15.650000	3.456768
0 days 00:00:15.660000	3.093718
0 days 00:00:15.670000	2.4061939999999997
0 days 00:00:15.680000	1.52334
0 days 00:00:15.690000	0.646922
0 days 00:00:15.700000	-0.08029299999999999
0 days 00:00:15.710000	-0.622603
0 days 00:00:15.720000	-1.0469899999999999
0 days 00:00:15.730000	-1.4227040000000002
0 days 00:00:15.740000	-1.7698939999999999
0 days 00:00:15.750000	-2.072295
0 days 00:00:15.760000	-2.293672
0 days 00:00:15.770000	-2.264319
0 days 00:00:15.780000	-3.241773
0 days 00:00:15.790000	0.408071
0 days 00:00:15.800000	-0.50492
0 days 00:00:15.810000	-6.181801
0 days 00:00:15.820000	-5.123492
0 days 00:00:15.830000	-2.783629
0 days 00:00:15.840000	-2.557604
0 days 00:00:15.850000	-2.964918
0 days 00:00:15.860000	-2.373776
0 days 00:00:15.870000	-1.498278
0 days 00:00:15.880000	-0.267913
0 days 00:00:15.890000	-0.006899
0 days 00:00:15.900000	-0.082403
0 days 00:00:15.910000	0.016205
0 days 00:00:15.920000	-0.009906
0 days 00:00:15.930000	-0.018856
0 days 00:00:15.940000	0.012292
0 days 00:00:15.950000	0.026735000000000002
0 days 00:00:15.960000	0.02288
0 days 00:00:15.970000	0.026769
0 days 00:00:15.980000	-0.016128
0 days 00:00:15.990000	-0.053348
0 days 00:00:16	-0.066332
0 days 00:00:16.010000	-0.075518
0 days 00:00:16.020000	-0.087733
0 days 00:00:16.030000	-0.084717
0 days 00:00:16.040000	-0.075777
0 days 00:00:16.050000	-0.060246
0 days 00:00:16.060000	-0.039408
0 days 00:00:16.070000	-0.014913999999999998
0 days 00:00:16.080000	0.005658
0 days 00:00:16.090000	0.028664999999999996
0 days 00:00:16.100000	0.042865
0 days 00:00:16.110000	0.050948
0 days 00:00:16.120000	0.051689
0 days 00:00:16.130000	0.046088
0 days 00:00:16.140000	0.040226
0 days 00:00:16.150000	0.032915
0 days 00:00:16.160000	0.024357
0 days 00:00:16.170000	0.017504
0 days 00:00:16.180000	0.008468999999999999
0 days 00:00:16.190000	-0.0008359999999999999
0 days 00:00:16.200000	-0.012556
0 days 00:00:16.210000	-0.019613
0 days 00:00:16.220000	-0.029119
0 days 00:00:16.230000	-0.033956
0 days 00:00:16.240000	-0.037824
0 days 00:00:16.250000	-0.039144
0 days 00:00:16.260000	-0.046926
0 days 00:00:16.270000	-0.048301
0 days 00:00:16.280000	-0.048836000000000004
0 days 00:00:16.290000	-0.043851
0 days 00:00:16.300000	-0.037747
0 days 00:00:16.310000	-0.031881
0 days 00:00:16.320000	-0.022040999999999998
0 days 00:00:16.330000	-0.015767
0 days 00:00:16.340000	-0.009895999999999999
0 days 00:00:16.350000	-0.0024809999999999997
0 days 00:00:16.360000	0.00038500000000000003
0 days 00:00:16.370000	0.004296
0 days 00:00:16.380000	0.014704
0 days 00:00:16.390000	0.020905
0 days 00:00:16.400000	0.022454
0 days 00:00:16.410000	0.022275
0 days 00:00:16.420000	0.023944999999999998
0 days 00:00:16.430000	0.025468
0 days 00:00:16.440000	0.010586
0 days 00:00:16.450000	0.006954000000000001
0 days 00:00:16.460000	-0.010587000000000001
0 days 00:00:16.470000	-0.020364
0 days 00:00:16.480000	-0.032072
0 days 00:00:16.490000	-0.044068
0 days 00:00:16.500000	-0.060478
0 days 00:00:16.510000	-0.07731299999999999
0 days 00:00:16.520000	-0.09358999999999999
0 days 00:00:16.530000	-0.106002
0 days 00:00:16.540000	-0.11754300000000001
0 days 00:00:16.550000	-0.124207
0 days 00:00:16.560000	-0.134394
0 days 00:00:16.570000	-0.141869
0 days 00:00:16.580000	-0.14640899999999998
0 days 00:00:16.590000	-0.156021
0 days 00:00:16.600000	-0.170369
0 days 00:00:16.610000	-0.182144
0 days 00:00:16.620000	-0.200299
0 days 00:00:16.630000	-0.221387
0 days 00:00:16.640000	-0.24572600000000003
0 days 00:00:16.650000	-0.2787
0 days 00:00:16.660000	-0.308646
0 days 00:00:16.670000	-0.326231
0 days 00:00:16.680000	-0.33210100000000004
0 days 00:00:16.690000	-0.326917
0 days 00:00:16.700000	-0.314123
0 days 00:00:16.710000	-0.292917
0 days 00:00:16.720000	-0.260301
0 days 00:00:16.730000	-0.230458
0 days 00:00:16.740000	-0.205711
0 days 00:00:16.750000	-0.19025
0 days 00:00:16.760000	-0.186274
0 days 00:00:16.770000	-0.187578
0 days 00:00:16.780000	-0.200668
0 days 00:00:16.790000	-0.225208
0 days 00:00:16.800000	-0.257046
0 days 00:00:16.810000	-0.29651500000000003
0 days 00:00:16.820000	-0.333935
0 days 00:00:16.830000	-0.373799
0 days 00:00:16.840000	-0.42316400000000004
0 days 00:00:16.850000	-0.479312
0 days 00:00:16.860000	-0.560712
0 days 00:00:16.870000	-0.669964
0 days 00:00:16.880000	-0.813966
0 days 00:00:16.890000	-0.978564
0 days 00:00:16.900000	-1.152136
0 days 00:00:16.910000	-1.3076450000000002
0 days 00:00:16.920000	-1.449491
0 days 00:00:16.930000	-1.5790030000000002
0 days 00:00:16.940000	-1.7207189999999999
0 days 00:00:16.950000	-1.865418
0 days 00:00:16.960000	-2.0258979999999998
0 days 00:00:16.970000	-2.1836029999999997
0 days 00:00:16.980000	-2.3397509999999997
0 days 00:00:16.990000	-2.486725
0 days 00:00:17	-2.6208009999999997
0 days 00:00:17.010000	-2.744587
0 days 00:00:17.020000	-2.841436
0 days 00:00:17.030000	-2.944483
0 days 00:00:17.040000	-3.01431
0 days 00:00:17.050000	-3.077528
0 days 00:00:17.060000	-3.120034
0 days 00:00:17.070000	-3.143
0 days 00:00:17.080000	-3.163948
0 days 00:00:17.090000	-3.1301930000000002
0 days 00:00:17.100000	-3.1019639999999997
0 days 00:00:17.110000	-3.053677
0 days 00:00:17.120000	-2.959577
0 days 00:00:17.130000	-2.8695939999999998
0 days 00:00:17.140000	-2.7820110000000002
0 days 00:00:17.150000	-2.7115169999999997
0 days 00:00:17.160000	-2.60604
0 days 00:00:17.170000	-2.474601
0 days 00:00:17.180000	-2.270281
0 days 00:00:17.190000	-2.065787
0 days 00:00:17.200000	-1.8298590000000001
0 days 00:00:17.210000	-1.620997
0 days 00:00:17.220000	-1.464793
0 days 00:00:17.230000	-1.203549
0 days 00:00:17.240000	-0.46308599999999994
