# Supplementary material for: A topological data analysis-based method for gait signals with an application to the study of multiple sclerosis
Source: PLoS One. 2022 May 13;17(5):e0268475. doi: 10.1371/journal.pone.0268475 (PMC9106173; doi:10.1371/journal.pone.0268475)
Supplement: S1 Data — (ZIP) [file pone.0268475.s005.zip › PlosOneData/Pathological_subjects/MS_198]

	Gyr_Y
0 days 00:00:08.540000	-0.065708
0 days 00:00:08.550000	-0.779488
0 days 00:00:08.560000	-1.458825
0 days 00:00:08.570000	-2.183385
0 days 00:00:08.580000	-2.754324
0 days 00:00:08.590000	-2.297672
0 days 00:00:08.600000	-2.2239299999999997
0 days 00:00:08.610000	-2.576225
0 days 00:00:08.620000	-2.682242
0 days 00:00:08.630000	-2.452254
0 days 00:00:08.640000	-2.3505979999999997
0 days 00:00:08.650000	-0.959822
0 days 00:00:08.660000	-0.49806999999999996
0 days 00:00:08.670000	-0.60431
0 days 00:00:08.680000	-0.643429
0 days 00:00:08.690000	-0.5978
0 days 00:00:08.700000	-0.46074
0 days 00:00:08.710000	-0.289864
0 days 00:00:08.720000	-0.200672
0 days 00:00:08.730000	-0.146765
0 days 00:00:08.740000	-0.10228999999999999
0 days 00:00:08.750000	-0.0629
0 days 00:00:08.760000	-0.030611000000000003
0 days 00:00:08.770000	-0.009566
0 days 00:00:08.780000	-0.008419
0 days 00:00:08.790000	-0.0029579999999999997
0 days 00:00:08.800000	-0.0036079999999999997
0 days 00:00:08.810000	-0.010659
0 days 00:00:08.820000	-0.015580000000000002
0 days 00:00:08.830000	-0.021333
0 days 00:00:08.840000	-0.025843
0 days 00:00:08.850000	-0.033571
0 days 00:00:08.860000	-0.02975
0 days 00:00:08.870000	-0.031458
0 days 00:00:08.880000	-0.017774
0 days 00:00:08.890000	-0.004338
0 days 00:00:08.900000	0.011553
0 days 00:00:08.910000	0.02725
0 days 00:00:08.920000	0.035842
0 days 00:00:08.930000	0.048253
0 days 00:00:08.940000	0.052178999999999996
0 days 00:00:08.950000	0.051179
0 days 00:00:08.960000	0.052295
0 days 00:00:08.970000	0.047616000000000006
0 days 00:00:08.980000	0.047974
0 days 00:00:08.990000	0.046049
0 days 00:00:09	0.041418
0 days 00:00:09.010000	0.044748
0 days 00:00:09.020000	0.034475
0 days 00:00:09.030000	0.038149
0 days 00:00:09.040000	0.023898
0 days 00:00:09.050000	0.020777
0 days 00:00:09.060000	0.018940000000000002
0 days 00:00:09.070000	0.011927
0 days 00:00:09.080000	0.011078
0 days 00:00:09.090000	0.013275
0 days 00:00:09.100000	0.013899000000000002
0 days 00:00:09.110000	0.0178
0 days 00:00:09.120000	0.021049000000000002
0 days 00:00:09.130000	0.038718
0 days 00:00:09.140000	0.06019
0 days 00:00:09.150000	0.082886
0 days 00:00:09.160000	0.105347
0 days 00:00:09.170000	0.128674
0 days 00:00:09.180000	0.15043399999999998
0 days 00:00:09.190000	0.152055
0 days 00:00:09.200000	0.148393
0 days 00:00:09.210000	0.12498599999999999
0 days 00:00:09.220000	0.070796
0 days 00:00:09.230000	0.017207
0 days 00:00:09.240000	-0.041525
0 days 00:00:09.250000	-0.114053
0 days 00:00:09.260000	-0.23244
0 days 00:00:09.270000	-0.396878
0 days 00:00:09.280000	-0.510362
0 days 00:00:09.290000	-0.641428
0 days 00:00:09.300000	-0.905198
0 days 00:00:09.310000	-1.148193
0 days 00:00:09.320000	-1.400177
0 days 00:00:09.330000	-1.6248129999999998
0 days 00:00:09.340000	-1.863982
0 days 00:00:09.350000	-2.128225
0 days 00:00:09.360000	-2.375722
0 days 00:00:09.370000	-2.646011
0 days 00:00:09.380000	-3.036991
0 days 00:00:09.390000	-3.391939
0 days 00:00:09.400000	-3.688461
0 days 00:00:09.410000	-3.944714
0 days 00:00:09.420000	-4.182307
0 days 00:00:09.430000	-4.3689800000000005
0 days 00:00:09.440000	-4.445994000000001
0 days 00:00:09.450000	-4.427377
0 days 00:00:09.460000	-4.297594
0 days 00:00:09.470000	-4.091769
0 days 00:00:09.480000	-3.8493459999999997
0 days 00:00:09.490000	-3.6339639999999997
0 days 00:00:09.500000	-3.461585
0 days 00:00:09.510000	-3.2305099999999998
0 days 00:00:09.520000	-2.64741
0 days 00:00:09.530000	-1.9891740000000002
0 days 00:00:09.540000	-1.485311
0 days 00:00:09.550000	-0.944364
0 days 00:00:09.560000	-0.263823
0 days 00:00:09.570000	0.344744
0 days 00:00:09.580000	1.001839
0 days 00:00:09.590000	1.577382
0 days 00:00:09.600000	2.09295
0 days 00:00:09.610000	2.4725029999999997
0 days 00:00:09.620000	2.7209659999999998
0 days 00:00:09.630000	2.917402
0 days 00:00:09.640000	3.037132
0 days 00:00:09.650000	3.118824
0 days 00:00:09.660000	3.214572
0 days 00:00:09.670000	3.3148449999999996
0 days 00:00:09.680000	3.4147160000000003
0 days 00:00:09.690000	3.501707
0 days 00:00:09.700000	3.536339
0 days 00:00:09.710000	3.575644
0 days 00:00:09.720000	3.620802
0 days 00:00:09.730000	3.662549
0 days 00:00:09.740000	3.689333
0 days 00:00:09.750000	3.7202919999999997
0 days 00:00:09.760000	3.7442699999999998
0 days 00:00:09.770000	3.761627
0 days 00:00:09.780000	3.7847510000000004
0 days 00:00:09.790000	3.780807
0 days 00:00:09.800000	3.752386
0 days 00:00:09.810000	3.718784
0 days 00:00:09.820000	3.673597
0 days 00:00:09.830000	3.622007
0 days 00:00:09.840000	3.532051
0 days 00:00:09.850000	3.391479
0 days 00:00:09.860000	3.214666
0 days 00:00:09.870000	2.9921740000000003
0 days 00:00:09.880000	2.701252
0 days 00:00:09.890000	2.362942
0 days 00:00:09.900000	2.044501
0 days 00:00:09.910000	1.744264
0 days 00:00:09.920000	1.4343059999999999
0 days 00:00:09.930000	1.1088069999999999
0 days 00:00:09.940000	0.752648
0 days 00:00:09.950000	0.37499099999999996
0 days 00:00:09.960000	0.011349
0 days 00:00:09.970000	-0.31354299999999996
0 days 00:00:09.980000	-1.334924
0 days 00:00:09.990000	-2.643621
0 days 00:00:10	-2.760468
0 days 00:00:10.010000	-2.637858
0 days 00:00:10.020000	-3.012189
0 days 00:00:10.030000	-3.408833
0 days 00:00:10.040000	-3.193347
0 days 00:00:10.050000	-2.7478029999999998
0 days 00:00:10.060000	-2.546521
0 days 00:00:10.070000	-2.437812
0 days 00:00:10.080000	-2.02293
0 days 00:00:10.090000	-0.826426
0 days 00:00:10.100000	-0.667099
0 days 00:00:10.110000	-0.64505
0 days 00:00:10.120000	-0.5527770000000001
0 days 00:00:10.130000	-0.479662
0 days 00:00:10.140000	-0.359673
0 days 00:00:10.150000	-0.280787
0 days 00:00:10.160000	-0.233438
0 days 00:00:10.170000	-0.187382
0 days 00:00:10.180000	-0.13215
0 days 00:00:10.190000	-0.09498200000000001
0 days 00:00:10.200000	-0.068101
0 days 00:00:10.210000	-0.045466
0 days 00:00:10.220000	-0.034829
0 days 00:00:10.230000	-0.027674
0 days 00:00:10.240000	-0.033142000000000005
0 days 00:00:10.250000	-0.034628
0 days 00:00:10.260000	-0.040708999999999995
0 days 00:00:10.270000	-0.042352
0 days 00:00:10.280000	-0.039715
0 days 00:00:10.290000	-0.043470999999999996
0 days 00:00:10.300000	-0.027624
0 days 00:00:10.310000	-0.016247
0 days 00:00:10.320000	-0.009075
0 days 00:00:10.330000	0.00656
0 days 00:00:10.340000	0.02449
0 days 00:00:10.350000	0.037118
0 days 00:00:10.360000	0.052645000000000004
0 days 00:00:10.370000	0.055761
0 days 00:00:10.380000	0.07839299999999999
0 days 00:00:10.390000	0.083741
0 days 00:00:10.400000	0.098349
0 days 00:00:10.410000	0.10101
0 days 00:00:10.420000	0.098613
0 days 00:00:10.430000	0.096961
0 days 00:00:10.440000	0.098759
0 days 00:00:10.450000	0.099975
0 days 00:00:10.460000	0.10032200000000001
0 days 00:00:10.470000	0.098827
0 days 00:00:10.480000	0.08846699999999999
0 days 00:00:10.490000	0.081857
0 days 00:00:10.500000	0.074399
0 days 00:00:10.510000	0.06114
0 days 00:00:10.520000	0.04892
0 days 00:00:10.530000	0.045516
0 days 00:00:10.540000	0.03217
0 days 00:00:10.550000	0.023932
0 days 00:00:10.560000	0.015309999999999999
0 days 00:00:10.570000	0.006171
0 days 00:00:10.580000	-0.001253
0 days 00:00:10.590000	-0.008832
0 days 00:00:10.600000	-0.009726
0 days 00:00:10.610000	-0.006631999999999999
0 days 00:00:10.620000	-0.005301
0 days 00:00:10.630000	-0.001591
0 days 00:00:10.640000	0.009257
0 days 00:00:10.650000	0.024386
0 days 00:00:10.660000	0.034355000000000004
0 days 00:00:10.670000	0.033855
0 days 00:00:10.680000	0.028323
0 days 00:00:10.690000	-0.023878
0 days 00:00:10.700000	-0.133449
0 days 00:00:10.710000	-0.2398
0 days 00:00:10.720000	-0.350224
0 days 00:00:10.730000	-0.484962
0 days 00:00:10.740000	-0.686516
0 days 00:00:10.750000	-1.063218
0 days 00:00:10.760000	-1.5182
0 days 00:00:10.770000	-1.9263810000000001
0 days 00:00:10.780000	-2.314052
0 days 00:00:10.790000	-2.6773759999999998
0 days 00:00:10.800000	-2.976689
0 days 00:00:10.810000	-3.228988
0 days 00:00:10.820000	-3.552828
0 days 00:00:10.830000	-3.978418
0 days 00:00:10.840000	-4.27579
0 days 00:00:10.850000	-4.517405
0 days 00:00:10.860000	-4.680696
0 days 00:00:10.870000	-4.736573
0 days 00:00:10.880000	-4.664401
0 days 00:00:10.890000	-4.545205
0 days 00:00:10.900000	-4.313959
0 days 00:00:10.910000	-4.028832
0 days 00:00:10.920000	-3.7007510000000003
0 days 00:00:10.930000	-3.338488
0 days 00:00:10.940000	-2.64812
0 days 00:00:10.950000	-1.789826
0 days 00:00:10.960000	-1.209076
0 days 00:00:10.970000	-0.672964
0 days 00:00:10.980000	-0.006978
0 days 00:00:10.990000	0.718028
0 days 00:00:11	1.439087
0 days 00:00:11.010000	2.026914
0 days 00:00:11.020000	2.448989
0 days 00:00:11.030000	2.630242
0 days 00:00:11.040000	2.6671720000000003
0 days 00:00:11.050000	2.6854080000000002
0 days 00:00:11.060000	2.772907
0 days 00:00:11.070000	2.9532380000000003
0 days 00:00:11.080000	3.0222860000000003
0 days 00:00:11.090000	2.9907049999999997
0 days 00:00:11.100000	2.9568220000000003
0 days 00:00:11.110000	2.915551
0 days 00:00:11.120000	2.883051
0 days 00:00:11.130000	2.8948869999999998
0 days 00:00:11.140000	2.929459
0 days 00:00:11.150000	2.9331099999999997
0 days 00:00:11.160000	2.920482
0 days 00:00:11.170000	2.924389
0 days 00:00:11.180000	2.9639279999999997
0 days 00:00:11.190000	3.026319
0 days 00:00:11.200000	3.094471
0 days 00:00:11.210000	3.169527
0 days 00:00:11.220000	3.2098459999999998
0 days 00:00:11.230000	3.229028
0 days 00:00:11.240000	3.2305900000000003
0 days 00:00:11.250000	3.191586
0 days 00:00:11.260000	3.113578
0 days 00:00:11.270000	3.000625
0 days 00:00:11.280000	2.872416
0 days 00:00:11.290000	2.725711
0 days 00:00:11.300000	2.496052
0 days 00:00:11.310000	1.913409
0 days 00:00:11.320000	1.7485970000000002
0 days 00:00:11.330000	1.4834319999999999
0 days 00:00:11.340000	1.265015
0 days 00:00:11.350000	0.79381
0 days 00:00:11.360000	0.25769000000000003
0 days 00:00:11.370000	-0.316418
0 days 00:00:11.380000	-0.9888549999999999
0 days 00:00:11.390000	-1.917974
0 days 00:00:11.400000	-3.137625
0 days 00:00:11.410000	-3.443325
0 days 00:00:11.420000	-2.852489
0 days 00:00:11.430000	-3.0136540000000003
0 days 00:00:11.440000	-3.170721
0 days 00:00:11.450000	-2.81073
0 days 00:00:11.460000	-2.3646
0 days 00:00:11.470000	-0.757117
0 days 00:00:11.480000	-0.54679
0 days 00:00:11.490000	-0.532674
0 days 00:00:11.500000	-0.41569700000000004
0 days 00:00:11.510000	-0.295092
0 days 00:00:11.520000	-0.178831
0 days 00:00:11.530000	-0.137023
0 days 00:00:11.540000	-0.127452
0 days 00:00:11.550000	-0.12338199999999999
0 days 00:00:11.560000	-0.11512
0 days 00:00:11.570000	-0.082808
0 days 00:00:11.580000	-0.060328999999999994
0 days 00:00:11.590000	-0.045151
0 days 00:00:11.600000	-0.037681
0 days 00:00:11.610000	-0.030574
0 days 00:00:11.620000	-0.027502999999999996
0 days 00:00:11.630000	-0.024895
0 days 00:00:11.640000	-0.020322
0 days 00:00:11.650000	-0.037114
0 days 00:00:11.660000	-0.035274
0 days 00:00:11.670000	-0.04386
0 days 00:00:11.680000	-0.042201
0 days 00:00:11.690000	-0.038051
0 days 00:00:11.700000	-0.036455
0 days 00:00:11.710000	-0.035858999999999995
0 days 00:00:11.720000	-0.032913
0 days 00:00:11.730000	-0.02093
0 days 00:00:11.740000	-0.014225999999999999
0 days 00:00:11.750000	-0.005874
0 days 00:00:11.760000	0.010182
0 days 00:00:11.770000	0.025764
0 days 00:00:11.780000	0.037495
0 days 00:00:11.790000	0.036914999999999996
0 days 00:00:11.800000	0.033735
0 days 00:00:11.810000	0.03878
0 days 00:00:11.820000	0.049045
0 days 00:00:11.830000	0.05984400000000001
0 days 00:00:11.840000	0.067067
0 days 00:00:11.850000	0.078546
0 days 00:00:11.860000	0.08695399999999999
0 days 00:00:11.870000	0.08827
0 days 00:00:11.880000	0.10270499999999999
0 days 00:00:11.890000	0.11108599999999999
0 days 00:00:11.900000	0.092975
0 days 00:00:11.910000	0.082273
0 days 00:00:11.920000	0.084816
0 days 00:00:11.930000	0.08441799999999999
0 days 00:00:11.940000	0.073251
0 days 00:00:11.950000	0.061985000000000005
0 days 00:00:11.960000	0.05145
0 days 00:00:11.970000	0.039427
0 days 00:00:11.980000	0.021136000000000002
0 days 00:00:11.990000	-0.002913
0 days 00:00:12	-0.037382
0 days 00:00:12.010000	-0.08104199999999999
0 days 00:00:12.020000	-0.139654
0 days 00:00:12.030000	-0.20311700000000002
0 days 00:00:12.040000	-0.268016
0 days 00:00:12.050000	-0.356049
0 days 00:00:12.060000	-0.46528500000000006
0 days 00:00:12.070000	-0.635446
0 days 00:00:12.080000	-0.897019
0 days 00:00:12.090000	-1.155985
0 days 00:00:12.100000	-1.355746
0 days 00:00:12.110000	-1.549751
0 days 00:00:12.120000	-1.801262
0 days 00:00:12.130000	-2.087784
0 days 00:00:12.140000	-2.325829
0 days 00:00:12.150000	-2.577801
0 days 00:00:12.160000	-2.927268
0 days 00:00:12.170000	-3.274039
0 days 00:00:12.180000	-3.53663
0 days 00:00:12.190000	-3.7682269999999995
0 days 00:00:12.200000	-3.98375
0 days 00:00:12.210000	-4.129328
0 days 00:00:12.220000	-4.171508
0 days 00:00:12.230000	-4.099991
0 days 00:00:12.240000	-3.922391
0 days 00:00:12.250000	-3.7133
0 days 00:00:12.260000	-3.510534
0 days 00:00:12.270000	-3.344001
0 days 00:00:12.280000	-3.203758
0 days 00:00:12.290000	-3.1009439999999997
0 days 00:00:12.300000	-3.00671
0 days 00:00:12.310000	-2.8386240000000003
0 days 00:00:12.320000	-2.342925
0 days 00:00:12.330000	-1.8447419999999999
0 days 00:00:12.340000	-1.513456
0 days 00:00:12.350000	-1.159035
0 days 00:00:12.360000	-0.6434840000000001
0 days 00:00:12.370000	0.0017350000000000002
0 days 00:00:12.380000	0.6854140000000001
0 days 00:00:12.390000	1.376738
0 days 00:00:12.400000	1.982441
0 days 00:00:12.410000	2.4399509999999998
0 days 00:00:12.420000	2.683867
0 days 00:00:12.430000	2.717721
0 days 00:00:12.440000	2.507307
0 days 00:00:12.450000	2.710021
0 days 00:00:12.460000	2.6399060000000003
0 days 00:00:12.470000	2.623653
0 days 00:00:12.480000	2.575168
0 days 00:00:12.490000	2.557834
0 days 00:00:12.500000	2.416656
0 days 00:00:12.510000	2.444243
0 days 00:00:12.520000	2.4920299999999997
0 days 00:00:12.530000	2.5394669999999997
0 days 00:00:12.540000	2.551229
0 days 00:00:12.550000	2.56828
0 days 00:00:12.560000	2.626611
0 days 00:00:12.570000	2.718241
0 days 00:00:12.580000	2.769042
0 days 00:00:12.590000	2.8280060000000002
0 days 00:00:12.600000	2.936788
0 days 00:00:12.610000	3.034496
0 days 00:00:12.620000	3.09338
0 days 00:00:12.630000	3.12926
0 days 00:00:12.640000	3.142416
0 days 00:00:12.650000	3.1419029999999997
0 days 00:00:12.660000	3.133784
0 days 00:00:12.670000	3.104054
0 days 00:00:12.680000	3.042174
0 days 00:00:12.690000	2.94752
0 days 00:00:12.700000	2.829742
0 days 00:00:12.710000	2.6982779999999997
0 days 00:00:12.720000	2.564035
0 days 00:00:12.730000	2.4052759999999997
0 days 00:00:12.740000	2.0217110000000003
0 days 00:00:12.750000	1.7820630000000002
0 days 00:00:12.760000	1.6204379999999998
0 days 00:00:12.770000	1.327834
0 days 00:00:12.780000	0.846983
0 days 00:00:12.790000	0.061942
0 days 00:00:12.800000	-0.8934840000000001
0 days 00:00:12.810000	-1.555657
0 days 00:00:12.820000	-2.612646
0 days 00:00:12.830000	-3.735536
0 days 00:00:12.840000	-3.596223
0 days 00:00:12.850000	-3.692661
0 days 00:00:12.860000	-3.9014010000000003
0 days 00:00:12.870000	-2.744872
0 days 00:00:12.880000	-0.07849
0 days 00:00:12.890000	-0.43888699999999997
0 days 00:00:12.900000	-0.33805799999999997
0 days 00:00:12.910000	-0.025998
0 days 00:00:12.920000	0.014790000000000001
0 days 00:00:12.930000	0.0435
0 days 00:00:12.940000	0.025258000000000003
0 days 00:00:12.950000	-0.006346
0 days 00:00:12.960000	-0.017342
0 days 00:00:12.970000	-0.025071
0 days 00:00:12.980000	-0.023089
0 days 00:00:12.990000	-0.026442
0 days 00:00:13	-0.036164999999999996
0 days 00:00:13.010000	-0.045433999999999995
0 days 00:00:13.020000	-0.051965
0 days 00:00:13.030000	-0.057928
0 days 00:00:13.040000	-0.058753999999999994
0 days 00:00:13.050000	-0.049092000000000004
0 days 00:00:13.060000	-0.044532999999999996
0 days 00:00:13.070000	-0.028791000000000004
0 days 00:00:13.080000	-0.020886000000000002
0 days 00:00:13.090000	-0.009879
0 days 00:00:13.100000	-0.004646
0 days 00:00:13.110000	0.0008609999999999999
0 days 00:00:13.120000	0.0038810000000000003
0 days 00:00:13.130000	0.007774
0 days 00:00:13.140000	0.008747
0 days 00:00:13.150000	0.005413
0 days 00:00:13.160000	0.006664
0 days 00:00:13.170000	0.001906
0 days 00:00:13.180000	0.004053
0 days 00:00:13.190000	0.00392
0 days 00:00:13.200000	0.011629
0 days 00:00:13.210000	0.007849
0 days 00:00:13.220000	0.011496
0 days 00:00:13.230000	0.012832
0 days 00:00:13.240000	0.021284
0 days 00:00:13.250000	0.030105
0 days 00:00:13.260000	0.036279
0 days 00:00:13.270000	0.042447000000000006
0 days 00:00:13.280000	0.04655
0 days 00:00:13.290000	0.050157
0 days 00:00:13.300000	0.055228
0 days 00:00:13.310000	0.0509
0 days 00:00:13.320000	0.048795
0 days 00:00:13.330000	0.051185
0 days 00:00:13.340000	0.04712
0 days 00:00:13.350000	0.046273
0 days 00:00:13.360000	0.044161
0 days 00:00:13.370000	0.047511000000000005
0 days 00:00:13.380000	0.050375
0 days 00:00:13.390000	0.051634000000000006
0 days 00:00:13.400000	0.062295
0 days 00:00:13.410000	0.057812999999999996
0 days 00:00:13.420000	0.059547
0 days 00:00:13.430000	0.038471
0 days 00:00:13.440000	0.012184
0 days 00:00:13.450000	-0.033121
0 days 00:00:13.460000	-0.103647
0 days 00:00:13.470000	-0.21909499999999998
0 days 00:00:13.480000	-0.374725
0 days 00:00:13.490000	-0.519587
0 days 00:00:13.500000	-0.73342
0 days 00:00:13.510000	-1.061992
0 days 00:00:13.520000	-1.436182
0 days 00:00:13.530000	-1.8328419999999999
0 days 00:00:13.540000	-2.235523
0 days 00:00:13.550000	-2.61638
0 days 00:00:13.560000	-2.976871
0 days 00:00:13.570000	-3.319871
0 days 00:00:13.580000	-3.795316
0 days 00:00:13.590000	-4.224211
0 days 00:00:13.600000	-4.574374
0 days 00:00:13.610000	-4.878289
0 days 00:00:13.620000	-5.110913
0 days 00:00:13.630000	-5.166867
0 days 00:00:13.640000	-5.099086
0 days 00:00:13.650000	-4.925827
0 days 00:00:13.660000	-4.627814
0 days 00:00:13.670000	-4.231656
0 days 00:00:13.680000	-3.9376089999999997
0 days 00:00:13.690000	-3.640078
0 days 00:00:13.700000	-3.165045
0 days 00:00:13.710000	-2.3095529999999997
0 days 00:00:13.720000	-1.492581
0 days 00:00:13.730000	-0.7512939999999999
0 days 00:00:13.740000	0.001849
0 days 00:00:13.750000	0.78995
0 days 00:00:13.760000	1.46176
0 days 00:00:13.770000	2.05227
0 days 00:00:13.780000	2.50244
0 days 00:00:13.790000	2.8466110000000002
0 days 00:00:13.800000	2.953184
0 days 00:00:13.810000	2.904446
0 days 00:00:13.820000	2.82246
0 days 00:00:13.830000	2.8216799999999997
0 days 00:00:13.840000	2.899907
0 days 00:00:13.850000	3.008727
0 days 00:00:13.860000	3.093227
0 days 00:00:13.870000	3.089083
0 days 00:00:13.880000	3.0634580000000002
0 days 00:00:13.890000	3.005227
0 days 00:00:13.900000	3.006052
0 days 00:00:13.910000	3.0336790000000002
0 days 00:00:13.920000	3.0619240000000003
0 days 00:00:13.930000	3.084384
0 days 00:00:13.940000	3.108076
0 days 00:00:13.950000	3.147351
0 days 00:00:13.960000	3.18624
0 days 00:00:13.970000	3.220761
0 days 00:00:13.980000	3.241803
0 days 00:00:13.990000	3.241158
0 days 00:00:14	3.198373
0 days 00:00:14.010000	3.12015
0 days 00:00:14.020000	3.031104
0 days 00:00:14.030000	2.928642
0 days 00:00:14.040000	2.8178229999999997
0 days 00:00:14.050000	2.726799
0 days 00:00:14.060000	2.6597939999999998
0 days 00:00:14.070000	2.593775
0 days 00:00:14.080000	2.480283
0 days 00:00:14.090000	2.296599
0 days 00:00:14.100000	2.059395
0 days 00:00:14.110000	1.774784
0 days 00:00:14.120000	1.434023
0 days 00:00:14.130000	1.038348
0 days 00:00:14.140000	0.60526
0 days 00:00:14.150000	0.164178
0 days 00:00:14.160000	-0.244459
0 days 00:00:14.170000	-0.606647
0 days 00:00:14.180000	-0.926017
0 days 00:00:14.190000	-1.224855
0 days 00:00:14.200000	-2.473057
0 days 00:00:14.210000	-2.744272
0 days 00:00:14.220000	-2.901807
0 days 00:00:14.230000	-4.068099
0 days 00:00:14.240000	-4.746262000000001
0 days 00:00:14.250000	-4.870623999999999
0 days 00:00:14.260000	-3.621479
0 days 00:00:14.270000	0.9006190000000001
0 days 00:00:14.280000	-0.0016820000000000001
0 days 00:00:14.290000	-0.043458
0 days 00:00:14.300000	-0.007104000000000001
0 days 00:00:14.310000	0.013668000000000001
0 days 00:00:14.320000	0.065695
0 days 00:00:14.330000	0.047297000000000006
0 days 00:00:14.340000	0.015047
0 days 00:00:14.350000	-0.023053999999999998
0 days 00:00:14.360000	-0.007209999999999999
0 days 00:00:14.370000	0.009554
0 days 00:00:14.380000	-0.003356
0 days 00:00:14.390000	-0.024855000000000002
0 days 00:00:14.400000	-0.048182
0 days 00:00:14.410000	-0.055365
0 days 00:00:14.420000	-0.057089999999999995
0 days 00:00:14.430000	-0.054496
0 days 00:00:14.440000	-0.040043
0 days 00:00:14.450000	-0.04351
0 days 00:00:14.460000	-0.028207999999999997
0 days 00:00:14.470000	-0.023813
0 days 00:00:14.480000	-0.021213
0 days 00:00:14.490000	-0.015256
0 days 00:00:14.500000	-0.007028
0 days 00:00:14.510000	-0.000226
0 days 00:00:14.520000	0.0073030000000000005
0 days 00:00:14.530000	0.016717
0 days 00:00:14.540000	0.019746
0 days 00:00:14.550000	0.021231
0 days 00:00:14.560000	0.037031
0 days 00:00:14.570000	0.040583999999999995
0 days 00:00:14.580000	0.046783
0 days 00:00:14.590000	0.056852
0 days 00:00:14.600000	0.061377999999999995
0 days 00:00:14.610000	0.06346
0 days 00:00:14.620000	0.077014
0 days 00:00:14.630000	0.080318
0 days 00:00:14.640000	0.08430399999999999
0 days 00:00:14.650000	0.085097
0 days 00:00:14.660000	0.08980199999999999
0 days 00:00:14.670000	0.087392
0 days 00:00:14.680000	0.088964
0 days 00:00:14.690000	0.081124
0 days 00:00:14.700000	0.078638
0 days 00:00:14.710000	0.073197
0 days 00:00:14.720000	0.063188
0 days 00:00:14.730000	0.056315
0 days 00:00:14.740000	0.0476
0 days 00:00:14.750000	0.046557
0 days 00:00:14.760000	0.042963
0 days 00:00:14.770000	0.0352
0 days 00:00:14.780000	0.028832
0 days 00:00:14.790000	0.029403
0 days 00:00:14.800000	0.018155
0 days 00:00:14.810000	0.013696000000000002
0 days 00:00:14.820000	0.010785
0 days 00:00:14.830000	0.004007
0 days 00:00:14.840000	-0.0035810000000000004
0 days 00:00:14.850000	0.000758
0 days 00:00:14.860000	-0.014188999999999998
0 days 00:00:14.870000	-0.021438
0 days 00:00:14.880000	-0.019634
0 days 00:00:14.890000	-0.022057
0 days 00:00:14.900000	-0.02159
0 days 00:00:14.910000	-0.018887
0 days 00:00:14.920000	-0.01208
0 days 00:00:14.930000	-0.00548
0 days 00:00:14.940000	-0.00164
0 days 00:00:14.950000	0.012515
0 days 00:00:14.960000	0.021093
0 days 00:00:14.970000	0.026472000000000002
0 days 00:00:14.980000	0.025945999999999997
0 days 00:00:14.990000	0.013651
0 days 00:00:15	-0.024044
0 days 00:00:15.010000	-0.064839
0 days 00:00:15.020000	-0.10665899999999999
0 days 00:00:15.030000	-0.147277
0 days 00:00:15.040000	-0.194877
0 days 00:00:15.050000	-0.24168
0 days 00:00:15.060000	-0.289958
0 days 00:00:15.070000	-0.34263499999999997
0 days 00:00:15.080000	-0.41214700000000004
0 days 00:00:15.090000	-0.500907
0 days 00:00:15.100000	-0.697154
0 days 00:00:15.110000	-0.8733299999999999
0 days 00:00:15.120000	-0.99134
0 days 00:00:15.130000	-1.066902
0 days 00:00:15.140000	-1.132041
0 days 00:00:15.150000	-1.181024
0 days 00:00:15.160000	-1.236283
0 days 00:00:15.170000	-1.2734290000000001
0 days 00:00:15.180000	-1.324144
0 days 00:00:15.190000	-1.376218
0 days 00:00:15.200000	-1.442337
0 days 00:00:15.210000	-1.529065
0 days 00:00:15.220000	-1.567755
0 days 00:00:15.230000	-1.599169
0 days 00:00:15.240000	-1.6272229999999999
0 days 00:00:15.250000	-1.6524759999999998
0 days 00:00:15.260000	-1.672667
0 days 00:00:15.270000	-1.700103
0 days 00:00:15.280000	-1.72605
0 days 00:00:15.290000	-1.74752
0 days 00:00:15.300000	-1.7744229999999999
0 days 00:00:15.310000	-1.8082939999999998
0 days 00:00:15.320000	-1.843433
0 days 00:00:15.330000	-1.875832
0 days 00:00:15.340000	-1.9157060000000001
0 days 00:00:15.350000	-1.944568
0 days 00:00:15.360000	-1.961714
0 days 00:00:15.370000	-1.9942400000000002
0 days 00:00:15.380000	-2.022784
0 days 00:00:15.390000	-2.012044
0 days 00:00:15.400000	-2.006473
0 days 00:00:15.410000	-1.989227
0 days 00:00:15.420000	-1.9636349999999998
0 days 00:00:15.430000	-1.935611
0 days 00:00:15.440000	-1.903764
0 days 00:00:15.450000	-1.863043
0 days 00:00:15.460000	-1.818026
0 days 00:00:15.470000	-1.7691270000000001
0 days 00:00:15.480000	-1.6678549999999999
0 days 00:00:15.490000	-1.4581899999999999
0 days 00:00:15.500000	-1.0888879999999999
0 days 00:00:15.510000	-0.8163189999999999
0 days 00:00:15.520000	-0.5995699999999999
0 days 00:00:15.530000	-0.286418
0 days 00:00:15.540000	0.07084800000000001
0 days 00:00:15.550000	0.51517
0 days 00:00:15.560000	0.8865270000000001
0 days 00:00:15.570000	1.18194
0 days 00:00:15.580000	1.338934
0 days 00:00:15.590000	1.851278
0 days 00:00:15.600000	2.138557
0 days 00:00:15.610000	2.250298
0 days 00:00:15.620000	2.324003
0 days 00:00:15.630000	2.462678
