# Supplementary material for: A topological data analysis-based method for gait signals with an application to the study of multiple sclerosis
Source: PLoS One. 2022 May 13;17(5):e0268475. doi: 10.1371/journal.pone.0268475 (PMC9106173; doi:10.1371/journal.pone.0268475)
Supplement: S1 Data — (ZIP) [file pone.0268475.s005.zip › PlosOneData/Pathological_subjects/MS_191]

	Gyr_Y
0 days 00:00:31.300000	-1.0279610000000001
0 days 00:00:31.310000	-1.07644
0 days 00:00:31.320000	-1.253333
0 days 00:00:31.330000	0.148617
0 days 00:00:31.340000	0.498541
0 days 00:00:31.350000	0.17369400000000002
0 days 00:00:31.360000	-0.16323
0 days 00:00:31.370000	-0.24746100000000001
0 days 00:00:31.380000	-0.481178
0 days 00:00:31.390000	-0.409157
0 days 00:00:31.400000	-0.280238
0 days 00:00:31.410000	-0.158588
0 days 00:00:31.420000	-0.051645
0 days 00:00:31.430000	0.016572
0 days 00:00:31.440000	0.045873000000000004
0 days 00:00:31.450000	0.069123
0 days 00:00:31.460000	0.059891999999999994
0 days 00:00:31.470000	0.036624000000000004
0 days 00:00:31.480000	0.0036509999999999997
0 days 00:00:31.490000	-0.018401
0 days 00:00:31.500000	-0.044992000000000004
0 days 00:00:31.510000	-0.05429199999999999
0 days 00:00:31.520000	-0.053827999999999994
0 days 00:00:31.530000	-0.050131
0 days 00:00:31.540000	-0.048079000000000004
0 days 00:00:31.550000	-0.040103
0 days 00:00:31.560000	-0.040418
0 days 00:00:31.570000	-0.037989999999999996
0 days 00:00:31.580000	-0.036192
0 days 00:00:31.590000	-0.037769
0 days 00:00:31.600000	-0.028168000000000002
0 days 00:00:31.610000	-0.01755
0 days 00:00:31.620000	-0.002169
0 days 00:00:31.630000	0.011788
0 days 00:00:31.640000	0.009781999999999999
0 days 00:00:31.650000	0.017381999999999998
0 days 00:00:31.660000	0.022550999999999998
0 days 00:00:31.670000	0.026233999999999997
0 days 00:00:31.680000	0.028699000000000002
0 days 00:00:31.690000	0.026891
0 days 00:00:31.700000	0.021962
0 days 00:00:31.710000	0.018299
0 days 00:00:31.720000	0.005312
0 days 00:00:31.730000	-0.014551
0 days 00:00:31.740000	-0.035332999999999996
0 days 00:00:31.750000	-0.054877999999999996
0 days 00:00:31.760000	-0.06515499999999999
0 days 00:00:31.770000	-0.076592
0 days 00:00:31.780000	-0.087335
0 days 00:00:31.790000	-0.09937
0 days 00:00:31.800000	-0.116221
0 days 00:00:31.810000	-0.125308
0 days 00:00:31.820000	-0.126331
0 days 00:00:31.830000	-0.12595399999999998
0 days 00:00:31.840000	-0.123626
0 days 00:00:31.850000	-0.11840999999999999
0 days 00:00:31.860000	-0.114979
0 days 00:00:31.870000	-0.129902
0 days 00:00:31.880000	-0.14774400000000001
0 days 00:00:31.890000	-0.182597
0 days 00:00:31.900000	-0.213752
0 days 00:00:31.910000	-0.231221
0 days 00:00:31.920000	-0.2345
0 days 00:00:31.930000	-0.23665300000000003
0 days 00:00:31.940000	-0.27336900000000003
0 days 00:00:31.950000	-0.349157
0 days 00:00:31.960000	-0.43836
0 days 00:00:31.970000	-0.46825500000000003
0 days 00:00:31.980000	-0.513387
0 days 00:00:31.990000	-0.587719
0 days 00:00:32	-0.653975
0 days 00:00:32.010000	-0.764995
0 days 00:00:32.020000	-0.992024
0 days 00:00:32.030000	-1.328777
0 days 00:00:32.040000	-1.744478
0 days 00:00:32.050000	-2.208948
0 days 00:00:32.060000	-2.713248
0 days 00:00:32.070000	-3.174954
0 days 00:00:32.080000	-3.528364
0 days 00:00:32.090000	-3.750139
0 days 00:00:32.100000	-3.920385
0 days 00:00:32.110000	-3.934827
0 days 00:00:32.120000	-3.7982089999999995
0 days 00:00:32.130000	-3.5394870000000003
0 days 00:00:32.140000	-3.25032
0 days 00:00:32.150000	-2.772294
0 days 00:00:32.160000	-1.419186
0 days 00:00:32.170000	0.11298599999999999
0 days 00:00:32.180000	0.929737
0 days 00:00:32.190000	1.373876
0 days 00:00:32.200000	1.968923
0 days 00:00:32.210000	2.705509
0 days 00:00:32.220000	3.3626519999999998
0 days 00:00:32.230000	3.918014
0 days 00:00:32.240000	4.3887339999999995
0 days 00:00:32.250000	4.804679
0 days 00:00:32.260000	5.1439330000000005
0 days 00:00:32.270000	5.270968
0 days 00:00:32.280000	4.969823
0 days 00:00:32.290000	4.498292
0 days 00:00:32.300000	3.920858
0 days 00:00:32.310000	3.440972
0 days 00:00:32.320000	3.264903
0 days 00:00:32.330000	2.475418
0 days 00:00:32.340000	0.440407
0 days 00:00:32.350000	-0.294002
0 days 00:00:32.360000	-1.131807
0 days 00:00:32.370000	-2.099026
0 days 00:00:32.380000	-3.16995
0 days 00:00:32.390000	1.7442
0 days 00:00:32.400000	-0.565719
0 days 00:00:32.410000	0.06777999999999999
0 days 00:00:32.420000	-0.29833699999999996
0 days 00:00:32.430000	-0.447787
0 days 00:00:32.440000	-0.303682
0 days 00:00:32.450000	-0.047091
0 days 00:00:32.460000	0.081209
0 days 00:00:32.470000	0.152685
0 days 00:00:32.480000	0.16914300000000002
0 days 00:00:32.490000	0.13177
0 days 00:00:32.500000	0.042924000000000004
0 days 00:00:32.510000	-0.07242
0 days 00:00:32.520000	-0.15135
0 days 00:00:32.530000	-0.15759
0 days 00:00:32.540000	-0.128335
0 days 00:00:32.550000	-0.082115
0 days 00:00:32.560000	-0.037424
0 days 00:00:32.570000	-0.001978
0 days 00:00:32.580000	0.021783
0 days 00:00:32.590000	0.035282
0 days 00:00:32.600000	0.036672
0 days 00:00:32.610000	0.040371
0 days 00:00:32.620000	0.045739
0 days 00:00:32.630000	0.049886
0 days 00:00:32.640000	0.050605000000000004
0 days 00:00:32.650000	0.051989
0 days 00:00:32.660000	0.058221
0 days 00:00:32.670000	0.062390999999999995
0 days 00:00:32.680000	0.051654
0 days 00:00:32.690000	0.044578
0 days 00:00:32.700000	0.031593
0 days 00:00:32.710000	0.023282
0 days 00:00:32.720000	0.018883
0 days 00:00:32.730000	0.015947
0 days 00:00:32.740000	0.021059
0 days 00:00:32.750000	0.022257
0 days 00:00:32.760000	0.026092
0 days 00:00:32.770000	0.026708
0 days 00:00:32.780000	0.030251
0 days 00:00:32.790000	0.033741
0 days 00:00:32.800000	0.029330000000000002
0 days 00:00:32.810000	0.023951
0 days 00:00:32.820000	0.012558
0 days 00:00:32.830000	0.002421
0 days 00:00:32.840000	-0.00685
0 days 00:00:32.850000	-0.007501000000000001
0 days 00:00:32.860000	-0.018358000000000003
0 days 00:00:32.870000	-0.031869
0 days 00:00:32.880000	-0.041997
0 days 00:00:32.890000	-0.065527
0 days 00:00:32.900000	-0.08142100000000001
0 days 00:00:32.910000	-0.091782
0 days 00:00:32.920000	-0.09447799999999999
0 days 00:00:32.930000	-0.092783
0 days 00:00:32.940000	-0.092415
0 days 00:00:32.950000	-0.090813
0 days 00:00:32.960000	-0.090584
0 days 00:00:32.970000	-0.080579
0 days 00:00:32.980000	-0.08608500000000001
0 days 00:00:32.990000	-0.098457
0 days 00:00:33	-0.112345
0 days 00:00:33.010000	-0.126677
0 days 00:00:33.020000	-0.14438
0 days 00:00:33.030000	-0.174002
0 days 00:00:33.040000	-0.198344
0 days 00:00:33.050000	-0.23750300000000002
0 days 00:00:33.060000	-0.29342199999999996
0 days 00:00:33.070000	-0.39100300000000004
0 days 00:00:33.080000	-0.5555180000000001
0 days 00:00:33.090000	-0.751868
0 days 00:00:33.100000	-0.924248
0 days 00:00:33.110000	-1.096091
0 days 00:00:33.120000	-1.266846
0 days 00:00:33.130000	-1.453652
0 days 00:00:33.140000	-1.639101
0 days 00:00:33.150000	-1.847204
0 days 00:00:33.160000	-2.048546
0 days 00:00:33.170000	-2.300912
0 days 00:00:33.180000	-2.525452
0 days 00:00:33.190000	-2.724607
0 days 00:00:33.200000	-2.8887669999999996
0 days 00:00:33.210000	-3.02276
0 days 00:00:33.220000	-3.161118
0 days 00:00:33.230000	-3.194472
0 days 00:00:33.240000	-3.150929
0 days 00:00:33.250000	-3.004957
0 days 00:00:33.260000	-2.7873959999999998
0 days 00:00:33.270000	-2.557672
0 days 00:00:33.280000	-2.317202
0 days 00:00:33.290000	-1.8154290000000002
0 days 00:00:33.300000	-0.8854270000000001
0 days 00:00:33.310000	0.26164299999999996
0 days 00:00:33.320000	1.100429
0 days 00:00:33.330000	1.524685
0 days 00:00:33.340000	1.8152279999999998
0 days 00:00:33.350000	2.2673919999999996
0 days 00:00:33.360000	2.825312
0 days 00:00:33.370000	3.3192449999999996
0 days 00:00:33.380000	3.67628
0 days 00:00:33.390000	3.9309260000000004
0 days 00:00:33.400000	4.111199
0 days 00:00:33.410000	4.24142
0 days 00:00:33.420000	4.320245
0 days 00:00:33.430000	4.299672
0 days 00:00:33.440000	4.170396
0 days 00:00:33.450000	3.9257050000000002
0 days 00:00:33.460000	3.556307
0 days 00:00:33.470000	3.118709
0 days 00:00:33.480000	2.712712
0 days 00:00:33.490000	2.321082
0 days 00:00:33.500000	1.66045
0 days 00:00:33.510000	0.376094
0 days 00:00:33.520000	-0.119098
0 days 00:00:33.530000	-0.514925
0 days 00:00:33.540000	-0.656213
0 days 00:00:33.550000	-0.753106
0 days 00:00:33.560000	-0.976938
0 days 00:00:33.570000	-1.289216
0 days 00:00:33.580000	-1.581556
0 days 00:00:33.590000	-1.7822060000000002
0 days 00:00:33.600000	-2.196935
0 days 00:00:33.610000	0.29486799999999996
0 days 00:00:33.620000	0.782085
0 days 00:00:33.630000	0.203612
0 days 00:00:33.640000	-0.33850399999999997
0 days 00:00:33.650000	-0.408527
0 days 00:00:33.660000	-0.363519
0 days 00:00:33.670000	-0.271872
0 days 00:00:33.680000	-0.106526
0 days 00:00:33.690000	-0.010057
0 days 00:00:33.700000	0.028337
0 days 00:00:33.710000	0.039693
0 days 00:00:33.720000	0.028658
0 days 00:00:33.730000	-0.015635
0 days 00:00:33.740000	-0.09955
0 days 00:00:33.750000	-0.160797
0 days 00:00:33.760000	-0.19709400000000002
0 days 00:00:33.770000	-0.20175099999999999
0 days 00:00:33.780000	-0.187367
0 days 00:00:33.790000	-0.162156
0 days 00:00:33.800000	-0.129443
0 days 00:00:33.810000	-0.104546
0 days 00:00:33.820000	-0.086225
0 days 00:00:33.830000	-0.072418
0 days 00:00:33.840000	-0.060163999999999995
0 days 00:00:33.850000	-0.052938
0 days 00:00:33.860000	-0.04255
0 days 00:00:33.870000	-0.03827
0 days 00:00:33.880000	-0.037587999999999996
0 days 00:00:33.890000	-0.035594
0 days 00:00:33.900000	-0.035384
0 days 00:00:33.910000	-0.034210000000000004
0 days 00:00:33.920000	-0.026588999999999998
0 days 00:00:33.930000	-0.028714999999999997
0 days 00:00:33.940000	-0.037262
0 days 00:00:33.950000	-0.045618
0 days 00:00:33.960000	-0.052601
0 days 00:00:33.970000	-0.051868
0 days 00:00:33.980000	-0.063231
0 days 00:00:33.990000	-0.064677
0 days 00:00:34	-0.07134
0 days 00:00:34.010000	-0.072328
0 days 00:00:34.020000	-0.071215
0 days 00:00:34.030000	-0.072065
0 days 00:00:34.040000	-0.060772
0 days 00:00:34.050000	-0.053038999999999996
0 days 00:00:34.060000	-0.049565
0 days 00:00:34.070000	-0.026501999999999998
0 days 00:00:34.080000	-0.018917
0 days 00:00:34.090000	-0.013858
0 days 00:00:34.100000	-0.015586000000000001
0 days 00:00:34.110000	-0.024756
0 days 00:00:34.120000	-0.041036
0 days 00:00:34.130000	-0.065177
0 days 00:00:34.140000	-0.080581
0 days 00:00:34.150000	-0.114168
0 days 00:00:34.160000	-0.134465
0 days 00:00:34.170000	-0.164452
0 days 00:00:34.180000	-0.21672399999999997
0 days 00:00:34.190000	-0.302039
0 days 00:00:34.200000	-0.371591
0 days 00:00:34.210000	-0.41766499999999995
0 days 00:00:34.220000	-0.45457200000000003
0 days 00:00:34.230000	-0.5287729999999999
0 days 00:00:34.240000	-0.631001
0 days 00:00:34.250000	-0.741066
0 days 00:00:34.260000	-0.874398
0 days 00:00:34.270000	-1.1176030000000001
0 days 00:00:34.280000	-1.473551
0 days 00:00:34.290000	-1.932925
0 days 00:00:34.300000	-2.46335
0 days 00:00:34.310000	-3.0055169999999998
0 days 00:00:34.320000	-3.5265440000000003
0 days 00:00:34.330000	-3.9363300000000003
0 days 00:00:34.340000	-4.27313
0 days 00:00:34.350000	-4.45515
0 days 00:00:34.360000	-4.601921
0 days 00:00:34.370000	-4.574957
0 days 00:00:34.380000	-4.3853230000000005
0 days 00:00:34.390000	-4.010495
0 days 00:00:34.400000	-3.564632
0 days 00:00:34.410000	-3.014781
0 days 00:00:34.420000	-1.7605939999999998
0 days 00:00:34.430000	0.311215
0 days 00:00:34.440000	1.3048389999999999
0 days 00:00:34.450000	1.7723779999999998
0 days 00:00:34.460000	2.470772
0 days 00:00:34.470000	3.4558800000000005
0 days 00:00:34.480000	4.3959660000000005
0 days 00:00:34.490000	5.097834
0 days 00:00:34.500000	5.380098
0 days 00:00:34.510000	5.289925
0 days 00:00:34.520000	5.134128
0 days 00:00:34.530000	5.049661
0 days 00:00:34.540000	5.039845
0 days 00:00:34.550000	5.164067
0 days 00:00:34.560000	4.993791000000001
0 days 00:00:34.570000	4.481438
0 days 00:00:34.580000	3.804182
0 days 00:00:34.590000	2.8710299999999997
0 days 00:00:34.600000	1.313985
0 days 00:00:34.610000	-1.03526
0 days 00:00:34.620000	-1.682147
0 days 00:00:34.630000	-1.9737939999999998
0 days 00:00:34.640000	-1.7599069999999999
0 days 00:00:34.650000	2.027119
0 days 00:00:34.660000	-0.12166199999999999
0 days 00:00:34.670000	0.191883
0 days 00:00:34.680000	-0.156119
0 days 00:00:34.690000	-0.546367
0 days 00:00:34.700000	-0.632189
0 days 00:00:34.710000	-0.427429
0 days 00:00:34.720000	-0.204761
0 days 00:00:34.730000	-0.023893
0 days 00:00:34.740000	0.075588
0 days 00:00:34.750000	0.119744
0 days 00:00:34.760000	0.125194
0 days 00:00:34.770000	0.094817
0 days 00:00:34.780000	0.019203
0 days 00:00:34.790000	-0.070882
0 days 00:00:34.800000	-0.140468
0 days 00:00:34.810000	-0.181604
0 days 00:00:34.820000	-0.184968
0 days 00:00:34.830000	-0.163744
0 days 00:00:34.840000	-0.14177
0 days 00:00:34.850000	-0.123896
0 days 00:00:34.860000	-0.11018399999999999
0 days 00:00:34.870000	-0.101838
0 days 00:00:34.880000	-0.095842
0 days 00:00:34.890000	-0.08697300000000001
0 days 00:00:34.900000	-0.07269400000000001
0 days 00:00:34.910000	-0.054484000000000005
0 days 00:00:34.920000	-0.021016999999999997
0 days 00:00:34.930000	-0.004497999999999999
0 days 00:00:34.940000	0.017815
0 days 00:00:34.950000	0.031114
0 days 00:00:34.960000	0.042729
0 days 00:00:34.970000	0.041027
0 days 00:00:34.980000	0.040527999999999995
0 days 00:00:34.990000	0.027248
0 days 00:00:35	0.010911
0 days 00:00:35.010000	0.002509
0 days 00:00:35.020000	-0.010107
0 days 00:00:35.030000	-0.022408
0 days 00:00:35.040000	-0.033335000000000004
0 days 00:00:35.050000	-0.042256999999999996
0 days 00:00:35.060000	-0.053706
0 days 00:00:35.070000	-0.06786
0 days 00:00:35.080000	-0.075282
0 days 00:00:35.090000	-0.079304
0 days 00:00:35.100000	-0.086112
0 days 00:00:35.110000	-0.087465
0 days 00:00:35.120000	-0.08922100000000001
0 days 00:00:35.130000	-0.087421
0 days 00:00:35.140000	-0.087291
0 days 00:00:35.150000	-0.091909
0 days 00:00:35.160000	-0.11726800000000001
0 days 00:00:35.170000	-0.128313
0 days 00:00:35.180000	-0.147897
0 days 00:00:35.190000	-0.16048900000000002
0 days 00:00:35.200000	-0.177867
0 days 00:00:35.210000	-0.200044
0 days 00:00:35.220000	-0.227832
0 days 00:00:35.230000	-0.274047
0 days 00:00:35.240000	-0.36065
0 days 00:00:35.250000	-0.39565900000000004
0 days 00:00:35.260000	-0.39963200000000004
0 days 00:00:35.270000	-0.41217700000000007
0 days 00:00:35.280000	-0.430619
0 days 00:00:35.290000	-0.469221
0 days 00:00:35.300000	-0.575574
0 days 00:00:35.310000	-0.8021590000000001
0 days 00:00:35.320000	-1.1267610000000001
0 days 00:00:35.330000	-1.527736
0 days 00:00:35.340000	-1.952525
0 days 00:00:35.350000	-2.413711
0 days 00:00:35.360000	-2.872796
0 days 00:00:35.370000	-3.3143809999999996
0 days 00:00:35.380000	-3.674646
0 days 00:00:35.390000	-3.9254919999999998
0 days 00:00:35.400000	-4.05578
0 days 00:00:35.410000	-4.201527
0 days 00:00:35.420000	-4.166743
0 days 00:00:35.430000	-4.091007
0 days 00:00:35.440000	-3.792146
0 days 00:00:35.450000	-3.39824
0 days 00:00:35.460000	-2.983077
0 days 00:00:35.470000	-2.361075
0 days 00:00:35.480000	-0.882584
0 days 00:00:35.490000	0.730214
0 days 00:00:35.500000	1.5930790000000001
0 days 00:00:35.510000	1.978691
0 days 00:00:35.520000	2.493148
0 days 00:00:35.530000	3.2118189999999998
0 days 00:00:35.540000	3.903924
0 days 00:00:35.550000	4.3806449999999995
0 days 00:00:35.560000	4.610224
0 days 00:00:35.570000	4.654902
0 days 00:00:35.580000	4.55227
0 days 00:00:35.590000	4.340275
0 days 00:00:35.600000	4.1802220000000005
0 days 00:00:35.610000	4.281907
0 days 00:00:35.620000	4.4926129999999995
0 days 00:00:35.630000	4.398521
0 days 00:00:35.640000	4.017627
0 days 00:00:35.650000	3.429378
0 days 00:00:35.660000	2.7222720000000002
0 days 00:00:35.670000	1.846236
0 days 00:00:35.680000	0.224929
0 days 00:00:35.690000	-0.547949
0 days 00:00:35.700000	-0.982665
0 days 00:00:35.710000	-1.627138
0 days 00:00:35.720000	-2.2800689999999997
0 days 00:00:35.730000	-2.7231
0 days 00:00:35.740000	-2.293038
0 days 00:00:35.750000	2.082176
0 days 00:00:35.760000	-0.429371
0 days 00:00:35.770000	0.399905
0 days 00:00:35.780000	-0.24826399999999998
0 days 00:00:35.790000	-0.51526
0 days 00:00:35.800000	-0.367637
0 days 00:00:35.810000	-0.218033
0 days 00:00:35.820000	-0.026064999999999998
0 days 00:00:35.830000	0.106519
0 days 00:00:35.840000	0.12571300000000002
0 days 00:00:35.850000	0.119611
0 days 00:00:35.860000	0.111153
0 days 00:00:35.870000	0.062409000000000006
0 days 00:00:35.880000	-0.018224
0 days 00:00:35.890000	-0.075302
0 days 00:00:35.900000	-0.10361600000000001
0 days 00:00:35.910000	-0.11208
0 days 00:00:35.920000	-0.109411
0 days 00:00:35.930000	-0.093584
0 days 00:00:35.940000	-0.084763
0 days 00:00:35.950000	-0.074836
0 days 00:00:35.960000	-0.06615
0 days 00:00:35.970000	-0.057375999999999996
0 days 00:00:35.980000	-0.047758999999999996
0 days 00:00:35.990000	-0.040241000000000006
0 days 00:00:36	-0.020743
0 days 00:00:36.010000	0.000615
0 days 00:00:36.020000	0.02426
0 days 00:00:36.030000	0.042245
0 days 00:00:36.040000	0.059129999999999995
0 days 00:00:36.050000	0.055447
0 days 00:00:36.060000	0.054941
0 days 00:00:36.070000	0.04546
0 days 00:00:36.080000	0.031927
0 days 00:00:36.090000	0.022951
0 days 00:00:36.100000	0.009769
0 days 00:00:36.110000	-0.0039369999999999995
0 days 00:00:36.120000	-0.014379
0 days 00:00:36.130000	-0.023266
0 days 00:00:36.140000	-0.0235
0 days 00:00:36.150000	-0.015984
0 days 00:00:36.160000	-0.029085000000000003
0 days 00:00:36.170000	-0.031552
0 days 00:00:36.180000	-0.040551
0 days 00:00:36.190000	-0.045531
0 days 00:00:36.200000	-0.058838
0 days 00:00:36.210000	-0.055969000000000005
0 days 00:00:36.220000	-0.060927999999999996
0 days 00:00:36.230000	-0.055564999999999996
0 days 00:00:36.240000	-0.05461900000000001
0 days 00:00:36.250000	-0.051805
0 days 00:00:36.260000	-0.047126
0 days 00:00:36.270000	-0.048802
0 days 00:00:36.280000	-0.069413
0 days 00:00:36.290000	-0.08250700000000001
0 days 00:00:36.300000	-0.09754299999999999
0 days 00:00:36.310000	-0.118021
0 days 00:00:36.320000	-0.139551
0 days 00:00:36.330000	-0.156868
0 days 00:00:36.340000	-0.15776600000000002
0 days 00:00:36.350000	-0.15903
0 days 00:00:36.360000	-0.175375
0 days 00:00:36.370000	-0.200825
0 days 00:00:36.380000	-0.209164
0 days 00:00:36.390000	-0.247948
0 days 00:00:36.400000	-0.312168
0 days 00:00:36.410000	-0.36927600000000005
0 days 00:00:36.420000	-0.413141
0 days 00:00:36.430000	-0.46732399999999996
0 days 00:00:36.440000	-0.5478649999999999
0 days 00:00:36.450000	-0.684072
0 days 00:00:36.460000	-0.873975
0 days 00:00:36.470000	-1.10817
0 days 00:00:36.480000	-1.360629
0 days 00:00:36.490000	-1.608011
0 days 00:00:36.500000	-1.8497139999999999
0 days 00:00:36.510000	-2.112922
0 days 00:00:36.520000	-2.39737
0 days 00:00:36.530000	-2.68361
0 days 00:00:36.540000	-2.975436
0 days 00:00:36.550000	-3.231268
0 days 00:00:36.560000	-3.455275
0 days 00:00:36.570000	-3.621297
0 days 00:00:36.580000	-3.78594
0 days 00:00:36.590000	-3.8064660000000003
0 days 00:00:36.600000	-3.7827580000000003
0 days 00:00:36.610000	-3.60609
0 days 00:00:36.620000	-3.286033
0 days 00:00:36.630000	-2.919223
0 days 00:00:36.640000	-2.596948
0 days 00:00:36.650000	-2.022843
0 days 00:00:36.660000	-0.624417
0 days 00:00:36.670000	0.798708
0 days 00:00:36.680000	1.4943030000000002
0 days 00:00:36.690000	1.801035
0 days 00:00:36.700000	2.260973
0 days 00:00:36.710000	2.909863
0 days 00:00:36.720000	3.5469269999999997
0 days 00:00:36.730000	4.018564
0 days 00:00:36.740000	4.2772
0 days 00:00:36.750000	4.337541000000001
0 days 00:00:36.760000	4.300562
0 days 00:00:36.770000	4.203117
0 days 00:00:36.780000	4.133393
0 days 00:00:36.790000	4.139144
0 days 00:00:36.800000	4.232522
0 days 00:00:36.810000	4.304443
0 days 00:00:36.820000	4.259654
0 days 00:00:36.830000	4.069938
0 days 00:00:36.840000	3.710381
0 days 00:00:36.850000	2.829609
0 days 00:00:36.860000	0.62503
0 days 00:00:36.870000	0.177708
0 days 00:00:36.880000	-0.150721
0 days 00:00:36.890000	-0.752013
0 days 00:00:36.900000	-1.2788899999999999
0 days 00:00:36.910000	-1.756405
0 days 00:00:36.920000	-2.159567
0 days 00:00:36.930000	-2.152616
0 days 00:00:36.940000	0.974875
0 days 00:00:36.950000	-0.045110000000000004
0 days 00:00:36.960000	0.193367
0 days 00:00:36.970000	-0.246146
0 days 00:00:36.980000	-0.24198000000000003
0 days 00:00:36.990000	-0.306409
0 days 00:00:37	-0.242635
0 days 00:00:37.010000	-0.148845
0 days 00:00:37.020000	-0.019832
0 days 00:00:37.030000	0.100564
0 days 00:00:37.040000	0.180878
0 days 00:00:37.050000	0.22438200000000003
0 days 00:00:37.060000	0.239101
0 days 00:00:37.070000	0.180752
0 days 00:00:37.080000	0.085762
0 days 00:00:37.090000	-0.012576
0 days 00:00:37.100000	-0.066487
0 days 00:00:37.110000	-0.098177
0 days 00:00:37.120000	-0.10353399999999999
0 days 00:00:37.130000	-0.092529
0 days 00:00:37.140000	-0.07136100000000001
0 days 00:00:37.150000	-0.047847
0 days 00:00:37.160000	-0.01819
0 days 00:00:37.170000	-0.0036659999999999996
0 days 00:00:37.180000	-0.0014939999999999999
0 days 00:00:37.190000	-0.00225
0 days 00:00:37.200000	-0.005419
0 days 00:00:37.210000	-0.009027
0 days 00:00:37.220000	-0.012322
0 days 00:00:37.230000	-0.010026
0 days 00:00:37.240000	-0.028222000000000004
0 days 00:00:37.250000	-0.019614
0 days 00:00:37.260000	-0.029361
0 days 00:00:37.270000	-0.028513999999999998
0 days 00:00:37.280000	-0.037572
0 days 00:00:37.290000	-0.052426
0 days 00:00:37.300000	-0.066624
0 days 00:00:37.310000	-0.08143099999999999
0 days 00:00:37.320000	-0.086719
0 days 00:00:37.330000	-0.092851
0 days 00:00:37.340000	-0.098148
0 days 00:00:37.350000	-0.10622899999999999
0 days 00:00:37.360000	-0.114197
0 days 00:00:37.370000	-0.12448599999999999
0 days 00:00:37.380000	-0.132102
0 days 00:00:37.390000	-0.137006
0 days 00:00:37.400000	-0.136265
0 days 00:00:37.410000	-0.128186
0 days 00:00:37.420000	-0.121045
0 days 00:00:37.430000	-0.105522
0 days 00:00:37.440000	-0.095401
0 days 00:00:37.450000	-0.093249
0 days 00:00:37.460000	-0.09145
0 days 00:00:37.470000	-0.093692
0 days 00:00:37.480000	-0.09593
0 days 00:00:37.490000	-0.104099
0 days 00:00:37.500000	-0.113167
0 days 00:00:37.510000	-0.11525999999999999
0 days 00:00:37.520000	-0.11389500000000001
0 days 00:00:37.530000	-0.149063
0 days 00:00:37.540000	-0.25573
0 days 00:00:37.550000	-0.305359
0 days 00:00:37.560000	-0.334867
0 days 00:00:37.570000	-0.39153499999999997
0 days 00:00:37.580000	-0.480991
0 days 00:00:37.590000	-0.626895
0 days 00:00:37.600000	-0.837471
0 days 00:00:37.610000	-1.107848
0 days 00:00:37.620000	-1.4149200000000002
0 days 00:00:37.630000	-1.7267740000000003
0 days 00:00:37.640000	-2.03472
0 days 00:00:37.650000	-2.352467
0 days 00:00:37.660000	-2.668012
0 days 00:00:37.670000	-2.984123
0 days 00:00:37.680000	-3.313143
0 days 00:00:37.690000	-3.62411
0 days 00:00:37.700000	-3.9418370000000005
0 days 00:00:37.710000	-4.14294
0 days 00:00:37.720000	-4.289005
0 days 00:00:37.730000	-4.3258209999999995
0 days 00:00:37.740000	-4.2638739999999995
0 days 00:00:37.750000	-4.017191
0 days 00:00:37.760000	-3.67509
0 days 00:00:37.770000	-3.296453
0 days 00:00:37.780000	-2.7991740000000003
0 days 00:00:37.790000	-1.6948900000000002
0 days 00:00:37.800000	0.405597
0 days 00:00:37.810000	1.842064
0 days 00:00:37.820000	2.446024
0 days 00:00:37.830000	3.1284490000000003
0 days 00:00:37.840000	4.112299
0 days 00:00:37.850000	5.061406
0 days 00:00:37.860000	5.6315029999999995
0 days 00:00:37.870000	5.400263
0 days 00:00:37.880000	4.9203779999999995
0 days 00:00:37.890000	4.841342
0 days 00:00:37.900000	5.043228
0 days 00:00:37.910000	5.252577
0 days 00:00:37.920000	5.343547
0 days 00:00:37.930000	4.988387
0 days 00:00:37.940000	4.561942
0 days 00:00:37.950000	3.905669
0 days 00:00:37.960000	2.352194
0 days 00:00:37.970000	-0.467635
0 days 00:00:37.980000	-1.2974459999999999
0 days 00:00:37.990000	-2.227466
0 days 00:00:38	-1.2371299999999998
0 days 00:00:38.010000	1.745352
0 days 00:00:38.020000	0.112632
0 days 00:00:38.030000	-0.145508
0 days 00:00:38.040000	-0.45876999999999996
0 days 00:00:38.050000	-0.8498120000000001
0 days 00:00:38.060000	-0.773975
0 days 00:00:38.070000	-0.479508
0 days 00:00:38.080000	-0.146174
0 days 00:00:38.090000	0.14513199999999998
0 days 00:00:38.100000	0.29034899999999997
0 days 00:00:38.110000	0.327286
0 days 00:00:38.120000	0.279808
0 days 00:00:38.130000	0.1889
0 days 00:00:38.140000	0.082613
0 days 00:00:38.150000	-0.024663
0 days 00:00:38.160000	-0.11235099999999999
0 days 00:00:38.170000	-0.136223
0 days 00:00:38.180000	-0.119127
0 days 00:00:38.190000	-0.090431
0 days 00:00:38.200000	-0.071746
0 days 00:00:38.210000	-0.048119999999999996
0 days 00:00:38.220000	-0.030152999999999996
0 days 00:00:38.230000	-0.018646
0 days 00:00:38.240000	-0.023144
0 days 00:00:38.250000	-0.029113
0 days 00:00:38.260000	-0.024822999999999998
0 days 00:00:38.270000	-0.022763
0 days 00:00:38.280000	-0.018608
0 days 00:00:38.290000	-0.009661
0 days 00:00:38.300000	-0.009836
0 days 00:00:38.310000	-0.0055899999999999995
0 days 00:00:38.320000	-0.006640999999999999
0 days 00:00:38.330000	-0.007478
0 days 00:00:38.340000	-0.011178
0 days 00:00:38.350000	-0.018668999999999998
0 days 00:00:38.360000	-0.008376
0 days 00:00:38.370000	-0.012126999999999999
0 days 00:00:38.380000	-0.015658000000000002
0 days 00:00:38.390000	-0.02332
0 days 00:00:38.400000	-0.03211
0 days 00:00:38.410000	-0.040519
0 days 00:00:38.420000	-0.046278
0 days 00:00:38.430000	-0.050606
0 days 00:00:38.440000	-0.042187999999999996
0 days 00:00:38.450000	-0.029941000000000002
0 days 00:00:38.460000	-0.017152
0 days 00:00:38.470000	-0.012495000000000001
0 days 00:00:38.480000	-0.004009
0 days 00:00:38.490000	-0.0036509999999999997
0 days 00:00:38.500000	-0.00835
0 days 00:00:38.510000	-0.015163
0 days 00:00:38.520000	-0.015347999999999999
0 days 00:00:38.530000	-0.023574
0 days 00:00:38.540000	-0.043930000000000004
0 days 00:00:38.550000	-0.054810000000000005
0 days 00:00:38.560000	-0.070659
0 days 00:00:38.570000	-0.100678
0 days 00:00:38.580000	-0.12440999999999999
0 days 00:00:38.590000	-0.099462
0 days 00:00:38.600000	-0.059512999999999996
0 days 00:00:38.610000	-0.041532
0 days 00:00:38.620000	-0.025805
0 days 00:00:38.630000	-0.029533999999999998
0 days 00:00:38.640000	-0.071187
0 days 00:00:38.650000	-0.157683
0 days 00:00:38.660000	-0.319313
0 days 00:00:38.670000	-0.543798
0 days 00:00:38.680000	-0.812465
0 days 00:00:38.690000	-1.048276
0 days 00:00:38.700000	-1.27375
0 days 00:00:38.710000	-1.487079
0 days 00:00:38.720000	-1.702218
0 days 00:00:38.730000	-1.923766
0 days 00:00:38.740000	-2.157766
0 days 00:00:38.750000	-2.391648
0 days 00:00:38.760000	-2.654862
0 days 00:00:38.770000	-2.8984669999999997
0 days 00:00:38.780000	-3.1057330000000003
0 days 00:00:38.790000	-3.246301
0 days 00:00:38.800000	-3.346457
0 days 00:00:38.810000	-3.459215
0 days 00:00:38.820000	-3.4417989999999996
0 days 00:00:38.830000	-3.3709339999999997
0 days 00:00:38.840000	-3.238741
0 days 00:00:38.850000	-2.995997
0 days 00:00:38.860000	-2.680206
0 days 00:00:38.870000	-2.320366
0 days 00:00:38.880000	-1.83375
0 days 00:00:38.890000	-0.753297
0 days 00:00:38.900000	0.43732
0 days 00:00:38.910000	1.1965709999999998
0 days 00:00:38.920000	1.519627
0 days 00:00:38.930000	1.8868189999999998
0 days 00:00:38.940000	2.4414
0 days 00:00:38.950000	3.034443
0 days 00:00:38.960000	3.470326
0 days 00:00:38.970000	3.6885440000000003
0 days 00:00:38.980000	3.679329
0 days 00:00:38.990000	3.562114
0 days 00:00:39	3.5199269999999996
0 days 00:00:39.010000	3.6206410000000004
0 days 00:00:39.020000	3.749283
0 days 00:00:39.030000	3.895917
0 days 00:00:39.040000	4.005488
0 days 00:00:39.050000	4.01356
0 days 00:00:39.060000	3.917821
0 days 00:00:39.070000	3.743529
0 days 00:00:39.080000	3.3697150000000002
0 days 00:00:39.090000	2.820023
0 days 00:00:39.100000	1.331706
0 days 00:00:39.110000	0.609719
0 days 00:00:39.120000	0.48850200000000005
0 days 00:00:39.130000	-0.423346
0 days 00:00:39.140000	-1.290952
0 days 00:00:39.150000	-1.8352650000000001
0 days 00:00:39.160000	-2.108954
0 days 00:00:39.170000	-2.012731
0 days 00:00:39.180000	-1.355007
0 days 00:00:39.190000	-0.26003899999999996
0 days 00:00:39.200000	0.172092
0 days 00:00:39.210000	-0.349225
0 days 00:00:39.220000	-0.287871
0 days 00:00:39.230000	-0.208677
0 days 00:00:39.240000	-0.148382
0 days 00:00:39.250000	-0.051187
0 days 00:00:39.260000	0.039814999999999996
0 days 00:00:39.270000	0.11296099999999999
0 days 00:00:39.280000	0.167322
0 days 00:00:39.290000	0.20671799999999999
0 days 00:00:39.300000	0.220727
0 days 00:00:39.310000	0.20186500000000002
0 days 00:00:39.320000	0.161753
0 days 00:00:39.330000	0.12385299999999999
0 days 00:00:39.340000	0.08791
0 days 00:00:39.350000	0.050852999999999995
0 days 00:00:39.360000	0.024672
0 days 00:00:39.370000	0.010903
0 days 00:00:39.380000	0.006972
0 days 00:00:39.390000	0.011287
0 days 00:00:39.400000	0.022793
0 days 00:00:39.410000	0.026432
0 days 00:00:39.420000	0.042416
0 days 00:00:39.430000	0.048599
0 days 00:00:39.440000	0.061375
0 days 00:00:39.450000	0.06360199999999999
0 days 00:00:39.460000	0.060379999999999996
0 days 00:00:39.470000	0.05798300000000001
0 days 00:00:39.480000	0.057703
0 days 00:00:39.490000	0.052339
0 days 00:00:39.500000	0.048027
0 days 00:00:39.510000	0.047548
0 days 00:00:39.520000	0.032455
0 days 00:00:39.530000	0.017261000000000002
0 days 00:00:39.540000	0.0015949999999999998
0 days 00:00:39.550000	-0.013585
0 days 00:00:39.560000	-0.027822000000000003
0 days 00:00:39.570000	-0.043682
0 days 00:00:39.580000	-0.055603999999999994
0 days 00:00:39.590000	-0.077025
0 days 00:00:39.600000	-0.079636
0 days 00:00:39.610000	-0.080715
0 days 00:00:39.620000	-0.087085
0 days 00:00:39.630000	-0.08380900000000001
0 days 00:00:39.640000	-0.096345
0 days 00:00:39.650000	-0.08820900000000001
0 days 00:00:39.660000	-0.094511
0 days 00:00:39.670000	-0.09210700000000001
0 days 00:00:39.680000	-0.08996900000000001
0 days 00:00:39.690000	-0.097243
0 days 00:00:39.700000	-0.11363800000000002
0 days 00:00:39.710000	-0.12390699999999999
0 days 00:00:39.720000	-0.124676
0 days 00:00:39.730000	-0.11403900000000002
0 days 00:00:39.740000	-0.102237
0 days 00:00:39.750000	-0.12384200000000001
0 days 00:00:39.760000	-0.144807
0 days 00:00:39.770000	-0.158342
0 days 00:00:39.780000	-0.17633900000000002
0 days 00:00:39.790000	-0.197116
0 days 00:00:39.800000	-0.208079
0 days 00:00:39.810000	-0.21695799999999998
0 days 00:00:39.820000	-0.237125
0 days 00:00:39.830000	-0.254202
0 days 00:00:39.840000	-0.274271
0 days 00:00:39.850000	-0.33211999999999997
0 days 00:00:39.860000	-0.438586
0 days 00:00:39.870000	-0.593256
0 days 00:00:39.880000	-0.804629
0 days 00:00:39.890000	-1.0518399999999999
0 days 00:00:39.900000	-1.322024
0 days 00:00:39.910000	-1.591964
0 days 00:00:39.920000	-1.8710470000000001
0 days 00:00:39.930000	-2.153306
0 days 00:00:39.940000	-2.458843
0 days 00:00:39.950000	-2.773917
0 days 00:00:39.960000	-3.086757
0 days 00:00:39.970000	-3.39051
0 days 00:00:39.980000	-3.641769
0 days 00:00:39.990000	-3.7829660000000005
0 days 00:00:40	-3.8973690000000003
0 days 00:00:40.010000	-3.873279
0 days 00:00:40.020000	-3.798318
0 days 00:00:40.030000	-3.6212809999999998
0 days 00:00:40.040000	-3.265197
0 days 00:00:40.050000	-2.830596
0 days 00:00:40.060000	-2.4488209999999997
0 days 00:00:40.070000	-1.793002
0 days 00:00:40.080000	-0.46948599999999996
0 days 00:00:40.090000	0.793814
0 days 00:00:40.100000	1.4907920000000001
0 days 00:00:40.110000	1.867186
0 days 00:00:40.120000	2.28534
0 days 00:00:40.130000	2.795244
0 days 00:00:40.140000	3.291117
0 days 00:00:40.150000	3.63565
0 days 00:00:40.160000	3.740737
0 days 00:00:40.170000	3.645576
0 days 00:00:40.180000	3.5882419999999997
0 days 00:00:40.190000	3.6448669999999996
0 days 00:00:40.200000	3.749819
0 days 00:00:40.210000	3.8559639999999997
0 days 00:00:40.220000	3.9366839999999996
0 days 00:00:40.230000	3.9659400000000002
0 days 00:00:40.240000	3.9611910000000004
0 days 00:00:40.250000	3.849542
0 days 00:00:40.260000	3.59479
0 days 00:00:40.270000	3.229188
0 days 00:00:40.280000	2.729777
0 days 00:00:40.290000	1.102284
0 days 00:00:40.300000	-0.239263
0 days 00:00:40.310000	-0.6845829999999999
0 days 00:00:40.320000	-1.2944870000000002
0 days 00:00:40.330000	-2.015889
0 days 00:00:40.340000	-1.488646
0 days 00:00:40.350000	-0.129148
0 days 00:00:40.360000	-0.12730999999999998
0 days 00:00:40.370000	0.018899000000000003
0 days 00:00:40.380000	-0.180795
0 days 00:00:40.390000	-0.312616
0 days 00:00:40.400000	-0.526659
0 days 00:00:40.410000	-0.322527
0 days 00:00:40.420000	-0.21383200000000002
0 days 00:00:40.430000	-0.047639999999999995
0 days 00:00:40.440000	0.126646
0 days 00:00:40.450000	0.24496300000000001
0 days 00:00:40.460000	0.295987
0 days 00:00:40.470000	0.299099
0 days 00:00:40.480000	0.269453
0 days 00:00:40.490000	0.22184600000000002
0 days 00:00:40.500000	0.162158
0 days 00:00:40.510000	0.106761
0 days 00:00:40.520000	0.078111
0 days 00:00:40.530000	0.06366000000000001
0 days 00:00:40.540000	0.060263
0 days 00:00:40.550000	0.071009
0 days 00:00:40.560000	0.083051
0 days 00:00:40.570000	0.095114
0 days 00:00:40.580000	0.10368699999999999
0 days 00:00:40.590000	0.107825
0 days 00:00:40.600000	0.10855
0 days 00:00:40.610000	0.085948
0 days 00:00:40.620000	0.07943
0 days 00:00:40.630000	0.056398000000000004
0 days 00:00:40.640000	0.04054
0 days 00:00:40.650000	0.024879
0 days 00:00:40.660000	0.013552000000000002
0 days 00:00:40.670000	0.0037689999999999998
0 days 00:00:40.680000	-0.012698000000000001
0 days 00:00:40.690000	-0.015136000000000002
0 days 00:00:40.700000	-0.028748000000000003
0 days 00:00:40.710000	-0.037333
0 days 00:00:40.720000	-0.041944999999999996
0 days 00:00:40.730000	-0.048958
0 days 00:00:40.740000	-0.059618
0 days 00:00:40.750000	-0.074237
0 days 00:00:40.760000	-0.08493300000000001
0 days 00:00:40.770000	-0.09901599999999999
0 days 00:00:40.780000	-0.10206699999999999
0 days 00:00:40.790000	-0.109383
0 days 00:00:40.800000	-0.112751
0 days 00:00:40.810000	-0.116291
0 days 00:00:40.820000	-0.121726
0 days 00:00:40.830000	-0.120246
0 days 00:00:40.840000	-0.119315
0 days 00:00:40.850000	-0.11423
0 days 00:00:40.860000	-0.116279
0 days 00:00:40.870000	-0.11460899999999999
0 days 00:00:40.880000	-0.116057
0 days 00:00:40.890000	-0.113166
0 days 00:00:40.900000	-0.117916
0 days 00:00:40.910000	-0.118825
0 days 00:00:40.920000	-0.131115
0 days 00:00:40.930000	-0.162166
0 days 00:00:40.940000	-0.18015799999999998
0 days 00:00:40.950000	-0.216015
0 days 00:00:40.960000	-0.241804
0 days 00:00:40.970000	-0.237538
0 days 00:00:40.980000	-0.23642399999999997
0 days 00:00:40.990000	-0.24916
0 days 00:00:41	-0.26364899999999997
0 days 00:00:41.010000	-0.293978
0 days 00:00:41.020000	-0.34818000000000005
0 days 00:00:41.030000	-0.43899499999999997
0 days 00:00:41.040000	-0.565393
0 days 00:00:41.050000	-0.692566
0 days 00:00:41.060000	-0.827843
0 days 00:00:41.070000	-0.9759540000000001
0 days 00:00:41.080000	-1.141478
0 days 00:00:41.090000	-1.348367
0 days 00:00:41.100000	-1.584484
0 days 00:00:41.110000	-1.863853
0 days 00:00:41.120000	-2.178597
0 days 00:00:41.130000	-2.489344
0 days 00:00:41.140000	-2.825862
0 days 00:00:41.150000	-3.156043
0 days 00:00:41.160000	-3.444199
0 days 00:00:41.170000	-3.652972
0 days 00:00:41.180000	-3.8571720000000003
0 days 00:00:41.190000	-3.947518
0 days 00:00:41.200000	-3.936771
0 days 00:00:41.210000	-3.841965
0 days 00:00:41.220000	-3.542718
0 days 00:00:41.230000	-3.157987
0 days 00:00:41.240000	-2.7297439999999997
0 days 00:00:41.250000	-1.6716959999999998
0 days 00:00:41.260000	-0.089062
0 days 00:00:41.270000	1.158141
0 days 00:00:41.280000	1.771541
0 days 00:00:41.290000	2.22307
0 days 00:00:41.300000	2.878702
0 days 00:00:41.310000	3.656364
0 days 00:00:41.320000	4.3449349999999995
0 days 00:00:41.330000	4.725812
0 days 00:00:41.340000	4.846077999999999
0 days 00:00:41.350000	4.913606
0 days 00:00:41.360000	4.957952
0 days 00:00:41.370000	4.860081
0 days 00:00:41.380000	4.673854
0 days 00:00:41.390000	4.4289510000000005
0 days 00:00:41.400000	4.072568
0 days 00:00:41.410000	3.6278639999999998
0 days 00:00:41.420000	3.088422
0 days 00:00:41.430000	1.6740419999999998
0 days 00:00:41.440000	-0.349093
0 days 00:00:41.450000	-1.084291
0 days 00:00:41.460000	-1.945782
0 days 00:00:41.470000	-3.6091870000000004
0 days 00:00:41.480000	0.254878
0 days 00:00:41.490000	0.586381
0 days 00:00:41.500000	0.081728
0 days 00:00:41.510000	-0.416836
0 days 00:00:41.520000	-0.45839399999999997
0 days 00:00:41.530000	-0.47121999999999997
0 days 00:00:41.540000	-0.295054
0 days 00:00:41.550000	-0.044854000000000005
0 days 00:00:41.560000	0.112149
0 days 00:00:41.570000	0.158203
0 days 00:00:41.580000	0.127564
0 days 00:00:41.590000	0.11058699999999999
0 days 00:00:41.600000	0.085806
0 days 00:00:41.610000	0.015609
0 days 00:00:41.620000	-0.062394000000000005
0 days 00:00:41.630000	-0.115308
0 days 00:00:41.640000	-0.153246
0 days 00:00:41.650000	-0.16002
0 days 00:00:41.660000	-0.16258399999999998
0 days 00:00:41.670000	-0.147647
0 days 00:00:41.680000	-0.141976
0 days 00:00:41.690000	-0.140923
0 days 00:00:41.700000	-0.14064400000000002
0 days 00:00:41.710000	-0.143456
0 days 00:00:41.720000	-0.132806
0 days 00:00:41.730000	-0.136148
0 days 00:00:41.740000	-0.12026400000000001
0 days 00:00:41.750000	-0.109026
0 days 00:00:41.760000	-0.086208
0 days 00:00:41.770000	-0.063247
0 days 00:00:41.780000	-0.036441
0 days 00:00:41.790000	-0.013335
0 days 00:00:41.800000	-0.007016
0 days 00:00:41.810000	0.013336
0 days 00:00:41.820000	0.013522999999999999
0 days 00:00:41.830000	0.008713
0 days 00:00:41.840000	-0.001135
0 days 00:00:41.850000	-0.019953
0 days 00:00:41.860000	-0.044427
0 days 00:00:41.870000	-0.068005
0 days 00:00:41.880000	-0.09485299999999999
0 days 00:00:41.890000	-0.11468099999999999
0 days 00:00:41.900000	-0.142791
0 days 00:00:41.910000	-0.168851
0 days 00:00:41.920000	-0.19697
0 days 00:00:41.930000	-0.231304
0 days 00:00:41.940000	-0.267181
0 days 00:00:41.950000	-0.306311
0 days 00:00:41.960000	-0.337873
0 days 00:00:41.970000	-0.378847
0 days 00:00:41.980000	-0.389698
0 days 00:00:41.990000	-0.396756
0 days 00:00:42	-0.396117
0 days 00:00:42.010000	-0.398111
0 days 00:00:42.020000	-0.397942
0 days 00:00:42.030000	-0.394673
0 days 00:00:42.040000	-0.37155
0 days 00:00:42.050000	-0.332009
0 days 00:00:42.060000	-0.294387
0 days 00:00:42.070000	-0.286068
0 days 00:00:42.080000	-0.265945
0 days 00:00:42.090000	-0.220933
0 days 00:00:42.100000	-0.180523
0 days 00:00:42.110000	-0.245187
0 days 00:00:42.120000	-0.395923
0 days 00:00:42.130000	-0.597025
0 days 00:00:42.140000	-0.8943559999999999
0 days 00:00:42.150000	-1.231898
0 days 00:00:42.160000	-1.590452
0 days 00:00:42.170000	-2.016352
0 days 00:00:42.180000	-2.540819
0 days 00:00:42.190000	-3.065285
0 days 00:00:42.200000	-3.642033
0 days 00:00:42.210000	-4.148244999999999
0 days 00:00:42.220000	-4.543876999999999
0 days 00:00:42.230000	-4.820103
0 days 00:00:42.240000	-4.99403
0 days 00:00:42.250000	-5.022176
0 days 00:00:42.260000	-4.861611
0 days 00:00:42.270000	-4.503487000000001
0 days 00:00:42.280000	-3.9922269999999997
0 days 00:00:42.290000	-3.345709
0 days 00:00:42.300000	-2.734359
0 days 00:00:42.310000	-1.350587
