# Supplementary material for: A topological data analysis-based method for gait signals with an application to the study of multiple sclerosis
Source: PLoS One. 2022 May 13;17(5):e0268475. doi: 10.1371/journal.pone.0268475 (PMC9106173; doi:10.1371/journal.pone.0268475)
Supplement: S1 Data — (ZIP) [file pone.0268475.s005.zip › PlosOneData/Pathological_subjects/MS_165]

	Gyr_Y
0 days 00:00:07.800000	-0.8922399999999999
0 days 00:00:07.810000	-1.7269299999999999
0 days 00:00:07.820000	-2.9402939999999997
0 days 00:00:07.830000	-3.3466370000000003
0 days 00:00:07.840000	-3.097851
0 days 00:00:07.850000	-2.410933
0 days 00:00:07.860000	-0.762518
0 days 00:00:07.870000	-0.157563
0 days 00:00:07.880000	-0.157627
0 days 00:00:07.890000	0.08695900000000001
0 days 00:00:07.900000	0.06564099999999999
0 days 00:00:07.910000	0.085829
0 days 00:00:07.920000	0.06302100000000001
0 days 00:00:07.930000	0.050789
0 days 00:00:07.940000	0.017943999999999998
0 days 00:00:07.950000	0.020936
0 days 00:00:07.960000	0.034234
0 days 00:00:07.970000	0.049681
0 days 00:00:07.980000	0.07094299999999999
0 days 00:00:07.990000	0.08004299999999999
0 days 00:00:08	0.108393
0 days 00:00:08.010000	0.147977
0 days 00:00:08.020000	0.177023
0 days 00:00:08.030000	0.189932
0 days 00:00:08.040000	0.184326
0 days 00:00:08.050000	0.177366
0 days 00:00:08.060000	0.15691
0 days 00:00:08.070000	0.14138499999999998
0 days 00:00:08.080000	0.132699
0 days 00:00:08.090000	0.112892
0 days 00:00:08.100000	0.08975599999999999
0 days 00:00:08.110000	0.057170000000000006
0 days 00:00:08.120000	0.026011000000000003
0 days 00:00:08.130000	-0.004914
0 days 00:00:08.140000	-0.044396
0 days 00:00:08.150000	-0.064761
0 days 00:00:08.160000	-0.083788
0 days 00:00:08.170000	-0.105341
0 days 00:00:08.180000	-0.10975
0 days 00:00:08.190000	-0.107856
0 days 00:00:08.200000	-0.11031700000000001
0 days 00:00:08.210000	-0.094386
0 days 00:00:08.220000	-0.085649
0 days 00:00:08.230000	-0.07381499999999999
0 days 00:00:08.240000	-0.062797
0 days 00:00:08.250000	-0.063308
0 days 00:00:08.260000	-0.059574
0 days 00:00:08.270000	-0.064552
0 days 00:00:08.280000	-0.06679199999999999
0 days 00:00:08.290000	-0.087019
0 days 00:00:08.300000	-0.109742
0 days 00:00:08.310000	-0.12051700000000001
0 days 00:00:08.320000	-0.11283399999999999
0 days 00:00:08.330000	-0.115961
0 days 00:00:08.340000	-0.121314
0 days 00:00:08.350000	-0.121026
0 days 00:00:08.360000	-0.11925
0 days 00:00:08.370000	-0.102336
0 days 00:00:08.380000	-0.077708
0 days 00:00:08.390000	-0.0672
0 days 00:00:08.400000	-0.067284
0 days 00:00:08.410000	-0.08394299999999999
0 days 00:00:08.420000	-0.10288800000000001
0 days 00:00:08.430000	-0.111756
0 days 00:00:08.440000	-0.115443
0 days 00:00:08.450000	-0.119528
0 days 00:00:08.460000	-0.123876
0 days 00:00:08.470000	-0.125799
0 days 00:00:08.480000	-0.126315
0 days 00:00:08.490000	-0.138464
0 days 00:00:08.500000	-0.137736
0 days 00:00:08.510000	-0.14968399999999998
0 days 00:00:08.520000	-0.16386199999999998
0 days 00:00:08.530000	-0.195669
0 days 00:00:08.540000	-0.22173099999999998
0 days 00:00:08.550000	-0.274622
0 days 00:00:08.560000	-0.341481
0 days 00:00:08.570000	-0.39789800000000003
0 days 00:00:08.580000	-0.49371099999999996
0 days 00:00:08.590000	-0.627286
0 days 00:00:08.600000	-0.848949
0 days 00:00:08.610000	-1.140447
0 days 00:00:08.620000	-1.456661
0 days 00:00:08.630000	-1.8073240000000002
0 days 00:00:08.640000	-2.158696
0 days 00:00:08.650000	-2.443428
0 days 00:00:08.660000	-2.680386
0 days 00:00:08.670000	-2.876916
0 days 00:00:08.680000	-3.040269
0 days 00:00:08.690000	-3.132057
0 days 00:00:08.700000	-3.149879
0 days 00:00:08.710000	-3.178915
0 days 00:00:08.720000	-3.083382
0 days 00:00:08.730000	-3.009262
0 days 00:00:08.740000	-2.957861
0 days 00:00:08.750000	-2.8462680000000002
0 days 00:00:08.760000	-2.6219930000000002
0 days 00:00:08.770000	-2.534693
0 days 00:00:08.780000	-2.327561
0 days 00:00:08.790000	-1.694964
0 days 00:00:08.800000	-0.626749
0 days 00:00:08.810000	0.047661
0 days 00:00:08.820000	0.488192
0 days 00:00:08.830000	1.252781
0 days 00:00:08.840000	1.8517759999999999
0 days 00:00:08.850000	2.429453
0 days 00:00:08.860000	2.921084
0 days 00:00:08.870000	3.2858400000000003
0 days 00:00:08.880000	3.482764
0 days 00:00:08.890000	3.486506
0 days 00:00:08.900000	3.428803
0 days 00:00:08.910000	3.384723
0 days 00:00:08.920000	3.259328
0 days 00:00:08.930000	3.0839939999999997
0 days 00:00:08.940000	2.908957
0 days 00:00:08.950000	2.687728
0 days 00:00:08.960000	2.4632560000000003
0 days 00:00:08.970000	2.29483
0 days 00:00:08.980000	2.161798
0 days 00:00:08.990000	2.053218
0 days 00:00:09	1.9741360000000001
0 days 00:00:09.010000	1.9030509999999998
0 days 00:00:09.020000	1.8264490000000002
0 days 00:00:09.030000	1.7962369999999999
0 days 00:00:09.040000	1.8231509999999997
0 days 00:00:09.050000	1.88716
0 days 00:00:09.060000	1.967818
0 days 00:00:09.070000	2.033621
0 days 00:00:09.080000	2.08337
0 days 00:00:09.090000	2.091817
0 days 00:00:09.100000	2.0602400000000003
0 days 00:00:09.110000	1.9981349999999998
0 days 00:00:09.120000	1.904627
0 days 00:00:09.130000	1.762604
0 days 00:00:09.140000	1.569115
0 days 00:00:09.150000	1.3394270000000001
0 days 00:00:09.160000	1.060786
0 days 00:00:09.170000	0.776911
0 days 00:00:09.180000	0.5073770000000001
0 days 00:00:09.190000	0.26204
0 days 00:00:09.200000	0.049576
0 days 00:00:09.210000	-0.176699
0 days 00:00:09.220000	-0.46816899999999995
0 days 00:00:09.230000	-0.798554
0 days 00:00:09.240000	-1.096792
0 days 00:00:09.250000	-1.348538
0 days 00:00:09.260000	-1.580062
0 days 00:00:09.270000	-1.9883009999999999
0 days 00:00:09.280000	-3.18175
0 days 00:00:09.290000	-3.8535739999999996
0 days 00:00:09.300000	-4.013369
0 days 00:00:09.310000	-3.72419
0 days 00:00:09.320000	-2.663504
0 days 00:00:09.330000	-0.453142
0 days 00:00:09.340000	-0.336929
0 days 00:00:09.350000	-0.293157
0 days 00:00:09.360000	-0.28028400000000003
0 days 00:00:09.370000	-0.240977
0 days 00:00:09.380000	-0.13529000000000002
0 days 00:00:09.390000	-0.084037
0 days 00:00:09.400000	-0.039664
0 days 00:00:09.410000	0.022338
0 days 00:00:09.420000	0.053080999999999996
0 days 00:00:09.430000	0.117627
0 days 00:00:09.440000	0.175524
0 days 00:00:09.450000	0.224485
0 days 00:00:09.460000	0.243627
0 days 00:00:09.470000	0.22005500000000003
0 days 00:00:09.480000	0.17388499999999998
0 days 00:00:09.490000	0.09352
0 days 00:00:09.500000	0.042566
0 days 00:00:09.510000	-0.004706
0 days 00:00:09.520000	-0.031145999999999997
0 days 00:00:09.530000	-0.034962
0 days 00:00:09.540000	-0.050084
0 days 00:00:09.550000	-0.072185
0 days 00:00:09.560000	-0.084648
0 days 00:00:09.570000	-0.12040899999999999
0 days 00:00:09.580000	-0.137042
0 days 00:00:09.590000	-0.158686
0 days 00:00:09.600000	-0.16938399999999998
0 days 00:00:09.610000	-0.173046
0 days 00:00:09.620000	-0.17618399999999998
0 days 00:00:09.630000	-0.179372
0 days 00:00:09.640000	-0.18396300000000002
0 days 00:00:09.650000	-0.183161
0 days 00:00:09.660000	-0.168337
0 days 00:00:09.670000	-0.154863
0 days 00:00:09.680000	-0.137632
0 days 00:00:09.690000	-0.129357
0 days 00:00:09.700000	-0.124099
0 days 00:00:09.710000	-0.126177
0 days 00:00:09.720000	-0.129654
0 days 00:00:09.730000	-0.132442
0 days 00:00:09.740000	-0.142243
0 days 00:00:09.750000	-0.155117
0 days 00:00:09.760000	-0.173798
0 days 00:00:09.770000	-0.195242
0 days 00:00:09.780000	-0.222338
0 days 00:00:09.790000	-0.25856399999999996
0 days 00:00:09.800000	-0.30538699999999996
0 days 00:00:09.810000	-0.402287
0 days 00:00:09.820000	-0.545333
0 days 00:00:09.830000	-0.6914170000000001
0 days 00:00:09.840000	-0.858131
0 days 00:00:09.850000	-1.042202
0 days 00:00:09.860000	-1.2178280000000001
0 days 00:00:09.870000	-1.44305
0 days 00:00:09.880000	-1.689093
0 days 00:00:09.890000	-1.985065
0 days 00:00:09.900000	-2.293149
0 days 00:00:09.910000	-2.658754
0 days 00:00:09.920000	-3.046395
0 days 00:00:09.930000	-3.3967949999999996
0 days 00:00:09.940000	-3.722329
0 days 00:00:09.950000	-4.012512999999999
0 days 00:00:09.960000	-4.2097940000000005
0 days 00:00:09.970000	-4.247164
0 days 00:00:09.980000	-4.385439
0 days 00:00:09.990000	-4.285517
0 days 00:00:10	-4.17775
0 days 00:00:10.010000	-4.133173
0 days 00:00:10.020000	-3.8979160000000004
0 days 00:00:10.030000	-3.470917
0 days 00:00:10.040000	-3.070471
0 days 00:00:10.050000	-2.6364009999999998
0 days 00:00:10.060000	-1.792036
0 days 00:00:10.070000	-0.287787
0 days 00:00:10.080000	0.598955
0 days 00:00:10.090000	1.501642
0 days 00:00:10.100000	2.470971
0 days 00:00:10.110000	3.506196
0 days 00:00:10.120000	4.304232
0 days 00:00:10.130000	4.673951000000001
0 days 00:00:10.140000	4.7766269999999995
0 days 00:00:10.150000	4.463078
0 days 00:00:10.160000	3.830258
0 days 00:00:10.170000	3.499875
0 days 00:00:10.180000	3.377441
0 days 00:00:10.190000	2.997131
0 days 00:00:10.200000	2.5888880000000003
0 days 00:00:10.210000	2.3958009999999996
0 days 00:00:10.220000	2.222982
0 days 00:00:10.230000	1.995082
0 days 00:00:10.240000	1.760888
0 days 00:00:10.250000	1.5449110000000001
0 days 00:00:10.260000	1.366384
0 days 00:00:10.270000	1.270424
0 days 00:00:10.280000	1.232413
0 days 00:00:10.290000	1.200597
0 days 00:00:10.300000	1.213308
0 days 00:00:10.310000	1.29734
0 days 00:00:10.320000	1.456035
0 days 00:00:10.330000	1.6981009999999999
0 days 00:00:10.340000	1.989275
0 days 00:00:10.350000	2.263731
0 days 00:00:10.360000	2.510777
0 days 00:00:10.370000	2.715653
0 days 00:00:10.380000	2.8189830000000002
0 days 00:00:10.390000	2.810336
0 days 00:00:10.400000	2.7060939999999998
0 days 00:00:10.410000	2.516088
0 days 00:00:10.420000	2.279187
0 days 00:00:10.430000	1.998889
0 days 00:00:10.440000	1.6841
0 days 00:00:10.450000	1.380874
0 days 00:00:10.460000	1.106117
0 days 00:00:10.470000	0.873361
0 days 00:00:10.480000	0.6439159999999999
0 days 00:00:10.490000	0.455794
0 days 00:00:10.500000	0.30525
0 days 00:00:10.510000	0.16633199999999998
0 days 00:00:10.520000	0.024869
0 days 00:00:10.530000	-0.13303099999999998
0 days 00:00:10.540000	-0.325975
0 days 00:00:10.550000	-0.55788
0 days 00:00:10.560000	-1.615558
0 days 00:00:10.570000	-2.84433
0 days 00:00:10.580000	-3.994197
0 days 00:00:10.590000	-4.580831
0 days 00:00:10.600000	-3.377686
0 days 00:00:10.610000	-0.9876510000000001
0 days 00:00:10.620000	-0.36880799999999997
0 days 00:00:10.630000	-0.257766
0 days 00:00:10.640000	-0.28760399999999997
0 days 00:00:10.650000	-0.079459
0 days 00:00:10.660000	-0.016552
0 days 00:00:10.670000	0.037574
0 days 00:00:10.680000	0.07741
0 days 00:00:10.690000	0.090535
0 days 00:00:10.700000	0.081634
0 days 00:00:10.710000	0.05272
0 days 00:00:10.720000	0.027819
0 days 00:00:10.730000	-0.013653
0 days 00:00:10.740000	-0.029622000000000002
0 days 00:00:10.750000	-0.049277999999999995
0 days 00:00:10.760000	-0.068458
0 days 00:00:10.770000	-0.06884900000000001
0 days 00:00:10.780000	-0.062773
0 days 00:00:10.790000	-0.046863
0 days 00:00:10.800000	-0.051287
0 days 00:00:10.810000	-0.060940999999999995
0 days 00:00:10.820000	-0.082763
0 days 00:00:10.830000	-0.11186700000000001
0 days 00:00:10.840000	-0.137633
0 days 00:00:10.850000	-0.148577
0 days 00:00:10.860000	-0.153865
0 days 00:00:10.870000	-0.148988
0 days 00:00:10.880000	-0.135673
0 days 00:00:10.890000	-0.119735
0 days 00:00:10.900000	-0.101347
0 days 00:00:10.910000	-0.081249
0 days 00:00:10.920000	-0.056464999999999994
0 days 00:00:10.930000	-0.032652
0 days 00:00:10.940000	-0.027147000000000004
0 days 00:00:10.950000	-0.017208
0 days 00:00:10.960000	-0.00549
0 days 00:00:10.970000	0.012487999999999999
0 days 00:00:10.980000	0.040466
0 days 00:00:10.990000	0.06437000000000001
0 days 00:00:11	0.06411900000000001
0 days 00:00:11.010000	0.049451
0 days 00:00:11.020000	0.005063000000000001
0 days 00:00:11.030000	-0.044137
0 days 00:00:11.040000	-0.106652
0 days 00:00:11.050000	-0.18801700000000002
0 days 00:00:11.060000	-0.279954
0 days 00:00:11.070000	-0.392357
0 days 00:00:11.080000	-0.510325
0 days 00:00:11.090000	-0.6120760000000001
0 days 00:00:11.100000	-0.719813
0 days 00:00:11.110000	-0.937924
0 days 00:00:11.120000	-1.235174
0 days 00:00:11.130000	-1.462542
0 days 00:00:11.140000	-1.651921
0 days 00:00:11.150000	-1.857739
0 days 00:00:11.160000	-2.087241
0 days 00:00:11.170000	-2.325485
0 days 00:00:11.180000	-2.574278
0 days 00:00:11.190000	-2.886298
0 days 00:00:11.200000	-3.186721
0 days 00:00:11.210000	-3.4512980000000004
0 days 00:00:11.220000	-3.688989
0 days 00:00:11.230000	-3.8141599999999998
0 days 00:00:11.240000	-3.8012300000000003
0 days 00:00:11.250000	-3.895342
0 days 00:00:11.260000	-3.95919
0 days 00:00:11.270000	-3.808075
0 days 00:00:11.280000	-3.712065
0 days 00:00:11.290000	-3.630132
0 days 00:00:11.300000	-3.55248
0 days 00:00:11.310000	-3.2667770000000003
0 days 00:00:11.320000	-2.986726
0 days 00:00:11.330000	-2.6301639999999997
0 days 00:00:11.340000	-2.188634
0 days 00:00:11.350000	-1.209735
0 days 00:00:11.360000	0.134176
0 days 00:00:11.370000	1.165454
0 days 00:00:11.380000	1.8619169999999998
0 days 00:00:11.390000	2.241532
0 days 00:00:11.400000	2.643802
0 days 00:00:11.410000	3.043814
0 days 00:00:11.420000	3.282544
0 days 00:00:11.430000	3.486032
0 days 00:00:11.440000	3.5582190000000002
0 days 00:00:11.450000	3.308086
0 days 00:00:11.460000	2.909014
0 days 00:00:11.470000	2.740138
0 days 00:00:11.480000	2.8133529999999998
0 days 00:00:11.490000	2.8576770000000002
0 days 00:00:11.500000	2.81498
0 days 00:00:11.510000	2.803489
0 days 00:00:11.520000	2.823398
0 days 00:00:11.530000	2.850708
0 days 00:00:11.540000	2.8858610000000002
0 days 00:00:11.550000	2.9006849999999997
0 days 00:00:11.560000	2.8846380000000003
0 days 00:00:11.570000	2.843006
0 days 00:00:11.580000	2.796279
0 days 00:00:11.590000	2.74132
0 days 00:00:11.600000	2.699409
0 days 00:00:11.610000	2.6788369999999997
0 days 00:00:11.620000	2.6838349999999997
0 days 00:00:11.630000	2.679652
0 days 00:00:11.640000	2.573211
0 days 00:00:11.650000	2.30674
0 days 00:00:11.660000	2.13127
0 days 00:00:11.670000	1.9767290000000002
0 days 00:00:11.680000	1.728961
0 days 00:00:11.690000	1.4744469999999998
0 days 00:00:11.700000	1.2943209999999998
0 days 00:00:11.710000	1.20366
0 days 00:00:11.720000	1.188758
0 days 00:00:11.730000	1.205294
0 days 00:00:11.740000	1.17507
0 days 00:00:11.750000	1.063126
0 days 00:00:11.760000	0.927384
0 days 00:00:11.770000	0.790467
0 days 00:00:11.780000	0.648432
0 days 00:00:11.790000	0.489333
0 days 00:00:11.800000	0.315774
0 days 00:00:11.810000	0.10479000000000001
0 days 00:00:11.820000	-0.121929
0 days 00:00:11.830000	-0.29080300000000003
0 days 00:00:11.840000	-0.42090600000000006
0 days 00:00:11.850000	-0.568079
0 days 00:00:11.860000	-0.714503
0 days 00:00:11.870000	-0.9042520000000001
0 days 00:00:11.880000	-1.231688
0 days 00:00:11.890000	-2.616552
0 days 00:00:11.900000	-3.8464970000000003
0 days 00:00:11.910000	-4.16216
0 days 00:00:11.920000	-4.447518
0 days 00:00:11.930000	-3.927093
0 days 00:00:11.940000	-0.887174
0 days 00:00:11.950000	-0.39650100000000005
0 days 00:00:11.960000	-0.10447999999999999
0 days 00:00:11.970000	-0.12725999999999998
0 days 00:00:11.980000	-0.07734500000000001
0 days 00:00:11.990000	-0.080837
0 days 00:00:12	-0.059459000000000005
0 days 00:00:12.010000	-0.045979
0 days 00:00:12.020000	0.015621000000000001
0 days 00:00:12.030000	0.07347000000000001
0 days 00:00:12.040000	0.126301
0 days 00:00:12.050000	0.156394
0 days 00:00:12.060000	0.15479400000000001
0 days 00:00:12.070000	0.14666300000000002
0 days 00:00:12.080000	0.13613599999999998
0 days 00:00:12.090000	0.114923
0 days 00:00:12.100000	0.07727300000000001
0 days 00:00:12.110000	0.023582
0 days 00:00:12.120000	-0.021436
0 days 00:00:12.130000	-0.049328
0 days 00:00:12.140000	-0.071211
0 days 00:00:12.150000	-0.09237200000000001
0 days 00:00:12.160000	-0.113095
0 days 00:00:12.170000	-0.13860899999999998
0 days 00:00:12.180000	-0.167684
0 days 00:00:12.190000	-0.187917
0 days 00:00:12.200000	-0.209441
0 days 00:00:12.210000	-0.218569
0 days 00:00:12.220000	-0.22266
0 days 00:00:12.230000	-0.215995
0 days 00:00:12.240000	-0.208423
0 days 00:00:12.250000	-0.19635999999999998
0 days 00:00:12.260000	-0.183583
0 days 00:00:12.270000	-0.170698
0 days 00:00:12.280000	-0.16364
0 days 00:00:12.290000	-0.151573
0 days 00:00:12.300000	-0.141598
0 days 00:00:12.310000	-0.1212
0 days 00:00:12.320000	-0.101667
0 days 00:00:12.330000	-0.089219
0 days 00:00:12.340000	-0.08287699999999999
0 days 00:00:12.350000	-0.084077
0 days 00:00:12.360000	-0.09122999999999999
0 days 00:00:12.370000	-0.114402
0 days 00:00:12.380000	-0.148213
0 days 00:00:12.390000	-0.183825
0 days 00:00:12.400000	-0.24330900000000003
0 days 00:00:12.410000	-0.338171
0 days 00:00:12.420000	-0.510473
0 days 00:00:12.430000	-0.705361
0 days 00:00:12.440000	-0.904553
0 days 00:00:12.450000	-1.159765
0 days 00:00:12.460000	-1.456102
0 days 00:00:12.470000	-1.75626
0 days 00:00:12.480000	-2.070302
0 days 00:00:12.490000	-2.378914
0 days 00:00:12.500000	-2.684564
0 days 00:00:12.510000	-3.023729
0 days 00:00:12.520000	-3.3660050000000004
0 days 00:00:12.530000	-3.662299
0 days 00:00:12.540000	-3.907747
0 days 00:00:12.550000	-3.9872410000000005
0 days 00:00:12.560000	-4.042514
0 days 00:00:12.570000	-4.181249
0 days 00:00:12.580000	-4.041402
0 days 00:00:12.590000	-3.9126519999999996
0 days 00:00:12.600000	-3.741046
0 days 00:00:12.610000	-3.535307
0 days 00:00:12.620000	-3.165595
0 days 00:00:12.630000	-2.769756
0 days 00:00:12.640000	-2.2242029999999997
0 days 00:00:12.650000	-1.052742
0 days 00:00:12.660000	0.379737
0 days 00:00:12.670000	1.423749
0 days 00:00:12.680000	2.3884790000000002
0 days 00:00:12.690000	3.122582
0 days 00:00:12.700000	3.821195
0 days 00:00:12.710000	4.074096
0 days 00:00:12.720000	3.8168089999999997
0 days 00:00:12.730000	3.189363
0 days 00:00:12.740000	2.717745
0 days 00:00:12.750000	2.521964
0 days 00:00:12.760000	2.29526
0 days 00:00:12.770000	2.081139
0 days 00:00:12.780000	2.0393380000000003
0 days 00:00:12.790000	2.0485889999999998
0 days 00:00:12.800000	1.99255
0 days 00:00:12.810000	1.984346
0 days 00:00:12.820000	2.058449
0 days 00:00:12.830000	2.160806
0 days 00:00:12.840000	2.270099
0 days 00:00:12.850000	2.380055
0 days 00:00:12.860000	2.468892
0 days 00:00:12.870000	2.546106
0 days 00:00:12.880000	2.617995
0 days 00:00:12.890000	2.702182
0 days 00:00:12.900000	2.8048349999999997
0 days 00:00:12.910000	2.909022
0 days 00:00:12.920000	2.968407
0 days 00:00:12.930000	2.931368
0 days 00:00:12.940000	2.784961
0 days 00:00:12.950000	2.552117
0 days 00:00:12.960000	2.329098
0 days 00:00:12.970000	2.087086
0 days 00:00:12.980000	1.815694
0 days 00:00:12.990000	1.564236
0 days 00:00:13	1.3659379999999999
0 days 00:00:13.010000	1.268497
0 days 00:00:13.020000	1.244601
0 days 00:00:13.030000	1.208508
0 days 00:00:13.040000	1.118411
0 days 00:00:13.050000	0.998849
0 days 00:00:13.060000	0.8976139999999999
0 days 00:00:13.070000	0.808062
0 days 00:00:13.080000	0.6855399999999999
0 days 00:00:13.090000	0.535528
0 days 00:00:13.100000	0.35991300000000004
0 days 00:00:13.110000	0.1647
0 days 00:00:13.120000	-0.038395
0 days 00:00:13.130000	-0.279091
0 days 00:00:13.140000	-0.545022
0 days 00:00:13.150000	-0.810711
0 days 00:00:13.160000	-1.057552
0 days 00:00:13.170000	-1.2787549999999999
0 days 00:00:13.180000	-2.53077
0 days 00:00:13.190000	-3.993257
0 days 00:00:13.200000	-4.2846
0 days 00:00:13.210000	-4.375808
0 days 00:00:13.220000	-2.9254029999999998
0 days 00:00:13.230000	-0.294666
0 days 00:00:13.240000	-0.32051799999999997
0 days 00:00:13.250000	0.019604
0 days 00:00:13.260000	-0.061159000000000005
0 days 00:00:13.270000	0.014672999999999999
0 days 00:00:13.280000	0.011658
0 days 00:00:13.290000	0.058825999999999996
0 days 00:00:13.300000	0.062782
0 days 00:00:13.310000	0.039535
0 days 00:00:13.320000	0.023674
0 days 00:00:13.330000	0.012869
0 days 00:00:13.340000	0.016483
0 days 00:00:13.350000	0.018924
0 days 00:00:13.360000	0.022639
0 days 00:00:13.370000	0.025296000000000003
0 days 00:00:13.380000	0.017111
0 days 00:00:13.390000	0.0018559999999999998
0 days 00:00:13.400000	-0.026679
0 days 00:00:13.410000	-0.044175
0 days 00:00:13.420000	-0.074789
0 days 00:00:13.430000	-0.10192799999999999
0 days 00:00:13.440000	-0.125478
0 days 00:00:13.450000	-0.144427
0 days 00:00:13.460000	-0.163409
0 days 00:00:13.470000	-0.170093
0 days 00:00:13.480000	-0.183428
0 days 00:00:13.490000	-0.19151500000000002
0 days 00:00:13.500000	-0.188857
0 days 00:00:13.510000	-0.192414
0 days 00:00:13.520000	-0.193425
0 days 00:00:13.530000	-0.189388
0 days 00:00:13.540000	-0.17848699999999998
0 days 00:00:13.550000	-0.159965
0 days 00:00:13.560000	-0.136139
0 days 00:00:13.570000	-0.112573
0 days 00:00:13.580000	-0.088163
0 days 00:00:13.590000	-0.072449
0 days 00:00:13.600000	-0.055495
0 days 00:00:13.610000	-0.040125
0 days 00:00:13.620000	-0.030122000000000003
0 days 00:00:13.630000	-0.020352000000000002
0 days 00:00:13.640000	-0.012988
0 days 00:00:13.650000	-0.023618
0 days 00:00:13.660000	-0.033437
0 days 00:00:13.670000	-0.056084
0 days 00:00:13.680000	-0.089612
0 days 00:00:13.690000	-0.12216099999999999
0 days 00:00:13.700000	-0.159605
0 days 00:00:13.710000	-0.21388400000000002
0 days 00:00:13.720000	-0.28368899999999997
0 days 00:00:13.730000	-0.375967
0 days 00:00:13.740000	-0.502063
0 days 00:00:13.750000	-0.738375
0 days 00:00:13.760000	-1.0594
0 days 00:00:13.770000	-1.353892
0 days 00:00:13.780000	-1.641448
0 days 00:00:13.790000	-1.963396
0 days 00:00:13.800000	-2.288002
0 days 00:00:13.810000	-2.59917
0 days 00:00:13.820000	-2.89863
0 days 00:00:13.830000	-3.194393
0 days 00:00:13.840000	-3.5165949999999997
0 days 00:00:13.850000	-3.8294839999999994
0 days 00:00:13.860000	-4.023829
0 days 00:00:13.870000	-4.184612
0 days 00:00:13.880000	-4.325686
0 days 00:00:13.890000	-4.400785
0 days 00:00:13.900000	-4.1459269999999995
0 days 00:00:13.910000	-4.083517
0 days 00:00:13.920000	-4.023944999999999
0 days 00:00:13.930000	-3.839176
0 days 00:00:13.940000	-3.569896
0 days 00:00:13.950000	-3.258858
0 days 00:00:13.960000	-2.7040900000000003
0 days 00:00:13.970000	-1.504298
0 days 00:00:13.980000	0.031504000000000004
0 days 00:00:13.990000	1.274517
