# Supplementary material for: A topological data analysis-based method for gait signals with an application to the study of multiple sclerosis
Source: PLoS One. 2022 May 13;17(5):e0268475. doi: 10.1371/journal.pone.0268475 (PMC9106173; doi:10.1371/journal.pone.0268475)
Supplement: S1 Data — (ZIP) [file pone.0268475.s005.zip › PlosOneData/Pathological_subjects/MS_162]

	Gyr_Y
0 days 00:00:07.080000	-2.5465560000000003
0 days 00:00:07.090000	-1.315037
0 days 00:00:07.100000	-0.746896
0 days 00:00:07.110000	3.371693
0 days 00:00:07.120000	3.2152990000000004
0 days 00:00:07.130000	2.15245
0 days 00:00:07.140000	1.6232030000000002
0 days 00:00:07.150000	1.089269
0 days 00:00:07.160000	0.694542
0 days 00:00:07.170000	0.426413
0 days 00:00:07.180000	0.321806
0 days 00:00:07.190000	0.350976
0 days 00:00:07.200000	0.45670299999999997
0 days 00:00:07.210000	0.522876
0 days 00:00:07.220000	0.476025
0 days 00:00:07.230000	0.394939
0 days 00:00:07.240000	0.337148
0 days 00:00:07.250000	0.286039
0 days 00:00:07.260000	0.24215
0 days 00:00:07.270000	0.223543
0 days 00:00:07.280000	0.20097
0 days 00:00:07.290000	0.171812
0 days 00:00:07.300000	0.136479
0 days 00:00:07.310000	0.097013
0 days 00:00:07.320000	0.06965
0 days 00:00:07.330000	0.045542
0 days 00:00:07.340000	0.029169999999999998
0 days 00:00:07.350000	0.022434
0 days 00:00:07.360000	0.012594
0 days 00:00:07.370000	0.016652
0 days 00:00:07.380000	0.024634
0 days 00:00:07.390000	0.017477
0 days 00:00:07.400000	0.025228999999999998
0 days 00:00:07.410000	0.014663999999999998
0 days 00:00:07.420000	0.0008460000000000001
0 days 00:00:07.430000	-0.008673
0 days 00:00:07.440000	-0.019594
0 days 00:00:07.450000	-0.031611
0 days 00:00:07.460000	-0.046257
0 days 00:00:07.470000	-0.07048099999999999
0 days 00:00:07.480000	-0.077774
0 days 00:00:07.490000	-0.077712
0 days 00:00:07.500000	-0.061295
0 days 00:00:07.510000	-0.032244999999999996
0 days 00:00:07.520000	-0.002502
0 days 00:00:07.530000	0.023957
0 days 00:00:07.540000	0.038377
0 days 00:00:07.550000	0.031909
0 days 00:00:07.560000	0.007405
0 days 00:00:07.570000	-0.006623
0 days 00:00:07.580000	-0.024607
0 days 00:00:07.590000	-0.051752
0 days 00:00:07.600000	-0.07095599999999999
0 days 00:00:07.610000	-0.088903
0 days 00:00:07.620000	-0.11183900000000001
0 days 00:00:07.630000	-0.12891
0 days 00:00:07.640000	-0.120273
0 days 00:00:07.650000	-0.102257
0 days 00:00:07.660000	-0.093937
0 days 00:00:07.670000	-0.088827
0 days 00:00:07.680000	-0.095476
0 days 00:00:07.690000	-0.09399500000000001
0 days 00:00:07.700000	-0.088699
0 days 00:00:07.710000	-0.08342100000000001
0 days 00:00:07.720000	-0.080929
0 days 00:00:07.730000	-0.071287
0 days 00:00:07.740000	-0.070025
0 days 00:00:07.750000	-0.061114
0 days 00:00:07.760000	-0.059942999999999996
0 days 00:00:07.770000	-0.054458000000000006
0 days 00:00:07.780000	-0.067994
0 days 00:00:07.790000	-0.112179
0 days 00:00:07.800000	-0.165641
0 days 00:00:07.810000	-0.22125
0 days 00:00:07.820000	-0.284123
0 days 00:00:07.830000	-0.365188
0 days 00:00:07.840000	-0.427358
0 days 00:00:07.850000	-0.474971
0 days 00:00:07.860000	-0.497698
0 days 00:00:07.870000	-0.52856
0 days 00:00:07.880000	-0.591567
0 days 00:00:07.890000	-0.68038
0 days 00:00:07.900000	-0.7604350000000001
0 days 00:00:07.910000	-0.851774
0 days 00:00:07.920000	-0.966824
0 days 00:00:07.930000	-1.080922
0 days 00:00:07.940000	-1.19649
0 days 00:00:07.950000	-1.321433
0 days 00:00:07.960000	-1.453329
0 days 00:00:07.970000	-1.5940450000000002
0 days 00:00:07.980000	-1.747243
0 days 00:00:07.990000	-2.0124459999999997
0 days 00:00:08	-2.3393200000000003
0 days 00:00:08.010000	-2.729956
0 days 00:00:08.020000	-3.2091279999999998
0 days 00:00:08.030000	-3.754053
0 days 00:00:08.040000	-4.297174
0 days 00:00:08.050000	-4.7647010000000005
0 days 00:00:08.060000	-4.975323
0 days 00:00:08.070000	-5.004829
0 days 00:00:08.080000	-5.152862
0 days 00:00:08.090000	-5.183707
0 days 00:00:08.100000	-4.974056
0 days 00:00:08.110000	-4.667232
0 days 00:00:08.120000	-4.168835
0 days 00:00:08.130000	-3.759761
0 days 00:00:08.140000	-3.1707259999999997
0 days 00:00:08.150000	-2.604017
0 days 00:00:08.160000	-0.7300300000000001
0 days 00:00:08.170000	0.744963
0 days 00:00:08.180000	0.99697
0 days 00:00:08.190000	1.1123020000000001
0 days 00:00:08.200000	1.586963
0 days 00:00:08.210000	2.188965
0 days 00:00:08.220000	2.554392
0 days 00:00:08.230000	2.6639209999999998
0 days 00:00:08.240000	2.770727
0 days 00:00:08.250000	3.104229
0 days 00:00:08.260000	3.4984620000000004
0 days 00:00:08.270000	3.771959
0 days 00:00:08.280000	3.9668949999999996
0 days 00:00:08.290000	4.117292
0 days 00:00:08.300000	4.239362
0 days 00:00:08.310000	4.359438
0 days 00:00:08.320000	4.503976000000001
0 days 00:00:08.330000	4.655839
0 days 00:00:08.340000	4.802601999999999
0 days 00:00:08.350000	4.958705999999999
0 days 00:00:08.360000	5.118028
0 days 00:00:08.370000	5.25935
0 days 00:00:08.380000	5.334887
0 days 00:00:08.390000	5.322029
0 days 00:00:08.400000	5.186475
0 days 00:00:08.410000	4.877762000000001
0 days 00:00:08.420000	4.430053
0 days 00:00:08.430000	3.722891
0 days 00:00:08.440000	2.596005
0 days 00:00:08.450000	1.275464
0 days 00:00:08.460000	0.190868
0 days 00:00:08.470000	-0.42966099999999996
0 days 00:00:08.480000	-0.714587
0 days 00:00:08.490000	-0.93801
0 days 00:00:08.500000	-1.153385
0 days 00:00:08.510000	-1.34639
0 days 00:00:08.520000	-1.545474
0 days 00:00:08.530000	-1.737915
0 days 00:00:08.540000	-1.930991
0 days 00:00:08.550000	-2.1056369999999998
0 days 00:00:08.560000	-1.973502
0 days 00:00:08.570000	-1.326157
0 days 00:00:08.580000	1.9144029999999999
0 days 00:00:08.590000	1.815233
0 days 00:00:08.600000	1.123858
0 days 00:00:08.610000	0.687345
0 days 00:00:08.620000	0.443165
0 days 00:00:08.630000	0.26613600000000004
0 days 00:00:08.640000	0.077254
0 days 00:00:08.650000	0.034112
0 days 00:00:08.660000	0.06767000000000001
0 days 00:00:08.670000	0.18291400000000002
0 days 00:00:08.680000	0.275045
0 days 00:00:08.690000	0.347413
0 days 00:00:08.700000	0.3644
0 days 00:00:08.710000	0.334486
0 days 00:00:08.720000	0.310223
0 days 00:00:08.730000	0.25419200000000003
0 days 00:00:08.740000	0.197899
0 days 00:00:08.750000	0.14802
0 days 00:00:08.760000	0.099466
0 days 00:00:08.770000	0.048478
0 days 00:00:08.780000	0.019126
0 days 00:00:08.790000	0.022823
0 days 00:00:08.800000	0.033919
0 days 00:00:08.810000	0.046491000000000005
0 days 00:00:08.820000	0.051959000000000005
0 days 00:00:08.830000	0.044206
0 days 00:00:08.840000	0.03424
0 days 00:00:08.850000	0.011656999999999999
0 days 00:00:08.860000	-0.002262
0 days 00:00:08.870000	-0.013243000000000001
0 days 00:00:08.880000	-0.015827
0 days 00:00:08.890000	-0.017848
0 days 00:00:08.900000	-0.053774
0 days 00:00:08.910000	-0.081401
0 days 00:00:08.920000	-0.109946
0 days 00:00:08.930000	-0.126987
0 days 00:00:08.940000	-0.149161
0 days 00:00:08.950000	-0.162179
0 days 00:00:08.960000	-0.167754
0 days 00:00:08.970000	-0.175824
0 days 00:00:08.980000	-0.161721
0 days 00:00:08.990000	-0.140167
0 days 00:00:09	-0.118318
0 days 00:00:09.010000	-0.079514
0 days 00:00:09.020000	-0.035365
0 days 00:00:09.030000	0.0031780000000000003
0 days 00:00:09.040000	0.046602
0 days 00:00:09.050000	0.087402
0 days 00:00:09.060000	0.10605999999999999
0 days 00:00:09.070000	0.124339
0 days 00:00:09.080000	0.14038499999999998
0 days 00:00:09.090000	0.16303
0 days 00:00:09.100000	0.18213900000000002
0 days 00:00:09.110000	0.19783599999999998
0 days 00:00:09.120000	0.20608200000000002
0 days 00:00:09.130000	0.211549
0 days 00:00:09.140000	0.189831
0 days 00:00:09.150000	0.17128800000000002
0 days 00:00:09.160000	0.143022
0 days 00:00:09.170000	0.11167200000000001
0 days 00:00:09.180000	0.069881
0 days 00:00:09.190000	0.013866
0 days 00:00:09.200000	-0.033908999999999995
0 days 00:00:09.210000	-0.07824600000000001
0 days 00:00:09.220000	-0.11264400000000001
0 days 00:00:09.230000	-0.137768
0 days 00:00:09.240000	-0.168474
0 days 00:00:09.250000	-0.200503
0 days 00:00:09.260000	-0.22798600000000002
0 days 00:00:09.270000	-0.267397
0 days 00:00:09.280000	-0.318351
0 days 00:00:09.290000	-0.358883
0 days 00:00:09.300000	-0.40636500000000003
0 days 00:00:09.310000	-0.45201899999999995
0 days 00:00:09.320000	-0.507851
0 days 00:00:09.330000	-0.5811470000000001
0 days 00:00:09.340000	-0.680475
0 days 00:00:09.350000	-0.8485969999999999
0 days 00:00:09.360000	-1.069513
0 days 00:00:09.370000	-1.340932
0 days 00:00:09.380000	-1.6867869999999998
0 days 00:00:09.390000	-2.09959
0 days 00:00:09.400000	-2.5599950000000002
0 days 00:00:09.410000	-2.984854
0 days 00:00:09.420000	-3.383835
0 days 00:00:09.430000	-3.7229370000000004
0 days 00:00:09.440000	-3.984181
0 days 00:00:09.450000	-4.253406
0 days 00:00:09.460000	-4.4966040000000005
0 days 00:00:09.470000	-4.6183309999999995
0 days 00:00:09.480000	-4.8164419999999994
0 days 00:00:09.490000	-4.910529
0 days 00:00:09.500000	-4.861654
0 days 00:00:09.510000	-4.675129
0 days 00:00:09.520000	-4.567165
0 days 00:00:09.530000	-4.177201
0 days 00:00:09.540000	-3.5813620000000004
0 days 00:00:09.550000	-2.743983
0 days 00:00:09.560000	-1.3909989999999999
0 days 00:00:09.570000	-0.15345
0 days 00:00:09.580000	-0.120683
0 days 00:00:09.590000	-0.011781
0 days 00:00:09.600000	0.76466
0 days 00:00:09.610000	1.415009
0 days 00:00:09.620000	1.7793430000000001
0 days 00:00:09.630000	2.114746
0 days 00:00:09.640000	2.5224580000000003
0 days 00:00:09.650000	2.9010380000000002
0 days 00:00:09.660000	3.140189
0 days 00:00:09.670000	3.2784169999999997
0 days 00:00:09.680000	3.4497
0 days 00:00:09.690000	3.668448
0 days 00:00:09.700000	3.8191559999999996
0 days 00:00:09.710000	3.923974
0 days 00:00:09.720000	3.981404
0 days 00:00:09.730000	3.9654239999999996
0 days 00:00:09.740000	3.8924480000000004
0 days 00:00:09.750000	3.801739
0 days 00:00:09.760000	3.7456769999999997
0 days 00:00:09.770000	3.7651730000000003
0 days 00:00:09.780000	3.7654949999999996
0 days 00:00:09.790000	3.704715
0 days 00:00:09.800000	3.5755199999999996
0 days 00:00:09.810000	3.412957
0 days 00:00:09.820000	3.2104150000000002
0 days 00:00:09.830000	2.922041
0 days 00:00:09.840000	2.532623
0 days 00:00:09.850000	2.057702
0 days 00:00:09.860000	1.544206
0 days 00:00:09.870000	1.0641530000000001
0 days 00:00:09.880000	0.6859529999999999
0 days 00:00:09.890000	0.38322
0 days 00:00:09.900000	0.116068
0 days 00:00:09.910000	-0.159634
0 days 00:00:09.920000	-0.465268
0 days 00:00:09.930000	-0.810411
0 days 00:00:09.940000	-1.2302870000000001
0 days 00:00:09.950000	-1.770714
0 days 00:00:09.960000	-2.318425
0 days 00:00:09.970000	-2.794666
0 days 00:00:09.980000	-3.168589
0 days 00:00:09.990000	-3.195425
0 days 00:00:10	-1.828711
0 days 00:00:10.010000	0.60847
0 days 00:00:10.020000	2.198817
0 days 00:00:10.030000	1.668836
0 days 00:00:10.040000	1.161133
0 days 00:00:10.050000	1.1928860000000001
0 days 00:00:10.060000	0.746045
0 days 00:00:10.070000	0.445904
0 days 00:00:10.080000	0.318936
0 days 00:00:10.090000	0.287179
0 days 00:00:10.100000	0.31575
0 days 00:00:10.110000	0.36335
0 days 00:00:10.120000	0.382013
0 days 00:00:10.130000	0.368014
0 days 00:00:10.140000	0.349532
0 days 00:00:10.150000	0.31193699999999996
0 days 00:00:10.160000	0.270918
0 days 00:00:10.170000	0.217217
0 days 00:00:10.180000	0.16427
0 days 00:00:10.190000	0.10628
0 days 00:00:10.200000	0.061548
0 days 00:00:10.210000	0.022218
0 days 00:00:10.220000	0.00277
0 days 00:00:10.230000	0.029407
0 days 00:00:10.240000	0.05558
0 days 00:00:10.250000	0.11972000000000001
0 days 00:00:10.260000	0.22274000000000002
0 days 00:00:10.270000	0.288079
0 days 00:00:10.280000	0.264146
0 days 00:00:10.290000	0.15750799999999998
0 days 00:00:10.300000	0.101275
0 days 00:00:10.310000	0.054661
0 days 00:00:10.320000	0.023569
0 days 00:00:10.330000	0.0032840000000000005
0 days 00:00:10.340000	-0.02217
0 days 00:00:10.350000	-0.055765999999999996
0 days 00:00:10.360000	-0.074237
0 days 00:00:10.370000	-0.085663
0 days 00:00:10.380000	-0.103806
0 days 00:00:10.390000	-0.12312000000000001
0 days 00:00:10.400000	-0.131157
0 days 00:00:10.410000	-0.12434300000000001
0 days 00:00:10.420000	-0.108876
0 days 00:00:10.430000	-0.089371
0 days 00:00:10.440000	-0.08039099999999999
0 days 00:00:10.450000	-0.069984
0 days 00:00:10.460000	-0.057952
0 days 00:00:10.470000	-0.05005
0 days 00:00:10.480000	-0.043294
0 days 00:00:10.490000	-0.04417
0 days 00:00:10.500000	-0.046906
0 days 00:00:10.510000	-0.046539
0 days 00:00:10.520000	-0.045975
0 days 00:00:10.530000	-0.046531
0 days 00:00:10.540000	-0.045064
0 days 00:00:10.550000	-0.040221
0 days 00:00:10.560000	-0.023765
0 days 00:00:10.570000	0.004288
0 days 00:00:10.580000	0.014878
0 days 00:00:10.590000	0.02228
0 days 00:00:10.600000	0.018175
0 days 00:00:10.610000	0.011037
0 days 00:00:10.620000	0.0047729999999999995
0 days 00:00:10.630000	-0.004833
0 days 00:00:10.640000	-0.013105
0 days 00:00:10.650000	-0.032492
0 days 00:00:10.660000	-0.063689
0 days 00:00:10.670000	-0.101681
0 days 00:00:10.680000	-0.13551300000000002
0 days 00:00:10.690000	-0.173438
0 days 00:00:10.700000	-0.21051199999999998
0 days 00:00:10.710000	-0.249546
0 days 00:00:10.720000	-0.26965500000000003
0 days 00:00:10.730000	-0.28628000000000003
0 days 00:00:10.740000	-0.317389
0 days 00:00:10.750000	-0.370211
0 days 00:00:10.760000	-0.43571800000000005
0 days 00:00:10.770000	-0.525591
0 days 00:00:10.780000	-0.6297520000000001
0 days 00:00:10.790000	-0.7044600000000001
0 days 00:00:10.800000	-0.758905
0 days 00:00:10.810000	-0.8828540000000001
0 days 00:00:10.820000	-1.016981
0 days 00:00:10.830000	-1.162302
0 days 00:00:10.840000	-1.3130950000000001
0 days 00:00:10.850000	-1.447682
0 days 00:00:10.860000	-1.622587
0 days 00:00:10.870000	-1.855741
0 days 00:00:10.880000	-2.173122
0 days 00:00:10.890000	-2.555684
0 days 00:00:10.900000	-2.967503
0 days 00:00:10.910000	-3.423768
0 days 00:00:10.920000	-3.942889
0 days 00:00:10.930000	-4.464028
0 days 00:00:10.940000	-4.856121
0 days 00:00:10.950000	-5.305540000000001
0 days 00:00:10.960000	-5.512358
0 days 00:00:10.970000	-5.341666
0 days 00:00:10.980000	-5.3577330000000005
0 days 00:00:10.990000	-5.265678
0 days 00:00:11	-5.243282
0 days 00:00:11.010000	-5.029943
0 days 00:00:11.020000	-4.274246
0 days 00:00:11.030000	-3.3665300000000005
0 days 00:00:11.040000	-2.621188
0 days 00:00:11.050000	-1.7630569999999999
0 days 00:00:11.060000	-0.189091
0 days 00:00:11.070000	-0.049361
0 days 00:00:11.080000	0.29282600000000003
0 days 00:00:11.090000	1.148899
0 days 00:00:11.100000	1.8475130000000002
0 days 00:00:11.110000	2.346557
0 days 00:00:11.120000	2.783312
0 days 00:00:11.130000	3.231199
0 days 00:00:11.140000	3.6415900000000003
0 days 00:00:11.150000	3.944661
0 days 00:00:11.160000	4.141603
0 days 00:00:11.170000	4.317111
0 days 00:00:11.180000	4.5151010000000005
0 days 00:00:11.190000	4.715469000000001
0 days 00:00:11.200000	4.881757
0 days 00:00:11.210000	4.988793
0 days 00:00:11.220000	5.028461
0 days 00:00:11.230000	4.995712999999999
0 days 00:00:11.240000	4.939014
0 days 00:00:11.250000	4.920917
0 days 00:00:11.260000	4.931841
0 days 00:00:11.270000	4.916675
0 days 00:00:11.280000	4.883376
0 days 00:00:11.290000	4.814023000000001
0 days 00:00:11.300000	4.668018
0 days 00:00:11.310000	4.386204
0 days 00:00:11.320000	3.956
0 days 00:00:11.330000	3.4040739999999996
0 days 00:00:11.340000	2.76513
0 days 00:00:11.350000	2.128833
0 days 00:00:11.360000	1.526715
0 days 00:00:11.370000	1.066606
0 days 00:00:11.380000	0.99636
0 days 00:00:11.390000	0.966952
0 days 00:00:11.400000	0.48786499999999994
0 days 00:00:11.410000	-0.7214689999999999
0 days 00:00:11.420000	-2.005239
0 days 00:00:11.430000	-2.339019
0 days 00:00:11.440000	-1.3972040000000001
0 days 00:00:11.450000	-0.898853
0 days 00:00:11.460000	-1.833616
0 days 00:00:11.470000	-2.34865
0 days 00:00:11.480000	-1.877707
0 days 00:00:11.490000	-1.216667
0 days 00:00:11.500000	-0.191891
0 days 00:00:11.510000	-0.408573
0 days 00:00:11.520000	-0.44351199999999996
0 days 00:00:11.530000	-0.311894
0 days 00:00:11.540000	-0.23395100000000002
0 days 00:00:11.550000	-0.077363
0 days 00:00:11.560000	-0.013774000000000002
0 days 00:00:11.570000	-0.006562999999999999
0 days 00:00:11.580000	0.009614
0 days 00:00:11.590000	0.022289
0 days 00:00:11.600000	0.036893
0 days 00:00:11.610000	0.047957
0 days 00:00:11.620000	0.039405
0 days 00:00:11.630000	0.027602999999999996
0 days 00:00:11.640000	0.005478
0 days 00:00:11.650000	-0.035437
0 days 00:00:11.660000	-0.079438
0 days 00:00:11.670000	-0.126782
0 days 00:00:11.680000	-0.158607
0 days 00:00:11.690000	-0.179552
0 days 00:00:11.700000	-0.195441
0 days 00:00:11.710000	-0.199159
0 days 00:00:11.720000	-0.19785
0 days 00:00:11.730000	-0.196774
0 days 00:00:11.740000	-0.196183
0 days 00:00:11.750000	-0.191914
0 days 00:00:11.760000	-0.17163699999999998
0 days 00:00:11.770000	-0.15573499999999998
0 days 00:00:11.780000	-0.128904
0 days 00:00:11.790000	-0.113095
0 days 00:00:11.800000	-0.094207
0 days 00:00:11.810000	-0.08218400000000001
0 days 00:00:11.820000	-0.073759
0 days 00:00:11.830000	-0.072018
0 days 00:00:11.840000	-0.078347
0 days 00:00:11.850000	-0.093356
0 days 00:00:11.860000	-0.09528500000000001
0 days 00:00:11.870000	-0.09300499999999999
0 days 00:00:11.880000	-0.08932899999999999
0 days 00:00:11.890000	-0.075974
0 days 00:00:11.900000	-0.06258999999999999
0 days 00:00:11.910000	-0.041704000000000005
0 days 00:00:11.920000	-0.011614
0 days 00:00:11.930000	0.029547000000000004
0 days 00:00:11.940000	0.06934
0 days 00:00:11.950000	0.127803
0 days 00:00:11.960000	0.181812
0 days 00:00:11.970000	0.203772
0 days 00:00:11.980000	0.212738
0 days 00:00:11.990000	0.198498
0 days 00:00:12	0.180454
0 days 00:00:12.010000	0.139718
0 days 00:00:12.020000	0.099303
0 days 00:00:12.030000	0.053439
0 days 00:00:12.040000	0.013512
0 days 00:00:12.050000	-0.02111
0 days 00:00:12.060000	-0.046157
0 days 00:00:12.070000	-0.072391
0 days 00:00:12.080000	-0.100904
0 days 00:00:12.090000	-0.131235
0 days 00:00:12.100000	-0.176256
0 days 00:00:12.110000	-0.231614
0 days 00:00:12.120000	-0.296767
0 days 00:00:12.130000	-0.372012
0 days 00:00:12.140000	-0.454269
0 days 00:00:12.150000	-0.540678
0 days 00:00:12.160000	-0.689016
0 days 00:00:12.170000	-0.8297829999999999
0 days 00:00:12.180000	-0.997209
0 days 00:00:12.190000	-1.161445
0 days 00:00:12.200000	-1.3236459999999999
0 days 00:00:12.210000	-1.4854319999999999
0 days 00:00:12.220000	-1.6593490000000002
0 days 00:00:12.230000	-1.884093
0 days 00:00:12.240000	-2.158311
0 days 00:00:12.250000	-2.450605
0 days 00:00:12.260000	-2.7681299999999998
0 days 00:00:12.270000	-3.158941
0 days 00:00:12.280000	-3.65631
0 days 00:00:12.290000	-4.200781
0 days 00:00:12.300000	-4.6906930000000004
0 days 00:00:12.310000	-5.200888
0 days 00:00:12.320000	-5.695433
0 days 00:00:12.330000	-5.902202
0 days 00:00:12.340000	-6.025706
0 days 00:00:12.350000	-6.141322
0 days 00:00:12.360000	-6.1202559999999995
0 days 00:00:12.370000	-6.043232
0 days 00:00:12.380000	-6.0352809999999995
0 days 00:00:12.390000	-5.633223
0 days 00:00:12.400000	-5.028447
0 days 00:00:12.410000	-4.330984
0 days 00:00:12.420000	-3.401936
0 days 00:00:12.430000	-1.9783650000000002
0 days 00:00:12.440000	0.47052299999999997
0 days 00:00:12.450000	0.8696510000000001
0 days 00:00:12.460000	0.905392
0 days 00:00:12.470000	1.403977
0 days 00:00:12.480000	2.133188
0 days 00:00:12.490000	2.685565
0 days 00:00:12.500000	3.0416
0 days 00:00:12.510000	3.422568
0 days 00:00:12.520000	3.885329
0 days 00:00:12.530000	4.330515
0 days 00:00:12.540000	4.666805999999999
0 days 00:00:12.550000	4.864184
0 days 00:00:12.560000	5.018125
0 days 00:00:12.570000	5.2077919999999995
0 days 00:00:12.580000	5.4041440000000005
0 days 00:00:12.590000	5.5702739999999995
0 days 00:00:12.600000	5.693787
0 days 00:00:12.610000	5.778253
0 days 00:00:12.620000	5.785332
0 days 00:00:12.630000	5.707186
0 days 00:00:12.640000	5.628623
0 days 00:00:12.650000	5.580684
0 days 00:00:12.660000	5.575771
0 days 00:00:12.670000	5.573002
0 days 00:00:12.680000	5.4475430000000005
0 days 00:00:12.690000	5.121908
0 days 00:00:12.700000	4.570953
0 days 00:00:12.710000	3.7908980000000003
0 days 00:00:12.720000	2.840891
0 days 00:00:12.730000	1.8530490000000002
0 days 00:00:12.740000	1.0198459999999998
0 days 00:00:12.750000	0.537554
0 days 00:00:12.760000	0.45152600000000004
0 days 00:00:12.770000	-0.198506
0 days 00:00:12.780000	-2.1938009999999997
0 days 00:00:12.790000	-2.934731
0 days 00:00:12.800000	-1.790414
0 days 00:00:12.810000	-1.497148
0 days 00:00:12.820000	-2.6721150000000002
0 days 00:00:12.830000	-2.834247
0 days 00:00:12.840000	-2.400839
0 days 00:00:12.850000	-2.191018
0 days 00:00:12.860000	-1.35599
0 days 00:00:12.870000	-0.621631
0 days 00:00:12.880000	-0.633171
0 days 00:00:12.890000	-0.334447
0 days 00:00:12.900000	-0.19176600000000002
0 days 00:00:12.910000	-0.041856
0 days 00:00:12.920000	0.044552
0 days 00:00:12.930000	0.11081500000000001
0 days 00:00:12.940000	0.137102
0 days 00:00:12.950000	0.115502
0 days 00:00:12.960000	0.116655
0 days 00:00:12.970000	0.146143
0 days 00:00:12.980000	0.136488
0 days 00:00:12.990000	0.08909700000000001
0 days 00:00:13	0.047427
0 days 00:00:13.010000	0.024665
0 days 00:00:13.020000	0.004306
0 days 00:00:13.030000	-0.018675
0 days 00:00:13.040000	-0.03677
0 days 00:00:13.050000	-0.046937
0 days 00:00:13.060000	-0.063556
0 days 00:00:13.070000	-0.073732
0 days 00:00:13.080000	-0.085366
0 days 00:00:13.090000	-0.10545999999999998
0 days 00:00:13.100000	-0.135185
0 days 00:00:13.110000	-0.173628
0 days 00:00:13.120000	-0.20363900000000001
0 days 00:00:13.130000	-0.164123
0 days 00:00:13.140000	-0.13533599999999998
0 days 00:00:13.150000	-0.10640799999999999
0 days 00:00:13.160000	-0.070635
0 days 00:00:13.170000	-0.042251
0 days 00:00:13.180000	-0.017955000000000002
0 days 00:00:13.190000	0.004799
0 days 00:00:13.200000	0.026983999999999998
0 days 00:00:13.210000	0.050960000000000005
0 days 00:00:13.220000	0.077055
0 days 00:00:13.230000	0.084301
0 days 00:00:13.240000	0.088099
0 days 00:00:13.250000	0.084402
0 days 00:00:13.260000	0.070387
0 days 00:00:13.270000	0.054423
0 days 00:00:13.280000	0.039417
0 days 00:00:13.290000	0.022216999999999997
0 days 00:00:13.300000	0.014232
0 days 00:00:13.310000	0.007692
0 days 00:00:13.320000	-0.004987
0 days 00:00:13.330000	-0.019961000000000003
0 days 00:00:13.340000	-0.042412
0 days 00:00:13.350000	-0.062337000000000004
0 days 00:00:13.360000	-0.080984
0 days 00:00:13.370000	-0.100781
0 days 00:00:13.380000	-0.129089
0 days 00:00:13.390000	-0.15327000000000002
0 days 00:00:13.400000	-0.17160699999999998
0 days 00:00:13.410000	-0.194382
0 days 00:00:13.420000	-0.202012
0 days 00:00:13.430000	-0.19000699999999998
0 days 00:00:13.440000	-0.16637000000000002
0 days 00:00:13.450000	-0.130985
0 days 00:00:13.460000	-0.10686500000000002
0 days 00:00:13.470000	-0.09335299999999999
0 days 00:00:13.480000	-0.095148
0 days 00:00:13.490000	-0.11950899999999999
0 days 00:00:13.500000	-0.15642999999999999
0 days 00:00:13.510000	-0.20943
0 days 00:00:13.520000	-0.278922
0 days 00:00:13.530000	-0.381373
0 days 00:00:13.540000	-0.518979
0 days 00:00:13.550000	-0.6871149999999999
0 days 00:00:13.560000	-0.9131530000000001
0 days 00:00:13.570000	-1.232162
0 days 00:00:13.580000	-1.6508310000000002
0 days 00:00:13.590000	-2.100437
0 days 00:00:13.600000	-2.594747
0 days 00:00:13.610000	-3.137314
0 days 00:00:13.620000	-3.710515
0 days 00:00:13.630000	-4.220972
0 days 00:00:13.640000	-4.7372440000000005
0 days 00:00:13.650000	-5.102612000000001
0 days 00:00:13.660000	-5.333426
0 days 00:00:13.670000	-5.449287
0 days 00:00:13.680000	-5.2583720000000005
0 days 00:00:13.690000	-5.283529
0 days 00:00:13.700000	-5.28625
0 days 00:00:13.710000	-5.230163
0 days 00:00:13.720000	-5.356486
0 days 00:00:13.730000	-5.376192
0 days 00:00:13.740000	-5.3185
0 days 00:00:13.750000	-5.122343
0 days 00:00:13.760000	-4.67775
0 days 00:00:13.770000	-4.053337
