# Supplementary material for: A topological data analysis-based method for gait signals with an application to the study of multiple sclerosis
Source: PLoS One. 2022 May 13;17(5):e0268475. doi: 10.1371/journal.pone.0268475 (PMC9106173; doi:10.1371/journal.pone.0268475)
Supplement: S1 Data — (ZIP) [file pone.0268475.s005.zip › PlosOneData/Pathological_subjects/MS_350]

	Gyr_Y
0 days 00:00:08.070000	-1.04313
0 days 00:00:08.080000	-2.779783
0 days 00:00:08.090000	-2.4652279999999998
0 days 00:00:08.100000	-1.7705529999999998
0 days 00:00:08.110000	-1.7603779999999998
0 days 00:00:08.120000	-2.1185490000000002
0 days 00:00:08.130000	-1.918957
0 days 00:00:08.140000	-1.84507
0 days 00:00:08.150000	-1.8923159999999999
0 days 00:00:08.160000	-1.9147029999999998
0 days 00:00:08.170000	-1.863168
0 days 00:00:08.180000	-1.6534529999999998
0 days 00:00:08.190000	0.14977000000000001
0 days 00:00:08.200000	-0.276412
0 days 00:00:08.210000	-0.065755
0 days 00:00:08.220000	-0.046485000000000005
0 days 00:00:08.230000	0.004220000000000001
0 days 00:00:08.240000	0.04753
0 days 00:00:08.250000	0.086253
0 days 00:00:08.260000	0.100635
0 days 00:00:08.270000	0.109306
0 days 00:00:08.280000	0.120512
0 days 00:00:08.290000	0.127122
0 days 00:00:08.300000	0.122077
0 days 00:00:08.310000	0.106958
0 days 00:00:08.320000	0.089754
0 days 00:00:08.330000	0.077592
0 days 00:00:08.340000	0.06336900000000001
0 days 00:00:08.350000	0.049206
0 days 00:00:08.360000	0.040362
0 days 00:00:08.370000	0.028412
0 days 00:00:08.380000	0.017445
0 days 00:00:08.390000	0.021721
0 days 00:00:08.400000	0.036802
0 days 00:00:08.410000	0.044933999999999995
0 days 00:00:08.420000	0.052336
0 days 00:00:08.430000	0.047621
0 days 00:00:08.440000	0.031197000000000003
0 days 00:00:08.450000	0.019786
0 days 00:00:08.460000	0.008511
0 days 00:00:08.470000	0.003002
0 days 00:00:08.480000	-0.004101
0 days 00:00:08.490000	0.003144
0 days 00:00:08.500000	0.002336
0 days 00:00:08.510000	0.007542
0 days 00:00:08.520000	0.004647999999999999
0 days 00:00:08.530000	0.0008960000000000001
0 days 00:00:08.540000	0.00647
0 days 00:00:08.550000	-0.007281
0 days 00:00:08.560000	-0.017422
0 days 00:00:08.570000	-0.028902999999999998
0 days 00:00:08.580000	-0.047112
0 days 00:00:08.590000	-0.064837
0 days 00:00:08.600000	-0.079138
0 days 00:00:08.610000	-0.089354
0 days 00:00:08.620000	-0.108633
0 days 00:00:08.630000	-0.14307999999999998
0 days 00:00:08.640000	-0.216258
0 days 00:00:08.650000	-0.279376
0 days 00:00:08.660000	-0.345116
0 days 00:00:08.670000	-0.412004
0 days 00:00:08.680000	-0.5007739999999999
0 days 00:00:08.690000	-0.648501
0 days 00:00:08.700000	-0.982353
0 days 00:00:08.710000	-1.485048
0 days 00:00:08.720000	-1.962056
0 days 00:00:08.730000	-2.531882
0 days 00:00:08.740000	-3.037228
0 days 00:00:08.750000	-3.635072
0 days 00:00:08.760000	-4.292633
0 days 00:00:08.770000	-4.97888
0 days 00:00:08.780000	-5.7290220000000005
0 days 00:00:08.790000	-6.4529760000000005
0 days 00:00:08.800000	-7.039064999999999
0 days 00:00:08.810000	-7.312149000000001
0 days 00:00:08.820000	-7.172692
0 days 00:00:08.830000	-6.942487
0 days 00:00:08.840000	-6.588131
0 days 00:00:08.850000	-5.847194
0 days 00:00:08.860000	-4.80382
0 days 00:00:08.870000	-3.569407
0 days 00:00:08.880000	-1.405374
0 days 00:00:08.890000	-0.683038
0 days 00:00:08.900000	0.501467
0 days 00:00:08.910000	1.176191
0 days 00:00:08.920000	2.193755
0 days 00:00:08.930000	2.400033
0 days 00:00:08.940000	2.781718
0 days 00:00:08.950000	3.442019
0 days 00:00:08.960000	4.196505999999999
0 days 00:00:08.970000	4.865919
0 days 00:00:08.980000	5.344222
0 days 00:00:08.990000	5.573939
0 days 00:00:09	5.634833
0 days 00:00:09.010000	5.594442
0 days 00:00:09.020000	5.4917739999999995
0 days 00:00:09.030000	5.464090000000001
0 days 00:00:09.040000	5.3189910000000005
0 days 00:00:09.050000	5.072426999999999
0 days 00:00:09.060000	4.660116
0 days 00:00:09.070000	4.342104
0 days 00:00:09.080000	4.1896629999999995
0 days 00:00:09.090000	4.100242
0 days 00:00:09.100000	3.993929
0 days 00:00:09.110000	3.7715650000000003
0 days 00:00:09.120000	3.513103
0 days 00:00:09.130000	3.3234790000000003
0 days 00:00:09.140000	3.289796
0 days 00:00:09.150000	3.480715
0 days 00:00:09.160000	3.7616870000000002
0 days 00:00:09.170000	3.892637
0 days 00:00:09.180000	3.62089
0 days 00:00:09.190000	3.097845
0 days 00:00:09.200000	2.464173
0 days 00:00:09.210000	1.8878599999999999
0 days 00:00:09.220000	1.405205
0 days 00:00:09.230000	1.0243870000000002
0 days 00:00:09.240000	0.670207
0 days 00:00:09.250000	0.37858800000000004
0 days 00:00:09.260000	0.08302000000000001
0 days 00:00:09.270000	-0.285416
0 days 00:00:09.280000	-0.906777
0 days 00:00:09.290000	-1.433308
0 days 00:00:09.300000	-5.417484
0 days 00:00:09.310000	-3.778231
0 days 00:00:09.320000	-2.5028740000000003
0 days 00:00:09.330000	-2.638223
0 days 00:00:09.340000	-2.849385
0 days 00:00:09.350000	-2.9964
0 days 00:00:09.360000	-3.111832
0 days 00:00:09.370000	-2.945744
0 days 00:00:09.380000	-2.766301
0 days 00:00:09.390000	-2.687809
0 days 00:00:09.400000	-1.253906
0 days 00:00:09.410000	-0.690196
0 days 00:00:09.420000	-0.5940850000000001
0 days 00:00:09.430000	-0.371521
0 days 00:00:09.440000	-0.298815
0 days 00:00:09.450000	-0.21871999999999997
0 days 00:00:09.460000	-0.175152
0 days 00:00:09.470000	-0.15796400000000002
0 days 00:00:09.480000	-0.14516700000000002
0 days 00:00:09.490000	-0.133145
0 days 00:00:09.500000	-0.125677
0 days 00:00:09.510000	-0.107321
0 days 00:00:09.520000	-0.072989
0 days 00:00:09.530000	-0.036277
0 days 00:00:09.540000	0.009269
0 days 00:00:09.550000	0.032846
0 days 00:00:09.560000	0.047224
0 days 00:00:09.570000	0.073007
0 days 00:00:09.580000	0.109624
0 days 00:00:09.590000	0.134608
0 days 00:00:09.600000	0.121424
0 days 00:00:09.610000	0.101431
0 days 00:00:09.620000	0.079297
0 days 00:00:09.630000	0.052555
0 days 00:00:09.640000	0.021703
0 days 00:00:09.650000	-0.025096
0 days 00:00:09.660000	-0.020656
0 days 00:00:09.670000	0.01204
0 days 00:00:09.680000	0.055328999999999996
0 days 00:00:09.690000	0.010074
0 days 00:00:09.700000	0.009206
0 days 00:00:09.710000	-0.009438
0 days 00:00:09.720000	-0.027037000000000002
0 days 00:00:09.730000	-0.03904
0 days 00:00:09.740000	-0.072299
0 days 00:00:09.750000	-0.111371
0 days 00:00:09.760000	-0.162517
0 days 00:00:09.770000	-0.22120399999999998
0 days 00:00:09.780000	-0.33308000000000004
0 days 00:00:09.790000	-0.46730299999999997
0 days 00:00:09.800000	-0.6334770000000001
0 days 00:00:09.810000	-0.8194110000000001
0 days 00:00:09.820000	-1.015231
0 days 00:00:09.830000	-1.2114040000000001
0 days 00:00:09.840000	-1.406782
0 days 00:00:09.850000	-1.606283
0 days 00:00:09.860000	-1.808766
0 days 00:00:09.870000	-2.0450459999999997
0 days 00:00:09.880000	-2.32019
0 days 00:00:09.890000	-2.634626
0 days 00:00:09.900000	-3.0331740000000003
0 days 00:00:09.910000	-3.508182
0 days 00:00:09.920000	-4.035356
0 days 00:00:09.930000	-4.625426999999999
0 days 00:00:09.940000	-5.275711
0 days 00:00:09.950000	-5.886373000000001
0 days 00:00:09.960000	-6.331179
0 days 00:00:09.970000	-6.598838000000001
0 days 00:00:09.980000	-6.6441
0 days 00:00:09.990000	-6.60089
0 days 00:00:10	-6.6183559999999995
0 days 00:00:10.010000	-6.505299
0 days 00:00:10.020000	-5.981272
0 days 00:00:10.030000	-5.31351
0 days 00:00:10.040000	-4.559585
0 days 00:00:10.050000	-2.851154
0 days 00:00:10.060000	-1.6636529999999998
0 days 00:00:10.070000	-0.677025
0 days 00:00:10.080000	1.168402
0 days 00:00:10.090000	2.219774
0 days 00:00:10.100000	2.122564
0 days 00:00:10.110000	2.274772
0 days 00:00:10.120000	2.635154
0 days 00:00:10.130000	3.348494
0 days 00:00:10.140000	4.206412
0 days 00:00:10.150000	4.935702
0 days 00:00:10.160000	5.396815
0 days 00:00:10.170000	5.624941000000001
0 days 00:00:10.180000	5.669098
0 days 00:00:10.190000	5.65153
0 days 00:00:10.200000	5.60701
0 days 00:00:10.210000	5.58119
0 days 00:00:10.220000	5.585282
0 days 00:00:10.230000	5.600525
0 days 00:00:10.240000	5.666799
0 days 00:00:10.250000	5.6491739999999995
0 days 00:00:10.260000	5.570176999999999
0 days 00:00:10.270000	5.325501
0 days 00:00:10.280000	5.134148000000001
0 days 00:00:10.290000	4.875998
0 days 00:00:10.300000	4.694618
0 days 00:00:10.310000	4.534212999999999
0 days 00:00:10.320000	4.321833
0 days 00:00:10.330000	4.0064660000000005
0 days 00:00:10.340000	3.586639
0 days 00:00:10.350000	3.134649
0 days 00:00:10.360000	2.766048
0 days 00:00:10.370000	2.541344
0 days 00:00:10.380000	2.486791
0 days 00:00:10.390000	2.567047
0 days 00:00:10.400000	2.597066
0 days 00:00:10.410000	2.448759
0 days 00:00:10.420000	2.1435020000000002
0 days 00:00:10.430000	1.762168
0 days 00:00:10.440000	1.418317
0 days 00:00:10.450000	1.151556
0 days 00:00:10.460000	0.9352379999999999
0 days 00:00:10.470000	0.801303
0 days 00:00:10.480000	0.660148
0 days 00:00:10.490000	0.38059
0 days 00:00:10.500000	-0.006881999999999999
0 days 00:00:10.510000	-2.8212919999999997
0 days 00:00:10.520000	-4.911477
0 days 00:00:10.530000	-3.5707480000000005
0 days 00:00:10.540000	-2.7853209999999997
0 days 00:00:10.550000	-2.8510310000000003
0 days 00:00:10.560000	-3.01674
0 days 00:00:10.570000	-3.309542
0 days 00:00:10.580000	-3.508011
0 days 00:00:10.590000	-3.3095660000000002
0 days 00:00:10.600000	-3.087576
0 days 00:00:10.610000	-3.070592
0 days 00:00:10.620000	-3.161955
0 days 00:00:10.630000	-2.0514759999999996
0 days 00:00:10.640000	-1.056383
0 days 00:00:10.650000	-0.599671
0 days 00:00:10.660000	-0.321169
0 days 00:00:10.670000	-0.222867
0 days 00:00:10.680000	-0.172546
0 days 00:00:10.690000	-0.141028
0 days 00:00:10.700000	-0.12871400000000002
0 days 00:00:10.710000	-0.11208800000000001
0 days 00:00:10.720000	-0.095319
0 days 00:00:10.730000	-0.064416
0 days 00:00:10.740000	-0.042594
0 days 00:00:10.750000	-0.026387
0 days 00:00:10.760000	-0.019438
0 days 00:00:10.770000	-0.007417
0 days 00:00:10.780000	-0.005821
0 days 00:00:10.790000	0.000314
0 days 00:00:10.800000	-0.004959000000000001
0 days 00:00:10.810000	-0.007291
0 days 00:00:10.820000	-0.010662999999999999
0 days 00:00:10.830000	-0.01931
0 days 00:00:10.840000	-0.031606
0 days 00:00:10.850000	-0.047267
0 days 00:00:10.860000	-0.070621
0 days 00:00:10.870000	-0.08099400000000001
0 days 00:00:10.880000	-0.100174
0 days 00:00:10.890000	-0.10515899999999999
0 days 00:00:10.900000	-0.106473
0 days 00:00:10.910000	-0.053676999999999996
0 days 00:00:10.920000	-0.095294
0 days 00:00:10.930000	-0.10091599999999999
0 days 00:00:10.940000	-0.097686
0 days 00:00:10.950000	-0.105117
0 days 00:00:10.960000	-0.131438
0 days 00:00:10.970000	-0.156153
0 days 00:00:10.980000	-0.20856
0 days 00:00:10.990000	-0.294097
0 days 00:00:11	-0.40990200000000004
0 days 00:00:11.010000	-0.5413319999999999
0 days 00:00:11.020000	-0.709136
0 days 00:00:11.030000	-0.894951
0 days 00:00:11.040000	-1.105664
0 days 00:00:11.050000	-1.323436
0 days 00:00:11.060000	-1.563827
0 days 00:00:11.070000	-1.8104360000000002
0 days 00:00:11.080000	-2.090136
0 days 00:00:11.090000	-2.401776
0 days 00:00:11.100000	-2.7304619999999997
0 days 00:00:11.110000	-3.110024
0 days 00:00:11.120000	-3.5380300000000005
0 days 00:00:11.130000	-4.001214
0 days 00:00:11.140000	-4.519799
0 days 00:00:11.150000	-5.096124
0 days 00:00:11.160000	-5.6689620000000005
0 days 00:00:11.170000	-6.1618059999999995
0 days 00:00:11.180000	-6.4674949999999995
0 days 00:00:11.190000	-6.559537
0 days 00:00:11.200000	-6.469103
0 days 00:00:11.210000	-6.5059059999999995
0 days 00:00:11.220000	-6.442058
0 days 00:00:11.230000	-6.041955000000001
0 days 00:00:11.240000	-5.381253
0 days 00:00:11.250000	-4.455845
0 days 00:00:11.260000	-3.224583
0 days 00:00:11.270000	-1.5036969999999998
0 days 00:00:11.280000	-1.165384
0 days 00:00:11.290000	0.497254
0 days 00:00:11.300000	2.234899
0 days 00:00:11.310000	2.251906
0 days 00:00:11.320000	2.3987380000000003
0 days 00:00:11.330000	2.781384
0 days 00:00:11.340000	3.402744
0 days 00:00:11.350000	4.196781
0 days 00:00:11.360000	4.869924
0 days 00:00:11.370000	5.3618879999999995
0 days 00:00:11.380000	5.669462
0 days 00:00:11.390000	5.820296
0 days 00:00:11.400000	5.875303
0 days 00:00:11.410000	5.826326
0 days 00:00:11.420000	5.797159
0 days 00:00:11.430000	5.789567
0 days 00:00:11.440000	5.8301620000000005
0 days 00:00:11.450000	5.976365
0 days 00:00:11.460000	5.839096
0 days 00:00:11.470000	5.7133449999999995
0 days 00:00:11.480000	5.600175
0 days 00:00:11.490000	5.398748
0 days 00:00:11.500000	5.228987999999999
0 days 00:00:11.510000	5.090538
0 days 00:00:11.520000	4.913272
0 days 00:00:11.530000	4.635123999999999
0 days 00:00:11.540000	4.19916
0 days 00:00:11.550000	3.428717
0 days 00:00:11.560000	2.851998
0 days 00:00:11.570000	2.5452220000000003
0 days 00:00:11.580000	2.421814
0 days 00:00:11.590000	2.491191
0 days 00:00:11.600000	2.553731
0 days 00:00:11.610000	2.426693
0 days 00:00:11.620000	2.144144
0 days 00:00:11.630000	1.777527
0 days 00:00:11.640000	1.4784549999999999
0 days 00:00:11.650000	1.272134
0 days 00:00:11.660000	1.030812
0 days 00:00:11.670000	1.042691
0 days 00:00:11.680000	0.8408100000000001
0 days 00:00:11.690000	0.49050699999999997
0 days 00:00:11.700000	-1.269825
0 days 00:00:11.710000	-5.822528
0 days 00:00:11.720000	-4.310961
0 days 00:00:11.730000	-3.121906
0 days 00:00:11.740000	-2.943187
0 days 00:00:11.750000	-3.2872269999999997
0 days 00:00:11.760000	-3.5028129999999997
0 days 00:00:11.770000	-3.6950260000000004
0 days 00:00:11.780000	-3.590318
0 days 00:00:11.790000	-3.5666330000000004
0 days 00:00:11.800000	-3.8384050000000003
0 days 00:00:11.810000	-3.8535230000000005
0 days 00:00:11.820000	-0.5916319999999999
0 days 00:00:11.830000	-0.6258560000000001
0 days 00:00:11.840000	-0.21247600000000003
0 days 00:00:11.850000	-0.103447
0 days 00:00:11.860000	-0.11378800000000001
0 days 00:00:11.870000	-0.051444000000000004
0 days 00:00:11.880000	-0.025074000000000003
0 days 00:00:11.890000	-0.053155999999999995
0 days 00:00:11.900000	-0.064813
0 days 00:00:11.910000	-0.025618000000000002
0 days 00:00:11.920000	-0.015697
0 days 00:00:11.930000	-0.028949000000000003
0 days 00:00:11.940000	-0.028863
0 days 00:00:11.950000	-0.036739999999999995
0 days 00:00:11.960000	-0.043112
0 days 00:00:11.970000	-0.045827
0 days 00:00:11.980000	-0.04517
0 days 00:00:11.990000	-0.058119000000000004
0 days 00:00:12	-0.083477
0 days 00:00:12.010000	-0.100387
0 days 00:00:12.020000	-0.129685
0 days 00:00:12.030000	-0.152347
0 days 00:00:12.040000	-0.174284
0 days 00:00:12.050000	-0.199495
0 days 00:00:12.060000	-0.21372800000000003
0 days 00:00:12.070000	-0.233881
0 days 00:00:12.080000	-0.232154
0 days 00:00:12.090000	-0.26410900000000004
0 days 00:00:12.100000	-0.311283
0 days 00:00:12.110000	-0.374023
0 days 00:00:12.120000	-0.35786
0 days 00:00:12.130000	-0.37554899999999997
0 days 00:00:12.140000	-0.376973
0 days 00:00:12.150000	-0.39919699999999997
0 days 00:00:12.160000	-0.433625
0 days 00:00:12.170000	-0.48892700000000006
0 days 00:00:12.180000	-0.540501
0 days 00:00:12.190000	-0.621017
0 days 00:00:12.200000	-0.743179
0 days 00:00:12.210000	-0.9024909999999999
0 days 00:00:12.220000	-1.098052
0 days 00:00:12.230000	-1.299588
0 days 00:00:12.240000	-1.513459
0 days 00:00:12.250000	-1.792816
0 days 00:00:12.260000	-2.1822880000000002
0 days 00:00:12.270000	-2.653726
0 days 00:00:12.280000	-3.216661
0 days 00:00:12.290000	-3.915223
0 days 00:00:12.300000	-4.719967
0 days 00:00:12.310000	-5.526141
0 days 00:00:12.320000	-6.327007
0 days 00:00:12.330000	-6.9062339999999995
0 days 00:00:12.340000	-7.2354210000000005
0 days 00:00:12.350000	-7.164255000000001
0 days 00:00:12.360000	-6.895778999999999
0 days 00:00:12.370000	-6.813563
0 days 00:00:12.380000	-6.393081
0 days 00:00:12.390000	-5.859471
0 days 00:00:12.400000	-5.317693
0 days 00:00:12.410000	-4.344
0 days 00:00:12.420000	-2.7982110000000002
0 days 00:00:12.430000	-1.91891
