# Supplementary material for: A topological data analysis-based method for gait signals with an application to the study of multiple sclerosis
Source: PLoS One. 2022 May 13;17(5):e0268475. doi: 10.1371/journal.pone.0268475 (PMC9106173; doi:10.1371/journal.pone.0268475)
Supplement: S1 Data — (ZIP) [file pone.0268475.s005.zip › PlosOneData/Pathological_subjects/MS_196]

	Gyr_Y
0 days 00:00:23.520000	0.652068
0 days 00:00:23.530000	-0.027828
0 days 00:00:23.540000	-0.823599
0 days 00:00:23.550000	-1.7056200000000001
0 days 00:00:23.560000	-2.777209
0 days 00:00:23.570000	-3.388608
0 days 00:00:23.580000	-2.894683
0 days 00:00:23.590000	-2.7976389999999998
0 days 00:00:23.600000	-3.1204520000000002
0 days 00:00:23.610000	-3.081642
0 days 00:00:23.620000	-2.685293
0 days 00:00:23.630000	-1.9072689999999999
0 days 00:00:23.640000	0.21305
0 days 00:00:23.650000	-0.18044200000000002
0 days 00:00:23.660000	-0.177993
0 days 00:00:23.670000	0.029418
0 days 00:00:23.680000	0.077765
0 days 00:00:23.690000	0.10867
0 days 00:00:23.700000	0.107735
0 days 00:00:23.710000	0.080924
0 days 00:00:23.720000	0.063081
0 days 00:00:23.730000	0.047081
0 days 00:00:23.740000	0.04961
0 days 00:00:23.750000	0.05134400000000001
0 days 00:00:23.760000	0.052775
0 days 00:00:23.770000	0.058375
0 days 00:00:23.780000	0.059341
0 days 00:00:23.790000	0.060923000000000005
0 days 00:00:23.800000	0.065795
0 days 00:00:23.810000	0.06023200000000001
0 days 00:00:23.820000	0.067312
0 days 00:00:23.830000	0.070483
0 days 00:00:23.840000	0.075765
0 days 00:00:23.850000	0.076391
0 days 00:00:23.860000	0.082093
0 days 00:00:23.870000	0.087257
0 days 00:00:23.880000	0.098
0 days 00:00:23.890000	0.108348
0 days 00:00:23.900000	0.127905
0 days 00:00:23.910000	0.12521500000000002
0 days 00:00:23.920000	0.119828
0 days 00:00:23.930000	0.109544
0 days 00:00:23.940000	0.098621
0 days 00:00:23.950000	0.088287
0 days 00:00:23.960000	0.078829
0 days 00:00:23.970000	0.06840299999999999
0 days 00:00:23.980000	0.057715999999999996
0 days 00:00:23.990000	0.056421000000000006
0 days 00:00:24	0.048162
0 days 00:00:24.010000	0.045335
0 days 00:00:24.020000	0.04324
0 days 00:00:24.030000	0.039846
0 days 00:00:24.040000	0.036837
0 days 00:00:24.050000	0.032964999999999994
0 days 00:00:24.060000	0.023338
0 days 00:00:24.070000	0.018835
0 days 00:00:24.080000	0.012759999999999999
0 days 00:00:24.090000	0.009290000000000001
0 days 00:00:24.100000	0.001091
0 days 00:00:24.110000	-0.003443
0 days 00:00:24.120000	-0.013788
0 days 00:00:24.130000	-0.023878
0 days 00:00:24.140000	-0.03071
0 days 00:00:24.150000	-0.042783999999999996
0 days 00:00:24.160000	-0.0445
0 days 00:00:24.170000	-0.059004999999999995
0 days 00:00:24.180000	-0.068517
0 days 00:00:24.190000	-0.085675
0 days 00:00:24.200000	-0.10448699999999998
0 days 00:00:24.210000	-0.12185499999999999
0 days 00:00:24.220000	-0.13435999999999998
0 days 00:00:24.230000	-0.145767
0 days 00:00:24.240000	-0.159118
0 days 00:00:24.250000	-0.17994200000000002
0 days 00:00:24.260000	-0.215069
0 days 00:00:24.270000	-0.2909
0 days 00:00:24.280000	-0.407883
0 days 00:00:24.290000	-0.5231600000000001
0 days 00:00:24.300000	-0.7502449999999999
0 days 00:00:24.310000	-1.037519
0 days 00:00:24.320000	-1.362265
0 days 00:00:24.330000	-1.683873
0 days 00:00:24.340000	-1.9766860000000002
0 days 00:00:24.350000	-2.234858
0 days 00:00:24.360000	-2.456169
0 days 00:00:24.370000	-2.643959
0 days 00:00:24.380000	-2.907779
0 days 00:00:24.390000	-3.2022049999999997
0 days 00:00:24.400000	-3.360414
0 days 00:00:24.410000	-3.4732839999999996
0 days 00:00:24.420000	-3.5743129999999996
0 days 00:00:24.430000	-3.620732
0 days 00:00:24.440000	-3.629805
0 days 00:00:24.450000	-3.5917199999999996
0 days 00:00:24.460000	-3.5076690000000004
0 days 00:00:24.470000	-3.399671
0 days 00:00:24.480000	-3.2691310000000002
0 days 00:00:24.490000	-3.15231
0 days 00:00:24.500000	-3.114706
0 days 00:00:24.510000	-3.099813
0 days 00:00:24.520000	-3.106363
0 days 00:00:24.530000	-3.114667
0 days 00:00:24.540000	-3.055532
0 days 00:00:24.550000	-2.810683
0 days 00:00:24.560000	-2.256561
0 days 00:00:24.570000	-1.933832
0 days 00:00:24.580000	-1.7958009999999998
0 days 00:00:24.590000	-1.524257
0 days 00:00:24.600000	-1.0692059999999999
0 days 00:00:24.610000	-0.459315
0 days 00:00:24.620000	0.10095
0 days 00:00:24.630000	0.77863
0 days 00:00:24.640000	1.2657200000000002
0 days 00:00:24.650000	1.786486
0 days 00:00:24.660000	2.2450919999999996
0 days 00:00:24.670000	2.398568
0 days 00:00:24.680000	2.8272150000000003
0 days 00:00:24.690000	3.152597
0 days 00:00:24.700000	3.375003
0 days 00:00:24.710000	3.483826
0 days 00:00:24.720000	3.4801589999999996
0 days 00:00:24.730000	3.5091010000000002
0 days 00:00:24.740000	3.312407
0 days 00:00:24.750000	3.28481
0 days 00:00:24.760000	3.284299
0 days 00:00:24.770000	3.269548
0 days 00:00:24.780000	3.276348
0 days 00:00:24.790000	3.2872529999999998
0 days 00:00:24.800000	3.2712689999999998
0 days 00:00:24.810000	3.308665
0 days 00:00:24.820000	3.3681989999999997
0 days 00:00:24.830000	3.387204
0 days 00:00:24.840000	3.3705519999999995
0 days 00:00:24.850000	3.342193
0 days 00:00:24.860000	3.31949
0 days 00:00:24.870000	3.300242
0 days 00:00:24.880000	3.257893
0 days 00:00:24.890000	3.1747810000000003
0 days 00:00:24.900000	3.060868
0 days 00:00:24.910000	2.9446
0 days 00:00:24.920000	2.8507580000000003
0 days 00:00:24.930000	2.790955
0 days 00:00:24.940000	2.74091
0 days 00:00:24.950000	2.686003
0 days 00:00:24.960000	2.595441
0 days 00:00:24.970000	2.438026
0 days 00:00:24.980000	2.205657
0 days 00:00:24.990000	1.883229
0 days 00:00:25	1.488145
0 days 00:00:25.010000	1.039935
0 days 00:00:25.020000	0.572675
0 days 00:00:25.030000	0.12472799999999999
0 days 00:00:25.040000	-0.30907199999999996
0 days 00:00:25.050000	-0.713
0 days 00:00:25.060000	-1.324973
0 days 00:00:25.070000	-2.920913
0 days 00:00:25.080000	-2.641025
0 days 00:00:25.090000	-2.799748
0 days 00:00:25.100000	-3.519715
0 days 00:00:25.110000	-4.059945
0 days 00:00:25.120000	-4.0767430000000004
0 days 00:00:25.130000	-3.622515
0 days 00:00:25.140000	-1.8624319999999999
0 days 00:00:25.150000	-0.35423899999999997
0 days 00:00:25.160000	-0.500455
0 days 00:00:25.170000	-0.397998
0 days 00:00:25.180000	-0.051517999999999994
0 days 00:00:25.190000	0.063721
0 days 00:00:25.200000	0.09662799999999999
0 days 00:00:25.210000	0.081981
0 days 00:00:25.220000	0.055567
0 days 00:00:25.230000	0.027542
0 days 00:00:25.240000	0.01158
0 days 00:00:25.250000	0.0029170000000000003
0 days 00:00:25.260000	-0.005831
0 days 00:00:25.270000	-0.013065
0 days 00:00:25.280000	-0.027444
0 days 00:00:25.290000	-0.038894
0 days 00:00:25.300000	-0.04167
0 days 00:00:25.310000	-0.042672
0 days 00:00:25.320000	-0.037268
0 days 00:00:25.330000	-0.034029000000000004
0 days 00:00:25.340000	-0.019752000000000002
0 days 00:00:25.350000	-0.013290999999999999
0 days 00:00:25.360000	0.002641
0 days 00:00:25.370000	0.016973
0 days 00:00:25.380000	0.026588999999999998
0 days 00:00:25.390000	0.030307999999999998
0 days 00:00:25.400000	0.0315
0 days 00:00:25.410000	0.031199
0 days 00:00:25.420000	0.026562
0 days 00:00:25.430000	0.020938
0 days 00:00:25.440000	0.022203999999999998
0 days 00:00:25.450000	0.022867
0 days 00:00:25.460000	0.01907
0 days 00:00:25.470000	0.018278
0 days 00:00:25.480000	0.007364
0 days 00:00:25.490000	0.011309999999999999
0 days 00:00:25.500000	0.007798
0 days 00:00:25.510000	0.003421
0 days 00:00:25.520000	0.004135
0 days 00:00:25.530000	0.007070999999999999
0 days 00:00:25.540000	0.00223
0 days 00:00:25.550000	-0.007599
0 days 00:00:25.560000	-0.015323
0 days 00:00:25.570000	-0.022962
0 days 00:00:25.580000	-0.03748
0 days 00:00:25.590000	-0.03493
0 days 00:00:25.600000	-0.036292000000000005
0 days 00:00:25.610000	-0.021072
0 days 00:00:25.620000	0.004796
0 days 00:00:25.630000	0.041302
0 days 00:00:25.640000	0.071006
0 days 00:00:25.650000	0.115553
0 days 00:00:25.660000	0.143714
0 days 00:00:25.670000	0.168054
0 days 00:00:25.680000	0.177445
0 days 00:00:25.690000	0.177459
0 days 00:00:25.700000	0.159867
0 days 00:00:25.710000	0.128895
0 days 00:00:25.720000	0.080433
0 days 00:00:25.730000	0.015618
0 days 00:00:25.740000	-0.060059
0 days 00:00:25.750000	-0.136594
0 days 00:00:25.760000	-0.213707
0 days 00:00:25.770000	-0.316961
0 days 00:00:25.780000	-0.460197
0 days 00:00:25.790000	-0.634463
0 days 00:00:25.800000	-0.964987
0 days 00:00:25.810000	-1.226824
0 days 00:00:25.820000	-1.4546370000000002
0 days 00:00:25.830000	-1.6700270000000002
0 days 00:00:25.840000	-1.90848
0 days 00:00:25.850000	-2.187236
0 days 00:00:25.860000	-2.4488779999999997
0 days 00:00:25.870000	-2.716396
0 days 00:00:25.880000	-3.0986540000000002
0 days 00:00:25.890000	-3.3751349999999998
0 days 00:00:25.900000	-3.627851
0 days 00:00:25.910000	-3.847775
0 days 00:00:25.920000	-4.044119
0 days 00:00:25.930000	-4.184965
0 days 00:00:25.940000	-4.211828
0 days 00:00:25.950000	-4.143091
0 days 00:00:25.960000	-3.973382
0 days 00:00:25.970000	-3.779581
0 days 00:00:25.980000	-3.584468
0 days 00:00:25.990000	-3.451372
0 days 00:00:26	-3.366953
0 days 00:00:26.010000	-3.291621
0 days 00:00:26.020000	-3.0869009999999997
0 days 00:00:26.030000	-2.995632
0 days 00:00:26.040000	-2.389463
0 days 00:00:26.050000	-2.0118840000000002
0 days 00:00:26.060000	-1.7645790000000001
0 days 00:00:26.070000	-1.407273
0 days 00:00:26.080000	-0.90243
0 days 00:00:26.090000	-0.255021
0 days 00:00:26.100000	0.598521
0 days 00:00:26.110000	1.378398
0 days 00:00:26.120000	2.034953
0 days 00:00:26.130000	2.494698
0 days 00:00:26.140000	2.782879
0 days 00:00:26.150000	3.008624
0 days 00:00:26.160000	3.196915
0 days 00:00:26.170000	3.363321
0 days 00:00:26.180000	3.4493099999999997
0 days 00:00:26.190000	3.4605629999999996
0 days 00:00:26.200000	3.361529
0 days 00:00:26.210000	3.236696
0 days 00:00:26.220000	3.147786
0 days 00:00:26.230000	3.115037
0 days 00:00:26.240000	3.087222
0 days 00:00:26.250000	3.094008
0 days 00:00:26.260000	3.125029
0 days 00:00:26.270000	3.111838
0 days 00:00:26.280000	3.137722
0 days 00:00:26.290000	3.013077
0 days 00:00:26.300000	3.07822
0 days 00:00:26.310000	3.173032
0 days 00:00:26.320000	3.218786
0 days 00:00:26.330000	3.240955
0 days 00:00:26.340000	3.25047
0 days 00:00:26.350000	3.256528
0 days 00:00:26.360000	3.25766
0 days 00:00:26.370000	3.236533
0 days 00:00:26.380000	3.2063650000000004
0 days 00:00:26.390000	3.153547
0 days 00:00:26.400000	3.0733759999999997
0 days 00:00:26.410000	2.9626669999999997
0 days 00:00:26.420000	2.8183979999999997
0 days 00:00:26.430000	2.645808
0 days 00:00:26.440000	2.4317860000000002
0 days 00:00:26.450000	2.203953
0 days 00:00:26.460000	1.9535759999999998
0 days 00:00:26.470000	1.676389
0 days 00:00:26.480000	1.3416700000000001
0 days 00:00:26.490000	0.9554229999999999
0 days 00:00:26.500000	0.528993
0 days 00:00:26.510000	0.090177
0 days 00:00:26.520000	-0.35804899999999995
0 days 00:00:26.530000	-1.749941
0 days 00:00:26.540000	-2.954469
0 days 00:00:26.550000	-3.264911
0 days 00:00:26.560000	-3.147537
0 days 00:00:26.570000	-3.7015279999999997
0 days 00:00:26.580000	-4.1439
0 days 00:00:26.590000	-4.299912
0 days 00:00:26.600000	-3.8956519999999997
0 days 00:00:26.610000	-1.754045
0 days 00:00:26.620000	0.42155699999999996
0 days 00:00:26.630000	-0.316861
0 days 00:00:26.640000	0.008662000000000001
0 days 00:00:26.650000	0.076336
0 days 00:00:26.660000	0.094749
0 days 00:00:26.670000	0.072135
0 days 00:00:26.680000	0.01116
0 days 00:00:26.690000	-0.026238
0 days 00:00:26.700000	-0.053929
0 days 00:00:26.710000	-0.054805999999999994
0 days 00:00:26.720000	-0.06202100000000001
0 days 00:00:26.730000	-0.06037000000000001
0 days 00:00:26.740000	-0.056577999999999996
0 days 00:00:26.750000	-0.0472
0 days 00:00:26.760000	-0.039376999999999995
0 days 00:00:26.770000	-0.036675
0 days 00:00:26.780000	-0.028349
0 days 00:00:26.790000	-0.011714
0 days 00:00:26.800000	-0.004275
0 days 00:00:26.810000	0.002022
0 days 00:00:26.820000	0.010111
0 days 00:00:26.830000	0.016966
0 days 00:00:26.840000	0.020707
0 days 00:00:26.850000	0.020974
0 days 00:00:26.860000	0.022125
0 days 00:00:26.870000	0.014544999999999999
0 days 00:00:26.880000	0.015391
0 days 00:00:26.890000	0.014628
0 days 00:00:26.900000	0.009486
0 days 00:00:26.910000	0.004845
0 days 00:00:26.920000	0.007657
0 days 00:00:26.930000	0.0022789999999999998
0 days 00:00:26.940000	0.003034
0 days 00:00:26.950000	0.005785
0 days 00:00:26.960000	0.005222
0 days 00:00:26.970000	0.001351
0 days 00:00:26.980000	-0.0014140000000000001
0 days 00:00:26.990000	-0.004848
0 days 00:00:27	-0.007899
0 days 00:00:27.010000	-0.014587000000000001
0 days 00:00:27.020000	-0.026093
0 days 00:00:27.030000	-0.034891000000000005
0 days 00:00:27.040000	-0.043919
0 days 00:00:27.050000	-0.04702
0 days 00:00:27.060000	-0.04836
0 days 00:00:27.070000	-0.037565
0 days 00:00:27.080000	0.001328
0 days 00:00:27.090000	0.038051
0 days 00:00:27.100000	0.09097899999999999
0 days 00:00:27.110000	0.131624
0 days 00:00:27.120000	0.16176600000000002
0 days 00:00:27.130000	0.178753
0 days 00:00:27.140000	0.168941
0 days 00:00:27.150000	0.15338800000000002
0 days 00:00:27.160000	0.11942
0 days 00:00:27.170000	0.07824099999999999
0 days 00:00:27.180000	0.01822
0 days 00:00:27.190000	-0.046085
0 days 00:00:27.200000	-0.11172
0 days 00:00:27.210000	-0.17474800000000001
0 days 00:00:27.220000	-0.25812399999999996
0 days 00:00:27.230000	-0.373415
0 days 00:00:27.240000	-0.500722
0 days 00:00:27.250000	-0.725588
0 days 00:00:27.260000	-1.05597
0 days 00:00:27.270000	-1.359667
0 days 00:00:27.280000	-1.6572689999999999
0 days 00:00:27.290000	-1.9181650000000001
0 days 00:00:27.300000	-2.169843
0 days 00:00:27.310000	-2.387013
0 days 00:00:27.320000	-2.60805
0 days 00:00:27.330000	-2.9165080000000003
0 days 00:00:27.340000	-3.142382
0 days 00:00:27.350000	-3.341621
0 days 00:00:27.360000	-3.5259910000000003
0 days 00:00:27.370000	-3.6737589999999996
0 days 00:00:27.380000	-3.771203
0 days 00:00:27.390000	-3.799784
0 days 00:00:27.400000	-3.7533540000000003
0 days 00:00:27.410000	-3.649606
0 days 00:00:27.420000	-3.524924
0 days 00:00:27.430000	-3.413939
0 days 00:00:27.440000	-3.303111
0 days 00:00:27.450000	-3.2019
0 days 00:00:27.460000	-3.1089580000000003
0 days 00:00:27.470000	-2.993652
0 days 00:00:27.480000	-2.804137
0 days 00:00:27.490000	-2.770497
0 days 00:00:27.500000	-2.443516
0 days 00:00:27.510000	-1.91635
0 days 00:00:27.520000	-1.632517
0 days 00:00:27.530000	-1.447096
0 days 00:00:27.540000	-1.1334950000000001
0 days 00:00:27.550000	-0.767968
0 days 00:00:27.560000	-0.29152100000000003
0 days 00:00:27.570000	0.236119
0 days 00:00:27.580000	0.738317
0 days 00:00:27.590000	1.164566
0 days 00:00:27.600000	1.44
0 days 00:00:27.610000	1.6861150000000003
0 days 00:00:27.620000	1.803435
0 days 00:00:27.630000	1.9753150000000002
0 days 00:00:27.640000	2.168791
0 days 00:00:27.650000	2.1510029999999998
0 days 00:00:27.660000	2.240904
0 days 00:00:27.670000	2.308822
0 days 00:00:27.680000	2.388035
0 days 00:00:27.690000	2.431072
0 days 00:00:27.700000	2.440218
0 days 00:00:27.710000	2.4810369999999997
0 days 00:00:27.720000	2.558662
0 days 00:00:27.730000	2.664765
0 days 00:00:27.740000	2.744656
0 days 00:00:27.750000	2.821548
0 days 00:00:27.760000	2.940085
0 days 00:00:27.770000	2.931557
0 days 00:00:27.780000	2.988236
0 days 00:00:27.790000	3.018389
0 days 00:00:27.800000	3.039576
0 days 00:00:27.810000	3.144878
0 days 00:00:27.820000	3.264139
0 days 00:00:27.830000	3.350514
0 days 00:00:27.840000	3.4204470000000002
0 days 00:00:27.850000	3.4773620000000003
0 days 00:00:27.860000	3.525437
0 days 00:00:27.870000	3.554756
0 days 00:00:27.880000	3.559135
0 days 00:00:27.890000	3.543199
0 days 00:00:27.900000	3.464286
0 days 00:00:27.910000	3.3563629999999995
0 days 00:00:27.920000	3.211853
0 days 00:00:27.930000	3.046481
0 days 00:00:27.940000	2.848185
0 days 00:00:27.950000	2.6374020000000002
0 days 00:00:27.960000	2.3900490000000003
0 days 00:00:27.970000	2.092126
0 days 00:00:27.980000	1.753125
0 days 00:00:27.990000	1.357839
0 days 00:00:28	0.8834
0 days 00:00:28.010000	0.387042
0 days 00:00:28.020000	-0.071463
0 days 00:00:28.030000	-0.486159
0 days 00:00:28.040000	-1.3328200000000001
0 days 00:00:28.050000	-3.00825
0 days 00:00:28.060000	-2.9392139999999998
0 days 00:00:28.070000	-2.817336
0 days 00:00:28.080000	-3.549642
0 days 00:00:28.090000	-4.215987999999999
0 days 00:00:28.100000	-4.269387999999999
0 days 00:00:28.110000	-3.8165839999999998
0 days 00:00:28.120000	-2.361829
0 days 00:00:28.130000	0.182311
0 days 00:00:28.140000	-0.205395
0 days 00:00:28.150000	-0.11349200000000001
0 days 00:00:28.160000	0.072821
0 days 00:00:28.170000	0.12216099999999999
0 days 00:00:28.180000	0.134446
0 days 00:00:28.190000	0.072127
0 days 00:00:28.200000	0.024902
0 days 00:00:28.210000	-0.017490000000000002
0 days 00:00:28.220000	-0.021339
0 days 00:00:28.230000	-0.020662
0 days 00:00:28.240000	-0.020263
0 days 00:00:28.250000	-0.021707
0 days 00:00:28.260000	-0.030342
0 days 00:00:28.270000	-0.029711
0 days 00:00:28.280000	-0.029977999999999998
0 days 00:00:28.290000	-0.025081
0 days 00:00:28.300000	-0.024458
0 days 00:00:28.310000	-0.024106
0 days 00:00:28.320000	-0.024007
0 days 00:00:28.330000	-0.02175
0 days 00:00:28.340000	-0.021508000000000003
0 days 00:00:28.350000	-0.017547
0 days 00:00:28.360000	-0.015228
0 days 00:00:28.370000	-0.011666
0 days 00:00:28.380000	-0.004579
0 days 00:00:28.390000	-0.00817
0 days 00:00:28.400000	-0.006853
0 days 00:00:28.410000	-0.015243000000000001
0 days 00:00:28.420000	-0.017299000000000002
0 days 00:00:28.430000	-0.025371
0 days 00:00:28.440000	-0.04056
0 days 00:00:28.450000	-0.062270000000000006
0 days 00:00:28.460000	-0.081332
0 days 00:00:28.470000	-0.091099
0 days 00:00:28.480000	-0.093952
0 days 00:00:28.490000	-0.069589
0 days 00:00:28.500000	-0.02808
0 days 00:00:28.510000	0.014415
0 days 00:00:28.520000	0.068178
0 days 00:00:28.530000	0.122348
0 days 00:00:28.540000	0.17219600000000002
0 days 00:00:28.550000	0.19197
0 days 00:00:28.560000	0.195195
0 days 00:00:28.570000	0.176674
0 days 00:00:28.580000	0.144484
0 days 00:00:28.590000	0.11006500000000001
0 days 00:00:28.600000	0.082349
0 days 00:00:28.610000	0.058721
0 days 00:00:28.620000	0.041175
0 days 00:00:28.630000	0.026146
0 days 00:00:28.640000	0.016125999999999998
0 days 00:00:28.650000	0.01035
0 days 00:00:28.660000	0.0040950000000000005
0 days 00:00:28.670000	0.007083
0 days 00:00:28.680000	0.010714
0 days 00:00:28.690000	0.016396
0 days 00:00:28.700000	0.018954
0 days 00:00:28.710000	0.007948
0 days 00:00:28.720000	-0.000886
0 days 00:00:28.730000	-0.018534000000000002
0 days 00:00:28.740000	-0.035283
0 days 00:00:28.750000	-0.056602
0 days 00:00:28.760000	-0.093125
0 days 00:00:28.770000	-0.132829
0 days 00:00:28.780000	-0.20804899999999998
0 days 00:00:28.790000	-0.30509400000000003
0 days 00:00:28.800000	-0.398486
0 days 00:00:28.810000	-0.5320729999999999
0 days 00:00:28.820000	-0.8272940000000001
0 days 00:00:28.830000	-1.271244
0 days 00:00:28.840000	-1.553094
0 days 00:00:28.850000	-1.8084220000000002
0 days 00:00:28.860000	-2.019646
0 days 00:00:28.870000	-2.202418
0 days 00:00:28.880000	-2.360414
0 days 00:00:28.890000	-2.54408
0 days 00:00:28.900000	-2.8297689999999998
0 days 00:00:28.910000	-3.028873
0 days 00:00:28.920000	-3.222291
0 days 00:00:28.930000	-3.3632400000000002
0 days 00:00:28.940000	-3.5300580000000004
0 days 00:00:28.950000	-3.627706
0 days 00:00:28.960000	-3.652162
0 days 00:00:28.970000	-3.6077220000000003
0 days 00:00:28.980000	-3.5002720000000003
0 days 00:00:28.990000	-3.3553029999999997
0 days 00:00:29	-3.242854
0 days 00:00:29.010000	-3.147693
0 days 00:00:29.020000	-3.048451
0 days 00:00:29.030000	-2.943295
0 days 00:00:29.040000	-2.893103
0 days 00:00:29.050000	-2.8086330000000004
0 days 00:00:29.060000	-2.747673
0 days 00:00:29.070000	-2.626375
0 days 00:00:29.080000	-2.300595
0 days 00:00:29.090000	-2.001773
0 days 00:00:29.100000	-1.8364610000000001
0 days 00:00:29.110000	-1.5741399999999999
0 days 00:00:29.120000	-1.266723
0 days 00:00:29.130000	-0.835045
0 days 00:00:29.140000	-0.305025
0 days 00:00:29.150000	0.22900900000000002
0 days 00:00:29.160000	0.7195199999999999
0 days 00:00:29.170000	1.072447
0 days 00:00:29.180000	1.353939
0 days 00:00:29.190000	1.5585129999999998
0 days 00:00:29.200000	1.7360759999999997
0 days 00:00:29.210000	1.9097709999999999
0 days 00:00:29.220000	2.106087
0 days 00:00:29.230000	2.2594689999999997
0 days 00:00:29.240000	2.355284
0 days 00:00:29.250000	2.404722
0 days 00:00:29.260000	2.411765
0 days 00:00:29.270000	2.39303
0 days 00:00:29.280000	2.3641360000000002
0 days 00:00:29.290000	2.274768
0 days 00:00:29.300000	2.426992
0 days 00:00:29.310000	2.465801
0 days 00:00:29.320000	2.495873
0 days 00:00:29.330000	2.619815
0 days 00:00:29.340000	2.668448
0 days 00:00:29.350000	2.695663
0 days 00:00:29.360000	2.583554
0 days 00:00:29.370000	2.6903349999999997
0 days 00:00:29.380000	2.727035
0 days 00:00:29.390000	2.731866
0 days 00:00:29.400000	2.742163
0 days 00:00:29.410000	2.753551
0 days 00:00:29.420000	2.798323
0 days 00:00:29.430000	2.884354
0 days 00:00:29.440000	2.9895650000000002
0 days 00:00:29.450000	3.0497229999999997
0 days 00:00:29.460000	3.03927
0 days 00:00:29.470000	2.984527
0 days 00:00:29.480000	2.8993700000000002
0 days 00:00:29.490000	2.771235
0 days 00:00:29.500000	2.617492
0 days 00:00:29.510000	2.432268
0 days 00:00:29.520000	1.567791
0 days 00:00:29.530000	0.824084
0 days 00:00:29.540000	0.322036
0 days 00:00:29.550000	0.23765300000000003
0 days 00:00:29.560000	0.123356
0 days 00:00:29.570000	-0.301994
0 days 00:00:29.580000	-1.047277
0 days 00:00:29.590000	-1.9778639999999998
0 days 00:00:29.600000	-2.91075
0 days 00:00:29.610000	-2.278873
0 days 00:00:29.620000	0.730938
0 days 00:00:29.630000	-0.284099
0 days 00:00:29.640000	-0.154152
0 days 00:00:29.650000	0.08523700000000001
0 days 00:00:29.660000	0.140061
0 days 00:00:29.670000	0.169516
0 days 00:00:29.680000	0.151895
0 days 00:00:29.690000	0.127749
0 days 00:00:29.700000	0.10381099999999999
0 days 00:00:29.710000	0.09840299999999999
0 days 00:00:29.720000	0.095474
0 days 00:00:29.730000	0.08905199999999999
0 days 00:00:29.740000	0.08382300000000001
0 days 00:00:29.750000	0.063053
0 days 00:00:29.760000	0.049317
0 days 00:00:29.770000	0.039713
0 days 00:00:29.780000	0.028829
0 days 00:00:29.790000	0.027298000000000003
0 days 00:00:29.800000	0.020115
0 days 00:00:29.810000	0.024156999999999998
0 days 00:00:29.820000	0.028114
0 days 00:00:29.830000	0.027893
0 days 00:00:29.840000	0.026173000000000002
0 days 00:00:29.850000	0.026329
0 days 00:00:29.860000	0.020388
0 days 00:00:29.870000	0.014644999999999998
0 days 00:00:29.880000	0.007361
0 days 00:00:29.890000	0.006562999999999999
0 days 00:00:29.900000	0.0010810000000000001
0 days 00:00:29.910000	-0.000722
0 days 00:00:29.920000	-0.0029579999999999997
0 days 00:00:29.930000	-0.003195
0 days 00:00:29.940000	-0.009720999999999999
0 days 00:00:29.950000	-0.016941
0 days 00:00:29.960000	-0.021756
0 days 00:00:29.970000	-0.022251
0 days 00:00:29.980000	-0.022444
0 days 00:00:29.990000	-0.025172
0 days 00:00:30	-0.018678999999999998
0 days 00:00:30.010000	-0.007352
0 days 00:00:30.020000	0.004856
0 days 00:00:30.030000	0.017497
0 days 00:00:30.040000	0.030072
0 days 00:00:30.050000	0.04274
0 days 00:00:30.060000	0.048253
0 days 00:00:30.070000	0.050220999999999995
0 days 00:00:30.080000	0.049441000000000006
0 days 00:00:30.090000	0.044707
0 days 00:00:30.100000	0.037022
0 days 00:00:30.110000	0.027726
0 days 00:00:30.120000	0.026731
0 days 00:00:30.130000	0.022261000000000003
0 days 00:00:30.140000	0.013585
0 days 00:00:30.150000	0.00731
0 days 00:00:30.160000	0.007426
0 days 00:00:30.170000	0.007443000000000001
0 days 00:00:30.180000	0.006683
0 days 00:00:30.190000	0.000798
0 days 00:00:30.200000	-0.0053549999999999995
0 days 00:00:30.210000	-0.018948
0 days 00:00:30.220000	-0.023406
0 days 00:00:30.230000	-0.040219
0 days 00:00:30.240000	-0.054032000000000004
0 days 00:00:30.250000	-0.097461
0 days 00:00:30.260000	-0.167441
0 days 00:00:30.270000	-0.229861
0 days 00:00:30.280000	-0.31111
0 days 00:00:30.290000	-0.432717
0 days 00:00:30.300000	-0.579412
0 days 00:00:30.310000	-0.880287
0 days 00:00:30.320000	-1.1898540000000002
0 days 00:00:30.330000	-1.3975030000000002
0 days 00:00:30.340000	-1.577559
0 days 00:00:30.350000	-1.707402
0 days 00:00:30.360000	-1.808976
0 days 00:00:30.370000	-1.885086
0 days 00:00:30.380000	-1.9732470000000002
0 days 00:00:30.390000	-2.093075
0 days 00:00:30.400000	-2.149851
0 days 00:00:30.410000	-2.188512
0 days 00:00:30.420000	-2.2224009999999996
0 days 00:00:30.430000	-2.2590630000000003
0 days 00:00:30.440000	-2.310484
0 days 00:00:30.450000	-2.359922
0 days 00:00:30.460000	-2.4248830000000003
0 days 00:00:30.470000	-2.462785
0 days 00:00:30.480000	-2.493089
0 days 00:00:30.490000	-2.52887
0 days 00:00:30.500000	-2.5451490000000003
0 days 00:00:30.510000	-2.555432
0 days 00:00:30.520000	-2.548405
0 days 00:00:30.530000	-2.529503
0 days 00:00:30.540000	-2.51133
0 days 00:00:30.550000	-2.512053
0 days 00:00:30.560000	-2.513729
0 days 00:00:30.570000	-2.51423
0 days 00:00:30.580000	-2.5108330000000003
0 days 00:00:30.590000	-2.476398
0 days 00:00:30.600000	-2.425695
0 days 00:00:30.610000	-2.330562
0 days 00:00:30.620000	-2.3595639999999998
0 days 00:00:30.630000	-2.33652
0 days 00:00:30.640000	-2.301199
0 days 00:00:30.650000	-2.224852
0 days 00:00:30.660000	-1.819015
0 days 00:00:30.670000	-1.39767
0 days 00:00:30.680000	-1.20204
0 days 00:00:30.690000	-0.9920680000000001
0 days 00:00:30.700000	-0.654392
0 days 00:00:30.710000	-0.241946
0 days 00:00:30.720000	0.151426
