# Supplementary material for: A topological data analysis-based method for gait signals with an application to the study of multiple sclerosis
Source: PLoS One. 2022 May 13;17(5):e0268475. doi: 10.1371/journal.pone.0268475 (PMC9106173; doi:10.1371/journal.pone.0268475)
Supplement: S1 Data — (ZIP) [file pone.0268475.s005.zip › PlosOneData/Pathological_subjects/MS_101]

	Gyr_Y
0 days 00:00:09.820000	-0.624778
0 days 00:00:09.830000	-0.777101
0 days 00:00:09.840000	-0.8012520000000001
0 days 00:00:09.850000	-0.8285809999999999
0 days 00:00:09.860000	-2.383938
0 days 00:00:09.870000	-3.522101
0 days 00:00:09.880000	-2.913508
0 days 00:00:09.890000	-2.036905
0 days 00:00:09.900000	-1.686669
0 days 00:00:09.910000	-1.185694
0 days 00:00:09.920000	-0.664999
0 days 00:00:09.930000	-0.280625
0 days 00:00:09.940000	-0.132081
0 days 00:00:09.950000	-0.180447
0 days 00:00:09.960000	-0.273472
0 days 00:00:09.970000	-0.328262
0 days 00:00:09.980000	-0.35715399999999997
0 days 00:00:09.990000	-0.34168899999999996
0 days 00:00:10	-0.255873
0 days 00:00:10.010000	-0.053846000000000005
0 days 00:00:10.020000	0.09388300000000001
0 days 00:00:10.030000	0.157028
0 days 00:00:10.040000	0.403818
0 days 00:00:10.050000	0.37751
0 days 00:00:10.060000	0.342923
0 days 00:00:10.070000	0.329604
0 days 00:00:10.080000	0.267518
0 days 00:00:10.090000	0.211389
0 days 00:00:10.100000	0.16305799999999998
0 days 00:00:10.110000	0.125686
0 days 00:00:10.120000	0.10920899999999999
0 days 00:00:10.130000	0.10494
0 days 00:00:10.140000	0.12442
0 days 00:00:10.150000	0.146993
0 days 00:00:10.160000	0.166338
0 days 00:00:10.170000	0.155244
0 days 00:00:10.180000	0.140022
0 days 00:00:10.190000	0.10878
0 days 00:00:10.200000	0.066094
0 days 00:00:10.210000	0.021897999999999997
0 days 00:00:10.220000	-0.025414
0 days 00:00:10.230000	-0.046252
0 days 00:00:10.240000	-0.06365
0 days 00:00:10.250000	-0.061979
0 days 00:00:10.260000	-0.056411
0 days 00:00:10.270000	-0.051672
0 days 00:00:10.280000	-0.06608
0 days 00:00:10.290000	-0.079348
0 days 00:00:10.300000	-0.078779
0 days 00:00:10.310000	-0.07258300000000001
0 days 00:00:10.320000	-0.049507999999999996
0 days 00:00:10.330000	-0.023966
0 days 00:00:10.340000	-0.002015
0 days 00:00:10.350000	0.012813999999999999
0 days 00:00:10.360000	0.027247000000000004
0 days 00:00:10.370000	0.037756
0 days 00:00:10.380000	0.042211
0 days 00:00:10.390000	0.010399
0 days 00:00:10.400000	0.12286099999999998
0 days 00:00:10.410000	0.18556
0 days 00:00:10.420000	-0.11403800000000001
0 days 00:00:10.430000	0.031479
0 days 00:00:10.440000	0.026667000000000003
0 days 00:00:10.450000	-0.012878
0 days 00:00:10.460000	-0.004118
0 days 00:00:10.470000	-0.012179
0 days 00:00:10.480000	0.008256
0 days 00:00:10.490000	0.017071
0 days 00:00:10.500000	0.011033
0 days 00:00:10.510000	0.006151
0 days 00:00:10.520000	-0.009099
0 days 00:00:10.530000	-0.017883
0 days 00:00:10.540000	-0.037301
0 days 00:00:10.550000	-0.050964999999999996
0 days 00:00:10.560000	-0.047185000000000005
0 days 00:00:10.570000	-0.043181
0 days 00:00:10.580000	-0.035229
0 days 00:00:10.590000	-0.035009
0 days 00:00:10.600000	-0.052301
0 days 00:00:10.610000	-0.073245
0 days 00:00:10.620000	-0.10668699999999999
0 days 00:00:10.630000	-0.165831
0 days 00:00:10.640000	-0.27173600000000003
0 days 00:00:10.650000	-0.44553100000000007
0 days 00:00:10.660000	-0.727037
0 days 00:00:10.670000	-1.121915
0 days 00:00:10.680000	-1.469551
0 days 00:00:10.690000	-1.793393
0 days 00:00:10.700000	-2.157874
0 days 00:00:10.710000	-2.560772
0 days 00:00:10.720000	-2.896434
0 days 00:00:10.730000	-3.130668
0 days 00:00:10.740000	-3.343699
0 days 00:00:10.750000	-3.5037879999999997
0 days 00:00:10.760000	-3.55591
0 days 00:00:10.770000	-3.530092
0 days 00:00:10.780000	-3.4760839999999997
0 days 00:00:10.790000	-3.3588730000000004
0 days 00:00:10.800000	-3.208952
0 days 00:00:10.810000	-3.038042
0 days 00:00:10.820000	-2.896101
0 days 00:00:10.830000	-2.7716220000000003
0 days 00:00:10.840000	-2.645013
0 days 00:00:10.850000	-2.498961
0 days 00:00:10.860000	-2.352799
0 days 00:00:10.870000	-2.2219759999999997
0 days 00:00:10.880000	-1.76633
0 days 00:00:10.890000	-0.567858
0 days 00:00:10.900000	0.959937
0 days 00:00:10.910000	2.277943
0 days 00:00:10.920000	2.960573
0 days 00:00:10.930000	3.30849
0 days 00:00:10.940000	3.680793
0 days 00:00:10.950000	4.030819
0 days 00:00:10.960000	4.283623
0 days 00:00:10.970000	4.355183
0 days 00:00:10.980000	4.29075
0 days 00:00:10.990000	4.165898
0 days 00:00:11	4.025901999999999
0 days 00:00:11.010000	3.8428980000000004
0 days 00:00:11.020000	3.577482
0 days 00:00:11.030000	3.227243
0 days 00:00:11.040000	2.811891
0 days 00:00:11.050000	2.362563
0 days 00:00:11.060000	1.9425580000000002
0 days 00:00:11.070000	1.569617
0 days 00:00:11.080000	1.237036
0 days 00:00:11.090000	0.9669260000000001
0 days 00:00:11.100000	0.760566
0 days 00:00:11.110000	0.562551
0 days 00:00:11.120000	0.526489
0 days 00:00:11.130000	0.41425
0 days 00:00:11.140000	0.336954
0 days 00:00:11.150000	0.394397
0 days 00:00:11.160000	0.43525200000000003
0 days 00:00:11.170000	0.404531
0 days 00:00:11.180000	0.587019
0 days 00:00:11.190000	0.65665
0 days 00:00:11.200000	0.6475310000000001
0 days 00:00:11.210000	0.631095
0 days 00:00:11.220000	0.600364
0 days 00:00:11.230000	0.585838
0 days 00:00:11.240000	0.604471
0 days 00:00:11.250000	0.678268
0 days 00:00:11.260000	0.7879550000000001
0 days 00:00:11.270000	0.940574
0 days 00:00:11.280000	1.093442
0 days 00:00:11.290000	1.207244
0 days 00:00:11.300000	1.270931
0 days 00:00:11.310000	1.268255
0 days 00:00:11.320000	1.2273120000000002
0 days 00:00:11.330000	1.1440489999999999
0 days 00:00:11.340000	0.9425389999999999
0 days 00:00:11.350000	0.322283
0 days 00:00:11.360000	-0.48684799999999995
0 days 00:00:11.370000	-0.828317
0 days 00:00:11.380000	-0.40402
0 days 00:00:11.390000	-1.460853
0 days 00:00:11.400000	-3.293979
0 days 00:00:11.410000	-3.748929
0 days 00:00:11.420000	-3.010243
0 days 00:00:11.430000	-2.528676
0 days 00:00:11.440000	-2.288063
0 days 00:00:11.450000	-1.759852
0 days 00:00:11.460000	-1.106692
0 days 00:00:11.470000	0.37956
0 days 00:00:11.480000	0.547098
0 days 00:00:11.490000	0.014934999999999999
0 days 00:00:11.500000	0.041199
0 days 00:00:11.510000	0.038656
0 days 00:00:11.520000	0.004524
0 days 00:00:11.530000	0.073017
0 days 00:00:11.540000	0.142768
0 days 00:00:11.550000	0.195821
0 days 00:00:11.560000	0.248673
0 days 00:00:11.570000	0.285945
0 days 00:00:11.580000	0.30115
0 days 00:00:11.590000	0.297175
0 days 00:00:11.600000	0.26255500000000004
0 days 00:00:11.610000	0.206164
0 days 00:00:11.620000	0.15034
0 days 00:00:11.630000	0.077355
0 days 00:00:11.640000	0.019411
0 days 00:00:11.650000	-0.018847
0 days 00:00:11.660000	-0.038054000000000004
0 days 00:00:11.670000	-0.054697
0 days 00:00:11.680000	-0.07419500000000001
0 days 00:00:11.690000	-0.0906
0 days 00:00:11.700000	-0.10911199999999999
0 days 00:00:11.710000	-0.11890799999999999
0 days 00:00:11.720000	-0.11503699999999999
0 days 00:00:11.730000	-0.12256099999999999
0 days 00:00:11.740000	-0.093262
0 days 00:00:11.750000	-0.051976999999999995
0 days 00:00:11.760000	-0.015255000000000001
0 days 00:00:11.770000	0.005828
0 days 00:00:11.780000	0.030019999999999998
0 days 00:00:11.790000	0.030216000000000003
0 days 00:00:11.800000	0.031951
0 days 00:00:11.810000	0.025386000000000002
0 days 00:00:11.820000	0.022202
0 days 00:00:11.830000	0.0142
0 days 00:00:11.840000	0.007028
0 days 00:00:11.850000	0.005185
0 days 00:00:11.860000	-0.002222
0 days 00:00:11.870000	-0.008162
0 days 00:00:11.880000	-0.008956
0 days 00:00:11.890000	-0.012288
0 days 00:00:11.900000	-0.007929
0 days 00:00:11.910000	-0.008259
0 days 00:00:11.920000	-0.007658
0 days 00:00:11.930000	-0.014636000000000001
0 days 00:00:11.940000	0.008903
0 days 00:00:11.950000	-0.00128
0 days 00:00:11.960000	-0.0035259999999999996
0 days 00:00:11.970000	-0.013328
0 days 00:00:11.980000	-0.034345999999999995
0 days 00:00:11.990000	-0.06852799999999999
0 days 00:00:12	-0.100275
0 days 00:00:12.010000	-0.128815
0 days 00:00:12.020000	-0.19004100000000002
0 days 00:00:12.030000	-0.245685
0 days 00:00:12.040000	-0.29829
0 days 00:00:12.050000	-0.359077
0 days 00:00:12.060000	-0.409685
0 days 00:00:12.070000	-0.448241
0 days 00:00:12.080000	-0.49183000000000004
0 days 00:00:12.090000	-0.600364
0 days 00:00:12.100000	-0.7612680000000001
0 days 00:00:12.110000	-1.128938
0 days 00:00:12.120000	-1.717109
0 days 00:00:12.130000	-2.000148
0 days 00:00:12.140000	-2.295391
0 days 00:00:12.150000	-2.7204450000000002
0 days 00:00:12.160000	-3.109588
0 days 00:00:12.170000	-3.346024
0 days 00:00:12.180000	-3.508147
0 days 00:00:12.190000	-3.651908
0 days 00:00:12.200000	-3.714344
0 days 00:00:12.210000	-3.7050769999999997
0 days 00:00:12.220000	-3.65944
0 days 00:00:12.230000	-3.560093
0 days 00:00:12.240000	-3.406884
0 days 00:00:12.250000	-3.255035
0 days 00:00:12.260000	-3.181423
0 days 00:00:12.270000	-3.129722
0 days 00:00:12.280000	-3.004972
0 days 00:00:12.290000	-2.917052
0 days 00:00:12.300000	-2.9245389999999998
0 days 00:00:12.310000	-2.941887
0 days 00:00:12.320000	-2.186586
0 days 00:00:12.330000	-0.49426899999999996
0 days 00:00:12.340000	1.461435
0 days 00:00:12.350000	2.711279
0 days 00:00:12.360000	3.130445
0 days 00:00:12.370000	3.3184370000000003
0 days 00:00:12.380000	3.5641089999999997
0 days 00:00:12.390000	3.8320879999999997
0 days 00:00:12.400000	4.112455000000001
0 days 00:00:12.410000	4.296611
0 days 00:00:12.420000	4.311469000000001
0 days 00:00:12.430000	4.191826
0 days 00:00:12.440000	4.018269999999999
0 days 00:00:12.450000	3.820213
0 days 00:00:12.460000	3.5931949999999997
0 days 00:00:12.470000	3.3109
0 days 00:00:12.480000	2.984409
0 days 00:00:12.490000	2.66043
0 days 00:00:12.500000	2.334223
0 days 00:00:12.510000	2.016454
0 days 00:00:12.520000	1.725011
0 days 00:00:12.530000	1.51908
0 days 00:00:12.540000	1.395289
0 days 00:00:12.550000	1.3167
0 days 00:00:12.560000	1.189542
0 days 00:00:12.570000	1.0579049999999999
0 days 00:00:12.580000	0.833644
0 days 00:00:12.590000	0.7899729999999999
0 days 00:00:12.600000	0.820837
0 days 00:00:12.610000	0.850491
0 days 00:00:12.620000	0.8582860000000001
0 days 00:00:12.630000	0.805909
0 days 00:00:12.640000	0.73656
0 days 00:00:12.650000	0.684863
0 days 00:00:12.660000	0.657289
0 days 00:00:12.670000	0.645467
0 days 00:00:12.680000	0.672974
0 days 00:00:12.690000	0.746603
0 days 00:00:12.700000	0.849043
0 days 00:00:12.710000	0.9323950000000001
0 days 00:00:12.720000	0.9650479999999999
0 days 00:00:12.730000	0.861935
0 days 00:00:12.740000	0.5063810000000001
0 days 00:00:12.750000	0.18896300000000002
0 days 00:00:12.760000	-0.285116
0 days 00:00:12.770000	-0.788107
0 days 00:00:12.780000	-0.44722399999999995
0 days 00:00:12.790000	-0.300604
0 days 00:00:12.800000	-1.797305
0 days 00:00:12.810000	-3.6437739999999996
0 days 00:00:12.820000	-4.11166
0 days 00:00:12.830000	-2.906732
0 days 00:00:12.840000	1.160762
0 days 00:00:12.850000	2.217749
0 days 00:00:12.860000	0.03855
0 days 00:00:12.870000	-0.33693
0 days 00:00:12.880000	-0.324725
0 days 00:00:12.890000	-0.274045
0 days 00:00:12.900000	-0.41057299999999997
0 days 00:00:12.910000	-0.371979
0 days 00:00:12.920000	-0.285642
0 days 00:00:12.930000	-0.242193
0 days 00:00:12.940000	-0.139957
0 days 00:00:12.950000	-0.005339
0 days 00:00:12.960000	0.140551
0 days 00:00:12.970000	0.25462399999999996
0 days 00:00:12.980000	0.337801
0 days 00:00:12.990000	0.395702
0 days 00:00:13	0.402305
0 days 00:00:13.010000	0.35389499999999996
0 days 00:00:13.020000	0.272262
0 days 00:00:13.030000	0.202434
0 days 00:00:13.040000	0.130023
0 days 00:00:13.050000	0.064152
0 days 00:00:13.060000	0.02827
0 days 00:00:13.070000	0.011781
0 days 00:00:13.080000	0.003396
0 days 00:00:13.090000	0.010602
0 days 00:00:13.100000	-0.007259999999999999
0 days 00:00:13.110000	-0.039986
0 days 00:00:13.120000	-0.031255
0 days 00:00:13.130000	-0.018553
0 days 00:00:13.140000	0.00358
0 days 00:00:13.150000	0.016326
0 days 00:00:13.160000	0.018736000000000003
0 days 00:00:13.170000	0.030624000000000002
0 days 00:00:13.180000	0.036307
0 days 00:00:13.190000	0.042529000000000004
0 days 00:00:13.200000	0.032887
0 days 00:00:13.210000	0.031014
0 days 00:00:13.220000	0.008237999999999999
0 days 00:00:13.230000	0.005454
0 days 00:00:13.240000	0.000513
0 days 00:00:13.250000	-0.010316
0 days 00:00:13.260000	-0.011397
0 days 00:00:13.270000	-0.005703
0 days 00:00:13.280000	-0.006412
0 days 00:00:13.290000	0.0038280000000000002
0 days 00:00:13.300000	0.014306000000000001
0 days 00:00:13.310000	0.019478
0 days 00:00:13.320000	0.025444
0 days 00:00:13.330000	0.023053
0 days 00:00:13.340000	0.032398
0 days 00:00:13.350000	0.028770999999999998
0 days 00:00:13.360000	0.025491
0 days 00:00:13.370000	0.015432
0 days 00:00:13.380000	-0.001085
0 days 00:00:13.390000	-0.022412
0 days 00:00:13.400000	-0.039966
0 days 00:00:13.410000	-0.059026
0 days 00:00:13.420000	-0.059737
0 days 00:00:13.430000	-0.064136
0 days 00:00:13.440000	-0.055341999999999995
0 days 00:00:13.450000	-0.051341
0 days 00:00:13.460000	-0.075476
0 days 00:00:13.470000	-0.102994
0 days 00:00:13.480000	-0.165051
0 days 00:00:13.490000	-0.251107
0 days 00:00:13.500000	-0.393757
0 days 00:00:13.510000	-0.586907
0 days 00:00:13.520000	-0.971706
0 days 00:00:13.530000	-1.397039
0 days 00:00:13.540000	-1.834497
0 days 00:00:13.550000	-2.1679
0 days 00:00:13.560000	-2.5297680000000002
0 days 00:00:13.570000	-2.784019
0 days 00:00:13.580000	-2.981672
0 days 00:00:13.590000	-3.204872
0 days 00:00:13.600000	-3.373192
0 days 00:00:13.610000	-3.6155980000000003
0 days 00:00:13.620000	-3.829958
0 days 00:00:13.630000	-3.888006
0 days 00:00:13.640000	-3.807092
0 days 00:00:13.650000	-3.6816440000000004
0 days 00:00:13.660000	-3.5924
0 days 00:00:13.670000	-3.539513
0 days 00:00:13.680000	-3.4731330000000002
0 days 00:00:13.690000	-3.3478559999999997
0 days 00:00:13.700000	-3.127399
0 days 00:00:13.710000	-2.9405200000000002
0 days 00:00:13.720000	-2.174051
0 days 00:00:13.730000	-0.529507
0 days 00:00:13.740000	1.2724309999999999
0 days 00:00:13.750000	2.364968
0 days 00:00:13.760000	2.797673
0 days 00:00:13.770000	3.136156
0 days 00:00:13.780000	3.513613
0 days 00:00:13.790000	3.893071
0 days 00:00:13.800000	4.1800370000000004
0 days 00:00:13.810000	4.307815
0 days 00:00:13.820000	4.291780999999999
0 days 00:00:13.830000	4.20105
0 days 00:00:13.840000	4.070563
0 days 00:00:13.850000	3.880275
0 days 00:00:13.860000	3.5803300000000005
0 days 00:00:13.870000	3.1958900000000003
0 days 00:00:13.880000	2.757745
0 days 00:00:13.890000	2.308438
0 days 00:00:13.900000	1.917643
0 days 00:00:13.910000	1.566071
0 days 00:00:13.920000	1.227816
0 days 00:00:13.930000	0.937718
0 days 00:00:13.940000	0.7346560000000001
0 days 00:00:13.950000	0.57429
0 days 00:00:13.960000	0.242115
0 days 00:00:13.970000	0.004023
0 days 00:00:13.980000	-0.08869400000000001
0 days 00:00:13.990000	-0.079087
0 days 00:00:14	0.074428
0 days 00:00:14.010000	0.32515700000000003
0 days 00:00:14.020000	0.622717
0 days 00:00:14.030000	0.8951979999999999
0 days 00:00:14.040000	1.108428
0 days 00:00:14.050000	1.213254
0 days 00:00:14.060000	1.285216
0 days 00:00:14.070000	1.357625
0 days 00:00:14.080000	1.4348319999999999
0 days 00:00:14.090000	1.5334290000000002
0 days 00:00:14.100000	1.599962
0 days 00:00:14.110000	1.6423459999999999
0 days 00:00:14.120000	1.632855
0 days 00:00:14.130000	1.5481530000000001
0 days 00:00:14.140000	1.388719
0 days 00:00:14.150000	1.1408399999999999
0 days 00:00:14.160000	0.667459
0 days 00:00:14.170000	-0.039958999999999995
0 days 00:00:14.180000	-0.846728
0 days 00:00:14.190000	-0.8385040000000001
0 days 00:00:14.200000	-0.14521199999999998
0 days 00:00:14.210000	-0.8259549999999999
0 days 00:00:14.220000	-2.941456
0 days 00:00:14.230000	-3.9000980000000003
0 days 00:00:14.240000	-3.423378
0 days 00:00:14.250000	-2.8420400000000003
0 days 00:00:14.260000	-2.341872
0 days 00:00:14.270000	-0.639313
0 days 00:00:14.280000	1.15656
0 days 00:00:14.290000	0.549272
0 days 00:00:14.300000	0.079802
0 days 00:00:14.310000	-0.12339000000000001
0 days 00:00:14.320000	-0.13954
0 days 00:00:14.330000	-0.19326
0 days 00:00:14.340000	-0.20010899999999998
0 days 00:00:14.350000	-0.203993
0 days 00:00:14.360000	-0.178116
0 days 00:00:14.370000	-0.116237
0 days 00:00:14.380000	-0.036024
0 days 00:00:14.390000	0.045877
0 days 00:00:14.400000	0.101632
0 days 00:00:14.410000	0.139526
0 days 00:00:14.420000	0.171906
0 days 00:00:14.430000	0.193218
0 days 00:00:14.440000	0.19431099999999998
0 days 00:00:14.450000	0.171525
0 days 00:00:14.460000	0.152505
0 days 00:00:14.470000	0.12038599999999999
0 days 00:00:14.480000	0.08606699999999999
0 days 00:00:14.490000	0.069091
0 days 00:00:14.500000	0.063635
0 days 00:00:14.510000	0.057578
0 days 00:00:14.520000	0.037006
0 days 00:00:14.530000	0.010149
0 days 00:00:14.540000	0.017199000000000002
0 days 00:00:14.550000	0.042935
0 days 00:00:14.560000	0.06273300000000001
0 days 00:00:14.570000	0.07244500000000001
0 days 00:00:14.580000	0.075627
0 days 00:00:14.590000	0.079567
0 days 00:00:14.600000	0.071368
0 days 00:00:14.610000	0.078436
0 days 00:00:14.620000	0.056613
0 days 00:00:14.630000	0.057062
0 days 00:00:14.640000	0.051222000000000004
0 days 00:00:14.650000	0.0524
0 days 00:00:14.660000	0.058836
0 days 00:00:14.670000	0.059476999999999995
0 days 00:00:14.680000	0.053628999999999996
0 days 00:00:14.690000	0.045142
0 days 00:00:14.700000	0.051473000000000005
0 days 00:00:14.710000	0.05024
0 days 00:00:14.720000	0.059416
0 days 00:00:14.730000	0.047962
0 days 00:00:14.740000	0.055384
0 days 00:00:14.750000	0.05306
0 days 00:00:14.760000	0.036351
0 days 00:00:14.770000	0.028705
0 days 00:00:14.780000	0.01831
0 days 00:00:14.790000	0.016755000000000003
0 days 00:00:14.800000	-0.009035
0 days 00:00:14.810000	-0.018493
0 days 00:00:14.820000	-0.048027999999999994
0 days 00:00:14.830000	-0.068496
0 days 00:00:14.840000	-0.088662
0 days 00:00:14.850000	-0.11417100000000001
0 days 00:00:14.860000	-0.14163699999999999
0 days 00:00:14.870000	-0.175272
0 days 00:00:14.880000	-0.198165
0 days 00:00:14.890000	-0.241029
0 days 00:00:14.900000	-0.288566
0 days 00:00:14.910000	-0.338096
0 days 00:00:14.920000	-0.41572600000000004
0 days 00:00:14.930000	-0.505197
0 days 00:00:14.940000	-0.691606
0 days 00:00:14.950000	-1.027785
0 days 00:00:14.960000	-1.499268
0 days 00:00:14.970000	-1.7905529999999998
0 days 00:00:14.980000	-2.096549
0 days 00:00:14.990000	-2.445934
0 days 00:00:15	-2.864907
0 days 00:00:15.010000	-3.185135
0 days 00:00:15.020000	-3.441698
0 days 00:00:15.030000	-3.642692
0 days 00:00:15.040000	-3.8202019999999997
0 days 00:00:15.050000	-3.9661489999999997
0 days 00:00:15.060000	-3.96823
0 days 00:00:15.070000	-3.898768
0 days 00:00:15.080000	-3.77241
0 days 00:00:15.090000	-3.664711
0 days 00:00:15.100000	-3.5743970000000003
0 days 00:00:15.110000	-3.5369330000000003
0 days 00:00:15.120000	-3.460615
0 days 00:00:15.130000	-3.35583
0 days 00:00:15.140000	-3.260016
0 days 00:00:15.150000	-3.145577
0 days 00:00:15.160000	-2.885138
0 days 00:00:15.170000	-1.783722
0 days 00:00:15.180000	0.217806
0 days 00:00:15.190000	2.125512
0 days 00:00:15.200000	3.157351
0 days 00:00:15.210000	3.592836
0 days 00:00:15.220000	3.95563
0 days 00:00:15.230000	4.312446
0 days 00:00:15.240000	4.648254
0 days 00:00:15.250000	4.933259
0 days 00:00:15.260000	5.085177
0 days 00:00:15.270000	5.082191000000001
0 days 00:00:15.280000	4.991121
0 days 00:00:15.290000	4.82751
0 days 00:00:15.300000	4.588096
0 days 00:00:15.310000	4.237324
0 days 00:00:15.320000	3.803288
0 days 00:00:15.330000	3.364526
0 days 00:00:15.340000	2.9181790000000003
0 days 00:00:15.350000	2.46073
0 days 00:00:15.360000	2.005693
0 days 00:00:15.370000	1.593097
0 days 00:00:15.380000	1.244833
0 days 00:00:15.390000	0.9057959999999999
0 days 00:00:15.400000	0.44454399999999994
0 days 00:00:15.410000	0.129794
0 days 00:00:15.420000	-0.067719
0 days 00:00:15.430000	-0.120905
0 days 00:00:15.440000	-0.075649
0 days 00:00:15.450000	0.041973
0 days 00:00:15.460000	0.27452600000000005
0 days 00:00:15.470000	0.528012
0 days 00:00:15.480000	0.794558
0 days 00:00:15.490000	1.016348
0 days 00:00:15.500000	1.136916
0 days 00:00:15.510000	1.17964
0 days 00:00:15.520000	1.135824
0 days 00:00:15.530000	1.017428
0 days 00:00:15.540000	0.8378620000000001
0 days 00:00:15.550000	0.647433
0 days 00:00:15.560000	0.44857299999999994
0 days 00:00:15.570000	0.26321
0 days 00:00:15.580000	0.107894
0 days 00:00:15.590000	-0.018053
0 days 00:00:15.600000	-0.11701700000000001
0 days 00:00:15.610000	-0.30741399999999997
0 days 00:00:15.620000	-0.618321
0 days 00:00:15.630000	-0.936401
0 days 00:00:15.640000	-1.095253
0 days 00:00:15.650000	-0.792457
0 days 00:00:15.660000	-0.620161
0 days 00:00:15.670000	-1.001459
0 days 00:00:15.680000	-2.5980790000000002
0 days 00:00:15.690000	-3.6417370000000004
0 days 00:00:15.700000	-2.9529650000000003
0 days 00:00:15.710000	0.102037
0 days 00:00:15.720000	1.7990279999999998
0 days 00:00:15.730000	0.6452319999999999
0 days 00:00:15.740000	0.033722
0 days 00:00:15.750000	-0.032815
0 days 00:00:15.760000	-0.058265
0 days 00:00:15.770000	-0.108803
0 days 00:00:15.780000	-0.102566
0 days 00:00:15.790000	-0.099583
0 days 00:00:15.800000	-0.099012
0 days 00:00:15.810000	-0.039215
0 days 00:00:15.820000	0.013043
0 days 00:00:15.830000	0.087233
0 days 00:00:15.840000	0.215658
0 days 00:00:15.850000	0.341111
0 days 00:00:15.860000	0.42973
0 days 00:00:15.870000	0.48961400000000005
0 days 00:00:15.880000	0.5140899999999999
0 days 00:00:15.890000	0.48927299999999996
0 days 00:00:15.900000	0.454167
0 days 00:00:15.910000	0.385523
0 days 00:00:15.920000	0.29735500000000004
0 days 00:00:15.930000	0.22465100000000002
0 days 00:00:15.940000	0.157853
0 days 00:00:15.950000	0.09906799999999999
0 days 00:00:15.960000	0.062232
0 days 00:00:15.970000	0.039598
0 days 00:00:15.980000	0.030855
0 days 00:00:15.990000	0.022053
0 days 00:00:16	0.008669
0 days 00:00:16.010000	-0.005652
0 days 00:00:16.020000	-0.016094
0 days 00:00:16.030000	-0.022506
0 days 00:00:16.040000	-0.029718
0 days 00:00:16.050000	-0.050849
0 days 00:00:16.060000	-0.070792
0 days 00:00:16.070000	-0.064064
0 days 00:00:16.080000	-0.052975
0 days 00:00:16.090000	-0.037827
0 days 00:00:16.100000	-0.004311
0 days 00:00:16.110000	0.018768
0 days 00:00:16.120000	0.037255
0 days 00:00:16.130000	0.048026
0 days 00:00:16.140000	0.057574
0 days 00:00:16.150000	0.045712
0 days 00:00:16.160000	0.036938
0 days 00:00:16.170000	0.025580000000000002
0 days 00:00:16.180000	0.010864
0 days 00:00:16.190000	-0.010332
0 days 00:00:16.200000	-0.027618
0 days 00:00:16.210000	-0.02529
0 days 00:00:16.220000	-0.019183000000000002
0 days 00:00:16.230000	-0.008033
0 days 00:00:16.240000	0.002425
0 days 00:00:16.250000	0.016248
0 days 00:00:16.260000	0.033205
0 days 00:00:16.270000	0.035466000000000004
0 days 00:00:16.280000	0.046626
0 days 00:00:16.290000	0.054916999999999994
0 days 00:00:16.300000	0.067413
0 days 00:00:16.310000	0.069762
0 days 00:00:16.320000	0.059338
0 days 00:00:16.330000	0.045413999999999996
0 days 00:00:16.340000	0.034654000000000004
0 days 00:00:16.350000	0.031617
0 days 00:00:16.360000	0.029265
0 days 00:00:16.370000	0.028519
0 days 00:00:16.380000	0.035752
0 days 00:00:16.390000	0.033583999999999996
0 days 00:00:16.400000	0.030598
0 days 00:00:16.410000	0.016272
0 days 00:00:16.420000	0.009993
0 days 00:00:16.430000	-0.01571
0 days 00:00:16.440000	-0.051629999999999995
0 days 00:00:16.450000	-0.069673
0 days 00:00:16.460000	-0.09915800000000001
0 days 00:00:16.470000	-0.16073900000000002
0 days 00:00:16.480000	-0.239229
0 days 00:00:16.490000	-0.391489
0 days 00:00:16.500000	-0.64293
0 days 00:00:16.510000	-0.9395190000000001
0 days 00:00:16.520000	-1.1888
0 days 00:00:16.530000	-1.509751
0 days 00:00:16.540000	-1.9892560000000001
0 days 00:00:16.550000	-2.232829
0 days 00:00:16.560000	-2.411636
0 days 00:00:16.570000	-2.673752
0 days 00:00:16.580000	-2.87363
0 days 00:00:16.590000	-3.131823
0 days 00:00:16.600000	-3.304518
0 days 00:00:16.610000	-3.436584
0 days 00:00:16.620000	-3.474505
0 days 00:00:16.630000	-3.415169
0 days 00:00:16.640000	-3.310982
0 days 00:00:16.650000	-3.078216
0 days 00:00:16.660000	-2.90814
0 days 00:00:16.670000	-2.794228
0 days 00:00:16.680000	-2.703138
0 days 00:00:16.690000	-2.606602
0 days 00:00:16.700000	-2.523079
0 days 00:00:16.710000	-2.452455
0 days 00:00:16.720000	-2.371498
0 days 00:00:16.730000	-2.067514
