# Supplementary material for: A topological data analysis-based method for gait signals with an application to the study of multiple sclerosis
Source: PLoS One. 2022 May 13;17(5):e0268475. doi: 10.1371/journal.pone.0268475 (PMC9106173; doi:10.1371/journal.pone.0268475)
Supplement: S1 Data — (ZIP) [file pone.0268475.s005.zip › PlosOneData/Pathological_subjects/MS_333]

	Gyr_Y
0 days 00:00:07.570000	-0.653415
0 days 00:00:07.580000	-1.0653629999999998
0 days 00:00:07.590000	-1.331972
0 days 00:00:07.600000	-1.2005350000000001
0 days 00:00:07.610000	-1.652739
0 days 00:00:07.620000	-1.8588220000000002
0 days 00:00:07.630000	-1.311515
0 days 00:00:07.640000	-0.800214
0 days 00:00:07.650000	-0.6039939999999999
0 days 00:00:07.660000	-0.8470610000000001
0 days 00:00:07.670000	-0.83955
0 days 00:00:07.680000	-0.064442
0 days 00:00:07.690000	-0.194366
0 days 00:00:07.700000	-0.098957
0 days 00:00:07.710000	-0.069361
0 days 00:00:07.720000	-0.022396
0 days 00:00:07.730000	-0.006664
0 days 00:00:07.740000	0.016061000000000002
0 days 00:00:07.750000	0.030393
0 days 00:00:07.760000	0.047973
0 days 00:00:07.770000	0.063062
0 days 00:00:07.780000	0.068823
0 days 00:00:07.790000	0.07183200000000001
0 days 00:00:07.800000	0.062247000000000004
0 days 00:00:07.810000	0.05846799999999999
0 days 00:00:07.820000	0.038279
0 days 00:00:07.830000	0.053555
0 days 00:00:07.840000	0.035413
0 days 00:00:07.850000	0.032599
0 days 00:00:07.860000	0.031918
0 days 00:00:07.870000	0.028270999999999998
0 days 00:00:07.880000	0.021683
0 days 00:00:07.890000	0.024932
0 days 00:00:07.900000	0.017028
0 days 00:00:07.910000	0.014599
0 days 00:00:07.920000	0.016406
0 days 00:00:07.930000	0.005461
0 days 00:00:07.940000	0.006661
0 days 00:00:07.950000	-0.0006360000000000001
0 days 00:00:07.960000	-0.003849
0 days 00:00:07.970000	-0.009834
0 days 00:00:07.980000	-0.012347
0 days 00:00:07.990000	-0.016319
0 days 00:00:08	-0.014288
0 days 00:00:08.010000	-0.014204
0 days 00:00:08.020000	-0.015231999999999999
0 days 00:00:08.030000	-0.027912
0 days 00:00:08.040000	-0.022846
0 days 00:00:08.050000	-0.028155
0 days 00:00:08.060000	-0.029414999999999997
0 days 00:00:08.070000	-0.029211
0 days 00:00:08.080000	-0.036389
0 days 00:00:08.090000	-0.03801
0 days 00:00:08.100000	-0.049095
0 days 00:00:08.110000	-0.042073
0 days 00:00:08.120000	-0.051715
0 days 00:00:08.130000	-0.043074
0 days 00:00:08.140000	-0.04888
0 days 00:00:08.150000	-0.029269
0 days 00:00:08.160000	-0.026987
0 days 00:00:08.170000	-0.027279
0 days 00:00:08.180000	-0.01655
0 days 00:00:08.190000	-0.026699
0 days 00:00:08.200000	-0.033168
0 days 00:00:08.210000	-0.041804
0 days 00:00:08.220000	-0.063288
0 days 00:00:08.230000	-0.058355
0 days 00:00:08.240000	-0.10928399999999999
0 days 00:00:08.250000	-0.10628
0 days 00:00:08.260000	-0.162165
0 days 00:00:08.270000	-0.214106
0 days 00:00:08.280000	-0.184805
0 days 00:00:08.290000	-0.279014
0 days 00:00:08.300000	-0.391094
0 days 00:00:08.310000	-0.369908
0 days 00:00:08.320000	-0.380164
0 days 00:00:08.330000	-0.47466
0 days 00:00:08.340000	-0.885692
0 days 00:00:08.350000	-1.039266
0 days 00:00:08.360000	-1.241201
0 days 00:00:08.370000	-1.268268
0 days 00:00:08.380000	-1.731961
0 days 00:00:08.390000	-1.9026900000000002
0 days 00:00:08.400000	-2.227951
0 days 00:00:08.410000	-2.7307580000000002
0 days 00:00:08.420000	-3.17791
0 days 00:00:08.430000	-3.5311160000000004
0 days 00:00:08.440000	-3.848584
0 days 00:00:08.450000	-4.192963
0 days 00:00:08.460000	-4.4219599999999994
0 days 00:00:08.470000	-4.6691080000000005
0 days 00:00:08.480000	-4.770392
0 days 00:00:08.490000	-4.72845
0 days 00:00:08.500000	-4.586353
0 days 00:00:08.510000	-4.340027
0 days 00:00:08.520000	-4.0422720000000005
0 days 00:00:08.530000	-3.772706
0 days 00:00:08.540000	-3.3593940000000004
0 days 00:00:08.550000	-2.862277
0 days 00:00:08.560000	-2.2613830000000004
0 days 00:00:08.570000	-0.67833
0 days 00:00:08.580000	1.521764
0 days 00:00:08.590000	1.8081180000000001
0 days 00:00:08.600000	1.376787
0 days 00:00:08.610000	1.598643
0 days 00:00:08.620000	2.203784
0 days 00:00:08.630000	2.733633
0 days 00:00:08.640000	3.1054630000000003
0 days 00:00:08.650000	3.2700150000000003
0 days 00:00:08.660000	3.472861
0 days 00:00:08.670000	3.655587
0 days 00:00:08.680000	3.848265
0 days 00:00:08.690000	4.013076
0 days 00:00:08.700000	4.131723
0 days 00:00:08.710000	4.1786900000000005
0 days 00:00:08.720000	4.133255999999999
0 days 00:00:08.730000	4.026464
0 days 00:00:08.740000	3.871456
0 days 00:00:08.750000	3.6806349999999997
0 days 00:00:08.760000	3.4368589999999997
0 days 00:00:08.770000	3.115402
0 days 00:00:08.780000	2.726191
0 days 00:00:08.790000	2.395021
0 days 00:00:08.800000	2.1888360000000002
0 days 00:00:08.810000	1.9678529999999999
0 days 00:00:08.820000	1.685098
0 days 00:00:08.830000	1.3758780000000002
0 days 00:00:08.840000	1.093261
0 days 00:00:08.850000	0.8797780000000001
0 days 00:00:08.860000	0.799148
0 days 00:00:08.870000	0.9307799999999999
0 days 00:00:08.880000	1.293066
0 days 00:00:08.890000	1.6223610000000002
0 days 00:00:08.900000	1.666865
0 days 00:00:08.910000	1.501167
0 days 00:00:08.920000	1.340716
0 days 00:00:08.930000	1.234008
0 days 00:00:08.940000	1.148335
0 days 00:00:08.950000	1.00916
0 days 00:00:08.960000	0.8192200000000001
0 days 00:00:08.970000	0.640216
0 days 00:00:08.980000	0.491174
0 days 00:00:08.990000	0.355166
0 days 00:00:09	-0.013065
0 days 00:00:09.010000	-2.0855900000000003
0 days 00:00:09.020000	-2.11291
0 days 00:00:09.030000	-1.893148
0 days 00:00:09.040000	-2.110474
0 days 00:00:09.050000	-2.167979
0 days 00:00:09.060000	-1.5057
0 days 00:00:09.070000	-1.112974
0 days 00:00:09.080000	-0.7893680000000001
0 days 00:00:09.090000	-0.779083
0 days 00:00:09.100000	-0.9490370000000001
0 days 00:00:09.110000	-1.0708389999999999
0 days 00:00:09.120000	-0.903567
0 days 00:00:09.130000	-0.101556
0 days 00:00:09.140000	-0.152686
0 days 00:00:09.150000	-0.149145
0 days 00:00:09.160000	-0.087339
0 days 00:00:09.170000	-0.082604
0 days 00:00:09.180000	-0.058346
0 days 00:00:09.190000	-0.035522000000000005
0 days 00:00:09.200000	-0.048958
0 days 00:00:09.210000	-0.06244500000000001
0 days 00:00:09.220000	-0.08301
0 days 00:00:09.230000	-0.085543
0 days 00:00:09.240000	-0.090384
0 days 00:00:09.250000	-0.090393
0 days 00:00:09.260000	-0.092828
0 days 00:00:09.270000	-0.083161
0 days 00:00:09.280000	-0.079512
0 days 00:00:09.290000	-0.06991499999999999
0 days 00:00:09.300000	-0.056735
0 days 00:00:09.310000	-0.054404999999999995
0 days 00:00:09.320000	-0.036385
0 days 00:00:09.330000	-0.023257
0 days 00:00:09.340000	-0.020921000000000002
0 days 00:00:09.350000	-0.010135
0 days 00:00:09.360000	-0.010167
0 days 00:00:09.370000	-0.000563
0 days 00:00:09.380000	-0.002979
0 days 00:00:09.390000	-0.007679000000000001
0 days 00:00:09.400000	-0.017251
0 days 00:00:09.410000	-0.023163
0 days 00:00:09.420000	-0.023091999999999998
0 days 00:00:09.430000	-0.024263999999999997
0 days 00:00:09.440000	-0.015872
0 days 00:00:09.450000	-0.015865999999999998
0 days 00:00:09.460000	-0.009931
0 days 00:00:09.470000	0.006774
0 days 00:00:09.480000	0.013915
0 days 00:00:09.490000	0.021015
0 days 00:00:09.500000	0.023263
0 days 00:00:09.510000	0.027916000000000003
0 days 00:00:09.520000	0.031361
0 days 00:00:09.530000	0.038392
0 days 00:00:09.540000	0.036917
0 days 00:00:09.550000	0.034270999999999996
0 days 00:00:09.560000	0.03406
0 days 00:00:09.570000	0.031343
0 days 00:00:09.580000	0.027444999999999997
0 days 00:00:09.590000	0.015184999999999999
0 days 00:00:09.600000	-0.004325
0 days 00:00:09.610000	-0.016377000000000003
0 days 00:00:09.620000	-0.051075999999999996
0 days 00:00:09.630000	-0.074977
0 days 00:00:09.640000	-0.090657
0 days 00:00:09.650000	-0.101984
0 days 00:00:09.660000	-0.138228
0 days 00:00:09.670000	-0.169191
0 days 00:00:09.680000	-0.164438
0 days 00:00:09.690000	-0.27755
0 days 00:00:09.700000	-0.337972
0 days 00:00:09.710000	-0.31798699999999996
0 days 00:00:09.720000	-0.306209
0 days 00:00:09.730000	-0.31455900000000003
0 days 00:00:09.740000	-0.349204
0 days 00:00:09.750000	-0.450622
0 days 00:00:09.760000	-0.828659
0 days 00:00:09.770000	-1.113193
0 days 00:00:09.780000	-1.390664
0 days 00:00:09.790000	-1.6995919999999998
0 days 00:00:09.800000	-1.863523
0 days 00:00:09.810000	-2.6817759999999997
0 days 00:00:09.820000	-3.194219
0 days 00:00:09.830000	-3.641193
0 days 00:00:09.840000	-4.090123999999999
0 days 00:00:09.850000	-4.508165
0 days 00:00:09.860000	-4.839196
0 days 00:00:09.870000	-5.021675
0 days 00:00:09.880000	-5.139594000000001
0 days 00:00:09.890000	-5.108876
0 days 00:00:09.900000	-4.990474
0 days 00:00:09.910000	-4.698331
0 days 00:00:09.920000	-4.375725
0 days 00:00:09.930000	-3.8160239999999996
0 days 00:00:09.940000	-3.133985
0 days 00:00:09.950000	-2.04065
0 days 00:00:09.960000	-0.037742000000000005
0 days 00:00:09.970000	0.999245
0 days 00:00:09.980000	0.680796
0 days 00:00:09.990000	0.727946
0 days 00:00:10	1.2708190000000001
0 days 00:00:10.010000	1.807627
0 days 00:00:10.020000	2.261279
0 days 00:00:10.030000	2.527013
0 days 00:00:10.040000	2.901092
0 days 00:00:10.050000	3.27755
0 days 00:00:10.060000	3.6433410000000004
0 days 00:00:10.070000	3.991831
0 days 00:00:10.080000	4.270964
0 days 00:00:10.090000	4.468886
0 days 00:00:10.100000	4.582953
0 days 00:00:10.110000	4.643656
0 days 00:00:10.120000	4.622372
0 days 00:00:10.130000	4.494937999999999
0 days 00:00:10.140000	4.235295
0 days 00:00:10.150000	3.873648
0 days 00:00:10.160000	3.393849
0 days 00:00:10.170000	2.9009240000000003
0 days 00:00:10.180000	2.689505
0 days 00:00:10.190000	2.602967
0 days 00:00:10.200000	2.3388310000000003
0 days 00:00:10.210000	1.8852529999999998
0 days 00:00:10.220000	1.398469
0 days 00:00:10.230000	1.07645
0 days 00:00:10.240000	1.138104
0 days 00:00:10.250000	1.389715
0 days 00:00:10.260000	1.518793
0 days 00:00:10.270000	1.461586
0 days 00:00:10.280000	1.264629
0 days 00:00:10.290000	1.0719610000000002
0 days 00:00:10.300000	0.8931309999999999
0 days 00:00:10.310000	0.706782
0 days 00:00:10.320000	0.515019
0 days 00:00:10.330000	0.37540300000000004
0 days 00:00:10.340000	0.291731
0 days 00:00:10.350000	-1.167163
0 days 00:00:10.360000	-1.402124
0 days 00:00:10.370000	-1.622449
0 days 00:00:10.380000	-2.052866
0 days 00:00:10.390000	-2.659654
0 days 00:00:10.400000	-1.974486
0 days 00:00:10.410000	-1.369887
0 days 00:00:10.420000	-0.915177
0 days 00:00:10.430000	-0.69139
0 days 00:00:10.440000	-0.7963979999999999
0 days 00:00:10.450000	-0.9775280000000001
0 days 00:00:10.460000	-0.862792
0 days 00:00:10.470000	-0.683489
0 days 00:00:10.480000	-0.497983
0 days 00:00:10.490000	-0.10157999999999999
0 days 00:00:10.500000	-0.156336
0 days 00:00:10.510000	-0.126156
0 days 00:00:10.520000	-0.09450900000000001
0 days 00:00:10.530000	-0.09157
0 days 00:00:10.540000	-0.086013
0 days 00:00:10.550000	-0.091869
0 days 00:00:10.560000	-0.10557899999999999
0 days 00:00:10.570000	-0.10618699999999999
0 days 00:00:10.580000	-0.101506
0 days 00:00:10.590000	-0.10761300000000001
0 days 00:00:10.600000	-0.097612
0 days 00:00:10.610000	-0.094186
0 days 00:00:10.620000	-0.09461
0 days 00:00:10.630000	-0.096149
0 days 00:00:10.640000	-0.09401699999999999
0 days 00:00:10.650000	-0.09532
0 days 00:00:10.660000	-0.097116
0 days 00:00:10.670000	-0.10042100000000001
0 days 00:00:10.680000	-0.10246199999999998
0 days 00:00:10.690000	-0.111444
0 days 00:00:10.700000	-0.102031
0 days 00:00:10.710000	-0.09803200000000001
0 days 00:00:10.720000	-0.092437
0 days 00:00:10.730000	-0.095334
0 days 00:00:10.740000	-0.092696
0 days 00:00:10.750000	-0.095761
0 days 00:00:10.760000	-0.097674
0 days 00:00:10.770000	-0.099133
0 days 00:00:10.780000	-0.098336
0 days 00:00:10.790000	-0.102123
0 days 00:00:10.800000	-0.105334
0 days 00:00:10.810000	-0.115168
0 days 00:00:10.820000	-0.132714
0 days 00:00:10.830000	-0.14987799999999998
0 days 00:00:10.840000	-0.168909
0 days 00:00:10.850000	-0.162901
0 days 00:00:10.860000	-0.154226
0 days 00:00:10.870000	-0.119028
0 days 00:00:10.880000	-0.079189
0 days 00:00:10.890000	-0.028616000000000003
0 days 00:00:10.900000	0.054126
0 days 00:00:10.910000	0.06568
0 days 00:00:10.920000	0.053286
0 days 00:00:10.930000	0.015325
0 days 00:00:10.940000	-0.044002
0 days 00:00:10.950000	-0.092293
0 days 00:00:10.960000	-0.127572
0 days 00:00:10.970000	-0.14802
0 days 00:00:10.980000	-0.163775
0 days 00:00:10.990000	-0.15453599999999998
0 days 00:00:11	-0.177079
0 days 00:00:11.010000	-0.176733
0 days 00:00:11.020000	-0.172987
0 days 00:00:11.030000	-0.17668299999999998
0 days 00:00:11.040000	-0.18473900000000001
0 days 00:00:11.050000	-0.252998
0 days 00:00:11.060000	-0.278606
0 days 00:00:11.070000	-0.404396
0 days 00:00:11.080000	-0.717881
0 days 00:00:11.090000	-0.969882
0 days 00:00:11.100000	-1.162331
0 days 00:00:11.110000	-1.374817
0 days 00:00:11.120000	-1.626819
0 days 00:00:11.130000	-1.925486
0 days 00:00:11.140000	-2.238917
0 days 00:00:11.150000	-2.628417
0 days 00:00:11.160000	-2.989226
0 days 00:00:11.170000	-3.3997300000000004
0 days 00:00:11.180000	-3.7574120000000004
0 days 00:00:11.190000	-4.082051
0 days 00:00:11.200000	-4.387727
0 days 00:00:11.210000	-4.704624
0 days 00:00:11.220000	-5.124967
0 days 00:00:11.230000	-5.36345
0 days 00:00:11.240000	-5.525696
0 days 00:00:11.250000	-5.365508
0 days 00:00:11.260000	-5.059228
0 days 00:00:11.270000	-4.6033919999999995
0 days 00:00:11.280000	-4.002806
0 days 00:00:11.290000	-3.242925
0 days 00:00:11.300000	-2.3700330000000003
0 days 00:00:11.310000	-0.505677
0 days 00:00:11.320000	1.406408
0 days 00:00:11.330000	1.818391
0 days 00:00:11.340000	1.774132
0 days 00:00:11.350000	2.158534
0 days 00:00:11.360000	2.794028
0 days 00:00:11.370000	3.374086
0 days 00:00:11.380000	3.6424489999999996
0 days 00:00:11.390000	3.859295
0 days 00:00:11.400000	3.9947230000000005
0 days 00:00:11.410000	4.085699
0 days 00:00:11.420000	4.151680000000001
0 days 00:00:11.430000	4.231484
0 days 00:00:11.440000	4.28631
0 days 00:00:11.450000	4.318391
0 days 00:00:11.460000	4.359751999999999
0 days 00:00:11.470000	4.42401
0 days 00:00:11.480000	4.432654
0 days 00:00:11.490000	4.353168
0 days 00:00:11.500000	4.160146
0 days 00:00:11.510000	3.8802830000000004
0 days 00:00:11.520000	3.539569
0 days 00:00:11.530000	3.216707
0 days 00:00:11.540000	3.017105
0 days 00:00:11.550000	2.8416650000000003
0 days 00:00:11.560000	2.4679599999999997
0 days 00:00:11.570000	1.8455259999999998
0 days 00:00:11.580000	1.082791
0 days 00:00:11.590000	0.724696
0 days 00:00:11.600000	1.01169
0 days 00:00:11.610000	1.525121
0 days 00:00:11.620000	1.5688739999999999
0 days 00:00:11.630000	1.209306
0 days 00:00:11.640000	0.917083
0 days 00:00:11.650000	0.674342
0 days 00:00:11.660000	-0.238382
0 days 00:00:11.670000	-0.9591629999999999
0 days 00:00:11.680000	-1.593825
0 days 00:00:11.690000	-2.034893
0 days 00:00:11.700000	-2.114506
0 days 00:00:11.710000	-2.827816
0 days 00:00:11.720000	-2.6343099999999997
0 days 00:00:11.730000	-1.893225
0 days 00:00:11.740000	-1.4517129999999998
0 days 00:00:11.750000	-1.085458
0 days 00:00:11.760000	-1.188541
0 days 00:00:11.770000	-0.755699
0 days 00:00:11.780000	-0.21110500000000001
0 days 00:00:11.790000	-0.25807800000000003
0 days 00:00:11.800000	-0.163205
0 days 00:00:11.810000	-0.202521
0 days 00:00:11.820000	-0.129169
0 days 00:00:11.830000	-0.096728
0 days 00:00:11.840000	-0.098583
0 days 00:00:11.850000	-0.120348
0 days 00:00:11.860000	-0.12418499999999999
0 days 00:00:11.870000	-0.118698
0 days 00:00:11.880000	-0.11845699999999999
0 days 00:00:11.890000	-0.11392000000000001
0 days 00:00:11.900000	-0.097828
0 days 00:00:11.910000	-0.08667799999999999
0 days 00:00:11.920000	-0.07996
0 days 00:00:11.930000	-0.079663
0 days 00:00:11.940000	-0.085311
0 days 00:00:11.950000	-0.09498200000000001
0 days 00:00:11.960000	-0.09930900000000001
0 days 00:00:11.970000	-0.11302999999999999
0 days 00:00:11.980000	-0.126144
0 days 00:00:11.990000	-0.13297799999999999
0 days 00:00:12	-0.14577
0 days 00:00:12.010000	-0.146074
0 days 00:00:12.020000	-0.142783
0 days 00:00:12.030000	-0.144796
0 days 00:00:12.040000	-0.130196
0 days 00:00:12.050000	-0.130227
0 days 00:00:12.060000	-0.11698199999999999
0 days 00:00:12.070000	-0.102017
0 days 00:00:12.080000	-0.077439
0 days 00:00:12.090000	-0.068833
0 days 00:00:12.100000	-0.046643000000000004
0 days 00:00:12.110000	-0.030282
0 days 00:00:12.120000	-0.014497999999999999
0 days 00:00:12.130000	0.0016760000000000002
0 days 00:00:12.140000	0.012608
0 days 00:00:12.150000	0.032644
0 days 00:00:12.160000	0.026876999999999998
0 days 00:00:12.170000	0.017508000000000003
0 days 00:00:12.180000	-0.00281
0 days 00:00:12.190000	-0.023506
0 days 00:00:12.200000	-0.066816
0 days 00:00:12.210000	-0.064874
0 days 00:00:12.220000	-0.087604
0 days 00:00:12.230000	-0.114302
0 days 00:00:12.240000	-0.15695599999999998
0 days 00:00:12.250000	-0.159754
0 days 00:00:12.260000	-0.128892
0 days 00:00:12.270000	-0.12150799999999999
0 days 00:00:12.280000	-0.145494
0 days 00:00:12.290000	-0.18898399999999999
0 days 00:00:12.300000	-0.225071
0 days 00:00:12.310000	-0.30861700000000003
0 days 00:00:12.320000	-0.44113100000000005
0 days 00:00:12.330000	-0.725093
0 days 00:00:12.340000	-0.847851
0 days 00:00:12.350000	-0.998072
0 days 00:00:12.360000	-1.1655790000000001
0 days 00:00:12.370000	-1.322017
0 days 00:00:12.380000	-1.264029
0 days 00:00:12.390000	-1.828843
0 days 00:00:12.400000	-2.019885
0 days 00:00:12.410000	-2.244377
0 days 00:00:12.420000	-2.5308580000000003
0 days 00:00:12.430000	-2.802717
0 days 00:00:12.440000	-3.194548
0 days 00:00:12.450000	-3.651416
0 days 00:00:12.460000	-3.970932
0 days 00:00:12.470000	-4.375416
0 days 00:00:12.480000	-4.858072
0 days 00:00:12.490000	-5.207893
0 days 00:00:12.500000	-5.541734
0 days 00:00:12.510000	-5.593075
0 days 00:00:12.520000	-5.321743
0 days 00:00:12.530000	-4.956169
0 days 00:00:12.540000	-4.547275
0 days 00:00:12.550000	-3.9980589999999996
0 days 00:00:12.560000	-3.314871
0 days 00:00:12.570000	-2.5646720000000003
0 days 00:00:12.580000	-1.33649
0 days 00:00:12.590000	1.4521950000000001
0 days 00:00:12.600000	2.563159
0 days 00:00:12.610000	2.348938
0 days 00:00:12.620000	2.32401
0 days 00:00:12.630000	2.850637
0 days 00:00:12.640000	3.442818
0 days 00:00:12.650000	3.8995309999999996
0 days 00:00:12.660000	4.147536
0 days 00:00:12.670000	4.208263
0 days 00:00:12.680000	4.228244
0 days 00:00:12.690000	4.231633
0 days 00:00:12.700000	4.271401
0 days 00:00:12.710000	4.264126
0 days 00:00:12.720000	4.216457
0 days 00:00:12.730000	4.1936160000000005
0 days 00:00:12.740000	4.234516999999999
0 days 00:00:12.750000	4.2376059999999995
0 days 00:00:12.760000	4.128725
0 days 00:00:12.770000	3.88038
0 days 00:00:12.780000	3.5430349999999997
0 days 00:00:12.790000	3.1524520000000003
0 days 00:00:12.800000	2.85052
0 days 00:00:12.810000	2.666731
0 days 00:00:12.820000	2.418186
0 days 00:00:12.830000	1.9988689999999998
0 days 00:00:12.840000	1.5003600000000001
0 days 00:00:12.850000	1.157295
0 days 00:00:12.860000	1.157834
0 days 00:00:12.870000	0.782289
0 days 00:00:12.880000	0.97903
0 days 00:00:12.890000	1.05895
0 days 00:00:12.900000	1.042007
0 days 00:00:12.910000	0.563325
0 days 00:00:12.920000	0.198549
0 days 00:00:12.930000	-0.19766
0 days 00:00:12.940000	-0.738309
0 days 00:00:12.950000	-1.231882
0 days 00:00:12.960000	-1.6994759999999998
0 days 00:00:12.970000	-2.3177630000000002
0 days 00:00:12.980000	-2.13378
0 days 00:00:12.990000	-2.303025
0 days 00:00:13	-0.840414
0 days 00:00:13.010000	-0.167488
0 days 00:00:13.020000	-0.390971
0 days 00:00:13.030000	-0.10839700000000001
0 days 00:00:13.040000	-0.08115
0 days 00:00:13.050000	-0.041676
0 days 00:00:13.060000	-0.000915
0 days 00:00:13.070000	0.016156999999999998
0 days 00:00:13.080000	-0.05374400000000001
0 days 00:00:13.090000	-0.050927
0 days 00:00:13.100000	-0.090712
0 days 00:00:13.110000	-0.097559
0 days 00:00:13.120000	-0.119376
0 days 00:00:13.130000	-0.12302300000000001
0 days 00:00:13.140000	-0.12708
0 days 00:00:13.150000	-0.128609
0 days 00:00:13.160000	-0.116935
0 days 00:00:13.170000	-0.104727
0 days 00:00:13.180000	-0.095358
0 days 00:00:13.190000	-0.109019
0 days 00:00:13.200000	-0.113926
0 days 00:00:13.210000	-0.110983
0 days 00:00:13.220000	-0.118524
0 days 00:00:13.230000	-0.120519
0 days 00:00:13.240000	-0.12446700000000001
0 days 00:00:13.250000	-0.126226
0 days 00:00:13.260000	-0.13683
0 days 00:00:13.270000	-0.14626
0 days 00:00:13.280000	-0.151951
0 days 00:00:13.290000	-0.156896
0 days 00:00:13.300000	-0.155436
0 days 00:00:13.310000	-0.14978
0 days 00:00:13.320000	-0.141502
0 days 00:00:13.330000	-0.130161
0 days 00:00:13.340000	-0.123597
0 days 00:00:13.350000	-0.10986900000000001
0 days 00:00:13.360000	-0.101739
0 days 00:00:13.370000	-0.085163
0 days 00:00:13.380000	-0.06489600000000001
0 days 00:00:13.390000	-0.067968
0 days 00:00:13.400000	-0.008554
0 days 00:00:13.410000	-0.025144
0 days 00:00:13.420000	0.06265
0 days 00:00:13.430000	0.047918
0 days 00:00:13.440000	0.10636400000000001
0 days 00:00:13.450000	0.136797
0 days 00:00:13.460000	0.126318
0 days 00:00:13.470000	0.11951500000000001
0 days 00:00:13.480000	0.078747
0 days 00:00:13.490000	0.047971
0 days 00:00:13.500000	0.011335
0 days 00:00:13.510000	0.029411
0 days 00:00:13.520000	-0.062555
0 days 00:00:13.530000	0.000338
0 days 00:00:13.540000	-0.041713
0 days 00:00:13.550000	-0.109832
0 days 00:00:13.560000	-0.042469
0 days 00:00:13.570000	-0.026072
0 days 00:00:13.580000	-0.151602
0 days 00:00:13.590000	-0.171562
0 days 00:00:13.600000	-0.24479099999999998
0 days 00:00:13.610000	-0.478188
0 days 00:00:13.620000	-0.654048
0 days 00:00:13.630000	-0.803563
0 days 00:00:13.640000	-0.976416
0 days 00:00:13.650000	-1.150179
0 days 00:00:13.660000	-1.342034
0 days 00:00:13.670000	-1.542578
0 days 00:00:13.680000	-1.478721
0 days 00:00:13.690000	-2.112258
0 days 00:00:13.700000	-2.259882
0 days 00:00:13.710000	-2.5817650000000003
0 days 00:00:13.720000	-2.83112
0 days 00:00:13.730000	-3.143434
0 days 00:00:13.740000	-3.4505589999999997
0 days 00:00:13.750000	-3.7369760000000003
0 days 00:00:13.760000	-4.058579
0 days 00:00:13.770000	-4.244681
0 days 00:00:13.780000	-4.50177
0 days 00:00:13.790000	-4.656783
0 days 00:00:13.800000	-4.818892
0 days 00:00:13.810000	-4.8185519999999995
0 days 00:00:13.820000	-4.577632
0 days 00:00:13.830000	-4.293614
0 days 00:00:13.840000	-3.9570019999999997
0 days 00:00:13.850000	-3.555161
0 days 00:00:13.860000	-3.01975
0 days 00:00:13.870000	-2.377366
0 days 00:00:13.880000	-1.665545
0 days 00:00:13.890000	0.398027
0 days 00:00:13.900000	2.326677
0 days 00:00:13.910000	2.315147
0 days 00:00:13.920000	1.966102
0 days 00:00:13.930000	2.195432
0 days 00:00:13.940000	2.709975
0 days 00:00:13.950000	3.171143
0 days 00:00:13.960000	3.411809
0 days 00:00:13.970000	3.557085
0 days 00:00:13.980000	3.632129
0 days 00:00:13.990000	3.73526
0 days 00:00:14	3.8879870000000003
0 days 00:00:14.010000	4.029932
0 days 00:00:14.020000	4.110023
0 days 00:00:14.030000	4.104292
0 days 00:00:14.040000	4.055957
0 days 00:00:14.050000	3.968467
0 days 00:00:14.060000	3.8348800000000005
0 days 00:00:14.070000	3.66952
0 days 00:00:14.080000	3.4745230000000005
0 days 00:00:14.090000	3.227691
0 days 00:00:14.100000	2.9317029999999997
0 days 00:00:14.110000	2.588765
0 days 00:00:14.120000	2.336929
0 days 00:00:14.130000	2.23243
0 days 00:00:14.140000	2.122656
0 days 00:00:14.150000	1.961872
0 days 00:00:14.160000	1.7650599999999999
0 days 00:00:14.170000	1.602156
0 days 00:00:14.180000	1.5399209999999999
0 days 00:00:14.190000	1.537707
0 days 00:00:14.200000	1.556025
0 days 00:00:14.210000	1.546953
0 days 00:00:14.220000	1.505326
0 days 00:00:14.230000	1.437128
0 days 00:00:14.240000	1.32782
0 days 00:00:14.250000	1.1593069999999999
0 days 00:00:14.260000	0.957261
0 days 00:00:14.270000	0.7229359999999999
0 days 00:00:14.280000	0.42871800000000004
0 days 00:00:14.290000	-0.970356
0 days 00:00:14.300000	-1.428798
0 days 00:00:14.310000	-1.860483
0 days 00:00:14.320000	-2.474913
0 days 00:00:14.330000	-1.847816
0 days 00:00:14.340000	-2.146747
0 days 00:00:14.350000	-2.200859
0 days 00:00:14.360000	-1.7048240000000001
0 days 00:00:14.370000	-1.2955889999999999
0 days 00:00:14.380000	-0.901825
0 days 00:00:14.390000	-0.8966729999999999
0 days 00:00:14.400000	-1.015411
0 days 00:00:14.410000	-0.7765810000000001
0 days 00:00:14.420000	-0.001695
0 days 00:00:14.430000	-0.149677
0 days 00:00:14.440000	-0.118681
0 days 00:00:14.450000	-0.119776
0 days 00:00:14.460000	-0.12583
0 days 00:00:14.470000	-0.111152
0 days 00:00:14.480000	-0.109444
0 days 00:00:14.490000	-0.11935599999999999
0 days 00:00:14.500000	-0.10894200000000001
0 days 00:00:14.510000	-0.10648800000000001
0 days 00:00:14.520000	-0.103029
0 days 00:00:14.530000	-0.092413
0 days 00:00:14.540000	-0.093248
0 days 00:00:14.550000	-0.08231799999999999
0 days 00:00:14.560000	-0.068972
0 days 00:00:14.570000	-0.066328
0 days 00:00:14.580000	-0.045845
0 days 00:00:14.590000	-0.045677999999999996
0 days 00:00:14.600000	-0.045676
0 days 00:00:14.610000	-0.043418
0 days 00:00:14.620000	-0.050669
0 days 00:00:14.630000	-0.057990999999999994
0 days 00:00:14.640000	-0.064013
0 days 00:00:14.650000	-0.061723
0 days 00:00:14.660000	-0.06290499999999999
0 days 00:00:14.670000	-0.062935
0 days 00:00:14.680000	-0.062875
0 days 00:00:14.690000	-0.062975
0 days 00:00:14.700000	-0.064242
0 days 00:00:14.710000	-0.060752
0 days 00:00:14.720000	-0.051164
0 days 00:00:14.730000	-0.049861
0 days 00:00:14.740000	-0.036668
0 days 00:00:14.750000	-0.029322000000000004
0 days 00:00:14.760000	-0.016276
0 days 00:00:14.770000	-0.012487
0 days 00:00:14.780000	0.000746
0 days 00:00:14.790000	0.006677
0 days 00:00:14.800000	0.0019879999999999997
0 days 00:00:14.810000	0.01411
0 days 00:00:14.820000	0.005754
0 days 00:00:14.830000	0.010532
0 days 00:00:14.840000	0.003195
0 days 00:00:14.850000	0.00928
0 days 00:00:14.860000	-0.006409999999999999
0 days 00:00:14.870000	0.00046699999999999997
0 days 00:00:14.880000	-0.035296
0 days 00:00:14.890000	-0.029625
0 days 00:00:14.900000	-0.062001
0 days 00:00:14.910000	-0.038478
0 days 00:00:14.920000	-0.088531
0 days 00:00:14.930000	-0.050789999999999995
0 days 00:00:14.940000	-0.118653
0 days 00:00:14.950000	-0.073524
0 days 00:00:14.960000	-0.097637
0 days 00:00:14.970000	-0.167042
0 days 00:00:14.980000	-0.0993
0 days 00:00:14.990000	-0.159393
0 days 00:00:15	-0.273071
0 days 00:00:15.010000	-0.123974
0 days 00:00:15.020000	-0.459492
0 days 00:00:15.030000	-0.326525
0 days 00:00:15.040000	-0.743416
0 days 00:00:15.050000	-0.8096300000000001
0 days 00:00:15.060000	-0.941486
0 days 00:00:15.070000	-1.0881120000000002
0 days 00:00:15.080000	-0.884595
0 days 00:00:15.090000	-1.460975
0 days 00:00:15.100000	-1.4957719999999999
0 days 00:00:15.110000	-1.657974
0 days 00:00:15.120000	-1.8291979999999999
0 days 00:00:15.130000	-2.021143
0 days 00:00:15.140000	-2.271614
0 days 00:00:15.150000	-2.537623
0 days 00:00:15.160000	-2.856242
0 days 00:00:15.170000	-3.095888
0 days 00:00:15.180000	-3.4978849999999997
0 days 00:00:15.190000	-3.7544410000000004
0 days 00:00:15.200000	-3.9648589999999997
0 days 00:00:15.210000	-4.2405
0 days 00:00:15.220000	-4.476143
0 days 00:00:15.230000	-4.790756
0 days 00:00:15.240000	-4.906499
0 days 00:00:15.250000	-4.767314
0 days 00:00:15.260000	-4.550605
0 days 00:00:15.270000	-4.194221
0 days 00:00:15.280000	-3.788323
0 days 00:00:15.290000	-3.162009
0 days 00:00:15.300000	-2.4833849999999997
