# Supplementary material for: A topological data analysis-based method for gait signals with an application to the study of multiple sclerosis
Source: PLoS One. 2022 May 13;17(5):e0268475. doi: 10.1371/journal.pone.0268475 (PMC9106173; doi:10.1371/journal.pone.0268475)
Supplement: S1 Data — (ZIP) [file pone.0268475.s005.zip › PlosOneData/Pathological_subjects/MS_139]

	Gyr_Y
0 days 00:00:23.540000	0.565922
0 days 00:00:23.550000	0.782801
0 days 00:00:23.560000	0.539829
0 days 00:00:23.570000	0.343154
0 days 00:00:23.580000	0.250809
0 days 00:00:23.590000	0.134193
0 days 00:00:23.600000	-0.01515
0 days 00:00:23.610000	0.108128
0 days 00:00:23.620000	1.441782
0 days 00:00:23.630000	1.135826
0 days 00:00:23.640000	0.782345
0 days 00:00:23.650000	0.472897
0 days 00:00:23.660000	0.325583
0 days 00:00:23.670000	0.247529
0 days 00:00:23.680000	0.23318899999999998
0 days 00:00:23.690000	0.24581599999999998
0 days 00:00:23.700000	0.257474
0 days 00:00:23.710000	0.273951
0 days 00:00:23.720000	0.274644
0 days 00:00:23.730000	0.261849
0 days 00:00:23.740000	0.25054499999999996
0 days 00:00:23.750000	0.22990100000000002
0 days 00:00:23.760000	0.195714
0 days 00:00:23.770000	0.165267
0 days 00:00:23.780000	0.143265
0 days 00:00:23.790000	0.114871
0 days 00:00:23.800000	0.090283
0 days 00:00:23.810000	0.065042
0 days 00:00:23.820000	0.044904
0 days 00:00:23.830000	0.02655
0 days 00:00:23.840000	0.007928
0 days 00:00:23.850000	-0.00972
0 days 00:00:23.860000	-0.029013999999999998
0 days 00:00:23.870000	-0.044025
0 days 00:00:23.880000	-0.045641
0 days 00:00:23.890000	-0.038213
0 days 00:00:23.900000	-0.017407
0 days 00:00:23.910000	0.001997
0 days 00:00:23.920000	0.024811
0 days 00:00:23.930000	0.03765
0 days 00:00:23.940000	0.047222
0 days 00:00:23.950000	0.054713
0 days 00:00:23.960000	0.059428999999999996
0 days 00:00:23.970000	0.064843
0 days 00:00:23.980000	0.068082
0 days 00:00:23.990000	0.06878
0 days 00:00:24	0.070975
0 days 00:00:24.010000	0.064572
0 days 00:00:24.020000	0.053320000000000006
0 days 00:00:24.030000	0.050417000000000003
0 days 00:00:24.040000	0.04798
0 days 00:00:24.050000	0.051859
0 days 00:00:24.060000	0.042964999999999996
0 days 00:00:24.070000	0.051736000000000004
0 days 00:00:24.080000	0.060828999999999994
0 days 00:00:24.090000	0.047379000000000004
0 days 00:00:24.100000	0.044344
0 days 00:00:24.110000	0.045286
0 days 00:00:24.120000	0.055906
0 days 00:00:24.130000	0.055656
0 days 00:00:24.140000	0.058319
0 days 00:00:24.150000	0.050642
0 days 00:00:24.160000	0.042460000000000005
0 days 00:00:24.170000	0.027129
0 days 00:00:24.180000	0.007956
0 days 00:00:24.190000	-0.0024920000000000003
0 days 00:00:24.200000	-0.027648000000000002
0 days 00:00:24.210000	-0.059563
0 days 00:00:24.220000	-0.09474500000000001
0 days 00:00:24.230000	-0.13964400000000002
0 days 00:00:24.240000	-0.173713
0 days 00:00:24.250000	-0.22098600000000002
0 days 00:00:24.260000	-0.253325
0 days 00:00:24.270000	-0.300679
0 days 00:00:24.280000	-0.339046
0 days 00:00:24.290000	-0.38060700000000003
0 days 00:00:24.300000	-0.44904099999999997
0 days 00:00:24.310000	-0.575248
0 days 00:00:24.320000	-0.743505
0 days 00:00:24.330000	-0.928824
0 days 00:00:24.340000	-1.139964
0 days 00:00:24.350000	-1.367294
0 days 00:00:24.360000	-1.6675389999999999
0 days 00:00:24.370000	-1.962588
0 days 00:00:24.380000	-2.2644330000000004
0 days 00:00:24.390000	-2.548905
0 days 00:00:24.400000	-2.8312049999999997
0 days 00:00:24.410000	-3.109499
0 days 00:00:24.420000	-3.362505
0 days 00:00:24.430000	-3.6115980000000003
0 days 00:00:24.440000	-3.8346410000000004
0 days 00:00:24.450000	-4.048209
0 days 00:00:24.460000	-4.231458
0 days 00:00:24.470000	-4.409514
0 days 00:00:24.480000	-4.539695
0 days 00:00:24.490000	-4.679851
0 days 00:00:24.500000	-4.805696
0 days 00:00:24.510000	-4.869051
0 days 00:00:24.520000	-4.887365
0 days 00:00:24.530000	-4.738402
0 days 00:00:24.540000	-4.492262
0 days 00:00:24.550000	-4.198769
0 days 00:00:24.560000	-3.8825819999999998
0 days 00:00:24.570000	-3.5955
0 days 00:00:24.580000	-3.217111
0 days 00:00:24.590000	-2.775963
0 days 00:00:24.600000	-2.703543
0 days 00:00:24.610000	-3.204173
0 days 00:00:24.620000	-1.9161099999999998
0 days 00:00:24.630000	2.0351369999999998
0 days 00:00:24.640000	3.376107
0 days 00:00:24.650000	2.944257
0 days 00:00:24.660000	2.505631
0 days 00:00:24.670000	2.674779
0 days 00:00:24.680000	3.302453
0 days 00:00:24.690000	4.004049
0 days 00:00:24.700000	4.576614
0 days 00:00:24.710000	4.966736
0 days 00:00:24.720000	5.231444000000001
0 days 00:00:24.730000	5.349812
0 days 00:00:24.740000	5.38636
0 days 00:00:24.750000	5.314291000000001
0 days 00:00:24.760000	5.105118
0 days 00:00:24.770000	4.781235
0 days 00:00:24.780000	4.439355
0 days 00:00:24.790000	4.109742
0 days 00:00:24.800000	3.615885
0 days 00:00:24.810000	3.1789509999999996
0 days 00:00:24.820000	3.1197340000000002
0 days 00:00:24.830000	3.032397
0 days 00:00:24.840000	2.613898
0 days 00:00:24.850000	2.025152
0 days 00:00:24.860000	1.574542
0 days 00:00:24.870000	1.348541
0 days 00:00:24.880000	1.512623
0 days 00:00:24.890000	2.0918959999999998
0 days 00:00:24.900000	2.6070330000000004
0 days 00:00:24.910000	2.581755
0 days 00:00:24.920000	2.121594
0 days 00:00:24.930000	1.697773
0 days 00:00:24.940000	1.436481
0 days 00:00:24.950000	1.185502
0 days 00:00:24.960000	0.67769
0 days 00:00:24.970000	-0.256279
0 days 00:00:24.980000	-0.683599
0 days 00:00:24.990000	-0.994431
0 days 00:00:25	-1.33331
0 days 00:00:25.010000	-0.879056
0 days 00:00:25.020000	-1.38755
0 days 00:00:25.030000	-1.9379439999999999
0 days 00:00:25.040000	-1.098459
0 days 00:00:25.050000	0.789741
0 days 00:00:25.060000	-0.174933
0 days 00:00:25.070000	0.46112200000000003
0 days 00:00:25.080000	0.147078
0 days 00:00:25.090000	0.177488
0 days 00:00:25.100000	0.14649500000000001
0 days 00:00:25.110000	0.16112
0 days 00:00:25.120000	0.163
0 days 00:00:25.130000	0.13910699999999998
0 days 00:00:25.140000	0.113157
0 days 00:00:25.150000	0.11165699999999999
0 days 00:00:25.160000	0.11973900000000001
0 days 00:00:25.170000	0.13350499999999998
0 days 00:00:25.180000	0.158237
0 days 00:00:25.190000	0.178567
0 days 00:00:25.200000	0.197479
0 days 00:00:25.210000	0.188749
0 days 00:00:25.220000	0.17366600000000001
0 days 00:00:25.230000	0.13763599999999998
0 days 00:00:25.240000	0.10909300000000001
0 days 00:00:25.250000	0.095966
0 days 00:00:25.260000	0.082674
0 days 00:00:25.270000	0.07717
0 days 00:00:25.280000	0.064785
0 days 00:00:25.290000	0.063324
0 days 00:00:25.300000	0.04969
0 days 00:00:25.310000	0.056358000000000005
0 days 00:00:25.320000	0.053135
0 days 00:00:25.330000	0.047985
0 days 00:00:25.340000	0.047306
0 days 00:00:25.350000	0.058317999999999995
0 days 00:00:25.360000	0.07303
0 days 00:00:25.370000	0.07597999999999999
0 days 00:00:25.380000	0.07627
0 days 00:00:25.390000	0.077226
0 days 00:00:25.400000	0.07732699999999999
0 days 00:00:25.410000	0.074575
0 days 00:00:25.420000	0.068944
0 days 00:00:25.430000	0.061897
0 days 00:00:25.440000	0.065475
0 days 00:00:25.450000	0.053789
0 days 00:00:25.460000	0.051351999999999995
0 days 00:00:25.470000	0.044705
0 days 00:00:25.480000	0.03034
0 days 00:00:25.490000	0.026682
0 days 00:00:25.500000	0.017086
0 days 00:00:25.510000	0.011228
0 days 00:00:25.520000	-0.0015300000000000001
0 days 00:00:25.530000	-0.02899
0 days 00:00:25.540000	-0.063151
0 days 00:00:25.550000	-0.099985
0 days 00:00:25.560000	-0.137156
0 days 00:00:25.570000	-0.163954
0 days 00:00:25.580000	-0.19708499999999998
0 days 00:00:25.590000	-0.234708
0 days 00:00:25.600000	-0.316654
0 days 00:00:25.610000	-0.356769
0 days 00:00:25.620000	-0.386341
0 days 00:00:25.630000	-0.486336
0 days 00:00:25.640000	-0.733712
0 days 00:00:25.650000	-0.927057
0 days 00:00:25.660000	-1.222183
0 days 00:00:25.670000	-1.558103
0 days 00:00:25.680000	-1.901448
0 days 00:00:25.690000	-2.286769
0 days 00:00:25.700000	-2.645019
0 days 00:00:25.710000	-2.996306
0 days 00:00:25.720000	-3.3083440000000004
0 days 00:00:25.730000	-3.591819
0 days 00:00:25.740000	-3.886937
0 days 00:00:25.750000	-4.147476999999999
0 days 00:00:25.760000	-4.236495
0 days 00:00:25.770000	-4.1161900000000005
0 days 00:00:25.780000	-3.86575
0 days 00:00:25.790000	-3.667079
0 days 00:00:25.800000	-3.372696
0 days 00:00:25.810000	-2.989617
0 days 00:00:25.820000	-2.7430209999999997
0 days 00:00:25.830000	-2.5756080000000003
0 days 00:00:25.840000	-2.149578
0 days 00:00:25.850000	-0.7159369999999999
0 days 00:00:25.860000	0.084637
0 days 00:00:25.870000	0.04308
0 days 00:00:25.880000	0.026641
0 days 00:00:25.890000	0.43858199999999997
0 days 00:00:25.900000	0.992923
0 days 00:00:25.910000	1.4427020000000002
0 days 00:00:25.920000	1.794534
0 days 00:00:25.930000	2.159327
0 days 00:00:25.940000	2.524649
0 days 00:00:25.950000	2.844122
0 days 00:00:25.960000	3.070293
0 days 00:00:25.970000	3.226913
0 days 00:00:25.980000	3.3348660000000003
0 days 00:00:25.990000	3.3872440000000004
0 days 00:00:26	3.282122
0 days 00:00:26.010000	3.027025
0 days 00:00:26.020000	2.879669
0 days 00:00:26.030000	2.908576
0 days 00:00:26.040000	2.8729810000000002
0 days 00:00:26.050000	2.6410419999999997
0 days 00:00:26.060000	2.2665040000000003
0 days 00:00:26.070000	1.885032
0 days 00:00:26.080000	1.590432
0 days 00:00:26.090000	1.450604
0 days 00:00:26.100000	1.590582
0 days 00:00:26.110000	1.862539
0 days 00:00:26.120000	2.106304
0 days 00:00:26.130000	2.1607439999999998
0 days 00:00:26.140000	2.070354
0 days 00:00:26.150000	1.912253
0 days 00:00:26.160000	1.7639779999999998
0 days 00:00:26.170000	1.6214870000000001
0 days 00:00:26.180000	1.461683
0 days 00:00:26.190000	1.275888
0 days 00:00:26.200000	1.064065
0 days 00:00:26.210000	0.9009809999999999
0 days 00:00:26.220000	0.736993
0 days 00:00:26.230000	0.521452
0 days 00:00:26.240000	0.32576700000000003
0 days 00:00:26.250000	0.148501
0 days 00:00:26.260000	0.010275
0 days 00:00:26.270000	-0.257577
0 days 00:00:26.280000	-1.048512
0 days 00:00:26.290000	-1.618826
0 days 00:00:26.300000	-1.355983
0 days 00:00:26.310000	-1.104111
0 days 00:00:26.320000	-1.3198590000000001
0 days 00:00:26.330000	-1.8870810000000002
0 days 00:00:26.340000	-2.179284
0 days 00:00:26.350000	-1.9082259999999998
0 days 00:00:26.360000	-1.38691
0 days 00:00:26.370000	-1.115631
0 days 00:00:26.380000	-0.8915190000000001
0 days 00:00:26.390000	-0.582299
0 days 00:00:26.400000	-0.202652
0 days 00:00:26.410000	-0.153772
0 days 00:00:26.420000	0.218977
0 days 00:00:26.430000	0.143926
0 days 00:00:26.440000	0.14182899999999998
0 days 00:00:26.450000	0.12909500000000002
0 days 00:00:26.460000	0.108161
0 days 00:00:26.470000	0.09052
0 days 00:00:26.480000	0.093175
0 days 00:00:26.490000	0.09708
0 days 00:00:26.500000	0.10776
0 days 00:00:26.510000	0.11165699999999999
0 days 00:00:26.520000	0.11411099999999999
0 days 00:00:26.530000	0.113179
0 days 00:00:26.540000	0.098964
0 days 00:00:26.550000	0.083549
0 days 00:00:26.560000	0.065068
0 days 00:00:26.570000	0.052208000000000004
0 days 00:00:26.580000	0.046043
0 days 00:00:26.590000	0.042055
0 days 00:00:26.600000	0.041511
0 days 00:00:26.610000	0.038817000000000004
0 days 00:00:26.620000	0.045177999999999996
0 days 00:00:26.630000	0.04841
0 days 00:00:26.640000	0.052133000000000006
0 days 00:00:26.650000	0.039836
0 days 00:00:26.660000	0.033507
0 days 00:00:26.670000	0.025691000000000002
0 days 00:00:26.680000	0.0049369999999999995
0 days 00:00:26.690000	-0.013557
0 days 00:00:26.700000	-0.029026999999999997
0 days 00:00:26.710000	-0.03398
0 days 00:00:26.720000	-0.034155
0 days 00:00:26.730000	-0.040538
0 days 00:00:26.740000	-0.036142
0 days 00:00:26.750000	-0.03117
0 days 00:00:26.760000	-0.024884
0 days 00:00:26.770000	-0.016704
0 days 00:00:26.780000	-0.008439
0 days 00:00:26.790000	-0.004147
0 days 00:00:26.800000	0.007898
0 days 00:00:26.810000	0.006546
0 days 00:00:26.820000	0.021077000000000002
0 days 00:00:26.830000	0.019707
0 days 00:00:26.840000	0.027512
0 days 00:00:26.850000	0.017015
0 days 00:00:26.860000	0.01155
0 days 00:00:26.870000	0.009597
0 days 00:00:26.880000	0.012203
0 days 00:00:26.890000	0.01145
0 days 00:00:26.900000	0.017263
0 days 00:00:26.910000	0.019518
0 days 00:00:26.920000	0.023728
0 days 00:00:26.930000	0.027016000000000002
0 days 00:00:26.940000	0.029704
0 days 00:00:26.950000	0.033395
0 days 00:00:26.960000	0.034477999999999995
0 days 00:00:26.970000	0.031051
0 days 00:00:26.980000	0.032185000000000005
0 days 00:00:26.990000	0.027724000000000002
0 days 00:00:27	0.025384999999999998
0 days 00:00:27.010000	0.024097999999999998
0 days 00:00:27.020000	0.026749000000000002
0 days 00:00:27.030000	0.024327
0 days 00:00:27.040000	0.027741000000000002
0 days 00:00:27.050000	0.024845
0 days 00:00:27.060000	0.020776
0 days 00:00:27.070000	0.024502
0 days 00:00:27.080000	0.025289
0 days 00:00:27.090000	0.020096
0 days 00:00:27.100000	0.01563
0 days 00:00:27.110000	0.009356
0 days 00:00:27.120000	0.013113
0 days 00:00:27.130000	0.008643999999999999
0 days 00:00:27.140000	0.003322
0 days 00:00:27.150000	-0.017238
0 days 00:00:27.160000	-0.031872000000000004
0 days 00:00:27.170000	-0.046151
0 days 00:00:27.180000	-0.058888
0 days 00:00:27.190000	-0.07271699999999999
0 days 00:00:27.200000	-0.084357
0 days 00:00:27.210000	-0.09281
0 days 00:00:27.220000	-0.10435799999999999
0 days 00:00:27.230000	-0.11788299999999999
0 days 00:00:27.240000	-0.127943
0 days 00:00:27.250000	-0.150409
0 days 00:00:27.260000	-0.175609
0 days 00:00:27.270000	-0.196216
0 days 00:00:27.280000	-0.208994
0 days 00:00:27.290000	-0.231091
0 days 00:00:27.300000	-0.260226
0 days 00:00:27.310000	-0.346646
0 days 00:00:27.320000	-0.45966899999999994
0 days 00:00:27.330000	-0.590406
0 days 00:00:27.340000	-0.680845
0 days 00:00:27.350000	-0.788071
0 days 00:00:27.360000	-0.898491
0 days 00:00:27.370000	-1.004232
0 days 00:00:27.380000	-1.107485
0 days 00:00:27.390000	-1.1958010000000001
0 days 00:00:27.400000	-1.277816
0 days 00:00:27.410000	-1.3607129999999998
0 days 00:00:27.420000	-1.444564
0 days 00:00:27.430000	-1.518987
0 days 00:00:27.440000	-1.6019450000000002
0 days 00:00:27.450000	-1.6758979999999999
0 days 00:00:27.460000	-1.759321
0 days 00:00:27.470000	-1.828539
0 days 00:00:27.480000	-1.9030939999999998
0 days 00:00:27.490000	-1.9812470000000002
0 days 00:00:27.500000	-2.053707
0 days 00:00:27.510000	-2.113809
0 days 00:00:27.520000	-2.165233
0 days 00:00:27.530000	-2.2324669999999998
0 days 00:00:27.540000	-2.2943729999999998
0 days 00:00:27.550000	-2.361662
0 days 00:00:27.560000	-2.42253
0 days 00:00:27.570000	-2.481446
0 days 00:00:27.580000	-2.532216
0 days 00:00:27.590000	-2.58567
0 days 00:00:27.600000	-2.664039
0 days 00:00:27.610000	-2.7417580000000004
0 days 00:00:27.620000	-2.8190470000000003
0 days 00:00:27.630000	-2.909726
0 days 00:00:27.640000	-3.030302
0 days 00:00:27.650000	-3.144925
0 days 00:00:27.660000	-3.2868440000000003
0 days 00:00:27.670000	-3.441089
0 days 00:00:27.680000	-3.568
0 days 00:00:27.690000	-3.630961
0 days 00:00:27.700000	-3.6061339999999995
0 days 00:00:27.710000	-3.55723
0 days 00:00:27.720000	-3.3986110000000003
0 days 00:00:27.730000	-3.1638479999999998
0 days 00:00:27.740000	-2.774874
0 days 00:00:27.750000	-2.413663
0 days 00:00:27.760000	-2.180703
0 days 00:00:27.770000	-2.1650080000000003
0 days 00:00:27.780000	-2.578304
0 days 00:00:27.790000	-1.456349
0 days 00:00:27.800000	2.493707
0 days 00:00:27.810000	4.462981
0 days 00:00:27.820000	4.743792
0 days 00:00:27.830000	4.509469999999999
0 days 00:00:27.840000	4.288401
0 days 00:00:27.850000	4.136218
0 days 00:00:27.860000	4.192625
0 days 00:00:27.870000	4.315567
0 days 00:00:27.880000	4.398001
0 days 00:00:27.890000	4.455807
0 days 00:00:27.900000	4.514291
0 days 00:00:27.910000	4.557448
0 days 00:00:27.920000	4.532712
0 days 00:00:27.930000	4.446743
0 days 00:00:27.940000	4.363642
0 days 00:00:27.950000	4.275162
0 days 00:00:27.960000	4.163571
0 days 00:00:27.970000	4.031477
0 days 00:00:27.980000	3.90608
0 days 00:00:27.990000	3.707151
0 days 00:00:28	3.464151
0 days 00:00:28.010000	3.376303
0 days 00:00:28.020000	3.4457120000000003
0 days 00:00:28.030000	3.423544
0 days 00:00:28.040000	3.1389419999999997
0 days 00:00:28.050000	2.701622
0 days 00:00:28.060000	2.1890419999999997
0 days 00:00:28.070000	1.667527
0 days 00:00:28.080000	1.204814
0 days 00:00:28.090000	0.748124
0 days 00:00:28.100000	0.346825
0 days 00:00:28.110000	0.307188
0 days 00:00:28.120000	0.362748
0 days 00:00:28.130000	0.443979
0 days 00:00:28.140000	0.540411
0 days 00:00:28.150000	0.667926
0 days 00:00:28.160000	0.793063
0 days 00:00:28.170000	0.8696520000000001
0 days 00:00:28.180000	0.8513879999999999
0 days 00:00:28.190000	0.7370220000000001
0 days 00:00:28.200000	0.553178
0 days 00:00:28.210000	0.36491399999999996
0 days 00:00:28.220000	0.18853399999999998
0 days 00:00:28.230000	0.133951
0 days 00:00:28.240000	0.15837400000000001
0 days 00:00:28.250000	0.21198699999999998
0 days 00:00:28.260000	0.317262
0 days 00:00:28.270000	0.439935
0 days 00:00:28.280000	0.550882
0 days 00:00:28.290000	0.655645
0 days 00:00:28.300000	0.7048939999999999
0 days 00:00:28.310000	0.310148
0 days 00:00:28.320000	0.436972
0 days 00:00:28.330000	0.374236
0 days 00:00:28.340000	0.104593
0 days 00:00:28.350000	-0.560549
0 days 00:00:28.360000	-1.190744
0 days 00:00:28.370000	-1.834328
0 days 00:00:28.380000	-2.193692
0 days 00:00:28.390000	-2.012714
0 days 00:00:28.400000	-1.572416
0 days 00:00:28.410000	-1.161158
0 days 00:00:28.420000	-0.718166
0 days 00:00:28.430000	-0.436832
0 days 00:00:28.440000	0.24866799999999997
0 days 00:00:28.450000	0.174263
0 days 00:00:28.460000	0.19983499999999998
0 days 00:00:28.470000	0.195443
0 days 00:00:28.480000	0.19418
0 days 00:00:28.490000	0.2074
0 days 00:00:28.500000	0.20364100000000002
0 days 00:00:28.510000	0.191019
0 days 00:00:28.520000	0.165095
0 days 00:00:28.530000	0.151561
0 days 00:00:28.540000	0.137489
0 days 00:00:28.550000	0.130438
0 days 00:00:28.560000	0.132402
0 days 00:00:28.570000	0.120949
0 days 00:00:28.580000	0.113542
0 days 00:00:28.590000	0.09904
0 days 00:00:28.600000	0.086725
0 days 00:00:28.610000	0.078038
0 days 00:00:28.620000	0.065229
0 days 00:00:28.630000	0.056057
0 days 00:00:28.640000	0.047691000000000004
0 days 00:00:28.650000	0.042213
0 days 00:00:28.660000	0.032901
0 days 00:00:28.670000	0.031524
0 days 00:00:28.680000	0.028730000000000002
0 days 00:00:28.690000	0.02915
0 days 00:00:28.700000	0.024187
0 days 00:00:28.710000	0.012607
0 days 00:00:28.720000	0.006933
0 days 00:00:28.730000	0.005143
0 days 00:00:28.740000	-0.003535
0 days 00:00:28.750000	-0.014794999999999999
0 days 00:00:28.760000	-0.035470999999999996
0 days 00:00:28.770000	-0.046182
0 days 00:00:28.780000	-0.059163
0 days 00:00:28.790000	-0.06649
0 days 00:00:28.800000	-0.071663
0 days 00:00:28.810000	-0.078926
0 days 00:00:28.820000	-0.074399
0 days 00:00:28.830000	-0.074437
0 days 00:00:28.840000	-0.08415700000000001
0 days 00:00:28.850000	-0.077856
0 days 00:00:28.860000	-0.069583
0 days 00:00:28.870000	-0.071367
0 days 00:00:28.880000	-0.082955
0 days 00:00:28.890000	-0.10414200000000001
0 days 00:00:28.900000	-0.098455
0 days 00:00:28.910000	-0.097501
0 days 00:00:28.920000	-0.09596
0 days 00:00:28.930000	-0.08331000000000001
0 days 00:00:28.940000	-0.070753
0 days 00:00:28.950000	-0.055736
0 days 00:00:28.960000	-0.041884
0 days 00:00:28.970000	-0.030719999999999997
0 days 00:00:28.980000	-0.024294
0 days 00:00:28.990000	-0.014383000000000002
0 days 00:00:29	-0.01142
0 days 00:00:29.010000	-0.008784
0 days 00:00:29.020000	-0.009264
0 days 00:00:29.030000	-0.008584999999999999
0 days 00:00:29.040000	-0.005201
0 days 00:00:29.050000	-0.0063289999999999996
0 days 00:00:29.060000	-0.013158000000000001
0 days 00:00:29.070000	-0.005231
0 days 00:00:29.080000	-0.001068
0 days 00:00:29.090000	0.0041530000000000004
0 days 00:00:29.100000	0.008115
0 days 00:00:29.110000	0.011728
0 days 00:00:29.120000	0.021028
0 days 00:00:29.130000	0.015986
0 days 00:00:29.140000	0.028016000000000003
0 days 00:00:29.150000	0.020869
0 days 00:00:29.160000	0.017067
0 days 00:00:29.170000	0.010529
0 days 00:00:29.180000	0.001739
0 days 00:00:29.190000	-0.008761
0 days 00:00:29.200000	-0.020666999999999998
0 days 00:00:29.210000	-0.033905000000000005
0 days 00:00:29.220000	-0.039668
0 days 00:00:29.230000	-0.055107
0 days 00:00:29.240000	-0.059655999999999994
0 days 00:00:29.250000	-0.065729
0 days 00:00:29.260000	-0.077325
0 days 00:00:29.270000	-0.088644
0 days 00:00:29.280000	-0.105886
0 days 00:00:29.290000	-0.11713399999999999
0 days 00:00:29.300000	-0.137251
0 days 00:00:29.310000	-0.16427
0 days 00:00:29.320000	-0.192464
0 days 00:00:29.330000	-0.24455700000000002
0 days 00:00:29.340000	-0.322114
0 days 00:00:29.350000	-0.378223
0 days 00:00:29.360000	-0.427856
0 days 00:00:29.370000	-0.47909399999999996
0 days 00:00:29.380000	-0.528636
0 days 00:00:29.390000	-0.601268
0 days 00:00:29.400000	-0.701819
0 days 00:00:29.410000	-0.8155720000000001
0 days 00:00:29.420000	-0.9306629999999999
0 days 00:00:29.430000	-1.0687149999999999
0 days 00:00:29.440000	-1.2741850000000001
0 days 00:00:29.450000	-1.517196
0 days 00:00:29.460000	-1.7519759999999998
0 days 00:00:29.470000	-1.9660819999999999
0 days 00:00:29.480000	-2.182639
0 days 00:00:29.490000	-2.387922
0 days 00:00:29.500000	-2.591708
0 days 00:00:29.510000	-2.7942240000000003
0 days 00:00:29.520000	-3.020482
0 days 00:00:29.530000	-3.278542
0 days 00:00:29.540000	-3.534078
0 days 00:00:29.550000	-3.8177220000000003
0 days 00:00:29.560000	-4.0789480000000005
0 days 00:00:29.570000	-4.367582
0 days 00:00:29.580000	-4.608638
0 days 00:00:29.590000	-4.863551
0 days 00:00:29.600000	-5.069344
0 days 00:00:29.610000	-5.220747
0 days 00:00:29.620000	-5.250886
0 days 00:00:29.630000	-5.032891
0 days 00:00:29.640000	-4.676261
0 days 00:00:29.650000	-4.186294999999999
0 days 00:00:29.660000	-3.5098269999999996
0 days 00:00:29.670000	-2.775179
0 days 00:00:29.680000	-2.577858
0 days 00:00:29.690000	-3.035056
0 days 00:00:29.700000	-0.615322
0 days 00:00:29.710000	3.198014
0 days 00:00:29.720000	4.323108
0 days 00:00:29.730000	4.1625190000000005
0 days 00:00:29.740000	4.004144
0 days 00:00:29.750000	4.1951529999999995
0 days 00:00:29.760000	4.565603
0 days 00:00:29.770000	4.868094
0 days 00:00:29.780000	4.981559
0 days 00:00:29.790000	4.904827
0 days 00:00:29.800000	4.689203
0 days 00:00:29.810000	4.417823
0 days 00:00:29.820000	4.160547
0 days 00:00:29.830000	3.9741760000000004
0 days 00:00:29.840000	3.7011410000000002
0 days 00:00:29.850000	3.359633
0 days 00:00:29.860000	3.363875
0 days 00:00:29.870000	3.503476
0 days 00:00:29.880000	3.289446
0 days 00:00:29.890000	2.677876
0 days 00:00:29.900000	2.559964
0 days 00:00:29.910000	2.391705
0 days 00:00:29.920000	1.9407159999999999
0 days 00:00:29.930000	1.512988
0 days 00:00:29.940000	1.636168
0 days 00:00:29.950000	2.2109349999999997
0 days 00:00:29.960000	2.5752509999999997
0 days 00:00:29.970000	2.340615
0 days 00:00:29.980000	1.8421509999999999
0 days 00:00:29.990000	0.913012
0 days 00:00:30	0.115166
0 days 00:00:30.010000	0.077169
0 days 00:00:30.020000	-0.5975199999999999
0 days 00:00:30.030000	-2.012276
0 days 00:00:30.040000	-0.284089
0 days 00:00:30.050000	1.178428
0 days 00:00:30.060000	-0.35928899999999997
0 days 00:00:30.070000	0.45798199999999994
0 days 00:00:30.080000	0.21121199999999998
0 days 00:00:30.090000	0.13935899999999998
0 days 00:00:30.100000	0.086779
0 days 00:00:30.110000	0.080818
0 days 00:00:30.120000	0.040253
0 days 00:00:30.130000	0.014906
0 days 00:00:30.140000	0.006034
0 days 00:00:30.150000	-0.0010539999999999998
0 days 00:00:30.160000	-0.00236
0 days 00:00:30.170000	-0.012212
0 days 00:00:30.180000	-0.00137
0 days 00:00:30.190000	0.012143000000000001
0 days 00:00:30.200000	0.030243
0 days 00:00:30.210000	0.054938
0 days 00:00:30.220000	0.07610700000000001
0 days 00:00:30.230000	0.098578
0 days 00:00:30.240000	0.110545
0 days 00:00:30.250000	0.125828
0 days 00:00:30.260000	0.12799100000000002
0 days 00:00:30.270000	0.137654
0 days 00:00:30.280000	0.14671700000000001
0 days 00:00:30.290000	0.146826
0 days 00:00:30.300000	0.14266099999999998
0 days 00:00:30.310000	0.137399
0 days 00:00:30.320000	0.139409
0 days 00:00:30.330000	0.127644
0 days 00:00:30.340000	0.113311
0 days 00:00:30.350000	0.10064400000000001
0 days 00:00:30.360000	0.085589
0 days 00:00:30.370000	0.063612
0 days 00:00:30.380000	0.045846
0 days 00:00:30.390000	0.036552
0 days 00:00:30.400000	0.029556
0 days 00:00:30.410000	0.0347
0 days 00:00:30.420000	0.036118
0 days 00:00:30.430000	0.046036
0 days 00:00:30.440000	0.051368
0 days 00:00:30.450000	0.05967000000000001
0 days 00:00:30.460000	0.062552
0 days 00:00:30.470000	0.069163
0 days 00:00:30.480000	0.067707
0 days 00:00:30.490000	0.064427
0 days 00:00:30.500000	0.061058
0 days 00:00:30.510000	0.057601
0 days 00:00:30.520000	0.045265
0 days 00:00:30.530000	0.034852999999999995
0 days 00:00:30.540000	0.025832
0 days 00:00:30.550000	0.013269
0 days 00:00:30.560000	0.006392
0 days 00:00:30.570000	0.00022200000000000003
0 days 00:00:30.580000	-0.012431999999999999
0 days 00:00:30.590000	-0.031560000000000005
0 days 00:00:30.600000	-0.06314700000000001
0 days 00:00:30.610000	-0.11996300000000001
0 days 00:00:30.620000	-0.199648
0 days 00:00:30.630000	-0.238972
0 days 00:00:30.640000	-0.259403
0 days 00:00:30.650000	-0.320498
0 days 00:00:30.660000	-0.38245999999999997
0 days 00:00:30.670000	-0.45786499999999997
0 days 00:00:30.680000	-0.7097859999999999
0 days 00:00:30.690000	-0.977576
0 days 00:00:30.700000	-1.246081
0 days 00:00:30.710000	-1.5831540000000002
0 days 00:00:30.720000	-1.938857
0 days 00:00:30.730000	-2.306677
0 days 00:00:30.740000	-2.675602
0 days 00:00:30.750000	-3.039979
0 days 00:00:30.760000	-3.3858980000000005
0 days 00:00:30.770000	-3.7095629999999997
0 days 00:00:30.780000	-4.008122
0 days 00:00:30.790000	-4.26916
0 days 00:00:30.800000	-4.494382
0 days 00:00:30.810000	-4.614107
0 days 00:00:30.820000	-4.57839
0 days 00:00:30.830000	-4.4414169999999995
0 days 00:00:30.840000	-4.234761
0 days 00:00:30.850000	-3.8543199999999995
0 days 00:00:30.860000	-3.52545
0 days 00:00:30.870000	-3.362761
0 days 00:00:30.880000	-3.302777
0 days 00:00:30.890000	-3.280246
0 days 00:00:30.900000	-3.255061
0 days 00:00:30.910000	-2.821387
0 days 00:00:30.920000	-0.599193
0 days 00:00:30.930000	1.9822959999999998
0 days 00:00:30.940000	2.7700270000000002
0 days 00:00:30.950000	2.575688
0 days 00:00:30.960000	2.313373
0 days 00:00:30.970000	2.4502900000000003
0 days 00:00:30.980000	2.936625
0 days 00:00:30.990000	3.475942
0 days 00:00:31	3.894394
0 days 00:00:31.010000	4.184075
0 days 00:00:31.020000	4.347639
0 days 00:00:31.030000	4.402099
0 days 00:00:31.040000	4.369962999999999
0 days 00:00:31.050000	4.289894
0 days 00:00:31.060000	4.158879
0 days 00:00:31.070000	3.8480800000000004
0 days 00:00:31.080000	3.5717849999999998
0 days 00:00:31.090000	3.6073209999999998
0 days 00:00:31.100000	3.702312
0 days 00:00:31.110000	3.474853
0 days 00:00:31.120000	2.9032970000000002
0 days 00:00:31.130000	2.156255
0 days 00:00:31.140000	1.710102
0 days 00:00:31.150000	1.7062650000000001
0 days 00:00:31.160000	1.970578
0 days 00:00:31.170000	2.138348
0 days 00:00:31.180000	2.1250139999999997
0 days 00:00:31.190000	2.074711
0 days 00:00:31.200000	1.4904629999999999
0 days 00:00:31.210000	0.618262
0 days 00:00:31.220000	-0.036261
0 days 00:00:31.230000	-0.9366629999999999
0 days 00:00:31.240000	-1.50575
0 days 00:00:31.250000	-1.220623
0 days 00:00:31.260000	-1.760115
0 days 00:00:31.270000	-2.100802
0 days 00:00:31.280000	-1.496785
0 days 00:00:31.290000	-0.740858
0 days 00:00:31.300000	-0.24441500000000002
0 days 00:00:31.310000	-0.007706
0 days 00:00:31.320000	0.215929
0 days 00:00:31.330000	0.195053
0 days 00:00:31.340000	0.149146
0 days 00:00:31.350000	0.111463
0 days 00:00:31.360000	0.07850399999999999
0 days 00:00:31.370000	0.054721000000000006
0 days 00:00:31.380000	0.044537
0 days 00:00:31.390000	0.030441000000000003
0 days 00:00:31.400000	0.024361
0 days 00:00:31.410000	0.020148
0 days 00:00:31.420000	0.022296
0 days 00:00:31.430000	0.029162999999999998
0 days 00:00:31.440000	0.031225
0 days 00:00:31.450000	0.038401
0 days 00:00:31.460000	0.041052
0 days 00:00:31.470000	0.044427
0 days 00:00:31.480000	0.044861
0 days 00:00:31.490000	0.045845
0 days 00:00:31.500000	0.044544
0 days 00:00:31.510000	0.039115
0 days 00:00:31.520000	0.038508999999999995
0 days 00:00:31.530000	0.041076
0 days 00:00:31.540000	0.041888999999999996
0 days 00:00:31.550000	0.045137000000000004
0 days 00:00:31.560000	0.049859
0 days 00:00:31.570000	0.055192
0 days 00:00:31.580000	0.045105
0 days 00:00:31.590000	0.036731
0 days 00:00:31.600000	0.036021
0 days 00:00:31.610000	0.028444
0 days 00:00:31.620000	0.025976999999999997
0 days 00:00:31.630000	0.017345
0 days 00:00:31.640000	0.005602
0 days 00:00:31.650000	-0.000712
0 days 00:00:31.660000	-0.0016539999999999999
0 days 00:00:31.670000	-0.0035060000000000004
0 days 00:00:31.680000	-0.011786
0 days 00:00:31.690000	-0.010671
0 days 00:00:31.700000	-0.00921
0 days 00:00:31.710000	-0.011470999999999999
0 days 00:00:31.720000	-0.0040420000000000005
0 days 00:00:31.730000	0.000826
0 days 00:00:31.740000	0.0016809999999999998
0 days 00:00:31.750000	0.000768
0 days 00:00:31.760000	0.002177
0 days 00:00:31.770000	0.006929
0 days 00:00:31.780000	0.002124
0 days 00:00:31.790000	-0.0015019999999999999
0 days 00:00:31.800000	-0.0020109999999999998
0 days 00:00:31.810000	-0.006231
0 days 00:00:31.820000	-0.009755
0 days 00:00:31.830000	-0.014438
0 days 00:00:31.840000	-0.016
0 days 00:00:31.850000	-0.027726
0 days 00:00:31.860000	-0.037464
0 days 00:00:31.870000	-0.047273
0 days 00:00:31.880000	-0.059451
0 days 00:00:31.890000	-0.065454
0 days 00:00:31.900000	-0.06938899999999999
0 days 00:00:31.910000	-0.078342
0 days 00:00:31.920000	-0.075706
0 days 00:00:31.930000	-0.076044
0 days 00:00:31.940000	-0.07009800000000001
0 days 00:00:31.950000	-0.073305
0 days 00:00:31.960000	-0.068622
0 days 00:00:31.970000	-0.059674
0 days 00:00:31.980000	-0.063001
0 days 00:00:31.990000	-0.060742
0 days 00:00:32	-0.058027999999999996
0 days 00:00:32.010000	-0.06435700000000001
0 days 00:00:32.020000	-0.071741
0 days 00:00:32.030000	-0.075295
0 days 00:00:32.040000	-0.085597
0 days 00:00:32.050000	-0.09717999999999999
0 days 00:00:32.060000	-0.11791199999999999
0 days 00:00:32.070000	-0.13155799999999998
0 days 00:00:32.080000	-0.138148
0 days 00:00:32.090000	-0.159268
0 days 00:00:32.100000	-0.18220699999999998
0 days 00:00:32.110000	-0.20894899999999997
0 days 00:00:32.120000	-0.249887
0 days 00:00:32.130000	-0.307575
0 days 00:00:32.140000	-0.358116
0 days 00:00:32.150000	-0.435705
0 days 00:00:32.160000	-0.523345
0 days 00:00:32.170000	-0.6046020000000001
0 days 00:00:32.180000	-0.705263
0 days 00:00:32.190000	-0.801797
0 days 00:00:32.200000	-0.9064030000000001
0 days 00:00:32.210000	-1.024602
0 days 00:00:32.220000	-1.142728
0 days 00:00:32.230000	-1.241376
0 days 00:00:32.240000	-1.360698
0 days 00:00:32.250000	-1.471884
0 days 00:00:32.260000	-1.5863530000000001
0 days 00:00:32.270000	-1.699395
0 days 00:00:32.280000	-1.816043
0 days 00:00:32.290000	-1.9303869999999999
0 days 00:00:32.300000	-2.039372
0 days 00:00:32.310000	-2.159837
0 days 00:00:32.320000	-2.2869759999999997
0 days 00:00:32.330000	-2.411717
0 days 00:00:32.340000	-2.533864
0 days 00:00:32.350000	-2.650945
0 days 00:00:32.360000	-2.7597970000000003
0 days 00:00:32.370000	-2.870258
0 days 00:00:32.380000	-2.945496
0 days 00:00:32.390000	-3.032474
0 days 00:00:32.400000	-3.107422
0 days 00:00:32.410000	-3.2016400000000003
0 days 00:00:32.420000	-3.297715
0 days 00:00:32.430000	-3.402521
0 days 00:00:32.440000	-3.494219
0 days 00:00:32.450000	-3.4658629999999997
0 days 00:00:32.460000	-3.379369
0 days 00:00:32.470000	-3.235978
0 days 00:00:32.480000	-2.985636
0 days 00:00:32.490000	-2.560584
0 days 00:00:32.500000	-2.1427240000000003
