# Supplementary material for: A topological data analysis-based method for gait signals with an application to the study of multiple sclerosis
Source: PLoS One. 2022 May 13;17(5):e0268475. doi: 10.1371/journal.pone.0268475 (PMC9106173; doi:10.1371/journal.pone.0268475)
Supplement: S1 Data — (ZIP) [file pone.0268475.s005.zip › PlosOneData/Pathological_subjects/MS_334]

	Gyr_Y
0 days 00:00:06.920000	-0.771181
0 days 00:00:06.930000	1.6196110000000001
0 days 00:00:06.940000	0.801924
0 days 00:00:06.950000	0.42977299999999996
0 days 00:00:06.960000	0.285828
0 days 00:00:06.970000	0.11507200000000001
0 days 00:00:06.980000	0.101111
0 days 00:00:06.990000	0.10288
0 days 00:00:07	0.083664
0 days 00:00:07.010000	0.08065399999999999
0 days 00:00:07.020000	0.065786
0 days 00:00:07.030000	0.06853
0 days 00:00:07.040000	0.068774
0 days 00:00:07.050000	0.05777
0 days 00:00:07.060000	0.058664
0 days 00:00:07.070000	0.055037
0 days 00:00:07.080000	0.052884
0 days 00:00:07.090000	0.048552
0 days 00:00:07.100000	0.048185000000000006
0 days 00:00:07.110000	0.048572000000000004
0 days 00:00:07.120000	0.043015
0 days 00:00:07.130000	0.042016000000000005
0 days 00:00:07.140000	0.039521
0 days 00:00:07.150000	0.039133
0 days 00:00:07.160000	0.032072
0 days 00:00:07.170000	0.031320999999999995
0 days 00:00:07.180000	0.033734
0 days 00:00:07.190000	0.026461000000000002
0 days 00:00:07.200000	0.024148
0 days 00:00:07.210000	0.030302999999999997
0 days 00:00:07.220000	0.01817
0 days 00:00:07.230000	0.018237
0 days 00:00:07.240000	0.011806
0 days 00:00:07.250000	0.015909
0 days 00:00:07.260000	0.012213
0 days 00:00:07.270000	0.013468
0 days 00:00:07.280000	0.011127
0 days 00:00:07.290000	0.012172
0 days 00:00:07.300000	0.010641
0 days 00:00:07.310000	0.009935
0 days 00:00:07.320000	0.011385
0 days 00:00:07.330000	0.010881
0 days 00:00:07.340000	0.012445999999999999
0 days 00:00:07.350000	0.010494
0 days 00:00:07.360000	0.01145
0 days 00:00:07.370000	0.009154
0 days 00:00:07.380000	0.010951
0 days 00:00:07.390000	0.015797
0 days 00:00:07.400000	0.011502
0 days 00:00:07.410000	0.015102
0 days 00:00:07.420000	0.01461
0 days 00:00:07.430000	0.014959
0 days 00:00:07.440000	0.014205
0 days 00:00:07.450000	0.013858
0 days 00:00:07.460000	0.018442
0 days 00:00:07.470000	0.012779
0 days 00:00:07.480000	0.01548
0 days 00:00:07.490000	0.013131
0 days 00:00:07.500000	0.012786
0 days 00:00:07.510000	0.010785
0 days 00:00:07.520000	0.009134
0 days 00:00:07.530000	0.009627
0 days 00:00:07.540000	0.0067280000000000005
0 days 00:00:07.550000	0.004241
0 days 00:00:07.560000	-0.002052
0 days 00:00:07.570000	-0.002882
0 days 00:00:07.580000	-0.002468
0 days 00:00:07.590000	-0.0025989999999999997
0 days 00:00:07.600000	0.001887
0 days 00:00:07.610000	-0.005461
0 days 00:00:07.620000	-0.023212
0 days 00:00:07.630000	-0.03544
0 days 00:00:07.640000	-0.03955
0 days 00:00:07.650000	-0.06085700000000001
0 days 00:00:07.660000	-0.08243099999999999
0 days 00:00:07.670000	-0.11907999999999999
0 days 00:00:07.680000	-0.23668699999999998
0 days 00:00:07.690000	-0.370467
0 days 00:00:07.700000	-0.495021
0 days 00:00:07.710000	-0.724821
0 days 00:00:07.720000	-0.8820899999999999
0 days 00:00:07.730000	-1.061491
0 days 00:00:07.740000	-1.2464600000000001
0 days 00:00:07.750000	-1.438007
0 days 00:00:07.760000	-1.6576220000000002
0 days 00:00:07.770000	-1.8689580000000001
0 days 00:00:07.780000	-2.117669
0 days 00:00:07.790000	-2.3560950000000003
0 days 00:00:07.800000	-2.610544
0 days 00:00:07.810000	-2.845288
0 days 00:00:07.820000	-3.056082
0 days 00:00:07.830000	-3.213277
0 days 00:00:07.840000	-3.303062
0 days 00:00:07.850000	-3.307064
0 days 00:00:07.860000	-3.2522159999999998
0 days 00:00:07.870000	-3.186412
0 days 00:00:07.880000	-3.155375
0 days 00:00:07.890000	-3.103816
0 days 00:00:07.900000	-2.997319
0 days 00:00:07.910000	-2.834669
0 days 00:00:07.920000	-2.634459
0 days 00:00:07.930000	-2.449528
0 days 00:00:07.940000	-2.0332049999999997
0 days 00:00:07.950000	-1.226218
0 days 00:00:07.960000	-0.489979
0 days 00:00:07.970000	0.228816
0 days 00:00:07.980000	0.584407
0 days 00:00:07.990000	0.846648
0 days 00:00:08	1.205142
0 days 00:00:08.010000	1.622947
0 days 00:00:08.020000	1.9908419999999998
0 days 00:00:08.030000	2.2695529999999997
0 days 00:00:08.040000	2.468384
0 days 00:00:08.050000	2.619439
0 days 00:00:08.060000	2.754305
0 days 00:00:08.070000	2.868796
0 days 00:00:08.080000	2.9612130000000003
0 days 00:00:08.090000	3.018972
0 days 00:00:08.100000	3.048969
0 days 00:00:08.110000	3.071974
0 days 00:00:08.120000	3.081296
0 days 00:00:08.130000	3.08737
0 days 00:00:08.140000	3.086494
0 days 00:00:08.150000	3.059929
0 days 00:00:08.160000	3.007472
0 days 00:00:08.170000	2.950303
0 days 00:00:08.180000	2.902644
0 days 00:00:08.190000	2.876807
0 days 00:00:08.200000	2.842676
0 days 00:00:08.210000	2.794379
0 days 00:00:08.220000	2.71214
0 days 00:00:08.230000	2.581892
0 days 00:00:08.240000	2.380763
0 days 00:00:08.250000	2.114305
0 days 00:00:08.260000	1.5535649999999999
0 days 00:00:08.270000	1.0590549999999999
0 days 00:00:08.280000	0.651119
0 days 00:00:08.290000	0.45328500000000005
0 days 00:00:08.300000	0.119004
0 days 00:00:08.310000	-0.213036
0 days 00:00:08.320000	-0.584221
0 days 00:00:08.330000	-0.964649
0 days 00:00:08.340000	-1.346442
0 days 00:00:08.350000	-1.815906
0 days 00:00:08.360000	-2.520356
0 days 00:00:08.370000	-3.616024
0 days 00:00:08.380000	-4.299678
0 days 00:00:08.390000	-0.567498
0 days 00:00:08.400000	0.763034
0 days 00:00:08.410000	-0.093653
0 days 00:00:08.420000	0.10557899999999999
0 days 00:00:08.430000	0.067095
0 days 00:00:08.440000	0.15046099999999998
0 days 00:00:08.450000	0.123761
0 days 00:00:08.460000	0.125173
0 days 00:00:08.470000	0.1222
0 days 00:00:08.480000	0.118346
0 days 00:00:08.490000	0.100395
0 days 00:00:08.500000	0.07313099999999999
0 days 00:00:08.510000	0.060594
0 days 00:00:08.520000	0.047231
0 days 00:00:08.530000	0.035579
0 days 00:00:08.540000	0.020850999999999998
0 days 00:00:08.550000	0.008191
0 days 00:00:08.560000	0.005168
0 days 00:00:08.570000	-0.000367
0 days 00:00:08.580000	-0.00476
0 days 00:00:08.590000	-0.014747999999999999
0 days 00:00:08.600000	-0.016363
0 days 00:00:08.610000	-0.012273000000000001
0 days 00:00:08.620000	-0.011228
0 days 00:00:08.630000	-0.009836
0 days 00:00:08.640000	-0.004039
0 days 00:00:08.650000	-0.005988
0 days 00:00:08.660000	-3.8e-05
0 days 00:00:08.670000	0.004377000000000001
0 days 00:00:08.680000	0.003038
0 days 00:00:08.690000	0.005504
0 days 00:00:08.700000	0.006737999999999999
0 days 00:00:08.710000	0.0061990000000000005
0 days 00:00:08.720000	0.008126999999999999
0 days 00:00:08.730000	0.012367
0 days 00:00:08.740000	0.012406
0 days 00:00:08.750000	0.018376
0 days 00:00:08.760000	0.015331000000000001
0 days 00:00:08.770000	0.01791
0 days 00:00:08.780000	0.0203
0 days 00:00:08.790000	0.019184
0 days 00:00:08.800000	0.022497
0 days 00:00:08.810000	0.017113999999999997
0 days 00:00:08.820000	0.019549
0 days 00:00:08.830000	0.024988
0 days 00:00:08.840000	0.024182
0 days 00:00:08.850000	0.019035
0 days 00:00:08.860000	0.02143
0 days 00:00:08.870000	0.020734
0 days 00:00:08.880000	0.018115
0 days 00:00:08.890000	0.018040999999999998
0 days 00:00:08.900000	0.012065000000000001
0 days 00:00:08.910000	0.016508000000000002
0 days 00:00:08.920000	0.005952000000000001
0 days 00:00:08.930000	0.006852
0 days 00:00:08.940000	0.004461
0 days 00:00:08.950000	0.001193
0 days 00:00:08.960000	-0.001609
0 days 00:00:08.970000	-0.008164
0 days 00:00:08.980000	-0.014596000000000001
0 days 00:00:08.990000	-0.015279
0 days 00:00:09	-0.025141
0 days 00:00:09.010000	-0.036591000000000005
0 days 00:00:09.020000	-0.05457000000000001
0 days 00:00:09.030000	-0.077257
0 days 00:00:09.040000	-0.158323
0 days 00:00:09.050000	-0.364138
0 days 00:00:09.060000	-0.578591
0 days 00:00:09.070000	-0.8633850000000001
0 days 00:00:09.080000	-1.135227
0 days 00:00:09.090000	-1.390434
0 days 00:00:09.100000	-1.656018
0 days 00:00:09.110000	-1.9308049999999999
0 days 00:00:09.120000	-2.249939
0 days 00:00:09.130000	-2.5947459999999998
0 days 00:00:09.140000	-2.935143
0 days 00:00:09.150000	-3.2713900000000002
0 days 00:00:09.160000	-3.557489
0 days 00:00:09.170000	-3.800604
0 days 00:00:09.180000	-3.993168
0 days 00:00:09.190000	-4.093285
0 days 00:00:09.200000	-4.066092
0 days 00:00:09.210000	-3.924344
0 days 00:00:09.220000	-3.7058410000000004
0 days 00:00:09.230000	-3.5048529999999998
0 days 00:00:09.240000	-3.3359010000000002
0 days 00:00:09.250000	-3.1545259999999997
0 days 00:00:09.260000	-2.9353990000000003
0 days 00:00:09.270000	-2.6768810000000003
0 days 00:00:09.280000	-2.3801200000000002
0 days 00:00:09.290000	-2.1577599999999997
0 days 00:00:09.300000	-1.8259279999999998
0 days 00:00:09.310000	-1.267925
0 days 00:00:09.320000	-0.43986099999999995
0 days 00:00:09.330000	0.347887
0 days 00:00:09.340000	1.0288549999999999
0 days 00:00:09.350000	1.474118
0 days 00:00:09.360000	1.679611
0 days 00:00:09.370000	1.8681290000000002
0 days 00:00:09.380000	2.107744
0 days 00:00:09.390000	2.37241
0 days 00:00:09.400000	2.517395
0 days 00:00:09.410000	2.583987
0 days 00:00:09.420000	2.5122259999999996
0 days 00:00:09.430000	2.692879
0 days 00:00:09.440000	2.586573
0 days 00:00:09.450000	2.396214
0 days 00:00:09.460000	2.330124
0 days 00:00:09.470000	2.195525
0 days 00:00:09.480000	2.116848
0 days 00:00:09.490000	1.9177349999999997
0 days 00:00:09.500000	1.985427
0 days 00:00:09.510000	2.085616
0 days 00:00:09.520000	2.072357
0 days 00:00:09.530000	2.119472
0 days 00:00:09.540000	2.182859
0 days 00:00:09.550000	2.235678
0 days 00:00:09.560000	2.292929
0 days 00:00:09.570000	2.358878
0 days 00:00:09.580000	2.435182
0 days 00:00:09.590000	2.503124
0 days 00:00:09.600000	2.5537259999999997
0 days 00:00:09.610000	2.596925
0 days 00:00:09.620000	2.6311419999999996
0 days 00:00:09.630000	2.648948
0 days 00:00:09.640000	2.631743
0 days 00:00:09.650000	2.5582700000000003
0 days 00:00:09.660000	2.4733669999999996
0 days 00:00:09.670000	2.414992
0 days 00:00:09.680000	2.341385
0 days 00:00:09.690000	2.208098
0 days 00:00:09.700000	1.995768
0 days 00:00:09.710000	1.726848
0 days 00:00:09.720000	1.428675
0 days 00:00:09.730000	0.605614
0 days 00:00:09.740000	-0.297166
0 days 00:00:09.750000	-1.2812540000000001
0 days 00:00:09.760000	-2.689771
0 days 00:00:09.770000	-4.4657540000000004
0 days 00:00:09.780000	-5.071174
0 days 00:00:09.790000	-2.0545
0 days 00:00:09.800000	0.975469
0 days 00:00:09.810000	-0.19986800000000002
0 days 00:00:09.820000	-0.195306
0 days 00:00:09.830000	0.0067540000000000005
0 days 00:00:09.840000	0.05651799999999999
0 days 00:00:09.850000	0.09817100000000001
0 days 00:00:09.860000	0.092855
0 days 00:00:09.870000	0.111989
0 days 00:00:09.880000	0.089637
0 days 00:00:09.890000	0.069399
0 days 00:00:09.900000	0.048667
0 days 00:00:09.910000	0.034
0 days 00:00:09.920000	0.023628
0 days 00:00:09.930000	0.019597999999999997
0 days 00:00:09.940000	0.012154
0 days 00:00:09.950000	0.010112000000000001
0 days 00:00:09.960000	0.0018789999999999998
0 days 00:00:09.970000	-0.001709
0 days 00:00:09.980000	-0.0076370000000000006
0 days 00:00:09.990000	-0.009803000000000001
0 days 00:00:10	-0.005529
0 days 00:00:10.010000	-0.004475
0 days 00:00:10.020000	-0.003986
0 days 00:00:10.030000	-0.003676
0 days 00:00:10.040000	-0.000167
0 days 00:00:10.050000	0.004208
0 days 00:00:10.060000	0.006745
0 days 00:00:10.070000	0.010878
0 days 00:00:10.080000	0.014531
0 days 00:00:10.090000	0.019198
0 days 00:00:10.100000	0.024208
0 days 00:00:10.110000	0.021169
0 days 00:00:10.120000	0.027156
0 days 00:00:10.130000	0.025059
0 days 00:00:10.140000	0.029826
0 days 00:00:10.150000	0.024809
0 days 00:00:10.160000	0.027358999999999998
0 days 00:00:10.170000	0.027367000000000002
0 days 00:00:10.180000	0.027468
0 days 00:00:10.190000	0.026774
0 days 00:00:10.200000	0.029437
0 days 00:00:10.210000	0.026387999999999998
0 days 00:00:10.220000	0.026396
0 days 00:00:10.230000	0.023694999999999997
0 days 00:00:10.240000	0.025851999999999997
0 days 00:00:10.250000	0.02431
0 days 00:00:10.260000	0.026675
0 days 00:00:10.270000	0.023128
0 days 00:00:10.280000	0.014861000000000001
0 days 00:00:10.290000	0.013715
0 days 00:00:10.300000	0.002704
0 days 00:00:10.310000	0.001036
0 days 00:00:10.320000	-0.0031149999999999997
0 days 00:00:10.330000	-0.017597
0 days 00:00:10.340000	-0.028148000000000003
0 days 00:00:10.350000	-0.041911000000000004
0 days 00:00:10.360000	-0.056391
0 days 00:00:10.370000	-0.088292
0 days 00:00:10.380000	-0.144231
0 days 00:00:10.390000	-0.314391
0 days 00:00:10.400000	-0.545888
0 days 00:00:10.410000	-0.86385
0 days 00:00:10.420000	-1.1311799999999999
0 days 00:00:10.430000	-1.435495
0 days 00:00:10.440000	-1.7580310000000001
0 days 00:00:10.450000	-2.0708130000000002
0 days 00:00:10.460000	-2.460721
0 days 00:00:10.470000	-2.891728
0 days 00:00:10.480000	-3.326704
0 days 00:00:10.490000	-3.7435059999999996
0 days 00:00:10.500000	-4.131887
0 days 00:00:10.510000	-4.475537999999999
0 days 00:00:10.520000	-4.693314
0 days 00:00:10.530000	-4.711224
0 days 00:00:10.540000	-4.551227
0 days 00:00:10.550000	-4.316902
0 days 00:00:10.560000	-4.147187000000001
0 days 00:00:10.570000	-3.9245160000000006
0 days 00:00:10.580000	-3.561842
0 days 00:00:10.590000	-3.098005
0 days 00:00:10.600000	-2.555873
0 days 00:00:10.610000	-1.430864
0 days 00:00:10.620000	-0.502462
0 days 00:00:10.630000	0.329663
0 days 00:00:10.640000	0.595535
0 days 00:00:10.650000	0.628149
0 days 00:00:10.660000	0.888057
0 days 00:00:10.670000	1.2991059999999999
0 days 00:00:10.680000	1.6736509999999998
0 days 00:00:10.690000	1.9224560000000002
0 days 00:00:10.700000	2.117441
0 days 00:00:10.710000	2.222107
0 days 00:00:10.720000	2.321597
0 days 00:00:10.730000	2.420008
0 days 00:00:10.740000	2.5243279999999997
0 days 00:00:10.750000	2.591788
0 days 00:00:10.760000	2.624157
0 days 00:00:10.770000	2.647304
0 days 00:00:10.780000	2.66455
0 days 00:00:10.790000	2.68065
0 days 00:00:10.800000	2.685091
0 days 00:00:10.810000	2.668786
0 days 00:00:10.820000	2.615205
0 days 00:00:10.830000	2.5421650000000002
0 days 00:00:10.840000	2.511448
0 days 00:00:10.850000	2.5068759999999997
0 days 00:00:10.860000	2.504759
0 days 00:00:10.870000	2.479503
0 days 00:00:10.880000	2.425713
0 days 00:00:10.890000	2.362991
0 days 00:00:10.900000	2.267458
0 days 00:00:10.910000	2.180036
0 days 00:00:10.920000	2.0734049999999997
0 days 00:00:10.930000	1.9764990000000002
0 days 00:00:10.940000	1.8950669999999998
0 days 00:00:10.950000	1.884881
0 days 00:00:10.960000	1.923757
0 days 00:00:10.970000	2.017505
0 days 00:00:10.980000	2.072858
0 days 00:00:10.990000	1.952264
0 days 00:00:11	1.701446
0 days 00:00:11.010000	1.4320110000000001
0 days 00:00:11.020000	1.174731
0 days 00:00:11.030000	0.915733
0 days 00:00:11.040000	0.658593
0 days 00:00:11.050000	0.369929
0 days 00:00:11.060000	-0.17496
0 days 00:00:11.070000	-0.62874
0 days 00:00:11.080000	-0.988236
0 days 00:00:11.090000	-1.4011879999999999
0 days 00:00:11.100000	-2.001982
0 days 00:00:11.110000	-2.7912220000000003
0 days 00:00:11.120000	-3.268266
0 days 00:00:11.130000	-2.629251
0 days 00:00:11.140000	-3.090065
0 days 00:00:11.150000	-1.5170379999999999
0 days 00:00:11.160000	0.965933
0 days 00:00:11.170000	0.025567
0 days 00:00:11.180000	-0.035177999999999994
0 days 00:00:11.190000	0.085133
0 days 00:00:11.200000	0.101466
0 days 00:00:11.210000	0.11479400000000001
0 days 00:00:11.220000	0.115665
0 days 00:00:11.230000	0.12128599999999999
0 days 00:00:11.240000	0.106602
0 days 00:00:11.250000	0.08061900000000001
0 days 00:00:11.260000	0.06489600000000001
0 days 00:00:11.270000	0.053864999999999996
0 days 00:00:11.280000	0.045236
0 days 00:00:11.290000	0.041552
0 days 00:00:11.300000	0.036206
0 days 00:00:11.310000	0.02895
0 days 00:00:11.320000	0.020626
0 days 00:00:11.330000	0.012804
0 days 00:00:11.340000	0.009559
0 days 00:00:11.350000	0.0037119999999999996
0 days 00:00:11.360000	0.002282
0 days 00:00:11.370000	-0.0037530000000000003
0 days 00:00:11.380000	-0.005929
0 days 00:00:11.390000	-0.006624
0 days 00:00:11.400000	-0.007864
0 days 00:00:11.410000	-0.005007999999999999
0 days 00:00:11.420000	-0.000394
0 days 00:00:11.430000	0.002195
0 days 00:00:11.440000	0.009392
0 days 00:00:11.450000	0.006358
0 days 00:00:11.460000	0.007127
0 days 00:00:11.470000	0.011229000000000001
0 days 00:00:11.480000	0.012065000000000001
0 days 00:00:11.490000	0.011392
0 days 00:00:11.500000	0.010097
0 days 00:00:11.510000	0.014329
0 days 00:00:11.520000	0.017458
0 days 00:00:11.530000	0.016915
0 days 00:00:11.540000	0.020814
0 days 00:00:11.550000	0.017516999999999998
0 days 00:00:11.560000	0.021511000000000002
0 days 00:00:11.570000	0.021102000000000003
0 days 00:00:11.580000	0.017435
0 days 00:00:11.590000	0.013168000000000001
0 days 00:00:11.600000	0.015716
0 days 00:00:11.610000	0.017374
0 days 00:00:11.620000	0.008504000000000001
0 days 00:00:11.630000	0.008270999999999999
0 days 00:00:11.640000	0.001463
0 days 00:00:11.650000	-0.005811
0 days 00:00:11.660000	-0.013982
0 days 00:00:11.670000	-0.024646
0 days 00:00:11.680000	-0.043999
0 days 00:00:11.690000	-0.081337
0 days 00:00:11.700000	-0.135864
0 days 00:00:11.710000	-0.338644
0 days 00:00:11.720000	-0.669288
0 days 00:00:11.730000	-1.088927
0 days 00:00:11.740000	-1.568325
0 days 00:00:11.750000	-2.0133650000000003
0 days 00:00:11.760000	-2.537186
0 days 00:00:11.770000	-3.075286
0 days 00:00:11.780000	-3.646296
0 days 00:00:11.790000	-4.255381
0 days 00:00:11.800000	-4.851607
0 days 00:00:11.810000	-5.311844000000001
0 days 00:00:11.820000	-5.462999
0 days 00:00:11.830000	-5.386414
0 days 00:00:11.840000	-5.067130000000001
0 days 00:00:11.850000	-4.78643
0 days 00:00:11.860000	-4.49005
0 days 00:00:11.870000	-4.051527
0 days 00:00:11.880000	-3.600593
0 days 00:00:11.890000	-2.933291
0 days 00:00:11.900000	-1.68315
0 days 00:00:11.910000	-0.559267
0 days 00:00:11.920000	0.17743599999999998
0 days 00:00:11.930000	0.399808
0 days 00:00:11.940000	0.528335
0 days 00:00:11.950000	0.9365870000000001
0 days 00:00:11.960000	1.449484
0 days 00:00:11.970000	1.8266830000000003
0 days 00:00:11.980000	2.141824
0 days 00:00:11.990000	2.360491
0 days 00:00:12	2.543205
0 days 00:00:12.010000	2.694285
0 days 00:00:12.020000	2.855913
0 days 00:00:12.030000	2.993316
0 days 00:00:12.040000	3.090655
0 days 00:00:12.050000	3.142789
0 days 00:00:12.060000	3.163686
0 days 00:00:12.070000	3.16892
0 days 00:00:12.080000	3.161856
0 days 00:00:12.090000	3.1363209999999997
0 days 00:00:12.100000	3.089556
0 days 00:00:12.110000	3.0074919999999996
0 days 00:00:12.120000	2.911266
0 days 00:00:12.130000	2.833137
0 days 00:00:12.140000	2.7794849999999998
0 days 00:00:12.150000	2.730984
0 days 00:00:12.160000	2.659134
0 days 00:00:12.170000	2.561106
0 days 00:00:12.180000	2.4264099999999997
0 days 00:00:12.190000	2.261776
0 days 00:00:12.200000	2.078449
0 days 00:00:12.210000	1.8906319999999999
0 days 00:00:12.220000	1.695357
0 days 00:00:12.230000	1.399506
0 days 00:00:12.240000	1.216567
0 days 00:00:12.250000	1.156197
0 days 00:00:12.260000	1.0971819999999999
0 days 00:00:12.270000	0.9132620000000001
0 days 00:00:12.280000	0.676879
0 days 00:00:12.290000	0.470516
0 days 00:00:12.300000	0.33191
0 days 00:00:12.310000	0.24209699999999998
0 days 00:00:12.320000	0.159718
0 days 00:00:12.330000	0.048284
0 days 00:00:12.340000	-0.101173
0 days 00:00:12.350000	-0.272328
0 days 00:00:12.360000	-0.534003
0 days 00:00:12.370000	-1.300609
0 days 00:00:12.380000	-1.485508
0 days 00:00:12.390000	-2.0724240000000003
0 days 00:00:12.400000	-2.9670099999999997
0 days 00:00:12.410000	-3.5762169999999998
0 days 00:00:12.420000	-1.2634450000000002
0 days 00:00:12.430000	1.454046
0 days 00:00:12.440000	0.02192
0 days 00:00:12.450000	0.059925
0 days 00:00:12.460000	0.088749
0 days 00:00:12.470000	0.114128
0 days 00:00:12.480000	0.084352
0 days 00:00:12.490000	0.10142999999999999
0 days 00:00:12.500000	0.105474
0 days 00:00:12.510000	0.119907
0 days 00:00:12.520000	0.118795
0 days 00:00:12.530000	0.098922
0 days 00:00:12.540000	0.075502
0 days 00:00:12.550000	0.066365
0 days 00:00:12.560000	0.053114
0 days 00:00:12.570000	0.045683
0 days 00:00:12.580000	0.03576
0 days 00:00:12.590000	0.026066000000000002
0 days 00:00:12.600000	0.008411
0 days 00:00:12.610000	0.001809
0 days 00:00:12.620000	-0.002703
0 days 00:00:12.630000	-0.0066040000000000005
0 days 00:00:12.640000	-0.006476999999999999
0 days 00:00:12.650000	-0.008563
0 days 00:00:12.660000	-0.005902
0 days 00:00:12.670000	-0.0071920000000000005
0 days 00:00:12.680000	-0.008959
0 days 00:00:12.690000	-0.005417
0 days 00:00:12.700000	-0.005161
0 days 00:00:12.710000	-0.002941
0 days 00:00:12.720000	-0.004609
0 days 00:00:12.730000	0.0008320000000000001
0 days 00:00:12.740000	-0.001247
0 days 00:00:12.750000	0.0016690000000000001
0 days 00:00:12.760000	0.001773
0 days 00:00:12.770000	0.001232
0 days 00:00:12.780000	0.006365999999999999
0 days 00:00:12.790000	0.008346
0 days 00:00:12.800000	0.015527000000000001
0 days 00:00:12.810000	0.014523
0 days 00:00:12.820000	0.024352000000000002
0 days 00:00:12.830000	0.022059
0 days 00:00:12.840000	0.026081
0 days 00:00:12.850000	0.024213
0 days 00:00:12.860000	0.022459
0 days 00:00:12.870000	0.01886
0 days 00:00:12.880000	0.019864
0 days 00:00:12.890000	0.004070000000000001
0 days 00:00:12.900000	0.013444
0 days 00:00:12.910000	0.009255
0 days 00:00:12.920000	-0.001553
0 days 00:00:12.930000	0.00148
0 days 00:00:12.940000	-0.010666
0 days 00:00:12.950000	-0.024849
0 days 00:00:12.960000	-0.043918
0 days 00:00:12.970000	-0.08830700000000001
0 days 00:00:12.980000	-0.189944
0 days 00:00:12.990000	-0.473297
0 days 00:00:13	-0.81716
0 days 00:00:13.010000	-1.350808
0 days 00:00:13.020000	-1.743491
0 days 00:00:13.030000	-2.20643
0 days 00:00:13.040000	-2.6798509999999998
0 days 00:00:13.050000	-3.2036729999999998
0 days 00:00:13.060000	-3.729661
0 days 00:00:13.070000	-4.2371360000000005
0 days 00:00:13.080000	-4.68896
0 days 00:00:13.090000	-5.022589
0 days 00:00:13.100000	-5.086767
0 days 00:00:13.110000	-4.946816
0 days 00:00:13.120000	-4.671454
0 days 00:00:13.130000	-4.430388
0 days 00:00:13.140000	-4.231276
0 days 00:00:13.150000	-3.8352489999999997
0 days 00:00:13.160000	-3.391332
0 days 00:00:13.170000	-2.905202
0 days 00:00:13.180000	-1.928982
0 days 00:00:13.190000	-0.817674
0 days 00:00:13.200000	0.20746799999999999
0 days 00:00:13.210000	0.653911
0 days 00:00:13.220000	0.740934
0 days 00:00:13.230000	0.9589770000000001
0 days 00:00:13.240000	1.373265
0 days 00:00:13.250000	1.7558740000000002
0 days 00:00:13.260000	2.0327330000000003
0 days 00:00:13.270000	2.2153099999999997
0 days 00:00:13.280000	2.351721
0 days 00:00:13.290000	2.456076
0 days 00:00:13.300000	2.5500529999999997
0 days 00:00:13.310000	2.635571
0 days 00:00:13.320000	2.716336
0 days 00:00:13.330000	2.7599240000000003
0 days 00:00:13.340000	2.770762
0 days 00:00:13.350000	2.7657380000000003
0 days 00:00:13.360000	2.7634830000000004
0 days 00:00:13.370000	2.757403
0 days 00:00:13.380000	2.748863
0 days 00:00:13.390000	2.721545
0 days 00:00:13.400000	2.655189
0 days 00:00:13.410000	2.594585
0 days 00:00:13.420000	2.568645
0 days 00:00:13.430000	2.548634
0 days 00:00:13.440000	2.516658
0 days 00:00:13.450000	2.451323
0 days 00:00:13.460000	2.3570860000000002
0 days 00:00:13.470000	2.2341990000000003
0 days 00:00:13.480000	2.1084959999999997
0 days 00:00:13.490000	1.990217
0 days 00:00:13.500000	1.895448
0 days 00:00:13.510000	1.8280310000000002
0 days 00:00:13.520000	1.7757830000000001
0 days 00:00:13.530000	1.754102
0 days 00:00:13.540000	1.716187
0 days 00:00:13.550000	1.650823
0 days 00:00:13.560000	1.570455
0 days 00:00:13.570000	1.486548
0 days 00:00:13.580000	1.398798
0 days 00:00:13.590000	1.278681
0 days 00:00:13.600000	1.119715
0 days 00:00:13.610000	0.929035
0 days 00:00:13.620000	0.705641
0 days 00:00:13.630000	0.458488
0 days 00:00:13.640000	0.199487
0 days 00:00:13.650000	-0.053037
0 days 00:00:13.660000	-0.822356
0 days 00:00:13.670000	-1.267134
0 days 00:00:13.680000	-1.9275380000000002
0 days 00:00:13.690000	-2.7141610000000003
0 days 00:00:13.700000	-2.646
0 days 00:00:13.710000	-2.883859
0 days 00:00:13.720000	-3.9690800000000004
0 days 00:00:13.730000	-1.8610389999999999
0 days 00:00:13.740000	0.776054
0 days 00:00:13.750000	-0.012311
0 days 00:00:13.760000	-0.173842
0 days 00:00:13.770000	0.033500999999999996
0 days 00:00:13.780000	0.034457
0 days 00:00:13.790000	0.0026089999999999998
0 days 00:00:13.800000	0.043088999999999995
0 days 00:00:13.810000	0.070375
0 days 00:00:13.820000	0.053826
0 days 00:00:13.830000	0.041167
0 days 00:00:13.840000	0.027860000000000003
0 days 00:00:13.850000	0.01851
0 days 00:00:13.860000	0.010934000000000001
0 days 00:00:13.870000	0.005895
0 days 00:00:13.880000	0.0035240000000000002
0 days 00:00:13.890000	0.0023079999999999997
0 days 00:00:13.900000	0.0039829999999999996
0 days 00:00:13.910000	-0.00062
0 days 00:00:13.920000	-0.002682
0 days 00:00:13.930000	0.0025239999999999998
0 days 00:00:13.940000	0.000995
0 days 00:00:13.950000	0.002668
0 days 00:00:13.960000	0.003511
0 days 00:00:13.970000	0.000172
0 days 00:00:13.980000	-0.002314
0 days 00:00:13.990000	-0.0048
0 days 00:00:14	-0.006024
0 days 00:00:14.010000	-0.006023
0 days 00:00:14.020000	-0.0042439999999999995
0 days 00:00:14.030000	-0.005334
0 days 00:00:14.040000	0.0027129999999999997
0 days 00:00:14.050000	-2.8000000000000003e-05
0 days 00:00:14.060000	0.0030989999999999998
0 days 00:00:14.070000	0.0036659999999999996
0 days 00:00:14.080000	0.004536
0 days 00:00:14.090000	0.008364
0 days 00:00:14.100000	0.007890000000000001
0 days 00:00:14.110000	0.00938
0 days 00:00:14.120000	0.013205000000000001
0 days 00:00:14.130000	0.015428
0 days 00:00:14.140000	0.017177
0 days 00:00:14.150000	0.014924000000000002
0 days 00:00:14.160000	0.016796000000000002
0 days 00:00:14.170000	0.019809
0 days 00:00:14.180000	0.011465000000000001
0 days 00:00:14.190000	0.015296
0 days 00:00:14.200000	0.011214
0 days 00:00:14.210000	0.010526
0 days 00:00:14.220000	0.000127
0 days 00:00:14.230000	-0.001326
0 days 00:00:14.240000	-0.004795000000000001
0 days 00:00:14.250000	-0.011541
0 days 00:00:14.260000	-0.020966
0 days 00:00:14.270000	-0.019802
0 days 00:00:14.280000	-0.020687
0 days 00:00:14.290000	-0.029517
0 days 00:00:14.300000	-0.039418
0 days 00:00:14.310000	-0.065498
0 days 00:00:14.320000	-0.094938
0 days 00:00:14.330000	-0.15218399999999999
0 days 00:00:14.340000	-0.36653
0 days 00:00:14.350000	-0.566841
0 days 00:00:14.360000	-0.907992
0 days 00:00:14.370000	-1.208833
0 days 00:00:14.380000	-1.5101229999999999
0 days 00:00:14.390000	-1.889857
0 days 00:00:14.400000	-2.262094
0 days 00:00:14.410000	-2.690414
0 days 00:00:14.420000	-3.10805
0 days 00:00:14.430000	-3.546386
0 days 00:00:14.440000	-3.969121
0 days 00:00:14.450000	-4.320865
0 days 00:00:14.460000	-4.5911480000000005
0 days 00:00:14.470000	-4.706780999999999
0 days 00:00:14.480000	-4.665221
0 days 00:00:14.490000	-4.476756
0 days 00:00:14.500000	-4.177814
0 days 00:00:14.510000	-3.883428
0 days 00:00:14.520000	-3.5933910000000004
0 days 00:00:14.530000	-3.275265
0 days 00:00:14.540000	-2.922648
0 days 00:00:14.550000	-2.553652
0 days 00:00:14.560000	-2.236656
0 days 00:00:14.570000	-1.8444209999999999
0 days 00:00:14.580000	-1.2485950000000001
0 days 00:00:14.590000	-0.333814
0 days 00:00:14.600000	0.547283
