# Supplementary material for: A topological data analysis-based method for gait signals with an application to the study of multiple sclerosis
Source: PLoS One. 2022 May 13;17(5):e0268475. doi: 10.1371/journal.pone.0268475 (PMC9106173; doi:10.1371/journal.pone.0268475)
Supplement: S1 Data — (ZIP) [file pone.0268475.s005.zip › PlosOneData/Pathological_subjects/MS_106]

	Gyr_Y
0 days 00:00:06.320000	-0.45298900000000003
0 days 00:00:06.330000	-0.9857379999999999
0 days 00:00:06.340000	-1.6273
0 days 00:00:06.350000	-1.912866
0 days 00:00:06.360000	-2.148994
0 days 00:00:06.370000	-2.233813
0 days 00:00:06.380000	-2.270713
0 days 00:00:06.390000	-2.1503419999999998
0 days 00:00:06.400000	-1.971795
0 days 00:00:06.410000	-1.8011869999999999
0 days 00:00:06.420000	-1.6434819999999999
0 days 00:00:06.430000	-1.505156
0 days 00:00:06.440000	-1.456685
0 days 00:00:06.450000	-1.217384
0 days 00:00:06.460000	-0.8542649999999999
0 days 00:00:06.470000	-0.5945779999999999
0 days 00:00:06.480000	-0.199378
0 days 00:00:06.490000	-0.071516
0 days 00:00:06.500000	-0.037138
0 days 00:00:06.510000	-0.018174
0 days 00:00:06.520000	-0.0049700000000000005
0 days 00:00:06.530000	0.0014960000000000002
0 days 00:00:06.540000	-0.011399
0 days 00:00:06.550000	-0.017265
0 days 00:00:06.560000	-0.026400999999999997
0 days 00:00:06.570000	-0.0297
0 days 00:00:06.580000	-0.031114999999999997
0 days 00:00:06.590000	-0.044072
0 days 00:00:06.600000	-0.056375
0 days 00:00:06.610000	-0.060389
0 days 00:00:06.620000	-0.055726
0 days 00:00:06.630000	-0.049007
0 days 00:00:06.640000	-0.039293
0 days 00:00:06.650000	-0.033091
0 days 00:00:06.660000	-0.026414
0 days 00:00:06.670000	-0.024317
0 days 00:00:06.680000	-0.020875
0 days 00:00:06.690000	-0.022798
0 days 00:00:06.700000	-0.017388
0 days 00:00:06.710000	-0.023852
0 days 00:00:06.720000	-0.026987
0 days 00:00:06.730000	-0.034114
0 days 00:00:06.740000	-0.064248
0 days 00:00:06.750000	-0.084392
0 days 00:00:06.760000	-0.088661
0 days 00:00:06.770000	-0.09351699999999999
0 days 00:00:06.780000	-0.089543
0 days 00:00:06.790000	-0.087851
0 days 00:00:06.800000	-0.092489
0 days 00:00:06.810000	-0.095725
0 days 00:00:06.820000	-0.089809
0 days 00:00:06.830000	-0.076388
0 days 00:00:06.840000	-0.07689800000000001
0 days 00:00:06.850000	-0.070271
0 days 00:00:06.860000	-0.064665
0 days 00:00:06.870000	-0.045741000000000004
0 days 00:00:06.880000	-0.024915
0 days 00:00:06.890000	-0.008011
0 days 00:00:06.900000	-0.004185
0 days 00:00:06.910000	-0.019048
0 days 00:00:06.920000	-0.030133
0 days 00:00:06.930000	-0.055732000000000004
0 days 00:00:06.940000	-0.072783
0 days 00:00:06.950000	-0.08029800000000001
0 days 00:00:06.960000	-0.080013
0 days 00:00:06.970000	-0.07984
0 days 00:00:06.980000	-0.08845599999999999
0 days 00:00:06.990000	-0.095045
0 days 00:00:07	-0.11419800000000001
0 days 00:00:07.010000	-0.130403
0 days 00:00:07.020000	-0.152625
0 days 00:00:07.030000	-0.16798
0 days 00:00:07.040000	-0.17581
0 days 00:00:07.050000	-0.231068
0 days 00:00:07.060000	-0.30649299999999996
0 days 00:00:07.070000	-0.39216799999999996
0 days 00:00:07.080000	-0.49415299999999995
0 days 00:00:07.090000	-0.6007279999999999
0 days 00:00:07.100000	-0.717403
0 days 00:00:07.110000	-0.8675790000000001
0 days 00:00:07.120000	-1.051361
0 days 00:00:07.130000	-1.249362
0 days 00:00:07.140000	-1.458677
0 days 00:00:07.150000	-1.669166
0 days 00:00:07.160000	-1.852907
0 days 00:00:07.170000	-1.9926409999999999
0 days 00:00:07.180000	-2.084821
0 days 00:00:07.190000	-2.160549
0 days 00:00:07.200000	-2.295464
0 days 00:00:07.210000	-2.373927
0 days 00:00:07.220000	-2.427074
0 days 00:00:07.230000	-2.501951
0 days 00:00:07.240000	-2.563202
0 days 00:00:07.250000	-2.609897
0 days 00:00:07.260000	-2.629706
0 days 00:00:07.270000	-2.726836
0 days 00:00:07.280000	-2.9454830000000003
0 days 00:00:07.290000	-3.2441880000000003
0 days 00:00:07.300000	-3.5421120000000004
0 days 00:00:07.310000	-3.8590089999999995
0 days 00:00:07.320000	-4.209174
0 days 00:00:07.330000	-4.481271
0 days 00:00:07.340000	-4.614184
0 days 00:00:07.350000	-4.667228
0 days 00:00:07.360000	-4.568919
0 days 00:00:07.370000	-4.26213
0 days 00:00:07.380000	-3.880229
0 days 00:00:07.390000	-3.308
0 days 00:00:07.400000	-2.325962
0 days 00:00:07.410000	-1.010709
0 days 00:00:07.420000	0.353045
0 days 00:00:07.430000	1.53844
0 days 00:00:07.440000	2.437908
0 days 00:00:07.450000	3.114529
0 days 00:00:07.460000	3.355771
0 days 00:00:07.470000	3.430069
0 days 00:00:07.480000	3.447836
0 days 00:00:07.490000	3.388093
0 days 00:00:07.500000	3.3186089999999995
0 days 00:00:07.510000	3.243965
0 days 00:00:07.520000	3.22661
0 days 00:00:07.530000	3.29576
0 days 00:00:07.540000	3.5418830000000003
0 days 00:00:07.550000	3.9182339999999996
0 days 00:00:07.560000	3.966224
0 days 00:00:07.570000	3.8622080000000003
0 days 00:00:07.580000	3.819004
0 days 00:00:07.590000	4.063905
0 days 00:00:07.600000	4.220473999999999
0 days 00:00:07.610000	4.458367
0 days 00:00:07.620000	4.734483
0 days 00:00:07.630000	4.8450370000000005
0 days 00:00:07.640000	4.881805
0 days 00:00:07.650000	4.866209
0 days 00:00:07.660000	4.726195
0 days 00:00:07.670000	4.473933000000001
0 days 00:00:07.680000	4.198747
0 days 00:00:07.690000	3.8910449999999996
0 days 00:00:07.700000	3.531789
0 days 00:00:07.710000	3.1013490000000004
0 days 00:00:07.720000	2.353565
0 days 00:00:07.730000	1.551668
0 days 00:00:07.740000	0.717382
0 days 00:00:07.750000	-0.312894
0 days 00:00:07.760000	-1.5654379999999999
0 days 00:00:07.770000	-3.224207
0 days 00:00:07.780000	-5.385807
0 days 00:00:07.790000	-5.3126690000000005
0 days 00:00:07.800000	-4.009743
0 days 00:00:07.810000	-0.12018499999999999
0 days 00:00:07.820000	-0.17721800000000001
0 days 00:00:07.830000	0.145689
0 days 00:00:07.840000	-0.03787
0 days 00:00:07.850000	-0.100967
0 days 00:00:07.860000	-0.11494700000000001
0 days 00:00:07.870000	-0.133936
0 days 00:00:07.880000	-0.163339
0 days 00:00:07.890000	-0.152315
0 days 00:00:07.900000	-0.1257
0 days 00:00:07.910000	-0.101602
0 days 00:00:07.920000	-0.084247
0 days 00:00:07.930000	-0.068303
0 days 00:00:07.940000	-0.066692
0 days 00:00:07.950000	-0.0688
0 days 00:00:07.960000	-0.057668
0 days 00:00:07.970000	-0.031939999999999996
0 days 00:00:07.980000	-0.007911
0 days 00:00:07.990000	0.012909
0 days 00:00:08	0.026155
0 days 00:00:08.010000	0.022822
0 days 00:00:08.020000	0.010887
0 days 00:00:08.030000	0.0014789999999999998
0 days 00:00:08.040000	0.003973
0 days 00:00:08.050000	-0.024145
0 days 00:00:08.060000	-0.037493
0 days 00:00:08.070000	-0.058816
0 days 00:00:08.080000	-0.08036900000000001
0 days 00:00:08.090000	-0.09437899999999999
0 days 00:00:08.100000	-0.108796
0 days 00:00:08.110000	-0.10637100000000001
0 days 00:00:08.120000	-0.105841
0 days 00:00:08.130000	-0.131082
0 days 00:00:08.140000	-0.16989400000000002
0 days 00:00:08.150000	-0.181081
0 days 00:00:08.160000	-0.17486300000000002
0 days 00:00:08.170000	-0.138007
0 days 00:00:08.180000	-0.098599
0 days 00:00:08.190000	-0.043229000000000004
0 days 00:00:08.200000	0.013706
0 days 00:00:08.210000	0.058796
0 days 00:00:08.220000	0.09417400000000001
0 days 00:00:08.230000	0.080042
0 days 00:00:08.240000	0.024116
0 days 00:00:08.250000	-0.049645999999999996
0 days 00:00:08.260000	-0.147046
0 days 00:00:08.270000	-0.231776
0 days 00:00:08.280000	-0.312618
0 days 00:00:08.290000	-0.37993699999999997
0 days 00:00:08.300000	-0.48589
0 days 00:00:08.310000	-0.628579
0 days 00:00:08.320000	-0.8051729999999999
0 days 00:00:08.330000	-0.96446
0 days 00:00:08.340000	-1.082678
0 days 00:00:08.350000	-1.139253
0 days 00:00:08.360000	-1.14955
0 days 00:00:08.370000	-1.146794
0 days 00:00:08.380000	-1.131932
0 days 00:00:08.390000	-1.0917940000000002
0 days 00:00:08.400000	-1.028818
0 days 00:00:08.410000	-0.965075
0 days 00:00:08.420000	-0.9065280000000001
0 days 00:00:08.430000	-0.8732340000000001
0 days 00:00:08.440000	-0.8912180000000001
0 days 00:00:08.450000	-0.9549780000000001
0 days 00:00:08.460000	-1.112598
0 days 00:00:08.470000	-1.3514959999999998
0 days 00:00:08.480000	-1.558431
0 days 00:00:08.490000	-1.8812849999999999
0 days 00:00:08.500000	-2.284567
0 days 00:00:08.510000	-2.6362099999999997
0 days 00:00:08.520000	-3.029413
0 days 00:00:08.530000	-3.523826
0 days 00:00:08.540000	-3.9327379999999996
0 days 00:00:08.550000	-4.066955
0 days 00:00:08.560000	-4.1982040000000005
0 days 00:00:08.570000	-4.338341000000001
0 days 00:00:08.580000	-4.607925
0 days 00:00:08.590000	-4.978873999999999
0 days 00:00:08.600000	-5.261627
0 days 00:00:08.610000	-5.348365
0 days 00:00:08.620000	-5.317528
0 days 00:00:08.630000	-5.116409
0 days 00:00:08.640000	-4.758357
0 days 00:00:08.650000	-4.150257
0 days 00:00:08.660000	-2.956289
0 days 00:00:08.670000	-1.61832
0 days 00:00:08.680000	-0.8163600000000001
0 days 00:00:08.690000	0.371172
0 days 00:00:08.700000	1.6694639999999998
0 days 00:00:08.710000	2.662661
0 days 00:00:08.720000	3.484928
0 days 00:00:08.730000	4.208219000000001
0 days 00:00:08.740000	4.779471
0 days 00:00:08.750000	5.1166279999999995
0 days 00:00:08.760000	5.27508
0 days 00:00:08.770000	5.218175
0 days 00:00:08.780000	5.080768
0 days 00:00:08.790000	4.9373
0 days 00:00:08.800000	4.767156
0 days 00:00:08.810000	4.606993
0 days 00:00:08.820000	4.500049
0 days 00:00:08.830000	4.399563
0 days 00:00:08.840000	4.345586
0 days 00:00:08.850000	4.385649
0 days 00:00:08.860000	4.491323
0 days 00:00:08.870000	4.661151
0 days 00:00:08.880000	4.829269
0 days 00:00:08.890000	4.953844
0 days 00:00:08.900000	5.011144
0 days 00:00:08.910000	4.942408
0 days 00:00:08.920000	4.72967
0 days 00:00:08.930000	4.3727160000000005
0 days 00:00:08.940000	3.891753
0 days 00:00:08.950000	3.255382
0 days 00:00:08.960000	2.468194
0 days 00:00:08.970000	1.711334
0 days 00:00:08.980000	1.082531
0 days 00:00:08.990000	0.503387
0 days 00:00:09	-0.035907
0 days 00:00:09.010000	-0.37135
0 days 00:00:09.020000	-0.786118
0 days 00:00:09.030000	-1.41289
0 days 00:00:09.040000	-2.627773
0 days 00:00:09.050000	-5.0194980000000005
0 days 00:00:09.060000	-4.42184
0 days 00:00:09.070000	-4.235613
0 days 00:00:09.080000	-4.053774
0 days 00:00:09.090000	-2.443551
0 days 00:00:09.100000	-0.396514
0 days 00:00:09.110000	-0.376465
0 days 00:00:09.120000	-0.304231
0 days 00:00:09.130000	-0.204755
0 days 00:00:09.140000	-0.101676
0 days 00:00:09.150000	-0.023936000000000002
0 days 00:00:09.160000	0.022049000000000003
0 days 00:00:09.170000	0.028713
0 days 00:00:09.180000	0.028541000000000004
0 days 00:00:09.190000	0.02068
0 days 00:00:09.200000	0.011761
0 days 00:00:09.210000	0.002582
0 days 00:00:09.220000	-0.010520999999999999
0 days 00:00:09.230000	-0.037596
0 days 00:00:09.240000	-0.059499
0 days 00:00:09.250000	-0.078849
0 days 00:00:09.260000	-0.088655
0 days 00:00:09.270000	-0.111498
0 days 00:00:09.280000	-0.137676
0 days 00:00:09.290000	-0.141427
0 days 00:00:09.300000	-0.14053800000000002
0 days 00:00:09.310000	-0.122781
0 days 00:00:09.320000	-0.109116
0 days 00:00:09.330000	-0.09850199999999999
0 days 00:00:09.340000	-0.096208
0 days 00:00:09.350000	-0.094919
0 days 00:00:09.360000	-0.10895899999999999
0 days 00:00:09.370000	-0.129841
0 days 00:00:09.380000	-0.157598
0 days 00:00:09.390000	-0.171618
0 days 00:00:09.400000	-0.179033
0 days 00:00:09.410000	-0.173903
0 days 00:00:09.420000	-0.153411
0 days 00:00:09.430000	-0.150746
0 days 00:00:09.440000	-0.140879
0 days 00:00:09.450000	-0.11916900000000001
0 days 00:00:09.460000	-0.094855
0 days 00:00:09.470000	-0.07156699999999999
0 days 00:00:09.480000	-0.048016
0 days 00:00:09.490000	-0.036558999999999994
0 days 00:00:09.500000	-0.015092
0 days 00:00:09.510000	0.016037
0 days 00:00:09.520000	0.025702999999999997
0 days 00:00:09.530000	0.052983
0 days 00:00:09.540000	0.076394
0 days 00:00:09.550000	0.078466
0 days 00:00:09.560000	0.07607699999999999
0 days 00:00:09.570000	0.07237400000000001
0 days 00:00:09.580000	0.09611499999999999
0 days 00:00:09.590000	0.194732
0 days 00:00:09.600000	0.335036
0 days 00:00:09.610000	0.43052399999999996
0 days 00:00:09.620000	0.44454399999999994
0 days 00:00:09.630000	0.419088
0 days 00:00:09.640000	0.349171
0 days 00:00:09.650000	0.28571399999999997
0 days 00:00:09.660000	0.20870300000000003
0 days 00:00:09.670000	0.15487599999999999
0 days 00:00:09.680000	0.059609
0 days 00:00:09.690000	-0.028893000000000002
0 days 00:00:09.700000	-0.130475
0 days 00:00:09.710000	-0.230357
0 days 00:00:09.720000	-0.359298
0 days 00:00:09.730000	-0.46719700000000003
0 days 00:00:09.740000	-0.593138
0 days 00:00:09.750000	-0.750618
0 days 00:00:09.760000	-0.8798309999999999
0 days 00:00:09.770000	-1.01896
0 days 00:00:09.780000	-1.1131950000000002
0 days 00:00:09.790000	-1.260926
0 days 00:00:09.800000	-1.403856
0 days 00:00:09.810000	-1.561575
0 days 00:00:09.820000	-1.7071919999999998
0 days 00:00:09.830000	-1.868825
0 days 00:00:09.840000	-2.058817
0 days 00:00:09.850000	-2.242006
0 days 00:00:09.860000	-2.359091
0 days 00:00:09.870000	-2.475619
0 days 00:00:09.880000	-2.597563
0 days 00:00:09.890000	-2.696048
0 days 00:00:09.900000	-2.830787
0 days 00:00:09.910000	-3.099194
0 days 00:00:09.920000	-3.527831
0 days 00:00:09.930000	-3.9818230000000003
0 days 00:00:09.940000	-4.286454
0 days 00:00:09.950000	-4.534768
0 days 00:00:09.960000	-4.841252
0 days 00:00:09.970000	-5.108203
0 days 00:00:09.980000	-5.175224
0 days 00:00:09.990000	-5.078958999999999
0 days 00:00:10	-4.925104
0 days 00:00:10.010000	-4.655328
0 days 00:00:10.020000	-4.14345
0 days 00:00:10.030000	-2.7973209999999997
0 days 00:00:10.040000	-1.079681
0 days 00:00:10.050000	0.5135460000000001
0 days 00:00:10.060000	1.842841
0 days 00:00:10.070000	2.4535720000000003
0 days 00:00:10.080000	2.930333
0 days 00:00:10.090000	3.456804
0 days 00:00:10.100000	3.8368510000000002
0 days 00:00:10.110000	3.9876199999999997
0 days 00:00:10.120000	4.0083
0 days 00:00:10.130000	4.041167
0 days 00:00:10.140000	3.999182
0 days 00:00:10.150000	3.846138
0 days 00:00:10.160000	3.6136150000000002
0 days 00:00:10.170000	3.445617
0 days 00:00:10.180000	3.3276239999999997
0 days 00:00:10.190000	3.295225
0 days 00:00:10.200000	3.332669
0 days 00:00:10.210000	3.447058
0 days 00:00:10.220000	3.639736
0 days 00:00:10.230000	3.826246
0 days 00:00:10.240000	3.978533
0 days 00:00:10.250000	4.115613
0 days 00:00:10.260000	4.274496
0 days 00:00:10.270000	4.398453
0 days 00:00:10.280000	4.427656
0 days 00:00:10.290000	4.373248
0 days 00:00:10.300000	4.282511
0 days 00:00:10.310000	4.153468
0 days 00:00:10.320000	3.574021
0 days 00:00:10.330000	2.971661
0 days 00:00:10.340000	2.614445
0 days 00:00:10.350000	2.24175
0 days 00:00:10.360000	1.657837
0 days 00:00:10.370000	0.9577530000000001
0 days 00:00:10.380000	0.537281
0 days 00:00:10.390000	0.323184
0 days 00:00:10.400000	0.20258199999999998
0 days 00:00:10.410000	-0.12174700000000001
0 days 00:00:10.420000	-0.818497
0 days 00:00:10.430000	-1.741796
0 days 00:00:10.440000	-2.563556
0 days 00:00:10.450000	-3.271202
0 days 00:00:10.460000	-3.191605
0 days 00:00:10.470000	-3.7529019999999997
0 days 00:00:10.480000	-3.712825
0 days 00:00:10.490000	-2.6644919999999996
0 days 00:00:10.500000	-1.014247
0 days 00:00:10.510000	-0.194443
0 days 00:00:10.520000	-0.24616300000000002
0 days 00:00:10.530000	-0.10765999999999999
0 days 00:00:10.540000	-0.041735
0 days 00:00:10.550000	-0.006405
0 days 00:00:10.560000	0.010263
0 days 00:00:10.570000	8.1e-05
0 days 00:00:10.580000	-0.006887999999999999
0 days 00:00:10.590000	-0.014961000000000002
0 days 00:00:10.600000	-0.010621
0 days 00:00:10.610000	-0.020403
0 days 00:00:10.620000	-0.028749
0 days 00:00:10.630000	-0.045567
0 days 00:00:10.640000	-0.06493600000000001
0 days 00:00:10.650000	-0.073902
0 days 00:00:10.660000	-0.084675
0 days 00:00:10.670000	-0.084245
0 days 00:00:10.680000	-0.102494
0 days 00:00:10.690000	-0.12440599999999999
0 days 00:00:10.700000	-0.126137
0 days 00:00:10.710000	-0.127961
0 days 00:00:10.720000	-0.132411
0 days 00:00:10.730000	-0.13135
0 days 00:00:10.740000	-0.133128
0 days 00:00:10.750000	-0.129129
0 days 00:00:10.760000	-0.127341
0 days 00:00:10.770000	-0.13076300000000002
0 days 00:00:10.780000	-0.13263699999999998
0 days 00:00:10.790000	-0.134961
0 days 00:00:10.800000	-0.11633099999999999
0 days 00:00:10.810000	-0.101031
0 days 00:00:10.820000	-0.092067
0 days 00:00:10.830000	-0.086812
0 days 00:00:10.840000	-0.076221
0 days 00:00:10.850000	-0.06500299999999999
0 days 00:00:10.860000	-0.052016999999999994
0 days 00:00:10.870000	-0.032994
0 days 00:00:10.880000	-0.026663
0 days 00:00:10.890000	-0.005358
0 days 00:00:10.900000	0.006391
0 days 00:00:10.910000	0.005529999999999999
0 days 00:00:10.920000	0.018351
0 days 00:00:10.930000	0.034464999999999996
0 days 00:00:10.940000	0.061291
0 days 00:00:10.950000	0.101547
0 days 00:00:10.960000	0.13793699999999998
0 days 00:00:10.970000	0.172486
0 days 00:00:10.980000	0.201382
0 days 00:00:10.990000	0.227555
0 days 00:00:11	0.256332
0 days 00:00:11.010000	0.28125900000000004
0 days 00:00:11.020000	0.319227
0 days 00:00:11.030000	0.36497199999999996
0 days 00:00:11.040000	0.436596
0 days 00:00:11.050000	0.5097520000000001
0 days 00:00:11.060000	0.555813
0 days 00:00:11.070000	0.5378029999999999
0 days 00:00:11.080000	0.48458199999999996
0 days 00:00:11.090000	0.40891500000000003
0 days 00:00:11.100000	0.307156
0 days 00:00:11.110000	0.226976
0 days 00:00:11.120000	0.128107
0 days 00:00:11.130000	0.03405
0 days 00:00:11.140000	-0.084652
0 days 00:00:11.150000	-0.23356
0 days 00:00:11.160000	-0.38869499999999996
0 days 00:00:11.170000	-0.579417
0 days 00:00:11.180000	-0.83249
0 days 00:00:11.190000	-1.069192
0 days 00:00:11.200000	-1.330336
0 days 00:00:11.210000	-1.61101
0 days 00:00:11.220000	-1.861751
0 days 00:00:11.230000	-2.0531
0 days 00:00:11.240000	-2.235147
0 days 00:00:11.250000	-2.389686
0 days 00:00:11.260000	-2.532338
0 days 00:00:11.270000	-2.639813
0 days 00:00:11.280000	-2.716312
0 days 00:00:11.290000	-3.050435
0 days 00:00:11.300000	-3.692425
0 days 00:00:11.310000	-3.848297
0 days 00:00:11.320000	-3.638608
0 days 00:00:11.330000	-3.657135
0 days 00:00:11.340000	-3.696647
0 days 00:00:11.350000	-3.898068
0 days 00:00:11.360000	-4.183733
0 days 00:00:11.370000	-4.538899
0 days 00:00:11.380000	-4.8832510000000005
0 days 00:00:11.390000	-5.063083
0 days 00:00:11.400000	-5.032764
0 days 00:00:11.410000	-4.875337
0 days 00:00:11.420000	-4.561661
0 days 00:00:11.430000	-3.786631
0 days 00:00:11.440000	-2.338584
0 days 00:00:11.450000	-1.0242360000000001
0 days 00:00:11.460000	0.18276099999999998
0 days 00:00:11.470000	1.455376
0 days 00:00:11.480000	2.604243
0 days 00:00:11.490000	3.470529
0 days 00:00:11.500000	4.024808999999999
0 days 00:00:11.510000	4.435321
0 days 00:00:11.520000	4.720644
0 days 00:00:11.530000	4.842531
0 days 00:00:11.540000	4.821326
0 days 00:00:11.550000	4.741486
0 days 00:00:11.560000	4.707897
0 days 00:00:11.570000	4.725062
0 days 00:00:11.580000	4.588172
0 days 00:00:11.590000	4.504503
0 days 00:00:11.600000	4.53555
0 days 00:00:11.610000	4.42411
0 days 00:00:11.620000	4.372555999999999
0 days 00:00:11.630000	4.484068
0 days 00:00:11.640000	4.521266000000001
0 days 00:00:11.650000	4.414646
0 days 00:00:11.660000	4.298701
0 days 00:00:11.670000	4.1838
0 days 00:00:11.680000	4.000125
0 days 00:00:11.690000	3.703446
0 days 00:00:11.700000	3.346683
0 days 00:00:11.710000	2.961518
0 days 00:00:11.720000	2.491644
0 days 00:00:11.730000	1.980805
0 days 00:00:11.740000	1.442623
0 days 00:00:11.750000	0.923738
0 days 00:00:11.760000	0.5109279999999999
0 days 00:00:11.770000	0.298165
0 days 00:00:11.780000	0.261211
0 days 00:00:11.790000	0.083071
0 days 00:00:11.800000	-1.280809
0 days 00:00:11.810000	-2.628661
0 days 00:00:11.820000	-4.099373
0 days 00:00:11.830000	-3.6506559999999997
0 days 00:00:11.840000	-3.829436
0 days 00:00:11.850000	-3.212497
0 days 00:00:11.860000	-2.285515
0 days 00:00:11.870000	-1.6973470000000002
0 days 00:00:11.880000	-1.4401629999999999
0 days 00:00:11.890000	-0.8502149999999999
0 days 00:00:11.900000	-0.219768
0 days 00:00:11.910000	-0.197865
0 days 00:00:11.920000	-0.071368
0 days 00:00:11.930000	-0.021613
0 days 00:00:11.940000	0.002435
0 days 00:00:11.950000	0.016382
0 days 00:00:11.960000	0.040937
0 days 00:00:11.970000	0.061176
0 days 00:00:11.980000	0.063766
0 days 00:00:11.990000	0.01286
0 days 00:00:12	-0.049378
0 days 00:00:12.010000	-0.08847200000000001
0 days 00:00:12.020000	-0.11186800000000001
0 days 00:00:12.030000	-0.098359
0 days 00:00:12.040000	-0.10516800000000001
0 days 00:00:12.050000	-0.152469
0 days 00:00:12.060000	-0.188096
0 days 00:00:12.070000	-0.22903400000000002
0 days 00:00:12.080000	-0.258046
0 days 00:00:12.090000	-0.263263
0 days 00:00:12.100000	-0.241396
0 days 00:00:12.110000	-0.20665100000000003
0 days 00:00:12.120000	-0.172951
0 days 00:00:12.130000	-0.130485
0 days 00:00:12.140000	-0.066817
0 days 00:00:12.150000	-0.010356
0 days 00:00:12.160000	0.035389
0 days 00:00:12.170000	0.059763
0 days 00:00:12.180000	0.066109
0 days 00:00:12.190000	0.058866999999999996
0 days 00:00:12.200000	0.064859
0 days 00:00:12.210000	0.07382000000000001
0 days 00:00:12.220000	0.075252
0 days 00:00:12.230000	0.073801
0 days 00:00:12.240000	0.074311
0 days 00:00:12.250000	0.090331
0 days 00:00:12.260000	0.11476300000000002
0 days 00:00:12.270000	0.14035
0 days 00:00:12.280000	0.16709000000000002
0 days 00:00:12.290000	0.20875700000000003
0 days 00:00:12.300000	0.308546
0 days 00:00:12.310000	0.42671800000000004
0 days 00:00:12.320000	0.45132700000000003
0 days 00:00:12.330000	0.345381
0 days 00:00:12.340000	0.215325
0 days 00:00:12.350000	0.15271400000000002
0 days 00:00:12.360000	0.079662
0 days 00:00:12.370000	-0.056527
0 days 00:00:12.380000	-0.179274
0 days 00:00:12.390000	-0.270685
0 days 00:00:12.400000	-0.29367
0 days 00:00:12.410000	-0.3138
0 days 00:00:12.420000	-0.317839
0 days 00:00:12.430000	-0.333636
0 days 00:00:12.440000	-0.350883
0 days 00:00:12.450000	-0.373846
0 days 00:00:12.460000	-0.430408
0 days 00:00:12.470000	-0.510365
0 days 00:00:12.480000	-0.602476
0 days 00:00:12.490000	-0.6758810000000001
0 days 00:00:12.500000	-0.7205020000000001
0 days 00:00:12.510000	-0.728191
0 days 00:00:12.520000	-0.731542
0 days 00:00:12.530000	-0.706588
0 days 00:00:12.540000	-0.6723399999999999
0 days 00:00:12.550000	-0.660131
0 days 00:00:12.560000	-0.715762
0 days 00:00:12.570000	-0.9738540000000001
0 days 00:00:12.580000	-1.2371530000000002
0 days 00:00:12.590000	-1.509759
0 days 00:00:12.600000	-1.900384
0 days 00:00:12.610000	-2.32192
0 days 00:00:12.620000	-2.881811
0 days 00:00:12.630000	-3.496078
0 days 00:00:12.640000	-3.8083519999999997
0 days 00:00:12.650000	-3.721255
0 days 00:00:12.660000	-3.574275
0 days 00:00:12.670000	-3.550408
0 days 00:00:12.680000	-3.6069199999999997
0 days 00:00:12.690000	-3.817414
0 days 00:00:12.700000	-4.073662000000001
0 days 00:00:12.710000	-4.34302
0 days 00:00:12.720000	-4.608176
0 days 00:00:12.730000	-4.7942919999999996
0 days 00:00:12.740000	-4.857261
0 days 00:00:12.750000	-4.8795470000000005
0 days 00:00:12.760000	-4.818045
0 days 00:00:12.770000	-4.5367489999999995
0 days 00:00:12.780000	-3.8451370000000002
0 days 00:00:12.790000	-2.363876
0 days 00:00:12.800000	-0.965357
0 days 00:00:12.810000	0.22322899999999998
0 days 00:00:12.820000	1.5271489999999999
0 days 00:00:12.830000	2.6665799999999997
0 days 00:00:12.840000	3.451361
0 days 00:00:12.850000	4.005292
0 days 00:00:12.860000	4.427199
0 days 00:00:12.870000	4.650601
0 days 00:00:12.880000	4.6630139999999995
0 days 00:00:12.890000	4.502584
0 days 00:00:12.900000	4.241738
0 days 00:00:12.910000	4.030369
0 days 00:00:12.920000	3.89877
0 days 00:00:12.930000	3.837187
0 days 00:00:12.940000	3.810854
0 days 00:00:12.950000	3.825042
0 days 00:00:12.960000	3.867108
0 days 00:00:12.970000	3.9611709999999998
0 days 00:00:12.980000	4.082945
0 days 00:00:12.990000	4.175369
0 days 00:00:13	4.2826889999999995
0 days 00:00:13.010000	4.403916000000001
0 days 00:00:13.020000	4.524159
0 days 00:00:13.030000	4.576375
0 days 00:00:13.040000	4.516184
0 days 00:00:13.050000	4.372473
0 days 00:00:13.060000	4.1779910000000005
0 days 00:00:13.070000	3.9429849999999997
0 days 00:00:13.080000	3.5737349999999997
0 days 00:00:13.090000	3.0575349999999997
0 days 00:00:13.100000	2.557134
0 days 00:00:13.110000	2.1432450000000003
0 days 00:00:13.120000	1.769665
0 days 00:00:13.130000	1.335442
0 days 00:00:13.140000	0.8231709999999999
0 days 00:00:13.150000	0.26519699999999996
0 days 00:00:13.160000	-0.519564
0 days 00:00:13.170000	-1.5344309999999999
0 days 00:00:13.180000	-1.862277
0 days 00:00:13.190000	-3.507598
0 days 00:00:13.200000	-3.9009300000000002
0 days 00:00:13.210000	-3.229463
0 days 00:00:13.220000	-2.3765009999999998
0 days 00:00:13.230000	-1.85641
0 days 00:00:13.240000	-1.6798080000000002
0 days 00:00:13.250000	-1.7846540000000002
0 days 00:00:13.260000	-2.011816
0 days 00:00:13.270000	-2.1959779999999998
0 days 00:00:13.280000	-2.297135
0 days 00:00:13.290000	-2.170757
0 days 00:00:13.300000	-1.276324
0 days 00:00:13.310000	-0.087011
0 days 00:00:13.320000	-0.020585
0 days 00:00:13.330000	0.127743
0 days 00:00:13.340000	0.178793
0 days 00:00:13.350000	0.21034899999999998
0 days 00:00:13.360000	0.201316
0 days 00:00:13.370000	0.163382
0 days 00:00:13.380000	0.130875
0 days 00:00:13.390000	0.086875
0 days 00:00:13.400000	0.038524
0 days 00:00:13.410000	-0.004915
0 days 00:00:13.420000	-0.027201999999999997
0 days 00:00:13.430000	-0.042318
0 days 00:00:13.440000	-0.057487
0 days 00:00:13.450000	-0.070635
0 days 00:00:13.460000	-0.068006
0 days 00:00:13.470000	-0.07778
0 days 00:00:13.480000	-0.079454
0 days 00:00:13.490000	-0.097354
0 days 00:00:13.500000	-0.098901
0 days 00:00:13.510000	-0.105696
0 days 00:00:13.520000	-0.105038
0 days 00:00:13.530000	-0.09830499999999999
0 days 00:00:13.540000	-0.09752899999999999
0 days 00:00:13.550000	-0.097285
0 days 00:00:13.560000	-0.09283
0 days 00:00:13.570000	-0.082089
0 days 00:00:13.580000	-0.068356
0 days 00:00:13.590000	-0.053903999999999994
0 days 00:00:13.600000	-0.053475
0 days 00:00:13.610000	-0.051365999999999995
0 days 00:00:13.620000	-0.05747000000000001
0 days 00:00:13.630000	-0.046883999999999995
0 days 00:00:13.640000	-0.034065
0 days 00:00:13.650000	-0.017695
0 days 00:00:13.660000	-0.028416000000000004
0 days 00:00:13.670000	-0.03254
0 days 00:00:13.680000	-0.038563
0 days 00:00:13.690000	-0.027992000000000003
0 days 00:00:13.700000	0.005374
0 days 00:00:13.710000	0.041082
0 days 00:00:13.720000	0.09200499999999999
0 days 00:00:13.730000	0.160486
0 days 00:00:13.740000	0.21926199999999998
0 days 00:00:13.750000	0.27355100000000004
0 days 00:00:13.760000	0.322709
0 days 00:00:13.770000	0.359028
0 days 00:00:13.780000	0.391804
0 days 00:00:13.790000	0.407756
0 days 00:00:13.800000	0.42560600000000004
0 days 00:00:13.810000	0.442608
0 days 00:00:13.820000	0.49267799999999995
0 days 00:00:13.830000	0.566325
0 days 00:00:13.840000	0.662824
0 days 00:00:13.850000	0.691218
0 days 00:00:13.860000	0.615484
0 days 00:00:13.870000	0.5124810000000001
0 days 00:00:13.880000	0.381714
0 days 00:00:13.890000	0.257243
0 days 00:00:13.900000	0.125089
0 days 00:00:13.910000	-0.010917
0 days 00:00:13.920000	-0.148366
0 days 00:00:13.930000	-0.29675300000000004
0 days 00:00:13.940000	-0.46698599999999996
0 days 00:00:13.950000	-0.666041
0 days 00:00:13.960000	-0.9166620000000001
0 days 00:00:13.970000	-1.279636
0 days 00:00:13.980000	-1.661515
0 days 00:00:13.990000	-2.005676
0 days 00:00:14	-2.317269
0 days 00:00:14.010000	-2.610252
0 days 00:00:14.020000	-2.821992
0 days 00:00:14.030000	-2.996516
0 days 00:00:14.040000	-3.1134020000000002
0 days 00:00:14.050000	-3.189445
0 days 00:00:14.060000	-3.243112
0 days 00:00:14.070000	-3.4139519999999997
0 days 00:00:14.080000	-3.8435699999999997
0 days 00:00:14.090000	-4.080438
0 days 00:00:14.100000	-4.236388
0 days 00:00:14.110000	-4.366485
0 days 00:00:14.120000	-4.489828
0 days 00:00:14.130000	-4.6698260000000005
0 days 00:00:14.140000	-4.814303
0 days 00:00:14.150000	-4.989621
0 days 00:00:14.160000	-5.034608
0 days 00:00:14.170000	-4.922219999999999
0 days 00:00:14.180000	-4.710856
0 days 00:00:14.190000	-4.25705
