# Supplementary material for: A topological data analysis-based method for gait signals with an application to the study of multiple sclerosis
Source: PLoS One. 2022 May 13;17(5):e0268475. doi: 10.1371/journal.pone.0268475 (PMC9106173; doi:10.1371/journal.pone.0268475)
Supplement: S1 Data — (ZIP) [file pone.0268475.s005.zip › PlosOneData/Pathological_subjects/MS_302]

	Gyr_Y
0 days 00:00:06.170000	-5.117135
0 days 00:00:06.180000	-5.702351
0 days 00:00:06.190000	-5.375496
0 days 00:00:06.200000	-5.039162999999999
0 days 00:00:06.210000	-4.571823
0 days 00:00:06.220000	-3.858979
0 days 00:00:06.230000	-2.879654
0 days 00:00:06.240000	-1.9843509999999998
0 days 00:00:06.250000	-0.551081
0 days 00:00:06.260000	-0.5172869999999999
0 days 00:00:06.270000	-0.406617
0 days 00:00:06.280000	-0.290298
0 days 00:00:06.290000	-0.128661
0 days 00:00:06.300000	0.028595999999999996
0 days 00:00:06.310000	0.11069200000000001
0 days 00:00:06.320000	0.163142
0 days 00:00:06.330000	0.109099
0 days 00:00:06.340000	0.07255199999999999
0 days 00:00:06.350000	0.068736
0 days 00:00:06.360000	0.051789
0 days 00:00:06.370000	0.001791
0 days 00:00:06.380000	-0.0019030000000000002
0 days 00:00:06.390000	-0.021357
0 days 00:00:06.400000	-0.02194
0 days 00:00:06.410000	-0.014896000000000001
0 days 00:00:06.420000	0.017403000000000002
0 days 00:00:06.430000	0.049227
0 days 00:00:06.440000	0.06292
0 days 00:00:06.450000	0.037673000000000005
0 days 00:00:06.460000	0.006201
0 days 00:00:06.470000	-0.038018
0 days 00:00:06.480000	-0.060813
0 days 00:00:06.490000	-0.067054
0 days 00:00:06.500000	-0.07155
0 days 00:00:06.510000	-0.074516
0 days 00:00:06.520000	-0.08004700000000001
0 days 00:00:06.530000	-0.043789999999999996
0 days 00:00:06.540000	-0.13891199999999998
0 days 00:00:06.550000	-0.116049
0 days 00:00:06.560000	-0.169149
0 days 00:00:06.570000	-0.003958
0 days 00:00:06.580000	-0.059916
0 days 00:00:06.590000	-0.12093399999999999
0 days 00:00:06.600000	-0.13664300000000001
0 days 00:00:06.610000	-0.169302
0 days 00:00:06.620000	-0.223593
0 days 00:00:06.630000	-0.23455399999999998
0 days 00:00:06.640000	-0.262519
0 days 00:00:06.650000	-0.299041
0 days 00:00:06.660000	-0.399567
0 days 00:00:06.670000	-0.5819479999999999
0 days 00:00:06.680000	-0.816906
0 days 00:00:06.690000	-0.9660799999999999
0 days 00:00:06.700000	-1.1245479999999999
0 days 00:00:06.710000	-1.290214
0 days 00:00:06.720000	-1.4655040000000001
0 days 00:00:06.730000	-1.6529220000000002
0 days 00:00:06.740000	-1.851359
0 days 00:00:06.750000	-2.083868
0 days 00:00:06.760000	-2.3599669999999997
0 days 00:00:06.770000	-2.7164349999999997
0 days 00:00:06.780000	-3.114535
0 days 00:00:06.790000	-3.5431410000000003
0 days 00:00:06.800000	-4.068131
0 days 00:00:06.810000	-4.751503
0 days 00:00:06.820000	-5.606955
0 days 00:00:06.830000	-6.712982000000001
0 days 00:00:06.840000	-8.020394999999999
0 days 00:00:06.850000	-9.148675
0 days 00:00:06.860000	-9.882419
0 days 00:00:06.870000	-9.366842
0 days 00:00:06.880000	-8.629416
0 days 00:00:06.890000	-8.533586
0 days 00:00:06.900000	-8.260155000000001
0 days 00:00:06.910000	-6.532788
0 days 00:00:06.920000	-3.080654
0 days 00:00:06.930000	-0.312909
0 days 00:00:06.940000	1.162123
0 days 00:00:06.950000	2.128264
0 days 00:00:06.960000	2.542494
0 days 00:00:06.970000	2.827118
0 days 00:00:06.980000	3.126054
0 days 00:00:06.990000	3.433471
0 days 00:00:07	3.752264
0 days 00:00:07.010000	4.049961
0 days 00:00:07.020000	4.312853
0 days 00:00:07.030000	4.499333999999999
0 days 00:00:07.040000	4.641255
0 days 00:00:07.050000	4.75185
0 days 00:00:07.060000	4.8421650000000005
0 days 00:00:07.070000	4.923279
0 days 00:00:07.080000	5.00074
0 days 00:00:07.090000	5.127441
0 days 00:00:07.100000	5.302499
0 days 00:00:07.110000	5.444989
0 days 00:00:07.120000	5.554807
0 days 00:00:07.130000	5.618275
0 days 00:00:07.140000	5.596844
0 days 00:00:07.150000	5.47429
0 days 00:00:07.160000	5.257282
0 days 00:00:07.170000	5.067805
0 days 00:00:07.180000	5.078814
0 days 00:00:07.190000	5.2042019999999996
0 days 00:00:07.200000	5.245185
0 days 00:00:07.210000	5.142208
0 days 00:00:07.220000	4.987091
0 days 00:00:07.230000	4.9297629999999995
0 days 00:00:07.240000	5.006683
0 days 00:00:07.250000	5.03458
0 days 00:00:07.260000	4.627724
0 days 00:00:07.270000	3.9369169999999998
0 days 00:00:07.280000	2.996241
0 days 00:00:07.290000	2.00053
0 days 00:00:07.300000	0.8202299999999999
0 days 00:00:07.310000	-0.337974
0 days 00:00:07.320000	-1.527213
0 days 00:00:07.330000	-4.625821
0 days 00:00:07.340000	-6.4531849999999995
0 days 00:00:07.350000	-5.631546
0 days 00:00:07.360000	-5.029394
0 days 00:00:07.370000	-5.215757
0 days 00:00:07.380000	-4.072825
0 days 00:00:07.390000	-3.070198
0 days 00:00:07.400000	-1.272424
0 days 00:00:07.410000	-0.8118810000000001
0 days 00:00:07.420000	-0.665618
0 days 00:00:07.430000	-0.633091
0 days 00:00:07.440000	-0.449017
0 days 00:00:07.450000	-0.337922
0 days 00:00:07.460000	-0.171595
0 days 00:00:07.470000	-0.097613
0 days 00:00:07.480000	-0.052363
0 days 00:00:07.490000	-0.030295999999999997
0 days 00:00:07.500000	-0.024803
0 days 00:00:07.510000	-0.045703
0 days 00:00:07.520000	-0.07658999999999999
0 days 00:00:07.530000	-0.08576900000000001
0 days 00:00:07.540000	-0.081705
0 days 00:00:07.550000	-0.103176
0 days 00:00:07.560000	-0.06678300000000001
0 days 00:00:07.570000	-0.040005
0 days 00:00:07.580000	-0.010578
0 days 00:00:07.590000	-0.013815000000000001
0 days 00:00:07.600000	-0.006469
0 days 00:00:07.610000	0.00847
0 days 00:00:07.620000	0.0048909999999999995
0 days 00:00:07.630000	0.007515000000000001
0 days 00:00:07.640000	-0.0066489999999999995
0 days 00:00:07.650000	-0.018172
0 days 00:00:07.660000	-0.082272
0 days 00:00:07.670000	-0.1274
0 days 00:00:07.680000	-0.147673
0 days 00:00:07.690000	-0.06559
0 days 00:00:07.700000	0.017772
0 days 00:00:07.710000	-0.04795
0 days 00:00:07.720000	-0.081138
0 days 00:00:07.730000	-0.083273
0 days 00:00:07.740000	-0.094717
0 days 00:00:07.750000	-0.15646400000000002
0 days 00:00:07.760000	-0.190778
0 days 00:00:07.770000	-0.214256
0 days 00:00:07.780000	-0.224282
0 days 00:00:07.790000	-0.25349299999999997
0 days 00:00:07.800000	-0.315887
0 days 00:00:07.810000	-0.42241000000000006
0 days 00:00:07.820000	-0.6108210000000001
0 days 00:00:07.830000	-0.759897
0 days 00:00:07.840000	-0.9100010000000001
0 days 00:00:07.850000	-1.093121
0 days 00:00:07.860000	-1.310442
0 days 00:00:07.870000	-1.5513549999999998
0 days 00:00:07.880000	-1.8062349999999998
0 days 00:00:07.890000	-2.0992889999999997
0 days 00:00:07.900000	-2.403032
0 days 00:00:07.910000	-2.79169
0 days 00:00:07.920000	-3.251051
0 days 00:00:07.930000	-3.77728
0 days 00:00:07.940000	-4.389562000000001
0 days 00:00:07.950000	-5.169395
0 days 00:00:07.960000	-6.041333
0 days 00:00:07.970000	-7.119236999999999
0 days 00:00:07.980000	-8.372478
0 days 00:00:07.990000	-9.356727000000001
0 days 00:00:08	-9.830729
0 days 00:00:08.010000	-9.44828
0 days 00:00:08.020000	-8.837569
0 days 00:00:08.030000	-8.636157
0 days 00:00:08.040000	-8.152059
0 days 00:00:08.050000	-6.220344
0 days 00:00:08.060000	-2.542713
0 days 00:00:08.070000	0.244
0 days 00:00:08.080000	1.4521
0 days 00:00:08.090000	2.140786
0 days 00:00:08.100000	2.3163
0 days 00:00:08.110000	2.5053959999999997
0 days 00:00:08.120000	2.77935
0 days 00:00:08.130000	3.064131
0 days 00:00:08.140000	3.321457
0 days 00:00:08.150000	3.571022
0 days 00:00:08.160000	3.8028370000000002
0 days 00:00:08.170000	4.0125839999999995
0 days 00:00:08.180000	4.207234
0 days 00:00:08.190000	4.3947400000000005
0 days 00:00:08.200000	4.556682
0 days 00:00:08.210000	4.711215
0 days 00:00:08.220000	4.856730000000001
0 days 00:00:08.230000	5.026808
0 days 00:00:08.240000	5.201333
0 days 00:00:08.250000	5.377574
0 days 00:00:08.260000	5.53268
0 days 00:00:08.270000	5.673087000000001
0 days 00:00:08.280000	5.787866
0 days 00:00:08.290000	5.834479
0 days 00:00:08.300000	5.799297
0 days 00:00:08.310000	5.62303
0 days 00:00:08.320000	5.369669999999999
0 days 00:00:08.330000	5.2149849999999995
0 days 00:00:08.340000	5.31442
0 days 00:00:08.350000	5.5111
0 days 00:00:08.360000	5.5617849999999995
0 days 00:00:08.370000	5.636068
0 days 00:00:08.380000	5.688691
0 days 00:00:08.390000	5.683027
0 days 00:00:08.400000	5.527164
0 days 00:00:08.410000	5.248092
0 days 00:00:08.420000	4.764442
0 days 00:00:08.430000	4.130548999999999
0 days 00:00:08.440000	3.304475
0 days 00:00:08.450000	2.17674
0 days 00:00:08.460000	0.735483
0 days 00:00:08.470000	-0.670128
0 days 00:00:08.480000	-1.646321
0 days 00:00:08.490000	-2.18656
0 days 00:00:08.500000	-2.191452
0 days 00:00:08.510000	-4.960058999999999
0 days 00:00:08.520000	-4.9659
0 days 00:00:08.530000	-6.708438
0 days 00:00:08.540000	-5.82324
0 days 00:00:08.550000	-4.746763
0 days 00:00:08.560000	-4.033296
0 days 00:00:08.570000	-3.310339
0 days 00:00:08.580000	-2.8496479999999997
0 days 00:00:08.590000	-2.1300529999999998
0 days 00:00:08.600000	-1.084747
0 days 00:00:08.610000	-0.93932
0 days 00:00:08.620000	-0.70162
0 days 00:00:08.630000	-0.498879
0 days 00:00:08.640000	-0.315862
0 days 00:00:08.650000	-0.234248
0 days 00:00:08.660000	-0.081195
0 days 00:00:08.670000	-0.064212
0 days 00:00:08.680000	-0.015965
0 days 00:00:08.690000	0.006976
0 days 00:00:08.700000	-0.02023
0 days 00:00:08.710000	-0.061279999999999994
0 days 00:00:08.720000	-0.07621499999999999
0 days 00:00:08.730000	-0.080714
0 days 00:00:08.740000	-0.073702
0 days 00:00:08.750000	-0.070339
0 days 00:00:08.760000	-0.028265
0 days 00:00:08.770000	0.0032479999999999996
0 days 00:00:08.780000	0.040827999999999996
0 days 00:00:08.790000	0.05173
0 days 00:00:08.800000	0.044055000000000004
0 days 00:00:08.810000	0.043116
0 days 00:00:08.820000	0.039833999999999994
0 days 00:00:08.830000	0.035195
0 days 00:00:08.840000	0.047985
0 days 00:00:08.850000	0.027808999999999997
0 days 00:00:08.860000	-0.026447000000000002
0 days 00:00:08.870000	-0.022761
0 days 00:00:08.880000	-0.062902
0 days 00:00:08.890000	0.052115999999999996
0 days 00:00:08.900000	0.125102
0 days 00:00:08.910000	0.079975
0 days 00:00:08.920000	-0.029049000000000002
0 days 00:00:08.930000	-0.007404000000000001
0 days 00:00:08.940000	-0.00268
0 days 00:00:08.950000	-0.042816
0 days 00:00:08.960000	-0.036558
0 days 00:00:08.970000	-0.10831099999999999
0 days 00:00:08.980000	-0.165713
0 days 00:00:08.990000	-0.205762
0 days 00:00:09	-0.226343
0 days 00:00:09.010000	-0.254316
0 days 00:00:09.020000	-0.299533
0 days 00:00:09.030000	-0.449531
0 days 00:00:09.040000	-0.668237
0 days 00:00:09.050000	-0.9049950000000001
0 days 00:00:09.060000	-1.100789
0 days 00:00:09.070000	-1.30839
0 days 00:00:09.080000	-1.5263120000000001
0 days 00:00:09.090000	-1.7883799999999999
0 days 00:00:09.100000	-2.105076
0 days 00:00:09.110000	-2.470801
0 days 00:00:09.120000	-2.889868
0 days 00:00:09.130000	-3.3746709999999998
0 days 00:00:09.140000	-3.908034
0 days 00:00:09.150000	-4.493732
0 days 00:00:09.160000	-5.239136
0 days 00:00:09.170000	-6.202668
0 days 00:00:09.180000	-7.369842
0 days 00:00:09.190000	-8.621068
0 days 00:00:09.200000	-9.549769
0 days 00:00:09.210000	-9.544831
0 days 00:00:09.220000	-9.013103
0 days 00:00:09.230000	-8.948831
0 days 00:00:09.240000	-8.762025999999999
0 days 00:00:09.250000	-7.3515179999999996
0 days 00:00:09.260000	-4.407691000000001
