# Supplementary material for: A topological data analysis-based method for gait signals with an application to the study of multiple sclerosis
Source: PLoS One. 2022 May 13;17(5):e0268475. doi: 10.1371/journal.pone.0268475 (PMC9106173; doi:10.1371/journal.pone.0268475)
Supplement: S1 Data — (ZIP) [file pone.0268475.s005.zip › PlosOneData/Pathological_subjects/MS_130]

	Gyr_Y
0 days 00:00:07.180000	-0.562513
0 days 00:00:07.190000	-1.351305
0 days 00:00:07.200000	-1.717436
0 days 00:00:07.210000	-1.582431
0 days 00:00:07.220000	-1.9861520000000001
0 days 00:00:07.230000	-2.181684
0 days 00:00:07.240000	-1.6933740000000002
0 days 00:00:07.250000	-1.1622270000000001
0 days 00:00:07.260000	-1.046805
0 days 00:00:07.270000	-0.795562
0 days 00:00:07.280000	-0.723492
0 days 00:00:07.290000	-0.48238500000000006
0 days 00:00:07.300000	-0.15378699999999998
0 days 00:00:07.310000	0.283953
0 days 00:00:07.320000	0.19284600000000002
0 days 00:00:07.330000	0.267584
0 days 00:00:07.340000	0.288296
0 days 00:00:07.350000	0.249266
0 days 00:00:07.360000	0.23107199999999997
0 days 00:00:07.370000	0.23070100000000002
0 days 00:00:07.380000	0.185357
0 days 00:00:07.390000	0.168743
0 days 00:00:07.400000	0.137374
0 days 00:00:07.410000	0.095601
0 days 00:00:07.420000	0.122779
0 days 00:00:07.430000	0.118252
0 days 00:00:07.440000	0.142451
0 days 00:00:07.450000	0.148553
0 days 00:00:07.460000	0.110596
0 days 00:00:07.470000	0.21081799999999998
0 days 00:00:07.480000	0.185311
0 days 00:00:07.490000	0.252075
0 days 00:00:07.500000	0.225767
0 days 00:00:07.510000	0.24840700000000002
0 days 00:00:07.520000	0.192944
0 days 00:00:07.530000	0.157038
0 days 00:00:07.540000	0.14414100000000002
0 days 00:00:07.550000	0.104573
0 days 00:00:07.560000	0.08419
0 days 00:00:07.570000	0.062002999999999996
0 days 00:00:07.580000	0.046812
0 days 00:00:07.590000	0.032529
0 days 00:00:07.600000	0.015943000000000002
0 days 00:00:07.610000	0.008331
0 days 00:00:07.620000	0.00267
0 days 00:00:07.630000	-0.006512
0 days 00:00:07.640000	-0.010409
0 days 00:00:07.650000	-0.045575
0 days 00:00:07.660000	-0.053848
0 days 00:00:07.670000	-0.092306
0 days 00:00:07.680000	-0.11191500000000001
0 days 00:00:07.690000	-0.1179
0 days 00:00:07.700000	-0.12518800000000002
0 days 00:00:07.710000	-0.12061600000000001
0 days 00:00:07.720000	-0.114428
0 days 00:00:07.730000	-0.10826400000000001
0 days 00:00:07.740000	-0.091007
0 days 00:00:07.750000	-0.087279
0 days 00:00:07.760000	-0.08379600000000001
0 days 00:00:07.770000	-0.08147
0 days 00:00:07.780000	-0.081439
0 days 00:00:07.790000	-0.07633999999999999
0 days 00:00:07.800000	-0.053017999999999996
0 days 00:00:07.810000	-0.07057100000000001
0 days 00:00:07.820000	-0.059025
0 days 00:00:07.830000	-0.06518099999999999
0 days 00:00:07.840000	-0.071155
0 days 00:00:07.850000	-0.077792
0 days 00:00:07.860000	-0.094337
0 days 00:00:07.870000	-0.11772300000000001
0 days 00:00:07.880000	-0.144347
0 days 00:00:07.890000	-0.18461
0 days 00:00:07.900000	-0.23150500000000002
0 days 00:00:07.910000	-0.267768
0 days 00:00:07.920000	-0.396776
0 days 00:00:07.930000	-0.442165
0 days 00:00:07.940000	-0.543407
0 days 00:00:07.950000	-0.6602319999999999
0 days 00:00:07.960000	-0.767523
0 days 00:00:07.970000	-0.9065059999999999
0 days 00:00:07.980000	-1.024462
0 days 00:00:07.990000	-1.13622
0 days 00:00:08	-1.247552
0 days 00:00:08.010000	-1.3523530000000001
0 days 00:00:08.020000	-1.471067
0 days 00:00:08.030000	-1.582948
0 days 00:00:08.040000	-1.705958
0 days 00:00:08.050000	-1.8173130000000002
0 days 00:00:08.060000	-1.9388990000000002
0 days 00:00:08.070000	-2.123552
0 days 00:00:08.080000	-2.364029
0 days 00:00:08.090000	-2.631209
0 days 00:00:08.100000	-2.958227
0 days 00:00:08.110000	-3.19447
0 days 00:00:08.120000	-3.5088980000000003
0 days 00:00:08.130000	-3.8368830000000003
0 days 00:00:08.140000	-4.1429860000000005
0 days 00:00:08.150000	-4.45729
0 days 00:00:08.160000	-4.8681
0 days 00:00:08.170000	-5.232809
0 days 00:00:08.180000	-5.452847
0 days 00:00:08.190000	-5.622202
0 days 00:00:08.200000	-5.827913
0 days 00:00:08.210000	-5.973580999999999
0 days 00:00:08.220000	-6.0442540000000005
0 days 00:00:08.230000	-6.102449
0 days 00:00:08.240000	-6.14931
0 days 00:00:08.250000	-5.991461
0 days 00:00:08.260000	-5.622023
0 days 00:00:08.270000	-4.934680999999999
0 days 00:00:08.280000	-4.176068
0 days 00:00:08.290000	-2.858948
0 days 00:00:08.300000	-1.480677
0 days 00:00:08.310000	0.09059400000000001
0 days 00:00:08.320000	1.295185
0 days 00:00:08.330000	2.408467
0 days 00:00:08.340000	7.1416889999999995
0 days 00:00:08.350000	4.451554
0 days 00:00:08.360000	4.064458
0 days 00:00:08.370000	4.283634999999999
0 days 00:00:08.380000	4.472265
0 days 00:00:08.390000	4.773766999999999
0 days 00:00:08.400000	5.068157
0 days 00:00:08.410000	5.266845
0 days 00:00:08.420000	5.448523000000001
0 days 00:00:08.430000	5.541308
0 days 00:00:08.440000	5.615471
0 days 00:00:08.450000	5.60798
0 days 00:00:08.460000	5.578823000000001
0 days 00:00:08.470000	5.617259
0 days 00:00:08.480000	5.605929
0 days 00:00:08.490000	5.513783
0 days 00:00:08.500000	5.390857
0 days 00:00:08.510000	5.2168790000000005
0 days 00:00:08.520000	4.811152
0 days 00:00:08.530000	4.3690430000000005
0 days 00:00:08.540000	4.263679
0 days 00:00:08.550000	4.0025889999999995
0 days 00:00:08.560000	3.3982050000000004
0 days 00:00:08.570000	2.653771
0 days 00:00:08.580000	1.9289439999999998
0 days 00:00:08.590000	1.52664
0 days 00:00:08.600000	1.8407779999999998
0 days 00:00:08.610000	2.7289369999999997
0 days 00:00:08.620000	3.2083459999999997
0 days 00:00:08.630000	3.054973
0 days 00:00:08.640000	2.447457
0 days 00:00:08.650000	1.9219119999999998
0 days 00:00:08.660000	1.646754
0 days 00:00:08.670000	1.39952
0 days 00:00:08.680000	1.022362
0 days 00:00:08.690000	0.498738
0 days 00:00:08.700000	-0.028381
0 days 00:00:08.710000	-0.468038
0 days 00:00:08.720000	-0.8582569999999999
0 days 00:00:08.730000	-1.6425490000000003
0 days 00:00:08.740000	-2.2927
0 days 00:00:08.750000	-1.455965
0 days 00:00:08.760000	-1.293992
0 days 00:00:08.770000	-1.9557189999999998
0 days 00:00:08.780000	-1.845865
0 days 00:00:08.790000	-1.470839
0 days 00:00:08.800000	-1.380498
0 days 00:00:08.810000	-1.388736
0 days 00:00:08.820000	-1.465639
0 days 00:00:08.830000	-1.557723
0 days 00:00:08.840000	-1.517911
0 days 00:00:08.850000	-1.321502
0 days 00:00:08.860000	-1.127129
0 days 00:00:08.870000	-0.706956
0 days 00:00:08.880000	-0.526518
0 days 00:00:08.890000	-0.640263
0 days 00:00:08.900000	-0.37995999999999996
0 days 00:00:08.910000	-0.28938600000000003
0 days 00:00:08.920000	-0.340015
0 days 00:00:08.930000	-0.242844
0 days 00:00:08.940000	-0.126654
0 days 00:00:08.950000	-0.12474500000000001
0 days 00:00:08.960000	-0.07774500000000001
0 days 00:00:08.970000	-0.07056799999999999
0 days 00:00:08.980000	-0.065997
0 days 00:00:08.990000	-0.027438999999999998
0 days 00:00:09	0.0034170000000000003
0 days 00:00:09.010000	-0.002721
0 days 00:00:09.020000	0.013013
0 days 00:00:09.030000	0.03713
0 days 00:00:09.040000	0.028111
0 days 00:00:09.050000	0.025841000000000003
0 days 00:00:09.060000	0.017528
0 days 00:00:09.070000	0.031622000000000004
0 days 00:00:09.080000	-0.007316
0 days 00:00:09.090000	-0.021405
0 days 00:00:09.100000	-0.039849
0 days 00:00:09.110000	-0.069241
0 days 00:00:09.120000	-0.113919
0 days 00:00:09.130000	-0.13180999999999998
0 days 00:00:09.140000	-0.150894
0 days 00:00:09.150000	-0.183569
0 days 00:00:09.160000	-0.189948
0 days 00:00:09.170000	-0.20963099999999998
0 days 00:00:09.180000	-0.215721
0 days 00:00:09.190000	-0.191125
0 days 00:00:09.200000	-0.173527
0 days 00:00:09.210000	-0.168475
0 days 00:00:09.220000	-0.18343800000000002
0 days 00:00:09.230000	-0.199829
0 days 00:00:09.240000	-0.205379
0 days 00:00:09.250000	-0.201732
0 days 00:00:09.260000	-0.183668
0 days 00:00:09.270000	-0.157701
0 days 00:00:09.280000	-0.148998
0 days 00:00:09.290000	-0.126648
0 days 00:00:09.300000	-0.146471
0 days 00:00:09.310000	-0.121208
0 days 00:00:09.320000	-0.154129
0 days 00:00:09.330000	-0.163604
0 days 00:00:09.340000	-0.186004
0 days 00:00:09.350000	-0.180896
0 days 00:00:09.360000	-0.197409
0 days 00:00:09.370000	-0.210702
0 days 00:00:09.380000	-0.230397
0 days 00:00:09.390000	-0.249846
0 days 00:00:09.400000	-0.260827
0 days 00:00:09.410000	-0.272735
0 days 00:00:09.420000	-0.281528
0 days 00:00:09.430000	-0.29268099999999997
0 days 00:00:09.440000	-0.312945
0 days 00:00:09.450000	-0.310537
0 days 00:00:09.460000	-0.32167399999999996
0 days 00:00:09.470000	-0.345105
0 days 00:00:09.480000	-0.37593699999999997
0 days 00:00:09.490000	-0.423587
0 days 00:00:09.500000	-0.48674300000000004
0 days 00:00:09.510000	-0.5546439999999999
0 days 00:00:09.520000	-0.624778
0 days 00:00:09.530000	-0.69308
0 days 00:00:09.540000	-0.791551
0 days 00:00:09.550000	-0.840058
0 days 00:00:09.560000	-0.994409
0 days 00:00:09.570000	-1.196657
0 days 00:00:09.580000	-1.3261610000000001
0 days 00:00:09.590000	-1.5894700000000002
0 days 00:00:09.600000	-1.9758529999999999
0 days 00:00:09.610000	-2.333416
0 days 00:00:09.620000	-2.744554
0 days 00:00:09.630000	-3.1936430000000002
0 days 00:00:09.640000	-3.6260519999999996
0 days 00:00:09.650000	-4.099471
0 days 00:00:09.660000	-4.493419
0 days 00:00:09.670000	-4.832289
0 days 00:00:09.680000	-5.137103
0 days 00:00:09.690000	-5.495264
0 days 00:00:09.700000	-5.736496
0 days 00:00:09.710000	-5.967687000000001
0 days 00:00:09.720000	-5.890067
0 days 00:00:09.730000	-5.482449
0 days 00:00:09.740000	-5.2736730000000005
0 days 00:00:09.750000	-4.756419999999999
0 days 00:00:09.760000	-3.7365209999999998
0 days 00:00:09.770000	-2.244201
0 days 00:00:09.780000	-0.54915
0 days 00:00:09.790000	0.321731
0 days 00:00:09.800000	2.5038650000000002
0 days 00:00:09.810000	4.390388
0 days 00:00:09.820000	3.135561
0 days 00:00:09.830000	4.0762849999999995
0 days 00:00:09.840000	4.557555000000001
0 days 00:00:09.850000	4.8046489999999995
0 days 00:00:09.860000	4.909287
0 days 00:00:09.870000	5.111098
0 days 00:00:09.880000	5.310385
0 days 00:00:09.890000	5.5309870000000005
0 days 00:00:09.900000	5.726598
0 days 00:00:09.910000	5.817105000000001
0 days 00:00:09.920000	5.965939
0 days 00:00:09.930000	6.070603
0 days 00:00:09.940000	6.135033999999999
0 days 00:00:09.950000	6.1112839999999995
0 days 00:00:09.960000	5.860303
0 days 00:00:09.970000	5.538735
0 days 00:00:09.980000	4.940494
0 days 00:00:09.990000	4.512132
0 days 00:00:10	4.241478
0 days 00:00:10.010000	3.654372
0 days 00:00:10.020000	2.761572
0 days 00:00:10.030000	2.123082
0 days 00:00:10.040000	1.630041
0 days 00:00:10.050000	1.3695389999999998
0 days 00:00:10.060000	1.669527
0 days 00:00:10.070000	2.069973
0 days 00:00:10.080000	1.9345560000000002
0 days 00:00:10.090000	1.605855
0 days 00:00:10.100000	1.350861
0 days 00:00:10.110000	1.060542
0 days 00:00:10.120000	0.682133
0 days 00:00:10.130000	-0.033616
0 days 00:00:10.140000	-0.62367
0 days 00:00:10.150000	-1.9194810000000002
0 days 00:00:10.160000	-3.468057
0 days 00:00:10.170000	-2.265613
0 days 00:00:10.180000	-2.4079650000000004
0 days 00:00:10.190000	-2.946524
0 days 00:00:10.200000	-2.139336
0 days 00:00:10.210000	-1.7914900000000002
0 days 00:00:10.220000	-1.7995869999999998
0 days 00:00:10.230000	-1.389151
0 days 00:00:10.240000	-1.136986
0 days 00:00:10.250000	-1.026705
0 days 00:00:10.260000	-0.8459909999999999
0 days 00:00:10.270000	-0.5509689999999999
0 days 00:00:10.280000	-0.230179
0 days 00:00:10.290000	-0.101375
0 days 00:00:10.300000	0.024906
0 days 00:00:10.310000	0.11335
0 days 00:00:10.320000	0.184089
0 days 00:00:10.330000	0.26064499999999996
0 days 00:00:10.340000	0.218498
0 days 00:00:10.350000	0.173798
0 days 00:00:10.360000	0.147776
0 days 00:00:10.370000	0.159772
0 days 00:00:10.380000	0.21429099999999998
0 days 00:00:10.390000	0.20526999999999998
0 days 00:00:10.400000	0.183639
0 days 00:00:10.410000	0.19666199999999998
0 days 00:00:10.420000	0.196547
0 days 00:00:10.430000	0.196213
0 days 00:00:10.440000	0.199992
0 days 00:00:10.450000	0.202274
0 days 00:00:10.460000	0.193943
0 days 00:00:10.470000	0.196536
0 days 00:00:10.480000	0.199766
0 days 00:00:10.490000	0.21311100000000002
0 days 00:00:10.500000	0.223316
0 days 00:00:10.510000	0.21969499999999997
0 days 00:00:10.520000	0.236104
0 days 00:00:10.530000	0.223816
0 days 00:00:10.540000	0.196582
0 days 00:00:10.550000	0.159457
0 days 00:00:10.560000	0.149386
0 days 00:00:10.570000	0.126467
0 days 00:00:10.580000	0.098855
0 days 00:00:10.590000	0.07684400000000001
0 days 00:00:10.600000	0.056686
0 days 00:00:10.610000	0.032749
0 days 00:00:10.620000	0.004118999999999999
0 days 00:00:10.630000	-0.009807999999999999
0 days 00:00:10.640000	-0.006793
0 days 00:00:10.650000	-0.004497999999999999
0 days 00:00:10.660000	0.0095
0 days 00:00:10.670000	0.022795
0 days 00:00:10.680000	0.03475
0 days 00:00:10.690000	0.039744999999999996
0 days 00:00:10.700000	0.054112
0 days 00:00:10.710000	0.055147
0 days 00:00:10.720000	0.058611
0 days 00:00:10.730000	0.060269
0 days 00:00:10.740000	0.048244999999999996
0 days 00:00:10.750000	0.034386
0 days 00:00:10.760000	0.019084999999999998
0 days 00:00:10.770000	-0.013947
0 days 00:00:10.780000	-0.04712
0 days 00:00:10.790000	-0.11139
0 days 00:00:10.800000	-0.196517
0 days 00:00:10.810000	-0.304157
0 days 00:00:10.820000	-0.443212
0 days 00:00:10.830000	-0.584345
0 days 00:00:10.840000	-0.750129
0 days 00:00:10.850000	-0.9505319999999999
0 days 00:00:10.860000	-1.245008
0 days 00:00:10.870000	-1.6054959999999998
0 days 00:00:10.880000	-2.198332
0 days 00:00:10.890000	-2.674758
0 days 00:00:10.900000	-3.116005
0 days 00:00:10.910000	-3.5510339999999996
0 days 00:00:10.920000	-3.940067
0 days 00:00:10.930000	-4.408824
0 days 00:00:10.940000	-4.831133
0 days 00:00:10.950000	-5.212992
0 days 00:00:10.960000	-5.487532
0 days 00:00:10.970000	-5.692975
0 days 00:00:10.980000	-5.548218
0 days 00:00:10.990000	-4.657184
0 days 00:00:11	-4.021477
0 days 00:00:11.010000	-3.5076
0 days 00:00:11.020000	-3.060893
0 days 00:00:11.030000	-2.432541
0 days 00:00:11.040000	-1.6873310000000001
0 days 00:00:11.050000	-0.926199
0 days 00:00:11.060000	-0.612595
0 days 00:00:11.070000	-0.286482
0 days 00:00:11.080000	0.119663
0 days 00:00:11.090000	0.50583
0 days 00:00:11.100000	0.8493700000000001
0 days 00:00:11.110000	1.133133
0 days 00:00:11.120000	1.3784450000000001
0 days 00:00:11.130000	1.6722009999999998
0 days 00:00:11.140000	2.014144
0 days 00:00:11.150000	2.335756
0 days 00:00:11.160000	2.634593
0 days 00:00:11.170000	2.947937
0 days 00:00:11.180000	3.192012
0 days 00:00:11.190000	3.4266050000000003
0 days 00:00:11.200000	3.633982
0 days 00:00:11.210000	3.7795199999999998
0 days 00:00:11.220000	3.88295
0 days 00:00:11.230000	3.9353010000000004
0 days 00:00:11.240000	3.924682
0 days 00:00:11.250000	3.8239360000000002
0 days 00:00:11.260000	3.618907
0 days 00:00:11.270000	3.426285
0 days 00:00:11.280000	3.376469
0 days 00:00:11.290000	3.2639720000000003
0 days 00:00:11.300000	2.8957759999999997
0 days 00:00:11.310000	2.294912
0 days 00:00:11.320000	1.582892
0 days 00:00:11.330000	0.9285040000000001
0 days 00:00:11.340000	0.45143
0 days 00:00:11.350000	0.195277
0 days 00:00:11.360000	0.290419
0 days 00:00:11.370000	0.8548600000000001
0 days 00:00:11.380000	1.662768
0 days 00:00:11.390000	2.273096
0 days 00:00:11.400000	2.493158
0 days 00:00:11.410000	2.19418
0 days 00:00:11.420000	1.691169
0 days 00:00:11.430000	1.3781860000000001
0 days 00:00:11.440000	1.157155
0 days 00:00:11.450000	0.885749
0 days 00:00:11.460000	0.46131099999999997
0 days 00:00:11.470000	-0.003077
0 days 00:00:11.480000	-0.39146
0 days 00:00:11.490000	-0.7016720000000001
0 days 00:00:11.500000	-0.928241
0 days 00:00:11.510000	-1.1070950000000002
0 days 00:00:11.520000	-1.2536200000000002
0 days 00:00:11.530000	-1.312522
0 days 00:00:11.540000	-1.2941639999999999
0 days 00:00:11.550000	-1.291461
0 days 00:00:11.560000	-1.580225
0 days 00:00:11.570000	-1.6868189999999998
0 days 00:00:11.580000	-1.519763
0 days 00:00:11.590000	-1.758803
0 days 00:00:11.600000	-2.849924
0 days 00:00:11.610000	-2.879895
0 days 00:00:11.620000	-2.495975
0 days 00:00:11.630000	-1.9091490000000002
0 days 00:00:11.640000	-1.405669
0 days 00:00:11.650000	-1.356351
0 days 00:00:11.660000	-1.415058
0 days 00:00:11.670000	-1.080345
0 days 00:00:11.680000	-0.781968
0 days 00:00:11.690000	-0.41189
0 days 00:00:11.700000	0.098857
0 days 00:00:11.710000	0.402219
0 days 00:00:11.720000	0.44727700000000004
0 days 00:00:11.730000	0.451208
0 days 00:00:11.740000	0.401312
0 days 00:00:11.750000	0.396847
0 days 00:00:11.760000	0.344727
0 days 00:00:11.770000	0.328943
0 days 00:00:11.780000	0.254839
0 days 00:00:11.790000	0.187775
0 days 00:00:11.800000	0.16053699999999999
0 days 00:00:11.810000	0.127572
0 days 00:00:11.820000	0.067762
0 days 00:00:11.830000	0.082785
0 days 00:00:11.840000	0.09890700000000001
0 days 00:00:11.850000	0.08544299999999999
0 days 00:00:11.860000	0.112044
0 days 00:00:11.870000	0.116674
0 days 00:00:11.880000	0.128778
0 days 00:00:11.890000	0.12309400000000001
0 days 00:00:11.900000	0.124931
0 days 00:00:11.910000	0.10413299999999999
0 days 00:00:11.920000	0.067898
0 days 00:00:11.930000	0.049999
0 days 00:00:11.940000	0.017003
0 days 00:00:11.950000	-0.016304
0 days 00:00:11.960000	-0.050171
0 days 00:00:11.970000	-0.06393
0 days 00:00:11.980000	-0.05565
0 days 00:00:11.990000	-0.041826
0 days 00:00:12	-0.023012
0 days 00:00:12.010000	-0.001417
0 days 00:00:12.020000	0.024367
0 days 00:00:12.030000	0.026272000000000004
0 days 00:00:12.040000	0.029625
0 days 00:00:12.050000	0.028175
0 days 00:00:12.060000	0.020471
0 days 00:00:12.070000	0.019691
0 days 00:00:12.080000	0.016628999999999998
0 days 00:00:12.090000	0.024742
0 days 00:00:12.100000	0.002208
0 days 00:00:12.110000	0.023489
0 days 00:00:12.120000	0.016651
0 days 00:00:12.130000	-0.027668
0 days 00:00:12.140000	-0.036707
0 days 00:00:12.150000	-0.067812
0 days 00:00:12.160000	-0.085948
0 days 00:00:12.170000	-0.09257699999999999
0 days 00:00:12.180000	-0.10561500000000001
0 days 00:00:12.190000	-0.11030899999999999
0 days 00:00:12.200000	-0.111391
0 days 00:00:12.210000	-0.120807
0 days 00:00:12.220000	-0.154712
0 days 00:00:12.230000	-0.168751
0 days 00:00:12.240000	-0.191417
0 days 00:00:12.250000	-0.190745
0 days 00:00:12.260000	-0.228167
0 days 00:00:12.270000	-0.250582
0 days 00:00:12.280000	-0.292987
0 days 00:00:12.290000	-0.318768
0 days 00:00:12.300000	-0.390338
0 days 00:00:12.310000	-0.49525
0 days 00:00:12.320000	-0.5933430000000001
0 days 00:00:12.330000	-0.717391
0 days 00:00:12.340000	-0.8272639999999999
0 days 00:00:12.350000	-0.959842
0 days 00:00:12.360000	-1.024406
0 days 00:00:12.370000	-1.164472
0 days 00:00:12.380000	-1.308057
0 days 00:00:12.390000	-1.446843
0 days 00:00:12.400000	-1.646995
0 days 00:00:12.410000	-1.8510349999999998
0 days 00:00:12.420000	-2.0866279999999997
0 days 00:00:12.430000	-2.432652
0 days 00:00:12.440000	-2.862058
0 days 00:00:12.450000	-3.3143629999999997
0 days 00:00:12.460000	-3.737103
0 days 00:00:12.470000	-4.258966
0 days 00:00:12.480000	-4.817848000000001
0 days 00:00:12.490000	-5.328543
0 days 00:00:12.500000	-5.744681
0 days 00:00:12.510000	-6.108999
0 days 00:00:12.520000	-6.24293
0 days 00:00:12.530000	-6.2364120000000005
0 days 00:00:12.540000	-6.333825
0 days 00:00:12.550000	-6.091036
0 days 00:00:12.560000	-5.618079
0 days 00:00:12.570000	-5.575947
0 days 00:00:12.580000	-5.291212000000001
0 days 00:00:12.590000	-4.433198
0 days 00:00:12.600000	-3.35316
0 days 00:00:12.610000	-2.320713
0 days 00:00:12.620000	-0.364174
0 days 00:00:12.630000	0.48908199999999996
0 days 00:00:12.640000	0.912291
0 days 00:00:12.650000	6.151741
0 days 00:00:12.660000	6.513654
0 days 00:00:12.670000	5.096391000000001
0 days 00:00:12.680000	5.01415
0 days 00:00:12.690000	5.194535
0 days 00:00:12.700000	5.312871
0 days 00:00:12.710000	5.27051
0 days 00:00:12.720000	5.172651999999999
0 days 00:00:12.730000	5.087663
0 days 00:00:12.740000	5.0567459999999995
0 days 00:00:12.750000	5.0138370000000005
0 days 00:00:12.760000	5.021131
0 days 00:00:12.770000	4.991338
0 days 00:00:12.780000	5.01347
0 days 00:00:12.790000	5.044182
0 days 00:00:12.800000	5.061644
0 days 00:00:12.810000	5.082082
0 days 00:00:12.820000	5.092681
0 days 00:00:12.830000	4.931904
0 days 00:00:12.840000	4.676673
0 days 00:00:12.850000	4.51281
0 days 00:00:12.860000	4.434948
0 days 00:00:12.870000	4.270251
0 days 00:00:12.880000	3.906026
0 days 00:00:12.890000	3.2658139999999998
0 days 00:00:12.900000	2.4409419999999997
0 days 00:00:12.910000	1.717166
0 days 00:00:12.920000	1.422299
0 days 00:00:12.930000	1.669714
0 days 00:00:12.940000	2.119185
0 days 00:00:12.950000	2.3459470000000002
0 days 00:00:12.960000	2.2272369999999997
0 days 00:00:12.970000	1.8305330000000002
0 days 00:00:12.980000	1.399858
0 days 00:00:12.990000	1.00637
0 days 00:00:13	0.652456
0 days 00:00:13.010000	0.327146
0 days 00:00:13.020000	0.088367
0 days 00:00:13.030000	-0.084786
0 days 00:00:13.040000	-0.24848800000000001
0 days 00:00:13.050000	-0.415677
0 days 00:00:13.060000	-0.578544
0 days 00:00:13.070000	-0.720484
0 days 00:00:13.080000	-0.831256
0 days 00:00:13.090000	-0.919325
0 days 00:00:13.100000	-0.969665
0 days 00:00:13.110000	-1.144306
0 days 00:00:13.120000	-1.354191
0 days 00:00:13.130000	-0.622587
0 days 00:00:13.140000	-0.531994
0 days 00:00:13.150000	-1.893504
0 days 00:00:13.160000	-2.735558
0 days 00:00:13.170000	-2.44433
0 days 00:00:13.180000	-2.127218
0 days 00:00:13.190000	-1.9018099999999998
0 days 00:00:13.200000	-1.76004
0 days 00:00:13.210000	-1.601228
0 days 00:00:13.220000	-1.50548
0 days 00:00:13.230000	-1.345314
0 days 00:00:13.240000	-1.05719
0 days 00:00:13.250000	-0.992708
0 days 00:00:13.260000	-0.9882479999999999
0 days 00:00:13.270000	-0.647315
0 days 00:00:13.280000	-0.249822
0 days 00:00:13.290000	-0.14314200000000002
0 days 00:00:13.300000	-0.095417
0 days 00:00:13.310000	-0.020296
0 days 00:00:13.320000	-0.03196
0 days 00:00:13.330000	-0.039272
0 days 00:00:13.340000	-0.056383
0 days 00:00:13.350000	-0.058152999999999996
0 days 00:00:13.360000	-0.028870999999999997
0 days 00:00:13.370000	-0.032014
0 days 00:00:13.380000	0.022254
0 days 00:00:13.390000	0.127365
0 days 00:00:13.400000	0.09777899999999999
0 days 00:00:13.410000	0.10439200000000001
0 days 00:00:13.420000	0.101674
0 days 00:00:13.430000	0.091016
0 days 00:00:13.440000	0.132382
0 days 00:00:13.450000	0.149571
0 days 00:00:13.460000	0.161849
0 days 00:00:13.470000	0.14516300000000001
0 days 00:00:13.480000	0.12461199999999999
0 days 00:00:13.490000	0.070543
0 days 00:00:13.500000	0.04073
0 days 00:00:13.510000	0.020777
0 days 00:00:13.520000	0.002745
0 days 00:00:13.530000	0.0007070000000000001
0 days 00:00:13.540000	0.0036630000000000005
0 days 00:00:13.550000	0.022956999999999998
0 days 00:00:13.560000	0.0354
0 days 00:00:13.570000	0.045439999999999994
0 days 00:00:13.580000	0.041964999999999995
0 days 00:00:13.590000	0.032266
0 days 00:00:13.600000	0.01355
0 days 00:00:13.610000	0.009271
0 days 00:00:13.620000	-0.001137
0 days 00:00:13.630000	-0.025675
0 days 00:00:13.640000	-0.039226
0 days 00:00:13.650000	0.005922
0 days 00:00:13.660000	-0.074237
0 days 00:00:13.670000	-0.000935
0 days 00:00:13.680000	-0.035871
0 days 00:00:13.690000	-0.05848
0 days 00:00:13.700000	-0.084811
0 days 00:00:13.710000	-0.09800299999999999
0 days 00:00:13.720000	-0.102605
0 days 00:00:13.730000	-0.107188
0 days 00:00:13.740000	-0.112272
0 days 00:00:13.750000	-0.11105699999999999
0 days 00:00:13.760000	-0.10427
0 days 00:00:13.770000	-0.104341
0 days 00:00:13.780000	-0.107324
0 days 00:00:13.790000	-0.121898
0 days 00:00:13.800000	-0.131829
0 days 00:00:13.810000	-0.151053
0 days 00:00:13.820000	-0.153366
0 days 00:00:13.830000	-0.16661099999999998
0 days 00:00:13.840000	-0.167071
0 days 00:00:13.850000	-0.186838
0 days 00:00:13.860000	-0.18517
0 days 00:00:13.870000	-0.206413
0 days 00:00:13.880000	-0.211693
0 days 00:00:13.890000	-0.237825
0 days 00:00:13.900000	-0.286735
0 days 00:00:13.910000	-0.3738
0 days 00:00:13.920000	-0.42265
0 days 00:00:13.930000	-0.509339
0 days 00:00:13.940000	-0.597905
0 days 00:00:13.950000	-0.729666
0 days 00:00:13.960000	-0.911751
0 days 00:00:13.970000	-1.028247
0 days 00:00:13.980000	-1.146765
0 days 00:00:13.990000	-1.340408
0 days 00:00:14	-1.6150120000000001
0 days 00:00:14.010000	-1.829509
0 days 00:00:14.020000	-2.1858299999999997
0 days 00:00:14.030000	-2.550226
0 days 00:00:14.040000	-2.912282
0 days 00:00:14.050000	-3.358058
0 days 00:00:14.060000	-3.7968050000000004
0 days 00:00:14.070000	-4.275691999999999
0 days 00:00:14.080000	-4.618965
0 days 00:00:14.090000	-4.852511
0 days 00:00:14.100000	-5.018925
0 days 00:00:14.110000	-5.231134
0 days 00:00:14.120000	-5.427548000000001
0 days 00:00:14.130000	-5.5544910000000005
0 days 00:00:14.140000	-5.483005
0 days 00:00:14.150000	-5.143324
0 days 00:00:14.160000	-4.955204
0 days 00:00:14.170000	-4.798555
0 days 00:00:14.180000	-4.495551
0 days 00:00:14.190000	-3.4732879999999997
0 days 00:00:14.200000	-2.57745
0 days 00:00:14.210000	-1.739411
0 days 00:00:14.220000	-0.269676
0 days 00:00:14.230000	0.423116
0 days 00:00:14.240000	0.527302
0 days 00:00:14.250000	5.641124
0 days 00:00:14.260000	5.073005
0 days 00:00:14.270000	4.34652
0 days 00:00:14.280000	4.734995
0 days 00:00:14.290000	4.860218
0 days 00:00:14.300000	4.922184
0 days 00:00:14.310000	4.820143
0 days 00:00:14.320000	4.6577720000000005
0 days 00:00:14.330000	4.610966
0 days 00:00:14.340000	4.584902
0 days 00:00:14.350000	4.570227
0 days 00:00:14.360000	4.583826
0 days 00:00:14.370000	4.582917
0 days 00:00:14.380000	4.58935
0 days 00:00:14.390000	4.584245
0 days 00:00:14.400000	4.610168
0 days 00:00:14.410000	4.608313
0 days 00:00:14.420000	4.5846800000000005
0 days 00:00:14.430000	4.527476999999999
0 days 00:00:14.440000	4.377548
0 days 00:00:14.450000	4.146871
0 days 00:00:14.460000	3.87693
0 days 00:00:14.470000	3.7139860000000002
0 days 00:00:14.480000	3.524203
0 days 00:00:14.490000	3.200776
0 days 00:00:14.500000	2.631097
0 days 00:00:14.510000	1.956343
0 days 00:00:14.520000	1.271219
0 days 00:00:14.530000	0.6933020000000001
0 days 00:00:14.540000	0.392415
0 days 00:00:14.550000	0.6450199999999999
0 days 00:00:14.560000	1.3487360000000002
0 days 00:00:14.570000	2.148216
0 days 00:00:14.580000	2.490912
0 days 00:00:14.590000	2.237219
0 days 00:00:14.600000	1.8002189999999998
0 days 00:00:14.610000	1.463349
0 days 00:00:14.620000	1.3225200000000001
0 days 00:00:14.630000	1.225778
0 days 00:00:14.640000	0.998292
0 days 00:00:14.650000	0.607584
0 days 00:00:14.660000	0.089978
0 days 00:00:14.670000	-0.389733
0 days 00:00:14.680000	-0.8058529999999999
0 days 00:00:14.690000	-1.184606
0 days 00:00:14.700000	-1.572916
0 days 00:00:14.710000	-1.9627189999999999
0 days 00:00:14.720000	-2.3592299999999997
0 days 00:00:14.730000	-2.9207229999999997
0 days 00:00:14.740000	-2.6005990000000003
0 days 00:00:14.750000	-2.207675
0 days 00:00:14.760000	-2.073338
0 days 00:00:14.770000	-2.2562130000000002
0 days 00:00:14.780000	-2.040085
0 days 00:00:14.790000	-1.948924
0 days 00:00:14.800000	-1.979809
0 days 00:00:14.810000	-1.8731630000000001
0 days 00:00:14.820000	-1.77357
0 days 00:00:14.830000	-1.7843529999999999
0 days 00:00:14.840000	-1.5988209999999998
0 days 00:00:14.850000	-1.3410540000000002
0 days 00:00:14.860000	-1.357934
0 days 00:00:14.870000	-1.2327709999999998
0 days 00:00:14.880000	-0.966024
0 days 00:00:14.890000	-0.653439
0 days 00:00:14.900000	0.5060060000000001
0 days 00:00:14.910000	0.648169
0 days 00:00:14.920000	0.45150200000000007
0 days 00:00:14.930000	0.328522
0 days 00:00:14.940000	0.334895
0 days 00:00:14.950000	0.343163
0 days 00:00:14.960000	0.32457199999999997
0 days 00:00:14.970000	0.288754
0 days 00:00:14.980000	0.27731300000000003
0 days 00:00:14.990000	0.26548099999999997
0 days 00:00:15	0.236744
0 days 00:00:15.010000	0.23800900000000003
0 days 00:00:15.020000	0.22130100000000003
0 days 00:00:15.030000	0.22317199999999998
0 days 00:00:15.040000	0.23718899999999998
0 days 00:00:15.050000	0.243029
0 days 00:00:15.060000	0.27117399999999997
0 days 00:00:15.070000	0.28531999999999996
0 days 00:00:15.080000	0.294286
0 days 00:00:15.090000	0.300045
0 days 00:00:15.100000	0.306823
0 days 00:00:15.110000	0.295177
0 days 00:00:15.120000	0.289207
0 days 00:00:15.130000	0.279435
0 days 00:00:15.140000	0.265187
0 days 00:00:15.150000	0.255869
0 days 00:00:15.160000	0.230643
0 days 00:00:15.170000	0.191878
0 days 00:00:15.180000	0.147521
0 days 00:00:15.190000	0.11792799999999999
0 days 00:00:15.200000	0.092763
0 days 00:00:15.210000	0.059564
0 days 00:00:15.220000	0.030430000000000002
0 days 00:00:15.230000	0.020068
0 days 00:00:15.240000	-0.051715
0 days 00:00:15.250000	-0.078414
0 days 00:00:15.260000	-0.089084
0 days 00:00:15.270000	-0.069396
0 days 00:00:15.280000	-0.025951
0 days 00:00:15.290000	0.011472
0 days 00:00:15.300000	0.043302
0 days 00:00:15.310000	0.057626
0 days 00:00:15.320000	0.06755499999999999
0 days 00:00:15.330000	0.071028
0 days 00:00:15.340000	0.072642
0 days 00:00:15.350000	0.065081
0 days 00:00:15.360000	0.065689
0 days 00:00:15.370000	0.063124
0 days 00:00:15.380000	0.031338
0 days 00:00:15.390000	0.041453
0 days 00:00:15.400000	0.078565
0 days 00:00:15.410000	0.09718500000000001
0 days 00:00:15.420000	0.066347
0 days 00:00:15.430000	0.066647
0 days 00:00:15.440000	0.069219
0 days 00:00:15.450000	0.058925
0 days 00:00:15.460000	0.050553
0 days 00:00:15.470000	0.033701
0 days 00:00:15.480000	0.012243
0 days 00:00:15.490000	-0.013091
0 days 00:00:15.500000	-0.029727999999999997
0 days 00:00:15.510000	-0.050819
0 days 00:00:15.520000	-0.070563
0 days 00:00:15.530000	-0.096927
0 days 00:00:15.540000	-0.130183
0 days 00:00:15.550000	-0.1713
0 days 00:00:15.560000	-0.22256900000000002
0 days 00:00:15.570000	-0.285342
0 days 00:00:15.580000	-0.365435
0 days 00:00:15.590000	-0.4466
0 days 00:00:15.600000	-0.5626720000000001
0 days 00:00:15.610000	-0.728152
0 days 00:00:15.620000	-1.0083959999999998
0 days 00:00:15.630000	-1.441068
0 days 00:00:15.640000	-1.807853
0 days 00:00:15.650000	-2.189319
0 days 00:00:15.660000	-2.543567
0 days 00:00:15.670000	-2.938304
0 days 00:00:15.680000	-3.353705
0 days 00:00:15.690000	-3.74778
0 days 00:00:15.700000	-4.060851
0 days 00:00:15.710000	-4.365995
0 days 00:00:15.720000	-4.629611
0 days 00:00:15.730000	-4.873525
0 days 00:00:15.740000	-5.127258
0 days 00:00:15.750000	-5.383776999999999
0 days 00:00:15.760000	-5.594748
0 days 00:00:15.770000	-5.6130949999999995
0 days 00:00:15.780000	-5.634231
0 days 00:00:15.790000	-5.505091
0 days 00:00:15.800000	-5.32643
0 days 00:00:15.810000	-4.917263
0 days 00:00:15.820000	-4.304133
0 days 00:00:15.830000	-3.753733
0 days 00:00:15.840000	-3.2176139999999998
0 days 00:00:15.850000	-2.225308
0 days 00:00:15.860000	-1.2697450000000001
0 days 00:00:15.870000	0.038439999999999995
