# Supplementary material for: A topological data analysis-based method for gait signals with an application to the study of multiple sclerosis
Source: PLoS One. 2022 May 13;17(5):e0268475. doi: 10.1371/journal.pone.0268475 (PMC9106173; doi:10.1371/journal.pone.0268475)
Supplement: S1 Data — (ZIP) [file pone.0268475.s005.zip › PlosOneData/Pathological_subjects/MS_108]

	Gyr_Y
0 days 00:00:23.720000	0.11138599999999999
0 days 00:00:23.730000	-0.9308850000000001
0 days 00:00:23.740000	-1.916639
0 days 00:00:23.750000	-3.030605
0 days 00:00:23.760000	-3.5438730000000005
0 days 00:00:23.770000	-3.105209
0 days 00:00:23.780000	-2.912819
0 days 00:00:23.790000	-2.936344
0 days 00:00:23.800000	-2.623793
0 days 00:00:23.810000	-1.845767
0 days 00:00:23.820000	-0.504424
0 days 00:00:23.830000	-0.282851
0 days 00:00:23.840000	-0.065486
0 days 00:00:23.850000	0.070147
0 days 00:00:23.860000	0.138726
0 days 00:00:23.870000	0.13931500000000002
0 days 00:00:23.880000	0.11073599999999999
0 days 00:00:23.890000	0.07570199999999999
0 days 00:00:23.900000	0.052765
0 days 00:00:23.910000	0.043022000000000005
0 days 00:00:23.920000	0.033561
0 days 00:00:23.930000	0.013753
0 days 00:00:23.940000	0.000375
0 days 00:00:23.950000	-0.0011070000000000001
0 days 00:00:23.960000	0.011179000000000001
0 days 00:00:23.970000	0.018067
0 days 00:00:23.980000	0.012918
0 days 00:00:23.990000	0.008907
0 days 00:00:24	0.008752
0 days 00:00:24.010000	0.010964
0 days 00:00:24.020000	0.015685
0 days 00:00:24.030000	-0.003403
0 days 00:00:24.040000	-0.021796
0 days 00:00:24.050000	-0.020858
0 days 00:00:24.060000	-0.018267
0 days 00:00:24.070000	-0.010687
0 days 00:00:24.080000	-0.013858
0 days 00:00:24.090000	-0.014258000000000002
0 days 00:00:24.100000	-0.024821
0 days 00:00:24.110000	-0.031682
0 days 00:00:24.120000	-0.025594
0 days 00:00:24.130000	-0.009468
0 days 00:00:24.140000	-0.002062
0 days 00:00:24.150000	0.01323
0 days 00:00:24.160000	0.040416
0 days 00:00:24.170000	0.080413
0 days 00:00:24.180000	0.140204
0 days 00:00:24.190000	0.205938
0 days 00:00:24.200000	0.286215
0 days 00:00:24.210000	0.35081599999999996
0 days 00:00:24.220000	0.39366799999999996
0 days 00:00:24.230000	0.400956
0 days 00:00:24.240000	0.400005
0 days 00:00:24.250000	0.392023
0 days 00:00:24.260000	0.386784
0 days 00:00:24.270000	0.386425
0 days 00:00:24.280000	0.385873
0 days 00:00:24.290000	0.384288
0 days 00:00:24.300000	0.367058
0 days 00:00:24.310000	0.341981
0 days 00:00:24.320000	0.30582
0 days 00:00:24.330000	0.26069899999999996
0 days 00:00:24.340000	0.21577
0 days 00:00:24.350000	0.18615
0 days 00:00:24.360000	0.148257
0 days 00:00:24.370000	0.098951
0 days 00:00:24.380000	0.050875
0 days 00:00:24.390000	0.00331
0 days 00:00:24.400000	-0.033506
0 days 00:00:24.410000	-0.063212
0 days 00:00:24.420000	-0.088492
0 days 00:00:24.430000	-0.113889
0 days 00:00:24.440000	-0.181213
0 days 00:00:24.450000	-0.23929699999999998
0 days 00:00:24.460000	-0.286107
0 days 00:00:24.470000	-0.364677
0 days 00:00:24.480000	-0.433946
0 days 00:00:24.490000	-0.49655699999999997
0 days 00:00:24.500000	-0.605354
0 days 00:00:24.510000	-0.794127
0 days 00:00:24.520000	-1.02862
0 days 00:00:24.530000	-1.308814
0 days 00:00:24.540000	-1.5866790000000002
0 days 00:00:24.550000	-1.8579700000000001
0 days 00:00:24.560000	-2.0853189999999997
0 days 00:00:24.570000	-2.287288
0 days 00:00:24.580000	-2.474713
0 days 00:00:24.590000	-2.636663
0 days 00:00:24.600000	-2.779663
0 days 00:00:24.610000	-2.885294
0 days 00:00:24.620000	-2.936925
0 days 00:00:24.630000	-2.945786
0 days 00:00:24.640000	-3.100572
0 days 00:00:24.650000	-3.216888
0 days 00:00:24.660000	-3.4019550000000005
0 days 00:00:24.670000	-3.6651559999999996
0 days 00:00:24.680000	-4.017606
0 days 00:00:24.690000	-4.4465959999999995
0 days 00:00:24.700000	-4.877508
0 days 00:00:24.710000	-5.221271
0 days 00:00:24.720000	-5.45526
0 days 00:00:24.730000	-5.384983999999999
0 days 00:00:24.740000	-5.075623
0 days 00:00:24.750000	-4.712319
0 days 00:00:24.760000	-4.220869
0 days 00:00:24.770000	-3.1030279999999997
0 days 00:00:24.780000	-1.4755340000000001
0 days 00:00:24.790000	0.053274
0 days 00:00:24.800000	1.24211
0 days 00:00:24.810000	2.094003
0 days 00:00:24.820000	2.889568
0 days 00:00:24.830000	3.575958
0 days 00:00:24.840000	4.077
0 days 00:00:24.850000	4.397695
0 days 00:00:24.860000	4.649031
0 days 00:00:24.870000	4.759951
0 days 00:00:24.880000	4.701507
0 days 00:00:24.890000	4.515502
0 days 00:00:24.900000	4.279846
0 days 00:00:24.910000	4.070895
0 days 00:00:24.920000	3.9126519999999996
0 days 00:00:24.930000	3.805706
0 days 00:00:24.940000	3.6819309999999996
0 days 00:00:24.950000	3.571361
0 days 00:00:24.960000	3.505957
0 days 00:00:24.970000	3.513294
0 days 00:00:24.980000	3.550382
0 days 00:00:24.990000	3.5860489999999996
0 days 00:00:25	3.6230660000000006
0 days 00:00:25.010000	3.6582470000000002
0 days 00:00:25.020000	3.613173
0 days 00:00:25.030000	3.4747800000000004
0 days 00:00:25.040000	3.280595
0 days 00:00:25.050000	3.115354
0 days 00:00:25.060000	2.973827
0 days 00:00:25.070000	2.689805
0 days 00:00:25.080000	2.173649
0 days 00:00:25.090000	1.474172
0 days 00:00:25.100000	0.813559
0 days 00:00:25.110000	0.36486199999999996
0 days 00:00:25.120000	0.165713
0 days 00:00:25.130000	0.09063500000000001
0 days 00:00:25.140000	0.08068600000000001
0 days 00:00:25.150000	-0.432084
0 days 00:00:25.160000	-1.246083
0 days 00:00:25.170000	-2.481019
0 days 00:00:25.180000	-3.5515269999999997
0 days 00:00:25.190000	-4.013103
0 days 00:00:25.200000	-3.837135
0 days 00:00:25.210000	-4.004849
0 days 00:00:25.220000	-2.4820900000000004
0 days 00:00:25.230000	0.49918100000000004
0 days 00:00:25.240000	-0.053309
0 days 00:00:25.250000	0.15357300000000002
0 days 00:00:25.260000	0.13176300000000002
0 days 00:00:25.270000	0.153258
0 days 00:00:25.280000	0.132771
0 days 00:00:25.290000	0.077421
0 days 00:00:25.300000	0.024413999999999998
0 days 00:00:25.310000	-0.02953
0 days 00:00:25.320000	-0.056981
0 days 00:00:25.330000	-0.06479800000000001
0 days 00:00:25.340000	-0.071633
0 days 00:00:25.350000	-0.081219
0 days 00:00:25.360000	-0.100375
0 days 00:00:25.370000	-0.146352
0 days 00:00:25.380000	-0.16905799999999999
0 days 00:00:25.390000	-0.181232
0 days 00:00:25.400000	-0.178136
0 days 00:00:25.410000	-0.148118
0 days 00:00:25.420000	-0.10501400000000001
0 days 00:00:25.430000	-0.093538
0 days 00:00:25.440000	-0.063601
0 days 00:00:25.450000	-0.041835000000000004
0 days 00:00:25.460000	-0.015943000000000002
0 days 00:00:25.470000	0.011177
0 days 00:00:25.480000	0.038933999999999996
0 days 00:00:25.490000	0.058051
0 days 00:00:25.500000	0.077823
0 days 00:00:25.510000	0.067689
0 days 00:00:25.520000	0.053376
0 days 00:00:25.530000	0.046474
0 days 00:00:25.540000	0.111225
0 days 00:00:25.550000	0.151026
0 days 00:00:25.560000	0.183366
0 days 00:00:25.570000	0.210038
0 days 00:00:25.580000	0.224485
0 days 00:00:25.590000	0.235211
0 days 00:00:25.600000	0.24681999999999998
0 days 00:00:25.610000	0.253262
0 days 00:00:25.620000	0.204286
0 days 00:00:25.630000	0.139407
0 days 00:00:25.640000	0.091805
0 days 00:00:25.650000	0.051525
0 days 00:00:25.660000	0.020771
0 days 00:00:25.670000	0.035988
0 days 00:00:25.680000	0.077323
0 days 00:00:25.690000	0.140321
0 days 00:00:25.700000	0.219611
0 days 00:00:25.710000	0.306312
0 days 00:00:25.720000	0.381765
0 days 00:00:25.730000	0.409076
0 days 00:00:25.740000	0.424762
0 days 00:00:25.750000	0.403353
0 days 00:00:25.760000	0.369118
0 days 00:00:25.770000	0.324424
0 days 00:00:25.780000	0.281715
0 days 00:00:25.790000	0.234684
0 days 00:00:25.800000	0.195248
0 days 00:00:25.810000	0.136547
0 days 00:00:25.820000	0.064844
0 days 00:00:25.830000	0.015569999999999999
0 days 00:00:25.840000	-0.024152
0 days 00:00:25.850000	-0.057395
0 days 00:00:25.860000	-0.088186
0 days 00:00:25.870000	-0.093473
0 days 00:00:25.880000	-0.11498199999999999
0 days 00:00:25.890000	-0.144476
0 days 00:00:25.900000	-0.186942
0 days 00:00:25.910000	-0.235715
0 days 00:00:25.920000	-0.296279
0 days 00:00:25.930000	-0.357111
0 days 00:00:25.940000	-0.431634
0 days 00:00:25.950000	-0.519187
0 days 00:00:25.960000	-0.63197
0 days 00:00:25.970000	-0.747179
0 days 00:00:25.980000	-0.847668
0 days 00:00:25.990000	-0.9360299999999999
0 days 00:00:26	-1.0202950000000002
0 days 00:00:26.010000	-1.119098
0 days 00:00:26.020000	-1.223865
0 days 00:00:26.030000	-1.334133
0 days 00:00:26.040000	-1.440069
0 days 00:00:26.050000	-1.551939
0 days 00:00:26.060000	-1.661241
0 days 00:00:26.070000	-1.76597
0 days 00:00:26.080000	-1.849477
0 days 00:00:26.090000	-1.909055
0 days 00:00:26.100000	-1.9844650000000001
0 days 00:00:26.110000	-2.088561
0 days 00:00:26.120000	-2.21176
0 days 00:00:26.130000	-2.397134
0 days 00:00:26.140000	-2.568293
0 days 00:00:26.150000	-2.774833
0 days 00:00:26.160000	-3.091166
0 days 00:00:26.170000	-3.4546410000000005
0 days 00:00:26.180000	-3.869421
0 days 00:00:26.190000	-4.284805
0 days 00:00:26.200000	-4.605969
0 days 00:00:26.210000	-4.851216
0 days 00:00:26.220000	-5.088195
0 days 00:00:26.230000	-5.232684
0 days 00:00:26.240000	-5.2244660000000005
0 days 00:00:26.250000	-4.9457260000000005
0 days 00:00:26.260000	-4.483925
0 days 00:00:26.270000	-3.9547260000000004
0 days 00:00:26.280000	-3.1348990000000003
0 days 00:00:26.290000	-1.7361
0 days 00:00:26.300000	-0.16535899999999998
0 days 00:00:26.310000	1.164814
0 days 00:00:26.320000	2.019009
0 days 00:00:26.330000	2.6400959999999998
0 days 00:00:26.340000	3.215478
0 days 00:00:26.350000	3.6173940000000004
0 days 00:00:26.360000	3.9030379999999996
0 days 00:00:26.370000	4.065029
0 days 00:00:26.380000	4.18318
0 days 00:00:26.390000	4.190783000000001
0 days 00:00:26.400000	4.239376999999999
0 days 00:00:26.410000	4.19255
0 days 00:00:26.420000	3.8915889999999997
0 days 00:00:26.430000	3.645989
0 days 00:00:26.440000	3.5486440000000004
0 days 00:00:26.450000	3.24472
0 days 00:00:26.460000	2.935747
0 days 00:00:26.470000	2.9403189999999997
0 days 00:00:26.480000	3.077713
0 days 00:00:26.490000	3.1570869999999998
0 days 00:00:26.500000	3.115575
0 days 00:00:26.510000	3.187807
0 days 00:00:26.520000	3.375257
0 days 00:00:26.530000	3.5897360000000003
0 days 00:00:26.540000	3.70086
0 days 00:00:26.550000	3.7356769999999995
0 days 00:00:26.560000	3.7071160000000005
0 days 00:00:26.570000	3.6150879999999996
0 days 00:00:26.580000	3.478104
0 days 00:00:26.590000	3.316422
0 days 00:00:26.600000	3.0098409999999998
0 days 00:00:26.610000	2.4978130000000003
0 days 00:00:26.620000	1.746216
0 days 00:00:26.630000	0.752731
0 days 00:00:26.640000	-0.142491
0 days 00:00:26.650000	-0.936842
0 days 00:00:26.660000	-1.573661
0 days 00:00:26.670000	-2.1615830000000003
0 days 00:00:26.680000	-3.3618370000000004
0 days 00:00:26.690000	-2.9969759999999996
0 days 00:00:26.700000	-2.104028
0 days 00:00:26.710000	-2.427086
0 days 00:00:26.720000	-2.10227
0 days 00:00:26.730000	-0.223406
0 days 00:00:26.740000	-0.28016199999999997
0 days 00:00:26.750000	-0.025944
0 days 00:00:26.760000	0.040796
0 days 00:00:26.770000	0.06984299999999999
0 days 00:00:26.780000	0.075664
0 days 00:00:26.790000	0.056637
0 days 00:00:26.800000	0.033655000000000004
0 days 00:00:26.810000	0.017117
0 days 00:00:26.820000	0.012941
0 days 00:00:26.830000	0.014158
0 days 00:00:26.840000	0.031745999999999996
0 days 00:00:26.850000	0.028644
0 days 00:00:26.860000	0.002672
0 days 00:00:26.870000	-0.004695
0 days 00:00:26.880000	-0.008570999999999999
0 days 00:00:26.890000	-0.010452
0 days 00:00:26.900000	-0.003397
0 days 00:00:26.910000	-0.0067469999999999995
0 days 00:00:26.920000	-0.022425999999999998
0 days 00:00:26.930000	-0.047
0 days 00:00:26.940000	-0.08767899999999999
0 days 00:00:26.950000	-0.118974
0 days 00:00:26.960000	-0.132971
0 days 00:00:26.970000	-0.174678
0 days 00:00:26.980000	-0.20755300000000002
0 days 00:00:26.990000	-0.21435500000000002
0 days 00:00:27	-0.218716
0 days 00:00:27.010000	-0.207592
0 days 00:00:27.020000	-0.191678
0 days 00:00:27.030000	-0.183429
0 days 00:00:27.040000	-0.183865
0 days 00:00:27.050000	-0.194829
0 days 00:00:27.060000	-0.20550300000000002
0 days 00:00:27.070000	-0.203649
0 days 00:00:27.080000	-0.190671
0 days 00:00:27.090000	-0.169586
0 days 00:00:27.100000	-0.16158
0 days 00:00:27.110000	-0.156046
0 days 00:00:27.120000	-0.138629
0 days 00:00:27.130000	-0.11347
0 days 00:00:27.140000	-0.078336
0 days 00:00:27.150000	-0.025536
0 days 00:00:27.160000	0.020203
0 days 00:00:27.170000	0.068747
0 days 00:00:27.180000	0.09754
0 days 00:00:27.190000	0.114766
0 days 00:00:27.200000	0.112917
0 days 00:00:27.210000	0.104804
0 days 00:00:27.220000	0.08228200000000001
0 days 00:00:27.230000	0.059628
0 days 00:00:27.240000	0.028129
0 days 00:00:27.250000	0.003954999999999999
0 days 00:00:27.260000	0.06917899999999999
0 days 00:00:27.270000	0.135675
0 days 00:00:27.280000	0.16097999999999998
0 days 00:00:27.290000	0.10781900000000001
0 days 00:00:27.300000	-0.004336
0 days 00:00:27.310000	-0.152316
0 days 00:00:27.320000	-0.308614
0 days 00:00:27.330000	-0.455455
0 days 00:00:27.340000	-0.591746
0 days 00:00:27.350000	-0.727325
0 days 00:00:27.360000	-0.8554069999999999
0 days 00:00:27.370000	-1.0003440000000001
0 days 00:00:27.380000	-1.152691
0 days 00:00:27.390000	-1.290333
0 days 00:00:27.400000	-1.3980059999999999
0 days 00:00:27.410000	-1.551279
0 days 00:00:27.420000	-1.751524
0 days 00:00:27.430000	-1.980864
0 days 00:00:27.440000	-2.249934
0 days 00:00:27.450000	-2.495205
0 days 00:00:27.460000	-2.7193099999999997
0 days 00:00:27.470000	-2.9326790000000003
0 days 00:00:27.480000	-3.128241
0 days 00:00:27.490000	-3.3303540000000003
0 days 00:00:27.500000	-3.494314
0 days 00:00:27.510000	-3.66584
0 days 00:00:27.520000	-3.888401
0 days 00:00:27.530000	-4.187233999999999
0 days 00:00:27.540000	-4.5545599999999995
0 days 00:00:27.550000	-4.932793
0 days 00:00:27.560000	-5.295444
0 days 00:00:27.570000	-5.476014
0 days 00:00:27.580000	-5.418537000000001
0 days 00:00:27.590000	-5.220946
0 days 00:00:27.600000	-4.974314
0 days 00:00:27.610000	-4.595483
0 days 00:00:27.620000	-4.082936
0 days 00:00:27.630000	-3.261221
0 days 00:00:27.640000	-1.699528
0 days 00:00:27.650000	0.149143
0 days 00:00:27.660000	1.401511
0 days 00:00:27.670000	2.113714
0 days 00:00:27.680000	2.700797
0 days 00:00:27.690000	3.219475
0 days 00:00:27.700000	3.4765580000000003
0 days 00:00:27.710000	3.50112
0 days 00:00:27.720000	3.4289400000000003
0 days 00:00:27.730000	3.3066379999999995
0 days 00:00:27.740000	3.158655
0 days 00:00:27.750000	2.967962
0 days 00:00:27.760000	2.833972
0 days 00:00:27.770000	2.853043
0 days 00:00:27.780000	2.961668
0 days 00:00:27.790000	3.144627
0 days 00:00:27.800000	3.413062
0 days 00:00:27.810000	3.816125
0 days 00:00:27.820000	4.4428529999999995
0 days 00:00:27.830000	5.026045
0 days 00:00:27.840000	5.052368
0 days 00:00:27.850000	4.886168
0 days 00:00:27.860000	4.958558999999999
0 days 00:00:27.870000	5.149175
0 days 00:00:27.880000	5.2005360000000005
0 days 00:00:27.890000	5.160076999999999
0 days 00:00:27.900000	5.113523000000001
0 days 00:00:27.910000	5.066991000000001
0 days 00:00:27.920000	4.886867
0 days 00:00:27.930000	4.5264169999999995
0 days 00:00:27.940000	3.9751
0 days 00:00:27.950000	2.750273
0 days 00:00:27.960000	1.8189
0 days 00:00:27.970000	0.9314110000000001
0 days 00:00:27.980000	-0.09890700000000001
0 days 00:00:27.990000	-1.120947
0 days 00:00:28	-1.990276
0 days 00:00:28.010000	-2.947883
0 days 00:00:28.020000	-4.370678
0 days 00:00:28.030000	-4.963876
0 days 00:00:28.040000	-4.247892
0 days 00:00:28.050000	0.432595
0 days 00:00:28.060000	0.028352
0 days 00:00:28.070000	0.14213399999999998
0 days 00:00:28.080000	0.022055
0 days 00:00:28.090000	-0.019186
0 days 00:00:28.100000	-0.0391
0 days 00:00:28.110000	-0.043932
0 days 00:00:28.120000	-0.024541999999999998
0 days 00:00:28.130000	-0.011683
0 days 00:00:28.140000	-0.003411
0 days 00:00:28.150000	0.008966
0 days 00:00:28.160000	0.019121
0 days 00:00:28.170000	0.026038
0 days 00:00:28.180000	0.037085
0 days 00:00:28.190000	0.052722000000000005
0 days 00:00:28.200000	0.06757
0 days 00:00:28.210000	0.108242
0 days 00:00:28.220000	0.147057
0 days 00:00:28.230000	0.177019
0 days 00:00:28.240000	0.19350599999999998
0 days 00:00:28.250000	0.196373
0 days 00:00:28.260000	0.210222
0 days 00:00:28.270000	0.199509
0 days 00:00:28.280000	0.190162
0 days 00:00:28.290000	0.15751300000000001
0 days 00:00:28.300000	0.125401
0 days 00:00:28.310000	0.100877
0 days 00:00:28.320000	0.082601
0 days 00:00:28.330000	0.085428
0 days 00:00:28.340000	0.09332599999999999
0 days 00:00:28.350000	0.110231
0 days 00:00:28.360000	0.11904300000000001
0 days 00:00:28.370000	0.159304
0 days 00:00:28.380000	0.200548
0 days 00:00:28.390000	0.22635500000000003
0 days 00:00:28.400000	0.21801700000000002
0 days 00:00:28.410000	0.191241
0 days 00:00:28.420000	0.18603599999999998
0 days 00:00:28.430000	0.189849
0 days 00:00:28.440000	0.126629
0 days 00:00:28.450000	0.041364
0 days 00:00:28.460000	-0.0039829999999999996
0 days 00:00:28.470000	-0.01078
0 days 00:00:28.480000	0.000357
0 days 00:00:28.490000	0.030737
0 days 00:00:28.500000	0.039691000000000004
0 days 00:00:28.510000	0.071991
0 days 00:00:28.520000	0.046661
0 days 00:00:28.530000	-0.009046
0 days 00:00:28.540000	-0.10850599999999999
0 days 00:00:28.550000	-0.22500900000000001
0 days 00:00:28.560000	-0.340569
0 days 00:00:28.570000	-0.441067
0 days 00:00:28.580000	-0.53581
0 days 00:00:28.590000	-0.6065560000000001
0 days 00:00:28.600000	-0.678998
0 days 00:00:28.610000	-0.741179
0 days 00:00:28.620000	-0.806986
0 days 00:00:28.630000	-0.8609540000000001
0 days 00:00:28.640000	-0.9230659999999999
0 days 00:00:28.650000	-1.0012969999999999
0 days 00:00:28.660000	-1.107756
0 days 00:00:28.670000	-1.25024
0 days 00:00:28.680000	-1.447123
0 days 00:00:28.690000	-1.689687
0 days 00:00:28.700000	-1.9670400000000001
0 days 00:00:28.710000	-2.2446580000000003
0 days 00:00:28.720000	-2.542745
0 days 00:00:28.730000	-2.878788
0 days 00:00:28.740000	-3.239535
0 days 00:00:28.750000	-3.5691550000000003
0 days 00:00:28.760000	-3.864186
0 days 00:00:28.770000	-4.033715
0 days 00:00:28.780000	-4.25434
0 days 00:00:28.790000	-4.262243
0 days 00:00:28.800000	-4.399467
0 days 00:00:28.810000	-4.758963
0 days 00:00:28.820000	-5.2169989999999995
0 days 00:00:28.830000	-5.555896
0 days 00:00:28.840000	-5.475353
0 days 00:00:28.850000	-5.163530000000001
0 days 00:00:28.860000	-4.846672
0 days 00:00:28.870000	-4.387207
0 days 00:00:28.880000	-3.875107
0 days 00:00:28.890000	-2.840435
0 days 00:00:28.900000	-1.545678
0 days 00:00:28.910000	-0.606472
0 days 00:00:28.920000	0.081705
0 days 00:00:28.930000	0.992793
0 days 00:00:28.940000	2.017228
0 days 00:00:28.950000	2.8277759999999996
0 days 00:00:28.960000	3.4385730000000003
0 days 00:00:28.970000	3.9560269999999997
0 days 00:00:28.980000	4.396242
0 days 00:00:28.990000	4.626357
0 days 00:00:29	4.672316
0 days 00:00:29.010000	4.600149
0 days 00:00:29.020000	4.509671
0 days 00:00:29.030000	4.430295
0 days 00:00:29.040000	4.355848
0 days 00:00:29.050000	4.259432
0 days 00:00:29.060000	4.147047
0 days 00:00:29.070000	4.057452
0 days 00:00:29.080000	3.9740269999999995
0 days 00:00:29.090000	3.950304
0 days 00:00:29.100000	3.957975
0 days 00:00:29.110000	3.9621
0 days 00:00:29.120000	4.0618099999999995
0 days 00:00:29.130000	4.211394
0 days 00:00:29.140000	4.387708
0 days 00:00:29.150000	4.540152
0 days 00:00:29.160000	4.572687
0 days 00:00:29.170000	4.46588
0 days 00:00:29.180000	4.283394
0 days 00:00:29.190000	3.919001
0 days 00:00:29.200000	3.275277
0 days 00:00:29.210000	2.369918
0 days 00:00:29.220000	1.362494
0 days 00:00:29.230000	0.376019
0 days 00:00:29.240000	-0.416954
0 days 00:00:29.250000	-0.998993
0 days 00:00:29.260000	-1.972588
0 days 00:00:29.270000	-3.094456
0 days 00:00:29.280000	-4.661936
0 days 00:00:29.290000	-5.674404
0 days 00:00:29.300000	-4.339477
0 days 00:00:29.310000	-3.4817449999999996
0 days 00:00:29.320000	-1.065332
0 days 00:00:29.330000	0.24564299999999997
0 days 00:00:29.340000	0.036215
0 days 00:00:29.350000	-0.037870999999999995
0 days 00:00:29.360000	-0.06270099999999999
0 days 00:00:29.370000	0.023603
0 days 00:00:29.380000	0.08112799999999999
0 days 00:00:29.390000	0.101497
0 days 00:00:29.400000	0.08434
0 days 00:00:29.410000	0.025804
0 days 00:00:29.420000	-0.017796
0 days 00:00:29.430000	0.0009140000000000001
0 days 00:00:29.440000	0.025904000000000003
0 days 00:00:29.450000	0.028587
0 days 00:00:29.460000	0.056101
0 days 00:00:29.470000	0.066261
0 days 00:00:29.480000	0.07464900000000001
0 days 00:00:29.490000	0.064121
0 days 00:00:29.500000	0.061559
0 days 00:00:29.510000	0.07081699999999999
0 days 00:00:29.520000	0.064829
0 days 00:00:29.530000	0.063954
0 days 00:00:29.540000	0.045239
0 days 00:00:29.550000	0.023913
0 days 00:00:29.560000	0.01616
0 days 00:00:29.570000	0.007547
0 days 00:00:29.580000	-0.00514
0 days 00:00:29.590000	-0.055661
0 days 00:00:29.600000	-0.11206500000000001
0 days 00:00:29.610000	-0.160161
0 days 00:00:29.620000	-0.192277
0 days 00:00:29.630000	-0.185167
0 days 00:00:29.640000	-0.17883800000000002
0 days 00:00:29.650000	-0.16128599999999998
0 days 00:00:29.660000	-0.144679
0 days 00:00:29.670000	-0.11913499999999999
0 days 00:00:29.680000	-0.079568
0 days 00:00:29.690000	-0.008316
0 days 00:00:29.700000	0.107224
0 days 00:00:29.710000	0.232852
0 days 00:00:29.720000	0.363008
0 days 00:00:29.730000	0.46322700000000006
0 days 00:00:29.740000	0.524275
0 days 00:00:29.750000	0.547269
0 days 00:00:29.760000	0.548529
0 days 00:00:29.770000	0.543424
0 days 00:00:29.780000	0.534028
0 days 00:00:29.790000	0.525525
0 days 00:00:29.800000	0.48499
0 days 00:00:29.810000	0.437759
0 days 00:00:29.820000	0.415641
0 days 00:00:29.830000	0.404571
0 days 00:00:29.840000	0.40216199999999996
0 days 00:00:29.850000	0.350616
0 days 00:00:29.860000	0.275043
0 days 00:00:29.870000	0.17438599999999999
0 days 00:00:29.880000	0.086978
0 days 00:00:29.890000	-0.011348
0 days 00:00:29.900000	-0.079162
0 days 00:00:29.910000	-0.129558
0 days 00:00:29.920000	-0.16901
0 days 00:00:29.930000	-0.186565
0 days 00:00:29.940000	-0.19345299999999999
0 days 00:00:29.950000	-0.21308200000000002
0 days 00:00:29.960000	-0.234776
0 days 00:00:29.970000	-0.343901
0 days 00:00:29.980000	-0.570174
0 days 00:00:29.990000	-0.8501059999999999
0 days 00:00:30	-1.0877940000000001
0 days 00:00:30.010000	-1.354729
0 days 00:00:30.020000	-1.626239
0 days 00:00:30.030000	-1.8523599999999998
0 days 00:00:30.040000	-2.004134
0 days 00:00:30.050000	-2.103191
0 days 00:00:30.060000	-2.118215
0 days 00:00:30.070000	-2.086621
0 days 00:00:30.080000	-2.031725
0 days 00:00:30.090000	-1.984341
0 days 00:00:30.100000	-1.9354169999999997
0 days 00:00:30.110000	-1.91135
0 days 00:00:30.120000	-1.898727
0 days 00:00:30.130000	-1.9943950000000001
0 days 00:00:30.140000	-2.1990950000000002
0 days 00:00:30.150000	-2.439041
0 days 00:00:30.160000	-2.681502
0 days 00:00:30.170000	-2.888504
0 days 00:00:30.180000	-3.149039
0 days 00:00:30.190000	-3.519619
0 days 00:00:30.200000	-3.908807
0 days 00:00:30.210000	-4.372098
0 days 00:00:30.220000	-4.839622
0 days 00:00:30.230000	-5.1826870000000005
0 days 00:00:30.240000	-5.28561
0 days 00:00:30.250000	-5.105991
0 days 00:00:30.260000	-4.839188
0 days 00:00:30.270000	-4.538216
0 days 00:00:30.280000	-4.105319000000001
0 days 00:00:30.290000	-3.226687
0 days 00:00:30.300000	-1.679238
0 days 00:00:30.310000	-0.119074
0 days 00:00:30.320000	0.674195
0 days 00:00:30.330000	0.932632
0 days 00:00:30.340000	1.276154
0 days 00:00:30.350000	1.804861
0 days 00:00:30.360000	2.303287
0 days 00:00:30.370000	2.77368
0 days 00:00:30.380000	3.186489
0 days 00:00:30.390000	3.516057
0 days 00:00:30.400000	3.7624980000000003
0 days 00:00:30.410000	3.8901239999999997
0 days 00:00:30.420000	3.9413690000000003
0 days 00:00:30.430000	4.001933999999999
0 days 00:00:30.440000	4.0631699999999995
0 days 00:00:30.450000	4.1198
0 days 00:00:30.460000	4.172474
0 days 00:00:30.470000	4.257564
0 days 00:00:30.480000	4.302230000000001
0 days 00:00:30.490000	4.282126
0 days 00:00:30.500000	4.234156
0 days 00:00:30.510000	4.1773620000000005
0 days 00:00:30.520000	4.138278
0 days 00:00:30.530000	4.120092
0 days 00:00:30.540000	4.082985
0 days 00:00:30.550000	3.985982
0 days 00:00:30.560000	3.8416
0 days 00:00:30.570000	3.621986
0 days 00:00:30.580000	3.3871
0 days 00:00:30.590000	3.183463
0 days 00:00:30.600000	2.917806
0 days 00:00:30.610000	2.398766
0 days 00:00:30.620000	1.541166
0 days 00:00:30.630000	0.5426989999999999
0 days 00:00:30.640000	-0.547239
0 days 00:00:30.650000	-1.68382
0 days 00:00:30.660000	-2.856496
0 days 00:00:30.670000	-3.676942
0 days 00:00:30.680000	-4.545417
0 days 00:00:30.690000	-3.4922519999999997
0 days 00:00:30.700000	-2.391541
0 days 00:00:30.710000	-0.564016
0 days 00:00:30.720000	-0.12428499999999999
0 days 00:00:30.730000	0.077034
0 days 00:00:30.740000	0.053095
0 days 00:00:30.750000	0.031438
0 days 00:00:30.760000	0.077139
0 days 00:00:30.770000	0.090695
0 days 00:00:30.780000	0.086712
0 days 00:00:30.790000	0.07437
0 days 00:00:30.800000	0.05459
0 days 00:00:30.810000	0.045495
0 days 00:00:30.820000	0.052746
0 days 00:00:30.830000	0.056197000000000004
0 days 00:00:30.840000	0.084727
0 days 00:00:30.850000	0.119868
0 days 00:00:30.860000	0.12773800000000002
0 days 00:00:30.870000	0.141244
0 days 00:00:30.880000	0.15341400000000002
0 days 00:00:30.890000	0.151669
0 days 00:00:30.900000	0.14357
0 days 00:00:30.910000	0.134954
0 days 00:00:30.920000	0.131169
0 days 00:00:30.930000	0.13352999999999998
0 days 00:00:30.940000	0.143801
0 days 00:00:30.950000	0.149048
0 days 00:00:30.960000	0.156949
0 days 00:00:30.970000	0.13969600000000001
0 days 00:00:30.980000	0.084147
0 days 00:00:30.990000	0.023585
0 days 00:00:31	-0.038018
0 days 00:00:31.010000	-0.12264100000000001
0 days 00:00:31.020000	-0.222158
0 days 00:00:31.030000	-0.20974099999999998
0 days 00:00:31.040000	-0.141975
0 days 00:00:31.050000	-0.0415
0 days 00:00:31.060000	0.09790399999999999
0 days 00:00:31.070000	0.234053
0 days 00:00:31.080000	0.294113
0 days 00:00:31.090000	0.269703
0 days 00:00:31.100000	0.25945100000000004
0 days 00:00:31.110000	0.251245
0 days 00:00:31.120000	0.232715
0 days 00:00:31.130000	0.250303
0 days 00:00:31.140000	0.278466
0 days 00:00:31.150000	0.293404
0 days 00:00:31.160000	0.2891
0 days 00:00:31.170000	0.25704099999999996
0 days 00:00:31.180000	0.21772800000000003
0 days 00:00:31.190000	0.19020399999999998
0 days 00:00:31.200000	0.180471
0 days 00:00:31.210000	0.162838
0 days 00:00:31.220000	0.146009
0 days 00:00:31.230000	0.087435
0 days 00:00:31.240000	0.006959
0 days 00:00:31.250000	-0.061025
0 days 00:00:31.260000	-0.096622
0 days 00:00:31.270000	-0.11597400000000001
0 days 00:00:31.280000	-0.099524
0 days 00:00:31.290000	-0.07659400000000001
0 days 00:00:31.300000	-0.057714
0 days 00:00:31.310000	-0.043991
0 days 00:00:31.320000	-0.042832
0 days 00:00:31.330000	-0.0334
0 days 00:00:31.340000	-0.039942
0 days 00:00:31.350000	-0.060160000000000005
0 days 00:00:31.360000	-0.083494
0 days 00:00:31.370000	-0.134864
0 days 00:00:31.380000	-0.240027
0 days 00:00:31.390000	-0.405544
0 days 00:00:31.400000	-0.5445810000000001
0 days 00:00:31.410000	-0.716849
0 days 00:00:31.420000	-0.91405
0 days 00:00:31.430000	-1.1003399999999999
0 days 00:00:31.440000	-1.288248
0 days 00:00:31.450000	-1.442216
0 days 00:00:31.460000	-1.5663559999999999
0 days 00:00:31.470000	-1.650019
0 days 00:00:31.480000	-1.705654
0 days 00:00:31.490000	-1.7275790000000002
0 days 00:00:31.500000	-1.739968
0 days 00:00:31.510000	-1.739944
0 days 00:00:31.520000	-1.7369459999999999
0 days 00:00:31.530000	-1.7396599999999998
0 days 00:00:31.540000	-1.7610689999999998
0 days 00:00:31.550000	-1.8365099999999999
0 days 00:00:31.560000	-1.920725
0 days 00:00:31.570000	-2.003161
0 days 00:00:31.580000	-2.1071400000000002
0 days 00:00:31.590000	-2.276363
0 days 00:00:31.600000	-2.498888
0 days 00:00:31.610000	-2.788306
0 days 00:00:31.620000	-3.185868
0 days 00:00:31.630000	-3.675929
0 days 00:00:31.640000	-4.1980059999999995
0 days 00:00:31.650000	-4.726607
0 days 00:00:31.660000	-5.223896
0 days 00:00:31.670000	-5.476216
0 days 00:00:31.680000	-5.354707
0 days 00:00:31.690000	-4.995198
0 days 00:00:31.700000	-4.623522
0 days 00:00:31.710000	-4.198486
0 days 00:00:31.720000	-3.481633
0 days 00:00:31.730000	-2.2554279999999998
