# Supplementary material for: A topological data analysis-based method for gait signals with an application to the study of multiple sclerosis
Source: PLoS One. 2022 May 13;17(5):e0268475. doi: 10.1371/journal.pone.0268475 (PMC9106173; doi:10.1371/journal.pone.0268475)
Supplement: S1 Data — (ZIP) [file pone.0268475.s005.zip › PlosOneData/Pathological_subjects/MS_137]

	Gyr_Y
0 days 00:00:09.170000	1.6571630000000002
0 days 00:00:09.180000	1.274038
0 days 00:00:09.190000	0.56984
0 days 00:00:09.200000	0.25840100000000005
0 days 00:00:09.210000	-0.11994300000000001
0 days 00:00:09.220000	-0.001459
0 days 00:00:09.230000	-0.432306
0 days 00:00:09.240000	-1.5472540000000001
0 days 00:00:09.250000	-2.306918
0 days 00:00:09.260000	-2.228587
0 days 00:00:09.270000	-1.7535580000000002
0 days 00:00:09.280000	-1.455331
0 days 00:00:09.290000	-1.365923
0 days 00:00:09.300000	-1.390535
0 days 00:00:09.310000	-1.14767
0 days 00:00:09.320000	-0.6474489999999999
0 days 00:00:09.330000	-0.076779
0 days 00:00:09.340000	-0.12182899999999999
0 days 00:00:09.350000	0.258885
0 days 00:00:09.360000	0.18266400000000002
0 days 00:00:09.370000	0.174644
0 days 00:00:09.380000	0.1572
0 days 00:00:09.390000	0.12934
0 days 00:00:09.400000	0.098621
0 days 00:00:09.410000	0.077199
0 days 00:00:09.420000	0.057361
0 days 00:00:09.430000	0.035154000000000005
0 days 00:00:09.440000	0.025369
0 days 00:00:09.450000	0.005711
0 days 00:00:09.460000	-0.003474
0 days 00:00:09.470000	-0.008745000000000001
0 days 00:00:09.480000	-0.017184
0 days 00:00:09.490000	-0.02816
0 days 00:00:09.500000	-0.035566
0 days 00:00:09.510000	-0.025422
0 days 00:00:09.520000	-0.008745000000000001
0 days 00:00:09.530000	-0.00316
0 days 00:00:09.540000	0.009272
0 days 00:00:09.550000	0.008685
0 days 00:00:09.560000	0.004367
0 days 00:00:09.570000	-0.0030399999999999997
0 days 00:00:09.580000	-0.007562999999999999
0 days 00:00:09.590000	-0.016332
0 days 00:00:09.600000	-0.022494999999999998
0 days 00:00:09.610000	-0.021366999999999997
0 days 00:00:09.620000	-0.019149
0 days 00:00:09.630000	-0.009784000000000001
0 days 00:00:09.640000	-0.006954000000000001
0 days 00:00:09.650000	0.0015550000000000002
0 days 00:00:09.660000	0.003814
0 days 00:00:09.670000	0.009739
0 days 00:00:09.680000	0.013965
0 days 00:00:09.690000	0.018196
0 days 00:00:09.700000	0.020191999999999998
0 days 00:00:09.710000	0.015366999999999999
0 days 00:00:09.720000	0.013133
0 days 00:00:09.730000	0.016837
0 days 00:00:09.740000	0.019897
0 days 00:00:09.750000	0.021862
0 days 00:00:09.760000	0.021574
0 days 00:00:09.770000	0.018784
0 days 00:00:09.780000	0.0035090000000000004
0 days 00:00:09.790000	-0.006083
0 days 00:00:09.800000	-0.02189
0 days 00:00:09.810000	-0.036568
0 days 00:00:09.820000	-0.050686
0 days 00:00:09.830000	-0.05996900000000001
0 days 00:00:09.840000	-0.06361900000000001
0 days 00:00:09.850000	-0.07206
0 days 00:00:09.860000	-0.077933
0 days 00:00:09.870000	-0.084654
0 days 00:00:09.880000	-0.093645
0 days 00:00:09.890000	-0.096666
0 days 00:00:09.900000	-0.10618599999999999
0 days 00:00:09.910000	-0.119102
0 days 00:00:09.920000	-0.129411
0 days 00:00:09.930000	-0.135442
0 days 00:00:09.940000	-0.153625
0 days 00:00:09.950000	-0.189203
0 days 00:00:09.960000	-0.242612
0 days 00:00:09.970000	-0.271988
0 days 00:00:09.980000	-0.311233
0 days 00:00:09.990000	-0.37447800000000003
0 days 00:00:10	-0.45589700000000005
0 days 00:00:10.010000	-0.559649
0 days 00:00:10.020000	-0.656867
0 days 00:00:10.030000	-0.76677
0 days 00:00:10.040000	-0.914114
0 days 00:00:10.050000	-1.052243
0 days 00:00:10.060000	-1.1841979999999999
0 days 00:00:10.070000	-1.3186579999999999
0 days 00:00:10.080000	-1.453569
0 days 00:00:10.090000	-1.58741
0 days 00:00:10.100000	-1.718364
0 days 00:00:10.110000	-1.8511099999999998
0 days 00:00:10.120000	-1.981096
0 days 00:00:10.130000	-2.118298
0 days 00:00:10.140000	-2.265837
0 days 00:00:10.150000	-2.422168
0 days 00:00:10.160000	-2.579588
0 days 00:00:10.170000	-2.733777
0 days 00:00:10.180000	-2.901613
0 days 00:00:10.190000	-3.047374
0 days 00:00:10.200000	-3.187067
0 days 00:00:10.210000	-3.31241
0 days 00:00:10.220000	-3.430674
0 days 00:00:10.230000	-3.531864
0 days 00:00:10.240000	-3.6195239999999997
0 days 00:00:10.250000	-3.7181589999999995
0 days 00:00:10.260000	-3.7725779999999998
0 days 00:00:10.270000	-3.836389
0 days 00:00:10.280000	-3.8896839999999995
0 days 00:00:10.290000	-3.748525
0 days 00:00:10.300000	-3.4546419999999998
0 days 00:00:10.310000	-3.0371040000000002
0 days 00:00:10.320000	-2.360062
0 days 00:00:10.330000	-1.727123
0 days 00:00:10.340000	-1.512202
0 days 00:00:10.350000	-1.4739790000000002
0 days 00:00:10.360000	-1.479085
0 days 00:00:10.370000	1.0249139999999999
0 days 00:00:10.380000	2.326192
0 days 00:00:10.390000	2.135141
0 days 00:00:10.400000	1.717112
0 days 00:00:10.410000	1.8213
0 days 00:00:10.420000	2.286674
0 days 00:00:10.430000	2.759945
0 days 00:00:10.440000	3.081095
0 days 00:00:10.450000	3.286278
0 days 00:00:10.460000	3.444732
0 days 00:00:10.470000	3.5866860000000003
0 days 00:00:10.480000	3.708872
0 days 00:00:10.490000	3.8141260000000003
0 days 00:00:10.500000	3.8764540000000003
0 days 00:00:10.510000	3.8659809999999997
0 days 00:00:10.520000	3.802361
0 days 00:00:10.530000	3.7334660000000004
0 days 00:00:10.540000	3.633577
0 days 00:00:10.550000	3.4251099999999997
0 days 00:00:10.560000	3.151303
0 days 00:00:10.570000	3.001132
0 days 00:00:10.580000	3.009777
0 days 00:00:10.590000	2.983278
0 days 00:00:10.600000	2.744602
0 days 00:00:10.610000	2.324761
0 days 00:00:10.620000	1.8049220000000001
0 days 00:00:10.630000	1.26715
0 days 00:00:10.640000	0.8525299999999999
0 days 00:00:10.650000	0.612001
0 days 00:00:10.660000	0.49476099999999995
0 days 00:00:10.670000	0.42211099999999996
0 days 00:00:10.680000	0.400951
0 days 00:00:10.690000	0.45892700000000003
0 days 00:00:10.700000	0.659806
0 days 00:00:10.710000	1.052332
0 days 00:00:10.720000	1.572232
0 days 00:00:10.730000	1.94865
0 days 00:00:10.740000	2.050202
0 days 00:00:10.750000	1.947482
0 days 00:00:10.760000	1.7911009999999998
0 days 00:00:10.770000	1.631119
0 days 00:00:10.780000	1.441632
0 days 00:00:10.790000	1.2244469999999998
0 days 00:00:10.800000	0.980159
0 days 00:00:10.810000	0.398565
0 days 00:00:10.820000	-0.667129
0 days 00:00:10.830000	-1.103164
0 days 00:00:10.840000	-1.032712
0 days 00:00:10.850000	-1.577958
0 days 00:00:10.860000	-2.71814
0 days 00:00:10.870000	-3.119176
0 days 00:00:10.880000	-2.569123
0 days 00:00:10.890000	-2.0962709999999998
0 days 00:00:10.900000	-1.8845880000000002
0 days 00:00:10.910000	-1.501141
0 days 00:00:10.920000	-0.625224
0 days 00:00:10.930000	0.531854
0 days 00:00:10.940000	0.15445599999999998
0 days 00:00:10.950000	0.13480599999999998
0 days 00:00:10.960000	0.114099
0 days 00:00:10.970000	0.122721
0 days 00:00:10.980000	0.12708
0 days 00:00:10.990000	0.130148
0 days 00:00:11	0.130598
0 days 00:00:11.010000	0.13680499999999998
0 days 00:00:11.020000	0.145795
0 days 00:00:11.030000	0.15501800000000002
0 days 00:00:11.040000	0.167262
0 days 00:00:11.050000	0.16792
0 days 00:00:11.060000	0.16996
0 days 00:00:11.070000	0.164232
0 days 00:00:11.080000	0.15705
0 days 00:00:11.090000	0.139468
0 days 00:00:11.100000	0.123998
0 days 00:00:11.110000	0.10459700000000001
0 days 00:00:11.120000	0.09286599999999999
0 days 00:00:11.130000	0.079401
0 days 00:00:11.140000	0.074834
0 days 00:00:11.150000	0.052447
0 days 00:00:11.160000	0.044688
0 days 00:00:11.170000	0.044291000000000004
0 days 00:00:11.180000	0.049710000000000004
0 days 00:00:11.190000	0.056351
0 days 00:00:11.200000	0.056720000000000007
0 days 00:00:11.210000	0.054463
0 days 00:00:11.220000	0.05731
0 days 00:00:11.230000	0.05488
0 days 00:00:11.240000	0.05637999999999999
0 days 00:00:11.250000	0.058482000000000006
0 days 00:00:11.260000	0.059681
0 days 00:00:11.270000	0.059227999999999996
0 days 00:00:11.280000	0.065251
0 days 00:00:11.290000	0.066218
0 days 00:00:11.300000	0.059774
0 days 00:00:11.310000	0.057685
0 days 00:00:11.320000	0.050217000000000005
0 days 00:00:11.330000	0.036961
0 days 00:00:11.340000	0.029081
0 days 00:00:11.350000	0.023091
0 days 00:00:11.360000	0.029407
0 days 00:00:11.370000	0.033305
0 days 00:00:11.380000	0.03875
0 days 00:00:11.390000	0.038954
0 days 00:00:11.400000	0.03032
0 days 00:00:11.410000	0.011865
0 days 00:00:11.420000	-0.015613
0 days 00:00:11.430000	-0.045014
0 days 00:00:11.440000	-0.080474
0 days 00:00:11.450000	-0.089781
0 days 00:00:11.460000	-0.11368699999999998
0 days 00:00:11.470000	-0.12871300000000002
0 days 00:00:11.480000	-0.147513
0 days 00:00:11.490000	-0.173426
0 days 00:00:11.500000	-0.204145
0 days 00:00:11.510000	-0.255223
0 days 00:00:11.520000	-0.285301
0 days 00:00:11.530000	-0.306086
0 days 00:00:11.540000	-0.366039
0 days 00:00:11.550000	-0.558277
0 days 00:00:11.560000	-0.676184
0 days 00:00:11.570000	-0.9081629999999999
0 days 00:00:11.580000	-1.175563
0 days 00:00:11.590000	-1.435129
0 days 00:00:11.600000	-1.7066830000000002
0 days 00:00:11.610000	-1.972645
0 days 00:00:11.620000	-2.223041
0 days 00:00:11.630000	-2.4585
0 days 00:00:11.640000	-2.666757
0 days 00:00:11.650000	-2.866109
0 days 00:00:11.660000	-3.068763
0 days 00:00:11.670000	-3.25026
0 days 00:00:11.680000	-3.4342580000000003
0 days 00:00:11.690000	-3.606896
0 days 00:00:11.700000	-3.759352
0 days 00:00:11.710000	-3.8697559999999998
0 days 00:00:11.720000	-3.96615
0 days 00:00:11.730000	-3.981354
0 days 00:00:11.740000	-3.9956480000000005
0 days 00:00:11.750000	-3.958936
0 days 00:00:11.760000	-3.795718
0 days 00:00:11.770000	-3.4718080000000002
0 days 00:00:11.780000	-3.135457
0 days 00:00:11.790000	-2.7865900000000003
0 days 00:00:11.800000	-2.561039
0 days 00:00:11.810000	-2.525919
0 days 00:00:11.820000	-2.630191
0 days 00:00:11.830000	-2.580381
0 days 00:00:11.840000	-1.0423559999999998
0 days 00:00:11.850000	1.283639
0 days 00:00:11.860000	2.156613
0 days 00:00:11.870000	2.233477
0 days 00:00:11.880000	2.295329
0 days 00:00:11.890000	2.626642
0 days 00:00:11.900000	3.071373
0 days 00:00:11.910000	3.441832
0 days 00:00:11.920000	3.659102
0 days 00:00:11.930000	3.751497
0 days 00:00:11.940000	3.781387
0 days 00:00:11.950000	3.8377739999999996
0 days 00:00:11.960000	3.9794690000000004
0 days 00:00:11.970000	4.136897
0 days 00:00:11.980000	4.198980000000001
0 days 00:00:11.990000	4.103439
0 days 00:00:12	3.859285
0 days 00:00:12.010000	3.7135569999999998
0 days 00:00:12.020000	3.7761379999999996
0 days 00:00:12.030000	3.714662
0 days 00:00:12.040000	3.252246
0 days 00:00:12.050000	2.425643
0 days 00:00:12.060000	1.475433
0 days 00:00:12.070000	0.644489
0 days 00:00:12.080000	0.080144
0 days 00:00:12.090000	-0.025776
0 days 00:00:12.100000	0.283206
0 days 00:00:12.110000	0.9452459999999999
0 days 00:00:12.120000	1.508041
0 days 00:00:12.130000	1.570798
0 days 00:00:12.140000	1.2053770000000001
0 days 00:00:12.150000	0.732317
0 days 00:00:12.160000	0.440971
0 days 00:00:12.170000	0.305143
0 days 00:00:12.180000	0.160865
0 days 00:00:12.190000	-0.021667
0 days 00:00:12.200000	-0.218529
0 days 00:00:12.210000	-0.372637
0 days 00:00:12.220000	0.847358
0 days 00:00:12.230000	0.412289
0 days 00:00:12.240000	0.98688
0 days 00:00:12.250000	0.337202
0 days 00:00:12.260000	0.42376899999999995
0 days 00:00:12.270000	0.25338
0 days 00:00:12.280000	0.16607
0 days 00:00:12.290000	0.119853
0 days 00:00:12.300000	0.09284400000000001
0 days 00:00:12.310000	0.068682
0 days 00:00:12.320000	0.024669999999999997
0 days 00:00:12.330000	-0.016189
0 days 00:00:12.340000	-0.020401
0 days 00:00:12.350000	-0.012496
0 days 00:00:12.360000	-0.006340999999999999
0 days 00:00:12.370000	0.007517
0 days 00:00:12.380000	0.012482
0 days 00:00:12.390000	0.012597
0 days 00:00:12.400000	0.000266
0 days 00:00:12.410000	-0.007044
0 days 00:00:12.420000	-0.020428
0 days 00:00:12.430000	-0.024152
0 days 00:00:12.440000	-0.0362
0 days 00:00:12.450000	-0.05330700000000001
0 days 00:00:12.460000	-0.062993
0 days 00:00:12.470000	-0.066778
0 days 00:00:12.480000	-0.06447
0 days 00:00:12.490000	-0.065217
0 days 00:00:12.500000	-0.069522
0 days 00:00:12.510000	-0.061612
0 days 00:00:12.520000	-0.049718
0 days 00:00:12.530000	-0.036737
0 days 00:00:12.540000	-0.022357
0 days 00:00:12.550000	-0.009436
0 days 00:00:12.560000	-0.001151
0 days 00:00:12.570000	-0.002584
0 days 00:00:12.580000	-0.003963
0 days 00:00:12.590000	-0.002686
0 days 00:00:12.600000	0.00020899999999999998
0 days 00:00:12.610000	0.008818000000000001
0 days 00:00:12.620000	0.010967
0 days 00:00:12.630000	0.014391
0 days 00:00:12.640000	0.019799
0 days 00:00:12.650000	0.014796
0 days 00:00:12.660000	0.022294
0 days 00:00:12.670000	0.02605
0 days 00:00:12.680000	0.031461
0 days 00:00:12.690000	0.033637
0 days 00:00:12.700000	0.035794
0 days 00:00:12.710000	0.045306
0 days 00:00:12.720000	0.055074
0 days 00:00:12.730000	0.065861
0 days 00:00:12.740000	0.066975
0 days 00:00:12.750000	0.072978
0 days 00:00:12.760000	0.07841000000000001
0 days 00:00:12.770000	0.074451
0 days 00:00:12.780000	0.065149
0 days 00:00:12.790000	0.051653
0 days 00:00:12.800000	0.046643000000000004
0 days 00:00:12.810000	0.0366
0 days 00:00:12.820000	0.028636
0 days 00:00:12.830000	0.016885
0 days 00:00:12.840000	-0.0028120000000000003
0 days 00:00:12.850000	-0.021525
0 days 00:00:12.860000	-0.03948
0 days 00:00:12.870000	-0.053176999999999995
0 days 00:00:12.880000	-0.067001
0 days 00:00:12.890000	-0.088339
0 days 00:00:12.900000	-0.103547
0 days 00:00:12.910000	-0.12255
0 days 00:00:12.920000	-0.143938
0 days 00:00:12.930000	-0.166943
0 days 00:00:12.940000	-0.20996199999999998
0 days 00:00:12.950000	-0.231296
0 days 00:00:12.960000	-0.272311
0 days 00:00:12.970000	-0.36884
0 days 00:00:12.980000	-0.506017
0 days 00:00:12.990000	-0.6327229999999999
0 days 00:00:13	-0.770856
0 days 00:00:13.010000	-0.929592
0 days 00:00:13.020000	-1.1061940000000001
0 days 00:00:13.030000	-1.294283
0 days 00:00:13.040000	-1.480696
0 days 00:00:13.050000	-1.654152
0 days 00:00:13.060000	-1.8142669999999999
0 days 00:00:13.070000	-1.969986
0 days 00:00:13.080000	-2.114045
0 days 00:00:13.090000	-2.2529939999999997
0 days 00:00:13.100000	-2.401733
0 days 00:00:13.110000	-2.5500540000000003
0 days 00:00:13.120000	-2.70669
0 days 00:00:13.130000	-2.8698099999999998
0 days 00:00:13.140000	-3.0437849999999997
0 days 00:00:13.150000	-3.2206490000000003
0 days 00:00:13.160000	-3.3922589999999997
0 days 00:00:13.170000	-3.53514
0 days 00:00:13.180000	-3.6853269999999996
0 days 00:00:13.190000	-3.787812
0 days 00:00:13.200000	-3.9077260000000003
0 days 00:00:13.210000	-3.995802
0 days 00:00:13.220000	-4.093474
0 days 00:00:13.230000	-4.167473
0 days 00:00:13.240000	-4.234821
0 days 00:00:13.250000	-4.202583
0 days 00:00:13.260000	-4.081723
0 days 00:00:13.270000	-3.879712
0 days 00:00:13.280000	-3.663014
0 days 00:00:13.290000	-3.3600239999999997
0 days 00:00:13.300000	-2.963025
0 days 00:00:13.310000	-2.445943
0 days 00:00:13.320000	-2.042123
0 days 00:00:13.330000	-2.11386
0 days 00:00:13.340000	-2.741629
0 days 00:00:13.350000	-1.165798
0 days 00:00:13.360000	2.091585
0 days 00:00:13.370000	3.450043
0 days 00:00:13.380000	3.3976839999999995
0 days 00:00:13.390000	3.227003
0 days 00:00:13.400000	3.325936
0 days 00:00:13.410000	3.695264
0 days 00:00:13.420000	4.182748
0 days 00:00:13.430000	4.576923000000001
0 days 00:00:13.440000	4.852206
0 days 00:00:13.450000	5.031585
0 days 00:00:13.460000	5.1329199999999995
0 days 00:00:13.470000	5.188791999999999
0 days 00:00:13.480000	5.185396
0 days 00:00:13.490000	5.089681
0 days 00:00:13.500000	4.928373000000001
0 days 00:00:13.510000	4.7584550000000005
0 days 00:00:13.520000	4.574733999999999
0 days 00:00:13.530000	4.225198000000001
0 days 00:00:13.540000	3.818132
0 days 00:00:13.550000	3.673715
0 days 00:00:13.560000	3.679107
0 days 00:00:13.570000	3.4757830000000003
0 days 00:00:13.580000	2.999646
0 days 00:00:13.590000	2.4093
0 days 00:00:13.600000	1.8485880000000001
0 days 00:00:13.610000	1.413728
0 days 00:00:13.620000	1.298035
0 days 00:00:13.630000	1.38484
0 days 00:00:13.640000	1.5399969999999998
0 days 00:00:13.650000	1.631357
0 days 00:00:13.660000	1.620599
0 days 00:00:13.670000	1.531947
0 days 00:00:13.680000	1.443841
0 days 00:00:13.690000	1.391849
0 days 00:00:13.700000	1.235451
0 days 00:00:13.710000	0.9259639999999999
0 days 00:00:13.720000	0.53978
0 days 00:00:13.730000	0.15078699999999998
0 days 00:00:13.740000	-0.17233199999999999
0 days 00:00:13.750000	-0.379865
0 days 00:00:13.760000	-0.57155
0 days 00:00:13.770000	-0.8701840000000001
0 days 00:00:13.780000	-1.1552930000000001
0 days 00:00:13.790000	-0.787773
0 days 00:00:13.800000	-0.9762879999999999
0 days 00:00:13.810000	-1.637342
0 days 00:00:13.820000	-2.482311
0 days 00:00:13.830000	-2.7540270000000002
0 days 00:00:13.840000	-1.9063580000000002
0 days 00:00:13.850000	-0.963565
0 days 00:00:13.860000	-0.6556609999999999
0 days 00:00:13.870000	-0.534094
0 days 00:00:13.880000	-0.528648
0 days 00:00:13.890000	-0.218906
0 days 00:00:13.900000	0.22415500000000002
0 days 00:00:13.910000	0.070063
0 days 00:00:13.920000	0.070604
0 days 00:00:13.930000	0.073148
0 days 00:00:13.940000	0.07723300000000001
0 days 00:00:13.950000	0.06877
0 days 00:00:13.960000	0.067662
0 days 00:00:13.970000	0.07460399999999999
0 days 00:00:13.980000	0.082037
0 days 00:00:13.990000	0.08957999999999999
0 days 00:00:14	0.099702
0 days 00:00:14.010000	0.12135499999999999
0 days 00:00:14.020000	0.136767
0 days 00:00:14.030000	0.154248
0 days 00:00:14.040000	0.172648
0 days 00:00:14.050000	0.180886
0 days 00:00:14.060000	0.170542
0 days 00:00:14.070000	0.154315
0 days 00:00:14.080000	0.124375
0 days 00:00:14.090000	0.09274099999999999
0 days 00:00:14.100000	0.085524
0 days 00:00:14.110000	0.055049
0 days 00:00:14.120000	0.036866
0 days 00:00:14.130000	0.021551
0 days 00:00:14.140000	-0.0020559999999999997
0 days 00:00:14.150000	-0.014552
0 days 00:00:14.160000	-0.029795
0 days 00:00:14.170000	-0.039495999999999996
0 days 00:00:14.180000	-0.06094
0 days 00:00:14.190000	-0.071587
0 days 00:00:14.200000	-0.081924
0 days 00:00:14.210000	-0.08467100000000001
0 days 00:00:14.220000	-0.085092
0 days 00:00:14.230000	-0.086451
0 days 00:00:14.240000	-0.073285
0 days 00:00:14.250000	-0.065195
0 days 00:00:14.260000	-0.051876
0 days 00:00:14.270000	-0.059065999999999994
0 days 00:00:14.280000	-0.060002
0 days 00:00:14.290000	-0.05499400000000001
0 days 00:00:14.300000	-0.04074
0 days 00:00:14.310000	-0.021962
0 days 00:00:14.320000	-0.013853
0 days 00:00:14.330000	-0.004163
0 days 00:00:14.340000	-0.003954
0 days 00:00:14.350000	-0.0047020000000000005
0 days 00:00:14.360000	-0.008112000000000001
0 days 00:00:14.370000	-0.007709000000000001
0 days 00:00:14.380000	-0.011188
0 days 00:00:14.390000	-0.01886
0 days 00:00:14.400000	-0.020677
0 days 00:00:14.410000	-0.030516
0 days 00:00:14.420000	-0.037870999999999995
0 days 00:00:14.430000	-0.051444000000000004
0 days 00:00:14.440000	-0.059909000000000004
0 days 00:00:14.450000	-0.0679
0 days 00:00:14.460000	-0.072883
0 days 00:00:14.470000	-0.080295
0 days 00:00:14.480000	-0.087531
0 days 00:00:14.490000	-0.097804
0 days 00:00:14.500000	-0.106887
0 days 00:00:14.510000	-0.120718
0 days 00:00:14.520000	-0.15671500000000002
0 days 00:00:14.530000	-0.147786
0 days 00:00:14.540000	-0.161251
0 days 00:00:14.550000	-0.21388800000000002
0 days 00:00:14.560000	-0.29802199999999995
0 days 00:00:14.570000	-0.39918200000000004
0 days 00:00:14.580000	-0.520065
0 days 00:00:14.590000	-0.652418
0 days 00:00:14.600000	-0.758117
0 days 00:00:14.610000	-0.890351
0 days 00:00:14.620000	-1.046383
0 days 00:00:14.630000	-1.212617
0 days 00:00:14.640000	-1.386226
0 days 00:00:14.650000	-1.560382
0 days 00:00:14.660000	-1.743532
0 days 00:00:14.670000	-1.9379080000000002
0 days 00:00:14.680000	-2.112636
0 days 00:00:14.690000	-2.308119
0 days 00:00:14.700000	-2.505518
0 days 00:00:14.710000	-2.698725
0 days 00:00:14.720000	-2.883539
0 days 00:00:14.730000	-3.073903
0 days 00:00:14.740000	-3.2563880000000003
0 days 00:00:14.750000	-3.444172
0 days 00:00:14.760000	-3.6257940000000004
0 days 00:00:14.770000	-3.7726800000000003
0 days 00:00:14.780000	-3.9082199999999996
0 days 00:00:14.790000	-3.999358
0 days 00:00:14.800000	-4.098904
0 days 00:00:14.810000	-4.146578
0 days 00:00:14.820000	-4.166919
0 days 00:00:14.830000	-4.204296
0 days 00:00:14.840000	-4.124286
0 days 00:00:14.850000	-3.8829029999999998
0 days 00:00:14.860000	-3.535589
0 days 00:00:14.870000	-3.061325
0 days 00:00:14.880000	-2.477903
0 days 00:00:14.890000	-1.9431040000000002
0 days 00:00:14.900000	-1.726089
0 days 00:00:14.910000	-1.782128
0 days 00:00:14.920000	-1.835534
0 days 00:00:14.930000	-0.297052
0 days 00:00:14.940000	2.099
0 days 00:00:14.950000	2.869078
0 days 00:00:14.960000	2.727635
0 days 00:00:14.970000	2.690298
0 days 00:00:14.980000	3.01723
0 days 00:00:14.990000	3.431917
0 days 00:00:15	3.7498699999999996
0 days 00:00:15.010000	3.922594
0 days 00:00:15.020000	4.022311
0 days 00:00:15.030000	4.071354
0 days 00:00:15.040000	4.0522279999999995
0 days 00:00:15.050000	3.96984
0 days 00:00:15.060000	3.901819
0 days 00:00:15.070000	3.8866660000000004
0 days 00:00:15.080000	3.933035
0 days 00:00:15.090000	3.9497459999999998
0 days 00:00:15.100000	3.8509029999999997
0 days 00:00:15.110000	3.749864
0 days 00:00:15.120000	3.781966
0 days 00:00:15.130000	3.847089
0 days 00:00:15.140000	3.70185
0 days 00:00:15.150000	3.335293
0 days 00:00:15.160000	2.923637
0 days 00:00:15.170000	2.357725
0 days 00:00:15.180000	1.803247
0 days 00:00:15.190000	1.336079
0 days 00:00:15.200000	1.094538
0 days 00:00:15.210000	1.03365
0 days 00:00:15.220000	1.09535
0 days 00:00:15.230000	1.1907590000000001
0 days 00:00:15.240000	1.338684
0 days 00:00:15.250000	1.518791
0 days 00:00:15.260000	1.6522119999999998
0 days 00:00:15.270000	1.7234
0 days 00:00:15.280000	1.6710650000000002
0 days 00:00:15.290000	1.457355
0 days 00:00:15.300000	1.161671
0 days 00:00:15.310000	0.867459
0 days 00:00:15.320000	0.620408
0 days 00:00:15.330000	0.44672799999999996
0 days 00:00:15.340000	0.40205599999999997
0 days 00:00:15.350000	0.386297
0 days 00:00:15.360000	0.295321
0 days 00:00:15.370000	-0.27478400000000003
0 days 00:00:15.380000	-0.771691
0 days 00:00:15.390000	-0.476243
0 days 00:00:15.400000	-0.39132100000000003
0 days 00:00:15.410000	-0.881316
0 days 00:00:15.420000	-1.950496
0 days 00:00:15.430000	-2.580895
0 days 00:00:15.440000	-2.345797
0 days 00:00:15.450000	-1.7109349999999999
0 days 00:00:15.460000	-1.256177
0 days 00:00:15.470000	-0.804346
0 days 00:00:15.480000	-0.47361099999999995
0 days 00:00:15.490000	-0.36796999999999996
0 days 00:00:15.500000	-0.030355
0 days 00:00:15.510000	0.066341
0 days 00:00:15.520000	0.054393
0 days 00:00:15.530000	0.055896
0 days 00:00:15.540000	0.027183999999999996
0 days 00:00:15.550000	0.020113
0 days 00:00:15.560000	0.005635
0 days 00:00:15.570000	-0.00525
0 days 00:00:15.580000	-0.012209000000000001
0 days 00:00:15.590000	-0.014678
0 days 00:00:15.600000	-0.008314
0 days 00:00:15.610000	0.000152
0 days 00:00:15.620000	0.008623
0 days 00:00:15.630000	0.018524000000000002
0 days 00:00:15.640000	0.031468
0 days 00:00:15.650000	0.040855
0 days 00:00:15.660000	0.049204000000000005
0 days 00:00:15.670000	0.062575
0 days 00:00:15.680000	0.092671
0 days 00:00:15.690000	0.098675
0 days 00:00:15.700000	0.11195699999999999
0 days 00:00:15.710000	0.12434500000000001
0 days 00:00:15.720000	0.111002
0 days 00:00:15.730000	0.10603800000000001
0 days 00:00:15.740000	0.103903
0 days 00:00:15.750000	0.100629
0 days 00:00:15.760000	0.101766
0 days 00:00:15.770000	0.11258699999999999
0 days 00:00:15.780000	0.13101600000000002
0 days 00:00:15.790000	0.14981
0 days 00:00:15.800000	0.156435
0 days 00:00:15.810000	0.151621
0 days 00:00:15.820000	0.135791
0 days 00:00:15.830000	0.106217
0 days 00:00:15.840000	0.072118
0 days 00:00:15.850000	0.037439
0 days 00:00:15.860000	0.022134
0 days 00:00:15.870000	0.011581999999999999
0 days 00:00:15.880000	0.0018399999999999998
0 days 00:00:15.890000	0.00778
0 days 00:00:15.900000	0.008562
0 days 00:00:15.910000	0.014725
0 days 00:00:15.920000	0.010422
0 days 00:00:15.930000	0.012613
0 days 00:00:15.940000	0.016919999999999998
0 days 00:00:15.950000	0.014321
0 days 00:00:15.960000	0.015434
0 days 00:00:15.970000	0.017991999999999998
0 days 00:00:15.980000	0.017730000000000003
0 days 00:00:15.990000	0.018619999999999998
0 days 00:00:16	0.019326
0 days 00:00:16.010000	0.024708
0 days 00:00:16.020000	0.022116999999999998
0 days 00:00:16.030000	0.017152
0 days 00:00:16.040000	0.002834
0 days 00:00:16.050000	-0.010664
0 days 00:00:16.060000	-0.028096
0 days 00:00:16.070000	-0.046820999999999995
0 days 00:00:16.080000	-0.049923
0 days 00:00:16.090000	-0.052212
0 days 00:00:16.100000	-0.044674
0 days 00:00:16.110000	-0.039708999999999994
0 days 00:00:16.120000	-0.026636
0 days 00:00:16.130000	-0.017855000000000003
0 days 00:00:16.140000	-0.018587
0 days 00:00:16.150000	-0.021293
0 days 00:00:16.160000	-0.034876
0 days 00:00:16.170000	-0.049763
0 days 00:00:16.180000	-0.066089
0 days 00:00:16.190000	-0.090085
0 days 00:00:16.200000	-0.13761500000000002
0 days 00:00:16.210000	-0.20509699999999997
0 days 00:00:16.220000	-0.235012
0 days 00:00:16.230000	-0.258404
0 days 00:00:16.240000	-0.298642
0 days 00:00:16.250000	-0.472492
0 days 00:00:16.260000	-0.588303
0 days 00:00:16.270000	-0.758278
0 days 00:00:16.280000	-0.94563
0 days 00:00:16.290000	-1.130362
0 days 00:00:16.300000	-1.336108
0 days 00:00:16.310000	-1.541788
0 days 00:00:16.320000	-1.725357
0 days 00:00:16.330000	-1.924885
0 days 00:00:16.340000	-2.110366
0 days 00:00:16.350000	-2.2966599999999997
0 days 00:00:16.360000	-2.4723189999999997
0 days 00:00:16.370000	-2.618245
0 days 00:00:16.380000	-2.749197
0 days 00:00:16.390000	-2.880733
0 days 00:00:16.400000	-2.990718
0 days 00:00:16.410000	-3.09872
0 days 00:00:16.420000	-3.20657
0 days 00:00:16.430000	-3.300645
0 days 00:00:16.440000	-3.396467
0 days 00:00:16.450000	-3.4586900000000003
0 days 00:00:16.460000	-3.5590900000000003
0 days 00:00:16.470000	-3.666232
0 days 00:00:16.480000	-3.7652309999999996
0 days 00:00:16.490000	-3.8748769999999997
0 days 00:00:16.500000	-3.973243
0 days 00:00:16.510000	-4.1349860000000005
0 days 00:00:16.520000	-4.1676839999999995
0 days 00:00:16.530000	-4.191063
0 days 00:00:16.540000	-4.110672
0 days 00:00:16.550000	-4.005632
0 days 00:00:16.560000	-3.77642
0 days 00:00:16.570000	-3.502017
0 days 00:00:16.580000	-3.1668119999999997
0 days 00:00:16.590000	-2.7433259999999997
0 days 00:00:16.600000	-2.5105310000000003
0 days 00:00:16.610000	-2.830202
0 days 00:00:16.620000	-2.640993
0 days 00:00:16.630000	1.028559
0 days 00:00:16.640000	3.252807
0 days 00:00:16.650000	3.701496
0 days 00:00:16.660000	3.559737
0 days 00:00:16.670000	3.4782230000000003
0 days 00:00:16.680000	3.625454
0 days 00:00:16.690000	3.943105
0 days 00:00:16.700000	4.33217
0 days 00:00:16.710000	4.650079
0 days 00:00:16.720000	4.857465
0 days 00:00:16.730000	4.968468
0 days 00:00:16.740000	5.051451999999999
0 days 00:00:16.750000	5.122902
0 days 00:00:16.760000	5.14004
0 days 00:00:16.770000	5.086296
0 days 00:00:16.780000	4.970129
0 days 00:00:16.790000	4.780465
0 days 00:00:16.800000	4.51981
0 days 00:00:16.810000	4.139494
0 days 00:00:16.820000	3.6969019999999997
0 days 00:00:16.830000	3.5291040000000002
0 days 00:00:16.840000	3.571442
0 days 00:00:16.850000	3.4564779999999997
0 days 00:00:16.860000	2.996134
0 days 00:00:16.870000	2.383219
0 days 00:00:16.880000	1.773623
0 days 00:00:16.890000	1.257339
0 days 00:00:16.900000	0.948049
0 days 00:00:16.910000	1.0553270000000001
0 days 00:00:16.920000	1.6877659999999999
0 days 00:00:16.930000	2.272216
0 days 00:00:16.940000	2.20227
0 days 00:00:16.950000	1.542491
0 days 00:00:16.960000	0.9423440000000001
0 days 00:00:16.970000	0.369936
0 days 00:00:16.980000	-0.281453
0 days 00:00:16.990000	-1.104522
0 days 00:00:17	-2.0687330000000004
0 days 00:00:17.010000	-1.82781
0 days 00:00:17.020000	-1.6486490000000003
0 days 00:00:17.030000	-2.072634
0 days 00:00:17.040000	-1.64962
0 days 00:00:17.050000	-0.109528
0 days 00:00:17.060000	0.29738600000000004
0 days 00:00:17.070000	0.301334
0 days 00:00:17.080000	0.147972
0 days 00:00:17.090000	0.120933
0 days 00:00:17.100000	0.098613
0 days 00:00:17.110000	0.064447
0 days 00:00:17.120000	0.024521
0 days 00:00:17.130000	-0.011082999999999999
0 days 00:00:17.140000	-0.031751999999999996
0 days 00:00:17.150000	-0.046562
0 days 00:00:17.160000	-0.05519400000000001
0 days 00:00:17.170000	-0.051713
0 days 00:00:17.180000	-0.044360000000000004
0 days 00:00:17.190000	-0.026558999999999996
0 days 00:00:17.200000	-0.010087
0 days 00:00:17.210000	0.008923
0 days 00:00:17.220000	0.026737999999999998
0 days 00:00:17.230000	0.037031
0 days 00:00:17.240000	0.05140700000000001
0 days 00:00:17.250000	0.058684
0 days 00:00:17.260000	0.063791
0 days 00:00:17.270000	0.068858
0 days 00:00:17.280000	0.070523
0 days 00:00:17.290000	0.069132
0 days 00:00:17.300000	0.062028999999999994
0 days 00:00:17.310000	0.055785
0 days 00:00:17.320000	0.05204299999999999
0 days 00:00:17.330000	0.05506900000000001
0 days 00:00:17.340000	0.06337899999999999
0 days 00:00:17.350000	0.073016
0 days 00:00:17.360000	0.08691900000000001
0 days 00:00:17.370000	0.091252
0 days 00:00:17.380000	0.094058
0 days 00:00:17.390000	0.092016
0 days 00:00:17.400000	0.08139400000000001
0 days 00:00:17.410000	0.074524
0 days 00:00:17.420000	0.063708
0 days 00:00:17.430000	0.062861
0 days 00:00:17.440000	0.059441999999999995
0 days 00:00:17.450000	0.050956
0 days 00:00:17.460000	0.047713
0 days 00:00:17.470000	0.037206
0 days 00:00:17.480000	0.028513999999999998
0 days 00:00:17.490000	0.018639
0 days 00:00:17.500000	0.009831999999999999
0 days 00:00:17.510000	0.008602
0 days 00:00:17.520000	0.001322
0 days 00:00:17.530000	0.003411
0 days 00:00:17.540000	-0.010678
0 days 00:00:17.550000	-0.014693000000000001
0 days 00:00:17.560000	-0.016942
0 days 00:00:17.570000	-0.017559
0 days 00:00:17.580000	-0.010306000000000001
0 days 00:00:17.590000	-0.004441
0 days 00:00:17.600000	-0.003127
0 days 00:00:17.610000	-0.013994999999999999
0 days 00:00:17.620000	-0.01705
0 days 00:00:17.630000	-0.01587
0 days 00:00:17.640000	-0.00156
0 days 00:00:17.650000	0.009773
0 days 00:00:17.660000	0.027079000000000002
0 days 00:00:17.670000	0.032533
0 days 00:00:17.680000	0.038876
0 days 00:00:17.690000	0.040704000000000004
0 days 00:00:17.700000	0.044911
0 days 00:00:17.710000	0.039885000000000004
0 days 00:00:17.720000	0.036132
0 days 00:00:17.730000	0.037805
0 days 00:00:17.740000	0.036092
0 days 00:00:17.750000	0.036141
0 days 00:00:17.760000	0.038481
0 days 00:00:17.770000	0.034082999999999995
0 days 00:00:17.780000	0.021803
0 days 00:00:17.790000	0.01059
0 days 00:00:17.800000	-0.001381
0 days 00:00:17.810000	-0.02574
0 days 00:00:17.820000	-0.055515999999999996
0 days 00:00:17.830000	-0.089892
0 days 00:00:17.840000	-0.107645
0 days 00:00:17.850000	-0.12729400000000002
0 days 00:00:17.860000	-0.15598599999999999
0 days 00:00:17.870000	-0.167757
0 days 00:00:17.880000	-0.190778
0 days 00:00:17.890000	-0.20986999999999997
0 days 00:00:17.900000	-0.257554
0 days 00:00:17.910000	-0.338361
0 days 00:00:17.920000	-0.35749699999999995
0 days 00:00:17.930000	-0.45096400000000003
0 days 00:00:17.940000	-0.544524
0 days 00:00:17.950000	-0.6974819999999999
0 days 00:00:17.960000	-0.843434
0 days 00:00:17.970000	-0.9990549999999999
0 days 00:00:17.980000	-1.1625590000000001
0 days 00:00:17.990000	-1.346877
0 days 00:00:18	-1.512757
0 days 00:00:18.010000	-1.651558
0 days 00:00:18.020000	-1.775102
0 days 00:00:18.030000	-1.8746919999999998
0 days 00:00:18.040000	-1.959328
0 days 00:00:18.050000	-2.044306
0 days 00:00:18.060000	-2.136157
0 days 00:00:18.070000	-2.224453
0 days 00:00:18.080000	-2.331224
0 days 00:00:18.090000	-2.4521479999999998
0 days 00:00:18.100000	-2.56923
0 days 00:00:18.110000	-2.705016
0 days 00:00:18.120000	-2.834362
0 days 00:00:18.130000	-2.954603
0 days 00:00:18.140000	-3.070566
0 days 00:00:18.150000	-3.174921
0 days 00:00:18.160000	-3.29251
0 days 00:00:18.170000	-3.426367
0 days 00:00:18.180000	-3.5877760000000003
0 days 00:00:18.190000	-3.772128
0 days 00:00:18.200000	-3.909064
0 days 00:00:18.210000	-4.070837
0 days 00:00:18.220000	-4.152275
0 days 00:00:18.230000	-4.170074
0 days 00:00:18.240000	-4.074902
0 days 00:00:18.250000	-3.914189
0 days 00:00:18.260000	-3.666373
0 days 00:00:18.270000	-3.270209
0 days 00:00:18.280000	-2.638983
0 days 00:00:18.290000	-2.0248049999999997
0 days 00:00:18.300000	-2.0939400000000004
