# Supplementary material for: A topological data analysis-based method for gait signals with an application to the study of multiple sclerosis
Source: PLoS One. 2022 May 13;17(5):e0268475. doi: 10.1371/journal.pone.0268475 (PMC9106173; doi:10.1371/journal.pone.0268475)
Supplement: S1 Data — (ZIP) [file pone.0268475.s005.zip › PlosOneData/Pathological_subjects/MS_305]

	Gyr_Y
0 days 00:00:07.300000	0.301207
0 days 00:00:07.310000	-0.118405
0 days 00:00:07.320000	-0.653558
0 days 00:00:07.330000	-1.23471
0 days 00:00:07.340000	-1.58653
0 days 00:00:07.350000	-1.761437
0 days 00:00:07.360000	-1.374816
0 days 00:00:07.370000	-0.43021499999999996
0 days 00:00:07.380000	0.676481
0 days 00:00:07.390000	0.897734
0 days 00:00:07.400000	0.603696
0 days 00:00:07.410000	0.47659399999999996
0 days 00:00:07.420000	0.579225
0 days 00:00:07.430000	0.516894
0 days 00:00:07.440000	0.40028800000000003
0 days 00:00:07.450000	0.39206399999999997
0 days 00:00:07.460000	0.314629
0 days 00:00:07.470000	0.207128
0 days 00:00:07.480000	0.152982
0 days 00:00:07.490000	0.09740599999999999
0 days 00:00:07.500000	0.058274
0 days 00:00:07.510000	0.043969
0 days 00:00:07.520000	0.041093
0 days 00:00:07.530000	0.042457999999999996
0 days 00:00:07.540000	0.05019
0 days 00:00:07.550000	0.053551999999999995
0 days 00:00:07.560000	0.05484
0 days 00:00:07.570000	0.047137
0 days 00:00:07.580000	0.041826
0 days 00:00:07.590000	0.026757
0 days 00:00:07.600000	0.017348
0 days 00:00:07.610000	0.009279
0 days 00:00:07.620000	0.006151
0 days 00:00:07.630000	0.014436000000000001
0 days 00:00:07.640000	0.028664999999999996
0 days 00:00:07.650000	0.045026
0 days 00:00:07.660000	0.063975
0 days 00:00:07.670000	0.088864
0 days 00:00:07.680000	0.10951
0 days 00:00:07.690000	0.134379
0 days 00:00:07.700000	0.14216700000000002
0 days 00:00:07.710000	0.146652
0 days 00:00:07.720000	0.14098
0 days 00:00:07.730000	0.13309100000000001
0 days 00:00:07.740000	0.125839
0 days 00:00:07.750000	0.109574
0 days 00:00:07.760000	0.093802
0 days 00:00:07.770000	0.078346
0 days 00:00:07.780000	0.05882999999999999
0 days 00:00:07.790000	0.044574
0 days 00:00:07.800000	0.033530000000000004
0 days 00:00:07.810000	0.018085
0 days 00:00:07.820000	0.012273000000000001
0 days 00:00:07.830000	0.008584999999999999
0 days 00:00:07.840000	0.006071
0 days 00:00:07.850000	0.004932
0 days 00:00:07.860000	0.01007
0 days 00:00:07.870000	0.007483
0 days 00:00:07.880000	0.006842
0 days 00:00:07.890000	0.004125
0 days 00:00:07.900000	-0.0016190000000000002
0 days 00:00:07.910000	-0.004520000000000001
0 days 00:00:07.920000	-0.00585
0 days 00:00:07.930000	-0.00993
0 days 00:00:07.940000	-0.007418999999999999
0 days 00:00:07.950000	-0.008796
0 days 00:00:07.960000	-0.009705
0 days 00:00:07.970000	-0.015633
0 days 00:00:07.980000	-0.022791
0 days 00:00:07.990000	-0.030092
0 days 00:00:08	-0.036935
0 days 00:00:08.010000	-0.048594
0 days 00:00:08.020000	-0.051106
0 days 00:00:08.030000	-0.055928
0 days 00:00:08.040000	-0.066898
0 days 00:00:08.050000	-0.078641
0 days 00:00:08.060000	-0.083347
0 days 00:00:08.070000	-0.092129
0 days 00:00:08.080000	-0.11295799999999999
0 days 00:00:08.090000	-0.14160599999999998
0 days 00:00:08.100000	-0.18541400000000002
0 days 00:00:08.110000	-0.238298
0 days 00:00:08.120000	-0.302191
0 days 00:00:08.130000	-0.37201300000000004
0 days 00:00:08.140000	-0.48416099999999995
0 days 00:00:08.150000	-0.655146
0 days 00:00:08.160000	-0.8437389999999999
0 days 00:00:08.170000	-1.042405
0 days 00:00:08.180000	-1.272443
0 days 00:00:08.190000	-1.526314
0 days 00:00:08.200000	-1.813879
0 days 00:00:08.210000	-2.078264
0 days 00:00:08.220000	-2.295775
0 days 00:00:08.230000	-2.504343
0 days 00:00:08.240000	-2.7141900000000003
0 days 00:00:08.250000	-2.91447
0 days 00:00:08.260000	-3.1397470000000003
0 days 00:00:08.270000	-3.3200510000000003
0 days 00:00:08.280000	-3.4845059999999997
0 days 00:00:08.290000	-3.634993
0 days 00:00:08.300000	-3.761851
0 days 00:00:08.310000	-3.9183879999999998
0 days 00:00:08.320000	-4.018626
0 days 00:00:08.330000	-4.059
0 days 00:00:08.340000	-4.063753
0 days 00:00:08.350000	-4.0366029999999995
0 days 00:00:08.360000	-3.94995
0 days 00:00:08.370000	-3.5734239999999997
0 days 00:00:08.380000	-2.332529
0 days 00:00:08.390000	-0.950675
0 days 00:00:08.400000	-0.12464700000000001
0 days 00:00:08.410000	0.16780799999999998
0 days 00:00:08.420000	0.26497600000000004
0 days 00:00:08.430000	0.446117
0 days 00:00:08.440000	0.83552
0 days 00:00:08.450000	1.399045
0 days 00:00:08.460000	1.9961060000000002
0 days 00:00:08.470000	2.487159
0 days 00:00:08.480000	2.946184
0 days 00:00:08.490000	3.646578
0 days 00:00:08.500000	3.5367
0 days 00:00:08.510000	3.202059
0 days 00:00:08.520000	3.3396550000000005
0 days 00:00:08.530000	3.3984870000000003
0 days 00:00:08.540000	3.3221
0 days 00:00:08.550000	3.2597150000000004
0 days 00:00:08.560000	3.213994
0 days 00:00:08.570000	3.155096
0 days 00:00:08.580000	3.0783970000000003
0 days 00:00:08.590000	2.9883450000000003
0 days 00:00:08.600000	2.878032
0 days 00:00:08.610000	2.7471740000000002
0 days 00:00:08.620000	2.572757
0 days 00:00:08.630000	2.318998
0 days 00:00:08.640000	1.991903
0 days 00:00:08.650000	1.6266100000000001
0 days 00:00:08.660000	1.248998
0 days 00:00:08.670000	0.814975
0 days 00:00:08.680000	0.421676
0 days 00:00:08.690000	0.136524
0 days 00:00:08.700000	-0.11926400000000001
0 days 00:00:08.710000	-0.40821
0 days 00:00:08.720000	-0.680904
0 days 00:00:08.730000	-0.7971199999999999
0 days 00:00:08.740000	-0.76254
0 days 00:00:08.750000	-0.602346
0 days 00:00:08.760000	-0.711893
0 days 00:00:08.770000	-0.996134
0 days 00:00:08.780000	-1.516084
0 days 00:00:08.790000	-0.285156
0 days 00:00:08.800000	2.393184
0 days 00:00:08.810000	0.8527379999999999
0 days 00:00:08.820000	1.060873
0 days 00:00:08.830000	0.6369520000000001
0 days 00:00:08.840000	0.302101
0 days 00:00:08.850000	0.168575
0 days 00:00:08.860000	0.0588
0 days 00:00:08.870000	-0.001738
0 days 00:00:08.880000	-0.044021
0 days 00:00:08.890000	-0.039191000000000004
0 days 00:00:08.900000	-0.020236
0 days 00:00:08.910000	-0.020374
0 days 00:00:08.920000	-0.023257
0 days 00:00:08.930000	-0.017433
0 days 00:00:08.940000	0.004903
0 days 00:00:08.950000	0.041105
0 days 00:00:08.960000	0.08293099999999999
0 days 00:00:08.970000	0.10650699999999999
0 days 00:00:08.980000	0.119348
0 days 00:00:08.990000	0.131409
0 days 00:00:09	0.139072
0 days 00:00:09.010000	0.139751
0 days 00:00:09.020000	0.150099
0 days 00:00:09.030000	0.15271700000000002
0 days 00:00:09.040000	0.150384
0 days 00:00:09.050000	0.159196
0 days 00:00:09.060000	0.14739100000000002
0 days 00:00:09.070000	0.140601
0 days 00:00:09.080000	0.12184400000000001
0 days 00:00:09.090000	0.11381199999999998
0 days 00:00:09.100000	0.09597699999999999
0 days 00:00:09.110000	0.081851
0 days 00:00:09.120000	0.062624
0 days 00:00:09.130000	0.045542
0 days 00:00:09.140000	0.035008
0 days 00:00:09.150000	0.019354
0 days 00:00:09.160000	0.007561
0 days 00:00:09.170000	-0.006211
0 days 00:00:09.180000	-0.012740000000000001
0 days 00:00:09.190000	-0.02535
0 days 00:00:09.200000	-0.028026
0 days 00:00:09.210000	-0.037195
0 days 00:00:09.220000	-0.043219
0 days 00:00:09.230000	-0.045047000000000004
0 days 00:00:09.240000	-0.047744
0 days 00:00:09.250000	-0.050402999999999996
0 days 00:00:09.260000	-0.047039
0 days 00:00:09.270000	-0.046432999999999995
0 days 00:00:09.280000	-0.045182
0 days 00:00:09.290000	-0.046408
0 days 00:00:09.300000	-0.041277999999999995
0 days 00:00:09.310000	-0.041
0 days 00:00:09.320000	-0.038274
0 days 00:00:09.330000	-0.034969
0 days 00:00:09.340000	-0.031010000000000003
0 days 00:00:09.350000	-0.027561000000000002
0 days 00:00:09.360000	-0.030032999999999997
0 days 00:00:09.370000	-0.030451
0 days 00:00:09.380000	-0.042081
0 days 00:00:09.390000	-0.045962
0 days 00:00:09.400000	-0.056637
0 days 00:00:09.410000	-0.070488
0 days 00:00:09.420000	-0.08654500000000001
0 days 00:00:09.430000	-0.10986800000000001
0 days 00:00:09.440000	-0.12450599999999999
0 days 00:00:09.450000	-0.143675
0 days 00:00:09.460000	-0.162847
0 days 00:00:09.470000	-0.187173
0 days 00:00:09.480000	-0.205427
0 days 00:00:09.490000	-0.235742
0 days 00:00:09.500000	-0.29602399999999995
0 days 00:00:09.510000	-0.388997
0 days 00:00:09.520000	-0.538419
0 days 00:00:09.530000	-0.72778
0 days 00:00:09.540000	-0.964532
0 days 00:00:09.550000	-1.2552
0 days 00:00:09.560000	-1.5542129999999998
0 days 00:00:09.570000	-1.852601
0 days 00:00:09.580000	-2.162157
0 days 00:00:09.590000	-2.474941
0 days 00:00:09.600000	-2.7649
0 days 00:00:09.610000	-3.040998
0 days 00:00:09.620000	-3.229956
0 days 00:00:09.630000	-3.4217720000000003
0 days 00:00:09.640000	-3.5819769999999997
0 days 00:00:09.650000	-3.6968910000000004
0 days 00:00:09.660000	-3.8180980000000004
0 days 00:00:09.670000	-3.924748
0 days 00:00:09.680000	-3.993275
0 days 00:00:09.690000	-4.033646
0 days 00:00:09.700000	-4.078367
0 days 00:00:09.710000	-4.073542
0 days 00:00:09.720000	-3.9533129999999996
0 days 00:00:09.730000	-3.40746
0 days 00:00:09.740000	-2.111103
0 days 00:00:09.750000	-0.5670930000000001
0 days 00:00:09.760000	0.485521
0 days 00:00:09.770000	0.888474
0 days 00:00:09.780000	0.9894059999999999
0 days 00:00:09.790000	1.1173110000000002
0 days 00:00:09.800000	1.433609
0 days 00:00:09.810000	1.901609
0 days 00:00:09.820000	2.375857
0 days 00:00:09.830000	2.720805
0 days 00:00:09.840000	2.933579
0 days 00:00:09.850000	3.025087
0 days 00:00:09.860000	3.493412
0 days 00:00:09.870000	3.9191519999999995
0 days 00:00:09.880000	3.4710339999999995
0 days 00:00:09.890000	3.197241
0 days 00:00:09.900000	3.08518
0 days 00:00:09.910000	2.907237
0 days 00:00:09.920000	2.778085
0 days 00:00:09.930000	2.672172
0 days 00:00:09.940000	2.546761
0 days 00:00:09.950000	2.396248
0 days 00:00:09.960000	2.242469
0 days 00:00:09.970000	2.07327
0 days 00:00:09.980000	1.8900580000000002
0 days 00:00:09.990000	1.671887
0 days 00:00:10	1.445962
0 days 00:00:10.010000	1.215087
0 days 00:00:10.020000	0.8420270000000001
0 days 00:00:10.030000	0.396773
0 days 00:00:10.040000	-0.001031
0 days 00:00:10.050000	-0.337943
0 days 00:00:10.060000	-0.661192
0 days 00:00:10.070000	-0.9209149999999999
0 days 00:00:10.080000	-1.037943
0 days 00:00:10.090000	-1.024561
0 days 00:00:10.100000	-1.033765
0 days 00:00:10.110000	-0.8766219999999999
0 days 00:00:10.120000	-0.8344299999999999
0 days 00:00:10.130000	-1.0137209999999999
0 days 00:00:10.140000	-1.3820290000000002
0 days 00:00:10.150000	1.3463379999999998
0 days 00:00:10.160000	1.5428620000000002
0 days 00:00:10.170000	0.9683209999999999
0 days 00:00:10.180000	0.8302379999999999
0 days 00:00:10.190000	0.371479
0 days 00:00:10.200000	0.151696
0 days 00:00:10.210000	0.103849
0 days 00:00:10.220000	0.005886
0 days 00:00:10.230000	0.016766999999999997
0 days 00:00:10.240000	-0.012689
0 days 00:00:10.250000	-0.01697
0 days 00:00:10.260000	-0.034887
0 days 00:00:10.270000	-0.073561
0 days 00:00:10.280000	-0.097197
0 days 00:00:10.290000	-0.085454
0 days 00:00:10.300000	-0.04458
0 days 00:00:10.310000	0.002065
0 days 00:00:10.320000	0.041898000000000005
0 days 00:00:10.330000	0.07168200000000001
0 days 00:00:10.340000	0.091063
0 days 00:00:10.350000	0.096092
0 days 00:00:10.360000	0.109508
0 days 00:00:10.370000	0.12031700000000001
0 days 00:00:10.380000	0.13089
0 days 00:00:10.390000	0.140221
0 days 00:00:10.400000	0.14509
0 days 00:00:10.410000	0.132616
0 days 00:00:10.420000	0.12019300000000001
0 days 00:00:10.430000	0.11694700000000001
0 days 00:00:10.440000	0.11881800000000001
0 days 00:00:10.450000	0.11393199999999999
0 days 00:00:10.460000	0.101576
0 days 00:00:10.470000	0.091943
0 days 00:00:10.480000	0.06898
0 days 00:00:10.490000	0.051243
0 days 00:00:10.500000	0.028954
0 days 00:00:10.510000	0.0034990000000000004
0 days 00:00:10.520000	-0.015431
0 days 00:00:10.530000	-0.027277999999999997
0 days 00:00:10.540000	-0.036791000000000004
0 days 00:00:10.550000	-0.047518
0 days 00:00:10.560000	-0.056289
0 days 00:00:10.570000	-0.062452999999999995
0 days 00:00:10.580000	-0.062926
0 days 00:00:10.590000	-0.062936
0 days 00:00:10.600000	-0.059677
0 days 00:00:10.610000	-0.053337
0 days 00:00:10.620000	-0.044379
0 days 00:00:10.630000	-0.04289
0 days 00:00:10.640000	-0.027781999999999998
0 days 00:00:10.650000	-0.020038999999999998
0 days 00:00:10.660000	-0.021816
0 days 00:00:10.670000	-0.011470000000000001
0 days 00:00:10.680000	-0.00896
0 days 00:00:10.690000	-0.006816
0 days 00:00:10.700000	-0.007654
0 days 00:00:10.710000	-0.004651
0 days 00:00:10.720000	-0.006221
0 days 00:00:10.730000	-0.011518
0 days 00:00:10.740000	-0.01196
0 days 00:00:10.750000	-0.028173
0 days 00:00:10.760000	-0.045968
0 days 00:00:10.770000	-0.063301
0 days 00:00:10.780000	-0.091549
0 days 00:00:10.790000	-0.130334
0 days 00:00:10.800000	-0.188342
0 days 00:00:10.810000	-0.276595
0 days 00:00:10.820000	-0.366962
0 days 00:00:10.830000	-0.470247
0 days 00:00:10.840000	-0.6408
0 days 00:00:10.850000	-0.830269
0 days 00:00:10.860000	-1.05233
0 days 00:00:10.870000	-1.326842
0 days 00:00:10.880000	-1.594033
0 days 00:00:10.890000	-1.869822
0 days 00:00:10.900000	-2.1579759999999997
0 days 00:00:10.910000	-2.3892
0 days 00:00:10.920000	-2.610616
0 days 00:00:10.930000	-2.8405240000000003
0 days 00:00:10.940000	-3.0465720000000003
0 days 00:00:10.950000	-3.320179
0 days 00:00:10.960000	-3.5279769999999995
0 days 00:00:10.970000	-3.720032
0 days 00:00:10.980000	-3.882525
0 days 00:00:10.990000	-4.029679
0 days 00:00:11	-4.14226
0 days 00:00:11.010000	-4.193029
0 days 00:00:11.020000	-4.221191
0 days 00:00:11.030000	-4.207947
0 days 00:00:11.040000	-4.065314
0 days 00:00:11.050000	-3.367199
0 days 00:00:11.060000	-1.8892060000000002
0 days 00:00:11.070000	-0.34276999999999996
0 days 00:00:11.080000	0.47259799999999996
0 days 00:00:11.090000	0.660145
0 days 00:00:11.100000	0.626089
0 days 00:00:11.110000	0.735008
0 days 00:00:11.120000	1.090775
0 days 00:00:11.130000	1.616644
0 days 00:00:11.140000	2.138297
0 days 00:00:11.150000	2.549209
0 days 00:00:11.160000	2.820737
0 days 00:00:11.170000	3.007361
0 days 00:00:11.180000	3.394802
0 days 00:00:11.190000	3.8365339999999994
0 days 00:00:11.200000	3.637664
0 days 00:00:11.210000	3.5123800000000003
0 days 00:00:11.220000	3.467907
0 days 00:00:11.230000	3.379203
0 days 00:00:11.240000	3.3742550000000002
0 days 00:00:11.250000	3.3706650000000002
0 days 00:00:11.260000	3.2842550000000004
0 days 00:00:11.270000	3.1047569999999998
0 days 00:00:11.280000	2.859906
0 days 00:00:11.290000	2.5567130000000002
0 days 00:00:11.300000	2.243626
0 days 00:00:11.310000	1.9476330000000002
0 days 00:00:11.320000	1.6791349999999998
0 days 00:00:11.330000	1.26312
0 days 00:00:11.340000	0.8172189999999999
0 days 00:00:11.350000	0.529265
0 days 00:00:11.360000	0.33285
0 days 00:00:11.370000	0.106169
0 days 00:00:11.380000	-0.137772
0 days 00:00:11.390000	-0.283568
0 days 00:00:11.400000	-0.271013
0 days 00:00:11.410000	-0.173394
0 days 00:00:11.420000	-0.178222
0 days 00:00:11.430000	-0.796898
0 days 00:00:11.440000	-1.467962
0 days 00:00:11.450000	-1.6100809999999999
0 days 00:00:11.460000	-0.291799
0 days 00:00:11.470000	-0.50515
0 days 00:00:11.480000	-1.70858
0 days 00:00:11.490000	-0.789546
0 days 00:00:11.500000	1.56977
0 days 00:00:11.510000	0.21020999999999998
0 days 00:00:11.520000	0.145228
0 days 00:00:11.530000	0.140228
0 days 00:00:11.540000	0.042428
0 days 00:00:11.550000	0.061588
0 days 00:00:11.560000	0.054279999999999995
0 days 00:00:11.570000	0.057732000000000006
0 days 00:00:11.580000	0.068891
0 days 00:00:11.590000	0.056826
0 days 00:00:11.600000	0.037088
0 days 00:00:11.610000	0.038859
0 days 00:00:11.620000	0.049305
0 days 00:00:11.630000	0.064988
0 days 00:00:11.640000	0.077025
0 days 00:00:11.650000	0.084836
0 days 00:00:11.660000	0.092474
0 days 00:00:11.670000	0.092102
0 days 00:00:11.680000	0.09608
0 days 00:00:11.690000	0.089387
0 days 00:00:11.700000	0.087373
0 days 00:00:11.710000	0.09462899999999999
0 days 00:00:11.720000	0.100895
0 days 00:00:11.730000	0.110821
0 days 00:00:11.740000	0.115552
0 days 00:00:11.750000	0.120361
0 days 00:00:11.760000	0.11599300000000001
0 days 00:00:11.770000	0.10813900000000001
0 days 00:00:11.780000	0.09096
0 days 00:00:11.790000	0.077127
0 days 00:00:11.800000	0.068118
0 days 00:00:11.810000	0.062938
0 days 00:00:11.820000	0.053924
0 days 00:00:11.830000	0.053742
0 days 00:00:11.840000	0.044397000000000006
0 days 00:00:11.850000	0.038714
0 days 00:00:11.860000	0.027874
0 days 00:00:11.870000	0.027363
0 days 00:00:11.880000	0.022612
0 days 00:00:11.890000	0.019018
0 days 00:00:11.900000	0.011769
0 days 00:00:11.910000	0.008522
0 days 00:00:11.920000	-0.00082
0 days 00:00:11.930000	-0.0034909999999999997
0 days 00:00:11.940000	-0.005
0 days 00:00:11.950000	-0.006337
0 days 00:00:11.960000	-0.007092
0 days 00:00:11.970000	-0.005933
0 days 00:00:11.980000	-0.009184999999999999
0 days 00:00:11.990000	-0.009362
0 days 00:00:12	-0.009538
0 days 00:00:12.010000	-0.013375999999999999
0 days 00:00:12.020000	-0.010303
0 days 00:00:12.030000	-0.012392
0 days 00:00:12.040000	-0.010704
0 days 00:00:12.050000	-0.006689
0 days 00:00:12.060000	-0.007262
0 days 00:00:12.070000	0.000198
0 days 00:00:12.080000	-0.004783
0 days 00:00:12.090000	-0.000781
0 days 00:00:12.100000	0.004993
0 days 00:00:12.110000	0.000763
0 days 00:00:12.120000	-0.0018960000000000001
0 days 00:00:12.130000	-0.010884
0 days 00:00:12.140000	-0.017943999999999998
0 days 00:00:12.150000	-0.033844
0 days 00:00:12.160000	-0.044344
0 days 00:00:12.170000	-0.075738
0 days 00:00:12.180000	-0.099651
0 days 00:00:12.190000	-0.12471199999999999
0 days 00:00:12.200000	-0.16897
0 days 00:00:12.210000	-0.228787
0 days 00:00:12.220000	-0.308267
0 days 00:00:12.230000	-0.39910500000000004
0 days 00:00:12.240000	-0.5292279999999999
0 days 00:00:12.250000	-0.7359640000000001
0 days 00:00:12.260000	-0.9649709999999999
0 days 00:00:12.270000	-1.1857879999999998
0 days 00:00:12.280000	-1.4247379999999998
0 days 00:00:12.290000	-1.64442
0 days 00:00:12.300000	-1.8707779999999998
0 days 00:00:12.310000	-2.069254
0 days 00:00:12.320000	-2.243062
0 days 00:00:12.330000	-2.420889
0 days 00:00:12.340000	-2.552766
0 days 00:00:12.350000	-2.7612200000000002
0 days 00:00:12.360000	-2.954968
0 days 00:00:12.370000	-3.1190990000000003
0 days 00:00:12.380000	-3.272242
0 days 00:00:12.390000	-3.406357
0 days 00:00:12.400000	-3.5036419999999997
0 days 00:00:12.410000	-3.6315809999999997
0 days 00:00:12.420000	-3.706083
0 days 00:00:12.430000	-3.7753050000000004
0 days 00:00:12.440000	-3.8061910000000005
0 days 00:00:12.450000	-3.8058660000000004
0 days 00:00:12.460000	-3.746147
0 days 00:00:12.470000	-3.424953
0 days 00:00:12.480000	-2.489386
0 days 00:00:12.490000	-1.069996
0 days 00:00:12.500000	0.2966
0 days 00:00:12.510000	1.002045
0 days 00:00:12.520000	1.1416309999999998
0 days 00:00:12.530000	1.0936649999999999
0 days 00:00:12.540000	1.118789
0 days 00:00:12.550000	1.295413
0 days 00:00:12.560000	1.611176
0 days 00:00:12.570000	1.994895
0 days 00:00:12.580000	2.340929
0 days 00:00:12.590000	2.579968
0 days 00:00:12.600000	2.937415
0 days 00:00:12.610000	3.7926620000000004
0 days 00:00:12.620000	3.580832
0 days 00:00:12.630000	3.258597
0 days 00:00:12.640000	3.214041
0 days 00:00:12.650000	3.107972
0 days 00:00:12.660000	2.968426
0 days 00:00:12.670000	2.951179
0 days 00:00:12.680000	2.903085
0 days 00:00:12.690000	2.7543279999999997
0 days 00:00:12.700000	2.590278
0 days 00:00:12.710000	2.402218
0 days 00:00:12.720000	2.16512
0 days 00:00:12.730000	1.8951369999999998
0 days 00:00:12.740000	1.6278780000000002
0 days 00:00:12.750000	1.379114
0 days 00:00:12.760000	1.1153440000000001
0 days 00:00:12.770000	0.690692
0 days 00:00:12.780000	0.16278099999999998
0 days 00:00:12.790000	-0.282643
0 days 00:00:12.800000	-0.661939
0 days 00:00:12.810000	-0.9884040000000001
0 days 00:00:12.820000	-1.2013479999999999
0 days 00:00:12.830000	-1.251903
0 days 00:00:12.840000	-1.151515
0 days 00:00:12.850000	-1.055513
0 days 00:00:12.860000	-1.22003
0 days 00:00:12.870000	-1.334459
0 days 00:00:12.880000	-1.356364
0 days 00:00:12.890000	1.9284709999999998
0 days 00:00:12.900000	1.270066
0 days 00:00:12.910000	0.9854209999999999
0 days 00:00:12.920000	1.039095
0 days 00:00:12.930000	0.592758
0 days 00:00:12.940000	0.218194
0 days 00:00:12.950000	0.12650899999999998
0 days 00:00:12.960000	0.055353999999999993
0 days 00:00:12.970000	0.034286000000000004
0 days 00:00:12.980000	0.017480000000000002
0 days 00:00:12.990000	0.0049759999999999995
0 days 00:00:13	0.010638
0 days 00:00:13.010000	0.023625
0 days 00:00:13.020000	0.04484
0 days 00:00:13.030000	0.05354299999999999
0 days 00:00:13.040000	0.079351
0 days 00:00:13.050000	0.105053
0 days 00:00:13.060000	0.146529
0 days 00:00:13.070000	0.153679
0 days 00:00:13.080000	0.145622
0 days 00:00:13.090000	0.13356500000000002
0 days 00:00:13.100000	0.118349
0 days 00:00:13.110000	0.11708699999999998
0 days 00:00:13.120000	0.11221400000000001
0 days 00:00:13.130000	0.11984500000000001
0 days 00:00:13.140000	0.122223
0 days 00:00:13.150000	0.125106
0 days 00:00:13.160000	0.125665
0 days 00:00:13.170000	0.12025
0 days 00:00:13.180000	0.115477
0 days 00:00:13.190000	0.106958
0 days 00:00:13.200000	0.106646
0 days 00:00:13.210000	0.088532
0 days 00:00:13.220000	0.082738
0 days 00:00:13.230000	0.066064
0 days 00:00:13.240000	0.048014999999999995
0 days 00:00:13.250000	0.035319
0 days 00:00:13.260000	0.018087
0 days 00:00:13.270000	0.006523
0 days 00:00:13.280000	-0.006092
0 days 00:00:13.290000	-0.021371
0 days 00:00:13.300000	-0.027814
0 days 00:00:13.310000	-0.03905
0 days 00:00:13.320000	-0.042161000000000004
0 days 00:00:13.330000	-0.047718
0 days 00:00:13.340000	-0.049688
0 days 00:00:13.350000	-0.055398
0 days 00:00:13.360000	-0.056638
0 days 00:00:13.370000	-0.064212
0 days 00:00:13.380000	-0.070487
0 days 00:00:13.390000	-0.070659
0 days 00:00:13.400000	-0.076383
0 days 00:00:13.410000	-0.084119
0 days 00:00:13.420000	-0.086018
0 days 00:00:13.430000	-0.087247
0 days 00:00:13.440000	-0.101328
0 days 00:00:13.450000	-0.101288
0 days 00:00:13.460000	-0.110253
0 days 00:00:13.470000	-0.119237
0 days 00:00:13.480000	-0.131494
0 days 00:00:13.490000	-0.15475899999999998
0 days 00:00:13.500000	-0.18523699999999999
0 days 00:00:13.510000	-0.21765199999999998
0 days 00:00:13.520000	-0.230873
0 days 00:00:13.530000	-0.23625100000000002
0 days 00:00:13.540000	-0.24266
0 days 00:00:13.550000	-0.237798
0 days 00:00:13.560000	-0.240635
0 days 00:00:13.570000	-0.252815
0 days 00:00:13.580000	-0.30548000000000003
0 days 00:00:13.590000	-0.43536800000000003
0 days 00:00:13.600000	-0.658254
0 days 00:00:13.610000	-0.9393530000000001
0 days 00:00:13.620000	-1.257314
0 days 00:00:13.630000	-1.607976
0 days 00:00:13.640000	-1.9669130000000001
0 days 00:00:13.650000	-2.382238
0 days 00:00:13.660000	-2.782845
0 days 00:00:13.670000	-3.123133
0 days 00:00:13.680000	-3.3511290000000002
0 days 00:00:13.690000	-3.547972
0 days 00:00:13.700000	-3.7243769999999996
0 days 00:00:13.710000	-3.820193
0 days 00:00:13.720000	-3.8387239999999996
0 days 00:00:13.730000	-3.903948
0 days 00:00:13.740000	-3.9579730000000004
0 days 00:00:13.750000	-3.940891
0 days 00:00:13.760000	-3.925905
0 days 00:00:13.770000	-3.874003
0 days 00:00:13.780000	-3.63035
0 days 00:00:13.790000	-2.8313
0 days 00:00:13.800000	-1.672059
0 days 00:00:13.810000	-0.31544
0 days 00:00:13.820000	0.6465069999999999
0 days 00:00:13.830000	1.088192
0 days 00:00:13.840000	1.256864
0 days 00:00:13.850000	1.388942
0 days 00:00:13.860000	1.601977
0 days 00:00:13.870000	1.879918
0 days 00:00:13.880000	2.1969540000000003
0 days 00:00:13.890000	2.475284
0 days 00:00:13.900000	2.723893
0 days 00:00:13.910000	3.003052
0 days 00:00:13.920000	3.6804120000000005
0 days 00:00:13.930000	3.521325
0 days 00:00:13.940000	3.111681
0 days 00:00:13.950000	2.991173
0 days 00:00:13.960000	2.858864
0 days 00:00:13.970000	2.775481
0 days 00:00:13.980000	2.717144
0 days 00:00:13.990000	2.58006
0 days 00:00:14	2.3868549999999997
0 days 00:00:14.010000	2.186332
0 days 00:00:14.020000	2.0108610000000002
0 days 00:00:14.030000	1.8372990000000002
0 days 00:00:14.040000	1.6292879999999998
0 days 00:00:14.050000	1.323843
0 days 00:00:14.060000	0.856016
0 days 00:00:14.070000	0.26439
0 days 00:00:14.080000	-0.37731
0 days 00:00:14.090000	-0.94896
0 days 00:00:14.100000	-1.3975469999999999
0 days 00:00:14.110000	-1.6957490000000002
0 days 00:00:14.120000	-1.856284
0 days 00:00:14.130000	-1.863087
0 days 00:00:14.140000	-1.77217
0 days 00:00:14.150000	-1.6309690000000001
0 days 00:00:14.160000	-1.467114
0 days 00:00:14.170000	-1.315323
0 days 00:00:14.180000	-1.194104
0 days 00:00:14.190000	-1.1166049999999998
0 days 00:00:14.200000	-0.306231
0 days 00:00:14.210000	1.741656
0 days 00:00:14.220000	1.9426709999999998
0 days 00:00:14.230000	2.010319
0 days 00:00:14.240000	2.677219
0 days 00:00:14.250000	2.1228569999999998
0 days 00:00:14.260000	1.008348
0 days 00:00:14.270000	0.596255
0 days 00:00:14.280000	0.28171799999999997
0 days 00:00:14.290000	0.069633
0 days 00:00:14.300000	-0.044954
0 days 00:00:14.310000	-0.100211
0 days 00:00:14.320000	-0.127141
0 days 00:00:14.330000	-0.12068699999999999
0 days 00:00:14.340000	-0.093464
0 days 00:00:14.350000	-0.062542
0 days 00:00:14.360000	-0.032181
0 days 00:00:14.370000	0.003483
0 days 00:00:14.380000	0.042345
0 days 00:00:14.390000	0.088486
0 days 00:00:14.400000	0.129429
0 days 00:00:14.410000	0.143703
0 days 00:00:14.420000	0.14455
0 days 00:00:14.430000	0.147754
0 days 00:00:14.440000	0.148314
0 days 00:00:14.450000	0.160529
0 days 00:00:14.460000	0.17209100000000002
0 days 00:00:14.470000	0.183527
0 days 00:00:14.480000	0.189904
0 days 00:00:14.490000	0.198681
0 days 00:00:14.500000	0.190613
0 days 00:00:14.510000	0.181444
0 days 00:00:14.520000	0.163798
0 days 00:00:14.530000	0.144344
0 days 00:00:14.540000	0.128063
0 days 00:00:14.550000	0.10731600000000001
0 days 00:00:14.560000	0.092908
0 days 00:00:14.570000	0.070937
0 days 00:00:14.580000	0.055654999999999996
0 days 00:00:14.590000	0.037048000000000005
0 days 00:00:14.600000	0.022966999999999998
0 days 00:00:14.610000	0.005521
0 days 00:00:14.620000	-0.007045999999999999
0 days 00:00:14.630000	-0.020253999999999998
0 days 00:00:14.640000	-0.027630000000000002
0 days 00:00:14.650000	-0.028747
0 days 00:00:14.660000	-0.037243
0 days 00:00:14.670000	-0.033885000000000005
0 days 00:00:14.680000	-0.032474
0 days 00:00:14.690000	-0.03161
0 days 00:00:14.700000	-0.03284
0 days 00:00:14.710000	-0.033838
0 days 00:00:14.720000	-0.032543
0 days 00:00:14.730000	-0.027374000000000002
0 days 00:00:14.740000	-0.024194
0 days 00:00:14.750000	-0.031814
0 days 00:00:14.760000	-0.026549
0 days 00:00:14.770000	-0.026916000000000002
0 days 00:00:14.780000	-0.024908
0 days 00:00:14.790000	-0.036889
0 days 00:00:14.800000	-0.070525
0 days 00:00:14.810000	-0.109293
0 days 00:00:14.820000	-0.167415
0 days 00:00:14.830000	-0.20711
0 days 00:00:14.840000	-0.255141
0 days 00:00:14.850000	-0.308789
0 days 00:00:14.860000	-0.402066
0 days 00:00:14.870000	-0.570969
0 days 00:00:14.880000	-0.831332
0 days 00:00:14.890000	-1.106276
0 days 00:00:14.900000	-1.44445
0 days 00:00:14.910000	-1.7726400000000002
0 days 00:00:14.920000	-2.1446650000000003
0 days 00:00:14.930000	-2.48799
0 days 00:00:14.940000	-2.783121
0 days 00:00:14.950000	-2.99967
0 days 00:00:14.960000	-3.267833
0 days 00:00:14.970000	-3.484178
0 days 00:00:14.980000	-3.626214
0 days 00:00:14.990000	-3.716242
0 days 00:00:15	-3.7597709999999998
0 days 00:00:15.010000	-3.75831
0 days 00:00:15.020000	-3.653608
0 days 00:00:15.030000	-3.5064870000000004
0 days 00:00:15.040000	-3.3440019999999997
0 days 00:00:15.050000	-3.101897
0 days 00:00:15.060000	-2.597139
0 days 00:00:15.070000	-1.798087
0 days 00:00:15.080000	-0.8929969999999999
0 days 00:00:15.090000	-0.050298
0 days 00:00:15.100000	0.593436
0 days 00:00:15.110000	1.186277
0 days 00:00:15.120000	1.7518259999999999
0 days 00:00:15.130000	2.061928
0 days 00:00:15.140000	2.24438
0 days 00:00:15.150000	2.4139169999999996
0 days 00:00:15.160000	2.478105
0 days 00:00:15.170000	2.511562
0 days 00:00:15.180000	2.481313
0 days 00:00:15.190000	2.403889
0 days 00:00:15.200000	2.316144
0 days 00:00:15.210000	2.1713720000000003
0 days 00:00:15.220000	2.057931
0 days 00:00:15.230000	2.077146
0 days 00:00:15.240000	2.042591
0 days 00:00:15.250000	1.992161
0 days 00:00:15.260000	1.991841
0 days 00:00:15.270000	1.978695
0 days 00:00:15.280000	1.874726
0 days 00:00:15.290000	1.717444
0 days 00:00:15.300000	1.569433
0 days 00:00:15.310000	1.44611
0 days 00:00:15.320000	1.3381610000000002
0 days 00:00:15.330000	1.2052100000000001
0 days 00:00:15.340000	1.0537290000000001
0 days 00:00:15.350000	0.913718
0 days 00:00:15.360000	0.791849
0 days 00:00:15.370000	0.624929
0 days 00:00:15.380000	0.374769
0 days 00:00:15.390000	0.11931800000000001
0 days 00:00:15.400000	-0.08860599999999999
0 days 00:00:15.410000	-0.240389
0 days 00:00:15.420000	-0.34076100000000004
0 days 00:00:15.430000	-0.39903299999999997
0 days 00:00:15.440000	-0.421541
0 days 00:00:15.450000	-0.443891
0 days 00:00:15.460000	-0.46133500000000005
0 days 00:00:15.470000	-0.597472
0 days 00:00:15.480000	-1.310138
0 days 00:00:15.490000	-1.800454
0 days 00:00:15.500000	0.626217
0 days 00:00:15.510000	1.5394430000000001
0 days 00:00:15.520000	0.948427
0 days 00:00:15.530000	1.383084
0 days 00:00:15.540000	0.694708
0 days 00:00:15.550000	0.27205300000000004
0 days 00:00:15.560000	0.16401300000000002
0 days 00:00:15.570000	0.10680899999999999
0 days 00:00:15.580000	0.070479
0 days 00:00:15.590000	0.083589
0 days 00:00:15.600000	0.06174299999999999
0 days 00:00:15.610000	0.06919
0 days 00:00:15.620000	0.07712000000000001
0 days 00:00:15.630000	0.072121
0 days 00:00:15.640000	0.0769
0 days 00:00:15.650000	0.078548
0 days 00:00:15.660000	0.092155
0 days 00:00:15.670000	0.113845
0 days 00:00:15.680000	0.134849
0 days 00:00:15.690000	0.12668800000000002
0 days 00:00:15.700000	0.10730799999999999
0 days 00:00:15.710000	0.082276
0 days 00:00:15.720000	0.072041
0 days 00:00:15.730000	0.072634
0 days 00:00:15.740000	0.077989
0 days 00:00:15.750000	0.086275
0 days 00:00:15.760000	0.100707
0 days 00:00:15.770000	0.108075
0 days 00:00:15.780000	0.11483499999999999
0 days 00:00:15.790000	0.112575
0 days 00:00:15.800000	0.10798800000000001
0 days 00:00:15.810000	0.102268
0 days 00:00:15.820000	0.09501799999999999
0 days 00:00:15.830000	0.085477
0 days 00:00:15.840000	0.073416
0 days 00:00:15.850000	0.057761
0 days 00:00:15.860000	0.05434
0 days 00:00:15.870000	0.047819
0 days 00:00:15.880000	0.043631
0 days 00:00:15.890000	0.03687
0 days 00:00:15.900000	0.033007
0 days 00:00:15.910000	0.018029
0 days 00:00:15.920000	0.009783
0 days 00:00:15.930000	-0.00196
0 days 00:00:15.940000	-0.005235
0 days 00:00:15.950000	-0.009278
0 days 00:00:15.960000	-0.014088999999999999
0 days 00:00:15.970000	-0.017345
0 days 00:00:15.980000	-0.01678
0 days 00:00:15.990000	-0.017346
0 days 00:00:16	-0.019811000000000002
0 days 00:00:16.010000	-0.016334
0 days 00:00:16.020000	-0.019747
0 days 00:00:16.030000	-0.021242
0 days 00:00:16.040000	-0.023165
0 days 00:00:16.050000	-0.025042
0 days 00:00:16.060000	-0.026019999999999998
0 days 00:00:16.070000	-0.026722000000000003
0 days 00:00:16.080000	-0.031904
0 days 00:00:16.090000	-0.027828
0 days 00:00:16.100000	-0.024523
0 days 00:00:16.110000	-0.030197
0 days 00:00:16.120000	-0.033224000000000004
0 days 00:00:16.130000	-0.036436
0 days 00:00:16.140000	-0.049218
0 days 00:00:16.150000	-0.056554999999999994
0 days 00:00:16.160000	-0.064368
0 days 00:00:16.170000	-0.083466
0 days 00:00:16.180000	-0.099393
0 days 00:00:16.190000	-0.137924
0 days 00:00:16.200000	-0.175534
0 days 00:00:16.210000	-0.20783000000000001
0 days 00:00:16.220000	-0.259523
0 days 00:00:16.230000	-0.329998
0 days 00:00:16.240000	-0.429174
0 days 00:00:16.250000	-0.584813
0 days 00:00:16.260000	-0.811265
0 days 00:00:16.270000	-1.036197
0 days 00:00:16.280000	-1.3003850000000001
0 days 00:00:16.290000	-1.568732
0 days 00:00:16.300000	-1.820381
0 days 00:00:16.310000	-2.0640419999999997
0 days 00:00:16.320000	-2.289571
0 days 00:00:16.330000	-2.524142
0 days 00:00:16.340000	-2.734491
0 days 00:00:16.350000	-2.9605069999999998
0 days 00:00:16.360000	-3.22405
0 days 00:00:16.370000	-3.4268389999999997
0 days 00:00:16.380000	-3.5894550000000005
0 days 00:00:16.390000	-3.724539
0 days 00:00:16.400000	-3.801275
0 days 00:00:16.410000	-3.8336099999999997
0 days 00:00:16.420000	-3.825245
0 days 00:00:16.430000	-3.8031870000000003
0 days 00:00:16.440000	-3.672134
0 days 00:00:16.450000	-3.118657
