# Supplementary material for: A topological data analysis-based method for gait signals with an application to the study of multiple sclerosis
Source: PLoS One. 2022 May 13;17(5):e0268475. doi: 10.1371/journal.pone.0268475 (PMC9106173; doi:10.1371/journal.pone.0268475)
Supplement: S1 Data — (ZIP) [file pone.0268475.s005.zip › PlosOneData/Pathological_subjects/MS_197]

	Gyr_Y
0 days 00:00:07.800000	0.983691
0 days 00:00:07.810000	0.0070409999999999995
0 days 00:00:07.820000	-1.4780149999999999
0 days 00:00:07.830000	-2.514704
0 days 00:00:07.840000	-3.5620199999999995
0 days 00:00:07.850000	-1.5870360000000001
0 days 00:00:07.860000	1.386874
0 days 00:00:07.870000	-0.26915500000000003
0 days 00:00:07.880000	-0.08029
0 days 00:00:07.890000	-0.104706
0 days 00:00:07.900000	-0.129754
0 days 00:00:07.910000	-0.01407
0 days 00:00:07.920000	0.058723000000000004
0 days 00:00:07.930000	0.148563
0 days 00:00:07.940000	0.106458
0 days 00:00:07.950000	0.035368000000000004
0 days 00:00:07.960000	-0.033944
0 days 00:00:07.970000	-0.082229
0 days 00:00:07.980000	-0.13078499999999998
0 days 00:00:07.990000	-0.16508299999999998
0 days 00:00:08	-0.154364
0 days 00:00:08.010000	-0.16455
0 days 00:00:08.020000	-0.144677
0 days 00:00:08.030000	-0.12106700000000001
0 days 00:00:08.040000	-0.084573
0 days 00:00:08.050000	-0.03429
0 days 00:00:08.060000	-0.002374
0 days 00:00:08.070000	0.03713
0 days 00:00:08.080000	0.064552
0 days 00:00:08.090000	0.082249
0 days 00:00:08.100000	0.09463200000000001
0 days 00:00:08.110000	0.103247
0 days 00:00:08.120000	0.114776
0 days 00:00:08.130000	0.118354
0 days 00:00:08.140000	0.12170999999999998
0 days 00:00:08.150000	0.100111
0 days 00:00:08.160000	0.078356
0 days 00:00:08.170000	0.066966
0 days 00:00:08.180000	0.05103
0 days 00:00:08.190000	0.035633
0 days 00:00:08.200000	0.020030000000000003
0 days 00:00:08.210000	0.006957
0 days 00:00:08.220000	0.00041799999999999997
0 days 00:00:08.230000	-0.008747
0 days 00:00:08.240000	-0.010920000000000001
0 days 00:00:08.250000	-0.00772
0 days 00:00:08.260000	-0.001872
0 days 00:00:08.270000	0.0044210000000000005
0 days 00:00:08.280000	0.007476000000000001
0 days 00:00:08.290000	0.012347
0 days 00:00:08.300000	0.015452
0 days 00:00:08.310000	0.0233
0 days 00:00:08.320000	0.035653
0 days 00:00:08.330000	0.038291000000000006
0 days 00:00:08.340000	0.050446
0 days 00:00:08.350000	0.052828999999999994
0 days 00:00:08.360000	0.053434
0 days 00:00:08.370000	0.048851
0 days 00:00:08.380000	0.031525
0 days 00:00:08.390000	0.018325
0 days 00:00:08.400000	0.002212
0 days 00:00:08.410000	-0.012254000000000001
0 days 00:00:08.420000	-0.023739
0 days 00:00:08.430000	-0.030536
0 days 00:00:08.440000	-0.033714
0 days 00:00:08.450000	-0.043813
0 days 00:00:08.460000	-0.052520000000000004
0 days 00:00:08.470000	-0.080233
0 days 00:00:08.480000	-0.103853
0 days 00:00:08.490000	-0.125432
0 days 00:00:08.500000	-0.158474
0 days 00:00:08.510000	-0.19303
0 days 00:00:08.520000	-0.232344
0 days 00:00:08.530000	-0.286827
0 days 00:00:08.540000	-0.345898
0 days 00:00:08.550000	-0.450871
0 days 00:00:08.560000	-0.480861
0 days 00:00:08.570000	-0.712392
0 days 00:00:08.580000	-0.907853
0 days 00:00:08.590000	-1.153784
0 days 00:00:08.600000	-1.4605350000000001
0 days 00:00:08.610000	-1.8116450000000002
0 days 00:00:08.620000	-2.135755
0 days 00:00:08.630000	-2.43226
0 days 00:00:08.640000	-2.733358
0 days 00:00:08.650000	-3.041502
0 days 00:00:08.660000	-3.383085
0 days 00:00:08.670000	-3.779054
0 days 00:00:08.680000	-4.157051
0 days 00:00:08.690000	-4.5358220000000005
0 days 00:00:08.700000	-4.910579
0 days 00:00:08.710000	-5.273187999999999
0 days 00:00:08.720000	-5.592789
0 days 00:00:08.730000	-5.746262000000001
0 days 00:00:08.740000	-5.555307
0 days 00:00:08.750000	-5.10656
0 days 00:00:08.760000	-4.492689
0 days 00:00:08.770000	-3.79565
0 days 00:00:08.780000	-3.5407699999999998
0 days 00:00:08.790000	-3.259893
0 days 00:00:08.800000	-2.7157310000000003
0 days 00:00:08.810000	-2.03304
0 days 00:00:08.820000	-1.2721850000000001
0 days 00:00:08.830000	-0.642167
0 days 00:00:08.840000	-0.16273800000000002
0 days 00:00:08.850000	0.173576
0 days 00:00:08.860000	0.683678
0 days 00:00:08.870000	1.555048
0 days 00:00:08.880000	2.107477
0 days 00:00:08.890000	2.262853
0 days 00:00:08.900000	2.397591
0 days 00:00:08.910000	2.5979360000000002
0 days 00:00:08.920000	2.819481
0 days 00:00:08.930000	3.054518
0 days 00:00:08.940000	3.259702
0 days 00:00:08.950000	3.3967410000000005
0 days 00:00:08.960000	3.4495199999999997
0 days 00:00:08.970000	3.461896
0 days 00:00:08.980000	3.443003
0 days 00:00:08.990000	3.4239669999999998
0 days 00:00:09	3.4169949999999996
0 days 00:00:09.010000	3.415578
0 days 00:00:09.020000	3.4059489999999997
0 days 00:00:09.030000	3.4090199999999995
0 days 00:00:09.040000	3.4266970000000003
0 days 00:00:09.050000	3.4785730000000004
0 days 00:00:09.060000	3.52979
0 days 00:00:09.070000	3.558589
0 days 00:00:09.080000	3.5407550000000003
0 days 00:00:09.090000	3.469274
0 days 00:00:09.100000	3.3814900000000003
0 days 00:00:09.110000	3.282432
0 days 00:00:09.120000	3.18899
0 days 00:00:09.130000	3.0832759999999997
0 days 00:00:09.140000	2.9663720000000002
0 days 00:00:09.150000	2.800814
0 days 00:00:09.160000	2.5698689999999997
0 days 00:00:09.170000	2.289199
0 days 00:00:09.180000	2.019629
0 days 00:00:09.190000	1.760287
0 days 00:00:09.200000	1.5453350000000001
0 days 00:00:09.210000	1.335341
0 days 00:00:09.220000	1.071775
0 days 00:00:09.230000	0.704542
0 days 00:00:09.240000	0.018302000000000002
0 days 00:00:09.250000	-1.477156
0 days 00:00:09.260000	-3.0945169999999997
0 days 00:00:09.270000	-2.756599
0 days 00:00:09.280000	-3.107827
0 days 00:00:09.290000	-3.246753
0 days 00:00:09.300000	-2.63968
0 days 00:00:09.310000	-1.6335709999999999
0 days 00:00:09.320000	-0.117879
0 days 00:00:09.330000	0.236614
0 days 00:00:09.340000	-0.08695
0 days 00:00:09.350000	0.090293
0 days 00:00:09.360000	0.038967
0 days 00:00:09.370000	0.020606
0 days 00:00:09.380000	0.018541
0 days 00:00:09.390000	-0.006658
0 days 00:00:09.400000	-0.054213
0 days 00:00:09.410000	-0.083415
0 days 00:00:09.420000	-0.092951
0 days 00:00:09.430000	-0.095249
0 days 00:00:09.440000	-0.092691
0 days 00:00:09.450000	-0.098452
0 days 00:00:09.460000	-0.10127
0 days 00:00:09.470000	-0.094346
0 days 00:00:09.480000	-0.08626900000000001
0 days 00:00:09.490000	-0.06915199999999999
0 days 00:00:09.500000	-0.078263
0 days 00:00:09.510000	-0.073527
0 days 00:00:09.520000	-0.068367
0 days 00:00:09.530000	-0.054795
0 days 00:00:09.540000	-0.039318
0 days 00:00:09.550000	-0.027282999999999998
0 days 00:00:09.560000	-0.024654
0 days 00:00:09.570000	-0.024265000000000002
0 days 00:00:09.580000	-0.013827
0 days 00:00:09.590000	-0.025011000000000002
0 days 00:00:09.600000	-0.017753
0 days 00:00:09.610000	-0.026344
0 days 00:00:09.620000	-0.035816
0 days 00:00:09.630000	-0.044594999999999996
0 days 00:00:09.640000	-0.052636
0 days 00:00:09.650000	-0.061197
0 days 00:00:09.660000	-0.067319
0 days 00:00:09.670000	-0.06715800000000001
0 days 00:00:09.680000	-0.076882
0 days 00:00:09.690000	-0.075442
0 days 00:00:09.700000	-0.075926
0 days 00:00:09.710000	-0.07032000000000001
0 days 00:00:09.720000	-0.06500700000000001
0 days 00:00:09.730000	-0.05915
0 days 00:00:09.740000	-0.055684000000000004
0 days 00:00:09.750000	-0.052878999999999995
0 days 00:00:09.760000	-0.042847
0 days 00:00:09.770000	-0.049962
0 days 00:00:09.780000	-0.050515
0 days 00:00:09.790000	-0.056579
0 days 00:00:09.800000	-0.062935
0 days 00:00:09.810000	-0.07522100000000001
0 days 00:00:09.820000	-0.085001
0 days 00:00:09.830000	-0.107178
0 days 00:00:09.840000	-0.114575
0 days 00:00:09.850000	-0.130356
0 days 00:00:09.860000	-0.14896500000000001
0 days 00:00:09.870000	-0.17240999999999998
0 days 00:00:09.880000	-0.202237
0 days 00:00:09.890000	-0.229021
0 days 00:00:09.900000	-0.279173
0 days 00:00:09.910000	-0.31006999999999996
0 days 00:00:09.920000	-0.374621
0 days 00:00:09.930000	-0.527414
0 days 00:00:09.940000	-0.744143
0 days 00:00:09.950000	-0.9251149999999999
0 days 00:00:09.960000	-1.12415
0 days 00:00:09.970000	-1.331479
0 days 00:00:09.980000	-1.545468
0 days 00:00:09.990000	-1.7757180000000001
0 days 00:00:10	-2.0214950000000003
0 days 00:00:10.010000	-2.29029
0 days 00:00:10.020000	-2.629275
0 days 00:00:10.030000	-2.956937
0 days 00:00:10.040000	-3.186195
0 days 00:00:10.050000	-3.403805
0 days 00:00:10.060000	-3.6365830000000003
0 days 00:00:10.070000	-3.8821519999999996
0 days 00:00:10.080000	-4.107291
0 days 00:00:10.090000	-4.358141000000001
0 days 00:00:10.100000	-4.703632
0 days 00:00:10.110000	-5.071256
0 days 00:00:10.120000	-5.317985
0 days 00:00:10.130000	-5.380294999999999
0 days 00:00:10.140000	-5.167128
0 days 00:00:10.150000	-4.837103
0 days 00:00:10.160000	-4.471598
0 days 00:00:10.170000	-4.168767
0 days 00:00:10.180000	-3.804828
0 days 00:00:10.190000	-3.480034
0 days 00:00:10.200000	-3.162642
0 days 00:00:10.210000	-2.744872
0 days 00:00:10.220000	-2.153098
0 days 00:00:10.230000	-1.374148
0 days 00:00:10.240000	-0.551956
0 days 00:00:10.250000	-0.139344
0 days 00:00:10.260000	0.262675
0 days 00:00:10.270000	1.271016
0 days 00:00:10.280000	2.332633
0 days 00:00:10.290000	2.717276
0 days 00:00:10.300000	2.83086
0 days 00:00:10.310000	2.988873
0 days 00:00:10.320000	3.147965
0 days 00:00:10.330000	3.290293
0 days 00:00:10.340000	3.41526
0 days 00:00:10.350000	3.511882
0 days 00:00:10.360000	3.541575
0 days 00:00:10.370000	3.498382
0 days 00:00:10.380000	3.429958
0 days 00:00:10.390000	3.343828
0 days 00:00:10.400000	3.2704560000000003
0 days 00:00:10.410000	3.225058
0 days 00:00:10.420000	3.2181040000000003
0 days 00:00:10.430000	3.2465889999999997
0 days 00:00:10.440000	3.3091
0 days 00:00:10.450000	3.3848309999999997
0 days 00:00:10.460000	3.481896
0 days 00:00:10.470000	3.5821970000000003
0 days 00:00:10.480000	3.6739699999999997
0 days 00:00:10.490000	3.7646879999999996
0 days 00:00:10.500000	3.842225
0 days 00:00:10.510000	3.882921
0 days 00:00:10.520000	3.870936
0 days 00:00:10.530000	3.756526
0 days 00:00:10.540000	3.5675529999999998
0 days 00:00:10.550000	3.32283
0 days 00:00:10.560000	3.111339
0 days 00:00:10.570000	2.908975
0 days 00:00:10.580000	2.72511
0 days 00:00:10.590000	2.514036
0 days 00:00:10.600000	2.232542
0 days 00:00:10.610000	1.9248459999999998
0 days 00:00:10.620000	1.6389740000000002
0 days 00:00:10.630000	1.3499450000000002
0 days 00:00:10.640000	1.007524
0 days 00:00:10.650000	0.34710599999999997
0 days 00:00:10.660000	-1.162628
0 days 00:00:10.670000	-2.241299
0 days 00:00:10.680000	-1.978568
0 days 00:00:10.690000	-1.205162
0 days 00:00:10.700000	-1.6116409999999999
0 days 00:00:10.710000	-2.115716
0 days 00:00:10.720000	-2.374972
0 days 00:00:10.730000	-2.248856
0 days 00:00:10.740000	-0.7342850000000001
0 days 00:00:10.750000	0.204227
0 days 00:00:10.760000	-0.080046
0 days 00:00:10.770000	0.076309
0 days 00:00:10.780000	0.132287
0 days 00:00:10.790000	0.139252
0 days 00:00:10.800000	0.090236
0 days 00:00:10.810000	0.023104
0 days 00:00:10.820000	-0.027181999999999998
0 days 00:00:10.830000	-0.055970000000000006
0 days 00:00:10.840000	-0.080326
0 days 00:00:10.850000	-0.098302
0 days 00:00:10.860000	-0.124377
0 days 00:00:10.870000	-0.130377
0 days 00:00:10.880000	-0.1254
0 days 00:00:10.890000	-0.08933300000000001
0 days 00:00:10.900000	-0.049604
0 days 00:00:10.910000	-0.0038759999999999997
0 days 00:00:10.920000	0.038479
0 days 00:00:10.930000	0.06562
0 days 00:00:10.940000	0.076692
0 days 00:00:10.950000	0.088176
0 days 00:00:10.960000	0.081816
0 days 00:00:10.970000	0.079675
0 days 00:00:10.980000	0.070069
0 days 00:00:10.990000	0.056196
0 days 00:00:11	0.039547000000000006
0 days 00:00:11.010000	0.028151999999999996
0 days 00:00:11.020000	0.015452
0 days 00:00:11.030000	-0.000999
0 days 00:00:11.040000	-0.018555000000000002
0 days 00:00:11.050000	-0.02692
0 days 00:00:11.060000	-0.04002
0 days 00:00:11.070000	-0.044253
0 days 00:00:11.080000	-0.045524
0 days 00:00:11.090000	-0.039941000000000004
0 days 00:00:11.100000	-0.045186000000000004
0 days 00:00:11.110000	-0.047370999999999996
0 days 00:00:11.120000	-0.038061000000000005
0 days 00:00:11.130000	-0.038852
0 days 00:00:11.140000	-0.038819
0 days 00:00:11.150000	-0.031813
0 days 00:00:11.160000	-0.025602
0 days 00:00:11.170000	-0.02292
0 days 00:00:11.180000	-0.026076
0 days 00:00:11.190000	-0.021741999999999997
0 days 00:00:11.200000	-0.024794999999999998
0 days 00:00:11.210000	-0.025741000000000003
0 days 00:00:11.220000	-0.034901999999999996
0 days 00:00:11.230000	-0.031492
0 days 00:00:11.240000	-0.038612
0 days 00:00:11.250000	-0.04612
0 days 00:00:11.260000	-0.06378400000000001
0 days 00:00:11.270000	-0.077959
0 days 00:00:11.280000	-0.113212
0 days 00:00:11.290000	-0.141198
0 days 00:00:11.300000	-0.17511500000000002
0 days 00:00:11.310000	-0.21063600000000002
0 days 00:00:11.320000	-0.25809
0 days 00:00:11.330000	-0.300829
0 days 00:00:11.340000	-0.38952
0 days 00:00:11.350000	-0.447612
0 days 00:00:11.360000	-0.524312
0 days 00:00:11.370000	-0.723143
0 days 00:00:11.380000	-0.972258
0 days 00:00:11.390000	-1.1994129999999998
0 days 00:00:11.400000	-1.440385
0 days 00:00:11.410000	-1.716718
0 days 00:00:11.420000	-2.022207
0 days 00:00:11.430000	-2.383067
0 days 00:00:11.440000	-2.712691
0 days 00:00:11.450000	-2.982153
0 days 00:00:11.460000	-3.2556849999999997
0 days 00:00:11.470000	-3.5459620000000003
0 days 00:00:11.480000	-3.88133
0 days 00:00:11.490000	-4.265144
0 days 00:00:11.500000	-4.6362879999999995
0 days 00:00:11.510000	-5.011353
0 days 00:00:11.520000	-5.383954
0 days 00:00:11.530000	-5.661758
0 days 00:00:11.540000	-5.72347
0 days 00:00:11.550000	-5.423994
0 days 00:00:11.560000	-4.993281
0 days 00:00:11.570000	-4.510783
0 days 00:00:11.580000	-3.96801
0 days 00:00:11.590000	-3.605075
0 days 00:00:11.600000	-3.28641
0 days 00:00:11.610000	-2.981245
0 days 00:00:11.620000	-2.519793
0 days 00:00:11.630000	-1.859622
0 days 00:00:11.640000	-1.0098770000000001
0 days 00:00:11.650000	-0.28103
0 days 00:00:11.660000	0.002963
0 days 00:00:11.670000	0.610244
0 days 00:00:11.680000	1.576751
0 days 00:00:11.690000	2.117314
0 days 00:00:11.700000	2.1739509999999997
0 days 00:00:11.710000	2.279268
0 days 00:00:11.720000	2.493373
0 days 00:00:11.730000	2.77457
0 days 00:00:11.740000	3.08797
0 days 00:00:11.750000	3.3482879999999997
0 days 00:00:11.760000	3.5231980000000003
0 days 00:00:11.770000	3.587822
0 days 00:00:11.780000	3.574689
0 days 00:00:11.790000	3.527685
0 days 00:00:11.800000	3.478304
0 days 00:00:11.810000	3.441046
0 days 00:00:11.820000	3.4135480000000005
0 days 00:00:11.830000	3.3980589999999995
0 days 00:00:11.840000	3.3992199999999997
0 days 00:00:11.850000	3.409968
0 days 00:00:11.860000	3.4478690000000003
0 days 00:00:11.870000	3.5101910000000003
0 days 00:00:11.880000	3.5883870000000004
0 days 00:00:11.890000	3.660945
0 days 00:00:11.900000	3.7077519999999997
0 days 00:00:11.910000	3.691956
0 days 00:00:11.920000	3.6465199999999998
0 days 00:00:11.930000	3.5787050000000002
0 days 00:00:11.940000	3.4957019999999996
0 days 00:00:11.950000	3.3900129999999997
0 days 00:00:11.960000	3.205526
0 days 00:00:11.970000	2.8744520000000002
0 days 00:00:11.980000	2.425865
0 days 00:00:11.990000	1.985424
0 days 00:00:12	1.708877
0 days 00:00:12.010000	1.621473
0 days 00:00:12.020000	1.588657
0 days 00:00:12.030000	1.39557
0 days 00:00:12.040000	0.422504
0 days 00:00:12.050000	-1.689612
0 days 00:00:12.060000	-3.111775
0 days 00:00:12.070000	-3.033072
0 days 00:00:12.080000	-3.043862
0 days 00:00:12.090000	-3.0178540000000003
0 days 00:00:12.100000	-2.970656
0 days 00:00:12.110000	-0.199277
0 days 00:00:12.120000	0.480271
0 days 00:00:12.130000	-0.21015
0 days 00:00:12.140000	0.12177
0 days 00:00:12.150000	0.14815
0 days 00:00:12.160000	0.130325
0 days 00:00:12.170000	0.089988
0 days 00:00:12.180000	0.051098000000000005
0 days 00:00:12.190000	-0.025749
0 days 00:00:12.200000	-0.08715099999999999
0 days 00:00:12.210000	-0.12390799999999999
0 days 00:00:12.220000	-0.13407
0 days 00:00:12.230000	-0.11478699999999999
0 days 00:00:12.240000	-0.095443
0 days 00:00:12.250000	-0.075708
0 days 00:00:12.260000	-0.06300900000000001
0 days 00:00:12.270000	-0.046620999999999996
0 days 00:00:12.280000	-0.029318
0 days 00:00:12.290000	-0.01162
0 days 00:00:12.300000	-0.010642
0 days 00:00:12.310000	-0.0020399999999999997
0 days 00:00:12.320000	0.012031
0 days 00:00:12.330000	0.0075780000000000005
0 days 00:00:12.340000	0.00020899999999999998
0 days 00:00:12.350000	-0.013074
0 days 00:00:12.360000	-0.025896
0 days 00:00:12.370000	-0.046083
0 days 00:00:12.380000	-0.056496000000000005
0 days 00:00:12.390000	-0.06713200000000001
0 days 00:00:12.400000	-0.0897
0 days 00:00:12.410000	-0.10044600000000001
0 days 00:00:12.420000	-0.110891
0 days 00:00:12.430000	-0.11048800000000002
0 days 00:00:12.440000	-0.10280999999999998
0 days 00:00:12.450000	-0.098379
0 days 00:00:12.460000	-0.09398200000000001
0 days 00:00:12.470000	-0.08056
0 days 00:00:12.480000	-0.071752
0 days 00:00:12.490000	-0.058083
0 days 00:00:12.500000	-0.051188
0 days 00:00:12.510000	-0.045501
0 days 00:00:12.520000	-0.04415
0 days 00:00:12.530000	-0.045248000000000003
0 days 00:00:12.540000	-0.037512000000000004
0 days 00:00:12.550000	-0.040724
0 days 00:00:12.560000	-0.042461
0 days 00:00:12.570000	-0.039298
0 days 00:00:12.580000	-0.046388
0 days 00:00:12.590000	-0.043225
0 days 00:00:12.600000	-0.053889
0 days 00:00:12.610000	-0.056763
0 days 00:00:12.620000	-0.07042000000000001
0 days 00:00:12.630000	-0.077072
0 days 00:00:12.640000	-0.078087
0 days 00:00:12.650000	-0.087438
0 days 00:00:12.660000	-0.095068
0 days 00:00:12.670000	-0.098541
0 days 00:00:12.680000	-0.102726
0 days 00:00:12.690000	-0.10743399999999999
0 days 00:00:12.700000	-0.12243
0 days 00:00:12.710000	-0.146755
0 days 00:00:12.720000	-0.188208
0 days 00:00:12.730000	-0.188684
0 days 00:00:12.740000	-0.264542
0 days 00:00:12.750000	-0.319301
0 days 00:00:12.760000	-0.392359
0 days 00:00:12.770000	-0.576902
0 days 00:00:12.780000	-0.828472
0 days 00:00:12.790000	-1.035507
0 days 00:00:12.800000	-1.275695
0 days 00:00:12.810000	-1.538756
0 days 00:00:12.820000	-1.809104
0 days 00:00:12.830000	-2.092733
0 days 00:00:12.840000	-2.3984349999999997
0 days 00:00:12.850000	-2.7582310000000003
0 days 00:00:12.860000	-3.130201
0 days 00:00:12.870000	-3.4587809999999997
0 days 00:00:12.880000	-3.8300769999999997
0 days 00:00:12.890000	-4.326943
0 days 00:00:12.900000	-4.8589839999999995
0 days 00:00:12.910000	-5.30429
0 days 00:00:12.920000	-5.758057
0 days 00:00:12.930000	-6.189781
0 days 00:00:12.940000	-6.581084
0 days 00:00:12.950000	-6.582598
0 days 00:00:12.960000	-6.112853
0 days 00:00:12.970000	-5.546292
0 days 00:00:12.980000	-4.876437999999999
0 days 00:00:12.990000	-4.137795
0 days 00:00:13	-3.385678
0 days 00:00:13.010000	-2.48162
0 days 00:00:13.020000	-1.581784
0 days 00:00:13.030000	-0.815995
0 days 00:00:13.040000	-0.23044800000000001
0 days 00:00:13.050000	0.103565
0 days 00:00:13.060000	0.641687
0 days 00:00:13.070000	1.6920119999999998
0 days 00:00:13.080000	2.580236
0 days 00:00:13.090000	2.872309
0 days 00:00:13.100000	2.994226
0 days 00:00:13.110000	3.114288
0 days 00:00:13.120000	3.241847
0 days 00:00:13.130000	3.3877040000000003
0 days 00:00:13.140000	3.527517
0 days 00:00:13.150000	3.635642
0 days 00:00:13.160000	3.681032
0 days 00:00:13.170000	3.664364
0 days 00:00:13.180000	3.617292
0 days 00:00:13.190000	3.558392
0 days 00:00:13.200000	3.508136
0 days 00:00:13.210000	3.4881660000000005
0 days 00:00:13.220000	3.490874
0 days 00:00:13.230000	3.533324
0 days 00:00:13.240000	3.5821449999999997
0 days 00:00:13.250000	3.6460470000000003
0 days 00:00:13.260000	3.691903
0 days 00:00:13.270000	3.7525470000000003
0 days 00:00:13.280000	3.77161
0 days 00:00:13.290000	3.7634529999999997
0 days 00:00:13.300000	3.7511120000000004
0 days 00:00:13.310000	3.736339
0 days 00:00:13.320000	3.7313989999999997
0 days 00:00:13.330000	3.7223879999999996
0 days 00:00:13.340000	3.6550269999999996
0 days 00:00:13.350000	3.479143
0 days 00:00:13.360000	3.23339
0 days 00:00:13.370000	2.964359
0 days 00:00:13.380000	2.699103
0 days 00:00:13.390000	2.422256
0 days 00:00:13.400000	2.16336
0 days 00:00:13.410000	1.627429
0 days 00:00:13.420000	0.298174
0 days 00:00:13.430000	-0.73069
0 days 00:00:13.440000	-1.583653
0 days 00:00:13.450000	-2.4095169999999997
0 days 00:00:13.460000	-2.08154
0 days 00:00:13.470000	-1.8467049999999998
0 days 00:00:13.480000	-2.068007
0 days 00:00:13.490000	-2.5976939999999997
0 days 00:00:13.500000	-2.715848
0 days 00:00:13.510000	-1.569754
0 days 00:00:13.520000	0.008916
0 days 00:00:13.530000	-0.11419000000000001
0 days 00:00:13.540000	-0.13966800000000001
0 days 00:00:13.550000	0.019576
0 days 00:00:13.560000	0.089226
0 days 00:00:13.570000	0.099585
0 days 00:00:13.580000	0.09600700000000001
0 days 00:00:13.590000	0.070825
0 days 00:00:13.600000	0.060909000000000005
0 days 00:00:13.610000	0.058040999999999995
0 days 00:00:13.620000	0.05855
0 days 00:00:13.630000	0.039924
0 days 00:00:13.640000	0.018833000000000003
0 days 00:00:13.650000	0.002759
0 days 00:00:13.660000	-0.016262000000000002
0 days 00:00:13.670000	-0.039057
0 days 00:00:13.680000	-0.052016
0 days 00:00:13.690000	-0.06576699999999999
0 days 00:00:13.700000	-0.072107
0 days 00:00:13.710000	-0.07145
0 days 00:00:13.720000	-0.067678
0 days 00:00:13.730000	-0.06407
0 days 00:00:13.740000	-0.05989
0 days 00:00:13.750000	-0.045232999999999995
0 days 00:00:13.760000	-0.03767
0 days 00:00:13.770000	-0.02449
0 days 00:00:13.780000	-0.023488
0 days 00:00:13.790000	-0.024539
0 days 00:00:13.800000	-0.023985
0 days 00:00:13.810000	-0.02862
0 days 00:00:13.820000	-0.030895
0 days 00:00:13.830000	-0.041002
0 days 00:00:13.840000	-0.041201
0 days 00:00:13.850000	-0.04664
0 days 00:00:13.860000	-0.04811
0 days 00:00:13.870000	-0.047864
0 days 00:00:13.880000	-0.045647
0 days 00:00:13.890000	-0.03779
0 days 00:00:13.900000	-0.038669
0 days 00:00:13.910000	-0.027179000000000002
0 days 00:00:13.920000	-0.026169
0 days 00:00:13.930000	-0.019665000000000002
0 days 00:00:13.940000	-0.018463999999999998
0 days 00:00:13.950000	-0.016666999999999998
0 days 00:00:13.960000	-0.017445
0 days 00:00:13.970000	-0.021357
0 days 00:00:13.980000	-0.021794
0 days 00:00:13.990000	-0.030104000000000002
0 days 00:00:14	-0.038931
0 days 00:00:14.010000	-0.038564
0 days 00:00:14.020000	-0.045429000000000004
0 days 00:00:14.030000	-0.049895
0 days 00:00:14.040000	-0.055021
0 days 00:00:14.050000	-0.05987000000000001
0 days 00:00:14.060000	-0.070989
0 days 00:00:14.070000	-0.08546799999999999
0 days 00:00:14.080000	-0.111277
0 days 00:00:14.090000	-0.13306600000000002
0 days 00:00:14.100000	-0.15951300000000002
0 days 00:00:14.110000	-0.184865
0 days 00:00:14.120000	-0.21304
0 days 00:00:14.130000	-0.260211
0 days 00:00:14.140000	-0.317902
0 days 00:00:14.150000	-0.392991
0 days 00:00:14.160000	-0.498745
0 days 00:00:14.170000	-0.608162
0 days 00:00:14.180000	-0.694541
0 days 00:00:14.190000	-0.898532
0 days 00:00:14.200000	-1.159443
0 days 00:00:14.210000	-1.384144
0 days 00:00:14.220000	-1.655298
0 days 00:00:14.230000	-2.010141
0 days 00:00:14.240000	-2.350364
0 days 00:00:14.250000	-2.6063680000000002
0 days 00:00:14.260000	-2.864336
0 days 00:00:14.270000	-3.190433
0 days 00:00:14.280000	-3.681254
0 days 00:00:14.290000	-4.293238
0 days 00:00:14.300000	-4.813712000000001
0 days 00:00:14.310000	-5.309357
0 days 00:00:14.320000	-5.777263
0 days 00:00:14.330000	-6.168181
0 days 00:00:14.340000	-6.443753
0 days 00:00:14.350000	-6.480573000000001
0 days 00:00:14.360000	-6.103954
0 days 00:00:14.370000	-5.415039
0 days 00:00:14.380000	-4.4724699999999995
0 days 00:00:14.390000	-3.4221190000000004
0 days 00:00:14.400000	-2.488835
0 days 00:00:14.410000	-1.605145
0 days 00:00:14.420000	-0.856123
0 days 00:00:14.430000	-0.33208899999999997
0 days 00:00:14.440000	0.061952999999999994
0 days 00:00:14.450000	0.312915
0 days 00:00:14.460000	0.6889310000000001
0 days 00:00:14.470000	1.40673
0 days 00:00:14.480000	2.156148
0 days 00:00:14.490000	2.480003
0 days 00:00:14.500000	2.661668
0 days 00:00:14.510000	2.8582520000000002
0 days 00:00:14.520000	3.016556
0 days 00:00:14.530000	3.141788
0 days 00:00:14.540000	3.2002080000000004
0 days 00:00:14.550000	3.199582
0 days 00:00:14.560000	3.16554
0 days 00:00:14.570000	3.128149
0 days 00:00:14.580000	3.100421
0 days 00:00:14.590000	3.088317
0 days 00:00:14.600000	3.0891490000000004
0 days 00:00:14.610000	3.105147
0 days 00:00:14.620000	3.1147650000000002
0 days 00:00:14.630000	3.145892
0 days 00:00:14.640000	3.182022
0 days 00:00:14.650000	3.2151259999999997
0 days 00:00:14.660000	3.247545
0 days 00:00:14.670000	3.271341
0 days 00:00:14.680000	3.276879
0 days 00:00:14.690000	3.27907
0 days 00:00:14.700000	3.274164
0 days 00:00:14.710000	3.266913
0 days 00:00:14.720000	3.252846
0 days 00:00:14.730000	3.178458
0 days 00:00:14.740000	3.033627
0 days 00:00:14.750000	2.835615
0 days 00:00:14.760000	2.588562
0 days 00:00:14.770000	2.349293
0 days 00:00:14.780000	1.9359560000000002
0 days 00:00:14.790000	0.353059
0 days 00:00:14.800000	-0.028595999999999996
0 days 00:00:14.810000	0.06717000000000001
0 days 00:00:14.820000	0.274686
0 days 00:00:14.830000	1.117902
0 days 00:00:14.840000	1.6755060000000002
0 days 00:00:14.850000	1.7310419999999997
0 days 00:00:14.860000	1.460628
0 days 00:00:14.870000	0.892043
0 days 00:00:14.880000	0.29426199999999997
0 days 00:00:14.890000	-0.25406599999999996
0 days 00:00:14.900000	-0.864193
0 days 00:00:14.910000	-1.653518
0 days 00:00:14.920000	-1.3279610000000002
0 days 00:00:14.930000	-1.0729549999999999
0 days 00:00:14.940000	-1.5632030000000001
0 days 00:00:14.950000	-2.177064
0 days 00:00:14.960000	-2.313079
0 days 00:00:14.970000	-2.141877
0 days 00:00:14.980000	-1.557238
0 days 00:00:14.990000	-0.07699099999999999
0 days 00:00:15	0.217888
0 days 00:00:15.010000	0.025226
0 days 00:00:15.020000	0.11236700000000001
0 days 00:00:15.030000	0.206405
0 days 00:00:15.040000	0.23628000000000002
0 days 00:00:15.050000	0.22966399999999998
0 days 00:00:15.060000	0.171799
0 days 00:00:15.070000	0.092572
0 days 00:00:15.080000	0.026964
0 days 00:00:15.090000	0.001698
0 days 00:00:15.100000	-0.012671
0 days 00:00:15.110000	-0.014547999999999998
0 days 00:00:15.120000	-0.034010000000000006
0 days 00:00:15.130000	-0.041474000000000004
0 days 00:00:15.140000	-0.044487
0 days 00:00:15.150000	-0.049264999999999996
0 days 00:00:15.160000	-0.044574
0 days 00:00:15.170000	-0.033558
0 days 00:00:15.180000	-0.026902
0 days 00:00:15.190000	-0.010265999999999999
0 days 00:00:15.200000	0.00374
0 days 00:00:15.210000	0.013226
0 days 00:00:15.220000	0.027305
0 days 00:00:15.230000	0.034832
0 days 00:00:15.240000	0.040694
0 days 00:00:15.250000	0.046205
0 days 00:00:15.260000	0.048031
0 days 00:00:15.270000	0.05432000000000001
0 days 00:00:15.280000	0.056216999999999996
0 days 00:00:15.290000	0.062569
0 days 00:00:15.300000	0.06377999999999999
0 days 00:00:15.310000	0.061519000000000004
0 days 00:00:15.320000	0.06630599999999999
0 days 00:00:15.330000	0.07056699999999999
0 days 00:00:15.340000	0.06391799999999999
0 days 00:00:15.350000	0.072257
0 days 00:00:15.360000	0.076003
0 days 00:00:15.370000	0.07838300000000001
0 days 00:00:15.380000	0.08082400000000001
0 days 00:00:15.390000	0.087729
0 days 00:00:15.400000	0.087854
0 days 00:00:15.410000	0.086806
0 days 00:00:15.420000	0.075585
0 days 00:00:15.430000	0.065871
0 days 00:00:15.440000	0.049253
0 days 00:00:15.450000	0.043472000000000004
0 days 00:00:15.460000	0.033878
0 days 00:00:15.470000	0.026261000000000003
0 days 00:00:15.480000	0.018283
0 days 00:00:15.490000	0.014456
0 days 00:00:15.500000	0.010376999999999999
0 days 00:00:15.510000	0.016058000000000003
0 days 00:00:15.520000	0.013022999999999998
0 days 00:00:15.530000	0.014936000000000001
0 days 00:00:15.540000	0.014071
0 days 00:00:15.550000	0.01326
0 days 00:00:15.560000	0.010546999999999999
0 days 00:00:15.570000	0.010661
0 days 00:00:15.580000	0.01546
0 days 00:00:15.590000	0.013193
0 days 00:00:15.600000	0.019653
0 days 00:00:15.610000	0.023291
0 days 00:00:15.620000	0.0197
0 days 00:00:15.630000	0.020752
0 days 00:00:15.640000	0.018833000000000003
0 days 00:00:15.650000	0.020114
0 days 00:00:15.660000	0.016035
0 days 00:00:15.670000	0.021979
0 days 00:00:15.680000	0.019111000000000003
0 days 00:00:15.690000	0.019919
0 days 00:00:15.700000	0.016444999999999998
0 days 00:00:15.710000	0.016869
0 days 00:00:15.720000	0.017547999999999998
0 days 00:00:15.730000	0.015097999999999999
0 days 00:00:15.740000	0.016511
0 days 00:00:15.750000	0.021953999999999998
0 days 00:00:15.760000	0.020974
0 days 00:00:15.770000	0.024462
0 days 00:00:15.780000	0.023530000000000002
0 days 00:00:15.790000	0.020626
0 days 00:00:15.800000	0.012022
0 days 00:00:15.810000	0.011115
0 days 00:00:15.820000	0.007383
0 days 00:00:15.830000	0.011537
0 days 00:00:15.840000	0.005473
0 days 00:00:15.850000	0.006478
0 days 00:00:15.860000	0.004502
0 days 00:00:15.870000	0.001362
0 days 00:00:15.880000	-0.0037979999999999997
0 days 00:00:15.890000	-0.0065840000000000004
0 days 00:00:15.900000	-0.021797999999999998
0 days 00:00:15.910000	-0.029383
0 days 00:00:15.920000	-0.044751
0 days 00:00:15.930000	-0.055777
0 days 00:00:15.940000	-0.077691
0 days 00:00:15.950000	-0.099967
0 days 00:00:15.960000	-0.130899
0 days 00:00:15.970000	-0.166454
0 days 00:00:15.980000	-0.219708
0 days 00:00:15.990000	-0.293649
0 days 00:00:16	-0.359523
0 days 00:00:16.010000	-0.473501
0 days 00:00:16.020000	-0.688647
0 days 00:00:16.030000	-0.814366
0 days 00:00:16.040000	-1.135047
0 days 00:00:16.050000	-1.426377
0 days 00:00:16.060000	-1.7481759999999997
0 days 00:00:16.070000	-2.082751
0 days 00:00:16.080000	-2.437247
0 days 00:00:16.090000	-2.775691
0 days 00:00:16.100000	-3.1091159999999998
0 days 00:00:16.110000	-3.427142
0 days 00:00:16.120000	-3.721998
0 days 00:00:16.130000	-3.992075
0 days 00:00:16.140000	-4.245492
0 days 00:00:16.150000	-4.403293
0 days 00:00:16.160000	-4.353168
0 days 00:00:16.170000	-4.061279
0 days 00:00:16.180000	-3.649225
0 days 00:00:16.190000	-3.332307
0 days 00:00:16.200000	-2.881103
0 days 00:00:16.210000	-2.347188
0 days 00:00:16.220000	-1.899377
0 days 00:00:16.230000	-1.501279
