# Supplementary material for: A topological data analysis-based method for gait signals with an application to the study of multiple sclerosis
Source: PLoS One. 2022 May 13;17(5):e0268475. doi: 10.1371/journal.pone.0268475 (PMC9106173; doi:10.1371/journal.pone.0268475)
Supplement: S1 Data — (ZIP) [file pone.0268475.s005.zip › PlosOneData/Pathological_subjects/MS_351]

	Gyr_Y
0 days 00:00:16.900000	1.4854399999999999
0 days 00:00:16.910000	0.43318
0 days 00:00:16.920000	-0.578159
0 days 00:00:16.930000	-1.850539
0 days 00:00:16.940000	-4.184931
0 days 00:00:16.950000	-4.179616
0 days 00:00:16.960000	-2.8629700000000002
0 days 00:00:16.970000	-3.078614
0 days 00:00:16.980000	-3.104007
0 days 00:00:16.990000	-2.5600259999999997
0 days 00:00:17	-1.686347
0 days 00:00:17.010000	-0.445507
0 days 00:00:17.020000	-0.18018
0 days 00:00:17.030000	-0.021821
0 days 00:00:17.040000	-0.048819
0 days 00:00:17.050000	0.130572
0 days 00:00:17.060000	0.127855
0 days 00:00:17.070000	0.10179400000000001
0 days 00:00:17.080000	0.097243
0 days 00:00:17.090000	0.094958
0 days 00:00:17.100000	0.078641
0 days 00:00:17.110000	0.02259
0 days 00:00:17.120000	-0.035206
0 days 00:00:17.130000	-0.049178
0 days 00:00:17.140000	-0.057049
0 days 00:00:17.150000	-0.072825
0 days 00:00:17.160000	-0.094291
0 days 00:00:17.170000	-0.101148
0 days 00:00:17.180000	-0.11575
0 days 00:00:17.190000	-0.11551900000000001
0 days 00:00:17.200000	-0.129887
0 days 00:00:17.210000	-0.139454
0 days 00:00:17.220000	-0.150437
0 days 00:00:17.230000	-0.157185
0 days 00:00:17.240000	-0.16630999999999999
0 days 00:00:17.250000	-0.174468
0 days 00:00:17.260000	-0.17413399999999998
0 days 00:00:17.270000	-0.168034
0 days 00:00:17.280000	-0.162913
0 days 00:00:17.290000	-0.175521
0 days 00:00:17.300000	-0.170505
0 days 00:00:17.310000	-0.145775
0 days 00:00:17.320000	-0.126476
0 days 00:00:17.330000	-0.103527
0 days 00:00:17.340000	-0.053663
0 days 00:00:17.350000	-0.042375
0 days 00:00:17.360000	-0.009059000000000001
0 days 00:00:17.370000	0.029706
0 days 00:00:17.380000	0.045507
0 days 00:00:17.390000	0.09696
0 days 00:00:17.400000	0.079666
0 days 00:00:17.410000	0.08783300000000001
0 days 00:00:17.420000	0.073757
0 days 00:00:17.430000	0.063583
0 days 00:00:17.440000	0.013562000000000001
0 days 00:00:17.450000	-0.043051
0 days 00:00:17.460000	-0.100444
0 days 00:00:17.470000	-0.172895
0 days 00:00:17.480000	-0.279294
0 days 00:00:17.490000	-0.408391
0 days 00:00:17.500000	-0.629246
0 days 00:00:17.510000	-0.854402
0 days 00:00:17.520000	-1.098328
0 days 00:00:17.530000	-1.391312
0 days 00:00:17.540000	-1.6898669999999998
0 days 00:00:17.550000	-2.021728
0 days 00:00:17.560000	-2.359521
0 days 00:00:17.570000	-2.7362740000000003
0 days 00:00:17.580000	-3.1957009999999997
0 days 00:00:17.590000	-3.7534379999999996
0 days 00:00:17.600000	-4.364624
0 days 00:00:17.610000	-5.002251
0 days 00:00:17.620000	-5.682551
0 days 00:00:17.630000	-6.262387
0 days 00:00:17.640000	-6.6539399999999995
0 days 00:00:17.650000	-6.8106990000000005
0 days 00:00:17.660000	-6.781347
0 days 00:00:17.670000	-6.782655
0 days 00:00:17.680000	-6.604645
0 days 00:00:17.690000	-6.048868
0 days 00:00:17.700000	-5.394522
0 days 00:00:17.710000	-4.832125
0 days 00:00:17.720000	-3.6984269999999997
0 days 00:00:17.730000	-2.401105
0 days 00:00:17.740000	-2.0033939999999997
0 days 00:00:17.750000	-0.5667439999999999
0 days 00:00:17.760000	2.2774360000000002
0 days 00:00:17.770000	3.428318
0 days 00:00:17.780000	3.3107919999999997
0 days 00:00:17.790000	3.225121
0 days 00:00:17.800000	3.342475
0 days 00:00:17.810000	3.794285
0 days 00:00:17.820000	4.40929
0 days 00:00:17.830000	5.01819
0 days 00:00:17.840000	5.491877
0 days 00:00:17.850000	5.797880999999999
0 days 00:00:17.860000	5.946183
0 days 00:00:17.870000	5.959069
0 days 00:00:17.880000	5.929794
0 days 00:00:17.890000	5.8417
0 days 00:00:17.900000	5.698434
0 days 00:00:17.910000	5.527531
0 days 00:00:17.920000	5.33248
0 days 00:00:17.930000	5.149290000000001
0 days 00:00:17.940000	5.00405
0 days 00:00:17.950000	4.847239
0 days 00:00:17.960000	4.677631
0 days 00:00:17.970000	4.432339
0 days 00:00:17.980000	4.127486
0 days 00:00:17.990000	3.7777540000000003
0 days 00:00:18	3.384611
0 days 00:00:18.010000	2.903553
0 days 00:00:18.020000	2.3801669999999997
0 days 00:00:18.030000	1.881736
0 days 00:00:18.040000	1.518359
0 days 00:00:18.050000	1.335864
0 days 00:00:18.060000	1.407067
0 days 00:00:18.070000	1.7077
0 days 00:00:18.080000	2.045834
0 days 00:00:18.090000	2.2004740000000003
0 days 00:00:18.100000	2.1096369999999998
0 days 00:00:18.110000	1.746632
0 days 00:00:18.120000	1.231668
0 days 00:00:18.130000	0.708332
0 days 00:00:18.140000	0.278861
0 days 00:00:18.150000	-0.353543
0 days 00:00:18.160000	-1.020284
0 days 00:00:18.170000	-2.233236
0 days 00:00:18.180000	-4.415748000000001
0 days 00:00:18.190000	-4.220264
0 days 00:00:18.200000	-4.104716000000001
0 days 00:00:18.210000	-3.347957
0 days 00:00:18.220000	-2.1596
0 days 00:00:18.230000	-1.7790419999999998
0 days 00:00:18.240000	-2.197581
0 days 00:00:18.250000	-2.796131
0 days 00:00:18.260000	-0.680284
0 days 00:00:18.270000	-0.029826
0 days 00:00:18.280000	0.203292
0 days 00:00:18.290000	0.238448
0 days 00:00:18.300000	0.193186
0 days 00:00:18.310000	0.20527399999999998
0 days 00:00:18.320000	0.260594
0 days 00:00:18.330000	0.23735
0 days 00:00:18.340000	0.215429
0 days 00:00:18.350000	0.185349
0 days 00:00:18.360000	0.139485
0 days 00:00:18.370000	0.10342
0 days 00:00:18.380000	0.07772899999999999
0 days 00:00:18.390000	0.038764
0 days 00:00:18.400000	0.025886000000000003
0 days 00:00:18.410000	0.022354
0 days 00:00:18.420000	0.024018
0 days 00:00:18.430000	0.017883
0 days 00:00:18.440000	0.007055
0 days 00:00:18.450000	-0.004070000000000001
0 days 00:00:18.460000	-0.011295
0 days 00:00:18.470000	-0.027246
0 days 00:00:18.480000	-0.041436
0 days 00:00:18.490000	-0.032861
0 days 00:00:18.500000	-0.042003
0 days 00:00:18.510000	-0.07172
0 days 00:00:18.520000	-0.056866
0 days 00:00:18.530000	-0.0554
0 days 00:00:18.540000	-0.062377999999999996
0 days 00:00:18.550000	-0.066888
0 days 00:00:18.560000	-0.08794600000000001
0 days 00:00:18.570000	-0.11281300000000001
0 days 00:00:18.580000	-0.11796199999999998
0 days 00:00:18.590000	-0.129301
0 days 00:00:18.600000	-0.150089
0 days 00:00:18.610000	-0.182302
0 days 00:00:18.620000	-0.149668
0 days 00:00:18.630000	-0.195827
0 days 00:00:18.640000	-0.231594
0 days 00:00:18.650000	-0.27193
0 days 00:00:18.660000	-0.32863400000000004
0 days 00:00:18.670000	-0.42510600000000004
0 days 00:00:18.680000	-0.640304
0 days 00:00:18.690000	-0.9286760000000001
0 days 00:00:18.700000	-1.1785370000000002
0 days 00:00:18.710000	-1.467948
0 days 00:00:18.720000	-1.770304
0 days 00:00:18.730000	-2.106409
0 days 00:00:18.740000	-2.475087
0 days 00:00:18.750000	-2.8958
0 days 00:00:18.760000	-3.463485
0 days 00:00:18.770000	-4.222007
0 days 00:00:18.780000	-5.107533999999999
0 days 00:00:18.790000	-5.903832
0 days 00:00:18.800000	-6.631997999999999
0 days 00:00:18.810000	-7.209701
0 days 00:00:18.820000	-7.461266999999999
0 days 00:00:18.830000	-7.322475
0 days 00:00:18.840000	-7.150823
0 days 00:00:18.850000	-6.905042
0 days 00:00:18.860000	-6.326503
0 days 00:00:18.870000	-5.641176000000001
0 days 00:00:18.880000	-5.033774
0 days 00:00:18.890000	-3.7106529999999998
0 days 00:00:18.900000	-2.754406
0 days 00:00:18.910000	-1.930247
0 days 00:00:18.920000	0.40922
0 days 00:00:18.930000	2.68458
0 days 00:00:18.940000	3.306547
0 days 00:00:18.950000	3.225291
0 days 00:00:18.960000	3.14778
0 days 00:00:18.970000	3.364575
0 days 00:00:18.980000	3.821682
0 days 00:00:18.990000	4.363997
0 days 00:00:19	4.832721
0 days 00:00:19.010000	5.14652
0 days 00:00:19.020000	5.311993
0 days 00:00:19.030000	5.345993
0 days 00:00:19.040000	5.412294
0 days 00:00:19.050000	5.390265
0 days 00:00:19.060000	5.4062730000000006
0 days 00:00:19.070000	5.379919999999999
0 days 00:00:19.080000	5.327426
0 days 00:00:19.090000	5.230669
0 days 00:00:19.100000	5.135829
0 days 00:00:19.110000	5.044388
0 days 00:00:19.120000	4.926525
0 days 00:00:19.130000	4.749637
0 days 00:00:19.140000	4.452094000000001
0 days 00:00:19.150000	4.0968089999999995
0 days 00:00:19.160000	3.6706410000000003
0 days 00:00:19.170000	3.232848
0 days 00:00:19.180000	2.716123
0 days 00:00:19.190000	2.1085119999999997
0 days 00:00:19.200000	1.4913020000000001
0 days 00:00:19.210000	0.9490770000000001
0 days 00:00:19.220000	0.590213
0 days 00:00:19.230000	0.513754
0 days 00:00:19.240000	0.743322
0 days 00:00:19.250000	1.231499
0 days 00:00:19.260000	1.6751060000000002
0 days 00:00:19.270000	1.9323169999999998
0 days 00:00:19.280000	1.898883
0 days 00:00:19.290000	1.58892
0 days 00:00:19.300000	1.18774
0 days 00:00:19.310000	0.828276
0 days 00:00:19.320000	0.61051
0 days 00:00:19.330000	0.588618
0 days 00:00:19.340000	-0.422942
0 days 00:00:19.350000	-0.738406
0 days 00:00:19.360000	-5.136026
0 days 00:00:19.370000	-5.717853
0 days 00:00:19.380000	-3.810257
0 days 00:00:19.390000	-2.565597
0 days 00:00:19.400000	-2.131487
0 days 00:00:19.410000	-1.947257
0 days 00:00:19.420000	-2.657127
0 days 00:00:19.430000	-1.7912830000000002
0 days 00:00:19.440000	-0.11141199999999998
0 days 00:00:19.450000	-0.151791
0 days 00:00:19.460000	0.228865
0 days 00:00:19.470000	0.170914
0 days 00:00:19.480000	0.06365900000000001
0 days 00:00:19.490000	0.14865599999999998
0 days 00:00:19.500000	0.18745599999999998
0 days 00:00:19.510000	0.195427
0 days 00:00:19.520000	0.217996
0 days 00:00:19.530000	0.167819
0 days 00:00:19.540000	0.149562
0 days 00:00:19.550000	0.148505
0 days 00:00:19.560000	0.13597599999999999
0 days 00:00:19.570000	0.11475899999999999
0 days 00:00:19.580000	0.09527999999999999
0 days 00:00:19.590000	0.086601
0 days 00:00:19.600000	0.07503
0 days 00:00:19.610000	0.067871
0 days 00:00:19.620000	0.051579999999999994
0 days 00:00:19.630000	0.039330000000000004
0 days 00:00:19.640000	0.020885
0 days 00:00:19.650000	0.008144
0 days 00:00:19.660000	-0.000655
0 days 00:00:19.670000	-0.002896
0 days 00:00:19.680000	-0.0026089999999999998
0 days 00:00:19.690000	-0.036633
0 days 00:00:19.700000	-0.019087
0 days 00:00:19.710000	-0.029863
0 days 00:00:19.720000	-0.026233999999999997
0 days 00:00:19.730000	-0.035791
0 days 00:00:19.740000	-0.036751
0 days 00:00:19.750000	-0.005496
0 days 00:00:19.760000	-0.039395
0 days 00:00:19.770000	-0.068187
0 days 00:00:19.780000	-0.08680800000000001
0 days 00:00:19.790000	-0.094565
0 days 00:00:19.800000	-0.110671
0 days 00:00:19.810000	-0.131602
0 days 00:00:19.820000	-0.169277
0 days 00:00:19.830000	-0.22252
0 days 00:00:19.840000	-0.298858
0 days 00:00:19.850000	-0.43695200000000006
0 days 00:00:19.860000	-0.6410779999999999
0 days 00:00:19.870000	-0.8783709999999999
0 days 00:00:19.880000	-1.115245
0 days 00:00:19.890000	-1.418747
0 days 00:00:19.900000	-1.6979849999999999
0 days 00:00:19.910000	-1.994032
0 days 00:00:19.920000	-2.289835
0 days 00:00:19.930000	-2.58379
0 days 00:00:19.940000	-2.903865
0 days 00:00:19.950000	-3.303875
0 days 00:00:19.960000	-3.820418
0 days 00:00:19.970000	-4.335383
0 days 00:00:19.980000	-4.88059
0 days 00:00:19.990000	-5.477541
0 days 00:00:20	-6.101803
0 days 00:00:20.010000	-6.558597
0 days 00:00:20.020000	-6.682643
0 days 00:00:20.030000	-6.498696
0 days 00:00:20.040000	-6.334303
0 days 00:00:20.050000	-6.075324
0 days 00:00:20.060000	-5.56607
0 days 00:00:20.070000	-5.034098
0 days 00:00:20.080000	-4.3654150000000005
0 days 00:00:20.090000	-3.02705
0 days 00:00:20.100000	-2.253516
