# Supplementary material for: A topological data analysis-based method for gait signals with an application to the study of multiple sclerosis
Source: PLoS One. 2022 May 13;17(5):e0268475. doi: 10.1371/journal.pone.0268475 (PMC9106173; doi:10.1371/journal.pone.0268475)
Supplement: S1 Data — (ZIP) [file pone.0268475.s005.zip › PlosOneData/Pathological_subjects/MS_163]

	Gyr_Y
0 days 00:00:19.770000	-1.066139
0 days 00:00:19.780000	-2.222493
0 days 00:00:19.790000	-4.083253
0 days 00:00:19.800000	-4.404764
0 days 00:00:19.810000	-3.568521
0 days 00:00:19.820000	0.25995300000000005
0 days 00:00:19.830000	-0.274868
0 days 00:00:19.840000	0.313427
0 days 00:00:19.850000	-0.12427
0 days 00:00:19.860000	-0.11857999999999999
0 days 00:00:19.870000	-0.023233
0 days 00:00:19.880000	0.047228
0 days 00:00:19.890000	0.11133699999999999
0 days 00:00:19.900000	0.081992
0 days 00:00:19.910000	0.033682
0 days 00:00:19.920000	0.01069
0 days 00:00:19.930000	-0.029667000000000002
0 days 00:00:19.940000	-0.032213
0 days 00:00:19.950000	-0.0022199999999999998
0 days 00:00:19.960000	0.013013999999999998
0 days 00:00:19.970000	0.036236000000000004
0 days 00:00:19.980000	0.058798
0 days 00:00:19.990000	0.07090700000000001
0 days 00:00:20	0.07710399999999999
0 days 00:00:20.010000	0.059252
0 days 00:00:20.020000	0.043349
0 days 00:00:20.030000	0.01646
0 days 00:00:20.040000	-0.005742000000000001
0 days 00:00:20.050000	-0.023632
0 days 00:00:20.060000	-0.042172
0 days 00:00:20.070000	-0.058025
0 days 00:00:20.080000	-0.06742100000000001
0 days 00:00:20.090000	-0.078868
0 days 00:00:20.100000	-0.08968200000000001
0 days 00:00:20.110000	-0.09497
0 days 00:00:20.120000	-0.095996
0 days 00:00:20.130000	-0.094565
0 days 00:00:20.140000	-0.097387
0 days 00:00:20.150000	-0.092775
0 days 00:00:20.160000	-0.084715
0 days 00:00:20.170000	-0.065121
0 days 00:00:20.180000	-0.044372
0 days 00:00:20.190000	-0.031586
0 days 00:00:20.200000	-0.014108
0 days 00:00:20.210000	0.0008810000000000001
0 days 00:00:20.220000	0.006876
0 days 00:00:20.230000	0.014369999999999999
0 days 00:00:20.240000	0.020605000000000002
0 days 00:00:20.250000	0.020381
0 days 00:00:20.260000	0.017107
0 days 00:00:20.270000	0.018137
0 days 00:00:20.280000	0.00207
0 days 00:00:20.290000	-0.021877
0 days 00:00:20.300000	-0.06553400000000001
0 days 00:00:20.310000	-0.117156
0 days 00:00:20.320000	-0.174673
0 days 00:00:20.330000	-0.250172
0 days 00:00:20.340000	-0.319997
0 days 00:00:20.350000	-0.386152
0 days 00:00:20.360000	-0.44951800000000003
0 days 00:00:20.370000	-0.532463
0 days 00:00:20.380000	-0.654101
0 days 00:00:20.390000	-0.858786
0 days 00:00:20.400000	-1.117076
0 days 00:00:20.410000	-1.314058
0 days 00:00:20.420000	-1.537141
0 days 00:00:20.430000	-1.756103
0 days 00:00:20.440000	-1.992735
0 days 00:00:20.450000	-2.250809
0 days 00:00:20.460000	-2.51025
0 days 00:00:20.470000	-2.782264
0 days 00:00:20.480000	-3.042246
0 days 00:00:20.490000	-3.3471919999999997
0 days 00:00:20.500000	-3.523846
0 days 00:00:20.510000	-3.585895
0 days 00:00:20.520000	-3.526587
0 days 00:00:20.530000	-3.5572160000000004
0 days 00:00:20.540000	-3.404068
0 days 00:00:20.550000	-3.2017290000000003
0 days 00:00:20.560000	-3.1111169999999997
0 days 00:00:20.570000	-2.951355
0 days 00:00:20.580000	-2.714084
0 days 00:00:20.590000	-2.5285830000000002
0 days 00:00:20.600000	-2.284364
0 days 00:00:20.610000	-1.7813240000000001
0 days 00:00:20.620000	-0.697068
0 days 00:00:20.630000	0.546475
0 days 00:00:20.640000	1.46221
0 days 00:00:20.650000	1.954832
0 days 00:00:20.660000	2.5525580000000003
0 days 00:00:20.670000	2.869574
0 days 00:00:20.680000	2.999679
0 days 00:00:20.690000	2.819594
0 days 00:00:20.700000	2.465035
0 days 00:00:20.710000	2.434393
0 days 00:00:20.720000	2.48064
0 days 00:00:20.730000	2.409484
0 days 00:00:20.740000	2.380008
0 days 00:00:20.750000	2.384115
0 days 00:00:20.760000	2.348961
0 days 00:00:20.770000	2.342711
0 days 00:00:20.780000	2.3799810000000003
0 days 00:00:20.790000	2.408718
0 days 00:00:20.800000	2.441349
0 days 00:00:20.810000	2.48577
0 days 00:00:20.820000	2.524621
0 days 00:00:20.830000	2.558434
0 days 00:00:20.840000	2.568994
0 days 00:00:20.850000	2.553198
0 days 00:00:20.860000	2.5041759999999997
0 days 00:00:20.870000	2.433471
0 days 00:00:20.880000	2.34038
0 days 00:00:20.890000	2.201387
0 days 00:00:20.900000	2.022623
0 days 00:00:20.910000	1.828444
0 days 00:00:20.920000	1.633742
0 days 00:00:20.930000	1.471201
0 days 00:00:20.940000	1.340618
0 days 00:00:20.950000	1.260767
0 days 00:00:20.960000	1.215553
0 days 00:00:20.970000	1.174124
0 days 00:00:20.980000	1.14705
0 days 00:00:20.990000	1.1045639999999999
0 days 00:00:21	1.029814
0 days 00:00:21.010000	0.951942
0 days 00:00:21.020000	0.880295
0 days 00:00:21.030000	0.786469
0 days 00:00:21.040000	0.679816
0 days 00:00:21.050000	0.56217
0 days 00:00:21.060000	0.419213
0 days 00:00:21.070000	0.250082
0 days 00:00:21.080000	0.076748
0 days 00:00:21.090000	-0.101898
0 days 00:00:21.100000	-0.31203400000000003
0 days 00:00:21.110000	-0.547711
0 days 00:00:21.120000	-0.8297040000000001
0 days 00:00:21.130000	-1.119293
0 days 00:00:21.140000	-1.353901
0 days 00:00:21.150000	-0.8476610000000001
0 days 00:00:21.160000	-3.011091
0 days 00:00:21.170000	-4.292498
0 days 00:00:21.180000	-4.27195
0 days 00:00:21.190000	-2.3974279999999997
0 days 00:00:21.200000	-0.279339
0 days 00:00:21.210000	-0.47996099999999997
0 days 00:00:21.220000	0.138549
0 days 00:00:21.230000	-0.030248
0 days 00:00:21.240000	-0.08807100000000001
0 days 00:00:21.250000	-0.056277999999999995
0 days 00:00:21.260000	-0.054415
0 days 00:00:21.270000	-0.043813
0 days 00:00:21.280000	0.000935
0 days 00:00:21.290000	0.042634
0 days 00:00:21.300000	0.061315999999999996
0 days 00:00:21.310000	0.08296100000000001
0 days 00:00:21.320000	0.100143
0 days 00:00:21.330000	0.096259
0 days 00:00:21.340000	0.089962
0 days 00:00:21.350000	0.079292
0 days 00:00:21.360000	0.056498
0 days 00:00:21.370000	0.030535000000000003
0 days 00:00:21.380000	0.006925
0 days 00:00:21.390000	-0.014843
0 days 00:00:21.400000	-0.030043
0 days 00:00:21.410000	-0.04428
0 days 00:00:21.420000	-0.05794
0 days 00:00:21.430000	-0.074851
0 days 00:00:21.440000	-0.08668200000000001
0 days 00:00:21.450000	-0.09391000000000001
0 days 00:00:21.460000	-0.096808
0 days 00:00:21.470000	-0.10263299999999999
0 days 00:00:21.480000	-0.097104
0 days 00:00:21.490000	-0.09055
0 days 00:00:21.500000	-0.077825
0 days 00:00:21.510000	-0.061027
0 days 00:00:21.520000	-0.041002
0 days 00:00:21.530000	-0.019757
0 days 00:00:21.540000	-0.002937
0 days 00:00:21.550000	0.015797
0 days 00:00:21.560000	0.023413999999999997
0 days 00:00:21.570000	0.021008000000000002
0 days 00:00:21.580000	0.025715
0 days 00:00:21.590000	0.020508000000000002
0 days 00:00:21.600000	0.012458
0 days 00:00:21.610000	0.010573
0 days 00:00:21.620000	0.017953
0 days 00:00:21.630000	0.019258
0 days 00:00:21.640000	0.026237
0 days 00:00:21.650000	0.024646
0 days 00:00:21.660000	0.005817
0 days 00:00:21.670000	-0.020996
0 days 00:00:21.680000	-0.050662
0 days 00:00:21.690000	-0.082942
0 days 00:00:21.700000	-0.116487
0 days 00:00:21.710000	-0.153578
0 days 00:00:21.720000	-0.18852
0 days 00:00:21.730000	-0.21948499999999999
0 days 00:00:21.740000	-0.25595100000000004
0 days 00:00:21.750000	-0.317252
0 days 00:00:21.760000	-0.41544
0 days 00:00:21.770000	-0.533096
0 days 00:00:21.780000	-0.641154
0 days 00:00:21.790000	-0.883583
0 days 00:00:21.800000	-1.171358
0 days 00:00:21.810000	-1.4414200000000001
0 days 00:00:21.820000	-1.745898
0 days 00:00:21.830000	-2.032584
0 days 00:00:21.840000	-2.3136919999999996
0 days 00:00:21.850000	-2.553627
0 days 00:00:21.860000	-2.765191
0 days 00:00:21.870000	-2.978783
0 days 00:00:21.880000	-3.219563
0 days 00:00:21.890000	-3.4184589999999995
0 days 00:00:21.900000	-3.4841910000000005
0 days 00:00:21.910000	-3.515623
0 days 00:00:21.920000	-3.5512610000000002
0 days 00:00:21.930000	-3.499836
0 days 00:00:21.940000	-3.287843
0 days 00:00:21.950000	-3.1445689999999997
0 days 00:00:21.960000	-3.066773
0 days 00:00:21.970000	-2.845211
0 days 00:00:21.980000	-2.581702
0 days 00:00:21.990000	-2.110072
0 days 00:00:22	-1.1892989999999999
0 days 00:00:22.010000	0.09274
0 days 00:00:22.020000	1.130547
0 days 00:00:22.030000	1.7640330000000002
0 days 00:00:22.040000	2.331705
0 days 00:00:22.050000	2.7537
0 days 00:00:22.060000	3.0806139999999997
0 days 00:00:22.070000	3.308297
0 days 00:00:22.080000	3.325701
0 days 00:00:22.090000	2.9801159999999998
0 days 00:00:22.100000	2.623373
0 days 00:00:22.110000	2.489353
0 days 00:00:22.120000	2.3610900000000004
0 days 00:00:22.130000	2.154216
0 days 00:00:22.140000	2.003825
0 days 00:00:22.150000	1.986731
0 days 00:00:22.160000	1.9941950000000002
0 days 00:00:22.170000	1.9987130000000002
0 days 00:00:22.180000	2.026253
0 days 00:00:22.190000	2.086897
0 days 00:00:22.200000	2.1535509999999998
0 days 00:00:22.210000	2.2160860000000002
0 days 00:00:22.220000	2.268249
0 days 00:00:22.230000	2.302561
0 days 00:00:22.240000	2.313713
0 days 00:00:22.250000	2.3061689999999997
0 days 00:00:22.260000	2.272522
0 days 00:00:22.270000	2.209611
0 days 00:00:22.280000	2.117857
0 days 00:00:22.290000	2.011333
0 days 00:00:22.300000	1.881286
0 days 00:00:22.310000	1.7709279999999998
0 days 00:00:22.320000	1.675102
0 days 00:00:22.330000	1.572567
0 days 00:00:22.340000	1.465718
0 days 00:00:22.350000	1.3638059999999999
0 days 00:00:22.360000	1.295675
0 days 00:00:22.370000	1.282612
0 days 00:00:22.380000	1.293044
0 days 00:00:22.390000	1.248258
0 days 00:00:22.400000	1.1434600000000001
0 days 00:00:22.410000	1.02611
0 days 00:00:22.420000	0.9185030000000001
0 days 00:00:22.430000	0.776867
0 days 00:00:22.440000	0.584477
0 days 00:00:22.450000	0.349484
0 days 00:00:22.460000	0.09032000000000001
0 days 00:00:22.470000	-0.174403
0 days 00:00:22.480000	-0.446671
0 days 00:00:22.490000	-0.729504
0 days 00:00:22.500000	-1.0362879999999999
0 days 00:00:22.510000	-1.31994
0 days 00:00:22.520000	-1.5959430000000001
0 days 00:00:22.530000	-0.440197
0 days 00:00:22.540000	-2.479889
0 days 00:00:22.550000	-4.035403
0 days 00:00:22.560000	-4.440281
0 days 00:00:22.570000	-4.53603
0 days 00:00:22.580000	-3.558819
0 days 00:00:22.590000	-0.746545
0 days 00:00:22.600000	-0.5690029999999999
0 days 00:00:22.610000	0.23291599999999998
0 days 00:00:22.620000	-0.105326
0 days 00:00:22.630000	-0.137179
0 days 00:00:22.640000	-0.108701
0 days 00:00:22.650000	-0.09100499999999999
0 days 00:00:22.660000	-0.074656
0 days 00:00:22.670000	-0.027174
0 days 00:00:22.680000	0.0049310000000000005
0 days 00:00:22.690000	0.041456
0 days 00:00:22.700000	0.089405
0 days 00:00:22.710000	0.122065
0 days 00:00:22.720000	0.15857100000000002
0 days 00:00:22.730000	0.17964000000000002
0 days 00:00:22.740000	0.192276
0 days 00:00:22.750000	0.193749
0 days 00:00:22.760000	0.18354700000000002
0 days 00:00:22.770000	0.163019
0 days 00:00:22.780000	0.14566400000000002
0 days 00:00:22.790000	0.124232
0 days 00:00:22.800000	0.094225
0 days 00:00:22.810000	0.05980800000000001
0 days 00:00:22.820000	0.026311
0 days 00:00:22.830000	-0.009101999999999999
0 days 00:00:22.840000	-0.033605
0 days 00:00:22.850000	-0.060945000000000006
0 days 00:00:22.860000	-0.07986900000000001
0 days 00:00:22.870000	-0.092555
0 days 00:00:22.880000	-0.102816
0 days 00:00:22.890000	-0.107394
0 days 00:00:22.900000	-0.11324000000000001
0 days 00:00:22.910000	-0.115423
0 days 00:00:22.920000	-0.116573
0 days 00:00:22.930000	-0.10781700000000001
0 days 00:00:22.940000	-0.09164299999999999
0 days 00:00:22.950000	-0.07297000000000001
0 days 00:00:22.960000	-0.041135000000000005
0 days 00:00:22.970000	-0.020385
0 days 00:00:22.980000	-0.009571
0 days 00:00:22.990000	-0.00139
0 days 00:00:23	0.007781000000000001
0 days 00:00:23.010000	0.006421
0 days 00:00:23.020000	-0.013061000000000001
0 days 00:00:23.030000	-0.069242
0 days 00:00:23.040000	-0.144036
0 days 00:00:23.050000	-0.23794400000000002
0 days 00:00:23.060000	-0.352707
0 days 00:00:23.070000	-0.47175200000000006
0 days 00:00:23.080000	-0.589809
0 days 00:00:23.090000	-0.7430829999999999
0 days 00:00:23.100000	-0.947105
0 days 00:00:23.110000	-1.315684
0 days 00:00:23.120000	-1.606431
0 days 00:00:23.130000	-1.9314220000000002
0 days 00:00:23.140000	-2.277532
0 days 00:00:23.150000	-2.5837529999999997
0 days 00:00:23.160000	-2.882645
0 days 00:00:23.170000	-3.14142
0 days 00:00:23.180000	-3.397379
0 days 00:00:23.190000	-3.6182730000000003
0 days 00:00:23.200000	-3.673424
0 days 00:00:23.210000	-3.732445
0 days 00:00:23.220000	-3.783464
0 days 00:00:23.230000	-3.7115949999999995
0 days 00:00:23.240000	-3.5053019999999995
0 days 00:00:23.250000	-3.3990839999999998
0 days 00:00:23.260000	-3.250426
0 days 00:00:23.270000	-3.120586
0 days 00:00:23.280000	-2.9361099999999998
0 days 00:00:23.290000	-2.7086639999999997
0 days 00:00:23.300000	-2.430899
0 days 00:00:23.310000	-2.158212
0 days 00:00:23.320000	-1.861093
0 days 00:00:23.330000	-1.489382
0 days 00:00:23.340000	-0.9618479999999999
0 days 00:00:23.350000	-0.091462
0 days 00:00:23.360000	0.640868
0 days 00:00:23.370000	1.237843
0 days 00:00:23.380000	1.7587990000000002
0 days 00:00:23.390000	2.217284
0 days 00:00:23.400000	2.5101419999999997
0 days 00:00:23.410000	2.9774849999999997
0 days 00:00:23.420000	3.170178
0 days 00:00:23.430000	3.262182
0 days 00:00:23.440000	3.3179440000000002
0 days 00:00:23.450000	3.1919459999999997
0 days 00:00:23.460000	2.754375
0 days 00:00:23.470000	2.43628
0 days 00:00:23.480000	2.448643
0 days 00:00:23.490000	2.475114
0 days 00:00:23.500000	2.3961490000000003
0 days 00:00:23.510000	2.3517240000000004
0 days 00:00:23.520000	2.359325
0 days 00:00:23.530000	2.361787
0 days 00:00:23.540000	2.342254
0 days 00:00:23.550000	2.3312720000000002
0 days 00:00:23.560000	2.313987
0 days 00:00:23.570000	2.290099
0 days 00:00:23.580000	2.27588
0 days 00:00:23.590000	2.2626720000000002
0 days 00:00:23.600000	2.241301
0 days 00:00:23.610000	2.218452
0 days 00:00:23.620000	2.210725
0 days 00:00:23.630000	2.2123630000000003
0 days 00:00:23.640000	2.220744
0 days 00:00:23.650000	2.186902
0 days 00:00:23.660000	2.09991
0 days 00:00:23.670000	1.9262139999999999
0 days 00:00:23.680000	1.750718
0 days 00:00:23.690000	1.581782
0 days 00:00:23.700000	1.42403
0 days 00:00:23.710000	1.300843
0 days 00:00:23.720000	1.181858
0 days 00:00:23.730000	1.0712059999999999
0 days 00:00:23.740000	1.0456809999999999
0 days 00:00:23.750000	1.15465
0 days 00:00:23.760000	1.280262
0 days 00:00:23.770000	1.274411
0 days 00:00:23.780000	1.208927
0 days 00:00:23.790000	1.122819
0 days 00:00:23.800000	1.017627
0 days 00:00:23.810000	0.860816
0 days 00:00:23.820000	0.664358
0 days 00:00:23.830000	0.409561
0 days 00:00:23.840000	0.11231600000000001
0 days 00:00:23.850000	-0.21065
0 days 00:00:23.860000	-0.5386989999999999
0 days 00:00:23.870000	-0.893984
0 days 00:00:23.880000	-1.20869
0 days 00:00:23.890000	-1.4831370000000001
0 days 00:00:23.900000	-0.523532
0 days 00:00:23.910000	-1.662418
0 days 00:00:23.920000	-4.208646
0 days 00:00:23.930000	-4.580680999999999
0 days 00:00:23.940000	-4.722071
0 days 00:00:23.950000	-3.125074
0 days 00:00:23.960000	0.298693
0 days 00:00:23.970000	-0.526664
0 days 00:00:23.980000	0.23501100000000003
0 days 00:00:23.990000	-0.029807999999999998
0 days 00:00:24	-0.11564100000000001
0 days 00:00:24.010000	-0.099071
0 days 00:00:24.020000	-0.064946
0 days 00:00:24.030000	-0.062012
0 days 00:00:24.040000	-0.05366900000000001
0 days 00:00:24.050000	-0.036577
0 days 00:00:24.060000	-0.017891999999999998
0 days 00:00:24.070000	0.005622
0 days 00:00:24.080000	0.030289
0 days 00:00:24.090000	0.053127999999999995
0 days 00:00:24.100000	0.073558
0 days 00:00:24.110000	0.07403799999999999
0 days 00:00:24.120000	0.082651
0 days 00:00:24.130000	0.086963
0 days 00:00:24.140000	0.088906
0 days 00:00:24.150000	0.075711
0 days 00:00:24.160000	0.058963999999999996
0 days 00:00:24.170000	0.043453
0 days 00:00:24.180000	0.030632
0 days 00:00:24.190000	0.016735
0 days 00:00:24.200000	0.010879999999999999
0 days 00:00:24.210000	0.004675
0 days 00:00:24.220000	-0.001568
0 days 00:00:24.230000	-0.008924
0 days 00:00:24.240000	-0.018522999999999998
0 days 00:00:24.250000	-0.035229
0 days 00:00:24.260000	-0.039787
0 days 00:00:24.270000	-0.043342
0 days 00:00:24.280000	-0.0466
0 days 00:00:24.290000	-0.045418
0 days 00:00:24.300000	-0.040491
0 days 00:00:24.310000	-0.036779
0 days 00:00:24.320000	-0.027837
0 days 00:00:24.330000	-0.020936
0 days 00:00:24.340000	-0.010574
0 days 00:00:24.350000	-0.008518000000000001
0 days 00:00:24.360000	-0.006246
0 days 00:00:24.370000	-0.006775
0 days 00:00:24.380000	-0.020841
0 days 00:00:24.390000	-0.029889999999999996
0 days 00:00:24.400000	-0.039435000000000005
0 days 00:00:24.410000	-0.045505000000000004
0 days 00:00:24.420000	-0.052899
0 days 00:00:24.430000	-0.061848
0 days 00:00:24.440000	-0.069178
0 days 00:00:24.450000	-0.08760599999999999
0 days 00:00:24.460000	-0.10788699999999998
0 days 00:00:24.470000	-0.130118
0 days 00:00:24.480000	-0.143572
0 days 00:00:24.490000	-0.164916
0 days 00:00:24.500000	-0.191775
0 days 00:00:24.510000	-0.215781
0 days 00:00:24.520000	-0.234411
0 days 00:00:24.530000	-0.270221
0 days 00:00:24.540000	-0.309454
0 days 00:00:24.550000	-0.344862
0 days 00:00:24.560000	-0.391413
0 days 00:00:24.570000	-0.49286899999999995
0 days 00:00:24.580000	-0.6522939999999999
0 days 00:00:24.590000	-0.89415
0 days 00:00:24.600000	-1.134364
0 days 00:00:24.610000	-1.379658
0 days 00:00:24.620000	-1.6496669999999998
0 days 00:00:24.630000	-1.938441
0 days 00:00:24.640000	-2.230006
0 days 00:00:24.650000	-2.457051
0 days 00:00:24.660000	-2.631022
0 days 00:00:24.670000	-2.767737
0 days 00:00:24.680000	-2.881482
0 days 00:00:24.690000	-2.96007
0 days 00:00:24.700000	-2.9635830000000003
0 days 00:00:24.710000	-2.923393
0 days 00:00:24.720000	-2.91532
0 days 00:00:24.730000	-2.8285869999999997
0 days 00:00:24.740000	-2.655479
0 days 00:00:24.750000	-2.522308
0 days 00:00:24.760000	-2.38161
0 days 00:00:24.770000	-2.241993
0 days 00:00:24.780000	-1.963195
0 days 00:00:24.790000	-1.6048129999999998
0 days 00:00:24.800000	-0.947008
0 days 00:00:24.810000	0.047026
0 days 00:00:24.820000	0.788574
0 days 00:00:24.830000	1.198216
0 days 00:00:24.840000	1.613767
0 days 00:00:24.850000	2.0318080000000003
0 days 00:00:24.860000	2.218963
0 days 00:00:24.870000	2.445651
0 days 00:00:24.880000	2.634153
0 days 00:00:24.890000	2.613235
0 days 00:00:24.900000	2.3993900000000004
0 days 00:00:24.910000	2.1796029999999997
0 days 00:00:24.920000	2.052132
0 days 00:00:24.930000	1.9396950000000002
0 days 00:00:24.940000	1.786571
0 days 00:00:24.950000	1.650996
0 days 00:00:24.960000	1.588529
0 days 00:00:24.970000	1.5965049999999998
0 days 00:00:24.980000	1.646309
0 days 00:00:24.990000	1.6999939999999998
0 days 00:00:25	1.748709
0 days 00:00:25.010000	1.801661
0 days 00:00:25.020000	1.8755950000000001
0 days 00:00:25.030000	1.9382709999999999
0 days 00:00:25.040000	1.975697
0 days 00:00:25.050000	2.004372
0 days 00:00:25.060000	2.010311
0 days 00:00:25.070000	1.9885669999999998
0 days 00:00:25.080000	1.9461689999999998
0 days 00:00:25.090000	1.872496
0 days 00:00:25.100000	1.7816759999999998
0 days 00:00:25.110000	1.676251
0 days 00:00:25.120000	1.567275
0 days 00:00:25.130000	1.498457
0 days 00:00:25.140000	1.441259
0 days 00:00:25.150000	1.4106319999999999
0 days 00:00:25.160000	1.3657549999999998
0 days 00:00:25.170000	1.299065
0 days 00:00:25.180000	1.204365
0 days 00:00:25.190000	1.116387
0 days 00:00:25.200000	1.033267
0 days 00:00:25.210000	0.932241
0 days 00:00:25.220000	0.812882
0 days 00:00:25.230000	0.683181
0 days 00:00:25.240000	0.556258
0 days 00:00:25.250000	0.44661899999999993
0 days 00:00:25.260000	0.357739
0 days 00:00:25.270000	0.289532
0 days 00:00:25.280000	0.182329
0 days 00:00:25.290000	0.053227
0 days 00:00:25.300000	-0.066741
0 days 00:00:25.310000	-0.198754
0 days 00:00:25.320000	-0.367101
0 days 00:00:25.330000	-0.5415989999999999
0 days 00:00:25.340000	-0.723164
0 days 00:00:25.350000	-0.772647
0 days 00:00:25.360000	-0.8684069999999999
0 days 00:00:25.370000	-3.627735
0 days 00:00:25.380000	-4.615966
0 days 00:00:25.390000	-4.513078
0 days 00:00:25.400000	-3.0542979999999997
0 days 00:00:25.410000	-0.5510510000000001
0 days 00:00:25.420000	-0.518991
0 days 00:00:25.430000	-0.064191
0 days 00:00:25.440000	-0.137303
0 days 00:00:25.450000	-0.083741
0 days 00:00:25.460000	-0.11246700000000001
0 days 00:00:25.470000	-0.06890399999999999
0 days 00:00:25.480000	-0.06335199999999999
0 days 00:00:25.490000	-0.066758
0 days 00:00:25.500000	-0.021785
0 days 00:00:25.510000	0.045373000000000004
0 days 00:00:25.520000	0.087659
0 days 00:00:25.530000	0.120745
0 days 00:00:25.540000	0.11841099999999999
0 days 00:00:25.550000	0.13558699999999999
0 days 00:00:25.560000	0.138128
0 days 00:00:25.570000	0.135732
0 days 00:00:25.580000	0.11947200000000001
0 days 00:00:25.590000	0.10740999999999999
0 days 00:00:25.600000	0.085421
0 days 00:00:25.610000	0.066189
0 days 00:00:25.620000	0.04905
0 days 00:00:25.630000	0.033069
0 days 00:00:25.640000	0.01934
0 days 00:00:25.650000	0.005478
0 days 00:00:25.660000	-0.008111
0 days 00:00:25.670000	-0.018121
0 days 00:00:25.680000	-0.018338
0 days 00:00:25.690000	-0.021733000000000002
0 days 00:00:25.700000	-0.024885
0 days 00:00:25.710000	-0.015869
0 days 00:00:25.720000	-0.0045969999999999995
0 days 00:00:25.730000	0.001217
0 days 00:00:25.740000	0.009179000000000001
0 days 00:00:25.750000	0.009465000000000001
0 days 00:00:25.760000	0.017528
0 days 00:00:25.770000	0.025519999999999998
0 days 00:00:25.780000	0.024689
0 days 00:00:25.790000	0.022354
0 days 00:00:25.800000	0.015313
0 days 00:00:25.810000	0.007098
0 days 00:00:25.820000	-0.004572
0 days 00:00:25.830000	-0.014274
0 days 00:00:25.840000	-0.037001
0 days 00:00:25.850000	-0.060621
0 days 00:00:25.860000	-0.088965
0 days 00:00:25.870000	-0.111204
0 days 00:00:25.880000	-0.129104
0 days 00:00:25.890000	-0.136876
0 days 00:00:25.900000	-0.146196
0 days 00:00:25.910000	-0.165443
0 days 00:00:25.920000	-0.18171600000000002
0 days 00:00:25.930000	-0.20998499999999998
0 days 00:00:25.940000	-0.229115
0 days 00:00:25.950000	-0.238127
0 days 00:00:25.960000	-0.237789
0 days 00:00:25.970000	-0.23794099999999999
0 days 00:00:25.980000	-0.24545300000000003
0 days 00:00:25.990000	-0.266054
0 days 00:00:26	-0.30683699999999997
0 days 00:00:26.010000	-0.366352
0 days 00:00:26.020000	-0.472765
0 days 00:00:26.030000	-0.607105
0 days 00:00:26.040000	-0.750342
0 days 00:00:26.050000	-0.89479
0 days 00:00:26.060000	-1.053308
0 days 00:00:26.070000	-1.21974
0 days 00:00:26.080000	-1.388052
0 days 00:00:26.090000	-1.567783
0 days 00:00:26.100000	-1.7481799999999998
0 days 00:00:26.110000	-1.9050610000000001
0 days 00:00:26.120000	-2.014702
0 days 00:00:26.130000	-2.0926810000000002
0 days 00:00:26.140000	-2.149928
0 days 00:00:26.150000	-2.1970389999999997
0 days 00:00:26.160000	-2.199523
0 days 00:00:26.170000	-2.144508
0 days 00:00:26.180000	-2.1047290000000003
0 days 00:00:26.190000	-2.068492
0 days 00:00:26.200000	-2.0448779999999998
0 days 00:00:26.210000	-1.970489
0 days 00:00:26.220000	-1.858917
0 days 00:00:26.230000	-1.7920169999999997
0 days 00:00:26.240000	-1.7321799999999998
0 days 00:00:26.250000	-1.672527
0 days 00:00:26.260000	-1.5848799999999998
0 days 00:00:26.270000	-1.426148
0 days 00:00:26.280000	-1.2444709999999999
0 days 00:00:26.290000	-1.068548
0 days 00:00:26.300000	-0.718535
0 days 00:00:26.310000	-0.14188499999999998
0 days 00:00:26.320000	0.48389499999999996
