# Supplementary material for: A topological data analysis-based method for gait signals with an application to the study of multiple sclerosis
Source: PLoS One. 2022 May 13;17(5):e0268475. doi: 10.1371/journal.pone.0268475 (PMC9106173; doi:10.1371/journal.pone.0268475)
Supplement: S1 Data — (ZIP) [file pone.0268475.s005.zip › PlosOneData/Pathological_subjects/MS_164]

	Gyr_Y
0 days 00:00:18.950000	-1.372615
0 days 00:00:18.960000	-1.197841
0 days 00:00:18.970000	-1.861245
0 days 00:00:18.980000	-2.718717
0 days 00:00:18.990000	-1.3476219999999999
0 days 00:00:19	-0.360322
0 days 00:00:19.010000	-0.528424
0 days 00:00:19.020000	-0.391926
0 days 00:00:19.030000	-0.284141
0 days 00:00:19.040000	-0.241556
0 days 00:00:19.050000	-0.156076
0 days 00:00:19.060000	-0.0427
0 days 00:00:19.070000	-0.007145
0 days 00:00:19.080000	0.0067269999999999995
0 days 00:00:19.090000	0.018685
0 days 00:00:19.100000	0.023385
0 days 00:00:19.110000	0.019144
0 days 00:00:19.120000	0.03385
0 days 00:00:19.130000	0.026007
0 days 00:00:19.140000	0.018479
0 days 00:00:19.150000	-0.009525
0 days 00:00:19.160000	-0.047927
0 days 00:00:19.170000	-0.07335900000000001
0 days 00:00:19.180000	-0.09806799999999999
0 days 00:00:19.190000	-0.129496
0 days 00:00:19.200000	-0.134158
0 days 00:00:19.210000	-0.12198800000000001
0 days 00:00:19.220000	-0.105522
0 days 00:00:19.230000	-0.09912699999999999
0 days 00:00:19.240000	-0.092973
0 days 00:00:19.250000	-0.100112
0 days 00:00:19.260000	-0.096187
0 days 00:00:19.270000	-0.070309
0 days 00:00:19.280000	-0.031919
0 days 00:00:19.290000	-0.005872
0 days 00:00:19.300000	0.008364
0 days 00:00:19.310000	0.01377
0 days 00:00:19.320000	0.022894
0 days 00:00:19.330000	0.047297000000000006
0 days 00:00:19.340000	0.061371
0 days 00:00:19.350000	0.07836699999999999
0 days 00:00:19.360000	0.087939
0 days 00:00:19.370000	0.095209
0 days 00:00:19.380000	0.099069
0 days 00:00:19.390000	0.11053800000000001
0 days 00:00:19.400000	0.129715
0 days 00:00:19.410000	0.145995
0 days 00:00:19.420000	0.12798299999999999
0 days 00:00:19.430000	0.06944600000000001
0 days 00:00:19.440000	0.021733000000000002
0 days 00:00:19.450000	-0.026458
0 days 00:00:19.460000	-0.056277999999999995
0 days 00:00:19.470000	-0.07826
0 days 00:00:19.480000	-0.09604299999999999
0 days 00:00:19.490000	-0.112381
0 days 00:00:19.500000	-0.122502
0 days 00:00:19.510000	-0.138247
0 days 00:00:19.520000	-0.164827
0 days 00:00:19.530000	-0.191247
0 days 00:00:19.540000	-0.22587600000000002
0 days 00:00:19.550000	-0.24034
0 days 00:00:19.560000	-0.23173200000000002
0 days 00:00:19.570000	-0.215473
0 days 00:00:19.580000	-0.214788
0 days 00:00:19.590000	-0.215948
0 days 00:00:19.600000	-0.22224000000000002
0 days 00:00:19.610000	-0.24192600000000003
0 days 00:00:19.620000	-0.252502
0 days 00:00:19.630000	-0.275675
0 days 00:00:19.640000	-0.29222800000000004
0 days 00:00:19.650000	-0.314743
0 days 00:00:19.660000	-0.351004
0 days 00:00:19.670000	-0.392916
0 days 00:00:19.680000	-0.453826
0 days 00:00:19.690000	-0.538896
0 days 00:00:19.700000	-0.660813
0 days 00:00:19.710000	-0.8177220000000001
0 days 00:00:19.720000	-1.0025
0 days 00:00:19.730000	-1.190955
0 days 00:00:19.740000	-1.382948
0 days 00:00:19.750000	-1.570481
0 days 00:00:19.760000	-1.760843
0 days 00:00:19.770000	-1.9272479999999999
0 days 00:00:19.780000	-2.0944220000000002
0 days 00:00:19.790000	-2.305447
0 days 00:00:19.800000	-2.6256180000000002
0 days 00:00:19.810000	-3.000943
0 days 00:00:19.820000	-3.440264
0 days 00:00:19.830000	-4.019263
0 days 00:00:19.840000	-4.641141999999999
0 days 00:00:19.850000	-5.225716
0 days 00:00:19.860000	-5.809809
0 days 00:00:19.870000	-6.182393
0 days 00:00:19.880000	-6.099934999999999
0 days 00:00:19.890000	-6.119986
0 days 00:00:19.900000	-5.948671
0 days 00:00:19.910000	-5.741192
0 days 00:00:19.920000	-5.809374
0 days 00:00:19.930000	-5.630797
0 days 00:00:19.940000	-5.329036
0 days 00:00:19.950000	-4.924412
0 days 00:00:19.960000	-4.139283
0 days 00:00:19.970000	-3.388903
0 days 00:00:19.980000	-1.49161
0 days 00:00:19.990000	1.8386419999999999
0 days 00:00:20	2.579372
0 days 00:00:20.010000	2.469401
0 days 00:00:20.020000	2.578178
0 days 00:00:20.030000	3.0621680000000002
0 days 00:00:20.040000	3.456811
0 days 00:00:20.050000	3.735193
0 days 00:00:20.060000	4.142629
0 days 00:00:20.070000	4.666339
0 days 00:00:20.080000	5.1228370000000005
0 days 00:00:20.090000	5.400507
0 days 00:00:20.100000	5.489214
0 days 00:00:20.110000	5.475976
0 days 00:00:20.120000	5.450377
0 days 00:00:20.130000	5.4274949999999995
0 days 00:00:20.140000	5.4179379999999995
0 days 00:00:20.150000	5.400005999999999
0 days 00:00:20.160000	5.355169
0 days 00:00:20.170000	5.266926
0 days 00:00:20.180000	5.1526879999999995
0 days 00:00:20.190000	5.020679
0 days 00:00:20.200000	4.945857
0 days 00:00:20.210000	4.927322
0 days 00:00:20.220000	4.779056
0 days 00:00:20.230000	4.371387
0 days 00:00:20.240000	3.751033
0 days 00:00:20.250000	3.0477529999999997
0 days 00:00:20.260000	2.409272
0 days 00:00:20.270000	1.93382
0 days 00:00:20.280000	1.6272739999999999
0 days 00:00:20.290000	1.3933790000000001
0 days 00:00:20.300000	1.208767
0 days 00:00:20.310000	0.919055
0 days 00:00:20.320000	0.386751
0 days 00:00:20.330000	-0.275658
0 days 00:00:20.340000	-0.928165
0 days 00:00:20.350000	-1.661921
0 days 00:00:20.360000	-2.002221
0 days 00:00:20.370000	-1.60956
0 days 00:00:20.380000	-2.830384
0 days 00:00:20.390000	-4.067038
0 days 00:00:20.400000	-3.357995
0 days 00:00:20.410000	-1.735642
0 days 00:00:20.420000	-0.169719
0 days 00:00:20.430000	-0.478996
0 days 00:00:20.440000	-0.113973
0 days 00:00:20.450000	-0.137577
0 days 00:00:20.460000	-0.009148
0 days 00:00:20.470000	0.013433
0 days 00:00:20.480000	0.058254999999999994
0 days 00:00:20.490000	0.072483
0 days 00:00:20.500000	0.027363
0 days 00:00:20.510000	-0.012249
0 days 00:00:20.520000	-0.041864
0 days 00:00:20.530000	-0.047586
0 days 00:00:20.540000	-0.059573
0 days 00:00:20.550000	-0.054984000000000005
0 days 00:00:20.560000	-0.040423
0 days 00:00:20.570000	-0.013108000000000002
0 days 00:00:20.580000	0.017308
0 days 00:00:20.590000	0.032385000000000004
0 days 00:00:20.600000	0.055637
0 days 00:00:20.610000	0.073154
0 days 00:00:20.620000	0.09185700000000001
0 days 00:00:20.630000	0.103145
0 days 00:00:20.640000	0.10376400000000001
0 days 00:00:20.650000	0.090501
0 days 00:00:20.660000	0.088162
0 days 00:00:20.670000	0.08457999999999999
0 days 00:00:20.680000	0.074407
0 days 00:00:20.690000	0.062794
0 days 00:00:20.700000	0.054094
0 days 00:00:20.710000	0.043996
0 days 00:00:20.720000	0.034171
0 days 00:00:20.730000	0.020311000000000003
0 days 00:00:20.740000	0.011675
0 days 00:00:20.750000	0.002881
0 days 00:00:20.760000	-0.008787
0 days 00:00:20.770000	-0.026019999999999998
0 days 00:00:20.780000	-0.042527999999999996
0 days 00:00:20.790000	-0.047383
0 days 00:00:20.800000	-0.060422000000000003
0 days 00:00:20.810000	-0.077306
0 days 00:00:20.820000	-0.09702999999999999
0 days 00:00:20.830000	-0.14064300000000002
0 days 00:00:20.840000	-0.201184
0 days 00:00:20.850000	-0.245477
0 days 00:00:20.860000	-0.250481
0 days 00:00:20.870000	-0.23642399999999997
0 days 00:00:20.880000	-0.21883899999999998
0 days 00:00:20.890000	-0.208894
0 days 00:00:20.900000	-0.200229
0 days 00:00:20.910000	-0.190487
0 days 00:00:20.920000	-0.196848
0 days 00:00:20.930000	-0.212495
0 days 00:00:20.940000	-0.227368
0 days 00:00:20.950000	-0.23429499999999998
0 days 00:00:20.960000	-0.249377
0 days 00:00:20.970000	-0.255878
0 days 00:00:20.980000	-0.253659
0 days 00:00:20.990000	-0.24411599999999997
0 days 00:00:21	-0.23348000000000002
0 days 00:00:21.010000	-0.237117
0 days 00:00:21.020000	-0.254256
0 days 00:00:21.030000	-0.2815
0 days 00:00:21.040000	-0.324768
0 days 00:00:21.050000	-0.402156
0 days 00:00:21.060000	-0.506711
0 days 00:00:21.070000	-0.678109
0 days 00:00:21.080000	-0.844268
0 days 00:00:21.090000	-1.001857
0 days 00:00:21.100000	-1.1602860000000002
0 days 00:00:21.110000	-1.31911
0 days 00:00:21.120000	-1.509771
0 days 00:00:21.130000	-1.718723
0 days 00:00:21.140000	-1.937281
0 days 00:00:21.150000	-2.171382
0 days 00:00:21.160000	-2.446885
0 days 00:00:21.170000	-2.8211880000000003
0 days 00:00:21.180000	-3.272609
0 days 00:00:21.190000	-3.788211
0 days 00:00:21.200000	-4.357297
0 days 00:00:21.210000	-4.940972
0 days 00:00:21.220000	-5.509037999999999
0 days 00:00:21.230000	-6.048694
0 days 00:00:21.240000	-6.382480999999999
0 days 00:00:21.250000	-6.318713
0 days 00:00:21.260000	-6.443804
0 days 00:00:21.270000	-6.385855
0 days 00:00:21.280000	-6.2552129999999995
0 days 00:00:21.290000	-6.312195
0 days 00:00:21.300000	-6.064907
0 days 00:00:21.310000	-5.482312
0 days 00:00:21.320000	-4.4204300000000005
0 days 00:00:21.330000	-3.633565
0 days 00:00:21.340000	-2.489401
0 days 00:00:21.350000	-0.67928
0 days 00:00:21.360000	2.227991
0 days 00:00:21.370000	2.394605
0 days 00:00:21.380000	2.328783
0 days 00:00:21.390000	2.8196779999999997
0 days 00:00:21.400000	3.5812730000000004
0 days 00:00:21.410000	4.118417
0 days 00:00:21.420000	4.271007
0 days 00:00:21.430000	4.150685
0 days 00:00:21.440000	4.05642
0 days 00:00:21.450000	4.180333
0 days 00:00:21.460000	4.435105
0 days 00:00:21.470000	4.620494
0 days 00:00:21.480000	4.723955999999999
0 days 00:00:21.490000	4.790481
0 days 00:00:21.500000	4.926979
0 days 00:00:21.510000	5.056858
0 days 00:00:21.520000	5.16067
0 days 00:00:21.530000	5.254137999999999
0 days 00:00:21.540000	5.298982
0 days 00:00:21.550000	5.232352
0 days 00:00:21.560000	5.063503
0 days 00:00:21.570000	4.937623
0 days 00:00:21.580000	4.860469999999999
0 days 00:00:21.590000	4.69715
0 days 00:00:21.600000	4.362062
0 days 00:00:21.610000	3.917812
0 days 00:00:21.620000	3.4289330000000002
0 days 00:00:21.630000	3.0234259999999997
0 days 00:00:21.640000	2.6490419999999997
0 days 00:00:21.650000	2.250854
0 days 00:00:21.660000	1.8208529999999998
0 days 00:00:21.670000	1.345277
0 days 00:00:21.680000	0.7200949999999999
0 days 00:00:21.690000	-0.038516
0 days 00:00:21.700000	-0.78517
0 days 00:00:21.710000	-1.377259
0 days 00:00:21.720000	-1.803195
0 days 00:00:21.730000	-1.9241759999999999
0 days 00:00:21.740000	-1.495927
0 days 00:00:21.750000	-0.652479
0 days 00:00:21.760000	-1.541082
0 days 00:00:21.770000	-2.9852819999999998
0 days 00:00:21.780000	-0.193001
0 days 00:00:21.790000	-0.147977
0 days 00:00:21.800000	-0.319474
0 days 00:00:21.810000	-0.591003
0 days 00:00:21.820000	-0.20569099999999998
0 days 00:00:21.830000	-0.034598000000000004
0 days 00:00:21.840000	0.081057
0 days 00:00:21.850000	0.13126400000000002
0 days 00:00:21.860000	0.132654
0 days 00:00:21.870000	0.118197
0 days 00:00:21.880000	0.09174500000000001
0 days 00:00:21.890000	0.087376
0 days 00:00:21.900000	0.073416
0 days 00:00:21.910000	0.054586
0 days 00:00:21.920000	0.032066000000000004
0 days 00:00:21.930000	-0.004661
0 days 00:00:21.940000	-0.041358
0 days 00:00:21.950000	-0.087313
0 days 00:00:21.960000	-0.127332
0 days 00:00:21.970000	-0.156005
0 days 00:00:21.980000	-0.170782
0 days 00:00:21.990000	-0.193799
0 days 00:00:22	-0.210486
0 days 00:00:22.010000	-0.227158
0 days 00:00:22.020000	-0.241279
0 days 00:00:22.030000	-0.257484
0 days 00:00:22.040000	-0.268522
0 days 00:00:22.050000	-0.272273
0 days 00:00:22.060000	-0.26253899999999997
0 days 00:00:22.070000	-0.250352
0 days 00:00:22.080000	-0.230041
0 days 00:00:22.090000	-0.21666999999999997
0 days 00:00:22.100000	-0.19272899999999998
0 days 00:00:22.110000	-0.170105
0 days 00:00:22.120000	-0.156805
0 days 00:00:22.130000	-0.138138
0 days 00:00:22.140000	-0.10642
0 days 00:00:22.150000	-0.076442
0 days 00:00:22.160000	-0.038738999999999996
0 days 00:00:22.170000	-0.010078
0 days 00:00:22.180000	0.003664
0 days 00:00:22.190000	0.020708
0 days 00:00:22.200000	0.026376999999999998
0 days 00:00:22.210000	0.020946
0 days 00:00:22.220000	0.012442
0 days 00:00:22.230000	0.001621
0 days 00:00:22.240000	-0.008958
0 days 00:00:22.250000	-0.013819
0 days 00:00:22.260000	-0.031416
0 days 00:00:22.270000	-0.033493
0 days 00:00:22.280000	-0.040152
0 days 00:00:22.290000	-0.047439999999999996
0 days 00:00:22.300000	-0.059874000000000004
0 days 00:00:22.310000	-0.08022699999999999
0 days 00:00:22.320000	-0.09431
0 days 00:00:22.330000	-0.11118099999999999
0 days 00:00:22.340000	-0.122761
0 days 00:00:22.350000	-0.139077
0 days 00:00:22.360000	-0.151329
0 days 00:00:22.370000	-0.164322
0 days 00:00:22.380000	-0.174624
0 days 00:00:22.390000	-0.20093699999999998
0 days 00:00:22.400000	-0.244392
0 days 00:00:22.410000	-0.307847
0 days 00:00:22.420000	-0.404947
0 days 00:00:22.430000	-0.538749
0 days 00:00:22.440000	-0.659721
0 days 00:00:22.450000	-0.801355
0 days 00:00:22.460000	-0.940774
0 days 00:00:22.470000	-1.0913709999999999
0 days 00:00:22.480000	-1.242908
0 days 00:00:22.490000	-1.407183
0 days 00:00:22.500000	-1.5673620000000001
0 days 00:00:22.510000	-1.7208439999999998
0 days 00:00:22.520000	-1.8910509999999998
0 days 00:00:22.530000	-2.0741810000000003
0 days 00:00:22.540000	-2.292838
0 days 00:00:22.550000	-2.574276
0 days 00:00:22.560000	-2.888984
0 days 00:00:22.570000	-3.2227240000000004
0 days 00:00:22.580000	-3.6067709999999997
0 days 00:00:22.590000	-4.092655000000001
0 days 00:00:22.600000	-4.562124
0 days 00:00:22.610000	-5.0810260000000005
0 days 00:00:22.620000	-5.61223
0 days 00:00:22.630000	-5.911494
0 days 00:00:22.640000	-5.90036
0 days 00:00:22.650000	-6.073249
0 days 00:00:22.660000	-6.13744
0 days 00:00:22.670000	-6.1612290000000005
0 days 00:00:22.680000	-6.371728
0 days 00:00:22.690000	-6.526754
0 days 00:00:22.700000	-6.362751
0 days 00:00:22.710000	-5.654248
0 days 00:00:22.720000	-4.53061
0 days 00:00:22.730000	-3.3962800000000004
0 days 00:00:22.740000	-2.015816
0 days 00:00:22.750000	0.256728
0 days 00:00:22.760000	2.480984
0 days 00:00:22.770000	1.849432
0 days 00:00:22.780000	1.815147
0 days 00:00:22.790000	2.7907450000000003
0 days 00:00:22.800000	3.8511839999999995
0 days 00:00:22.810000	4.531518
0 days 00:00:22.820000	4.931107
0 days 00:00:22.830000	5.226055000000001
0 days 00:00:22.840000	5.501951
0 days 00:00:22.850000	5.724709
0 days 00:00:22.860000	5.791174
0 days 00:00:22.870000	5.71655
0 days 00:00:22.880000	5.711648
0 days 00:00:22.890000	5.87964
0 days 00:00:22.900000	6.103315
0 days 00:00:22.910000	6.281118
0 days 00:00:22.920000	6.429469
0 days 00:00:22.930000	6.539975
0 days 00:00:22.940000	6.5911539999999995
0 days 00:00:22.950000	6.499608
0 days 00:00:22.960000	6.296641
0 days 00:00:22.970000	6.153721
0 days 00:00:22.980000	5.913447
0 days 00:00:22.990000	5.371887999999999
0 days 00:00:23	4.661356
0 days 00:00:23.010000	3.8793559999999996
0 days 00:00:23.020000	3.0653669999999997
0 days 00:00:23.030000	2.128089
0 days 00:00:23.040000	1.1879950000000001
0 days 00:00:23.050000	0.23422199999999999
0 days 00:00:23.060000	-0.653857
0 days 00:00:23.070000	-1.340393
0 days 00:00:23.080000	-1.900341
0 days 00:00:23.090000	-2.3397259999999998
0 days 00:00:23.100000	-3.313672
0 days 00:00:23.110000	-3.8558510000000004
0 days 00:00:23.120000	-2.393792
0 days 00:00:23.130000	-0.928889
0 days 00:00:23.140000	-0.613606
0 days 00:00:23.150000	-0.646975
0 days 00:00:23.160000	-0.462895
0 days 00:00:23.170000	-0.20535599999999998
0 days 00:00:23.180000	-0.07083300000000001
0 days 00:00:23.190000	-0.007999
0 days 00:00:23.200000	0.020817
0 days 00:00:23.210000	0.051523
0 days 00:00:23.220000	0.088245
0 days 00:00:23.230000	0.08859199999999999
0 days 00:00:23.240000	0.12282699999999999
0 days 00:00:23.250000	0.180802
0 days 00:00:23.260000	0.171711
0 days 00:00:23.270000	0.094427
0 days 00:00:23.280000	0.028265
0 days 00:00:23.290000	-0.02371
0 days 00:00:23.300000	-0.074392
0 days 00:00:23.310000	-0.137072
0 days 00:00:23.320000	-0.180818
0 days 00:00:23.330000	-0.186323
0 days 00:00:23.340000	-0.17867
0 days 00:00:23.350000	-0.173494
0 days 00:00:23.360000	-0.167229
0 days 00:00:23.370000	-0.178304
0 days 00:00:23.380000	-0.21088
0 days 00:00:23.390000	-0.23043899999999998
0 days 00:00:23.400000	-0.24246900000000002
0 days 00:00:23.410000	-0.243963
0 days 00:00:23.420000	-0.249237
0 days 00:00:23.430000	-0.23314200000000002
0 days 00:00:23.440000	-0.214919
0 days 00:00:23.450000	-0.17865699999999998
0 days 00:00:23.460000	-0.145852
0 days 00:00:23.470000	-0.103448
0 days 00:00:23.480000	-0.06403400000000001
0 days 00:00:23.490000	-0.023962
0 days 00:00:23.500000	0.024518
0 days 00:00:23.510000	0.06503300000000001
0 days 00:00:23.520000	0.08816399999999999
0 days 00:00:23.530000	0.118197
0 days 00:00:23.540000	0.127591
0 days 00:00:23.550000	0.14791400000000002
0 days 00:00:23.560000	0.164547
0 days 00:00:23.570000	0.19120399999999999
0 days 00:00:23.580000	0.192575
0 days 00:00:23.590000	0.161555
0 days 00:00:23.600000	0.120805
0 days 00:00:23.610000	0.065999
0 days 00:00:23.620000	0.024822999999999998
0 days 00:00:23.630000	-0.016196000000000002
0 days 00:00:23.640000	-0.048996
0 days 00:00:23.650000	-0.078569
0 days 00:00:23.660000	-0.101487
0 days 00:00:23.670000	-0.11707999999999999
0 days 00:00:23.680000	-0.12543900000000002
0 days 00:00:23.690000	-0.130882
0 days 00:00:23.700000	-0.140349
0 days 00:00:23.710000	-0.150127
0 days 00:00:23.720000	-0.155079
0 days 00:00:23.730000	-0.165492
0 days 00:00:23.740000	-0.165325
0 days 00:00:23.750000	-0.16958
0 days 00:00:23.760000	-0.1856
0 days 00:00:23.770000	-0.208938
0 days 00:00:23.780000	-0.229744
0 days 00:00:23.790000	-0.277158
0 days 00:00:23.800000	-0.33026700000000003
0 days 00:00:23.810000	-0.392957
0 days 00:00:23.820000	-0.488387
0 days 00:00:23.830000	-0.610725
0 days 00:00:23.840000	-0.759352
0 days 00:00:23.850000	-0.921687
0 days 00:00:23.860000	-1.104052
0 days 00:00:23.870000	-1.290821
0 days 00:00:23.880000	-1.456874
0 days 00:00:23.890000	-1.6146610000000001
0 days 00:00:23.900000	-1.7729669999999997
0 days 00:00:23.910000	-1.9159080000000002
0 days 00:00:23.920000	-2.120377
0 days 00:00:23.930000	-2.386438
0 days 00:00:23.940000	-2.682859
0 days 00:00:23.950000	-3.0235990000000004
0 days 00:00:23.960000	-3.4583150000000002
0 days 00:00:23.970000	-3.8881089999999996
0 days 00:00:23.980000	-4.318823
0 days 00:00:23.990000	-4.7816980000000004
0 days 00:00:24	-5.275101
0 days 00:00:24.010000	-5.388616000000001
0 days 00:00:24.020000	-5.602537
0 days 00:00:24.030000	-5.617573
0 days 00:00:24.040000	-5.681302
0 days 00:00:24.050000	-5.686735
0 days 00:00:24.060000	-5.948094
0 days 00:00:24.070000	-5.981339
0 days 00:00:24.080000	-5.9143930000000005
0 days 00:00:24.090000	-5.5356559999999995
0 days 00:00:24.100000	-4.935796
0 days 00:00:24.110000	-4.1895690000000005
0 days 00:00:24.120000	-3.057527
0 days 00:00:24.130000	-1.556886
0 days 00:00:24.140000	1.739681
0 days 00:00:24.150000	2.257778
0 days 00:00:24.160000	1.9432080000000003
0 days 00:00:24.170000	2.056526
0 days 00:00:24.180000	2.71067
0 days 00:00:24.190000	3.420954
0 days 00:00:24.200000	3.7988230000000005
0 days 00:00:24.210000	3.983683
0 days 00:00:24.220000	4.233331
0 days 00:00:24.230000	4.574751999999999
0 days 00:00:24.240000	4.902154
0 days 00:00:24.250000	5.118835
0 days 00:00:24.260000	5.202018
0 days 00:00:24.270000	5.229058
0 days 00:00:24.280000	5.29356
0 days 00:00:24.290000	5.400136
0 days 00:00:24.300000	5.480595
0 days 00:00:24.310000	5.4839080000000004
0 days 00:00:24.320000	5.404883
0 days 00:00:24.330000	5.327925
0 days 00:00:24.340000	5.247294999999999
0 days 00:00:24.350000	5.176657
0 days 00:00:24.360000	5.13293
0 days 00:00:24.370000	5.095222
0 days 00:00:24.380000	4.980961
0 days 00:00:24.390000	4.7525889999999995
0 days 00:00:24.400000	4.402616
0 days 00:00:24.410000	3.959915
0 days 00:00:24.420000	3.424844
0 days 00:00:24.430000	2.816092
0 days 00:00:24.440000	2.201412
0 days 00:00:24.450000	1.5741829999999999
0 days 00:00:24.460000	0.9476629999999999
0 days 00:00:24.470000	0.376004
0 days 00:00:24.480000	-0.181919
0 days 00:00:24.490000	-0.7443960000000001
0 days 00:00:24.500000	-1.446851
0 days 00:00:24.510000	-2.0893580000000003
0 days 00:00:24.520000	-1.139812
0 days 00:00:24.530000	-1.335828
0 days 00:00:24.540000	-2.971318
0 days 00:00:24.550000	-2.481979
0 days 00:00:24.560000	-1.4576790000000002
0 days 00:00:24.570000	-1.046308
0 days 00:00:24.580000	-0.705868
0 days 00:00:24.590000	-0.57985
0 days 00:00:24.600000	-0.386235
0 days 00:00:24.610000	-0.261228
0 days 00:00:24.620000	-0.22327399999999997
0 days 00:00:24.630000	-0.094002
0 days 00:00:24.640000	0.023754
0 days 00:00:24.650000	0.059123
0 days 00:00:24.660000	0.076471
0 days 00:00:24.670000	0.09224299999999999
0 days 00:00:24.680000	0.110526
0 days 00:00:24.690000	0.12703299999999998
0 days 00:00:24.700000	0.133507
0 days 00:00:24.710000	0.121696
0 days 00:00:24.720000	0.107975
0 days 00:00:24.730000	0.067176
0 days 00:00:24.740000	0.041707999999999995
0 days 00:00:24.750000	0.009258
0 days 00:00:24.760000	-0.019295
0 days 00:00:24.770000	-0.047908
0 days 00:00:24.780000	-0.075807
0 days 00:00:24.790000	-0.102727
0 days 00:00:24.800000	-0.129661
0 days 00:00:24.810000	-0.168271
0 days 00:00:24.820000	-0.173027
0 days 00:00:24.830000	-0.180247
0 days 00:00:24.840000	-0.181145
0 days 00:00:24.850000	-0.184845
0 days 00:00:24.860000	-0.18370899999999998
0 days 00:00:24.870000	-0.188245
0 days 00:00:24.880000	-0.163552
0 days 00:00:24.890000	-0.146544
0 days 00:00:24.900000	-0.129661
0 days 00:00:24.910000	-0.131609
0 days 00:00:24.920000	-0.12294000000000001
0 days 00:00:24.930000	-0.11863699999999999
0 days 00:00:24.940000	-0.10280399999999999
0 days 00:00:24.950000	-0.089296
0 days 00:00:24.960000	-0.068448
0 days 00:00:24.970000	-0.055419
0 days 00:00:24.980000	-0.050312
0 days 00:00:24.990000	-0.036392
0 days 00:00:25	-0.029291
0 days 00:00:25.010000	-0.013655
0 days 00:00:25.020000	-0.003378
0 days 00:00:25.030000	-0.01326
0 days 00:00:25.040000	-0.024054
0 days 00:00:25.050000	-0.024966
0 days 00:00:25.060000	-0.037043
0 days 00:00:25.070000	-0.042041
0 days 00:00:25.080000	-0.041836
0 days 00:00:25.090000	-0.041311
0 days 00:00:25.100000	-0.042542
0 days 00:00:25.110000	-0.042107
0 days 00:00:25.120000	-0.043805000000000004
0 days 00:00:25.130000	-0.043389
0 days 00:00:25.140000	-0.050309
0 days 00:00:25.150000	-0.056758
0 days 00:00:25.160000	-0.07786900000000001
0 days 00:00:25.170000	-0.10924600000000001
0 days 00:00:25.180000	-0.139283
0 days 00:00:25.190000	-0.191775
0 days 00:00:25.200000	-0.23279499999999997
0 days 00:00:25.210000	-0.2613
0 days 00:00:25.220000	-0.29215
0 days 00:00:25.230000	-0.329947
0 days 00:00:25.240000	-0.357625
0 days 00:00:25.250000	-0.37601100000000004
0 days 00:00:25.260000	-0.37344099999999997
0 days 00:00:25.270000	-0.360338
0 days 00:00:25.280000	-0.37194
0 days 00:00:25.290000	-0.415133
0 days 00:00:25.300000	-0.47708
0 days 00:00:25.310000	-0.535234
0 days 00:00:25.320000	-0.6000300000000001
0 days 00:00:25.330000	-0.676945
0 days 00:00:25.340000	-0.7727350000000001
0 days 00:00:25.350000	-0.888549
0 days 00:00:25.360000	-1.027347
0 days 00:00:25.370000	-1.224256
0 days 00:00:25.380000	-1.556209
0 days 00:00:25.390000	-1.930449
0 days 00:00:25.400000	-2.367506
0 days 00:00:25.410000	-2.876782
0 days 00:00:25.420000	-3.4673730000000003
0 days 00:00:25.430000	-4.112678
0 days 00:00:25.440000	-4.759581
0 days 00:00:25.450000	-5.19757
0 days 00:00:25.460000	-5.501958999999999
0 days 00:00:25.470000	-5.728178
0 days 00:00:25.480000	-5.574516
0 days 00:00:25.490000	-5.511737
0 days 00:00:25.500000	-5.519573
0 days 00:00:25.510000	-5.62438
0 days 00:00:25.520000	-5.517142
0 days 00:00:25.530000	-5.579114
0 days 00:00:25.540000	-5.4245470000000005
0 days 00:00:25.550000	-5.0049589999999995
0 days 00:00:25.560000	-4.275933
0 days 00:00:25.570000	-3.463088
0 days 00:00:25.580000	-2.687359
0 days 00:00:25.590000	-2.03559
