# Supplementary material for: A topological data analysis-based method for gait signals with an application to the study of multiple sclerosis
Source: PLoS One. 2022 May 13;17(5):e0268475. doi: 10.1371/journal.pone.0268475 (PMC9106173; doi:10.1371/journal.pone.0268475)
Supplement: S1 Data — (ZIP) [file pone.0268475.s005.zip › PlosOneData/Pathological_subjects/MS_190]

	Gyr_Y
0 days 00:00:09.830000	0.44825699999999996
0 days 00:00:09.840000	-0.853505
0 days 00:00:09.850000	-1.069221
0 days 00:00:09.860000	-1.5019850000000001
0 days 00:00:09.870000	-1.590903
0 days 00:00:09.880000	-0.754347
0 days 00:00:09.890000	-0.991072
0 days 00:00:09.900000	-0.6756260000000001
0 days 00:00:09.910000	0.11864100000000001
0 days 00:00:09.920000	-0.284972
0 days 00:00:09.930000	-0.21434499999999998
0 days 00:00:09.940000	-0.11458399999999999
0 days 00:00:09.950000	-0.033857
0 days 00:00:09.960000	0.042942
0 days 00:00:09.970000	0.094546
0 days 00:00:09.980000	0.148483
0 days 00:00:09.990000	0.157048
0 days 00:00:10	0.144858
0 days 00:00:10.010000	0.101542
0 days 00:00:10.020000	0.06026
0 days 00:00:10.030000	0.032310000000000005
0 days 00:00:10.040000	0.021357
0 days 00:00:10.050000	0.027458999999999997
0 days 00:00:10.060000	0.036198
0 days 00:00:10.070000	0.055976
0 days 00:00:10.080000	0.061471000000000005
0 days 00:00:10.090000	0.055312
0 days 00:00:10.100000	0.051198
0 days 00:00:10.110000	0.052424
0 days 00:00:10.120000	0.055002999999999996
0 days 00:00:10.130000	0.054922000000000006
0 days 00:00:10.140000	0.056161
0 days 00:00:10.150000	0.049468
0 days 00:00:10.160000	0.035329
0 days 00:00:10.170000	0.023745
0 days 00:00:10.180000	0.019986
0 days 00:00:10.190000	0.017730000000000003
0 days 00:00:10.200000	0.019393
0 days 00:00:10.210000	0.013144
0 days 00:00:10.220000	0.012251
0 days 00:00:10.230000	0.011874
0 days 00:00:10.240000	0.015197
0 days 00:00:10.250000	0.016334
0 days 00:00:10.260000	0.022226
0 days 00:00:10.270000	0.028511
0 days 00:00:10.280000	0.030951999999999997
0 days 00:00:10.290000	0.036196
0 days 00:00:10.300000	0.049047
0 days 00:00:10.310000	0.053144000000000004
0 days 00:00:10.320000	0.051583000000000004
0 days 00:00:10.330000	0.050771
0 days 00:00:10.340000	0.048601
0 days 00:00:10.350000	0.042127
0 days 00:00:10.360000	0.040648000000000004
0 days 00:00:10.370000	0.032008
0 days 00:00:10.380000	0.017175
0 days 00:00:10.390000	0.010882
0 days 00:00:10.400000	0.0058119999999999995
0 days 00:00:10.410000	-0.000859
0 days 00:00:10.420000	-0.012918
0 days 00:00:10.430000	-0.024075
0 days 00:00:10.440000	-0.042744
0 days 00:00:10.450000	-0.056575
0 days 00:00:10.460000	-0.06839400000000001
0 days 00:00:10.470000	-0.07624
0 days 00:00:10.480000	-0.091085
0 days 00:00:10.490000	-0.09371900000000001
0 days 00:00:10.500000	-0.096345
0 days 00:00:10.510000	-0.09615599999999999
0 days 00:00:10.520000	-0.100174
0 days 00:00:10.530000	-0.112099
0 days 00:00:10.540000	-0.116355
0 days 00:00:10.550000	-0.125838
0 days 00:00:10.560000	-0.135962
0 days 00:00:10.570000	-0.15047
0 days 00:00:10.580000	-0.166142
0 days 00:00:10.590000	-0.184639
0 days 00:00:10.600000	-0.210287
0 days 00:00:10.610000	-0.25151599999999996
0 days 00:00:10.620000	-0.299703
0 days 00:00:10.630000	-0.37455
0 days 00:00:10.640000	-0.486709
0 days 00:00:10.650000	-0.626069
0 days 00:00:10.660000	-0.806545
0 days 00:00:10.670000	-1.057518
0 days 00:00:10.680000	-1.321038
0 days 00:00:10.690000	-1.591246
0 days 00:00:10.700000	-1.8658669999999997
0 days 00:00:10.710000	-2.145131
0 days 00:00:10.720000	-2.398448
0 days 00:00:10.730000	-2.645223
0 days 00:00:10.740000	-2.858648
0 days 00:00:10.750000	-3.013241
0 days 00:00:10.760000	-3.080541
0 days 00:00:10.770000	-3.00853
0 days 00:00:10.780000	-2.912054
0 days 00:00:10.790000	-2.798661
0 days 00:00:10.800000	-2.619615
0 days 00:00:10.810000	-2.497826
0 days 00:00:10.820000	-2.2741130000000003
0 days 00:00:10.830000	-1.846668
0 days 00:00:10.840000	-1.030368
0 days 00:00:10.850000	-0.168124
0 days 00:00:10.860000	0.276217
0 days 00:00:10.870000	0.50905
0 days 00:00:10.880000	0.8128989999999999
0 days 00:00:10.890000	1.153237
0 days 00:00:10.900000	1.479217
0 days 00:00:10.910000	1.749239
0 days 00:00:10.920000	1.97373
0 days 00:00:10.930000	2.2091979999999998
0 days 00:00:10.940000	2.439962
0 days 00:00:10.950000	2.632145
0 days 00:00:10.960000	2.771156
0 days 00:00:10.970000	2.862131
0 days 00:00:10.980000	2.90798
0 days 00:00:10.990000	2.853481
0 days 00:00:11	2.717559
0 days 00:00:11.010000	2.578391
0 days 00:00:11.020000	2.447173
0 days 00:00:11.030000	2.376073
0 days 00:00:11.040000	2.3480990000000004
0 days 00:00:11.050000	2.260826
0 days 00:00:11.060000	2.082859
0 days 00:00:11.070000	1.8774099999999998
0 days 00:00:11.080000	1.670852
0 days 00:00:11.090000	1.459511
0 days 00:00:11.100000	1.220444
0 days 00:00:11.110000	0.973717
0 days 00:00:11.120000	0.7388819999999999
0 days 00:00:11.130000	0.463363
0 days 00:00:11.140000	0.058919000000000006
0 days 00:00:11.150000	-0.237794
0 days 00:00:11.160000	-0.624776
0 days 00:00:11.170000	-1.035806
0 days 00:00:11.180000	-1.420382
0 days 00:00:11.190000	-1.686135
0 days 00:00:11.200000	-1.7154459999999998
0 days 00:00:11.210000	-1.963845
0 days 00:00:11.220000	0.132455
0 days 00:00:11.230000	0.7847149999999999
0 days 00:00:11.240000	-0.08972000000000001
0 days 00:00:11.250000	-0.10473900000000001
0 days 00:00:11.260000	-0.07272
0 days 00:00:11.270000	-0.061103
0 days 00:00:11.280000	-0.052766999999999994
0 days 00:00:11.290000	-0.015337
0 days 00:00:11.300000	0.028576999999999998
0 days 00:00:11.310000	0.0602
0 days 00:00:11.320000	0.08541699999999999
0 days 00:00:11.330000	0.096189
0 days 00:00:11.340000	0.088175
0 days 00:00:11.350000	0.062976
0 days 00:00:11.360000	0.045735000000000005
0 days 00:00:11.370000	0.040389
0 days 00:00:11.380000	0.04911
0 days 00:00:11.390000	0.064225
0 days 00:00:11.400000	0.086338
0 days 00:00:11.410000	0.10195
0 days 00:00:11.420000	0.11781099999999999
0 days 00:00:11.430000	0.121315
0 days 00:00:11.440000	0.11548199999999999
0 days 00:00:11.450000	0.100435
0 days 00:00:11.460000	0.08212
0 days 00:00:11.470000	0.055685000000000005
0 days 00:00:11.480000	0.024853999999999998
0 days 00:00:11.490000	0.000763
0 days 00:00:11.500000	-0.02338
0 days 00:00:11.510000	-0.034089999999999995
0 days 00:00:11.520000	-0.040320999999999996
0 days 00:00:11.530000	-0.039633999999999996
0 days 00:00:11.540000	-0.038031
0 days 00:00:11.550000	-0.036014
0 days 00:00:11.560000	-0.031426
0 days 00:00:11.570000	-0.02588
0 days 00:00:11.580000	-0.017721999999999998
0 days 00:00:11.590000	-0.0037450000000000005
0 days 00:00:11.600000	0.005235
0 days 00:00:11.610000	0.015769
0 days 00:00:11.620000	0.020464
0 days 00:00:11.630000	0.020177
0 days 00:00:11.640000	0.022424
0 days 00:00:11.650000	0.012783
0 days 00:00:11.660000	0.004479
0 days 00:00:11.670000	-0.000907
0 days 00:00:11.680000	-3.5e-05
0 days 00:00:11.690000	0.0016239999999999998
0 days 00:00:11.700000	0.003037
0 days 00:00:11.710000	0.018187000000000002
0 days 00:00:11.720000	0.030551
0 days 00:00:11.730000	0.0332
0 days 00:00:11.740000	0.024564
0 days 00:00:11.750000	-0.005733
0 days 00:00:11.760000	-0.034752
0 days 00:00:11.770000	-0.054685000000000004
0 days 00:00:11.780000	-0.054726
0 days 00:00:11.790000	-0.061433
0 days 00:00:11.800000	-0.073188
0 days 00:00:11.810000	-0.093139
0 days 00:00:11.820000	-0.14515999999999998
0 days 00:00:11.830000	-0.193925
0 days 00:00:11.840000	-0.232934
0 days 00:00:11.850000	-0.26810100000000003
0 days 00:00:11.860000	-0.302566
0 days 00:00:11.870000	-0.340981
0 days 00:00:11.880000	-0.389981
0 days 00:00:11.890000	-0.436675
0 days 00:00:11.900000	-0.542812
0 days 00:00:11.910000	-0.698012
0 days 00:00:11.920000	-0.8341209999999999
0 days 00:00:11.930000	-0.9735799999999999
0 days 00:00:11.940000	-1.131612
0 days 00:00:11.950000	-1.315893
0 days 00:00:11.960000	-1.518201
0 days 00:00:11.970000	-1.744846
0 days 00:00:11.980000	-2.000876
0 days 00:00:11.990000	-2.26397
0 days 00:00:12	-2.5822950000000002
0 days 00:00:12.010000	-2.920389
0 days 00:00:12.020000	-3.247268
0 days 00:00:12.030000	-3.528289
0 days 00:00:12.040000	-3.7541349999999998
0 days 00:00:12.050000	-3.8482849999999997
0 days 00:00:12.060000	-3.915378
0 days 00:00:12.070000	-3.8152760000000003
0 days 00:00:12.080000	-3.659479
0 days 00:00:12.090000	-3.500265
0 days 00:00:12.100000	-3.244066
0 days 00:00:12.110000	-2.903988
0 days 00:00:12.120000	-2.24693
0 days 00:00:12.130000	-0.8498969999999999
0 days 00:00:12.140000	0.529343
0 days 00:00:12.150000	1.240666
0 days 00:00:12.160000	1.5365799999999998
0 days 00:00:12.170000	1.956059
0 days 00:00:12.180000	2.577265
0 days 00:00:12.190000	3.154252
0 days 00:00:12.200000	3.572746
0 days 00:00:12.210000	3.884491
0 days 00:00:12.220000	4.156036
0 days 00:00:12.230000	4.373355999999999
0 days 00:00:12.240000	4.3239540000000005
0 days 00:00:12.250000	4.0484849999999994
0 days 00:00:12.260000	3.8136309999999995
0 days 00:00:12.270000	3.7518160000000003
0 days 00:00:12.280000	3.8410029999999997
0 days 00:00:12.290000	3.850396
0 days 00:00:12.300000	3.6768339999999995
0 days 00:00:12.310000	3.4053089999999995
0 days 00:00:12.320000	3.018975
0 days 00:00:12.330000	2.521779
0 days 00:00:12.340000	1.0130430000000001
0 days 00:00:12.350000	-0.84306
0 days 00:00:12.360000	-1.131888
0 days 00:00:12.370000	-2.037946
0 days 00:00:12.380000	-1.492164
0 days 00:00:12.390000	1.961487
0 days 00:00:12.400000	-0.16405999999999998
0 days 00:00:12.410000	-0.061022
0 days 00:00:12.420000	-0.02839
0 days 00:00:12.430000	-0.15912300000000001
0 days 00:00:12.440000	-0.039367
0 days 00:00:12.450000	0.019726
0 days 00:00:12.460000	0.08948500000000001
0 days 00:00:12.470000	0.132155
0 days 00:00:12.480000	0.179074
0 days 00:00:12.490000	0.18
0 days 00:00:12.500000	0.161329
0 days 00:00:12.510000	0.116474
0 days 00:00:12.520000	0.059414
0 days 00:00:12.530000	0.021187
0 days 00:00:12.540000	-0.0038799999999999998
0 days 00:00:12.550000	0.00187
0 days 00:00:12.560000	0.026574
0 days 00:00:12.570000	0.054208000000000006
0 days 00:00:12.580000	0.080955
0 days 00:00:12.590000	0.09767100000000001
0 days 00:00:12.600000	0.10508599999999998
0 days 00:00:12.610000	0.10356300000000002
0 days 00:00:12.620000	0.09589
0 days 00:00:12.630000	0.09575299999999999
0 days 00:00:12.640000	0.092157
0 days 00:00:12.650000	0.081439
0 days 00:00:12.660000	0.061458000000000006
0 days 00:00:12.670000	0.048913
0 days 00:00:12.680000	0.039712
0 days 00:00:12.690000	0.035082999999999996
0 days 00:00:12.700000	0.031305
0 days 00:00:12.710000	0.020671000000000002
0 days 00:00:12.720000	0.009683
0 days 00:00:12.730000	-0.0019079999999999998
0 days 00:00:12.740000	-0.012628
0 days 00:00:12.750000	-0.020177
0 days 00:00:12.760000	-0.022681
0 days 00:00:12.770000	-0.017738
0 days 00:00:12.780000	-0.019691999999999998
0 days 00:00:12.790000	-0.007679000000000001
0 days 00:00:12.800000	-9.8e-05
0 days 00:00:12.810000	0.010324
0 days 00:00:12.820000	0.010121
0 days 00:00:12.830000	-0.002106
0 days 00:00:12.840000	-0.00484
0 days 00:00:12.850000	-0.024144
0 days 00:00:12.860000	-0.038535
0 days 00:00:12.870000	-0.038951
0 days 00:00:12.880000	-0.035924
0 days 00:00:12.890000	-0.067203
0 days 00:00:12.900000	-0.099631
0 days 00:00:12.910000	-0.134139
0 days 00:00:12.920000	-0.175502
0 days 00:00:12.930000	-0.227108
0 days 00:00:12.940000	-0.319125
0 days 00:00:12.950000	-0.46096499999999996
0 days 00:00:12.960000	-0.644662
0 days 00:00:12.970000	-0.878273
0 days 00:00:12.980000	-1.2013049999999998
0 days 00:00:12.990000	-1.559839
0 days 00:00:13	-1.9535049999999998
0 days 00:00:13.010000	-2.3315580000000002
0 days 00:00:13.020000	-2.697536
0 days 00:00:13.030000	-3.0824
0 days 00:00:13.040000	-3.432658
0 days 00:00:13.050000	-3.736251
0 days 00:00:13.060000	-3.8990730000000005
0 days 00:00:13.070000	-3.858107
0 days 00:00:13.080000	-3.7646349999999997
0 days 00:00:13.090000	-3.519109
0 days 00:00:13.100000	-3.222021
0 days 00:00:13.110000	-2.9088990000000003
0 days 00:00:13.120000	-2.5676229999999998
0 days 00:00:13.130000	-1.642051
0 days 00:00:13.140000	-0.293484
0 days 00:00:13.150000	0.5617850000000001
0 days 00:00:13.160000	0.832865
0 days 00:00:13.170000	0.99246
0 days 00:00:13.180000	1.365766
0 days 00:00:13.190000	1.896194
0 days 00:00:13.200000	2.35258
0 days 00:00:13.210000	2.672934
0 days 00:00:13.220000	2.901967
0 days 00:00:13.230000	3.09648
0 days 00:00:13.240000	3.251625
0 days 00:00:13.250000	3.359422
0 days 00:00:13.260000	3.3488800000000003
0 days 00:00:13.270000	3.221959
0 days 00:00:13.280000	3.111536
0 days 00:00:13.290000	2.99688
0 days 00:00:13.300000	2.94624
0 days 00:00:13.310000	2.9420349999999997
0 days 00:00:13.320000	2.8854130000000002
0 days 00:00:13.330000	2.753821
0 days 00:00:13.340000	2.552398
0 days 00:00:13.350000	2.246812
0 days 00:00:13.360000	1.738129
0 days 00:00:13.370000	0.265731
0 days 00:00:13.380000	-0.24725999999999998
0 days 00:00:13.390000	-0.6241359999999999
0 days 00:00:13.400000	-1.075915
0 days 00:00:13.410000	-1.415193
0 days 00:00:13.420000	-1.819332
0 days 00:00:13.430000	-2.235461
0 days 00:00:13.440000	-1.691689
0 days 00:00:13.450000	1.216279
0 days 00:00:13.460000	0.5377109999999999
0 days 00:00:13.470000	0.088811
0 days 00:00:13.480000	0.08528999999999999
0 days 00:00:13.490000	0.110801
0 days 00:00:13.500000	-0.011059999999999999
0 days 00:00:13.510000	-0.003626
0 days 00:00:13.520000	0.029661
0 days 00:00:13.530000	0.063498
0 days 00:00:13.540000	0.105073
0 days 00:00:13.550000	0.12466400000000001
0 days 00:00:13.560000	0.134008
0 days 00:00:13.570000	0.121556
0 days 00:00:13.580000	0.096564
0 days 00:00:13.590000	0.051911
0 days 00:00:13.600000	0.029787
0 days 00:00:13.610000	0.018493
0 days 00:00:13.620000	0.01671
0 days 00:00:13.630000	0.025917000000000003
0 days 00:00:13.640000	0.035225
0 days 00:00:13.650000	0.054577
0 days 00:00:13.660000	0.057411000000000004
0 days 00:00:13.670000	0.06923
0 days 00:00:13.680000	0.07325
0 days 00:00:13.690000	0.079432
0 days 00:00:13.700000	0.081572
0 days 00:00:13.710000	0.084589
0 days 00:00:13.720000	0.08472
0 days 00:00:13.730000	0.075137
0 days 00:00:13.740000	0.070826
0 days 00:00:13.750000	0.058235
0 days 00:00:13.760000	0.049589999999999995
0 days 00:00:13.770000	0.032105
0 days 00:00:13.780000	0.017597
0 days 00:00:13.790000	0.006687
0 days 00:00:13.800000	-0.003393
0 days 00:00:13.810000	-0.006045
0 days 00:00:13.820000	-0.013904
0 days 00:00:13.830000	-0.017537
0 days 00:00:13.840000	-0.018009999999999998
0 days 00:00:13.850000	-0.016722
0 days 00:00:13.860000	-0.017266999999999998
0 days 00:00:13.870000	-0.021389
0 days 00:00:13.880000	-0.022402000000000002
0 days 00:00:13.890000	-0.022528
0 days 00:00:13.900000	-0.020977000000000003
0 days 00:00:13.910000	-0.033763999999999995
0 days 00:00:13.920000	-0.053104
0 days 00:00:13.930000	-0.079513
0 days 00:00:13.940000	-0.10854000000000001
0 days 00:00:13.950000	-0.10464000000000001
0 days 00:00:13.960000	-0.078962
0 days 00:00:13.970000	-0.016871
0 days 00:00:13.980000	0.043097
0 days 00:00:13.990000	0.06219500000000001
0 days 00:00:14	0.066473
0 days 00:00:14.010000	0.079533
0 days 00:00:14.020000	0.063672
0 days 00:00:14.030000	-0.025449
0 days 00:00:14.040000	-0.05622100000000001
0 days 00:00:14.050000	-0.07650900000000001
0 days 00:00:14.060000	-0.08534
0 days 00:00:14.070000	-0.086404
0 days 00:00:14.080000	-0.097715
0 days 00:00:14.090000	-0.106226
0 days 00:00:14.100000	-0.137261
0 days 00:00:14.110000	-0.17998699999999998
0 days 00:00:14.120000	-0.21507300000000001
0 days 00:00:14.130000	-0.243829
0 days 00:00:14.140000	-0.27571599999999996
0 days 00:00:14.150000	-0.293521
0 days 00:00:14.160000	-0.305701
0 days 00:00:14.170000	-0.330795
0 days 00:00:14.180000	-0.36267699999999997
0 days 00:00:14.190000	-0.496295
0 days 00:00:14.200000	-0.610717
0 days 00:00:14.210000	-0.69124
0 days 00:00:14.220000	-0.7617689999999999
0 days 00:00:14.230000	-0.8453450000000001
0 days 00:00:14.240000	-0.958549
0 days 00:00:14.250000	-1.093086
0 days 00:00:14.260000	-1.246006
0 days 00:00:14.270000	-1.416379
0 days 00:00:14.280000	-1.600737
0 days 00:00:14.290000	-1.7878459999999998
0 days 00:00:14.300000	-1.988198
0 days 00:00:14.310000	-2.200308
0 days 00:00:14.320000	-2.4247509999999997
0 days 00:00:14.330000	-2.647375
0 days 00:00:14.340000	-2.8681490000000003
0 days 00:00:14.350000	-3.061418
0 days 00:00:14.360000	-3.219509
0 days 00:00:14.370000	-3.418161
0 days 00:00:14.380000	-3.464716
0 days 00:00:14.390000	-3.445933
0 days 00:00:14.400000	-3.347586
0 days 00:00:14.410000	-3.173648
0 days 00:00:14.420000	-2.9165229999999998
0 days 00:00:14.430000	-2.413997
0 days 00:00:14.440000	-2.3072939999999997
0 days 00:00:14.450000	-1.404384
0 days 00:00:14.460000	-0.13605799999999998
0 days 00:00:14.470000	0.794495
0 days 00:00:14.480000	1.262102
0 days 00:00:14.490000	1.62865
0 days 00:00:14.500000	2.18677
0 days 00:00:14.510000	2.8653
0 days 00:00:14.520000	3.417818
0 days 00:00:14.530000	3.74776
0 days 00:00:14.540000	3.941612
0 days 00:00:14.550000	4.0845970000000005
0 days 00:00:14.560000	4.056879
0 days 00:00:14.570000	3.71176
0 days 00:00:14.580000	3.521436
0 days 00:00:14.590000	3.518505
0 days 00:00:14.600000	3.60943
0 days 00:00:14.610000	3.737222
0 days 00:00:14.620000	3.7773230000000004
0 days 00:00:14.630000	3.708417
0 days 00:00:14.640000	3.521821
0 days 00:00:14.650000	3.1801630000000003
0 days 00:00:14.660000	1.727957
0 days 00:00:14.670000	-0.615306
0 days 00:00:14.680000	-1.7452290000000001
0 days 00:00:14.690000	-1.513539
0 days 00:00:14.700000	1.037009
0 days 00:00:14.710000	-0.202096
0 days 00:00:14.720000	0.165975
0 days 00:00:14.730000	-0.11177899999999999
0 days 00:00:14.740000	-0.13943
0 days 00:00:14.750000	-0.072157
0 days 00:00:14.760000	-0.040882
0 days 00:00:14.770000	0.030173000000000002
0 days 00:00:14.780000	0.13431300000000002
0 days 00:00:14.790000	0.199824
0 days 00:00:14.800000	0.223225
0 days 00:00:14.810000	0.22079000000000001
0 days 00:00:14.820000	0.181057
0 days 00:00:14.830000	0.132295
0 days 00:00:14.840000	0.087264
0 days 00:00:14.850000	0.053952
0 days 00:00:14.860000	0.042585000000000005
0 days 00:00:14.870000	0.047445999999999995
0 days 00:00:14.880000	0.062822
0 days 00:00:14.890000	0.083471
0 days 00:00:14.900000	0.09932300000000001
0 days 00:00:14.910000	0.107313
0 days 00:00:14.920000	0.11136700000000001
0 days 00:00:14.930000	0.12028699999999999
0 days 00:00:14.940000	0.12304100000000001
0 days 00:00:14.950000	0.129325
0 days 00:00:14.960000	0.129873
0 days 00:00:14.970000	0.131297
0 days 00:00:14.980000	0.133168
0 days 00:00:14.990000	0.12399
0 days 00:00:15	0.120966
0 days 00:00:15.010000	0.106005
0 days 00:00:15.020000	0.096318
0 days 00:00:15.030000	0.07728
0 days 00:00:15.040000	0.054716999999999995
0 days 00:00:15.050000	0.032597
0 days 00:00:15.060000	0.019750999999999998
0 days 00:00:15.070000	0.013968000000000001
0 days 00:00:15.080000	0.001541
0 days 00:00:15.090000	-0.0189
0 days 00:00:15.100000	-0.039326
0 days 00:00:15.110000	-0.046501999999999995
0 days 00:00:15.120000	-0.05142000000000001
0 days 00:00:15.130000	-0.053296
0 days 00:00:15.140000	-0.044888
0 days 00:00:15.150000	-0.037798000000000005
0 days 00:00:15.160000	-0.035132
0 days 00:00:15.170000	-0.051861000000000004
0 days 00:00:15.180000	-0.108386
0 days 00:00:15.190000	-0.16611700000000001
0 days 00:00:15.200000	-0.195097
0 days 00:00:15.210000	-0.19272899999999998
0 days 00:00:15.220000	-0.199667
0 days 00:00:15.230000	-0.204034
0 days 00:00:15.240000	-0.21008400000000002
0 days 00:00:15.250000	-0.22664600000000001
0 days 00:00:15.260000	-0.296836
0 days 00:00:15.270000	-0.422814
0 days 00:00:15.280000	-0.5576270000000001
0 days 00:00:15.290000	-0.713424
0 days 00:00:15.300000	-0.924142
0 days 00:00:15.310000	-1.180384
0 days 00:00:15.320000	-1.4548889999999999
0 days 00:00:15.330000	-1.7540200000000001
0 days 00:00:15.340000	-2.069123
0 days 00:00:15.350000	-2.389163
0 days 00:00:15.360000	-2.723769
0 days 00:00:15.370000	-3.022536
0 days 00:00:15.380000	-3.2380869999999997
0 days 00:00:15.390000	-3.3208339999999996
0 days 00:00:15.400000	-3.291868
0 days 00:00:15.410000	-3.269406
0 days 00:00:15.420000	-3.101556
0 days 00:00:15.430000	-2.952898
0 days 00:00:15.440000	-2.738414
0 days 00:00:15.450000	-2.183749
0 days 00:00:15.460000	-1.170503
0 days 00:00:15.470000	-0.389594
0 days 00:00:15.480000	-0.077842
0 days 00:00:15.490000	0.26675
0 days 00:00:15.500000	0.722483
0 days 00:00:15.510000	1.154872
0 days 00:00:15.520000	1.536897
0 days 00:00:15.530000	1.876773
0 days 00:00:15.540000	2.183475
0 days 00:00:15.550000	2.4856279999999997
0 days 00:00:15.560000	2.7698110000000002
0 days 00:00:15.570000	2.995874
0 days 00:00:15.580000	3.174076
0 days 00:00:15.590000	3.306911
0 days 00:00:15.600000	3.355714
0 days 00:00:15.610000	3.3278879999999997
0 days 00:00:15.620000	3.2381290000000003
0 days 00:00:15.630000	3.069449
0 days 00:00:15.640000	2.801271
0 days 00:00:15.650000	2.501034
0 days 00:00:15.660000	2.335799
0 days 00:00:15.670000	2.1596610000000003
0 days 00:00:15.680000	1.8464040000000002
0 days 00:00:15.690000	0.449568
0 days 00:00:15.700000	-0.428383
0 days 00:00:15.710000	-0.640795
0 days 00:00:15.720000	-1.07933
0 days 00:00:15.730000	-1.36057
0 days 00:00:15.740000	-1.447573
0 days 00:00:15.750000	-0.977776
0 days 00:00:15.760000	0.41509300000000005
0 days 00:00:15.770000	0.291669
0 days 00:00:15.780000	0.39710300000000004
0 days 00:00:15.790000	0.181122
0 days 00:00:15.800000	0.101677
0 days 00:00:15.810000	0.06136799999999999
0 days 00:00:15.820000	0.057472
0 days 00:00:15.830000	0.088768
0 days 00:00:15.840000	0.099001
0 days 00:00:15.850000	0.10159299999999999
0 days 00:00:15.860000	0.099065
0 days 00:00:15.870000	0.100175
0 days 00:00:15.880000	0.091128
0 days 00:00:15.890000	0.041401
0 days 00:00:15.900000	0.014071
0 days 00:00:15.910000	0.00498
0 days 00:00:15.920000	0.008523000000000001
0 days 00:00:15.930000	0.019252000000000002
0 days 00:00:15.940000	0.038929000000000005
0 days 00:00:15.950000	0.057258
0 days 00:00:15.960000	0.081445
0 days 00:00:15.970000	0.09714
0 days 00:00:15.980000	0.114526
0 days 00:00:15.990000	0.120877
0 days 00:00:16	0.128119
0 days 00:00:16.010000	0.130245
0 days 00:00:16.020000	0.12576199999999998
0 days 00:00:16.030000	0.113659
0 days 00:00:16.040000	0.10672100000000001
0 days 00:00:16.050000	0.091276
0 days 00:00:16.060000	0.068854
0 days 00:00:16.070000	0.043106
0 days 00:00:16.080000	0.018272
0 days 00:00:16.090000	0.0016059999999999998
0 days 00:00:16.100000	0.0012029999999999999
0 days 00:00:16.110000	0.001394
0 days 00:00:16.120000	-0.004217
0 days 00:00:16.130000	-0.003094
0 days 00:00:16.140000	-0.012281
0 days 00:00:16.150000	-0.014546000000000002
0 days 00:00:16.160000	-0.017133000000000002
0 days 00:00:16.170000	-0.027093
0 days 00:00:16.180000	-0.035975
0 days 00:00:16.190000	-0.042832
0 days 00:00:16.200000	-0.03455
0 days 00:00:16.210000	-0.035942
0 days 00:00:16.220000	-0.026860000000000002
0 days 00:00:16.230000	-0.014334999999999999
0 days 00:00:16.240000	-0.025791
0 days 00:00:16.250000	-0.0441
0 days 00:00:16.260000	-0.06490399999999999
0 days 00:00:16.270000	-0.095122
0 days 00:00:16.280000	-0.104151
0 days 00:00:16.290000	-0.10536300000000001
0 days 00:00:16.300000	-0.112599
0 days 00:00:16.310000	-0.12872
0 days 00:00:16.320000	-0.139986
0 days 00:00:16.330000	-0.165974
0 days 00:00:16.340000	-0.21127100000000001
0 days 00:00:16.350000	-0.283752
0 days 00:00:16.360000	-0.39009299999999997
0 days 00:00:16.370000	-0.5580890000000001
0 days 00:00:16.380000	-0.792737
0 days 00:00:16.390000	-1.0701450000000001
0 days 00:00:16.400000	-1.410065
0 days 00:00:16.410000	-1.7694029999999998
0 days 00:00:16.420000	-2.120167
0 days 00:00:16.430000	-2.46085
0 days 00:00:16.440000	-2.775867
0 days 00:00:16.450000	-3.091768
0 days 00:00:16.460000	-3.339614
0 days 00:00:16.470000	-3.496467
0 days 00:00:16.480000	-3.5096870000000004
0 days 00:00:16.490000	-3.4310419999999997
0 days 00:00:16.500000	-3.3053480000000004
0 days 00:00:16.510000	-3.051901
0 days 00:00:16.520000	-2.783188
0 days 00:00:16.530000	-2.5113950000000003
0 days 00:00:16.540000	-2.174258
0 days 00:00:16.550000	-1.469251
0 days 00:00:16.560000	-0.577879
0 days 00:00:16.570000	0.325372
0 days 00:00:16.580000	0.883748
0 days 00:00:16.590000	1.2023700000000002
0 days 00:00:16.600000	1.545224
0 days 00:00:16.610000	1.966372
0 days 00:00:16.620000	2.3947990000000003
0 days 00:00:16.630000	2.764043
0 days 00:00:16.640000	3.134548
0 days 00:00:16.650000	3.4920459999999998
0 days 00:00:16.660000	3.4016379999999997
0 days 00:00:16.670000	3.3124550000000004
0 days 00:00:16.680000	3.231398
0 days 00:00:16.690000	3.061804
0 days 00:00:16.700000	2.755077
0 days 00:00:16.710000	2.363074
0 days 00:00:16.720000	2.2101669999999998
0 days 00:00:16.730000	2.340096
0 days 00:00:16.740000	2.3252509999999997
0 days 00:00:16.750000	2.068699
0 days 00:00:16.760000	0.8595719999999999
0 days 00:00:16.770000	-0.324133
0 days 00:00:16.780000	-0.568343
0 days 00:00:16.790000	-0.506776
0 days 00:00:16.800000	-0.7000890000000001
0 days 00:00:16.810000	-0.278497
0 days 00:00:16.820000	0.405303
0 days 00:00:16.830000	0.31342800000000004
0 days 00:00:16.840000	0.285094
0 days 00:00:16.850000	0.15596400000000002
0 days 00:00:16.860000	0.15961
0 days 00:00:16.870000	0.197825
0 days 00:00:16.880000	0.215723
0 days 00:00:16.890000	0.189065
0 days 00:00:16.900000	0.12439000000000001
0 days 00:00:16.910000	0.139019
0 days 00:00:16.920000	0.107305
0 days 00:00:16.930000	0.099009
0 days 00:00:16.940000	0.074561
0 days 00:00:16.950000	0.045736
0 days 00:00:16.960000	0.02812
0 days 00:00:16.970000	0.009618000000000002
0 days 00:00:16.980000	0.005981
0 days 00:00:16.990000	0.01396
0 days 00:00:17	0.023068
0 days 00:00:17.010000	0.034689
0 days 00:00:17.020000	0.044785000000000005
0 days 00:00:17.030000	0.057026
0 days 00:00:17.040000	0.056512
0 days 00:00:17.050000	0.058945000000000004
0 days 00:00:17.060000	0.057678999999999994
0 days 00:00:17.070000	0.055666999999999994
0 days 00:00:17.080000	0.051987
0 days 00:00:17.090000	0.048305
0 days 00:00:17.100000	0.037266
0 days 00:00:17.110000	0.030516
0 days 00:00:17.120000	0.024202
0 days 00:00:17.130000	0.019302
0 days 00:00:17.140000	0.014518999999999999
0 days 00:00:17.150000	0.01176
0 days 00:00:17.160000	0.007835
0 days 00:00:17.170000	0.00777
0 days 00:00:17.180000	0.014117
0 days 00:00:17.190000	0.019166
0 days 00:00:17.200000	0.018818
0 days 00:00:17.210000	0.018533
0 days 00:00:17.220000	0.017804
0 days 00:00:17.230000	0.017993000000000002
0 days 00:00:17.240000	0.016023
0 days 00:00:17.250000	0.017078
0 days 00:00:17.260000	0.014709999999999999
0 days 00:00:17.270000	0.009653
0 days 00:00:17.280000	0.005940999999999999
0 days 00:00:17.290000	-0.0018989999999999999
0 days 00:00:17.300000	-0.011128
0 days 00:00:17.310000	-0.024403
0 days 00:00:17.320000	-0.035082
0 days 00:00:17.330000	-0.034219
0 days 00:00:17.340000	-0.032167
0 days 00:00:17.350000	-0.037467
0 days 00:00:17.360000	-0.041020999999999995
0 days 00:00:17.370000	-0.041147
0 days 00:00:17.380000	-0.034033999999999995
0 days 00:00:17.390000	-0.032795
0 days 00:00:17.400000	-0.028107
0 days 00:00:17.410000	-0.046734
0 days 00:00:17.420000	-0.070899
0 days 00:00:17.430000	-0.084704
0 days 00:00:17.440000	-0.10596400000000002
0 days 00:00:17.450000	-0.12795299999999998
0 days 00:00:17.460000	-0.151767
0 days 00:00:17.470000	-0.177145
0 days 00:00:17.480000	-0.222127
0 days 00:00:17.490000	-0.280204
0 days 00:00:17.500000	-0.382202
0 days 00:00:17.510000	-0.542998
0 days 00:00:17.520000	-0.757423
0 days 00:00:17.530000	-1.0148709999999999
0 days 00:00:17.540000	-1.281571
0 days 00:00:17.550000	-1.5423879999999999
0 days 00:00:17.560000	-1.806359
0 days 00:00:17.570000	-2.070464
0 days 00:00:17.580000	-2.329488
0 days 00:00:17.590000	-2.5794
0 days 00:00:17.600000	-2.8516310000000002
0 days 00:00:17.610000	-3.0899259999999997
0 days 00:00:17.620000	-3.270637
0 days 00:00:17.630000	-3.368869
0 days 00:00:17.640000	-3.3453370000000002
0 days 00:00:17.650000	-3.334543
0 days 00:00:17.660000	-3.2051830000000003
0 days 00:00:17.670000	-3.0562169999999997
0 days 00:00:17.680000	-2.872552
0 days 00:00:17.690000	-2.654527
0 days 00:00:17.700000	-2.432275
0 days 00:00:17.710000	-2.088821
0 days 00:00:17.720000	-1.315909
0 days 00:00:17.730000	-0.397341
0 days 00:00:17.740000	0.46725
0 days 00:00:17.750000	1.073339
0 days 00:00:17.760000	1.484366
0 days 00:00:17.770000	1.8968209999999999
0 days 00:00:17.780000	2.3753279999999997
0 days 00:00:17.790000	2.833182
0 days 00:00:17.800000	3.2006799999999997
0 days 00:00:17.810000	3.470793
0 days 00:00:17.820000	3.8027839999999995
0 days 00:00:17.830000	3.8646809999999996
0 days 00:00:17.840000	3.7192550000000004
0 days 00:00:17.850000	3.5218949999999998
0 days 00:00:17.860000	3.228047
0 days 00:00:17.870000	3.0017080000000003
0 days 00:00:17.880000	2.781382
0 days 00:00:17.890000	2.60907
0 days 00:00:17.900000	2.561874
0 days 00:00:17.910000	2.463332
0 days 00:00:17.920000	2.1964900000000003
0 days 00:00:17.930000	1.706996
0 days 00:00:17.940000	0.220804
0 days 00:00:17.950000	-0.067673
0 days 00:00:17.960000	-0.39474000000000004
0 days 00:00:17.970000	-0.7948310000000001
0 days 00:00:17.980000	-0.765948
0 days 00:00:17.990000	0.41551800000000005
0 days 00:00:18	0.402781
0 days 00:00:18.010000	0.575012
0 days 00:00:18.020000	0.42776099999999995
0 days 00:00:18.030000	0.191896
0 days 00:00:18.040000	0.134687
0 days 00:00:18.050000	0.13386099999999998
0 days 00:00:18.060000	0.155387
0 days 00:00:18.070000	0.11087799999999999
0 days 00:00:18.080000	0.070036
0 days 00:00:18.090000	0.064594
0 days 00:00:18.100000	0.089448
0 days 00:00:18.110000	0.080953
0 days 00:00:18.120000	0.04558
0 days 00:00:18.130000	0.018194
0 days 00:00:18.140000	0.012163
0 days 00:00:18.150000	0.006039
0 days 00:00:18.160000	0.012812
0 days 00:00:18.170000	0.036795999999999995
0 days 00:00:18.180000	0.074913
0 days 00:00:18.190000	0.11218199999999999
0 days 00:00:18.200000	0.136595
0 days 00:00:18.210000	0.148231
0 days 00:00:18.220000	0.143849
0 days 00:00:18.230000	0.141819
0 days 00:00:18.240000	0.130431
0 days 00:00:18.250000	0.121635
0 days 00:00:18.260000	0.111006
0 days 00:00:18.270000	0.099877
0 days 00:00:18.280000	0.07220499999999999
0 days 00:00:18.290000	0.054301
0 days 00:00:18.300000	0.033743
0 days 00:00:18.310000	0.025727999999999997
0 days 00:00:18.320000	0.012305
0 days 00:00:18.330000	0.001164
0 days 00:00:18.340000	-0.01844
0 days 00:00:18.350000	-0.046560000000000004
0 days 00:00:18.360000	-0.082147
0 days 00:00:18.370000	-0.10952100000000001
0 days 00:00:18.380000	-0.123248
0 days 00:00:18.390000	-0.130431
0 days 00:00:18.400000	-0.13403199999999998
0 days 00:00:18.410000	-0.08631699999999999
0 days 00:00:18.420000	-0.0068790000000000006
0 days 00:00:18.430000	0.057115
0 days 00:00:18.440000	0.078342
0 days 00:00:18.450000	0.057109
0 days 00:00:18.460000	0.035087
0 days 00:00:18.470000	0.007070999999999999
0 days 00:00:18.480000	-0.028241000000000002
0 days 00:00:18.490000	-0.059473000000000005
0 days 00:00:18.500000	-0.06923
0 days 00:00:18.510000	-0.075879
0 days 00:00:18.520000	-0.107102
0 days 00:00:18.530000	-0.17593
0 days 00:00:18.540000	-0.234763
0 days 00:00:18.550000	-0.291991
0 days 00:00:18.560000	-0.410343
0 days 00:00:18.570000	-0.603761
0 days 00:00:18.580000	-0.792281
0 days 00:00:18.590000	-1.0297040000000002
0 days 00:00:18.600000	-1.273523
0 days 00:00:18.610000	-1.50853
0 days 00:00:18.620000	-1.7461389999999999
0 days 00:00:18.630000	-1.986721
0 days 00:00:18.640000	-2.241294
0 days 00:00:18.650000	-2.495088
0 days 00:00:18.660000	-2.773088
0 days 00:00:18.670000	-3.0515
0 days 00:00:18.680000	-3.293765
0 days 00:00:18.690000	-3.468553
0 days 00:00:18.700000	-3.49899
0 days 00:00:18.710000	-3.5698480000000004
0 days 00:00:18.720000	-3.5032629999999996
0 days 00:00:18.730000	-3.3794489999999997
0 days 00:00:18.740000	-3.2006669999999997
0 days 00:00:18.750000	-2.9793990000000004
0 days 00:00:18.760000	-2.734373
0 days 00:00:18.770000	-1.962504
0 days 00:00:18.780000	-0.78125
0 days 00:00:18.790000	0.24346500000000001
0 days 00:00:18.800000	0.8670889999999999
0 days 00:00:18.810000	1.3667040000000001
0 days 00:00:18.820000	1.926925
0 days 00:00:18.830000	2.515001
0 days 00:00:18.840000	3.061079
0 days 00:00:18.850000	3.4823910000000002
0 days 00:00:18.860000	3.680993
0 days 00:00:18.870000	3.6623160000000006
0 days 00:00:18.880000	3.6255
0 days 00:00:18.890000	3.572427
0 days 00:00:18.900000	3.509518
0 days 00:00:18.910000	3.524775
0 days 00:00:18.920000	3.605426
0 days 00:00:18.930000	3.639594
0 days 00:00:18.940000	3.5399
0 days 00:00:18.950000	3.334168
0 days 00:00:18.960000	2.998955
0 days 00:00:18.970000	2.506394
0 days 00:00:18.980000	1.5616510000000001
0 days 00:00:18.990000	-0.463653
0 days 00:00:19	-0.980382
0 days 00:00:19.010000	-1.5136690000000002
0 days 00:00:19.020000	-1.202779
0 days 00:00:19.030000	0.696765
0 days 00:00:19.040000	0.22853800000000002
0 days 00:00:19.050000	0.304956
0 days 00:00:19.060000	-0.027443000000000002
0 days 00:00:19.070000	-0.08948300000000001
0 days 00:00:19.080000	-0.112989
0 days 00:00:19.090000	-0.07749199999999999
0 days 00:00:19.100000	0.055899000000000004
0 days 00:00:19.110000	0.16911199999999998
0 days 00:00:19.120000	0.246781
0 days 00:00:19.130000	0.273588
0 days 00:00:19.140000	0.265336
0 days 00:00:19.150000	0.208155
0 days 00:00:19.160000	0.128078
0 days 00:00:19.170000	0.043629
0 days 00:00:19.180000	-0.014764
0 days 00:00:19.190000	-0.036757
0 days 00:00:19.200000	-0.026525
0 days 00:00:19.210000	-0.005031
0 days 00:00:19.220000	0.026613
0 days 00:00:19.230000	0.055751
0 days 00:00:19.240000	0.076896
0 days 00:00:19.250000	0.076652
0 days 00:00:19.260000	0.078072
0 days 00:00:19.270000	0.06437000000000001
0 days 00:00:19.280000	0.070285
0 days 00:00:19.290000	0.073765
0 days 00:00:19.300000	0.076671
0 days 00:00:19.310000	0.077204
0 days 00:00:19.320000	0.08241799999999999
0 days 00:00:19.330000	0.074375
0 days 00:00:19.340000	0.051509000000000006
0 days 00:00:19.350000	0.030576999999999997
0 days 00:00:19.360000	0.019732
0 days 00:00:19.370000	0.014766999999999999
0 days 00:00:19.380000	0.011604999999999999
0 days 00:00:19.390000	0.004725
0 days 00:00:19.400000	0.000394
0 days 00:00:19.410000	-0.003939
0 days 00:00:19.420000	-0.000859
0 days 00:00:19.430000	-0.005992
0 days 00:00:19.440000	-0.007961
0 days 00:00:19.450000	-0.013772
0 days 00:00:19.460000	-0.016378999999999998
0 days 00:00:19.470000	-0.017269999999999997
0 days 00:00:19.480000	-0.015898
0 days 00:00:19.490000	-0.012993000000000001
0 days 00:00:19.500000	-0.013526
0 days 00:00:19.510000	-0.019184
0 days 00:00:19.520000	-0.031810000000000005
0 days 00:00:19.530000	-0.03584
0 days 00:00:19.540000	-0.027157
0 days 00:00:19.550000	-0.03508
0 days 00:00:19.560000	-0.060103
0 days 00:00:19.570000	-0.077537
0 days 00:00:19.580000	-0.08551900000000001
0 days 00:00:19.590000	-0.092949
0 days 00:00:19.600000	-0.087463
0 days 00:00:19.610000	-0.08454
0 days 00:00:19.620000	-0.091672
0 days 00:00:19.630000	-0.125289
0 days 00:00:19.640000	-0.166052
0 days 00:00:19.650000	-0.234933
0 days 00:00:19.660000	-0.32068800000000003
0 days 00:00:19.670000	-0.456625
0 days 00:00:19.680000	-0.623815
0 days 00:00:19.690000	-0.8201379999999999
0 days 00:00:19.700000	-1.0607659999999999
0 days 00:00:19.710000	-1.330614
0 days 00:00:19.720000	-1.615451
0 days 00:00:19.730000	-1.9256810000000002
0 days 00:00:19.740000	-2.228355
0 days 00:00:19.750000	-2.561636
0 days 00:00:19.760000	-2.885729
0 days 00:00:19.770000	-3.231035
0 days 00:00:19.780000	-3.523831
0 days 00:00:19.790000	-3.740632
0 days 00:00:19.800000	-3.8190180000000002
0 days 00:00:19.810000	-3.7812419999999998
0 days 00:00:19.820000	-3.7273300000000003
0 days 00:00:19.830000	-3.471639
0 days 00:00:19.840000	-3.2130360000000002
0 days 00:00:19.850000	-2.916244
0 days 00:00:19.860000	-2.624475
0 days 00:00:19.870000	-2.2133689999999997
0 days 00:00:19.880000	-1.337523
0 days 00:00:19.890000	-0.350069
0 days 00:00:19.900000	0.54727
0 days 00:00:19.910000	1.081169
0 days 00:00:19.920000	1.413614
0 days 00:00:19.930000	1.80715
0 days 00:00:19.940000	2.281339
0 days 00:00:19.950000	2.723506
0 days 00:00:19.960000	3.0644270000000002
0 days 00:00:19.970000	3.313506
0 days 00:00:19.980000	3.4944839999999995
0 days 00:00:19.990000	3.627846
0 days 00:00:20	3.6350839999999995
0 days 00:00:20.010000	3.449415
0 days 00:00:20.020000	3.2689340000000002
0 days 00:00:20.030000	3.321383
0 days 00:00:20.040000	3.352482
0 days 00:00:20.050000	2.976785
0 days 00:00:20.060000	2.860039
0 days 00:00:20.070000	2.861344
0 days 00:00:20.080000	2.704803
0 days 00:00:20.090000	1.988116
0 days 00:00:20.100000	-0.19285
0 days 00:00:20.110000	-1.035716
0 days 00:00:20.120000	-0.8528030000000001
0 days 00:00:20.130000	-0.384783
0 days 00:00:20.140000	0.076342
0 days 00:00:20.150000	0.056188
0 days 00:00:20.160000	0.455687
0 days 00:00:20.170000	0.190148
0 days 00:00:20.180000	0.290635
0 days 00:00:20.190000	0.137077
0 days 00:00:20.200000	0.089168
0 days 00:00:20.210000	0.118122
0 days 00:00:20.220000	0.133489
0 days 00:00:20.230000	0.15295999999999998
0 days 00:00:20.240000	0.14346199999999998
0 days 00:00:20.250000	0.149112
0 days 00:00:20.260000	0.152531
0 days 00:00:20.270000	0.140469
0 days 00:00:20.280000	0.107275
0 days 00:00:20.290000	0.074814
0 days 00:00:20.300000	0.052017999999999995
0 days 00:00:20.310000	0.033132999999999996
0 days 00:00:20.320000	0.034568
0 days 00:00:20.330000	0.043720999999999996
0 days 00:00:20.340000	0.05311799999999999
0 days 00:00:20.350000	0.059773
0 days 00:00:20.360000	0.072607
0 days 00:00:20.370000	0.07727200000000001
0 days 00:00:20.380000	0.08000800000000001
0 days 00:00:20.390000	0.08281799999999999
0 days 00:00:20.400000	0.082471
0 days 00:00:20.410000	0.083349
0 days 00:00:20.420000	0.083732
0 days 00:00:20.430000	0.084076
0 days 00:00:20.440000	0.089805
0 days 00:00:20.450000	0.080551
0 days 00:00:20.460000	0.084236
0 days 00:00:20.470000	0.074098
0 days 00:00:20.480000	0.06542
0 days 00:00:20.490000	0.056389
0 days 00:00:20.500000	0.048246
0 days 00:00:20.510000	0.039264
0 days 00:00:20.520000	0.026512
0 days 00:00:20.530000	0.015865999999999998
0 days 00:00:20.540000	0.001509
0 days 00:00:20.550000	0.001287
0 days 00:00:20.560000	-0.0009539999999999999
0 days 00:00:20.570000	0.000132
0 days 00:00:20.580000	-0.00469
0 days 00:00:20.590000	-0.006520999999999999
0 days 00:00:20.600000	-0.007992
0 days 00:00:20.610000	-0.010468
0 days 00:00:20.620000	-0.008107
0 days 00:00:20.630000	-0.010018
0 days 00:00:20.640000	-0.010101
0 days 00:00:20.650000	-0.008043999999999999
0 days 00:00:20.660000	-0.0008380000000000001
0 days 00:00:20.670000	0.004983
0 days 00:00:20.680000	0.010365000000000001
0 days 00:00:20.690000	0.005497
0 days 00:00:20.700000	-0.01005
0 days 00:00:20.710000	-0.020353
0 days 00:00:20.720000	-0.041941
0 days 00:00:20.730000	-0.061375
0 days 00:00:20.740000	-0.057397000000000004
0 days 00:00:20.750000	-0.05495800000000001
0 days 00:00:20.760000	-0.060299
0 days 00:00:20.770000	-0.056975
0 days 00:00:20.780000	-0.060012
0 days 00:00:20.790000	-0.07094099999999999
0 days 00:00:20.800000	-0.090936
0 days 00:00:20.810000	-0.121635
0 days 00:00:20.820000	-0.156772
0 days 00:00:20.830000	-0.204466
0 days 00:00:20.840000	-0.264407
0 days 00:00:20.850000	-0.36057
0 days 00:00:20.860000	-0.46098500000000003
0 days 00:00:20.870000	-0.604018
0 days 00:00:20.880000	-0.805556
0 days 00:00:20.890000	-1.067963
0 days 00:00:20.900000	-1.362718
0 days 00:00:20.910000	-1.6681830000000002
0 days 00:00:20.920000	-2.01439
0 days 00:00:20.930000	-2.376015
0 days 00:00:20.940000	-2.7617
0 days 00:00:20.950000	-3.126641
0 days 00:00:20.960000	-3.524253
0 days 00:00:20.970000	-3.861162
0 days 00:00:20.980000	-4.120423000000001
0 days 00:00:20.990000	-4.201887999999999
0 days 00:00:21	-4.235853
0 days 00:00:21.010000	-4.162711
0 days 00:00:21.020000	-3.9745480000000004
0 days 00:00:21.030000	-3.718924
0 days 00:00:21.040000	-3.3327089999999995
0 days 00:00:21.050000	-3.010696
0 days 00:00:21.060000	-2.155907
0 days 00:00:21.070000	-0.8862700000000001
0 days 00:00:21.080000	0.32808200000000004
0 days 00:00:21.090000	1.023944
0 days 00:00:21.100000	1.414923
0 days 00:00:21.110000	1.8063310000000001
0 days 00:00:21.120000	2.360655
0 days 00:00:21.130000	2.9380439999999997
0 days 00:00:21.140000	3.4176889999999998
0 days 00:00:21.150000	3.803431
0 days 00:00:21.160000	4.103872
0 days 00:00:21.170000	4.371302
0 days 00:00:21.180000	4.54959
0 days 00:00:21.190000	4.4015010000000006
0 days 00:00:21.200000	4.167427
0 days 00:00:21.210000	3.898968
0 days 00:00:21.220000	3.649551
0 days 00:00:21.230000	3.518651
0 days 00:00:21.240000	3.482276
0 days 00:00:21.250000	3.3496639999999998
0 days 00:00:21.260000	0.9132170000000001
0 days 00:00:21.270000	-0.147225
0 days 00:00:21.280000	-0.417009
0 days 00:00:21.290000	-0.313433
0 days 00:00:21.300000	-0.49310600000000004
0 days 00:00:21.310000	-1.028504
0 days 00:00:21.320000	-1.48532
0 days 00:00:21.330000	-1.509015
0 days 00:00:21.340000	0.506304
0 days 00:00:21.350000	0.76277
0 days 00:00:21.360000	0.372998
0 days 00:00:21.370000	0.304195
0 days 00:00:21.380000	0.22228499999999998
0 days 00:00:21.390000	0.09158999999999999
0 days 00:00:21.400000	0.070437
0 days 00:00:21.410000	0.08686100000000001
0 days 00:00:21.420000	0.099378
0 days 00:00:21.430000	0.12251400000000001
0 days 00:00:21.440000	0.144816
0 days 00:00:21.450000	0.164391
0 days 00:00:21.460000	0.17211400000000002
0 days 00:00:21.470000	0.151573
0 days 00:00:21.480000	0.106527
0 days 00:00:21.490000	0.060649
0 days 00:00:21.500000	0.036581999999999996
0 days 00:00:21.510000	0.033867
0 days 00:00:21.520000	0.039511000000000004
0 days 00:00:21.530000	0.03814
0 days 00:00:21.540000	0.051474
0 days 00:00:21.550000	0.06930700000000001
0 days 00:00:21.560000	0.083383
0 days 00:00:21.570000	0.094423
0 days 00:00:21.580000	0.09700299999999999
0 days 00:00:21.590000	0.092842
0 days 00:00:21.600000	0.094046
0 days 00:00:21.610000	0.094293
0 days 00:00:21.620000	0.09819
0 days 00:00:21.630000	0.100031
0 days 00:00:21.640000	0.100226
0 days 00:00:21.650000	0.096002
0 days 00:00:21.660000	0.09919800000000001
0 days 00:00:21.670000	0.096743
0 days 00:00:21.680000	0.089987
0 days 00:00:21.690000	0.07236000000000001
0 days 00:00:21.700000	0.05661
0 days 00:00:21.710000	0.043929
0 days 00:00:21.720000	0.033335000000000004
0 days 00:00:21.730000	0.021668
0 days 00:00:21.740000	0.009852
0 days 00:00:21.750000	0.007603
0 days 00:00:21.760000	0.000339
0 days 00:00:21.770000	-0.006661
0 days 00:00:21.780000	-0.0035020000000000003
0 days 00:00:21.790000	-0.000762
0 days 00:00:21.800000	-0.0035060000000000004
0 days 00:00:21.810000	-0.004676
0 days 00:00:21.820000	-0.000165
0 days 00:00:21.830000	-0.005229999999999999
0 days 00:00:21.840000	-0.002564
0 days 00:00:21.850000	-0.004706
0 days 00:00:21.860000	-0.006109000000000001
0 days 00:00:21.870000	-0.032379000000000005
0 days 00:00:21.880000	-0.032799
0 days 00:00:21.890000	-0.024179
0 days 00:00:21.900000	-0.017649
0 days 00:00:21.910000	-0.014137
0 days 00:00:21.920000	-0.040442
0 days 00:00:21.930000	-0.078045
0 days 00:00:21.940000	-0.12543800000000002
0 days 00:00:21.950000	-0.173773
0 days 00:00:21.960000	-0.232796
0 days 00:00:21.970000	-0.307075
0 days 00:00:21.980000	-0.398379
0 days 00:00:21.990000	-0.5134920000000001
0 days 00:00:22	-0.664574
0 days 00:00:22.010000	-0.8420790000000001
0 days 00:00:22.020000	-1.048974
0 days 00:00:22.030000	-1.293504
0 days 00:00:22.040000	-1.569826
0 days 00:00:22.050000	-1.853044
0 days 00:00:22.060000	-2.152825
0 days 00:00:22.070000	-2.4523029999999997
0 days 00:00:22.080000	-2.744369
0 days 00:00:22.090000	-3.000477
0 days 00:00:22.100000	-3.219989
0 days 00:00:22.110000	-3.3827870000000004
0 days 00:00:22.120000	-3.4527970000000003
0 days 00:00:22.130000	-3.451864
0 days 00:00:22.140000	-3.306543
0 days 00:00:22.150000	-3.1992119999999997
0 days 00:00:22.160000	-3.006885
0 days 00:00:22.170000	-2.7415830000000003
0 days 00:00:22.180000	-2.486935
0 days 00:00:22.190000	-2.218976
0 days 00:00:22.200000	-1.937961
0 days 00:00:22.210000	-1.6997529999999998
0 days 00:00:22.220000	-1.4378520000000001
0 days 00:00:22.230000	-0.9888309999999999
0 days 00:00:22.240000	-0.24571700000000002
0 days 00:00:22.250000	0.373264
0 days 00:00:22.260000	1.051623
0 days 00:00:22.270000	1.6704279999999998
0 days 00:00:22.280000	2.111247
0 days 00:00:22.290000	2.525727
0 days 00:00:22.300000	2.969568
0 days 00:00:22.310000	3.380172
0 days 00:00:22.320000	3.579425
0 days 00:00:22.330000	3.5742510000000003
0 days 00:00:22.340000	3.4516720000000003
0 days 00:00:22.350000	3.26872
0 days 00:00:22.360000	3.0083290000000003
0 days 00:00:22.370000	2.67794
0 days 00:00:22.380000	2.343729
0 days 00:00:22.390000	2.053477
0 days 00:00:22.400000	1.826589
0 days 00:00:22.410000	1.704735
0 days 00:00:22.420000	1.667382
0 days 00:00:22.430000	1.6807150000000002
0 days 00:00:22.440000	1.70901
0 days 00:00:22.450000	1.6849310000000002
0 days 00:00:22.460000	1.589775
0 days 00:00:22.470000	1.130776
0 days 00:00:22.480000	1.29959
0 days 00:00:22.490000	1.3312549999999999
0 days 00:00:22.500000	0.8332219999999999
0 days 00:00:22.510000	0.268007
0 days 00:00:22.520000	0.006734
0 days 00:00:22.530000	-0.002934
0 days 00:00:22.540000	-0.038001
0 days 00:00:22.550000	-0.09021599999999999
0 days 00:00:22.560000	-0.099379
0 days 00:00:22.570000	-0.031181
0 days 00:00:22.580000	0.032901
0 days 00:00:22.590000	0.051523
0 days 00:00:22.600000	0.06014
0 days 00:00:22.610000	0.049907
0 days 00:00:22.620000	0.029787
0 days 00:00:22.630000	0.0036229999999999995
0 days 00:00:22.640000	-0.010072
0 days 00:00:22.650000	-0.016953
0 days 00:00:22.660000	-0.0041659999999999996
0 days 00:00:22.670000	0.017766
0 days 00:00:22.680000	0.045327
0 days 00:00:22.690000	0.06274199999999999
0 days 00:00:22.700000	0.06553400000000001
0 days 00:00:22.710000	0.065167
0 days 00:00:22.720000	0.058302
0 days 00:00:22.730000	0.050118
0 days 00:00:22.740000	0.039613
0 days 00:00:22.750000	0.025519
0 days 00:00:22.760000	0.012862
0 days 00:00:22.770000	0.005626
0 days 00:00:22.780000	0.006572
0 days 00:00:22.790000	0.002956
0 days 00:00:22.800000	-0.008926
0 days 00:00:22.810000	-0.020395
0 days 00:00:22.820000	-0.036877999999999994
0 days 00:00:22.830000	-0.061083000000000005
0 days 00:00:22.840000	-0.09575299999999999
0 days 00:00:22.850000	-0.14297200000000002
0 days 00:00:22.860000	-0.191853
0 days 00:00:22.870000	-0.221386
0 days 00:00:22.880000	-0.173443
0 days 00:00:22.890000	-0.044101999999999995
0 days 00:00:22.900000	0.126652
0 days 00:00:22.910000	0.218408
0 days 00:00:22.920000	0.235225
0 days 00:00:22.930000	0.097997
0 days 00:00:22.940000	-0.088029
0 days 00:00:22.950000	-0.16564600000000002
0 days 00:00:22.960000	-0.1615
0 days 00:00:22.970000	-0.14340899999999998
0 days 00:00:22.980000	-0.160591
0 days 00:00:22.990000	-0.188002
0 days 00:00:23	-0.278643
0 days 00:00:23.010000	-0.47715
0 days 00:00:23.020000	-0.777266
0 days 00:00:23.030000	-1.114522
0 days 00:00:23.040000	-1.3932
0 days 00:00:23.050000	-1.600486
0 days 00:00:23.060000	-1.7490869999999998
0 days 00:00:23.070000	-1.839996
0 days 00:00:23.080000	-1.9042860000000001
0 days 00:00:23.090000	-1.9459540000000002
0 days 00:00:23.100000	-2.018995
0 days 00:00:23.110000	-2.122939
0 days 00:00:23.120000	-2.2281310000000003
0 days 00:00:23.130000	-2.356776
0 days 00:00:23.140000	-2.4982830000000003
0 days 00:00:23.150000	-2.6280900000000003
0 days 00:00:23.160000	-2.755115
0 days 00:00:23.170000	-2.927043
0 days 00:00:23.180000	-3.038909
0 days 00:00:23.190000	-3.092942
0 days 00:00:23.200000	-3.143151
0 days 00:00:23.210000	-3.123035
0 days 00:00:23.220000	-3.051743
0 days 00:00:23.230000	-2.9604790000000003
0 days 00:00:23.240000	-2.840332
