# Supplementary material for: A topological data analysis-based method for gait signals with an application to the study of multiple sclerosis
Source: PLoS One. 2022 May 13;17(5):e0268475. doi: 10.1371/journal.pone.0268475 (PMC9106173; doi:10.1371/journal.pone.0268475)
Supplement: S1 Data — (ZIP) [file pone.0268475.s005.zip › PlosOneData/Pathological_subjects/MS_152]

	Gyr_Y
0 days 00:00:20.250000	-1.3094379999999999
0 days 00:00:20.260000	-3.582693
0 days 00:00:20.270000	-3.260712
0 days 00:00:20.280000	-3.672135
0 days 00:00:20.290000	-4.3173580000000005
0 days 00:00:20.300000	-3.7416169999999997
0 days 00:00:20.310000	-3.3626489999999998
0 days 00:00:20.320000	-3.079351
0 days 00:00:20.330000	-2.375695
0 days 00:00:20.340000	-1.6547580000000002
0 days 00:00:20.350000	-0.640493
0 days 00:00:20.360000	-0.230081
0 days 00:00:20.370000	-0.052609
0 days 00:00:20.380000	-0.058753999999999994
0 days 00:00:20.390000	-0.114132
0 days 00:00:20.400000	-0.152362
0 days 00:00:20.410000	-0.22883299999999998
0 days 00:00:20.420000	-0.29896100000000003
0 days 00:00:20.430000	-0.352752
0 days 00:00:20.440000	-0.426993
0 days 00:00:20.450000	-0.44844799999999996
0 days 00:00:20.460000	-0.399334
0 days 00:00:20.470000	-0.307267
0 days 00:00:20.480000	-0.249606
0 days 00:00:20.490000	-0.19309
0 days 00:00:20.500000	-0.13535899999999998
0 days 00:00:20.510000	-0.095486
0 days 00:00:20.520000	-0.05683200000000001
0 days 00:00:20.530000	-0.027107999999999997
0 days 00:00:20.540000	0.008938
0 days 00:00:20.550000	0.034044
0 days 00:00:20.560000	0.049513999999999996
0 days 00:00:20.570000	0.053509
0 days 00:00:20.580000	0.048389999999999996
0 days 00:00:20.590000	0.040122000000000005
0 days 00:00:20.600000	0.019512
0 days 00:00:20.610000	0.004484
0 days 00:00:20.620000	-0.013815000000000001
0 days 00:00:20.630000	-0.026237
0 days 00:00:20.640000	-0.034464999999999996
0 days 00:00:20.650000	-0.037429000000000004
0 days 00:00:20.660000	-0.039002999999999996
0 days 00:00:20.670000	-0.037906999999999996
0 days 00:00:20.680000	-0.030425
0 days 00:00:20.690000	-0.029568999999999998
0 days 00:00:20.700000	-0.025613
0 days 00:00:20.710000	-0.020643
0 days 00:00:20.720000	-0.014177
0 days 00:00:20.730000	-0.010835
0 days 00:00:20.740000	-0.009553
0 days 00:00:20.750000	-0.005632
0 days 00:00:20.760000	-0.000927
0 days 00:00:20.770000	-0.001626
0 days 00:00:20.780000	0.000508
0 days 00:00:20.790000	0.003478
0 days 00:00:20.800000	0.004337
0 days 00:00:20.810000	0.006913
0 days 00:00:20.820000	0.008339
0 days 00:00:20.830000	0.012431000000000001
0 days 00:00:20.840000	0.009814
0 days 00:00:20.850000	0.005085
0 days 00:00:20.860000	-0.001472
0 days 00:00:20.870000	-0.005827000000000001
0 days 00:00:20.880000	-0.011768
0 days 00:00:20.890000	-0.017766999999999998
0 days 00:00:20.900000	-0.02481
0 days 00:00:20.910000	-0.040113
0 days 00:00:20.920000	-0.058385
0 days 00:00:20.930000	-0.081603
0 days 00:00:20.940000	-0.10123
0 days 00:00:20.950000	-0.12147100000000001
0 days 00:00:20.960000	-0.140149
0 days 00:00:20.970000	-0.156381
0 days 00:00:20.980000	-0.178676
0 days 00:00:20.990000	-0.206895
0 days 00:00:21	-0.24828699999999998
0 days 00:00:21.010000	-0.291864
0 days 00:00:21.020000	-0.335568
0 days 00:00:21.030000	-0.38314699999999996
0 days 00:00:21.040000	-0.424753
0 days 00:00:21.050000	-0.46353999999999995
0 days 00:00:21.060000	-0.48771499999999995
0 days 00:00:21.070000	-0.5043
0 days 00:00:21.080000	-0.510858
0 days 00:00:21.090000	-0.5003810000000001
0 days 00:00:21.100000	-0.493126
0 days 00:00:21.110000	-0.490771
0 days 00:00:21.120000	-0.500343
0 days 00:00:21.130000	-0.52676
0 days 00:00:21.140000	-0.602929
0 days 00:00:21.150000	-0.7177140000000001
0 days 00:00:21.160000	-0.8144100000000001
0 days 00:00:21.170000	-0.9169139999999999
0 days 00:00:21.180000	-1.02102
0 days 00:00:21.190000	-1.134626
0 days 00:00:21.200000	-1.2554370000000001
0 days 00:00:21.210000	-1.387738
0 days 00:00:21.220000	-1.5214590000000001
0 days 00:00:21.230000	-1.6513369999999998
0 days 00:00:21.240000	-1.778234
0 days 00:00:21.250000	-1.8945020000000001
0 days 00:00:21.260000	-2.00755
0 days 00:00:21.270000	-2.113342
0 days 00:00:21.280000	-2.219802
0 days 00:00:21.290000	-2.323553
0 days 00:00:21.300000	-2.420284
0 days 00:00:21.310000	-2.507151
0 days 00:00:21.320000	-2.5905240000000003
0 days 00:00:21.330000	-2.6478080000000004
0 days 00:00:21.340000	-2.691143
0 days 00:00:21.350000	-2.731065
0 days 00:00:21.360000	-2.762946
0 days 00:00:21.370000	-2.801759
0 days 00:00:21.380000	-2.827111
0 days 00:00:21.390000	-2.883846
0 days 00:00:21.400000	-2.9443330000000003
0 days 00:00:21.410000	-3.054862
0 days 00:00:21.420000	-3.207
0 days 00:00:21.430000	-3.336378
0 days 00:00:21.440000	-3.480789
0 days 00:00:21.450000	-3.625683
0 days 00:00:21.460000	-3.7316309999999997
0 days 00:00:21.470000	-3.788425
0 days 00:00:21.480000	-3.803075
0 days 00:00:21.490000	-3.901103
0 days 00:00:21.500000	-4.1199650000000005
0 days 00:00:21.510000	-4.071654
0 days 00:00:21.520000	-4.014298
0 days 00:00:21.530000	-3.657201
0 days 00:00:21.540000	-2.367689
0 days 00:00:21.550000	-0.05171900000000001
0 days 00:00:21.560000	1.250723
0 days 00:00:21.570000	1.834369
0 days 00:00:21.580000	2.1413990000000003
0 days 00:00:21.590000	2.556137
0 days 00:00:21.600000	3.106399
0 days 00:00:21.610000	3.6829440000000004
0 days 00:00:21.620000	4.184764
0 days 00:00:21.630000	4.549394
0 days 00:00:21.640000	4.806441
0 days 00:00:21.650000	4.921848000000001
0 days 00:00:21.660000	4.953334
0 days 00:00:21.670000	4.825714
0 days 00:00:21.680000	4.595092
0 days 00:00:21.690000	4.310304
0 days 00:00:21.700000	4.096478
0 days 00:00:21.710000	4.014626
0 days 00:00:21.720000	4.02471
0 days 00:00:21.730000	4.0589699999999995
0 days 00:00:21.740000	4.069952
0 days 00:00:21.750000	4.035817
0 days 00:00:21.760000	4.013498
0 days 00:00:21.770000	4.000097
0 days 00:00:21.780000	3.9936510000000003
0 days 00:00:21.790000	3.951335
0 days 00:00:21.800000	3.866455
0 days 00:00:21.810000	3.755432
0 days 00:00:21.820000	3.631485
0 days 00:00:21.830000	3.4812309999999997
0 days 00:00:21.840000	3.317129
0 days 00:00:21.850000	3.199863
0 days 00:00:21.860000	3.1499080000000004
0 days 00:00:21.870000	3.107143
0 days 00:00:21.880000	3.0207900000000003
0 days 00:00:21.890000	2.850492
0 days 00:00:21.900000	2.602471
0 days 00:00:21.910000	2.3339529999999997
0 days 00:00:21.920000	2.098624
0 days 00:00:21.930000	1.9347299999999998
0 days 00:00:21.940000	1.877605
0 days 00:00:21.950000	1.9377
0 days 00:00:21.960000	2.0399950000000002
0 days 00:00:21.970000	2.093322
0 days 00:00:21.980000	1.992321
0 days 00:00:21.990000	1.7232419999999997
0 days 00:00:22	1.307275
0 days 00:00:22.010000	0.888156
0 days 00:00:22.020000	0.503807
0 days 00:00:22.030000	0.174058
0 days 00:00:22.040000	-0.110523
0 days 00:00:22.050000	-0.408116
0 days 00:00:22.060000	-0.682168
0 days 00:00:22.070000	-0.920487
0 days 00:00:22.080000	-1.783306
0 days 00:00:22.090000	-1.354307
0 days 00:00:22.100000	-2.116659
0 days 00:00:22.110000	-2.9748069999999998
0 days 00:00:22.120000	-2.543733
0 days 00:00:22.130000	-2.443798
0 days 00:00:22.140000	-2.810788
0 days 00:00:22.150000	-2.876635
0 days 00:00:22.160000	-2.650339
0 days 00:00:22.170000	-2.121669
0 days 00:00:22.180000	-1.484797
0 days 00:00:22.190000	-1.042483
0 days 00:00:22.200000	-0.792157
0 days 00:00:22.210000	-0.635663
0 days 00:00:22.220000	-0.525826
0 days 00:00:22.230000	-0.48257799999999995
0 days 00:00:22.240000	-0.518127
0 days 00:00:22.250000	-0.6014550000000001
0 days 00:00:22.260000	-0.700937
0 days 00:00:22.270000	-0.805604
0 days 00:00:22.280000	-0.868474
0 days 00:00:22.290000	-0.82642
0 days 00:00:22.300000	-0.794998
0 days 00:00:22.310000	-0.798983
0 days 00:00:22.320000	-0.806666
0 days 00:00:22.330000	-0.782876
0 days 00:00:22.340000	-0.510636
0 days 00:00:22.350000	-0.213193
0 days 00:00:22.360000	-0.07576000000000001
0 days 00:00:22.370000	0.011472
0 days 00:00:22.380000	0.059459000000000005
0 days 00:00:22.390000	0.088696
0 days 00:00:22.400000	0.106946
0 days 00:00:22.410000	0.11516300000000002
0 days 00:00:22.420000	0.100272
0 days 00:00:22.430000	0.082849
0 days 00:00:22.440000	0.057191
0 days 00:00:22.450000	0.033145999999999995
0 days 00:00:22.460000	0.007347
0 days 00:00:22.470000	-0.017193
0 days 00:00:22.480000	-0.041804
0 days 00:00:22.490000	-0.062597
0 days 00:00:22.500000	-0.075802
0 days 00:00:22.510000	-0.09605599999999999
0 days 00:00:22.520000	-0.099702
0 days 00:00:22.530000	-0.10799600000000001
0 days 00:00:22.540000	-0.107681
0 days 00:00:22.550000	-0.10668299999999999
0 days 00:00:22.560000	-0.107742
0 days 00:00:22.570000	-0.10569
0 days 00:00:22.580000	-0.09930499999999999
0 days 00:00:22.590000	-0.09687
0 days 00:00:22.600000	-0.086976
0 days 00:00:22.610000	-0.080473
0 days 00:00:22.620000	-0.074835
0 days 00:00:22.630000	-0.06882
0 days 00:00:22.640000	-0.055262
0 days 00:00:22.650000	-0.050604
0 days 00:00:22.660000	-0.039376999999999995
0 days 00:00:22.670000	-0.040057
0 days 00:00:22.680000	-0.035191
0 days 00:00:22.690000	-0.029567000000000003
0 days 00:00:22.700000	-0.026064999999999998
0 days 00:00:22.710000	-0.022971000000000002
0 days 00:00:22.720000	-0.020544999999999997
0 days 00:00:22.730000	-0.032293
0 days 00:00:22.740000	-0.013616999999999999
0 days 00:00:22.750000	-0.033868
0 days 00:00:22.760000	-0.037368
0 days 00:00:22.770000	-0.056932
0 days 00:00:22.780000	-0.07320499999999999
0 days 00:00:22.790000	-0.087739
0 days 00:00:22.800000	-0.094513
0 days 00:00:22.810000	-0.102725
0 days 00:00:22.820000	-0.109678
0 days 00:00:22.830000	-0.10820899999999999
0 days 00:00:22.840000	-0.116692
0 days 00:00:22.850000	-0.11851099999999999
0 days 00:00:22.860000	-0.12265699999999999
0 days 00:00:22.870000	-0.127367
0 days 00:00:22.880000	-0.128032
0 days 00:00:22.890000	-0.13101300000000002
0 days 00:00:22.900000	-0.135269
0 days 00:00:22.910000	-0.14946600000000002
0 days 00:00:22.920000	-0.193661
0 days 00:00:22.930000	-0.26526900000000003
0 days 00:00:22.940000	-0.35425999999999996
0 days 00:00:22.950000	-0.443511
0 days 00:00:22.960000	-0.534887
0 days 00:00:22.970000	-0.611805
0 days 00:00:22.980000	-0.678079
0 days 00:00:22.990000	-0.7501369999999999
0 days 00:00:23	-0.8000430000000001
0 days 00:00:23.010000	-0.869859
0 days 00:00:23.020000	-0.994397
0 days 00:00:23.030000	-1.111227
0 days 00:00:23.040000	-1.192224
0 days 00:00:23.050000	-1.253952
0 days 00:00:23.060000	-1.3460379999999998
0 days 00:00:23.070000	-1.486351
0 days 00:00:23.080000	-1.658182
0 days 00:00:23.090000	-1.832471
0 days 00:00:23.100000	-1.99112
0 days 00:00:23.110000	-2.1482580000000002
0 days 00:00:23.120000	-2.301346
0 days 00:00:23.130000	-2.4599349999999998
0 days 00:00:23.140000	-2.633289
0 days 00:00:23.150000	-2.797804
0 days 00:00:23.160000	-2.947605
0 days 00:00:23.170000	-3.0941259999999997
0 days 00:00:23.180000	-3.1817849999999996
0 days 00:00:23.190000	-3.2671759999999996
0 days 00:00:23.200000	-3.33051
0 days 00:00:23.210000	-3.392409
0 days 00:00:23.220000	-3.4550959999999997
0 days 00:00:23.230000	-3.516063
0 days 00:00:23.240000	-3.5964720000000003
0 days 00:00:23.250000	-3.699735
0 days 00:00:23.260000	-3.8069260000000003
0 days 00:00:23.270000	-3.858456
0 days 00:00:23.280000	-3.9017410000000003
0 days 00:00:23.290000	-3.916921
0 days 00:00:23.300000	-3.9090830000000003
0 days 00:00:23.310000	-3.9683260000000002
0 days 00:00:23.320000	-4.047728
0 days 00:00:23.330000	-4.1661
0 days 00:00:23.340000	-4.216423000000001
0 days 00:00:23.350000	-4.0293779999999995
0 days 00:00:23.360000	-2.638241
0 days 00:00:23.370000	-0.385606
0 days 00:00:23.380000	1.095704
0 days 00:00:23.390000	1.952114
0 days 00:00:23.400000	2.415941
0 days 00:00:23.410000	2.801168
0 days 00:00:23.420000	3.222918
0 days 00:00:23.430000	3.639477
0 days 00:00:23.440000	3.9776870000000004
0 days 00:00:23.450000	4.1723930000000005
0 days 00:00:23.460000	4.164268
0 days 00:00:23.470000	4.027972
0 days 00:00:23.480000	3.7356010000000004
0 days 00:00:23.490000	3.377931
0 days 00:00:23.500000	3.1103009999999998
0 days 00:00:23.510000	3.071048
0 days 00:00:23.520000	3.211834
0 days 00:00:23.530000	3.382876
0 days 00:00:23.540000	3.510514
0 days 00:00:23.550000	3.5798959999999997
0 days 00:00:23.560000	3.652607
0 days 00:00:23.570000	3.7526370000000004
0 days 00:00:23.580000	3.8650300000000004
0 days 00:00:23.590000	3.956128
0 days 00:00:23.600000	3.9884
0 days 00:00:23.610000	3.962353
0 days 00:00:23.620000	3.9107269999999996
0 days 00:00:23.630000	3.849314
0 days 00:00:23.640000	3.760536
0 days 00:00:23.650000	3.6243309999999997
0 days 00:00:23.660000	3.4689629999999996
0 days 00:00:23.670000	3.380236
0 days 00:00:23.680000	3.379093
0 days 00:00:23.690000	3.406251
0 days 00:00:23.700000	3.389985
0 days 00:00:23.710000	3.3035769999999998
0 days 00:00:23.720000	3.1874439999999997
0 days 00:00:23.730000	3.08272
0 days 00:00:23.740000	2.9984740000000003
0 days 00:00:23.750000	2.962668
0 days 00:00:23.760000	2.935101
0 days 00:00:23.770000	2.875312
0 days 00:00:23.780000	2.735141
0 days 00:00:23.790000	2.4968150000000002
0 days 00:00:23.800000	2.169278
0 days 00:00:23.810000	1.7619049999999998
0 days 00:00:23.820000	1.3328010000000001
0 days 00:00:23.830000	0.9331209999999999
0 days 00:00:23.840000	0.584989
0 days 00:00:23.850000	0.266507
0 days 00:00:23.860000	-0.058404
0 days 00:00:23.870000	-0.408742
0 days 00:00:23.880000	-0.814327
0 days 00:00:23.890000	-2.468307
0 days 00:00:23.900000	-2.883523
0 days 00:00:23.910000	-1.976129
0 days 00:00:23.920000	-2.525334
0 days 00:00:23.930000	-3.473546
0 days 00:00:23.940000	-3.107247
0 days 00:00:23.950000	-2.905602
0 days 00:00:23.960000	-2.728887
0 days 00:00:23.970000	-2.321555
0 days 00:00:23.980000	-2.0123450000000003
0 days 00:00:23.990000	-1.625933
0 days 00:00:24	-1.1903780000000002
0 days 00:00:24.010000	-0.8559540000000001
0 days 00:00:24.020000	-0.657772
0 days 00:00:24.030000	-0.620847
0 days 00:00:24.040000	-0.593965
0 days 00:00:24.050000	-0.554967
0 days 00:00:24.060000	-0.5244409999999999
0 days 00:00:24.070000	-0.47141000000000005
0 days 00:00:24.080000	-0.350258
0 days 00:00:24.090000	-0.262853
0 days 00:00:24.100000	-0.205546
0 days 00:00:24.110000	-0.15045999999999998
0 days 00:00:24.120000	-0.097734
0 days 00:00:24.130000	-0.059069
0 days 00:00:24.140000	-0.03011
0 days 00:00:24.150000	-0.001745
0 days 00:00:24.160000	0.02453
0 days 00:00:24.170000	0.047874
0 days 00:00:24.180000	0.065666
0 days 00:00:24.190000	0.07396599999999999
0 days 00:00:24.200000	0.080316
0 days 00:00:24.210000	0.062409000000000006
0 days 00:00:24.220000	0.045961
0 days 00:00:24.230000	0.023708
0 days 00:00:24.240000	-0.000233
0 days 00:00:24.250000	-0.026695999999999998
0 days 00:00:24.260000	-0.050358
0 days 00:00:24.270000	-0.056767
0 days 00:00:24.280000	-0.066778
0 days 00:00:24.290000	-0.067199
0 days 00:00:24.300000	-0.069565
0 days 00:00:24.310000	-0.064025
0 days 00:00:24.320000	-0.056981
0 days 00:00:24.330000	-0.048264999999999995
0 days 00:00:24.340000	-0.044032999999999996
0 days 00:00:24.350000	-0.03084
0 days 00:00:24.360000	-0.0296
0 days 00:00:24.370000	-0.017533
0 days 00:00:24.380000	-0.0045590000000000006
0 days 00:00:24.390000	0.009012000000000001
0 days 00:00:24.400000	0.025141999999999998
0 days 00:00:24.410000	0.043862
0 days 00:00:24.420000	0.050016000000000005
0 days 00:00:24.430000	0.057017
0 days 00:00:24.440000	0.053692
0 days 00:00:24.450000	0.055822000000000004
0 days 00:00:24.460000	0.053267999999999996
0 days 00:00:24.470000	0.047575
0 days 00:00:24.480000	0.037818
0 days 00:00:24.490000	0.020239
0 days 00:00:24.500000	0.00601
0 days 00:00:24.510000	-0.010164
0 days 00:00:24.520000	-0.034372
0 days 00:00:24.530000	-0.062862
0 days 00:00:24.540000	-0.08749
0 days 00:00:24.550000	-0.11189500000000001
0 days 00:00:24.560000	-0.132011
0 days 00:00:24.570000	-0.149751
0 days 00:00:24.580000	-0.162655
0 days 00:00:24.590000	-0.179954
0 days 00:00:24.600000	-0.187926
0 days 00:00:24.610000	-0.20255499999999999
0 days 00:00:24.620000	-0.218729
0 days 00:00:24.630000	-0.243941
0 days 00:00:24.640000	-0.26800100000000004
0 days 00:00:24.650000	-0.29791999999999996
0 days 00:00:24.660000	-0.3131
0 days 00:00:24.670000	-0.332478
0 days 00:00:24.680000	-0.339351
0 days 00:00:24.690000	-0.34534699999999996
0 days 00:00:24.700000	-0.357656
0 days 00:00:24.710000	-0.373602
0 days 00:00:24.720000	-0.400548
0 days 00:00:24.730000	-0.426221
0 days 00:00:24.740000	-0.459064
0 days 00:00:24.750000	-0.5219550000000001
0 days 00:00:24.760000	-0.600168
0 days 00:00:24.770000	-0.700285
0 days 00:00:24.780000	-0.8154899999999999
0 days 00:00:24.790000	-0.930843
0 days 00:00:24.800000	-1.028437
0 days 00:00:24.810000	-1.1065610000000001
0 days 00:00:24.820000	-1.180561
0 days 00:00:24.830000	-1.25845
0 days 00:00:24.840000	-1.34275
0 days 00:00:24.850000	-1.436856
0 days 00:00:24.860000	-1.518917
0 days 00:00:24.870000	-1.60158
0 days 00:00:24.880000	-1.6801849999999998
0 days 00:00:24.890000	-1.7566259999999998
0 days 00:00:24.900000	-1.8396240000000001
0 days 00:00:24.910000	-1.924865
0 days 00:00:24.920000	-2.026985
0 days 00:00:24.930000	-2.119375
0 days 00:00:24.940000	-2.21411
0 days 00:00:24.950000	-2.311936
0 days 00:00:24.960000	-2.428579
0 days 00:00:24.970000	-2.537646
0 days 00:00:24.980000	-2.6447279999999997
0 days 00:00:24.990000	-2.761941
0 days 00:00:25	-2.874612
0 days 00:00:25.010000	-2.997635
0 days 00:00:25.020000	-3.1246259999999997
0 days 00:00:25.030000	-3.260787
0 days 00:00:25.040000	-3.397904
0 days 00:00:25.050000	-3.493467
0 days 00:00:25.060000	-3.6095349999999997
0 days 00:00:25.070000	-3.69021
0 days 00:00:25.080000	-3.7319199999999997
0 days 00:00:25.090000	-3.7439199999999997
0 days 00:00:25.100000	-3.7240339999999996
0 days 00:00:25.110000	-3.740851
0 days 00:00:25.120000	-3.932154
0 days 00:00:25.130000	-3.8968300000000005
0 days 00:00:25.140000	-3.9549809999999996
0 days 00:00:25.150000	-3.9346870000000003
0 days 00:00:25.160000	-3.778811
0 days 00:00:25.170000	-3.3172639999999998
