# Supplementary material for: A topological data analysis-based method for gait signals with an application to the study of multiple sclerosis
Source: PLoS One. 2022 May 13;17(5):e0268475. doi: 10.1371/journal.pone.0268475 (PMC9106173; doi:10.1371/journal.pone.0268475)
Supplement: S1 Data — (ZIP) [file pone.0268475.s005.zip › PlosOneData/Pathological_subjects/MS_199]

	Gyr_Y
0 days 00:00:23.980000	1.020725
0 days 00:00:23.990000	-1.011041
0 days 00:00:24	-3.488973
0 days 00:00:24.010000	-2.778517
0 days 00:00:24.020000	-1.568716
0 days 00:00:24.030000	-1.640041
0 days 00:00:24.040000	-1.3276270000000001
0 days 00:00:24.050000	-0.9385819999999999
0 days 00:00:24.060000	-0.8540110000000001
0 days 00:00:24.070000	-0.77035
0 days 00:00:24.080000	-0.45344300000000004
0 days 00:00:24.090000	-0.15925899999999998
0 days 00:00:24.100000	-0.114371
0 days 00:00:24.110000	-0.077915
0 days 00:00:24.120000	-0.039512
0 days 00:00:24.130000	-0.035045
0 days 00:00:24.140000	-0.051565
0 days 00:00:24.150000	-0.077791
0 days 00:00:24.160000	-0.077796
0 days 00:00:24.170000	-0.056859
0 days 00:00:24.180000	-0.034841000000000004
0 days 00:00:24.190000	-0.013824000000000001
0 days 00:00:24.200000	-0.019671
0 days 00:00:24.210000	-0.027754
0 days 00:00:24.220000	-0.031497000000000004
0 days 00:00:24.230000	-0.047923
0 days 00:00:24.240000	-0.059878
0 days 00:00:24.250000	-0.076282
0 days 00:00:24.260000	-0.089917
0 days 00:00:24.270000	-0.10015700000000001
0 days 00:00:24.280000	-0.10488
0 days 00:00:24.290000	-0.107096
0 days 00:00:24.300000	-0.11034100000000001
0 days 00:00:24.310000	-0.108301
0 days 00:00:24.320000	-0.097615
0 days 00:00:24.330000	-0.092507
0 days 00:00:24.340000	-0.08619500000000001
0 days 00:00:24.350000	-0.087281
0 days 00:00:24.360000	-0.084741
0 days 00:00:24.370000	-0.08187
0 days 00:00:24.380000	-0.081102
0 days 00:00:24.390000	-0.077192
0 days 00:00:24.400000	-0.071649
0 days 00:00:24.410000	-0.067716
0 days 00:00:24.420000	-0.06079
0 days 00:00:24.430000	-0.053686000000000005
0 days 00:00:24.440000	-0.050457
0 days 00:00:24.450000	-0.040322000000000004
0 days 00:00:24.460000	-0.034319
0 days 00:00:24.470000	-0.025918
0 days 00:00:24.480000	-0.010093000000000001
0 days 00:00:24.490000	-0.009819
0 days 00:00:24.500000	-0.006057
0 days 00:00:24.510000	-0.007821
0 days 00:00:24.520000	-0.007306999999999999
0 days 00:00:24.530000	-0.013968000000000001
0 days 00:00:24.540000	-0.020874
0 days 00:00:24.550000	-0.030844999999999997
0 days 00:00:24.560000	-0.040483
0 days 00:00:24.570000	-0.051431
0 days 00:00:24.580000	-0.066051
0 days 00:00:24.590000	-0.076664
0 days 00:00:24.600000	-0.080001
0 days 00:00:24.610000	-0.084775
0 days 00:00:24.620000	-0.081339
0 days 00:00:24.630000	-0.093681
0 days 00:00:24.640000	-0.095683
0 days 00:00:24.650000	-0.099426
0 days 00:00:24.660000	-0.12953800000000001
0 days 00:00:24.670000	-0.141879
0 days 00:00:24.680000	-0.151609
0 days 00:00:24.690000	-0.184006
0 days 00:00:24.700000	-0.20618699999999998
0 days 00:00:24.710000	-0.247112
0 days 00:00:24.720000	-0.29288400000000003
0 days 00:00:24.730000	-0.408582
0 days 00:00:24.740000	-0.625595
0 days 00:00:24.750000	-0.786331
0 days 00:00:24.760000	-0.972835
0 days 00:00:24.770000	-1.1727530000000002
0 days 00:00:24.780000	-1.377621
0 days 00:00:24.790000	-1.577379
0 days 00:00:24.800000	-1.780525
0 days 00:00:24.810000	-1.989309
0 days 00:00:24.820000	-2.214905
0 days 00:00:24.830000	-2.49187
0 days 00:00:24.840000	-2.828352
0 days 00:00:24.850000	-3.107123
0 days 00:00:24.860000	-3.388099
0 days 00:00:24.870000	-3.73573
0 days 00:00:24.880000	-4.25129
0 days 00:00:24.890000	-4.857672
0 days 00:00:24.900000	-5.373335
0 days 00:00:24.910000	-5.7873529999999995
0 days 00:00:24.920000	-5.978447
0 days 00:00:24.930000	-5.809604
0 days 00:00:24.940000	-5.371803
0 days 00:00:24.950000	-4.916921
0 days 00:00:24.960000	-4.328142
0 days 00:00:24.970000	-3.7825330000000004
0 days 00:00:24.980000	-3.310207
0 days 00:00:24.990000	-2.779277
0 days 00:00:25	-2.083561
0 days 00:00:25.010000	-1.316001
0 days 00:00:25.020000	-0.638347
0 days 00:00:25.030000	-0.341592
0 days 00:00:25.040000	-0.155388
0 days 00:00:25.050000	0.664267
0 days 00:00:25.060000	1.6132309999999999
0 days 00:00:25.070000	1.922636
0 days 00:00:25.080000	2.006773
0 days 00:00:25.090000	2.173022
0 days 00:00:25.100000	2.389926
0 days 00:00:25.110000	2.66276
0 days 00:00:25.120000	2.964487
0 days 00:00:25.130000	3.220869
0 days 00:00:25.140000	3.403308
0 days 00:00:25.150000	3.508719
0 days 00:00:25.160000	3.5757199999999996
0 days 00:00:25.170000	3.6404370000000004
0 days 00:00:25.180000	3.7221300000000004
0 days 00:00:25.190000	3.8116199999999996
0 days 00:00:25.200000	3.9298269999999995
0 days 00:00:25.210000	4.035955
0 days 00:00:25.220000	4.115854
0 days 00:00:25.230000	4.163633
0 days 00:00:25.240000	4.193859
0 days 00:00:25.250000	4.224457
0 days 00:00:25.260000	4.231818
0 days 00:00:25.270000	4.203652
0 days 00:00:25.280000	4.1125989999999994
0 days 00:00:25.290000	3.911578
0 days 00:00:25.300000	3.627274
0 days 00:00:25.310000	3.304318
0 days 00:00:25.320000	3.004197
0 days 00:00:25.330000	2.7562439999999997
0 days 00:00:25.340000	2.547878
0 days 00:00:25.350000	2.314827
0 days 00:00:25.360000	2.089734
0 days 00:00:25.370000	1.8859110000000001
0 days 00:00:25.380000	1.748875
0 days 00:00:25.390000	1.749586
0 days 00:00:25.400000	1.811898
0 days 00:00:25.410000	1.67648
0 days 00:00:25.420000	1.277379
0 days 00:00:25.430000	0.6635979999999999
0 days 00:00:25.440000	0.064773
0 days 00:00:25.450000	-0.21235199999999999
0 days 00:00:25.460000	-1.286825
0 days 00:00:25.470000	-1.7686330000000001
0 days 00:00:25.480000	-2.6125529999999997
0 days 00:00:25.490000	-2.664939
0 days 00:00:25.500000	-3.109747
0 days 00:00:25.510000	-2.689526
0 days 00:00:25.520000	-2.025745
0 days 00:00:25.530000	-1.1574209999999998
0 days 00:00:25.540000	-0.25705100000000003
0 days 00:00:25.550000	-0.044041000000000004
0 days 00:00:25.560000	0.045035000000000006
0 days 00:00:25.570000	0.100336
0 days 00:00:25.580000	0.066184
0 days 00:00:25.590000	-0.0046700000000000005
0 days 00:00:25.600000	-0.061089
0 days 00:00:25.610000	-0.094445
0 days 00:00:25.620000	-0.12261400000000001
0 days 00:00:25.630000	-0.12828399999999998
0 days 00:00:25.640000	-0.119578
0 days 00:00:25.650000	-0.097936
0 days 00:00:25.660000	-0.066385
0 days 00:00:25.670000	-0.048376999999999996
0 days 00:00:25.680000	-0.03112
0 days 00:00:25.690000	-0.026244999999999997
0 days 00:00:25.700000	-0.019041
0 days 00:00:25.710000	-0.022288
0 days 00:00:25.720000	-0.040742
0 days 00:00:25.730000	-0.039171
0 days 00:00:25.740000	-0.057824
0 days 00:00:25.750000	-0.059691999999999995
0 days 00:00:25.760000	-0.061547000000000004
0 days 00:00:25.770000	-0.064679
0 days 00:00:25.780000	-0.071464
0 days 00:00:25.790000	-0.08185
0 days 00:00:25.800000	-0.081714
0 days 00:00:25.810000	-0.08061499999999999
0 days 00:00:25.820000	-0.081096
0 days 00:00:25.830000	-0.084744
0 days 00:00:25.840000	-0.083498
0 days 00:00:25.850000	-0.088253
0 days 00:00:25.860000	-0.092109
0 days 00:00:25.870000	-0.093065
0 days 00:00:25.880000	-0.094664
0 days 00:00:25.890000	-0.092804
0 days 00:00:25.900000	-0.092161
0 days 00:00:25.910000	-0.078265
0 days 00:00:25.920000	-0.077528
0 days 00:00:25.930000	-0.071407
0 days 00:00:25.940000	-0.070267
0 days 00:00:25.950000	-0.067465
0 days 00:00:25.960000	-0.06415599999999999
0 days 00:00:25.970000	-0.058027999999999996
0 days 00:00:25.980000	-0.058945000000000004
0 days 00:00:25.990000	-0.053394000000000004
0 days 00:00:26	-0.056156
0 days 00:00:26.010000	-0.055489
0 days 00:00:26.020000	-0.05840700000000001
0 days 00:00:26.030000	-0.057347
0 days 00:00:26.040000	-0.051195
0 days 00:00:26.050000	-0.04922
0 days 00:00:26.060000	-0.048489
0 days 00:00:26.070000	-0.054153999999999994
0 days 00:00:26.080000	-0.053005
0 days 00:00:26.090000	-0.056272
0 days 00:00:26.100000	-0.055462
0 days 00:00:26.110000	-0.057395
0 days 00:00:26.120000	-0.060988
0 days 00:00:26.130000	-0.06300800000000001
0 days 00:00:26.140000	-0.061114999999999996
0 days 00:00:26.150000	-0.068637
0 days 00:00:26.160000	-0.072908
0 days 00:00:26.170000	-0.08002000000000001
0 days 00:00:26.180000	-0.100468
0 days 00:00:26.190000	-0.12900999999999999
0 days 00:00:26.200000	-0.16634300000000002
0 days 00:00:26.210000	-0.22335500000000003
0 days 00:00:26.220000	-0.287003
0 days 00:00:26.230000	-0.378238
0 days 00:00:26.240000	-0.494167
0 days 00:00:26.250000	-0.7655420000000001
0 days 00:00:26.260000	-0.9497
0 days 00:00:26.270000	-1.16062
0 days 00:00:26.280000	-1.398495
0 days 00:00:26.290000	-1.6709200000000002
0 days 00:00:26.300000	-1.993811
0 days 00:00:26.310000	-2.459668
0 days 00:00:26.320000	-3.005674
0 days 00:00:26.330000	-3.4658269999999995
0 days 00:00:26.340000	-3.8960470000000003
0 days 00:00:26.350000	-4.330508999999999
0 days 00:00:26.360000	-4.782141
0 days 00:00:26.370000	-5.236422
0 days 00:00:26.380000	-5.59582
0 days 00:00:26.390000	-5.823592
0 days 00:00:26.400000	-5.805729
0 days 00:00:26.410000	-5.589593
0 days 00:00:26.420000	-5.186028
0 days 00:00:26.430000	-4.828775
0 days 00:00:26.440000	-4.228023
0 days 00:00:26.450000	-3.6792510000000003
0 days 00:00:26.460000	-3.154339
0 days 00:00:26.470000	-2.5260580000000004
0 days 00:00:26.480000	-1.8836380000000001
0 days 00:00:26.490000	-1.239579
0 days 00:00:26.500000	-0.622238
0 days 00:00:26.510000	-0.188094
0 days 00:00:26.520000	0.235961
0 days 00:00:26.530000	0.9284129999999999
0 days 00:00:26.540000	1.7288279999999998
0 days 00:00:26.550000	2.229388
0 days 00:00:26.560000	2.4386639999999997
0 days 00:00:26.570000	2.555543
0 days 00:00:26.580000	2.692462
0 days 00:00:26.590000	2.843601
0 days 00:00:26.600000	2.995444
0 days 00:00:26.610000	3.139821
0 days 00:00:26.620000	3.2329060000000003
0 days 00:00:26.630000	3.268708
0 days 00:00:26.640000	3.274031
0 days 00:00:26.650000	3.2570240000000004
0 days 00:00:26.660000	3.24445
0 days 00:00:26.670000	3.244755
0 days 00:00:26.680000	3.2646509999999997
0 days 00:00:26.690000	3.333075
0 days 00:00:26.700000	3.406507
0 days 00:00:26.710000	3.5081480000000003
0 days 00:00:26.720000	3.598873
0 days 00:00:26.730000	3.7109970000000003
0 days 00:00:26.740000	3.8267580000000003
0 days 00:00:26.750000	3.9118980000000003
0 days 00:00:26.760000	3.9298559999999996
0 days 00:00:26.770000	3.803813
0 days 00:00:26.780000	3.5410169999999996
0 days 00:00:26.790000	3.1746659999999998
0 days 00:00:26.800000	2.7797520000000002
0 days 00:00:26.810000	2.424784
0 days 00:00:26.820000	2.126168
0 days 00:00:26.830000	1.8362439999999998
0 days 00:00:26.840000	1.524261
0 days 00:00:26.850000	0.7120310000000001
0 days 00:00:26.860000	0.022484
0 days 00:00:26.870000	0.161841
0 days 00:00:26.880000	0.6570729999999999
0 days 00:00:26.890000	0.721807
0 days 00:00:26.900000	0.24816999999999997
0 days 00:00:26.910000	-0.361413
0 days 00:00:26.920000	-0.9206209999999999
0 days 00:00:26.930000	-1.461458
0 days 00:00:26.940000	-1.037467
0 days 00:00:26.950000	-1.09301
0 days 00:00:26.960000	-1.627433
0 days 00:00:26.970000	-1.526427
0 days 00:00:26.980000	-0.157849
0 days 00:00:26.990000	0.131744
0 days 00:00:27	0.0040880000000000005
0 days 00:00:27.010000	0.1652
0 days 00:00:27.020000	0.22102800000000003
0 days 00:00:27.030000	0.195435
0 days 00:00:27.040000	0.11746400000000001
0 days 00:00:27.050000	0.06935
0 days 00:00:27.060000	0.023866
0 days 00:00:27.070000	-0.012426000000000001
0 days 00:00:27.080000	-0.055839
0 days 00:00:27.090000	-0.095679
0 days 00:00:27.100000	-0.11624000000000001
0 days 00:00:27.110000	-0.11539200000000001
0 days 00:00:27.120000	-0.09639299999999999
0 days 00:00:27.130000	-0.067847
0 days 00:00:27.140000	-0.045006
0 days 00:00:27.150000	-0.023477
0 days 00:00:27.160000	0.002206
0 days 00:00:27.170000	0.0177
0 days 00:00:27.180000	0.024919999999999998
0 days 00:00:27.190000	0.038681
0 days 00:00:27.200000	0.038435000000000004
0 days 00:00:27.210000	0.038903
0 days 00:00:27.220000	0.037229000000000005
0 days 00:00:27.230000	0.028118999999999998
0 days 00:00:27.240000	0.014889
0 days 00:00:27.250000	-0.002463
0 days 00:00:27.260000	-0.018364
0 days 00:00:27.270000	-0.035715
0 days 00:00:27.280000	-0.055839
0 days 00:00:27.290000	-0.06767000000000001
0 days 00:00:27.300000	-0.081591
0 days 00:00:27.310000	-0.089541
0 days 00:00:27.320000	-0.097475
0 days 00:00:27.330000	-0.095502
0 days 00:00:27.340000	-0.096372
0 days 00:00:27.350000	-0.095996
0 days 00:00:27.360000	-0.09946
0 days 00:00:27.370000	-0.09412100000000001
0 days 00:00:27.380000	-0.093234
0 days 00:00:27.390000	-0.089249
0 days 00:00:27.400000	-0.089479
0 days 00:00:27.410000	-0.088123
0 days 00:00:27.420000	-0.079493
0 days 00:00:27.430000	-0.08223
0 days 00:00:27.440000	-0.076182
0 days 00:00:27.450000	-0.070477
0 days 00:00:27.460000	-0.063141
0 days 00:00:27.470000	-0.054952
0 days 00:00:27.480000	-0.045968
0 days 00:00:27.490000	-0.04414
0 days 00:00:27.500000	-0.042598000000000004
0 days 00:00:27.510000	-0.04476
0 days 00:00:27.520000	-0.053265
0 days 00:00:27.530000	-0.058152999999999996
0 days 00:00:27.540000	-0.067053
0 days 00:00:27.550000	-0.06462799999999999
0 days 00:00:27.560000	-0.072861
0 days 00:00:27.570000	-0.076198
0 days 00:00:27.580000	-0.07369099999999999
0 days 00:00:27.590000	-0.071137
0 days 00:00:27.600000	-0.078157
0 days 00:00:27.610000	-0.089233
0 days 00:00:27.620000	-0.096399
0 days 00:00:27.630000	-0.10169500000000001
0 days 00:00:27.640000	-0.11211700000000001
0 days 00:00:27.650000	-0.230527
0 days 00:00:27.660000	-0.08251499999999999
0 days 00:00:27.670000	-0.190936
0 days 00:00:27.680000	-0.220705
0 days 00:00:27.690000	-0.28875500000000004
0 days 00:00:27.700000	-0.416271
0 days 00:00:27.710000	-0.633107
0 days 00:00:27.720000	-0.797079
0 days 00:00:27.730000	-0.985624
0 days 00:00:27.740000	-1.180261
0 days 00:00:27.750000	-1.3735870000000001
0 days 00:00:27.760000	-1.5655350000000001
0 days 00:00:27.770000	-1.7412159999999999
0 days 00:00:27.780000	-1.9176380000000002
0 days 00:00:27.790000	-2.151555
0 days 00:00:27.800000	-2.400889
0 days 00:00:27.810000	-2.5884419999999997
0 days 00:00:27.820000	-2.756148
0 days 00:00:27.830000	-2.962596
0 days 00:00:27.840000	-3.2789940000000004
0 days 00:00:27.850000	-3.68229
0 days 00:00:27.860000	-4.04939
0 days 00:00:27.870000	-4.403916000000001
0 days 00:00:27.880000	-4.767062
0 days 00:00:27.890000	-5.08704
0 days 00:00:27.900000	-5.25088
0 days 00:00:27.910000	-5.148919
0 days 00:00:27.920000	-4.787548
0 days 00:00:27.930000	-4.494561
0 days 00:00:27.940000	-4.122026
0 days 00:00:27.950000	-3.7369470000000002
0 days 00:00:27.960000	-3.443658
0 days 00:00:27.970000	-3.292721
0 days 00:00:27.980000	-3.151261
0 days 00:00:27.990000	-2.98021
0 days 00:00:28	-2.730121
0 days 00:00:28.010000	-2.328081
0 days 00:00:28.020000	-1.619104
0 days 00:00:28.030000	-0.91824
0 days 00:00:28.040000	-0.617633
0 days 00:00:28.050000	-0.083225
0 days 00:00:28.060000	0.87251
0 days 00:00:28.070000	1.928052
0 days 00:00:28.080000	2.401023
0 days 00:00:28.090000	2.395552
0 days 00:00:28.100000	2.246364
0 days 00:00:28.110000	2.084881
0 days 00:00:28.120000	2.0123900000000003
0 days 00:00:28.130000	2.132377
0 days 00:00:28.140000	2.446141
0 days 00:00:28.150000	2.8480689999999997
0 days 00:00:28.160000	3.2174
0 days 00:00:28.170000	3.488268
0 days 00:00:28.180000	3.6493160000000002
0 days 00:00:28.190000	3.7207019999999997
0 days 00:00:28.200000	3.754742
0 days 00:00:28.210000	3.802894
0 days 00:00:28.220000	3.902678
0 days 00:00:28.230000	4.020462
0 days 00:00:28.240000	4.117765
0 days 00:00:28.250000	4.189333
0 days 00:00:28.260000	4.235701000000001
0 days 00:00:28.270000	4.27234
0 days 00:00:28.280000	4.303692
0 days 00:00:28.290000	4.312744
0 days 00:00:28.300000	4.29889
0 days 00:00:28.310000	4.200213
0 days 00:00:28.320000	3.9694339999999997
0 days 00:00:28.330000	3.6318040000000003
0 days 00:00:28.340000	3.239702
0 days 00:00:28.350000	2.8827119999999997
0 days 00:00:28.360000	2.581164
0 days 00:00:28.370000	2.332736
0 days 00:00:28.380000	2.1630119999999997
0 days 00:00:28.390000	2.0755779999999997
0 days 00:00:28.400000	1.842018
0 days 00:00:28.410000	0.48108100000000004
0 days 00:00:28.420000	-0.147484
0 days 00:00:28.430000	-0.607955
0 days 00:00:28.440000	-1.143383
0 days 00:00:28.450000	-2.274052
0 days 00:00:28.460000	-2.692582
0 days 00:00:28.470000	-1.5366440000000001
0 days 00:00:28.480000	-0.347921
0 days 00:00:28.490000	-0.47320200000000007
0 days 00:00:28.500000	-0.38565900000000003
0 days 00:00:28.510000	-0.234369
0 days 00:00:28.520000	-0.150903
0 days 00:00:28.530000	0.009035
0 days 00:00:28.540000	0.136976
0 days 00:00:28.550000	0.202665
0 days 00:00:28.560000	0.204959
0 days 00:00:28.570000	0.185345
0 days 00:00:28.580000	0.13905
0 days 00:00:28.590000	0.096465
0 days 00:00:28.600000	0.067216
0 days 00:00:28.610000	0.048492
0 days 00:00:28.620000	0.039819
0 days 00:00:28.630000	0.035037
0 days 00:00:28.640000	0.024613999999999997
0 days 00:00:28.650000	0.024791999999999998
0 days 00:00:28.660000	0.025472
0 days 00:00:28.670000	0.025466
0 days 00:00:28.680000	0.012058
0 days 00:00:28.690000	0.0027170000000000002
0 days 00:00:28.700000	-0.008577
0 days 00:00:28.710000	-0.018103
0 days 00:00:28.720000	-0.014565
0 days 00:00:28.730000	-0.017313
0 days 00:00:28.740000	-0.017934000000000002
0 days 00:00:28.750000	-0.02845
0 days 00:00:28.760000	-0.040565
0 days 00:00:28.770000	-0.055609000000000006
0 days 00:00:28.780000	-0.072974
0 days 00:00:28.790000	-0.093905
0 days 00:00:28.800000	-0.106205
0 days 00:00:28.810000	-0.132706
0 days 00:00:28.820000	-0.151672
0 days 00:00:28.830000	-0.166454
0 days 00:00:28.840000	-0.178652
0 days 00:00:28.850000	-0.180421
0 days 00:00:28.860000	-0.175534
0 days 00:00:28.870000	-0.17196199999999998
0 days 00:00:28.880000	-0.163864
0 days 00:00:28.890000	-0.153382
0 days 00:00:28.900000	-0.142242
0 days 00:00:28.910000	-0.129975
0 days 00:00:28.920000	-0.115755
0 days 00:00:28.930000	-0.10909300000000001
0 days 00:00:28.940000	-0.09987
0 days 00:00:28.950000	-0.09378500000000001
0 days 00:00:28.960000	-0.09361599999999999
0 days 00:00:28.970000	-0.087341
0 days 00:00:28.980000	-0.084855
0 days 00:00:28.990000	-0.08219
0 days 00:00:29	-0.075281
0 days 00:00:29.010000	-0.077195
0 days 00:00:29.020000	-0.07612999999999999
0 days 00:00:29.030000	-0.073773
0 days 00:00:29.040000	-0.072806
0 days 00:00:29.050000	-0.070101
0 days 00:00:29.060000	-0.075985
0 days 00:00:29.070000	-0.079782
0 days 00:00:29.080000	-0.098972
0 days 00:00:29.090000	-0.10475899999999999
0 days 00:00:29.100000	-0.085813
0 days 00:00:29.110000	-0.091297
0 days 00:00:29.120000	-0.156993
0 days 00:00:29.130000	-0.068993
0 days 00:00:29.140000	-0.10855799999999999
0 days 00:00:29.150000	-0.132962
0 days 00:00:29.160000	-0.171545
0 days 00:00:29.170000	-0.169536
0 days 00:00:29.180000	-0.212038
0 days 00:00:29.190000	-0.282327
0 days 00:00:29.200000	-0.374308
0 days 00:00:29.210000	-0.39677199999999996
0 days 00:00:29.220000	-0.43145600000000006
0 days 00:00:29.230000	-0.46956400000000004
0 days 00:00:29.240000	-0.522591
0 days 00:00:29.250000	-0.5859310000000001
0 days 00:00:29.260000	-0.659223
0 days 00:00:29.270000	-0.749079
0 days 00:00:29.280000	-0.847216
0 days 00:00:29.290000	-0.9619219999999999
0 days 00:00:29.300000	-1.085205
0 days 00:00:29.310000	-1.224974
0 days 00:00:29.320000	-1.3769129999999998
0 days 00:00:29.330000	-1.544477
0 days 00:00:29.340000	-1.704431
0 days 00:00:29.350000	-1.871313
0 days 00:00:29.360000	-2.0597369999999997
0 days 00:00:29.370000	-2.303204
0 days 00:00:29.380000	-2.5306490000000004
0 days 00:00:29.390000	-2.691377
0 days 00:00:29.400000	-2.906694
0 days 00:00:29.410000	-3.287992
0 days 00:00:29.420000	-3.683668
0 days 00:00:29.430000	-3.9798760000000004
0 days 00:00:29.440000	-4.275277
0 days 00:00:29.450000	-4.578886
0 days 00:00:29.460000	-4.875493
0 days 00:00:29.470000	-5.074934
0 days 00:00:29.480000	-5.045541
0 days 00:00:29.490000	-4.733625
0 days 00:00:29.500000	-4.404584
0 days 00:00:29.510000	-4.03798
0 days 00:00:29.520000	-3.683654
0 days 00:00:29.530000	-3.4250089999999997
0 days 00:00:29.540000	-3.235679
0 days 00:00:29.550000	-2.9913279999999998
0 days 00:00:29.560000	-2.866885
0 days 00:00:29.570000	-2.568539
0 days 00:00:29.580000	-1.943191
0 days 00:00:29.590000	-1.374793
0 days 00:00:29.600000	-0.8584639999999999
0 days 00:00:29.610000	-0.315133
0 days 00:00:29.620000	0.287072
0 days 00:00:29.630000	1.205533
0 days 00:00:29.640000	1.996113
0 days 00:00:29.650000	2.514933
0 days 00:00:29.660000	2.760973
0 days 00:00:29.670000	2.846077
0 days 00:00:29.680000	2.864293
0 days 00:00:29.690000	2.843852
0 days 00:00:29.700000	2.862679
0 days 00:00:29.710000	2.943652
0 days 00:00:29.720000	3.119157
0 days 00:00:29.730000	3.358043
0 days 00:00:29.740000	3.5723870000000004
0 days 00:00:29.750000	3.734288
0 days 00:00:29.760000	3.8391660000000005
0 days 00:00:29.770000	3.905787
0 days 00:00:29.780000	3.9664620000000004
0 days 00:00:29.790000	4.027563
0 days 00:00:29.800000	4.103317
0 days 00:00:29.810000	4.1691720000000005
0 days 00:00:29.820000	4.228752
0 days 00:00:29.830000	4.280333000000001
0 days 00:00:29.840000	4.333139
0 days 00:00:29.850000	4.358587
0 days 00:00:29.860000	4.33833
0 days 00:00:29.870000	4.220223000000001
0 days 00:00:29.880000	3.995794
0 days 00:00:29.890000	3.699533
0 days 00:00:29.900000	3.363643
0 days 00:00:29.910000	3.005663
0 days 00:00:29.920000	2.6310689999999997
0 days 00:00:29.930000	2.234435
0 days 00:00:29.940000	1.857749
0 days 00:00:29.950000	1.582921
0 days 00:00:29.960000	1.413832
0 days 00:00:29.970000	0.7587430000000001
0 days 00:00:29.980000	0.43378500000000003
0 days 00:00:29.990000	0.14491800000000002
0 days 00:00:30	-0.039562
0 days 00:00:30.010000	-0.7129300000000001
0 days 00:00:30.020000	-1.9710299999999998
0 days 00:00:30.030000	-1.887075
0 days 00:00:30.040000	-1.376687
0 days 00:00:30.050000	-1.1347770000000001
0 days 00:00:30.060000	-1.5552139999999999
0 days 00:00:30.070000	-0.423116
0 days 00:00:30.080000	0.14290899999999998
0 days 00:00:30.090000	0.060583000000000005
0 days 00:00:30.100000	0.05658200000000001
0 days 00:00:30.110000	0.220367
0 days 00:00:30.120000	0.273598
0 days 00:00:30.130000	0.259268
0 days 00:00:30.140000	0.189633
0 days 00:00:30.150000	0.091846
0 days 00:00:30.160000	0.01402
0 days 00:00:30.170000	-0.026668999999999998
0 days 00:00:30.180000	-0.053339
0 days 00:00:30.190000	-0.077299
0 days 00:00:30.200000	-0.10313900000000001
0 days 00:00:30.210000	-0.117373
0 days 00:00:30.220000	-0.11281500000000001
0 days 00:00:30.230000	-0.103405
0 days 00:00:30.240000	-0.08379199999999999
0 days 00:00:30.250000	-0.06587
0 days 00:00:30.260000	-0.050844
0 days 00:00:30.270000	-0.031076
0 days 00:00:30.280000	-0.013529
0 days 00:00:30.290000	-0.00606
0 days 00:00:30.300000	0.008069
0 days 00:00:30.310000	0.017086
0 days 00:00:30.320000	0.017258000000000003
0 days 00:00:30.330000	0.013663999999999999
0 days 00:00:30.340000	0.007640000000000001
0 days 00:00:30.350000	0.002677
0 days 00:00:30.360000	-0.009472
0 days 00:00:30.370000	-0.019022
0 days 00:00:30.380000	-0.029286000000000003
0 days 00:00:30.390000	-0.033337
0 days 00:00:30.400000	-0.036703
0 days 00:00:30.410000	-0.03242
0 days 00:00:30.420000	-0.029849
0 days 00:00:30.430000	-0.022675
0 days 00:00:30.440000	-0.018951
0 days 00:00:30.450000	-0.01126
0 days 00:00:30.460000	-0.0037909999999999997
0 days 00:00:30.470000	-0.000973
0 days 00:00:30.480000	0.0011949999999999999
0 days 00:00:30.490000	0.006492
0 days 00:00:30.500000	0.002601
0 days 00:00:30.510000	0.001963
0 days 00:00:30.520000	0.0036479999999999998
0 days 00:00:30.530000	0.002941
0 days 00:00:30.540000	0.0004980000000000001
0 days 00:00:30.550000	0.003387
0 days 00:00:30.560000	0.000822
0 days 00:00:30.570000	0.001734
0 days 00:00:30.580000	0.004639
0 days 00:00:30.590000	0.005034
0 days 00:00:30.600000	0.008366
0 days 00:00:30.610000	0.013413999999999999
0 days 00:00:30.620000	0.017188
0 days 00:00:30.630000	0.016134
0 days 00:00:30.640000	0.015375999999999999
0 days 00:00:30.650000	0.015635
0 days 00:00:30.660000	0.011496
0 days 00:00:30.670000	0.011266
0 days 00:00:30.680000	0.0066370000000000005
0 days 00:00:30.690000	-0.001553
0 days 00:00:30.700000	-0.008511
0 days 00:00:30.710000	-0.016694999999999998
0 days 00:00:30.720000	-0.018106999999999998
0 days 00:00:30.730000	-0.015614
0 days 00:00:30.740000	-0.015825
0 days 00:00:30.750000	-0.015088999999999998
0 days 00:00:30.760000	-0.019211000000000002
0 days 00:00:30.770000	-0.008801
0 days 00:00:30.780000	-0.006476999999999999
0 days 00:00:30.790000	-0.0006
0 days 00:00:30.800000	0.002526
0 days 00:00:30.810000	0.000173
0 days 00:00:30.820000	-0.00364
0 days 00:00:30.830000	-0.012253
0 days 00:00:30.840000	-0.022791
0 days 00:00:30.850000	-0.035298
0 days 00:00:30.860000	-0.04227
0 days 00:00:30.870000	-0.062611
0 days 00:00:30.880000	-0.080314
0 days 00:00:30.890000	-0.09433
0 days 00:00:30.900000	-0.105005
0 days 00:00:30.910000	-0.11962
0 days 00:00:30.920000	-0.13492200000000001
0 days 00:00:30.930000	-0.153693
0 days 00:00:30.940000	-0.20281
0 days 00:00:30.950000	-0.258385
0 days 00:00:30.960000	-0.321856
0 days 00:00:30.970000	-0.454293
0 days 00:00:30.980000	-0.527506
0 days 00:00:30.990000	-0.8051520000000001
0 days 00:00:31	-1.046243
0 days 00:00:31.010000	-1.267393
0 days 00:00:31.020000	-1.590998
0 days 00:00:31.030000	-2.0940060000000003
0 days 00:00:31.040000	-2.511678
0 days 00:00:31.050000	-2.893728
0 days 00:00:31.060000	-3.2849209999999998
0 days 00:00:31.070000	-3.6484389999999998
0 days 00:00:31.080000	-3.962904
0 days 00:00:31.090000	-4.246551
0 days 00:00:31.100000	-4.500005000000001
0 days 00:00:31.110000	-4.719163
0 days 00:00:31.120000	-4.943011
0 days 00:00:31.130000	-5.149216
0 days 00:00:31.140000	-5.232905000000001
0 days 00:00:31.150000	-5.038278
0 days 00:00:31.160000	-4.7118459999999995
0 days 00:00:31.170000	-4.382193
0 days 00:00:31.180000	-3.772654
0 days 00:00:31.190000	-3.255782
0 days 00:00:31.200000	-2.7523470000000003
0 days 00:00:31.210000	-2.3089630000000003
0 days 00:00:31.220000	-1.843951
0 days 00:00:31.230000	-1.333294
0 days 00:00:31.240000	-0.790008
0 days 00:00:31.250000	-0.269277
