# Supplementary material for: A topological data analysis-based method for gait signals with an application to the study of multiple sclerosis
Source: PLoS One. 2022 May 13;17(5):e0268475. doi: 10.1371/journal.pone.0268475 (PMC9106173; doi:10.1371/journal.pone.0268475)
Supplement: S1 Data — (ZIP) [file pone.0268475.s005.zip › PlosOneData/Pathological_subjects/MS_155]

	Gyr_Y
0 days 00:00:26.820000	-0.005719
0 days 00:00:26.830000	-1.6454389999999999
0 days 00:00:26.840000	-2.398682
0 days 00:00:26.850000	-1.8739540000000001
0 days 00:00:26.860000	-2.227013
0 days 00:00:26.870000	-3.084031
0 days 00:00:26.880000	-2.836928
0 days 00:00:26.890000	-2.3281650000000003
0 days 00:00:26.900000	-2.126271
0 days 00:00:26.910000	-1.958516
0 days 00:00:26.920000	-1.747475
0 days 00:00:26.930000	-1.50286
0 days 00:00:26.940000	-0.9300870000000001
0 days 00:00:26.950000	-0.37137
0 days 00:00:26.960000	-0.22053299999999998
0 days 00:00:26.970000	-0.200424
0 days 00:00:26.980000	-0.187925
0 days 00:00:26.990000	-0.1438
0 days 00:00:27	-0.13458
0 days 00:00:27.010000	-0.126522
0 days 00:00:27.020000	-0.11869500000000001
0 days 00:00:27.030000	-0.128371
0 days 00:00:27.040000	-0.131064
0 days 00:00:27.050000	-0.117049
0 days 00:00:27.060000	-0.09051100000000001
0 days 00:00:27.070000	-0.04554
0 days 00:00:27.080000	-0.011382999999999999
0 days 00:00:27.090000	0.022634
0 days 00:00:27.100000	0.040445
0 days 00:00:27.110000	0.051745000000000006
0 days 00:00:27.120000	0.055186
0 days 00:00:27.130000	0.050751
0 days 00:00:27.140000	0.049554
0 days 00:00:27.150000	0.052215
0 days 00:00:27.160000	0.054222
0 days 00:00:27.170000	0.057420000000000006
0 days 00:00:27.180000	0.064977
0 days 00:00:27.190000	0.06736900000000001
0 days 00:00:27.200000	0.071374
0 days 00:00:27.210000	0.073259
0 days 00:00:27.220000	0.070786
0 days 00:00:27.230000	0.06614600000000001
0 days 00:00:27.240000	0.06267
0 days 00:00:27.250000	0.055986
0 days 00:00:27.260000	0.047887
0 days 00:00:27.270000	0.050544
0 days 00:00:27.280000	0.047337
0 days 00:00:27.290000	0.04711
0 days 00:00:27.300000	0.047855
0 days 00:00:27.310000	0.045784
0 days 00:00:27.320000	0.044249000000000004
0 days 00:00:27.330000	0.042988
0 days 00:00:27.340000	0.036854000000000005
0 days 00:00:27.350000	0.037162
0 days 00:00:27.360000	0.030483
0 days 00:00:27.370000	0.027381
0 days 00:00:27.380000	0.022437000000000002
0 days 00:00:27.390000	0.020169
0 days 00:00:27.400000	0.012798
0 days 00:00:27.410000	0.014224
0 days 00:00:27.420000	0.004978
0 days 00:00:27.430000	-0.001281
0 days 00:00:27.440000	-0.004549
0 days 00:00:27.450000	-0.010887
0 days 00:00:27.460000	-0.020525
0 days 00:00:27.470000	-0.020048
0 days 00:00:27.480000	-0.018007
0 days 00:00:27.490000	-0.011637
0 days 00:00:27.500000	-0.011468
0 days 00:00:27.510000	-0.003536
0 days 00:00:27.520000	-0.0009939999999999999
0 days 00:00:27.530000	-0.00027
0 days 00:00:27.540000	-0.000134
0 days 00:00:27.550000	0.000529
0 days 00:00:27.560000	0.005733
0 days 00:00:27.570000	0.008652
0 days 00:00:27.580000	0.010713
0 days 00:00:27.590000	0.015574000000000001
0 days 00:00:27.600000	0.016296
0 days 00:00:27.610000	0.011347
0 days 00:00:27.620000	0.012157
0 days 00:00:27.630000	0.010514
0 days 00:00:27.640000	0.006397
0 days 00:00:27.650000	0.004843999999999999
0 days 00:00:27.660000	-0.000981
0 days 00:00:27.670000	0.0008150000000000001
0 days 00:00:27.680000	-0.006459
0 days 00:00:27.690000	-0.011539
0 days 00:00:27.700000	-0.014978
0 days 00:00:27.710000	-0.015786
0 days 00:00:27.720000	-0.014669999999999999
0 days 00:00:27.730000	-0.023406
0 days 00:00:27.740000	-0.019508
0 days 00:00:27.750000	-0.022789
0 days 00:00:27.760000	-0.025021
0 days 00:00:27.770000	-0.023813
0 days 00:00:27.780000	-0.024029
0 days 00:00:27.790000	-0.019916
0 days 00:00:27.800000	-0.011452
0 days 00:00:27.810000	-0.00687
0 days 00:00:27.820000	0.0009369999999999999
0 days 00:00:27.830000	0.0067280000000000005
0 days 00:00:27.840000	0.009053
0 days 00:00:27.850000	0.006038
0 days 00:00:27.860000	0.002572
0 days 00:00:27.870000	-0.001397
0 days 00:00:27.880000	-0.005838
0 days 00:00:27.890000	-0.015497
0 days 00:00:27.900000	-0.020461
0 days 00:00:27.910000	-0.018516
0 days 00:00:27.920000	-0.022169
0 days 00:00:27.930000	-0.025612
0 days 00:00:27.940000	-0.027768
0 days 00:00:27.950000	-0.033849000000000004
0 days 00:00:27.960000	-0.041156
0 days 00:00:27.970000	-0.056351
0 days 00:00:27.980000	-0.076664
0 days 00:00:27.990000	-0.099264
0 days 00:00:28	-0.12024100000000001
0 days 00:00:28.010000	-0.15763
0 days 00:00:28.020000	-0.199
0 days 00:00:28.030000	-0.239519
0 days 00:00:28.040000	-0.289013
0 days 00:00:28.050000	-0.364725
0 days 00:00:28.060000	-0.478096
0 days 00:00:28.070000	-0.578306
0 days 00:00:28.080000	-0.680619
0 days 00:00:28.090000	-0.77693
0 days 00:00:28.100000	-0.872922
0 days 00:00:28.110000	-0.9718450000000001
0 days 00:00:28.120000	-1.066163
0 days 00:00:28.130000	-1.163669
0 days 00:00:28.140000	-1.253635
0 days 00:00:28.150000	-1.338043
0 days 00:00:28.160000	-1.409211
0 days 00:00:28.170000	-1.469769
0 days 00:00:28.180000	-1.516343
0 days 00:00:28.190000	-1.548339
0 days 00:00:28.200000	-1.563369
0 days 00:00:28.210000	-1.56916
0 days 00:00:28.220000	-1.5663559999999999
0 days 00:00:28.230000	-1.559383
0 days 00:00:28.240000	-1.5544360000000002
0 days 00:00:28.250000	-1.556549
0 days 00:00:28.260000	-1.5818450000000002
0 days 00:00:28.270000	-1.637715
0 days 00:00:28.280000	-1.709568
0 days 00:00:28.290000	-1.792557
0 days 00:00:28.300000	-1.883113
0 days 00:00:28.310000	-1.9720220000000002
0 days 00:00:28.320000	-2.068894
0 days 00:00:28.330000	-2.174159
0 days 00:00:28.340000	-2.263518
0 days 00:00:28.350000	-2.364266
0 days 00:00:28.360000	-2.449566
0 days 00:00:28.370000	-2.5159529999999997
0 days 00:00:28.380000	-2.5988450000000003
0 days 00:00:28.390000	-2.6678990000000002
0 days 00:00:28.400000	-2.743777
0 days 00:00:28.410000	-2.8025450000000003
0 days 00:00:28.420000	-2.8559069999999998
0 days 00:00:28.430000	-2.885357
0 days 00:00:28.440000	-2.8957439999999997
0 days 00:00:28.450000	-2.8603560000000003
0 days 00:00:28.460000	-2.817869
0 days 00:00:28.470000	-2.774496
0 days 00:00:28.480000	-2.7460560000000003
0 days 00:00:28.490000	-2.635513
0 days 00:00:28.500000	-2.264087
0 days 00:00:28.510000	-1.298616
0 days 00:00:28.520000	-0.065898
0 days 00:00:28.530000	0.740685
0 days 00:00:28.540000	1.112894
0 days 00:00:28.550000	1.442424
0 days 00:00:28.560000	1.875274
0 days 00:00:28.570000	2.3300650000000003
0 days 00:00:28.580000	2.6524080000000003
0 days 00:00:28.590000	2.737397
0 days 00:00:28.600000	2.605496
0 days 00:00:28.610000	2.438475
0 days 00:00:28.620000	2.401341
0 days 00:00:28.630000	2.5434349999999997
0 days 00:00:28.640000	2.828055
0 days 00:00:28.650000	3.141293
0 days 00:00:28.660000	3.382771
0 days 00:00:28.670000	3.5340589999999996
0 days 00:00:28.680000	3.626361
0 days 00:00:28.690000	3.661169
0 days 00:00:28.700000	3.671731
0 days 00:00:28.710000	3.662525
0 days 00:00:28.720000	3.637973
0 days 00:00:28.730000	3.61635
0 days 00:00:28.740000	3.594839
0 days 00:00:28.750000	3.5845580000000004
0 days 00:00:28.760000	3.5910230000000003
0 days 00:00:28.770000	3.573146
0 days 00:00:28.780000	3.50817
0 days 00:00:28.790000	3.3833019999999996
0 days 00:00:28.800000	3.2217580000000003
0 days 00:00:28.810000	3.061713
0 days 00:00:28.820000	2.894164
0 days 00:00:28.830000	2.66228
0 days 00:00:28.840000	2.328569
0 days 00:00:28.850000	1.851794
0 days 00:00:28.860000	1.285501
0 days 00:00:28.870000	0.7483420000000001
0 days 00:00:28.880000	0.277143
0 days 00:00:28.890000	-0.20899299999999998
0 days 00:00:28.900000	-0.101452
0 days 00:00:28.910000	0.48154600000000003
0 days 00:00:28.920000	1.3523290000000001
0 days 00:00:28.930000	2.3196220000000003
0 days 00:00:28.940000	3.118835
0 days 00:00:28.950000	3.52032
0 days 00:00:28.960000	3.3879449999999998
0 days 00:00:28.970000	2.821371
0 days 00:00:28.980000	2.0086
0 days 00:00:28.990000	1.0618969999999999
0 days 00:00:29	0.088008
0 days 00:00:29.010000	-0.9953069999999999
0 days 00:00:29.020000	-2.072819
0 days 00:00:29.030000	-1.596115
0 days 00:00:29.040000	-0.772543
0 days 00:00:29.050000	-1.5354139999999998
0 days 00:00:29.060000	-2.090764
0 days 00:00:29.070000	-1.7307439999999998
0 days 00:00:29.080000	-1.654309
0 days 00:00:29.090000	-1.7556889999999998
0 days 00:00:29.100000	-1.599851
0 days 00:00:29.110000	-1.3991280000000001
0 days 00:00:29.120000	-1.0889280000000001
0 days 00:00:29.130000	-0.64549
0 days 00:00:29.140000	-0.381556
0 days 00:00:29.150000	-0.300062
0 days 00:00:29.160000	-0.229384
0 days 00:00:29.170000	-0.151495
0 days 00:00:29.180000	-0.09492300000000001
0 days 00:00:29.190000	-0.074991
0 days 00:00:29.200000	-0.052721000000000004
0 days 00:00:29.210000	-0.033674
0 days 00:00:29.220000	-0.019039
0 days 00:00:29.230000	-0.008294
0 days 00:00:29.240000	0.00589
0 days 00:00:29.250000	0.009218
0 days 00:00:29.260000	0.012496
0 days 00:00:29.270000	0.005703
0 days 00:00:29.280000	-0.002669
0 days 00:00:29.290000	-0.031594
0 days 00:00:29.300000	-0.074326
0 days 00:00:29.310000	-0.109623
0 days 00:00:29.320000	-0.130168
0 days 00:00:29.330000	-0.130352
0 days 00:00:29.340000	-0.10075
0 days 00:00:29.350000	-0.06879299999999999
0 days 00:00:29.360000	-0.020736
0 days 00:00:29.370000	0.016656999999999998
0 days 00:00:29.380000	0.037051
0 days 00:00:29.390000	0.045679000000000004
0 days 00:00:29.400000	0.044657
0 days 00:00:29.410000	0.03821
0 days 00:00:29.420000	0.031445
0 days 00:00:29.430000	0.020463
0 days 00:00:29.440000	0.018152
0 days 00:00:29.450000	0.019822
0 days 00:00:29.460000	0.026251
0 days 00:00:29.470000	0.021167
0 days 00:00:29.480000	0.015296
0 days 00:00:29.490000	0.008993000000000001
0 days 00:00:29.500000	-0.005002
0 days 00:00:29.510000	-0.01179
0 days 00:00:29.520000	-0.021985
0 days 00:00:29.530000	-0.024876
0 days 00:00:29.540000	-0.030099
0 days 00:00:29.550000	-0.034119
0 days 00:00:29.560000	-0.03975
0 days 00:00:29.570000	-0.037794
0 days 00:00:29.580000	-0.042862
0 days 00:00:29.590000	-0.043785000000000004
0 days 00:00:29.600000	-0.049572000000000005
0 days 00:00:29.610000	-0.055036
0 days 00:00:29.620000	-0.061269000000000004
0 days 00:00:29.630000	-0.064292
0 days 00:00:29.640000	-0.06564
0 days 00:00:29.650000	-0.066425
0 days 00:00:29.660000	-0.061653
0 days 00:00:29.670000	-0.06341799999999999
0 days 00:00:29.680000	-0.06289199999999999
0 days 00:00:29.690000	-0.057339999999999995
0 days 00:00:29.700000	-0.05204400000000001
0 days 00:00:29.710000	-0.043179
0 days 00:00:29.720000	-0.039541
0 days 00:00:29.730000	-0.029324
0 days 00:00:29.740000	-0.02314
0 days 00:00:29.750000	-0.014163999999999998
0 days 00:00:29.760000	-0.006409000000000001
0 days 00:00:29.770000	-0.0033450000000000003
0 days 00:00:29.780000	-0.0035600000000000002
0 days 00:00:29.790000	-0.002991
0 days 00:00:29.800000	-0.009126
0 days 00:00:29.810000	-0.008572
0 days 00:00:29.820000	-0.023372
0 days 00:00:29.830000	-0.025611000000000002
0 days 00:00:29.840000	-0.028783
0 days 00:00:29.850000	-0.029767000000000002
0 days 00:00:29.860000	-0.02908
0 days 00:00:29.870000	-0.029651
0 days 00:00:29.880000	-0.024228
0 days 00:00:29.890000	-0.016555
0 days 00:00:29.900000	-0.014337
0 days 00:00:29.910000	0.00028700000000000004
0 days 00:00:29.920000	0.00895
0 days 00:00:29.930000	0.010957999999999999
0 days 00:00:29.940000	0.013055
0 days 00:00:29.950000	0.012001999999999999
0 days 00:00:29.960000	0.015362
0 days 00:00:29.970000	0.009489000000000001
0 days 00:00:29.980000	0.010234
0 days 00:00:29.990000	0.003165
0 days 00:00:30	-0.011337
0 days 00:00:30.010000	-0.029286000000000003
0 days 00:00:30.020000	-0.054009
0 days 00:00:30.030000	-0.081207
0 days 00:00:30.040000	-0.112381
0 days 00:00:30.050000	-0.156217
0 days 00:00:30.060000	-0.20255499999999999
0 days 00:00:30.070000	-0.266231
0 days 00:00:30.080000	-0.340882
0 days 00:00:30.090000	-0.43509200000000003
0 days 00:00:30.100000	-0.545696
0 days 00:00:30.110000	-0.666647
0 days 00:00:30.120000	-0.7710600000000001
0 days 00:00:30.130000	-0.8640260000000001
0 days 00:00:30.140000	-0.9577100000000001
0 days 00:00:30.150000	-1.052366
0 days 00:00:30.160000	-1.154212
0 days 00:00:30.170000	-1.255252
0 days 00:00:30.180000	-1.351449
0 days 00:00:30.190000	-1.4471100000000001
0 days 00:00:30.200000	-1.544881
0 days 00:00:30.210000	-1.648032
0 days 00:00:30.220000	-1.746949
0 days 00:00:30.230000	-1.841806
0 days 00:00:30.240000	-1.941028
0 days 00:00:30.250000	-2.028388
0 days 00:00:30.260000	-2.104936
0 days 00:00:30.270000	-2.1604669999999997
0 days 00:00:30.280000	-2.205133
0 days 00:00:30.290000	-2.251461
0 days 00:00:30.300000	-2.296932
0 days 00:00:30.310000	-2.3384840000000002
0 days 00:00:30.320000	-2.393767
0 days 00:00:30.330000	-2.45959
0 days 00:00:30.340000	-2.531414
0 days 00:00:30.350000	-2.604778
0 days 00:00:30.360000	-2.6856400000000002
0 days 00:00:30.370000	-2.733371
0 days 00:00:30.380000	-2.76608
0 days 00:00:30.390000	-2.813486
0 days 00:00:30.400000	-2.880369
0 days 00:00:30.410000	-2.958569
0 days 00:00:30.420000	-3.0144439999999997
0 days 00:00:30.430000	-3.047256
0 days 00:00:30.440000	-3.0388330000000003
0 days 00:00:30.450000	-2.999945
0 days 00:00:30.460000	-2.961199
0 days 00:00:30.470000	-2.947506
0 days 00:00:30.480000	-2.880414
0 days 00:00:30.490000	-2.566789
0 days 00:00:30.500000	-1.749575
0 days 00:00:30.510000	-0.34429299999999996
0 days 00:00:30.520000	0.670813
0 days 00:00:30.530000	1.041696
0 days 00:00:30.540000	1.350802
0 days 00:00:30.550000	1.8245689999999999
0 days 00:00:30.560000	2.3552470000000003
0 days 00:00:30.570000	2.783686
0 days 00:00:30.580000	2.928442
0 days 00:00:30.590000	2.6970389999999997
0 days 00:00:30.600000	2.2753200000000002
0 days 00:00:30.610000	1.978147
0 days 00:00:30.620000	1.9869990000000002
0 days 00:00:30.630000	2.257241
0 days 00:00:30.640000	2.59278
0 days 00:00:30.650000	2.802782
0 days 00:00:30.660000	2.880177
0 days 00:00:30.670000	2.9302580000000003
0 days 00:00:30.680000	3.0325290000000003
0 days 00:00:30.690000	3.165106
0 days 00:00:30.700000	3.275789
0 days 00:00:30.710000	3.3539809999999997
0 days 00:00:30.720000	3.4049379999999996
0 days 00:00:30.730000	3.4443230000000002
0 days 00:00:30.740000	3.458879
0 days 00:00:30.750000	3.448914
0 days 00:00:30.760000	3.43865
0 days 00:00:30.770000	3.431333
0 days 00:00:30.780000	3.4322169999999996
0 days 00:00:30.790000	3.433958
0 days 00:00:30.800000	3.3944669999999997
0 days 00:00:30.810000	3.2916540000000003
0 days 00:00:30.820000	3.157571
0 days 00:00:30.830000	3.016509
0 days 00:00:30.840000	2.852591
0 days 00:00:30.850000	2.640172
0 days 00:00:30.860000	2.377684
0 days 00:00:30.870000	2.089264
0 days 00:00:30.880000	1.8218919999999998
0 days 00:00:30.890000	1.603566
0 days 00:00:30.900000	1.446412
0 days 00:00:30.910000	1.33047
0 days 00:00:30.920000	1.249434
0 days 00:00:30.930000	1.262964
0 days 00:00:30.940000	1.392478
0 days 00:00:30.950000	1.595695
0 days 00:00:30.960000	1.831289
0 days 00:00:30.970000	2.0169099999999998
0 days 00:00:30.980000	2.091253
0 days 00:00:30.990000	2.026818
0 days 00:00:31	1.8083740000000001
0 days 00:00:31.010000	1.533649
0 days 00:00:31.020000	1.260486
0 days 00:00:31.030000	0.9846370000000001
0 days 00:00:31.040000	0.6164430000000001
0 days 00:00:31.050000	0.097329
0 days 00:00:31.060000	-0.843619
0 days 00:00:31.070000	-1.495204
0 days 00:00:31.080000	-0.7900010000000001
0 days 00:00:31.090000	-1.337906
0 days 00:00:31.100000	-2.340591
0 days 00:00:31.110000	-2.07842
0 days 00:00:31.120000	-1.4909219999999999
0 days 00:00:31.130000	-1.449355
0 days 00:00:31.140000	-1.459267
0 days 00:00:31.150000	-1.394095
0 days 00:00:31.160000	-1.369823
0 days 00:00:31.170000	-1.2340950000000002
0 days 00:00:31.180000	-1.0677969999999999
0 days 00:00:31.190000	-0.9535459999999999
0 days 00:00:31.200000	-0.8221860000000001
0 days 00:00:31.210000	-0.7024279999999999
0 days 00:00:31.220000	-0.615931
0 days 00:00:31.230000	-0.534546
0 days 00:00:31.240000	-0.46954700000000005
0 days 00:00:31.250000	-0.435985
0 days 00:00:31.260000	-0.42504
0 days 00:00:31.270000	-0.445647
0 days 00:00:31.280000	-0.46974099999999996
0 days 00:00:31.290000	-0.490537
0 days 00:00:31.300000	-0.514864
0 days 00:00:31.310000	-0.5433979999999999
0 days 00:00:31.320000	-0.5667939999999999
0 days 00:00:31.330000	-0.588106
0 days 00:00:31.340000	-0.574275
0 days 00:00:31.350000	-0.50789
0 days 00:00:31.360000	-0.45388199999999995
0 days 00:00:31.370000	-0.386027
0 days 00:00:31.380000	-0.295823
0 days 00:00:31.390000	-0.197256
0 days 00:00:31.400000	-0.12038499999999999
0 days 00:00:31.410000	-0.07426100000000001
0 days 00:00:31.420000	-0.031602
0 days 00:00:31.430000	-0.012376999999999999
0 days 00:00:31.440000	0.005287
0 days 00:00:31.450000	0.012192
0 days 00:00:31.460000	0.019475
0 days 00:00:31.470000	0.018789
0 days 00:00:31.480000	0.018976
0 days 00:00:31.490000	0.016048
0 days 00:00:31.500000	0.014243
0 days 00:00:31.510000	0.017848
0 days 00:00:31.520000	0.020207
0 days 00:00:31.530000	0.019019
0 days 00:00:31.540000	0.018704
0 days 00:00:31.550000	0.014527000000000002
0 days 00:00:31.560000	0.014528
0 days 00:00:31.570000	0.009723
0 days 00:00:31.580000	0.007174
0 days 00:00:31.590000	0.007157999999999999
0 days 00:00:31.600000	0.004058
0 days 00:00:31.610000	-0.00595
0 days 00:00:31.620000	-0.013163999999999999
0 days 00:00:31.630000	-0.027961
0 days 00:00:31.640000	-0.035602999999999996
0 days 00:00:31.650000	-0.047573000000000004
0 days 00:00:31.660000	-0.059820000000000005
0 days 00:00:31.670000	-0.062123000000000005
0 days 00:00:31.680000	-0.06360700000000001
0 days 00:00:31.690000	-0.062818
0 days 00:00:31.700000	-0.060908000000000004
0 days 00:00:31.710000	-0.053847000000000006
0 days 00:00:31.720000	-0.047238999999999996
0 days 00:00:31.730000	-0.045814999999999995
0 days 00:00:31.740000	-0.030481
0 days 00:00:31.750000	-0.023956
0 days 00:00:31.760000	-0.018443
0 days 00:00:31.770000	-0.009928
0 days 00:00:31.780000	-0.007443000000000001
0 days 00:00:31.790000	-0.005719
0 days 00:00:31.800000	-0.0063219999999999995
0 days 00:00:31.810000	-0.021449
0 days 00:00:31.820000	-0.021572
0 days 00:00:31.830000	-0.032856
0 days 00:00:31.840000	-0.035919
0 days 00:00:31.850000	-0.038526
0 days 00:00:31.860000	-0.041951999999999996
0 days 00:00:31.870000	-0.046236
0 days 00:00:31.880000	-0.052472000000000005
0 days 00:00:31.890000	-0.049964999999999996
0 days 00:00:31.900000	-0.054274
0 days 00:00:31.910000	-0.05970399999999999
0 days 00:00:31.920000	-0.058546
0 days 00:00:31.930000	-0.05729600000000001
0 days 00:00:31.940000	-0.047932
0 days 00:00:31.950000	-0.035515
0 days 00:00:31.960000	-0.026091000000000003
0 days 00:00:31.970000	-0.017200999999999998
0 days 00:00:31.980000	-0.014825999999999999
0 days 00:00:31.990000	-0.018871000000000002
0 days 00:00:32	-0.032067
0 days 00:00:32.010000	-0.04432
0 days 00:00:32.020000	-0.060878999999999996
0 days 00:00:32.030000	-0.076124
0 days 00:00:32.040000	-0.083892
0 days 00:00:32.050000	-0.093788
0 days 00:00:32.060000	-0.096312
0 days 00:00:32.070000	-0.09854600000000001
0 days 00:00:32.080000	-0.1093
0 days 00:00:32.090000	-0.11731199999999999
0 days 00:00:32.100000	-0.13278399999999999
0 days 00:00:32.110000	-0.15264
0 days 00:00:32.120000	-0.19201500000000002
0 days 00:00:32.130000	-0.240727
0 days 00:00:32.140000	-0.305771
0 days 00:00:32.150000	-0.376447
0 days 00:00:32.160000	-0.46152
0 days 00:00:32.170000	-0.5607770000000001
0 days 00:00:32.180000	-0.678717
0 days 00:00:32.190000	-0.816289
0 days 00:00:32.200000	-0.944946
0 days 00:00:32.210000	-1.065315
0 days 00:00:32.220000	-1.182885
0 days 00:00:32.230000	-1.294771
0 days 00:00:32.240000	-1.398879
0 days 00:00:32.250000	-1.497894
0 days 00:00:32.260000	-1.593966
0 days 00:00:32.270000	-1.684666
0 days 00:00:32.280000	-1.78303
0 days 00:00:32.290000	-1.880552
0 days 00:00:32.300000	-1.980736
0 days 00:00:32.310000	-2.061125
0 days 00:00:32.320000	-2.123337
0 days 00:00:32.330000	-2.167817
0 days 00:00:32.340000	-2.199073
0 days 00:00:32.350000	-2.2163180000000002
0 days 00:00:32.360000	-2.214531
0 days 00:00:32.370000	-2.215482
0 days 00:00:32.380000	-2.223893
0 days 00:00:32.390000	-2.232606
0 days 00:00:32.400000	-2.280017
0 days 00:00:32.410000	-2.349961
0 days 00:00:32.420000	-2.451912
0 days 00:00:32.430000	-2.5493080000000004
0 days 00:00:32.440000	-2.64302
0 days 00:00:32.450000	-2.73517
0 days 00:00:32.460000	-2.839069
0 days 00:00:32.470000	-2.9203650000000003
0 days 00:00:32.480000	-3.011431
0 days 00:00:32.490000	-3.083832
0 days 00:00:32.500000	-3.123314
0 days 00:00:32.510000	-3.121771
0 days 00:00:32.520000	-3.084434
0 days 00:00:32.530000	-3.021214
0 days 00:00:32.540000	-2.973027
0 days 00:00:32.550000	-2.931412
0 days 00:00:32.560000	-2.7207220000000003
0 days 00:00:32.570000	-2.47615
0 days 00:00:32.580000	-1.554516
0 days 00:00:32.590000	-0.091927
0 days 00:00:32.600000	0.747907
0 days 00:00:32.610000	1.1006559999999999
0 days 00:00:32.620000	1.432389
0 days 00:00:32.630000	1.8903590000000001
0 days 00:00:32.640000	2.406327
0 days 00:00:32.650000	2.840369
0 days 00:00:32.660000	2.9970380000000003
0 days 00:00:32.670000	2.685668
0 days 00:00:32.680000	2.2065040000000002
0 days 00:00:32.690000	2.064146
0 days 00:00:32.700000	2.387419
0 days 00:00:32.710000	2.929908
0 days 00:00:32.720000	3.330549
0 days 00:00:32.730000	3.482335
0 days 00:00:32.740000	3.548458
0 days 00:00:32.750000	3.6631949999999995
0 days 00:00:32.760000	3.8165699999999996
0 days 00:00:32.770000	3.8964790000000002
0 days 00:00:32.780000	3.827528
0 days 00:00:32.790000	3.6730660000000004
0 days 00:00:32.800000	3.4927910000000004
0 days 00:00:32.810000	3.339547
0 days 00:00:32.820000	3.211911
0 days 00:00:32.830000	3.1178049999999997
0 days 00:00:32.840000	3.048232
0 days 00:00:32.850000	3.029671
0 days 00:00:32.860000	3.0246880000000003
0 days 00:00:32.870000	3.0156009999999998
0 days 00:00:32.880000	3.009103
0 days 00:00:32.890000	2.991282
0 days 00:00:32.900000	2.9439130000000002
0 days 00:00:32.910000	2.88496
0 days 00:00:32.920000	2.787791
0 days 00:00:32.930000	2.64581
0 days 00:00:32.940000	2.507311
0 days 00:00:32.950000	2.418411
0 days 00:00:32.960000	2.405801
0 days 00:00:32.970000	2.380195
0 days 00:00:32.980000	2.296193
0 days 00:00:32.990000	2.144684
0 days 00:00:33	1.942025
0 days 00:00:33.010000	1.7138360000000001
0 days 00:00:33.020000	1.451044
0 days 00:00:33.030000	1.180109
0 days 00:00:33.040000	0.9298799999999999
0 days 00:00:33.050000	0.722294
0 days 00:00:33.060000	0.542971
0 days 00:00:33.070000	0.40531300000000003
0 days 00:00:33.080000	0.284224
0 days 00:00:33.090000	0.23472800000000002
0 days 00:00:33.100000	0.248964
0 days 00:00:33.110000	0.369404
0 days 00:00:33.120000	0.559083
0 days 00:00:33.130000	0.864439
0 days 00:00:33.140000	1.212092
0 days 00:00:33.150000	1.428563
0 days 00:00:33.160000	1.359226
0 days 00:00:33.170000	0.9214
0 days 00:00:33.180000	0.193179
0 days 00:00:33.190000	-0.62446
0 days 00:00:33.200000	-1.195065
0 days 00:00:33.210000	-2.355359
0 days 00:00:33.220000	0.002111
0 days 00:00:33.230000	-0.8126180000000001
0 days 00:00:33.240000	-3.8064120000000004
0 days 00:00:33.250000	-3.264097
0 days 00:00:33.260000	-1.473589
0 days 00:00:33.270000	-1.287966
0 days 00:00:33.280000	-1.581161
0 days 00:00:33.290000	-1.485857
0 days 00:00:33.300000	-1.488027
0 days 00:00:33.310000	-1.418873
0 days 00:00:33.320000	-1.211048
0 days 00:00:33.330000	-1.148899
0 days 00:00:33.340000	-1.119184
0 days 00:00:33.350000	-0.9224620000000001
0 days 00:00:33.360000	-0.614478
0 days 00:00:33.370000	-0.40787199999999996
0 days 00:00:33.380000	-0.300649
0 days 00:00:33.390000	-0.247454
0 days 00:00:33.400000	-0.202032
0 days 00:00:33.410000	-0.174725
0 days 00:00:33.420000	-0.164373
0 days 00:00:33.430000	-0.154075
0 days 00:00:33.440000	-0.14845
0 days 00:00:33.450000	-0.14383900000000002
0 days 00:00:33.460000	-0.15303699999999998
0 days 00:00:33.470000	-0.158718
0 days 00:00:33.480000	-0.160915
0 days 00:00:33.490000	-0.165002
0 days 00:00:33.500000	-0.169471
0 days 00:00:33.510000	-0.171327
0 days 00:00:33.520000	-0.16401300000000002
0 days 00:00:33.530000	-0.143609
0 days 00:00:33.540000	-0.115513
0 days 00:00:33.550000	-0.08101599999999999
0 days 00:00:33.560000	-0.048287000000000004
0 days 00:00:33.570000	-0.017999
0 days 00:00:33.580000	0.007031
0 days 00:00:33.590000	0.028824000000000002
0 days 00:00:33.600000	0.040925
0 days 00:00:33.610000	0.043637999999999996
0 days 00:00:33.620000	0.042878
0 days 00:00:33.630000	0.038044999999999995
0 days 00:00:33.640000	0.023474000000000002
0 days 00:00:33.650000	0.018444
0 days 00:00:33.660000	0.016509
0 days 00:00:33.670000	0.012217
0 days 00:00:33.680000	0.012218000000000001
0 days 00:00:33.690000	0.013341
0 days 00:00:33.700000	0.009818
0 days 00:00:33.710000	0.002058
0 days 00:00:33.720000	-0.001259
0 days 00:00:33.730000	-0.005145
0 days 00:00:33.740000	-0.012077
0 days 00:00:33.750000	-0.014734
0 days 00:00:33.760000	-0.020452
0 days 00:00:33.770000	-0.027645999999999997
0 days 00:00:33.780000	-0.033059
0 days 00:00:33.790000	-0.036789999999999996
0 days 00:00:33.800000	-0.045781999999999996
0 days 00:00:33.810000	-0.052023
0 days 00:00:33.820000	-0.0503
0 days 00:00:33.830000	-0.052238
0 days 00:00:33.840000	-0.050602
0 days 00:00:33.850000	-0.050394
0 days 00:00:33.860000	-0.046454
0 days 00:00:33.870000	-0.046454
0 days 00:00:33.880000	-0.040292
0 days 00:00:33.890000	-0.035087
0 days 00:00:33.900000	-0.019177
0 days 00:00:33.910000	-0.012903
0 days 00:00:33.920000	-0.010256999999999999
0 days 00:00:33.930000	-0.006495999999999999
0 days 00:00:33.940000	0.000696
0 days 00:00:33.950000	0.005241
0 days 00:00:33.960000	0.009687999999999999
0 days 00:00:33.970000	0.010812
0 days 00:00:33.980000	0.009904000000000001
0 days 00:00:33.990000	0.011267000000000001
0 days 00:00:34	0.010093000000000001
0 days 00:00:34.010000	0.009840999999999999
0 days 00:00:34.020000	0.008149
0 days 00:00:34.030000	0.007497
0 days 00:00:34.040000	0.012414
0 days 00:00:34.050000	0.008742
0 days 00:00:34.060000	0.009815
0 days 00:00:34.070000	0.002809
0 days 00:00:34.080000	-0.000365
0 days 00:00:34.090000	-0.008334999999999999
0 days 00:00:34.100000	-0.011758
0 days 00:00:34.110000	-0.0191
0 days 00:00:34.120000	-0.013600999999999999
0 days 00:00:34.130000	-0.017733000000000002
0 days 00:00:34.140000	-0.015330000000000002
0 days 00:00:34.150000	-0.017692
0 days 00:00:34.160000	-0.014244999999999999
0 days 00:00:34.170000	-0.01345
0 days 00:00:34.180000	-0.015365
0 days 00:00:34.190000	-0.010597
0 days 00:00:34.200000	-0.0066370000000000005
0 days 00:00:34.210000	-0.001077
0 days 00:00:34.220000	-0.0016879999999999998
0 days 00:00:34.230000	6.8e-05
0 days 00:00:34.240000	-0.0022370000000000003
0 days 00:00:34.250000	-0.005945000000000001
0 days 00:00:34.260000	-0.011653
0 days 00:00:34.270000	-0.015999
0 days 00:00:34.280000	-0.022868
0 days 00:00:34.290000	-0.030794
0 days 00:00:34.300000	-0.037825
0 days 00:00:34.310000	-0.053161
0 days 00:00:34.320000	-0.063264
0 days 00:00:34.330000	-0.068731
0 days 00:00:34.340000	-0.076085
0 days 00:00:34.350000	-0.084075
0 days 00:00:34.360000	-0.098367
0 days 00:00:34.370000	-0.110168
0 days 00:00:34.380000	-0.120298
0 days 00:00:34.390000	-0.128552
0 days 00:00:34.400000	-0.141372
0 days 00:00:34.410000	-0.138652
0 days 00:00:34.420000	-0.14413
0 days 00:00:34.430000	-0.172275
0 days 00:00:34.440000	-0.18759800000000001
0 days 00:00:34.450000	-0.203495
0 days 00:00:34.460000	-0.212934
0 days 00:00:34.470000	-0.23754
0 days 00:00:34.480000	-0.275025
0 days 00:00:34.490000	-0.316631
0 days 00:00:34.500000	-0.353003
0 days 00:00:34.510000	-0.380703
0 days 00:00:34.520000	-0.41035
0 days 00:00:34.530000	-0.444808
0 days 00:00:34.540000	-0.490896
0 days 00:00:34.550000	-0.549148
0 days 00:00:34.560000	-0.614779
0 days 00:00:34.570000	-0.6936859999999999
0 days 00:00:34.580000	-0.778098
0 days 00:00:34.590000	-0.865089
0 days 00:00:34.600000	-0.9379120000000001
0 days 00:00:34.610000	-0.9957540000000001
0 days 00:00:34.620000	-1.041454
0 days 00:00:34.630000	-1.078099
0 days 00:00:34.640000	-1.097244
0 days 00:00:34.650000	-1.1062299999999998
0 days 00:00:34.660000	-1.107892
0 days 00:00:34.670000	-1.104495
0 days 00:00:34.680000	-1.091807
0 days 00:00:34.690000	-1.078846
0 days 00:00:34.700000	-1.056337
0 days 00:00:34.710000	-1.028925
0 days 00:00:34.720000	-1.0075530000000001
0 days 00:00:34.730000	-0.9863930000000001
0 days 00:00:34.740000	-0.965799
0 days 00:00:34.750000	-0.950249
0 days 00:00:34.760000	-0.9358620000000001
0 days 00:00:34.770000	-0.9328280000000001
0 days 00:00:34.780000	-0.9469139999999999
0 days 00:00:34.790000	-0.9694879999999999
0 days 00:00:34.800000	-1.007155
0 days 00:00:34.810000	-1.05703
0 days 00:00:34.820000	-1.111375
0 days 00:00:34.830000	-1.17497
0 days 00:00:34.840000	-1.251758
0 days 00:00:34.850000	-1.325971
0 days 00:00:34.860000	-1.404733
0 days 00:00:34.870000	-1.489758
0 days 00:00:34.880000	-1.566278
0 days 00:00:34.890000	-1.6482240000000001
0 days 00:00:34.900000	-1.7361669999999998
0 days 00:00:34.910000	-1.8187799999999998
0 days 00:00:34.920000	-1.90808
0 days 00:00:34.930000	-1.988678
0 days 00:00:34.940000	-2.073768
0 days 00:00:34.950000	-2.1572139999999997
0 days 00:00:34.960000	-2.20357
0 days 00:00:34.970000	-2.2387240000000004
0 days 00:00:34.980000	-2.292027
0 days 00:00:34.990000	-2.334807
0 days 00:00:35	-2.376636
0 days 00:00:35.010000	-2.405478
0 days 00:00:35.020000	-2.393552
0 days 00:00:35.030000	-2.35872
0 days 00:00:35.040000	-2.331223
0 days 00:00:35.050000	-2.28708
0 days 00:00:35.060000	-2.180869
0 days 00:00:35.070000	-2.038642
