# Supplementary material for: A topological data analysis-based method for gait signals with an application to the study of multiple sclerosis
Source: PLoS One. 2022 May 13;17(5):e0268475. doi: 10.1371/journal.pone.0268475 (PMC9106173; doi:10.1371/journal.pone.0268475)
Supplement: S1 Data — (ZIP) [file pone.0268475.s005.zip › PlosOneData/Pathological_subjects/MS_78]

	Gyr_Y
0 days 00:00:06.240000	-0.827449
0 days 00:00:06.250000	-2.801987
0 days 00:00:06.260000	-3.5583989999999996
0 days 00:00:06.270000	-2.003994
0 days 00:00:06.280000	-2.100847
0 days 00:00:06.290000	-2.806988
0 days 00:00:06.300000	-2.675523
0 days 00:00:06.310000	-2.382636
0 days 00:00:06.320000	0.877817
0 days 00:00:06.330000	-0.13451300000000002
0 days 00:00:06.340000	-0.39426100000000003
0 days 00:00:06.350000	-0.21293
0 days 00:00:06.360000	-0.149128
0 days 00:00:06.370000	-0.10361400000000001
0 days 00:00:06.380000	-0.08683099999999999
0 days 00:00:06.390000	-0.076939
0 days 00:00:06.400000	-0.033268
0 days 00:00:06.410000	-0.027355
0 days 00:00:06.420000	-0.031879000000000005
0 days 00:00:06.430000	-0.030831
0 days 00:00:06.440000	-0.034524
0 days 00:00:06.450000	-0.07205399999999999
0 days 00:00:06.460000	-0.08891
0 days 00:00:06.470000	-0.11121400000000001
0 days 00:00:06.480000	-0.11183599999999999
0 days 00:00:06.490000	-0.095718
0 days 00:00:06.500000	-0.076366
0 days 00:00:06.510000	-0.056376
0 days 00:00:06.520000	-0.034431
0 days 00:00:06.530000	-0.019752000000000002
0 days 00:00:06.540000	-0.00036
0 days 00:00:06.550000	0.008409999999999999
0 days 00:00:06.560000	0.011907
0 days 00:00:06.570000	0.007983
0 days 00:00:06.580000	0.005255
0 days 00:00:06.590000	0.001535
0 days 00:00:06.600000	-0.002994
0 days 00:00:06.610000	-0.018793
0 days 00:00:06.620000	-0.025776
0 days 00:00:06.630000	-0.026794
0 days 00:00:06.640000	-0.030224
0 days 00:00:06.650000	-0.036216000000000005
0 days 00:00:06.660000	-0.038148
0 days 00:00:06.670000	-0.038682999999999995
0 days 00:00:06.680000	-0.04423
0 days 00:00:06.690000	-0.055309000000000004
0 days 00:00:06.700000	-0.054705
0 days 00:00:06.710000	-0.07509199999999999
0 days 00:00:06.720000	-0.105564
0 days 00:00:06.730000	-0.126338
0 days 00:00:06.740000	-0.124643
0 days 00:00:06.750000	-0.11751099999999999
0 days 00:00:06.760000	-0.102186
0 days 00:00:06.770000	-0.091441
0 days 00:00:06.780000	-0.10495499999999999
0 days 00:00:06.790000	-0.145
0 days 00:00:06.800000	-0.201378
0 days 00:00:06.810000	-0.264209
0 days 00:00:06.820000	-0.35683200000000004
0 days 00:00:06.830000	-0.488584
0 days 00:00:06.840000	-0.68358
0 days 00:00:06.850000	-0.991088
0 days 00:00:06.860000	-1.4527510000000001
0 days 00:00:06.870000	-1.816354
0 days 00:00:06.880000	-2.285237
0 days 00:00:06.890000	-2.833423
0 days 00:00:06.900000	-3.4052279999999997
0 days 00:00:06.910000	-4.0745629999999995
0 days 00:00:06.920000	-4.8472480000000004
0 days 00:00:06.930000	-5.661613
0 days 00:00:06.940000	-6.389479
0 days 00:00:06.950000	-6.797183
0 days 00:00:06.960000	-6.869453
0 days 00:00:06.970000	-6.346716000000001
0 days 00:00:06.980000	-5.691847
0 days 00:00:06.990000	-5.03707
0 days 00:00:07	-4.207665
0 days 00:00:07.010000	-2.473775
0 days 00:00:07.020000	-1.001435
0 days 00:00:07.030000	0.013259
0 days 00:00:07.040000	0.423404
0 days 00:00:07.050000	0.847784
0 days 00:00:07.060000	1.4533909999999999
0 days 00:00:07.070000	2.11312
0 days 00:00:07.080000	2.7000580000000003
0 days 00:00:07.090000	3.164259
0 days 00:00:07.100000	3.5150089999999996
0 days 00:00:07.110000	3.7650099999999997
0 days 00:00:07.120000	3.8950190000000005
0 days 00:00:07.130000	3.981414
0 days 00:00:07.140000	4.033241
0 days 00:00:07.150000	4.100708
0 days 00:00:07.160000	4.189267
0 days 00:00:07.170000	4.291542
0 days 00:00:07.180000	4.367692
0 days 00:00:07.190000	4.3832889999999995
0 days 00:00:07.200000	4.313764
0 days 00:00:07.210000	4.1617
0 days 00:00:07.220000	3.946162
0 days 00:00:07.230000	3.707632
0 days 00:00:07.240000	3.470121
0 days 00:00:07.250000	3.2374490000000002
0 days 00:00:07.260000	2.984436
0 days 00:00:07.270000	2.720463
0 days 00:00:07.280000	2.532003
0 days 00:00:07.290000	2.499561
0 days 00:00:07.300000	2.5699509999999997
0 days 00:00:07.310000	2.590944
0 days 00:00:07.320000	2.487674
0 days 00:00:07.330000	2.262947
0 days 00:00:07.340000	1.9057549999999999
0 days 00:00:07.350000	1.4086459999999998
0 days 00:00:07.360000	0.8127909999999999
0 days 00:00:07.370000	0.189006
0 days 00:00:07.380000	-0.38666500000000004
0 days 00:00:07.390000	-0.874138
0 days 00:00:07.400000	-1.256932
0 days 00:00:07.410000	-2.409648
0 days 00:00:07.420000	-4.368703
0 days 00:00:07.430000	-5.079382
0 days 00:00:07.440000	-4.059946
0 days 00:00:07.450000	-4.448014
0 days 00:00:07.460000	-4.0757
0 days 00:00:07.470000	1.699898
0 days 00:00:07.480000	0.2997
0 days 00:00:07.490000	-0.362808
0 days 00:00:07.500000	-0.23010799999999998
0 days 00:00:07.510000	-0.16796
0 days 00:00:07.520000	-0.110747
0 days 00:00:07.530000	-0.083344
0 days 00:00:07.540000	-0.13977799999999999
0 days 00:00:07.550000	-0.136899
0 days 00:00:07.560000	-0.112113
0 days 00:00:07.570000	-0.117721
0 days 00:00:07.580000	-0.12038099999999999
0 days 00:00:07.590000	-0.128387
0 days 00:00:07.600000	-0.122795
0 days 00:00:07.610000	-0.106743
0 days 00:00:07.620000	-0.08777599999999999
0 days 00:00:07.630000	-0.063775
0 days 00:00:07.640000	-0.041558
0 days 00:00:07.650000	-0.029737
0 days 00:00:07.660000	-0.022024000000000002
0 days 00:00:07.670000	-0.027433
0 days 00:00:07.680000	-0.028366000000000002
0 days 00:00:07.690000	-0.028655
0 days 00:00:07.700000	-0.027103
0 days 00:00:07.710000	-0.026272000000000004
0 days 00:00:07.720000	-0.017833
0 days 00:00:07.730000	-0.013916
0 days 00:00:07.740000	-0.012281
0 days 00:00:07.750000	-0.011647
0 days 00:00:07.760000	-0.014535
0 days 00:00:07.770000	-0.008707
0 days 00:00:07.780000	-0.001129
0 days 00:00:07.790000	0.013587
0 days 00:00:07.800000	0.046525
0 days 00:00:07.810000	0.07756
0 days 00:00:07.820000	0.093001
0 days 00:00:07.830000	0.101187
0 days 00:00:07.840000	0.098597
0 days 00:00:07.850000	0.094179
0 days 00:00:07.860000	0.077432
0 days 00:00:07.870000	0.062228
0 days 00:00:07.880000	0.033772
0 days 00:00:07.890000	-0.025981
0 days 00:00:07.900000	-0.09432
0 days 00:00:07.910000	-0.153975
0 days 00:00:07.920000	-0.188845
0 days 00:00:07.930000	-0.214417
0 days 00:00:07.940000	-0.2436
0 days 00:00:07.950000	-0.304674
0 days 00:00:07.960000	-0.38245500000000004
0 days 00:00:07.970000	-0.5200819999999999
0 days 00:00:07.980000	-0.736491
0 days 00:00:07.990000	-1.016034
0 days 00:00:08	-1.59558
0 days 00:00:08.010000	-1.924135
0 days 00:00:08.020000	-2.450085
0 days 00:00:08.030000	-3.048124
0 days 00:00:08.040000	-3.7338739999999997
0 days 00:00:08.050000	-4.497673000000001
0 days 00:00:08.060000	-5.309169
0 days 00:00:08.070000	-6.0819160000000005
0 days 00:00:08.080000	-6.617717999999999
0 days 00:00:08.090000	-6.9058470000000005
0 days 00:00:08.100000	-6.671053999999999
0 days 00:00:08.110000	-6.307155000000001
0 days 00:00:08.120000	-5.838245
0 days 00:00:08.130000	-5.414894
0 days 00:00:08.140000	-4.532398000000001
0 days 00:00:08.150000	-2.595277
0 days 00:00:08.160000	-0.6768609999999999
0 days 00:00:08.170000	0.9561620000000001
0 days 00:00:08.180000	1.619847
0 days 00:00:08.190000	2.031268
0 days 00:00:08.200000	2.561228
0 days 00:00:08.210000	3.222034
0 days 00:00:08.220000	3.8062400000000003
0 days 00:00:08.230000	4.226684
0 days 00:00:08.240000	4.482012
0 days 00:00:08.250000	4.621273
0 days 00:00:08.260000	4.692243
0 days 00:00:08.270000	4.720998000000001
0 days 00:00:08.280000	4.654493
0 days 00:00:08.290000	4.548366000000001
0 days 00:00:08.300000	4.458837
0 days 00:00:08.310000	4.404643
0 days 00:00:08.320000	4.383817
0 days 00:00:08.330000	4.344514
0 days 00:00:08.340000	4.222226
0 days 00:00:08.350000	4.0437449999999995
0 days 00:00:08.360000	3.85626
0 days 00:00:08.370000	3.7012089999999995
0 days 00:00:08.380000	3.54441
0 days 00:00:08.390000	3.342765
0 days 00:00:08.400000	3.124415
0 days 00:00:08.410000	2.915515
0 days 00:00:08.420000	2.7256099999999996
0 days 00:00:08.430000	2.545484
0 days 00:00:08.440000	2.368513
0 days 00:00:08.450000	2.182727
0 days 00:00:08.460000	1.90248
0 days 00:00:08.470000	1.501732
0 days 00:00:08.480000	1.00118
0 days 00:00:08.490000	0.46882299999999993
0 days 00:00:08.500000	-0.056143
0 days 00:00:08.510000	-0.523521
0 days 00:00:08.520000	-0.932451
0 days 00:00:08.530000	-1.236783
0 days 00:00:08.540000	-1.447908
0 days 00:00:08.550000	-3.31826
0 days 00:00:08.560000	-4.324928
0 days 00:00:08.570000	-2.953445
0 days 00:00:08.580000	-4.16298
0 days 00:00:08.590000	-4.478285
0 days 00:00:08.600000	-4.350724
0 days 00:00:08.610000	-1.0081719999999998
0 days 00:00:08.620000	1.338767
0 days 00:00:08.630000	-0.224946
0 days 00:00:08.640000	-0.042908
0 days 00:00:08.650000	-0.17038
0 days 00:00:08.660000	-0.125662
0 days 00:00:08.670000	-0.133469
0 days 00:00:08.680000	-0.165467
0 days 00:00:08.690000	-0.14186600000000002
0 days 00:00:08.700000	-0.109304
0 days 00:00:08.710000	-0.10301199999999999
0 days 00:00:08.720000	-0.09693099999999999
0 days 00:00:08.730000	-0.099052
0 days 00:00:08.740000	-0.09043999999999999
0 days 00:00:08.750000	-0.084675
0 days 00:00:08.760000	-0.073216
0 days 00:00:08.770000	-0.056895
0 days 00:00:08.780000	-0.030991
0 days 00:00:08.790000	-0.016465
0 days 00:00:08.800000	-0.00305
0 days 00:00:08.810000	0.0008460000000000001
0 days 00:00:08.820000	-0.000877
0 days 00:00:08.830000	-0.003986
0 days 00:00:08.840000	-0.011818
0 days 00:00:08.850000	-0.018683
0 days 00:00:08.860000	-0.027819999999999998
0 days 00:00:08.870000	-0.033070999999999996
0 days 00:00:08.880000	-0.040152999999999994
0 days 00:00:08.890000	-0.041789
0 days 00:00:08.900000	-0.043897000000000005
0 days 00:00:08.910000	-0.043472000000000004
0 days 00:00:08.920000	-0.047161
0 days 00:00:08.930000	-0.035908999999999996
0 days 00:00:08.940000	-0.045177999999999996
0 days 00:00:08.950000	-0.044619
0 days 00:00:08.960000	-0.049102999999999994
0 days 00:00:08.970000	-0.042758
0 days 00:00:08.980000	-0.038873000000000005
0 days 00:00:08.990000	-0.036478
0 days 00:00:09	-0.03572
0 days 00:00:09.010000	-0.042295
0 days 00:00:09.020000	-0.053119000000000006
0 days 00:00:09.030000	-0.062319000000000006
0 days 00:00:09.040000	-0.066735
0 days 00:00:09.050000	-0.07155299999999999
0 days 00:00:09.060000	-0.076914
0 days 00:00:09.070000	-0.087649
0 days 00:00:09.080000	-0.101604
0 days 00:00:09.090000	-0.11091199999999998
0 days 00:00:09.100000	-0.1225
0 days 00:00:09.110000	-0.146903
0 days 00:00:09.120000	-0.175699
0 days 00:00:09.130000	-0.249081
0 days 00:00:09.140000	-0.374369
0 days 00:00:09.150000	-0.554337
0 days 00:00:09.160000	-0.8095600000000001
0 days 00:00:09.170000	-1.25476
0 days 00:00:09.180000	-1.66592
0 days 00:00:09.190000	-2.110656
0 days 00:00:09.200000	-2.5905139999999998
0 days 00:00:09.210000	-3.0999380000000003
0 days 00:00:09.220000	-3.735735
0 days 00:00:09.230000	-4.455891
0 days 00:00:09.240000	-5.2742949999999995
0 days 00:00:09.250000	-6.060964
0 days 00:00:09.260000	-6.615527
0 days 00:00:09.270000	-6.959169999999999
0 days 00:00:09.280000	-6.822527
0 days 00:00:09.290000	-6.413496
0 days 00:00:09.300000	-6.001906
0 days 00:00:09.310000	-5.525574
0 days 00:00:09.320000	-4.685408
0 days 00:00:09.330000	-2.6178790000000003
0 days 00:00:09.340000	-0.486554
0 days 00:00:09.350000	0.9624379999999999
0 days 00:00:09.360000	1.297408
0 days 00:00:09.370000	1.425569
0 days 00:00:09.380000	1.9004470000000002
0 days 00:00:09.390000	2.635113
0 days 00:00:09.400000	3.327961
0 days 00:00:09.410000	3.831605
0 days 00:00:09.420000	4.224354
0 days 00:00:09.430000	4.511181
0 days 00:00:09.440000	4.6570730000000005
0 days 00:00:09.450000	4.70505
0 days 00:00:09.460000	4.698682
0 days 00:00:09.470000	4.631028
0 days 00:00:09.480000	4.460705
0 days 00:00:09.490000	4.29448
0 days 00:00:09.500000	4.137469
0 days 00:00:09.510000	4.011
0 days 00:00:09.520000	3.858422
0 days 00:00:09.530000	3.652329
0 days 00:00:09.540000	3.408726
0 days 00:00:09.550000	3.235408
0 days 00:00:09.560000	3.140523
0 days 00:00:09.570000	3.0603439999999997
0 days 00:00:09.580000	2.988371
0 days 00:00:09.590000	2.9038470000000003
0 days 00:00:09.600000	2.81477
0 days 00:00:09.610000	2.74855
0 days 00:00:09.620000	2.706407
0 days 00:00:09.630000	2.6386119999999997
0 days 00:00:09.640000	2.491316
0 days 00:00:09.650000	2.253261
0 days 00:00:09.660000	1.8949770000000001
0 days 00:00:09.670000	1.396571
0 days 00:00:09.680000	0.779988
0 days 00:00:09.690000	0.160744
0 days 00:00:09.700000	-0.352584
0 days 00:00:09.710000	-0.766426
0 days 00:00:09.720000	-1.101348
0 days 00:00:09.730000	-2.174647
0 days 00:00:09.740000	-4.019206
0 days 00:00:09.750000	-3.0847740000000003
0 days 00:00:09.760000	-3.2920059999999998
0 days 00:00:09.770000	-4.27105
0 days 00:00:09.780000	-4.118766
0 days 00:00:09.790000	-3.9006800000000004
0 days 00:00:09.800000	1.015002
0 days 00:00:09.810000	0.006823999999999999
0 days 00:00:09.820000	-0.495126
0 days 00:00:09.830000	-0.173345
0 days 00:00:09.840000	-0.203984
0 days 00:00:09.850000	-0.126723
0 days 00:00:09.860000	-0.110622
0 days 00:00:09.870000	-0.094322
0 days 00:00:09.880000	-0.097278
0 days 00:00:09.890000	-0.111096
0 days 00:00:09.900000	-0.107647
0 days 00:00:09.910000	-0.106299
0 days 00:00:09.920000	-0.111392
0 days 00:00:09.930000	-0.10538
0 days 00:00:09.940000	-0.08692899999999999
0 days 00:00:09.950000	-0.065845
0 days 00:00:09.960000	-0.045379
0 days 00:00:09.970000	-0.029932999999999998
0 days 00:00:09.980000	-0.01288
0 days 00:00:09.990000	0.002991
0 days 00:00:10	0.017468
0 days 00:00:10.010000	0.025824
0 days 00:00:10.020000	0.036006
0 days 00:00:10.030000	0.03995
0 days 00:00:10.040000	0.041557
0 days 00:00:10.050000	0.043179
0 days 00:00:10.060000	0.040313
0 days 00:00:10.070000	0.032901
0 days 00:00:10.080000	0.025109
0 days 00:00:10.090000	0.019208000000000003
0 days 00:00:10.100000	0.016175
0 days 00:00:10.110000	0.024335
0 days 00:00:10.120000	0.026313999999999997
0 days 00:00:10.130000	0.035244
0 days 00:00:10.140000	0.038438
0 days 00:00:10.150000	0.036744
0 days 00:00:10.160000	0.034901
0 days 00:00:10.170000	0.020541999999999998
0 days 00:00:10.180000	0.007946
0 days 00:00:10.190000	-0.012409
0 days 00:00:10.200000	-0.037063
0 days 00:00:10.210000	-0.047871
0 days 00:00:10.220000	-0.073202
0 days 00:00:10.230000	-0.09349199999999999
0 days 00:00:10.240000	-0.111177
0 days 00:00:10.250000	-0.123707
0 days 00:00:10.260000	-0.14538399999999999
0 days 00:00:10.270000	-0.171215
0 days 00:00:10.280000	-0.204842
0 days 00:00:10.290000	-0.258954
0 days 00:00:10.300000	-0.3395
0 days 00:00:10.310000	-0.457729
0 days 00:00:10.320000	-0.619057
0 days 00:00:10.330000	-0.827926
0 days 00:00:10.340000	-1.198926
0 days 00:00:10.350000	-1.781116
0 days 00:00:10.360000	-2.1751840000000002
0 days 00:00:10.370000	-2.7363020000000002
0 days 00:00:10.380000	-3.389224
0 days 00:00:10.390000	-4.117066
0 days 00:00:10.400000	-4.8798129999999995
0 days 00:00:10.410000	-5.652751
0 days 00:00:10.420000	-6.256901999999999
0 days 00:00:10.430000	-6.539038
0 days 00:00:10.440000	-6.607576
0 days 00:00:10.450000	-6.381119
0 days 00:00:10.460000	-6.097351000000001
0 days 00:00:10.470000	-5.751111
0 days 00:00:10.480000	-5.128552
0 days 00:00:10.490000	-3.5774800000000004
0 days 00:00:10.500000	-1.079884
0 days 00:00:10.510000	0.797294
0 days 00:00:10.520000	1.7993599999999998
0 days 00:00:10.530000	2.064038
0 days 00:00:10.540000	2.177569
0 days 00:00:10.550000	2.626925
0 days 00:00:10.560000	3.277965
0 days 00:00:10.570000	3.825775
0 days 00:00:10.580000	4.252730000000001
0 days 00:00:10.590000	4.531525
0 days 00:00:10.600000	4.70737
0 days 00:00:10.610000	4.765124
0 days 00:00:10.620000	4.634391
0 days 00:00:10.630000	4.387646
0 days 00:00:10.640000	4.228218
0 days 00:00:10.650000	4.175895
0 days 00:00:10.660000	4.151366
0 days 00:00:10.670000	4.066897
0 days 00:00:10.680000	3.863927
0 days 00:00:10.690000	3.6083800000000004
0 days 00:00:10.700000	3.403223
0 days 00:00:10.710000	3.2711650000000003
0 days 00:00:10.720000	3.161502
0 days 00:00:10.730000	3.041115
0 days 00:00:10.740000	2.8899939999999997
0 days 00:00:10.750000	2.6761779999999997
0 days 00:00:10.760000	2.420004
0 days 00:00:10.770000	2.162431
0 days 00:00:10.780000	1.89277
0 days 00:00:10.790000	1.574812
0 days 00:00:10.800000	1.174534
0 days 00:00:10.810000	0.719533
0 days 00:00:10.820000	0.230469
0 days 00:00:10.830000	-0.23619400000000002
0 days 00:00:10.840000	-0.661485
0 days 00:00:10.850000	-1.039085
0 days 00:00:10.860000	-2.770955
0 days 00:00:10.870000	-3.9941419999999996
0 days 00:00:10.880000	-2.614704
0 days 00:00:10.890000	-3.361791
0 days 00:00:10.900000	-4.127889
0 days 00:00:10.910000	-0.651382
0 days 00:00:10.920000	1.0013290000000001
0 days 00:00:10.930000	-0.286643
0 days 00:00:10.940000	-0.164409
0 days 00:00:10.950000	-0.162297
0 days 00:00:10.960000	-0.061913
0 days 00:00:10.970000	-0.013111000000000001
0 days 00:00:10.980000	0.009521
0 days 00:00:10.990000	-0.010806
0 days 00:00:11	0.008442
0 days 00:00:11.010000	0.012896000000000001
0 days 00:00:11.020000	0.012243
0 days 00:00:11.030000	-0.005118999999999999
0 days 00:00:11.040000	-0.030042000000000003
0 days 00:00:11.050000	-0.047089
0 days 00:00:11.060000	-0.069632
0 days 00:00:11.070000	-0.08492899999999999
0 days 00:00:11.080000	-0.089803
0 days 00:00:11.090000	-0.099607
0 days 00:00:11.100000	-0.088683
0 days 00:00:11.110000	-0.086764
0 days 00:00:11.120000	-0.062019000000000005
0 days 00:00:11.130000	-0.041000999999999996
0 days 00:00:11.140000	-0.017391999999999998
0 days 00:00:11.150000	0.007764
0 days 00:00:11.160000	0.028276999999999997
0 days 00:00:11.170000	0.045426999999999995
0 days 00:00:11.180000	0.04947
0 days 00:00:11.190000	0.052226
0 days 00:00:11.200000	0.043405
0 days 00:00:11.210000	0.034819
0 days 00:00:11.220000	0.020671000000000002
0 days 00:00:11.230000	0.005248
0 days 00:00:11.240000	-0.006556
0 days 00:00:11.250000	-0.021122
0 days 00:00:11.260000	-0.02153
0 days 00:00:11.270000	-0.019584999999999998
0 days 00:00:11.280000	-0.019472999999999997
0 days 00:00:11.290000	-0.021335
0 days 00:00:11.300000	-0.01026
0 days 00:00:11.310000	-0.00093
0 days 00:00:11.320000	-0.000542
0 days 00:00:11.330000	0.00528
0 days 00:00:11.340000	0.011872
0 days 00:00:11.350000	0.009489000000000001
0 days 00:00:11.360000	0.012023
0 days 00:00:11.370000	0.002867
0 days 00:00:11.380000	-0.006065
0 days 00:00:11.390000	-0.021961
0 days 00:00:11.400000	-0.041172
0 days 00:00:11.410000	-0.061947
0 days 00:00:11.420000	-0.084319
0 days 00:00:11.430000	-0.104796
0 days 00:00:11.440000	-0.131123
0 days 00:00:11.450000	-0.177847
0 days 00:00:11.460000	-0.242896
0 days 00:00:11.470000	-0.321493
0 days 00:00:11.480000	-0.43258
0 days 00:00:11.490000	-0.640616
0 days 00:00:11.500000	-0.9430790000000001
0 days 00:00:11.510000	-1.27516
0 days 00:00:11.520000	-1.606385
0 days 00:00:11.530000	-1.976823
0 days 00:00:11.540000	-2.38448
0 days 00:00:11.550000	-2.821234
0 days 00:00:11.560000	-3.324129
0 days 00:00:11.570000	-3.8542059999999996
0 days 00:00:11.580000	-4.376417
0 days 00:00:11.590000	-4.7802940000000005
0 days 00:00:11.600000	-4.977005999999999
0 days 00:00:11.610000	-5.032166
0 days 00:00:11.620000	-4.875862000000001
0 days 00:00:11.630000	-4.606024
0 days 00:00:11.640000	-4.381518
0 days 00:00:11.650000	-3.872982
0 days 00:00:11.660000	-2.521658
