# Supplementary material for: A topological data analysis-based method for gait signals with an application to the study of multiple sclerosis
Source: PLoS One. 2022 May 13;17(5):e0268475. doi: 10.1371/journal.pone.0268475 (PMC9106173; doi:10.1371/journal.pone.0268475)
Supplement: S1 Data — (ZIP) [file pone.0268475.s005.zip › PlosOneData/Pathological_subjects/MS_215]

	Gyr_Y
0 days 00:00:17.820000	-2.5851
0 days 00:00:17.830000	-2.587432
0 days 00:00:17.840000	-2.99765
0 days 00:00:17.850000	-4.141077
0 days 00:00:17.860000	-5.108814
0 days 00:00:17.870000	-4.267421
0 days 00:00:17.880000	-2.781354
0 days 00:00:17.890000	-1.706784
0 days 00:00:17.900000	-1.271565
0 days 00:00:17.910000	-0.745213
0 days 00:00:17.920000	-0.608772
0 days 00:00:17.930000	-0.439346
0 days 00:00:17.940000	-0.28236
0 days 00:00:17.950000	-0.17016900000000001
0 days 00:00:17.960000	-0.10514200000000001
0 days 00:00:17.970000	-0.074443
0 days 00:00:17.980000	-0.061716
0 days 00:00:17.990000	-0.025872000000000003
0 days 00:00:18	-0.023688
0 days 00:00:18.010000	-0.040474
0 days 00:00:18.020000	0.011134
0 days 00:00:18.030000	0.022078999999999998
0 days 00:00:18.040000	0.020288999999999998
0 days 00:00:18.050000	0.053563
0 days 00:00:18.060000	0.06097999999999999
0 days 00:00:18.070000	0.068266
0 days 00:00:18.080000	0.06716699999999999
0 days 00:00:18.090000	0.090053
0 days 00:00:18.100000	0.099435
0 days 00:00:18.110000	0.089956
0 days 00:00:18.120000	0.07511
0 days 00:00:18.130000	0.06546
0 days 00:00:18.140000	0.043174000000000004
0 days 00:00:18.150000	0.041174
0 days 00:00:18.160000	0.03887
0 days 00:00:18.170000	0.033386
0 days 00:00:18.180000	0.021054
0 days 00:00:18.190000	0.013758000000000001
0 days 00:00:18.200000	0.010773999999999999
0 days 00:00:18.210000	0.001266
0 days 00:00:18.220000	-0.001842
0 days 00:00:18.230000	-0.016814
0 days 00:00:18.240000	-0.017909
0 days 00:00:18.250000	-0.007123
0 days 00:00:18.260000	-0.006848000000000001
0 days 00:00:18.270000	0.029392
0 days 00:00:18.280000	0.046644
0 days 00:00:18.290000	0.063148
0 days 00:00:18.300000	0.071535
0 days 00:00:18.310000	0.082771
0 days 00:00:18.320000	0.079955
0 days 00:00:18.330000	0.078635
0 days 00:00:18.340000	0.063186
0 days 00:00:18.350000	0.048269
0 days 00:00:18.360000	0.035319
0 days 00:00:18.370000	0.007845999999999999
0 days 00:00:18.380000	-0.018364
0 days 00:00:18.390000	-0.059935
0 days 00:00:18.400000	-0.130218
0 days 00:00:18.410000	-0.198477
0 days 00:00:18.420000	-0.26900300000000005
0 days 00:00:18.430000	-0.333426
0 days 00:00:18.440000	-0.40011199999999997
0 days 00:00:18.450000	-0.46296099999999996
0 days 00:00:18.460000	-0.5412680000000001
0 days 00:00:18.470000	-0.64508
0 days 00:00:18.480000	-0.756301
0 days 00:00:18.490000	-0.896358
0 days 00:00:18.500000	-1.0263440000000001
0 days 00:00:18.510000	-1.183101
0 days 00:00:18.520000	-1.3832200000000001
0 days 00:00:18.530000	-1.635941
0 days 00:00:18.540000	-1.89315
0 days 00:00:18.550000	-2.227536
0 days 00:00:18.560000	-2.606209
0 days 00:00:18.570000	-3.104076
0 days 00:00:18.580000	-3.672253
0 days 00:00:18.590000	-4.350306
0 days 00:00:18.600000	-5.022576
0 days 00:00:18.610000	-5.670425
0 days 00:00:18.620000	-6.53501
0 days 00:00:18.630000	-7.521069000000001
0 days 00:00:18.640000	-8.245569
0 days 00:00:18.650000	-8.733753
0 days 00:00:18.660000	-8.797286
0 days 00:00:18.670000	-8.374509
0 days 00:00:18.680000	-8.090782
0 days 00:00:18.690000	-7.821328
0 days 00:00:18.700000	-7.471896000000001
0 days 00:00:18.710000	-6.888255
0 days 00:00:18.720000	-5.792575
0 days 00:00:18.730000	-5.165341000000001
0 days 00:00:18.740000	-4.923921
0 days 00:00:18.750000	-1.148511
0 days 00:00:18.760000	2.2927880000000003
0 days 00:00:18.770000	4.475319
0 days 00:00:18.780000	5.4071110000000004
0 days 00:00:18.790000	5.555248000000001
0 days 00:00:18.800000	5.437086
0 days 00:00:18.810000	5.312493
0 days 00:00:18.820000	5.433641000000001
0 days 00:00:18.830000	5.810461
0 days 00:00:18.840000	6.199744
0 days 00:00:18.850000	6.430198000000001
0 days 00:00:18.860000	6.4695730000000005
0 days 00:00:18.870000	6.304259
0 days 00:00:18.880000	6.054722
0 days 00:00:18.890000	5.84084
0 days 00:00:18.900000	5.774158
0 days 00:00:18.910000	5.81326
0 days 00:00:18.920000	5.866803
0 days 00:00:18.930000	5.844175
0 days 00:00:18.940000	5.740414
0 days 00:00:18.950000	5.557196
0 days 00:00:18.960000	5.323334
0 days 00:00:18.970000	4.982712
0 days 00:00:18.980000	4.548244
0 days 00:00:18.990000	4.226056
0 days 00:00:19	4.033212000000001
0 days 00:00:19.010000	3.8191010000000003
0 days 00:00:19.020000	3.518365
0 days 00:00:19.030000	3.213108
0 days 00:00:19.040000	3.008207
0 days 00:00:19.050000	2.823165
0 days 00:00:19.060000	2.5600810000000003
0 days 00:00:19.070000	2.250628
0 days 00:00:19.080000	1.812313
0 days 00:00:19.090000	1.2540870000000002
0 days 00:00:19.100000	0.5693560000000001
0 days 00:00:19.110000	-0.161427
0 days 00:00:19.120000	-1.187411
0 days 00:00:19.130000	-2.689818
0 days 00:00:19.140000	-2.6322389999999998
0 days 00:00:19.150000	-3.269593
0 days 00:00:19.160000	-4.515093
0 days 00:00:19.170000	-5.2012480000000005
0 days 00:00:19.180000	-3.972828
0 days 00:00:19.190000	-2.314114
0 days 00:00:19.200000	-1.5932620000000002
0 days 00:00:19.210000	-1.1263040000000002
0 days 00:00:19.220000	-0.640791
0 days 00:00:19.230000	-0.5587770000000001
0 days 00:00:19.240000	-0.449833
0 days 00:00:19.250000	-0.282098
0 days 00:00:19.260000	-0.176688
0 days 00:00:19.270000	-0.093957
0 days 00:00:19.280000	-0.027367000000000002
0 days 00:00:19.290000	0.01149
0 days 00:00:19.300000	0.029887
0 days 00:00:19.310000	0.057905
0 days 00:00:19.320000	0.07455
0 days 00:00:19.330000	0.08233
0 days 00:00:19.340000	0.076145
0 days 00:00:19.350000	0.082814
0 days 00:00:19.360000	0.052064
0 days 00:00:19.370000	0.090783
0 days 00:00:19.380000	0.049625999999999997
0 days 00:00:19.390000	0.079686
0 days 00:00:19.400000	0.0874
0 days 00:00:19.410000	0.08377899999999999
0 days 00:00:19.420000	0.087783
0 days 00:00:19.430000	0.119197
0 days 00:00:19.440000	0.110322
0 days 00:00:19.450000	0.131017
0 days 00:00:19.460000	0.116698
0 days 00:00:19.470000	0.131873
0 days 00:00:19.480000	0.127788
0 days 00:00:19.490000	0.145625
0 days 00:00:19.500000	0.098902
0 days 00:00:19.510000	0.108161
0 days 00:00:19.520000	0.073325
0 days 00:00:19.530000	0.069966
0 days 00:00:19.540000	0.056866
0 days 00:00:19.550000	0.025838999999999997
0 days 00:00:19.560000	0.009336
0 days 00:00:19.570000	0.008357
0 days 00:00:19.580000	0.017475
0 days 00:00:19.590000	0.018594
0 days 00:00:19.600000	0.023118
0 days 00:00:19.610000	0.024669999999999997
0 days 00:00:19.620000	-0.004586
0 days 00:00:19.630000	-0.042363
0 days 00:00:19.640000	-0.09511900000000001
0 days 00:00:19.650000	-0.134993
0 days 00:00:19.660000	-0.192002
0 days 00:00:19.670000	-0.2471
0 days 00:00:19.680000	-0.301133
0 days 00:00:19.690000	-0.354023
0 days 00:00:19.700000	-0.417929
0 days 00:00:19.710000	-0.49403199999999997
0 days 00:00:19.720000	-0.576915
0 days 00:00:19.730000	-0.65782
0 days 00:00:19.740000	-0.782738
0 days 00:00:19.750000	-0.8904049999999999
0 days 00:00:19.760000	-1.04544
0 days 00:00:19.770000	-1.190974
0 days 00:00:19.780000	-1.382175
0 days 00:00:19.790000	-1.602565
0 days 00:00:19.800000	-1.842395
0 days 00:00:19.810000	-2.113961
0 days 00:00:19.820000	-2.417769
0 days 00:00:19.830000	-2.7961869999999998
0 days 00:00:19.840000	-3.220711
0 days 00:00:19.850000	-3.802864
0 days 00:00:19.860000	-4.503007
0 days 00:00:19.870000	-5.192754
0 days 00:00:19.880000	-5.91913
0 days 00:00:19.890000	-6.701237
0 days 00:00:19.900000	-7.510674000000001
0 days 00:00:19.910000	-8.259015
0 days 00:00:19.920000	-8.841069000000001
0 days 00:00:19.930000	-8.736172999999999
0 days 00:00:19.940000	-8.213875999999999
0 days 00:00:19.950000	-7.9379669999999996
0 days 00:00:19.960000	-7.644122
0 days 00:00:19.970000	-7.270878
0 days 00:00:19.980000	-6.607313
0 days 00:00:19.990000	-5.5872470000000005
0 days 00:00:20	-5.43356
0 days 00:00:20.010000	-5.4305069999999995
0 days 00:00:20.020000	-1.647291
0 days 00:00:20.030000	2.024332
0 days 00:00:20.040000	4.413583999999999
0 days 00:00:20.050000	5.549266
0 days 00:00:20.060000	5.731686
0 days 00:00:20.070000	5.616707
0 days 00:00:20.080000	5.468796
0 days 00:00:20.090000	5.6441040000000005
0 days 00:00:20.100000	6.112984
0 days 00:00:20.110000	6.5321370000000005
0 days 00:00:20.120000	6.699511
0 days 00:00:20.130000	6.630724000000001
0 days 00:00:20.140000	6.384565
0 days 00:00:20.150000	6.144735
0 days 00:00:20.160000	5.964942
0 days 00:00:20.170000	5.8929540000000005
0 days 00:00:20.180000	5.875564
0 days 00:00:20.190000	5.730222
0 days 00:00:20.200000	5.860905000000001
0 days 00:00:20.210000	5.740365
0 days 00:00:20.220000	5.589617
0 days 00:00:20.230000	5.399376999999999
0 days 00:00:20.240000	5.290543
0 days 00:00:20.250000	5.1661790000000005
0 days 00:00:20.260000	4.959233
0 days 00:00:20.270000	4.611176
0 days 00:00:20.280000	4.189894000000001
0 days 00:00:20.290000	3.7149080000000003
0 days 00:00:20.300000	3.213446
0 days 00:00:20.310000	2.7797680000000002
0 days 00:00:20.320000	2.398714
0 days 00:00:20.330000	1.9875
0 days 00:00:20.340000	1.542006
0 days 00:00:20.350000	1.084493
0 days 00:00:20.360000	0.536442
0 days 00:00:20.370000	-0.20674299999999998
0 days 00:00:20.380000	-0.9359790000000001
0 days 00:00:20.390000	-1.794345
0 days 00:00:20.400000	-2.960616
0 days 00:00:20.410000	-3.120162
0 days 00:00:20.420000	-3.3388489999999997
0 days 00:00:20.430000	-3.9335440000000004
0 days 00:00:20.440000	-4.923719999999999
0 days 00:00:20.450000	-4.777197
0 days 00:00:20.460000	-4.109185
0 days 00:00:20.470000	-2.503029
0 days 00:00:20.480000	-1.584072
0 days 00:00:20.490000	-1.07635
0 days 00:00:20.500000	-0.576958
0 days 00:00:20.510000	-0.460767
0 days 00:00:20.520000	-0.358901
0 days 00:00:20.530000	-0.199493
0 days 00:00:20.540000	-0.091083
0 days 00:00:20.550000	-0.013527
0 days 00:00:20.560000	0.040339
0 days 00:00:20.570000	0.07505099999999999
0 days 00:00:20.580000	0.100611
0 days 00:00:20.590000	0.121976
0 days 00:00:20.600000	0.13006500000000001
0 days 00:00:20.610000	0.15448199999999998
0 days 00:00:20.620000	0.10389000000000001
0 days 00:00:20.630000	0.152596
0 days 00:00:20.640000	0.128444
0 days 00:00:20.650000	0.119054
0 days 00:00:20.660000	0.0794
0 days 00:00:20.670000	0.092583
0 days 00:00:20.680000	0.041007999999999996
0 days 00:00:20.690000	0.028542
0 days 00:00:20.700000	0.088851
0 days 00:00:20.710000	0.053474
0 days 00:00:20.720000	0.07885
0 days 00:00:20.730000	0.08302000000000001
0 days 00:00:20.740000	0.061036
0 days 00:00:20.750000	0.043999
0 days 00:00:20.760000	0.028437999999999998
0 days 00:00:20.770000	-0.00133
0 days 00:00:20.780000	-0.019726
0 days 00:00:20.790000	-0.030144
0 days 00:00:20.800000	-0.031329
0 days 00:00:20.810000	-0.037893
0 days 00:00:20.820000	-0.048133999999999996
0 days 00:00:20.830000	-0.045462999999999996
0 days 00:00:20.840000	-0.022756000000000002
0 days 00:00:20.850000	-0.029355000000000003
0 days 00:00:20.860000	-0.013362
0 days 00:00:20.870000	-0.004122
0 days 00:00:20.880000	-0.014599
0 days 00:00:20.890000	-0.022734
0 days 00:00:20.900000	-0.031852
0 days 00:00:20.910000	-0.048862
0 days 00:00:20.920000	-0.063195
0 days 00:00:20.930000	-0.095193
0 days 00:00:20.940000	-0.128691
0 days 00:00:20.950000	-0.174833
0 days 00:00:20.960000	-0.226568
0 days 00:00:20.970000	-0.27194
0 days 00:00:20.980000	-0.33423200000000003
0 days 00:00:20.990000	-0.387353
0 days 00:00:21	-0.456837
0 days 00:00:21.010000	-0.529079
0 days 00:00:21.020000	-0.602751
0 days 00:00:21.030000	-0.690507
0 days 00:00:21.040000	-0.789248
0 days 00:00:21.050000	-0.921049
0 days 00:00:21.060000	-1.054511
0 days 00:00:21.070000	-1.202166
0 days 00:00:21.080000	-1.367237
0 days 00:00:21.090000	-1.577405
0 days 00:00:21.100000	-1.793332
0 days 00:00:21.110000	-2.005845
0 days 00:00:21.120000	-2.250271
0 days 00:00:21.130000	-2.538275
0 days 00:00:21.140000	-2.878723
0 days 00:00:21.150000	-3.3002730000000002
0 days 00:00:21.160000	-3.8433050000000004
0 days 00:00:21.170000	-4.433401
0 days 00:00:21.180000	-5.06308
0 days 00:00:21.190000	-5.677174
0 days 00:00:21.200000	-6.348884
0 days 00:00:21.210000	-7.072825999999999
0 days 00:00:21.220000	-7.805700999999999
0 days 00:00:21.230000	-8.383503999999999
0 days 00:00:21.240000	-8.41751
0 days 00:00:21.250000	-7.8882080000000006
0 days 00:00:21.260000	-7.7317860000000005
0 days 00:00:21.270000	-7.599324
0 days 00:00:21.280000	-7.42324
0 days 00:00:21.290000	-6.999784
0 days 00:00:21.300000	-6.0979849999999995
0 days 00:00:21.310000	-4.8539
0 days 00:00:21.320000	-4.3830290000000005
0 days 00:00:21.330000	-1.61934
0 days 00:00:21.340000	1.645232
0 days 00:00:21.350000	3.938354
0 days 00:00:21.360000	4.993271
0 days 00:00:21.370000	5.350779
0 days 00:00:21.380000	5.401367
0 days 00:00:21.390000	5.333323
0 days 00:00:21.400000	5.37246
0 days 00:00:21.410000	5.706761
0 days 00:00:21.420000	6.262093
0 days 00:00:21.430000	6.720206
0 days 00:00:21.440000	6.988892
0 days 00:00:21.450000	6.9779160000000005
0 days 00:00:21.460000	6.764283
0 days 00:00:21.470000	6.463533
0 days 00:00:21.480000	6.215255
0 days 00:00:21.490000	6.056649
0 days 00:00:21.500000	5.940337
0 days 00:00:21.510000	5.809554
0 days 00:00:21.520000	5.61751
0 days 00:00:21.530000	5.370229
0 days 00:00:21.540000	5.017205000000001
0 days 00:00:21.550000	4.5962510000000005
0 days 00:00:21.560000	4.206743
0 days 00:00:21.570000	3.924499
0 days 00:00:21.580000	3.717143
0 days 00:00:21.590000	3.5010449999999995
0 days 00:00:21.600000	3.221283
0 days 00:00:21.610000	2.84215
0 days 00:00:21.620000	2.486248
0 days 00:00:21.630000	2.317341
0 days 00:00:21.640000	2.287311
0 days 00:00:21.650000	2.200111
0 days 00:00:21.660000	1.9737040000000001
0 days 00:00:21.670000	1.657464
0 days 00:00:21.680000	1.263707
0 days 00:00:21.690000	0.7320479999999999
0 days 00:00:21.700000	0.109331
0 days 00:00:21.710000	-0.448349
0 days 00:00:21.720000	-0.8549370000000001
0 days 00:00:21.730000	-2.0568400000000002
0 days 00:00:21.740000	-2.204145
0 days 00:00:21.750000	-2.782347
0 days 00:00:21.760000	-3.9005989999999997
0 days 00:00:21.770000	-5.2397
0 days 00:00:21.780000	-5.011399
0 days 00:00:21.790000	-3.7454739999999997
0 days 00:00:21.800000	-2.146161
0 days 00:00:21.810000	-1.161458
0 days 00:00:21.820000	-0.448553
0 days 00:00:21.830000	-0.416095
0 days 00:00:21.840000	-0.296709
0 days 00:00:21.850000	-0.179537
0 days 00:00:21.860000	-0.10719200000000001
0 days 00:00:21.870000	-0.020845
0 days 00:00:21.880000	0.017784
0 days 00:00:21.890000	0.044133
0 days 00:00:21.900000	0.059235
0 days 00:00:21.910000	0.078981
0 days 00:00:21.920000	0.071018
0 days 00:00:21.930000	0.067577
0 days 00:00:21.940000	0.057244
0 days 00:00:21.950000	0.069736
0 days 00:00:21.960000	0.062831
0 days 00:00:21.970000	0.05968300000000001
0 days 00:00:21.980000	0.067273
0 days 00:00:21.990000	0.035112
0 days 00:00:22	0.017436
0 days 00:00:22.010000	0.034255
0 days 00:00:22.020000	0.028026
0 days 00:00:22.030000	0.032314999999999997
0 days 00:00:22.040000	0.045106
0 days 00:00:22.050000	0.074537
0 days 00:00:22.060000	0.064091
0 days 00:00:22.070000	0.054988
0 days 00:00:22.080000	0.031354
0 days 00:00:22.090000	0.023294
0 days 00:00:22.100000	0.015297999999999999
0 days 00:00:22.110000	0.010593
0 days 00:00:22.120000	-0.022985
0 days 00:00:22.130000	0.0017100000000000001
0 days 00:00:22.140000	-0.0016870000000000001
0 days 00:00:22.150000	0.07153
0 days 00:00:22.160000	0.021331
0 days 00:00:22.170000	0.05676799999999999
0 days 00:00:22.180000	0.032300999999999996
0 days 00:00:22.190000	0.038381
0 days 00:00:22.200000	0.039108
0 days 00:00:22.210000	0.047739
0 days 00:00:22.220000	0.054097000000000006
0 days 00:00:22.230000	0.047671
0 days 00:00:22.240000	0.029772000000000003
0 days 00:00:22.250000	0.0123
0 days 00:00:22.260000	0.009844
0 days 00:00:22.270000	-0.011843000000000001
0 days 00:00:22.280000	-0.021769999999999998
0 days 00:00:22.290000	-0.026851999999999997
0 days 00:00:22.300000	-0.052737
0 days 00:00:22.310000	-0.06879099999999999
0 days 00:00:22.320000	-0.11761400000000001
0 days 00:00:22.330000	-0.168101
0 days 00:00:22.340000	-0.22764
0 days 00:00:22.350000	-0.309338
0 days 00:00:22.360000	-0.355102
0 days 00:00:22.370000	-0.437301
0 days 00:00:22.380000	-0.516573
0 days 00:00:22.390000	-0.606891
0 days 00:00:22.400000	-0.7187479999999999
0 days 00:00:22.410000	-0.818388
0 days 00:00:22.420000	-0.958139
0 days 00:00:22.430000	-1.125089
0 days 00:00:22.440000	-1.327799
0 days 00:00:22.450000	-1.5291709999999998
0 days 00:00:22.460000	-1.756779
0 days 00:00:22.470000	-2.0201689999999997
0 days 00:00:22.480000	-2.309287
0 days 00:00:22.490000	-2.626043
0 days 00:00:22.500000	-3.016987
0 days 00:00:22.510000	-3.5419419999999997
0 days 00:00:22.520000	-4.1515580000000005
0 days 00:00:22.530000	-4.760952
0 days 00:00:22.540000	-5.424142
0 days 00:00:22.550000	-6.1726730000000005
0 days 00:00:22.560000	-7.044238000000001
0 days 00:00:22.570000	-7.919035000000001
0 days 00:00:22.580000	-8.585575
0 days 00:00:22.590000	-8.98072
0 days 00:00:22.600000	-8.791155999999999
0 days 00:00:22.610000	-8.365971
0 days 00:00:22.620000	-8.284765
0 days 00:00:22.630000	-8.089787
0 days 00:00:22.640000	-7.779876
0 days 00:00:22.650000	-7.1878020000000005
0 days 00:00:22.660000	-6.104862000000001
0 days 00:00:22.670000	-4.812824
