# Supplementary material for: A topological data analysis-based method for gait signals with an application to the study of multiple sclerosis
Source: PLoS One. 2022 May 13;17(5):e0268475. doi: 10.1371/journal.pone.0268475 (PMC9106173; doi:10.1371/journal.pone.0268475)
Supplement: S1 Data — (ZIP) [file pone.0268475.s005.zip › PlosOneData/Pathological_subjects/MS_47]

	Gyr_Y
0 days 00:00:36.210000	-0.052647
0 days 00:00:36.220000	-0.210132
0 days 00:00:36.230000	-0.294106
0 days 00:00:36.240000	-0.21097600000000002
0 days 00:00:36.250000	-0.10951199999999998
0 days 00:00:36.260000	-0.097856
0 days 00:00:36.270000	-0.06793099999999999
0 days 00:00:36.280000	0.039175
0 days 00:00:36.290000	0.098635
0 days 00:00:36.300000	0.13848
0 days 00:00:36.310000	0.19087300000000001
0 days 00:00:36.320000	0.22046100000000002
0 days 00:00:36.330000	0.23930700000000002
0 days 00:00:36.340000	0.249383
0 days 00:00:36.350000	0.225671
0 days 00:00:36.360000	0.24384299999999998
0 days 00:00:36.370000	0.197427
0 days 00:00:36.380000	0.172272
0 days 00:00:36.390000	0.193262
0 days 00:00:36.400000	0.17915699999999998
0 days 00:00:36.410000	0.161737
0 days 00:00:36.420000	0.15607100000000002
0 days 00:00:36.430000	0.141124
0 days 00:00:36.440000	0.132037
0 days 00:00:36.450000	0.11532200000000001
0 days 00:00:36.460000	0.11226099999999999
0 days 00:00:36.470000	0.087199
0 days 00:00:36.480000	0.08970299999999999
0 days 00:00:36.490000	0.073875
0 days 00:00:36.500000	0.075753
0 days 00:00:36.510000	0.076028
0 days 00:00:36.520000	0.076561
0 days 00:00:36.530000	0.072647
0 days 00:00:36.540000	0.057114
0 days 00:00:36.550000	0.04423
0 days 00:00:36.560000	0.046779
0 days 00:00:36.570000	0.042914999999999995
0 days 00:00:36.580000	0.043712
0 days 00:00:36.590000	0.043417000000000004
0 days 00:00:36.600000	0.035653
0 days 00:00:36.610000	0.039394
0 days 00:00:36.620000	0.037192
0 days 00:00:36.630000	0.035624
0 days 00:00:36.640000	0.034419
0 days 00:00:36.650000	0.031848
0 days 00:00:36.660000	0.031957
0 days 00:00:36.670000	0.029332999999999998
0 days 00:00:36.680000	0.032756
0 days 00:00:36.690000	0.031812
0 days 00:00:36.700000	0.034393
0 days 00:00:36.710000	0.037185
0 days 00:00:36.720000	0.041291
0 days 00:00:36.730000	0.034042
0 days 00:00:36.740000	0.03557
0 days 00:00:36.750000	0.027160000000000004
0 days 00:00:36.760000	0.028098
0 days 00:00:36.770000	0.017738
0 days 00:00:36.780000	0.015686000000000002
0 days 00:00:36.790000	0.015527000000000001
0 days 00:00:36.800000	0.012738
0 days 00:00:36.810000	0.01253
0 days 00:00:36.820000	0.009902
0 days 00:00:36.830000	0.011064000000000001
0 days 00:00:36.840000	0.01375
0 days 00:00:36.850000	0.009859999999999999
0 days 00:00:36.860000	0.007701
0 days 00:00:36.870000	0.008241
0 days 00:00:36.880000	0.007292
0 days 00:00:36.890000	0.007553
0 days 00:00:36.900000	0.004612
0 days 00:00:36.910000	0.002501
0 days 00:00:36.920000	0.0036119999999999998
0 days 00:00:36.930000	-0.00017900000000000001
0 days 00:00:36.940000	-0.000638
0 days 00:00:36.950000	-0.005441
0 days 00:00:36.960000	-0.0049689999999999995
0 days 00:00:36.970000	-0.0008029999999999999
0 days 00:00:36.980000	-0.00206
0 days 00:00:36.990000	0.012206999999999999
0 days 00:00:37	0.002112
0 days 00:00:37.010000	0.0062369999999999995
0 days 00:00:37.020000	0.003135
0 days 00:00:37.030000	-1.9e-05
0 days 00:00:37.040000	0.001145
0 days 00:00:37.050000	-0.000322
0 days 00:00:37.060000	0.001153
0 days 00:00:37.070000	0.008592
0 days 00:00:37.080000	0.008015999999999999
0 days 00:00:37.090000	0.0078060000000000004
0 days 00:00:37.100000	0.012440000000000001
0 days 00:00:37.110000	0.008837000000000001
0 days 00:00:37.120000	0.015797
0 days 00:00:37.130000	0.018884
0 days 00:00:37.140000	0.018351
0 days 00:00:37.150000	0.015009999999999999
0 days 00:00:37.160000	0.011552
0 days 00:00:37.170000	0.015259
0 days 00:00:37.180000	0.012789
0 days 00:00:37.190000	0.012634000000000001
0 days 00:00:37.200000	0.013765000000000001
0 days 00:00:37.210000	0.019665000000000002
0 days 00:00:37.220000	0.025632
0 days 00:00:37.230000	0.013703
0 days 00:00:37.240000	0.019221000000000002
0 days 00:00:37.250000	0.021937
0 days 00:00:37.260000	0.017359
0 days 00:00:37.270000	0.015624
0 days 00:00:37.280000	-0.008079000000000001
0 days 00:00:37.290000	-0.002055
0 days 00:00:37.300000	0.01124
0 days 00:00:37.310000	-0.005517
0 days 00:00:37.320000	0.002018
0 days 00:00:37.330000	-0.0051329999999999995
0 days 00:00:37.340000	-0.009759
0 days 00:00:37.350000	-0.0037070000000000002
0 days 00:00:37.360000	0.00056
0 days 00:00:37.370000	-0.009925
0 days 00:00:37.380000	-0.003403
0 days 00:00:37.390000	-0.015985
0 days 00:00:37.400000	-0.010112999999999999
0 days 00:00:37.410000	-0.029687
0 days 00:00:37.420000	-0.035646
0 days 00:00:37.430000	-0.038919
0 days 00:00:37.440000	-0.042174
0 days 00:00:37.450000	-0.042857
0 days 00:00:37.460000	-0.074074
0 days 00:00:37.470000	-0.080962
0 days 00:00:37.480000	-0.112822
0 days 00:00:37.490000	-0.128452
0 days 00:00:37.500000	-0.178894
0 days 00:00:37.510000	-0.20763800000000002
0 days 00:00:37.520000	-0.22189699999999998
0 days 00:00:37.530000	-0.231158
0 days 00:00:37.540000	-0.236315
0 days 00:00:37.550000	-0.25513600000000003
0 days 00:00:37.560000	-0.270276
0 days 00:00:37.570000	-0.29312699999999997
0 days 00:00:37.580000	-0.296823
0 days 00:00:37.590000	-0.301622
0 days 00:00:37.600000	-0.29032199999999997
0 days 00:00:37.610000	-0.284594
0 days 00:00:37.620000	-0.291425
0 days 00:00:37.630000	-0.310612
0 days 00:00:37.640000	-0.34323200000000004
0 days 00:00:37.650000	-0.378215
0 days 00:00:37.660000	-0.43058900000000006
0 days 00:00:37.670000	-0.48013100000000003
0 days 00:00:37.680000	-0.526913
0 days 00:00:37.690000	-0.57709
0 days 00:00:37.700000	-0.622693
0 days 00:00:37.710000	-0.688261
0 days 00:00:37.720000	-0.747201
0 days 00:00:37.730000	-0.8442370000000001
0 days 00:00:37.740000	-0.9385899999999999
0 days 00:00:37.750000	-1.05609
0 days 00:00:37.760000	-1.1422139999999998
0 days 00:00:37.770000	-1.271195
0 days 00:00:37.780000	-1.374034
0 days 00:00:37.790000	-1.489947
0 days 00:00:37.800000	-1.500777
0 days 00:00:37.810000	-1.663574
0 days 00:00:37.820000	-1.695571
0 days 00:00:37.830000	-1.8412819999999999
0 days 00:00:37.840000	-1.842342
0 days 00:00:37.850000	-1.947925
0 days 00:00:37.860000	-2.000267
0 days 00:00:37.870000	-2.02983
0 days 00:00:37.880000	-1.97436
0 days 00:00:37.890000	-2.0652779999999997
0 days 00:00:37.900000	-2.0701810000000003
0 days 00:00:37.910000	-1.981459
0 days 00:00:37.920000	-1.971687
0 days 00:00:37.930000	-1.9767849999999998
0 days 00:00:37.940000	-1.96385
0 days 00:00:37.950000	-1.933024
0 days 00:00:37.960000	-1.921041
0 days 00:00:37.970000	-1.8718970000000001
0 days 00:00:37.980000	-1.742679
0 days 00:00:37.990000	-1.475292
0 days 00:00:38	-1.107682
0 days 00:00:38.010000	-0.640735
0 days 00:00:38.020000	-0.086627
0 days 00:00:38.030000	0.532302
0 days 00:00:38.040000	1.062538
0 days 00:00:38.050000	1.409573
0 days 00:00:38.060000	1.58942
0 days 00:00:38.070000	1.6501759999999999
0 days 00:00:38.080000	1.6388330000000002
0 days 00:00:38.090000	1.6103450000000001
0 days 00:00:38.100000	1.5692540000000001
0 days 00:00:38.110000	1.523788
0 days 00:00:38.120000	1.469766
0 days 00:00:38.130000	1.40096
0 days 00:00:38.140000	1.312162
0 days 00:00:38.150000	1.216647
0 days 00:00:38.160000	1.127543
0 days 00:00:38.170000	1.0503120000000001
0 days 00:00:38.180000	0.986345
0 days 00:00:38.190000	0.949109
0 days 00:00:38.200000	1.040116
0 days 00:00:38.210000	1.082847
0 days 00:00:38.220000	0.946393
0 days 00:00:38.230000	0.814304
0 days 00:00:38.240000	0.754967
0 days 00:00:38.250000	0.699472
0 days 00:00:38.260000	0.628999
0 days 00:00:38.270000	0.6171949999999999
0 days 00:00:38.280000	0.641319
0 days 00:00:38.290000	0.661328
0 days 00:00:38.300000	0.668844
0 days 00:00:38.310000	0.6828989999999999
0 days 00:00:38.320000	0.726854
0 days 00:00:38.330000	0.8075399999999999
0 days 00:00:38.340000	0.906192
0 days 00:00:38.350000	1.0065030000000001
0 days 00:00:38.360000	1.001616
0 days 00:00:38.370000	1.009224
0 days 00:00:38.380000	1.067775
0 days 00:00:38.390000	1.108706
0 days 00:00:38.400000	1.108971
0 days 00:00:38.410000	1.074733
0 days 00:00:38.420000	1.014721
0 days 00:00:38.430000	0.942391
0 days 00:00:38.440000	0.8612290000000001
0 days 00:00:38.450000	0.7811
0 days 00:00:38.460000	0.695036
0 days 00:00:38.470000	0.620169
0 days 00:00:38.480000	0.554229
0 days 00:00:38.490000	0.48853800000000003
0 days 00:00:38.500000	0.42945
0 days 00:00:38.510000	0.389018
0 days 00:00:38.520000	0.366392
0 days 00:00:38.530000	0.359769
0 days 00:00:38.540000	0.361142
0 days 00:00:38.550000	0.365005
0 days 00:00:38.560000	0.36693600000000004
0 days 00:00:38.570000	0.367007
0 days 00:00:38.580000	0.369307
0 days 00:00:38.590000	0.370642
0 days 00:00:38.600000	0.357304
0 days 00:00:38.610000	0.34591700000000003
0 days 00:00:38.620000	0.312157
0 days 00:00:38.630000	0.21622800000000003
0 days 00:00:38.640000	-0.333342
0 days 00:00:38.650000	-0.677241
0 days 00:00:38.660000	-0.8841110000000001
0 days 00:00:38.670000	-0.742037
0 days 00:00:38.680000	-0.24374
0 days 00:00:38.690000	0.14022300000000001
0 days 00:00:38.700000	-0.004384000000000001
0 days 00:00:38.710000	-0.27389600000000003
0 days 00:00:38.720000	-0.289547
0 days 00:00:38.730000	-0.160498
0 days 00:00:38.740000	-0.12191800000000001
0 days 00:00:38.750000	-0.119381
0 days 00:00:38.760000	-0.059365999999999995
0 days 00:00:38.770000	0.003699
0 days 00:00:38.780000	0.072464
0 days 00:00:38.790000	0.123669
0 days 00:00:38.800000	0.148499
0 days 00:00:38.810000	0.17234100000000002
0 days 00:00:38.820000	0.212902
0 days 00:00:38.830000	0.19339
0 days 00:00:38.840000	0.18808
0 days 00:00:38.850000	0.221914
0 days 00:00:38.860000	0.21038400000000002
0 days 00:00:38.870000	0.1691
0 days 00:00:38.880000	0.17335799999999998
0 days 00:00:38.890000	0.170509
0 days 00:00:38.900000	0.14769300000000002
0 days 00:00:38.910000	0.128716
0 days 00:00:38.920000	0.158471
0 days 00:00:38.930000	0.148355
0 days 00:00:38.940000	0.137155
0 days 00:00:38.950000	0.111175
0 days 00:00:38.960000	0.10664100000000001
0 days 00:00:38.970000	0.102173
0 days 00:00:38.980000	0.107124
0 days 00:00:38.990000	0.10351500000000001
0 days 00:00:39	0.09214
0 days 00:00:39.010000	0.075736
0 days 00:00:39.020000	0.07041
0 days 00:00:39.030000	0.061688
0 days 00:00:39.040000	0.05499400000000001
0 days 00:00:39.050000	0.052428999999999996
0 days 00:00:39.060000	0.039310000000000005
0 days 00:00:39.070000	0.038633999999999995
0 days 00:00:39.080000	0.03457
0 days 00:00:39.090000	0.030133999999999998
0 days 00:00:39.100000	0.036218
0 days 00:00:39.110000	0.030516
0 days 00:00:39.120000	0.022391
0 days 00:00:39.130000	0.040866
0 days 00:00:39.140000	0.028745999999999997
0 days 00:00:39.150000	0.02241
0 days 00:00:39.160000	0.021003
0 days 00:00:39.170000	0.019667
0 days 00:00:39.180000	0.016846
0 days 00:00:39.190000	0.02113
0 days 00:00:39.200000	0.017133000000000002
0 days 00:00:39.210000	0.017377
0 days 00:00:39.220000	0.021209
0 days 00:00:39.230000	0.018797
0 days 00:00:39.240000	0.020318
0 days 00:00:39.250000	0.022912000000000002
0 days 00:00:39.260000	0.020328
0 days 00:00:39.270000	0.021194
0 days 00:00:39.280000	0.017437
0 days 00:00:39.290000	0.014717
0 days 00:00:39.300000	0.02145
0 days 00:00:39.310000	0.021566
0 days 00:00:39.320000	0.021572
0 days 00:00:39.330000	0.017124
0 days 00:00:39.340000	0.017508000000000003
0 days 00:00:39.350000	0.020468
0 days 00:00:39.360000	0.017506
0 days 00:00:39.370000	0.016590999999999998
0 days 00:00:39.380000	0.015113999999999999
0 days 00:00:39.390000	0.004062
0 days 00:00:39.400000	0.001379
0 days 00:00:39.410000	-0.0034479999999999997
0 days 00:00:39.420000	-0.002686
0 days 00:00:39.430000	-0.001831
0 days 00:00:39.440000	-0.003
0 days 00:00:39.450000	-0.00021899999999999998
0 days 00:00:39.460000	-0.001263
0 days 00:00:39.470000	0.000886
0 days 00:00:39.480000	0.001393
0 days 00:00:39.490000	0.016663999999999998
0 days 00:00:39.500000	0.006807
0 days 00:00:39.510000	0.001275
0 days 00:00:39.520000	0.026129000000000003
0 days 00:00:39.530000	0.025012
0 days 00:00:39.540000	0.013345
0 days 00:00:39.550000	-0.009564
0 days 00:00:39.560000	-0.01315
0 days 00:00:39.570000	0.004381
0 days 00:00:39.580000	0.017491999999999997
0 days 00:00:39.590000	0.009640000000000001
0 days 00:00:39.600000	-0.011326000000000001
0 days 00:00:39.610000	-0.008019
0 days 00:00:39.620000	-0.003901
0 days 00:00:39.630000	0.002868
0 days 00:00:39.640000	-0.0038280000000000002
0 days 00:00:39.650000	0.002729
0 days 00:00:39.660000	0.002825
0 days 00:00:39.670000	-0.0026780000000000003
0 days 00:00:39.680000	0.00021400000000000002
0 days 00:00:39.690000	-0.011840999999999999
0 days 00:00:39.700000	-0.017022
0 days 00:00:39.710000	-0.022083000000000002
0 days 00:00:39.720000	-0.027829000000000003
0 days 00:00:39.730000	-0.033858
0 days 00:00:39.740000	-0.033977
0 days 00:00:39.750000	-0.04322
0 days 00:00:39.760000	-0.051226999999999995
0 days 00:00:39.770000	-0.058426
0 days 00:00:39.780000	-0.067465
0 days 00:00:39.790000	-0.076123
0 days 00:00:39.800000	-0.08920299999999999
0 days 00:00:39.810000	-0.103814
0 days 00:00:39.820000	-0.117424
0 days 00:00:39.830000	-0.133464
0 days 00:00:39.840000	-0.154914
0 days 00:00:39.850000	-0.192403
0 days 00:00:39.860000	-0.22051500000000002
0 days 00:00:39.870000	-0.248561
0 days 00:00:39.880000	-0.283898
0 days 00:00:39.890000	-0.376688
0 days 00:00:39.900000	-0.500838
0 days 00:00:39.910000	-0.610166
0 days 00:00:39.920000	-0.735278
0 days 00:00:39.930000	-0.9032389999999999
0 days 00:00:39.940000	-1.0255040000000002
0 days 00:00:39.950000	-1.146771
0 days 00:00:39.960000	-1.263128
0 days 00:00:39.970000	-1.38552
0 days 00:00:39.980000	-1.4867920000000001
0 days 00:00:39.990000	-1.585085
0 days 00:00:40	-1.701318
0 days 00:00:40.010000	-1.714543
0 days 00:00:40.020000	-1.7275220000000002
0 days 00:00:40.030000	-1.8386639999999999
0 days 00:00:40.040000	-1.933111
0 days 00:00:40.050000	-1.913413
0 days 00:00:40.060000	-1.970103
0 days 00:00:40.070000	-2.007972
0 days 00:00:40.080000	-2.1611290000000003
0 days 00:00:40.090000	-2.131441
0 days 00:00:40.100000	-2.109825
0 days 00:00:40.110000	-2.072394
0 days 00:00:40.120000	-2.115109
0 days 00:00:40.130000	-2.1252150000000003
0 days 00:00:40.140000	-2.096852
0 days 00:00:40.150000	-2.0686299999999997
0 days 00:00:40.160000	-2.05398
0 days 00:00:40.170000	-2.042004
0 days 00:00:40.180000	-2.033025
0 days 00:00:40.190000	-2.0133959999999997
0 days 00:00:40.200000	-2.000856
0 days 00:00:40.210000	-1.9413099999999999
0 days 00:00:40.220000	-1.751716
0 days 00:00:40.230000	-1.367014
0 days 00:00:40.240000	-0.812485
0 days 00:00:40.250000	-0.09464600000000001
0 days 00:00:40.260000	0.7065819999999999
0 days 00:00:40.270000	1.330172
0 days 00:00:40.280000	1.7202279999999999
0 days 00:00:40.290000	1.9149919999999998
0 days 00:00:40.300000	1.9797
0 days 00:00:40.310000	1.955673
0 days 00:00:40.320000	1.887116
0 days 00:00:40.330000	1.8015259999999997
0 days 00:00:40.340000	1.70935
0 days 00:00:40.350000	1.609892
0 days 00:00:40.360000	1.504189
0 days 00:00:40.370000	1.386096
0 days 00:00:40.380000	1.270294
0 days 00:00:40.390000	1.17598
0 days 00:00:40.400000	1.110424
0 days 00:00:40.410000	1.073677
0 days 00:00:40.420000	1.0457610000000002
0 days 00:00:40.430000	1.023492
0 days 00:00:40.440000	1.00419
0 days 00:00:40.450000	0.981635
0 days 00:00:40.460000	0.9650709999999999
0 days 00:00:40.470000	0.9496469999999999
0 days 00:00:40.480000	0.9366049999999999
0 days 00:00:40.490000	0.926
0 days 00:00:40.500000	0.914425
0 days 00:00:40.510000	0.898042
0 days 00:00:40.520000	0.396031
0 days 00:00:40.530000	-0.16555999999999998
0 days 00:00:40.540000	0.441434
0 days 00:00:40.550000	0.547227
0 days 00:00:40.560000	0.242432
0 days 00:00:40.570000	0.255446
0 days 00:00:40.580000	0.355759
0 days 00:00:40.590000	0.5125270000000001
0 days 00:00:40.600000	0.64735
0 days 00:00:40.610000	0.727567
0 days 00:00:40.620000	0.84178
0 days 00:00:40.630000	0.999445
0 days 00:00:40.640000	1.152279
0 days 00:00:40.650000	1.253858
0 days 00:00:40.660000	1.30045
0 days 00:00:40.670000	1.3315709999999998
0 days 00:00:40.680000	1.364277
0 days 00:00:40.690000	1.40087
0 days 00:00:40.700000	1.406954
0 days 00:00:40.710000	1.391599
0 days 00:00:40.720000	1.351998
0 days 00:00:40.730000	1.286715
0 days 00:00:40.740000	1.195318
0 days 00:00:40.750000	1.0890520000000001
0 days 00:00:40.760000	0.9733139999999999
0 days 00:00:40.770000	0.8707969999999999
0 days 00:00:40.780000	0.771912
0 days 00:00:40.790000	0.680181
0 days 00:00:40.800000	0.581043
0 days 00:00:40.810000	0.48011000000000004
0 days 00:00:40.820000	0.38868800000000003
0 days 00:00:40.830000	0.294091
0 days 00:00:40.840000	0.225146
0 days 00:00:40.850000	0.145541
0 days 00:00:40.860000	0.082888
0 days 00:00:40.870000	0.01677
0 days 00:00:40.880000	-0.046749
0 days 00:00:40.890000	-0.11113900000000002
0 days 00:00:40.900000	-0.23490500000000003
0 days 00:00:40.910000	-0.760355
0 days 00:00:40.920000	-0.507506
0 days 00:00:40.930000	-0.025186
0 days 00:00:40.940000	0.265138
0 days 00:00:40.950000	0.029212000000000002
0 days 00:00:40.960000	-0.19980699999999998
0 days 00:00:40.970000	-0.054534000000000006
0 days 00:00:40.980000	-0.030441000000000003
0 days 00:00:40.990000	-0.127686
0 days 00:00:41	-0.156967
0 days 00:00:41.010000	-0.07296799999999999
0 days 00:00:41.020000	0.013105
0 days 00:00:41.030000	0.016941
0 days 00:00:41.040000	0.08367899999999999
0 days 00:00:41.050000	0.12253800000000001
0 days 00:00:41.060000	0.158584
0 days 00:00:41.070000	0.18415
0 days 00:00:41.080000	0.22439
0 days 00:00:41.090000	0.208814
0 days 00:00:41.100000	0.190184
0 days 00:00:41.110000	0.179083
0 days 00:00:41.120000	0.140416
0 days 00:00:41.130000	0.113857
0 days 00:00:41.140000	0.11326199999999999
0 days 00:00:41.150000	0.10208300000000001
0 days 00:00:41.160000	0.118771
0 days 00:00:41.170000	0.104821
0 days 00:00:41.180000	0.10929100000000001
0 days 00:00:41.190000	0.097341
0 days 00:00:41.200000	0.07772000000000001
0 days 00:00:41.210000	0.05993300000000001
0 days 00:00:41.220000	0.052361000000000005
0 days 00:00:41.230000	0.057971
0 days 00:00:41.240000	0.057122000000000006
0 days 00:00:41.250000	0.058565
0 days 00:00:41.260000	0.059052999999999994
0 days 00:00:41.270000	0.055060000000000005
0 days 00:00:41.280000	0.053819000000000006
0 days 00:00:41.290000	0.051233
0 days 00:00:41.300000	0.0488
0 days 00:00:41.310000	0.038178
0 days 00:00:41.320000	0.032648
0 days 00:00:41.330000	0.031389999999999994
0 days 00:00:41.340000	0.031924
0 days 00:00:41.350000	0.028876
0 days 00:00:41.360000	0.034239
0 days 00:00:41.370000	0.031341
0 days 00:00:41.380000	0.027561000000000002
0 days 00:00:41.390000	0.028906
0 days 00:00:41.400000	0.028566
0 days 00:00:41.410000	0.021641
0 days 00:00:41.420000	0.014828000000000001
0 days 00:00:41.430000	0.0032310000000000004
0 days 00:00:41.440000	0.001667
0 days 00:00:41.450000	0.00278
0 days 00:00:41.460000	0.001439
0 days 00:00:41.470000	-0.000359
0 days 00:00:41.480000	0.003259
0 days 00:00:41.490000	0.014322999999999999
0 days 00:00:41.500000	0.015325
0 days 00:00:41.510000	0.016368999999999998
0 days 00:00:41.520000	0.020709
0 days 00:00:41.530000	0.027872000000000004
0 days 00:00:41.540000	0.030794
0 days 00:00:41.550000	0.02945
0 days 00:00:41.560000	0.027510000000000003
0 days 00:00:41.570000	0.037114999999999995
0 days 00:00:41.580000	0.034657
0 days 00:00:41.590000	0.027882
0 days 00:00:41.600000	0.021176
0 days 00:00:41.610000	0.026606
0 days 00:00:41.620000	0.021151
0 days 00:00:41.630000	0.02366
0 days 00:00:41.640000	0.025781000000000002
0 days 00:00:41.650000	0.026795
0 days 00:00:41.660000	0.023807
0 days 00:00:41.670000	0.022902000000000002
0 days 00:00:41.680000	0.023846
0 days 00:00:41.690000	0.016017
0 days 00:00:41.700000	0.015707
0 days 00:00:41.710000	0.013547
0 days 00:00:41.720000	0.01456
0 days 00:00:41.730000	0.021419
0 days 00:00:41.740000	0.019053
0 days 00:00:41.750000	0.023403999999999998
0 days 00:00:41.760000	0.022857
0 days 00:00:41.770000	0.023239
0 days 00:00:41.780000	0.023072
0 days 00:00:41.790000	0.020741
0 days 00:00:41.800000	0.021126
0 days 00:00:41.810000	0.022151
0 days 00:00:41.820000	0.019545
0 days 00:00:41.830000	0.012734
0 days 00:00:41.840000	0.015663999999999997
0 days 00:00:41.850000	0.011564
0 days 00:00:41.860000	0.014046000000000001
0 days 00:00:41.870000	0.007423999999999999
0 days 00:00:41.880000	0.012587000000000001
0 days 00:00:41.890000	0.011655
0 days 00:00:41.900000	0.008669
0 days 00:00:41.910000	0.008833
0 days 00:00:41.920000	0.008459999999999999
0 days 00:00:41.930000	0.006895999999999999
0 days 00:00:41.940000	0.005706
0 days 00:00:41.950000	-0.00018
0 days 00:00:41.960000	0.0014759999999999999
0 days 00:00:41.970000	-0.00015900000000000002
0 days 00:00:41.980000	-0.005903
0 days 00:00:41.990000	-0.005649
0 days 00:00:42	0.001098
0 days 00:00:42.010000	0.002246
0 days 00:00:42.020000	0.0063159999999999996
0 days 00:00:42.030000	0.011652
0 days 00:00:42.040000	0.014309
0 days 00:00:42.050000	0.016291999999999997
0 days 00:00:42.060000	0.018926
0 days 00:00:42.070000	0.014391
0 days 00:00:42.080000	0.015665000000000002
0 days 00:00:42.090000	0.01256
0 days 00:00:42.100000	0.019002
0 days 00:00:42.110000	0.010374
0 days 00:00:42.120000	0.009966
0 days 00:00:42.130000	0.012865000000000001
0 days 00:00:42.140000	0.00827
0 days 00:00:42.150000	-0.00207
0 days 00:00:42.160000	-0.003557
0 days 00:00:42.170000	-0.002931
0 days 00:00:42.180000	0.01048
0 days 00:00:42.190000	0.010109
0 days 00:00:42.200000	-0.00242
0 days 00:00:42.210000	-0.0017929999999999999
0 days 00:00:42.220000	-0.002539
0 days 00:00:42.230000	-0.001416
0 days 00:00:42.240000	-0.005529
0 days 00:00:42.250000	-0.001098
0 days 00:00:42.260000	-0.001274
0 days 00:00:42.270000	-0.00395
0 days 00:00:42.280000	-0.002762
0 days 00:00:42.290000	-0.004391
0 days 00:00:42.300000	-0.009118000000000001
0 days 00:00:42.310000	-0.012245
0 days 00:00:42.320000	-0.008995
0 days 00:00:42.330000	-0.005561
0 days 00:00:42.340000	-0.004987
0 days 00:00:42.350000	0.00031299999999999996
0 days 00:00:42.360000	-0.0021030000000000003
0 days 00:00:42.370000	-0.000346
0 days 00:00:42.380000	0.01339
0 days 00:00:42.390000	0.004163
0 days 00:00:42.400000	-0.000554
0 days 00:00:42.410000	-0.010961
0 days 00:00:42.420000	-0.016413
0 days 00:00:42.430000	-0.022068
0 days 00:00:42.440000	-0.023796
0 days 00:00:42.450000	-0.035703
0 days 00:00:42.460000	-0.044118
0 days 00:00:42.470000	-0.058181
0 days 00:00:42.480000	-0.05873099999999999
0 days 00:00:42.490000	-0.060649
0 days 00:00:42.500000	-0.065443
0 days 00:00:42.510000	-0.092641
0 days 00:00:42.520000	-0.114574
0 days 00:00:42.530000	-0.153227
0 days 00:00:42.540000	-0.205985
0 days 00:00:42.550000	-0.266717
0 days 00:00:42.560000	-0.3151
0 days 00:00:42.570000	-0.35491999999999996
0 days 00:00:42.580000	-0.409075
0 days 00:00:42.590000	-0.47293999999999997
0 days 00:00:42.600000	-0.524914
0 days 00:00:42.610000	-0.547733
0 days 00:00:42.620000	-0.550158
0 days 00:00:42.630000	-0.532617
0 days 00:00:42.640000	-0.530601
0 days 00:00:42.650000	-0.523502
0 days 00:00:42.660000	-0.529676
0 days 00:00:42.670000	-0.550089
0 days 00:00:42.680000	-0.585283
0 days 00:00:42.690000	-0.640988
0 days 00:00:42.700000	-0.694918
0 days 00:00:42.710000	-0.7799149999999999
0 days 00:00:42.720000	-0.859086
0 days 00:00:42.730000	-0.939876
0 days 00:00:42.740000	-1.023111
0 days 00:00:42.750000	-1.109178
0 days 00:00:42.760000	-1.186132
0 days 00:00:42.770000	-1.27766
0 days 00:00:42.780000	-1.254556
0 days 00:00:42.790000	-1.4164139999999998
0 days 00:00:42.800000	-1.3878469999999998
0 days 00:00:42.810000	-1.447039
0 days 00:00:42.820000	-1.503844
0 days 00:00:42.830000	-1.54833
0 days 00:00:42.840000	-1.608026
0 days 00:00:42.850000	-1.6445419999999997
0 days 00:00:42.860000	-1.693807
0 days 00:00:42.870000	-1.630323
0 days 00:00:42.880000	-1.677587
0 days 00:00:42.890000	-1.8049110000000002
0 days 00:00:42.900000	-1.7090150000000002
0 days 00:00:42.910000	-1.6747830000000001
0 days 00:00:42.920000	-1.6616540000000002
0 days 00:00:42.930000	-1.629189
0 days 00:00:42.940000	-1.599163
0 days 00:00:42.950000	-1.5817940000000001
0 days 00:00:42.960000	-1.574959
0 days 00:00:42.970000	-1.5751709999999999
0 days 00:00:42.980000	-1.573086
0 days 00:00:42.990000	-1.578662
0 days 00:00:43	-1.552334
0 days 00:00:43.010000	-1.476442
0 days 00:00:43.020000	-1.3458809999999999
0 days 00:00:43.030000	-1.083939
0 days 00:00:43.040000	-0.721631
0 days 00:00:43.050000	-0.308662
0 days 00:00:43.060000	0.153042
0 days 00:00:43.070000	0.670927
0 days 00:00:43.080000	1.138819
0 days 00:00:43.090000	1.482305
0 days 00:00:43.100000	1.652168
0 days 00:00:43.110000	1.706533
0 days 00:00:43.120000	1.681875
0 days 00:00:43.130000	1.634189
0 days 00:00:43.140000	1.586897
0 days 00:00:43.150000	1.5379530000000001
0 days 00:00:43.160000	1.485132
0 days 00:00:43.170000	1.424138
0 days 00:00:43.180000	1.3485639999999999
0 days 00:00:43.190000	1.273733
0 days 00:00:43.200000	1.206962
0 days 00:00:43.210000	1.151723
0 days 00:00:43.220000	1.1073870000000001
0 days 00:00:43.230000	1.0806129999999998
0 days 00:00:43.240000	1.056489
0 days 00:00:43.250000	1.04807
0 days 00:00:43.260000	1.049345
0 days 00:00:43.270000	1.060263
0 days 00:00:43.280000	1.142845
0 days 00:00:43.290000	1.252687
0 days 00:00:43.300000	1.201517
0 days 00:00:43.310000	1.069582
0 days 00:00:43.320000	1.0439399999999999
0 days 00:00:43.330000	0.081826
0 days 00:00:43.340000	1.4664620000000002
0 days 00:00:43.350000	0.8773690000000001
0 days 00:00:43.360000	0.036622
0 days 00:00:43.370000	-0.024159
0 days 00:00:43.380000	0.30653600000000003
0 days 00:00:43.390000	0.708774
0 days 00:00:43.400000	0.9248879999999999
0 days 00:00:43.410000	0.934758
0 days 00:00:43.420000	0.8762030000000001
0 days 00:00:43.430000	0.8666360000000001
0 days 00:00:43.440000	0.922875
0 days 00:00:43.450000	0.977094
0 days 00:00:43.460000	0.975088
0 days 00:00:43.470000	0.922574
0 days 00:00:43.480000	0.8479690000000001
0 days 00:00:43.490000	0.777697
0 days 00:00:43.500000	0.725087
0 days 00:00:43.510000	0.669956
0 days 00:00:43.520000	0.616854
0 days 00:00:43.530000	0.55989
0 days 00:00:43.540000	0.503598
0 days 00:00:43.550000	0.446809
0 days 00:00:43.560000	0.393276
0 days 00:00:43.570000	0.352837
0 days 00:00:43.580000	0.312051
0 days 00:00:43.590000	0.280507
0 days 00:00:43.600000	0.257774
0 days 00:00:43.610000	0.23753200000000002
0 days 00:00:43.620000	0.219996
0 days 00:00:43.630000	0.20383900000000002
0 days 00:00:43.640000	0.180722
0 days 00:00:43.650000	0.147596
0 days 00:00:43.660000	0.12193699999999999
0 days 00:00:43.670000	0.022598
0 days 00:00:43.680000	-0.269688
0 days 00:00:43.690000	-0.017056
0 days 00:00:43.700000	0.671166
0 days 00:00:43.710000	0.7585649999999999
0 days 00:00:43.720000	0.395813
0 days 00:00:43.730000	-0.14566400000000002
0 days 00:00:43.740000	-0.162394
0 days 00:00:43.750000	-0.10384000000000002
0 days 00:00:43.760000	-0.084977
0 days 00:00:43.770000	-0.082428
0 days 00:00:43.780000	-0.03682
0 days 00:00:43.790000	0.094851
0 days 00:00:43.800000	0.130104
0 days 00:00:43.810000	0.19387000000000001
0 days 00:00:43.820000	0.16884000000000002
0 days 00:00:43.830000	0.217248
0 days 00:00:43.840000	0.205107
0 days 00:00:43.850000	0.18835
0 days 00:00:43.860000	0.189646
0 days 00:00:43.870000	0.17194600000000002
0 days 00:00:43.880000	0.157305
0 days 00:00:43.890000	0.147949
0 days 00:00:43.900000	0.141084
0 days 00:00:43.910000	0.138397
0 days 00:00:43.920000	0.149275
0 days 00:00:43.930000	0.13864100000000001
0 days 00:00:43.940000	0.11205799999999999
0 days 00:00:43.950000	0.09386699999999999
0 days 00:00:43.960000	0.078072
0 days 00:00:43.970000	0.070381
0 days 00:00:43.980000	0.053809
0 days 00:00:43.990000	0.045612
0 days 00:00:44	0.044739
0 days 00:00:44.010000	0.045994
0 days 00:00:44.020000	0.041292
0 days 00:00:44.030000	0.047231999999999996
0 days 00:00:44.040000	0.048279
0 days 00:00:44.050000	0.051222000000000004
0 days 00:00:44.060000	0.050071
0 days 00:00:44.070000	0.054713
0 days 00:00:44.080000	0.050522000000000004
0 days 00:00:44.090000	0.046084
0 days 00:00:44.100000	0.039207
0 days 00:00:44.110000	0.037686000000000004
0 days 00:00:44.120000	0.034523000000000005
0 days 00:00:44.130000	0.036302999999999995
0 days 00:00:44.140000	0.03325
0 days 00:00:44.150000	0.030674
0 days 00:00:44.160000	0.030400999999999997
0 days 00:00:44.170000	0.027792
0 days 00:00:44.180000	0.032012
0 days 00:00:44.190000	0.027593
0 days 00:00:44.200000	0.029273
0 days 00:00:44.210000	0.022132
0 days 00:00:44.220000	0.022695
0 days 00:00:44.230000	0.020533000000000003
0 days 00:00:44.240000	0.018131
0 days 00:00:44.250000	0.015447999999999998
0 days 00:00:44.260000	0.013597
0 days 00:00:44.270000	0.01067
0 days 00:00:44.280000	0.011394
0 days 00:00:44.290000	0.004876
0 days 00:00:44.300000	0.001875
0 days 00:00:44.310000	0.003304
0 days 00:00:44.320000	-0.001124
0 days 00:00:44.330000	-0.001086
0 days 00:00:44.340000	-0.001048
0 days 00:00:44.350000	-0.003583
0 days 00:00:44.360000	-0.002193
0 days 00:00:44.370000	0.002425
0 days 00:00:44.380000	-0.002705
0 days 00:00:44.390000	0.000926
0 days 00:00:44.400000	0.001562
0 days 00:00:44.410000	0.00045599999999999997
0 days 00:00:44.420000	0.003105
0 days 00:00:44.430000	-0.0036509999999999997
0 days 00:00:44.440000	-0.003928
0 days 00:00:44.450000	0.009001
0 days 00:00:44.460000	0.006638
0 days 00:00:44.470000	0.006204
0 days 00:00:44.480000	0.015816
0 days 00:00:44.490000	0.009068000000000001
0 days 00:00:44.500000	0.014619
0 days 00:00:44.510000	0.009467
0 days 00:00:44.520000	0.010707
0 days 00:00:44.530000	0.006658
0 days 00:00:44.540000	0.009541
0 days 00:00:44.550000	0.013149000000000001
0 days 00:00:44.560000	0.001039
0 days 00:00:44.570000	0.004369
0 days 00:00:44.580000	0.00199
0 days 00:00:44.590000	0.0029530000000000003
0 days 00:00:44.600000	0.0064329999999999995
0 days 00:00:44.610000	0.009794
0 days 00:00:44.620000	0.0077069999999999994
0 days 00:00:44.630000	0.015901
0 days 00:00:44.640000	0.024291
0 days 00:00:44.650000	0.013952
0 days 00:00:44.660000	0.009982
0 days 00:00:44.670000	0.008602
0 days 00:00:44.680000	0.002591
0 days 00:00:44.690000	0.004074
0 days 00:00:44.700000	0.007144
0 days 00:00:44.710000	0.013937999999999999
0 days 00:00:44.720000	-0.000878
0 days 00:00:44.730000	0.0055509999999999995
0 days 00:00:44.740000	-0.003807
0 days 00:00:44.750000	-0.000927
0 days 00:00:44.760000	-0.0048460000000000005
0 days 00:00:44.770000	-0.012381999999999999
0 days 00:00:44.780000	-0.017838999999999997
0 days 00:00:44.790000	-0.018466
0 days 00:00:44.800000	-0.034767
0 days 00:00:44.810000	-0.036601
0 days 00:00:44.820000	-0.042447000000000006
0 days 00:00:44.830000	-0.049766000000000005
0 days 00:00:44.840000	-0.060283
0 days 00:00:44.850000	-0.062322
0 days 00:00:44.860000	-0.073897
0 days 00:00:44.870000	-0.096992
0 days 00:00:44.880000	-0.10345
0 days 00:00:44.890000	-0.11431300000000001
0 days 00:00:44.900000	-0.13066
0 days 00:00:44.910000	-0.14907
0 days 00:00:44.920000	-0.180804
0 days 00:00:44.930000	-0.212337
0 days 00:00:44.940000	-0.238998
0 days 00:00:44.950000	-0.26975
0 days 00:00:44.960000	-0.312301
0 days 00:00:44.970000	-0.360387
0 days 00:00:44.980000	-0.379942
0 days 00:00:44.990000	-0.375963
0 days 00:00:45	-0.387809
0 days 00:00:45.010000	-0.405294
0 days 00:00:45.020000	-0.402458
0 days 00:00:45.030000	-0.394896
0 days 00:00:45.040000	-0.378754
0 days 00:00:45.050000	-0.355479
0 days 00:00:45.060000	-0.346025
0 days 00:00:45.070000	-0.353991
0 days 00:00:45.080000	-0.37643699999999997
0 days 00:00:45.090000	-0.418105
0 days 00:00:45.100000	-0.468495
0 days 00:00:45.110000	-0.531134
0 days 00:00:45.120000	-0.619294
0 days 00:00:45.130000	-0.708016
0 days 00:00:45.140000	-0.786431
0 days 00:00:45.150000	-0.8750879999999999
0 days 00:00:45.160000	-0.968258
0 days 00:00:45.170000	-1.060466
0 days 00:00:45.180000	-1.1609129999999999
0 days 00:00:45.190000	-1.2598559999999999
0 days 00:00:45.200000	-1.366125
0 days 00:00:45.210000	-1.4767430000000001
0 days 00:00:45.220000	-1.517285
0 days 00:00:45.230000	-1.614314
0 days 00:00:45.240000	-1.7010619999999999
0 days 00:00:45.250000	-1.926225
0 days 00:00:45.260000	-1.7910700000000002
0 days 00:00:45.270000	-2.022077
0 days 00:00:45.280000	-2.067085
0 days 00:00:45.290000	-2.088936
0 days 00:00:45.300000	-2.006975
0 days 00:00:45.310000	-2.086863
0 days 00:00:45.320000	-2.180351
0 days 00:00:45.330000	-2.087697
0 days 00:00:45.340000	-2.059701
0 days 00:00:45.350000	-2.075273
0 days 00:00:45.360000	-2.061435
0 days 00:00:45.370000	-2.048275
0 days 00:00:45.380000	-2.031192
0 days 00:00:45.390000	-1.995
0 days 00:00:45.400000	-1.950325
0 days 00:00:45.410000	-1.863089
0 days 00:00:45.420000	-1.678868
0 days 00:00:45.430000	-1.31673
0 days 00:00:45.440000	-0.8321299999999999
0 days 00:00:45.450000	-0.23927800000000002
0 days 00:00:45.460000	0.418775
0 days 00:00:45.470000	1.029184
0 days 00:00:45.480000	1.451638
0 days 00:00:45.490000	1.682176
0 days 00:00:45.500000	1.781627
0 days 00:00:45.510000	1.7911849999999998
0 days 00:00:45.520000	1.762444
0 days 00:00:45.530000	1.718474
0 days 00:00:45.540000	1.6519599999999999
0 days 00:00:45.550000	1.565394
0 days 00:00:45.560000	1.471174
0 days 00:00:45.570000	1.391622
0 days 00:00:45.580000	1.308283
0 days 00:00:45.590000	1.238365
0 days 00:00:45.600000	1.1645290000000001
0 days 00:00:45.610000	1.105493
0 days 00:00:45.620000	1.067874
0 days 00:00:45.630000	1.045099
0 days 00:00:45.640000	1.1305479999999999
0 days 00:00:45.650000	1.2506549999999999
0 days 00:00:45.660000	1.1919600000000001
0 days 00:00:45.670000	1.07987
0 days 00:00:45.680000	1.011407
0 days 00:00:45.690000	0.987606
0 days 00:00:45.700000	0.952267
0 days 00:00:45.710000	0.9034909999999999
0 days 00:00:45.720000	0.883732
0 days 00:00:45.730000	0.9065790000000001
0 days 00:00:45.740000	0.970342
0 days 00:00:45.750000	0.512042
0 days 00:00:45.760000	0.852036
0 days 00:00:45.770000	0.928718
0 days 00:00:45.780000	0.8455719999999999
0 days 00:00:45.790000	0.791164
0 days 00:00:45.800000	0.857907
0 days 00:00:45.810000	0.9596899999999999
0 days 00:00:45.820000	0.9934280000000001
0 days 00:00:45.830000	0.934315
0 days 00:00:45.840000	0.851613
0 days 00:00:45.850000	0.77685
0 days 00:00:45.860000	0.686167
0 days 00:00:45.870000	0.564337
0 days 00:00:45.880000	0.425858
0 days 00:00:45.890000	0.295036
0 days 00:00:45.900000	0.215513
0 days 00:00:45.910000	0.162261
0 days 00:00:45.920000	0.126421
0 days 00:00:45.930000	0.098899
0 days 00:00:45.940000	0.087997
0 days 00:00:45.950000	0.09334500000000001
0 days 00:00:45.960000	0.116834
0 days 00:00:45.970000	0.152997
0 days 00:00:45.980000	0.200694
0 days 00:00:45.990000	0.25358400000000003
0 days 00:00:46	0.310931
0 days 00:00:46.010000	0.357691
0 days 00:00:46.020000	0.39389
0 days 00:00:46.030000	0.408663
0 days 00:00:46.040000	0.4112
0 days 00:00:46.050000	0.397204
0 days 00:00:46.060000	0.363677
0 days 00:00:46.070000	0.303757
0 days 00:00:46.080000	-0.46001000000000003
0 days 00:00:46.090000	-0.8947950000000001
0 days 00:00:46.100000	-1.124358
0 days 00:00:46.110000	-0.779297
0 days 00:00:46.120000	-0.068999
0 days 00:00:46.130000	0.056965999999999996
0 days 00:00:46.140000	-0.23508099999999998
0 days 00:00:46.150000	-0.232663
0 days 00:00:46.160000	-0.008345
0 days 00:00:46.170000	-0.10427
0 days 00:00:46.180000	-0.142664
0 days 00:00:46.190000	-0.091551
0 days 00:00:46.200000	-0.027213
0 days 00:00:46.210000	0.061217999999999995
0 days 00:00:46.220000	0.128889
0 days 00:00:46.230000	0.138727
0 days 00:00:46.240000	0.170773
0 days 00:00:46.250000	0.171638
0 days 00:00:46.260000	0.158589
0 days 00:00:46.270000	0.17023
0 days 00:00:46.280000	0.153005
0 days 00:00:46.290000	0.14131300000000002
0 days 00:00:46.300000	0.150016
0 days 00:00:46.310000	0.152194
0 days 00:00:46.320000	0.13405
0 days 00:00:46.330000	0.12243599999999999
0 days 00:00:46.340000	0.14255
0 days 00:00:46.350000	0.14836400000000002
0 days 00:00:46.360000	0.133992
0 days 00:00:46.370000	0.11398599999999999
0 days 00:00:46.380000	0.099995
0 days 00:00:46.390000	0.10129099999999999
0 days 00:00:46.400000	0.084616
0 days 00:00:46.410000	0.090023
0 days 00:00:46.420000	0.093461
0 days 00:00:46.430000	0.079588
0 days 00:00:46.440000	0.074
0 days 00:00:46.450000	0.067178
0 days 00:00:46.460000	0.06616
0 days 00:00:46.470000	0.057424
0 days 00:00:46.480000	0.054491
0 days 00:00:46.490000	0.06175599999999999
0 days 00:00:46.500000	0.058833
0 days 00:00:46.510000	0.056409
0 days 00:00:46.520000	0.052940999999999995
0 days 00:00:46.530000	0.05765599999999999
0 days 00:00:46.540000	0.063277
0 days 00:00:46.550000	0.060114999999999995
0 days 00:00:46.560000	0.052338
0 days 00:00:46.570000	0.05529
0 days 00:00:46.580000	0.051415999999999996
0 days 00:00:46.590000	0.049949
0 days 00:00:46.600000	0.045281
0 days 00:00:46.610000	0.044574
0 days 00:00:46.620000	0.038911
0 days 00:00:46.630000	0.036622
0 days 00:00:46.640000	0.028262
0 days 00:00:46.650000	0.018688999999999997
0 days 00:00:46.660000	0.013016
0 days 00:00:46.670000	0.011005
0 days 00:00:46.680000	0.005581
0 days 00:00:46.690000	-0.000977
0 days 00:00:46.700000	-0.000974
0 days 00:00:46.710000	-0.00095
0 days 00:00:46.720000	-0.002407
0 days 00:00:46.730000	-0.004794
0 days 00:00:46.740000	-0.0059700000000000005
0 days 00:00:46.750000	-0.0014810000000000001
0 days 00:00:46.760000	0.004479
0 days 00:00:46.770000	0.005999
0 days 00:00:46.780000	0.009312
0 days 00:00:46.790000	0.016499
0 days 00:00:46.800000	0.018036
0 days 00:00:46.810000	0.027630000000000002
0 days 00:00:46.820000	0.030635000000000003
0 days 00:00:46.830000	0.020859
0 days 00:00:46.840000	0.030418999999999998
0 days 00:00:46.850000	0.020048
0 days 00:00:46.860000	0.031409
0 days 00:00:46.870000	0.018897
0 days 00:00:46.880000	0.015013999999999998
0 days 00:00:46.890000	0.026737999999999998
0 days 00:00:46.900000	0.009052
0 days 00:00:46.910000	0.007575
0 days 00:00:46.920000	0.010205
0 days 00:00:46.930000	0.014674000000000001
0 days 00:00:46.940000	0.002739
0 days 00:00:46.950000	0.011377
0 days 00:00:46.960000	0.00427
0 days 00:00:46.970000	0.010192
0 days 00:00:46.980000	0.004309
0 days 00:00:46.990000	-0.0019850000000000002
0 days 00:00:47	-0.000951
0 days 00:00:47.010000	0.000583
0 days 00:00:47.020000	0.0034439999999999996
0 days 00:00:47.030000	0.012156
0 days 00:00:47.040000	0.009534
0 days 00:00:47.050000	0.007242
0 days 00:00:47.060000	0.01066
0 days 00:00:47.070000	0.009442
0 days 00:00:47.080000	0.032023
0 days 00:00:47.090000	0.022803
0 days 00:00:47.100000	0.013628
0 days 00:00:47.110000	0.027519
0 days 00:00:47.120000	0.019878
0 days 00:00:47.130000	0.013084
0 days 00:00:47.140000	0.01241
0 days 00:00:47.150000	0.0037799999999999995
0 days 00:00:47.160000	-0.0016510000000000001
0 days 00:00:47.170000	-0.008491
0 days 00:00:47.180000	-0.01551
0 days 00:00:47.190000	-0.01455
0 days 00:00:47.200000	-0.022534000000000002
0 days 00:00:47.210000	-0.007946
0 days 00:00:47.220000	-0.030080000000000003
0 days 00:00:47.230000	-0.033431999999999996
0 days 00:00:47.240000	-0.028751
0 days 00:00:47.250000	-0.023721000000000003
0 days 00:00:47.260000	-0.026838
0 days 00:00:47.270000	-0.029501
0 days 00:00:47.280000	-0.029913
0 days 00:00:47.290000	-0.041136
0 days 00:00:47.300000	-0.063374
0 days 00:00:47.310000	-0.064981
0 days 00:00:47.320000	-0.084551
0 days 00:00:47.330000	-0.091065
0 days 00:00:47.340000	-0.129131
0 days 00:00:47.350000	-0.150246
0 days 00:00:47.360000	-0.185855
0 days 00:00:47.370000	-0.207921
0 days 00:00:47.380000	-0.231771
0 days 00:00:47.390000	-0.23246
0 days 00:00:47.400000	-0.224937
0 days 00:00:47.410000	-0.21011
0 days 00:00:47.420000	-0.196432
0 days 00:00:47.430000	-0.197731
0 days 00:00:47.440000	-0.189174
0 days 00:00:47.450000	-0.209159
0 days 00:00:47.460000	-0.23255900000000002
0 days 00:00:47.470000	-0.264911
0 days 00:00:47.480000	-0.307728
0 days 00:00:47.490000	-0.359482
0 days 00:00:47.500000	-0.41475200000000007
0 days 00:00:47.510000	-0.46824
0 days 00:00:47.520000	-0.520291
0 days 00:00:47.530000	-0.570034
0 days 00:00:47.540000	-0.611178
0 days 00:00:47.550000	-0.662921
0 days 00:00:47.560000	-0.731125
0 days 00:00:47.570000	-0.801401
0 days 00:00:47.580000	-0.8837950000000001
0 days 00:00:47.590000	-0.960883
0 days 00:00:47.600000	-1.0390469999999998
0 days 00:00:47.610000	-1.1288850000000001
0 days 00:00:47.620000	-1.226115
0 days 00:00:47.630000	-1.319442
0 days 00:00:47.640000	-1.302899
0 days 00:00:47.650000	-1.445891
0 days 00:00:47.660000	-1.4824
0 days 00:00:47.670000	-1.496803
0 days 00:00:47.680000	-1.522722
0 days 00:00:47.690000	-1.562446
0 days 00:00:47.700000	-1.5561909999999999
0 days 00:00:47.710000	-1.545234
0 days 00:00:47.720000	-1.519272
0 days 00:00:47.730000	-1.477127
0 days 00:00:47.740000	-1.398385
0 days 00:00:47.750000	-1.382388
0 days 00:00:47.760000	-1.4081139999999999
0 days 00:00:47.770000	-1.340494
0 days 00:00:47.780000	-1.236768
0 days 00:00:47.790000	-1.197712
0 days 00:00:47.800000	-1.168716
0 days 00:00:47.810000	-1.11351
0 days 00:00:47.820000	-1.0655940000000002
0 days 00:00:47.830000	-1.0190489999999999
0 days 00:00:47.840000	-0.981909
0 days 00:00:47.850000	-0.9564030000000001
0 days 00:00:47.860000	-0.9283309999999999
0 days 00:00:47.870000	-0.922715
0 days 00:00:47.880000	-0.89345
0 days 00:00:47.890000	-0.8738370000000001
0 days 00:00:47.900000	-0.8717530000000001
0 days 00:00:47.910000	-0.860001
0 days 00:00:47.920000	-0.876402
0 days 00:00:47.930000	-0.872849
0 days 00:00:47.940000	-0.8786809999999999
0 days 00:00:47.950000	-0.879208
0 days 00:00:47.960000	-0.873825
0 days 00:00:47.970000	-0.848241
0 days 00:00:47.980000	-0.741143
0 days 00:00:47.990000	-0.5259159999999999
0 days 00:00:48	-0.23161900000000002
0 days 00:00:48.010000	0.119993
0 days 00:00:48.020000	0.5098590000000001
0 days 00:00:48.030000	0.883868
0 days 00:00:48.040000	1.152009
0 days 00:00:48.050000	1.2971190000000001
0 days 00:00:48.060000	1.350352
0 days 00:00:48.070000	1.3644209999999999
0 days 00:00:48.080000	1.374312
0 days 00:00:48.090000	1.384576
0 days 00:00:48.100000	1.378594
0 days 00:00:48.110000	1.3601
0 days 00:00:48.120000	1.317299
0 days 00:00:48.130000	1.257868
0 days 00:00:48.140000	1.189898
0 days 00:00:48.150000	1.1190129999999998
0 days 00:00:48.160000	1.060393
0 days 00:00:48.170000	1.070085
0 days 00:00:48.180000	1.163843
0 days 00:00:48.190000	1.1426020000000001
0 days 00:00:48.200000	1.0219790000000002
0 days 00:00:48.210000	0.9268629999999999
0 days 00:00:48.220000	0.8302120000000001
0 days 00:00:48.230000	0.735595
0 days 00:00:48.240000	0.636153
0 days 00:00:48.250000	0.571377
0 days 00:00:48.260000	0.543225
0 days 00:00:48.270000	0.505202
0 days 00:00:48.280000	0.492408
0 days 00:00:48.290000	0.482153
0 days 00:00:48.300000	0.474274
0 days 00:00:48.310000	0.47379099999999996
0 days 00:00:48.320000	0.49098
0 days 00:00:48.330000	0.523208
0 days 00:00:48.340000	0.549818
0 days 00:00:48.350000	0.564366
0 days 00:00:48.360000	0.584779
0 days 00:00:48.370000	0.595223
0 days 00:00:48.380000	0.599817
0 days 00:00:48.390000	0.605938
0 days 00:00:48.400000	0.598336
0 days 00:00:48.410000	0.588321
0 days 00:00:48.420000	0.572735
0 days 00:00:48.430000	0.555335
0 days 00:00:48.440000	0.542396
0 days 00:00:48.450000	0.5313100000000001
0 days 00:00:48.460000	0.5336310000000001
0 days 00:00:48.470000	0.542319
0 days 00:00:48.480000	0.5678350000000001
0 days 00:00:48.490000	0.595928
0 days 00:00:48.500000	0.626265
0 days 00:00:48.510000	0.655918
0 days 00:00:48.520000	0.683348
0 days 00:00:48.530000	0.7101850000000001
0 days 00:00:48.540000	0.723524
0 days 00:00:48.550000	0.733139
0 days 00:00:48.560000	0.731362
0 days 00:00:48.570000	0.7247
0 days 00:00:48.580000	0.708986
0 days 00:00:48.590000	0.685757
0 days 00:00:48.600000	0.650038
0 days 00:00:48.610000	0.597708
0 days 00:00:48.620000	0.504972
0 days 00:00:48.630000	0.22625100000000004
0 days 00:00:48.640000	-0.10683699999999999
0 days 00:00:48.650000	-0.147818
0 days 00:00:48.660000	0.434158
0 days 00:00:48.670000	0.895025
0 days 00:00:48.680000	0.350948
0 days 00:00:48.690000	-0.068579
0 days 00:00:48.700000	-0.046162
0 days 00:00:48.710000	0.000554
0 days 00:00:48.720000	0.004045
0 days 00:00:48.730000	-0.094612
0 days 00:00:48.740000	-0.082275
0 days 00:00:48.750000	0.016161000000000002
0 days 00:00:48.760000	0.08681
0 days 00:00:48.770000	0.12685
0 days 00:00:48.780000	0.143054
0 days 00:00:48.790000	0.143009
0 days 00:00:48.800000	0.169097
0 days 00:00:48.810000	0.165846
0 days 00:00:48.820000	0.149308
0 days 00:00:48.830000	0.147848
0 days 00:00:48.840000	0.150409
0 days 00:00:48.850000	0.13859100000000002
0 days 00:00:48.860000	0.139037
0 days 00:00:48.870000	0.143625
0 days 00:00:48.880000	0.143174
0 days 00:00:48.890000	0.138303
0 days 00:00:48.900000	0.11578599999999999
0 days 00:00:48.910000	0.098939
0 days 00:00:48.920000	0.090114
0 days 00:00:48.930000	0.085336
0 days 00:00:48.940000	0.07977100000000001
0 days 00:00:48.950000	0.06604700000000001
0 days 00:00:48.960000	0.065934
0 days 00:00:48.970000	0.069105
0 days 00:00:48.980000	0.074725
0 days 00:00:48.990000	0.08477
0 days 00:00:49	0.086064
0 days 00:00:49.010000	0.084346
0 days 00:00:49.020000	0.091008
0 days 00:00:49.030000	0.084017
0 days 00:00:49.040000	0.077347
0 days 00:00:49.050000	0.078027
0 days 00:00:49.060000	0.081505
0 days 00:00:49.070000	0.069361
0 days 00:00:49.080000	0.07119400000000001
0 days 00:00:49.090000	0.058538
0 days 00:00:49.100000	0.055334
0 days 00:00:49.110000	0.052302
0 days 00:00:49.120000	0.049166
0 days 00:00:49.130000	0.041759
0 days 00:00:49.140000	0.038875
0 days 00:00:49.150000	0.030164999999999997
0 days 00:00:49.160000	0.024297
0 days 00:00:49.170000	0.028325
0 days 00:00:49.180000	0.022684
0 days 00:00:49.190000	0.019198
0 days 00:00:49.200000	0.016302
0 days 00:00:49.210000	0.015026
0 days 00:00:49.220000	0.013062
0 days 00:00:49.230000	0.010768999999999999
0 days 00:00:49.240000	0.008449
0 days 00:00:49.250000	0.004604
0 days 00:00:49.260000	0.007339
0 days 00:00:49.270000	0.007601
0 days 00:00:49.280000	0.006489
0 days 00:00:49.290000	0.005543
0 days 00:00:49.300000	0.008278
0 days 00:00:49.310000	0.008362
0 days 00:00:49.320000	0.009466
0 days 00:00:49.330000	0.011265
0 days 00:00:49.340000	0.011266
0 days 00:00:49.350000	0.009468
0 days 00:00:49.360000	0.009729
0 days 00:00:49.370000	0.009814
0 days 00:00:49.380000	0.016567
0 days 00:00:49.390000	0.010837000000000001
0 days 00:00:49.400000	0.009987000000000001
0 days 00:00:49.410000	0.01075
0 days 00:00:49.420000	0.014352
0 days 00:00:49.430000	0.011184
0 days 00:00:49.440000	0.0129
0 days 00:00:49.450000	0.012052
0 days 00:00:49.460000	0.011793999999999999
0 days 00:00:49.470000	0.008886
0 days 00:00:49.480000	0.009997
0 days 00:00:49.490000	0.011973000000000001
0 days 00:00:49.500000	0.002721
0 days 00:00:49.510000	0.005893
0 days 00:00:49.520000	0.0052
0 days 00:00:49.530000	0.0021149999999999997
0 days 00:00:49.540000	-0.002925
0 days 00:00:49.550000	-0.004639
0 days 00:00:49.560000	-0.007117
0 days 00:00:49.570000	-0.011826999999999999
0 days 00:00:49.580000	-0.013686000000000002
0 days 00:00:49.590000	-0.010421
0 days 00:00:49.600000	-0.009544
0 days 00:00:49.610000	-0.005429
0 days 00:00:49.620000	-0.0006940000000000001
0 days 00:00:49.630000	-0.0058920000000000005
0 days 00:00:49.640000	0.0017620000000000001
0 days 00:00:49.650000	0.000334
0 days 00:00:49.660000	0.003626
0 days 00:00:49.670000	0.006661
0 days 00:00:49.680000	0.004675
0 days 00:00:49.690000	0.005437
0 days 00:00:49.700000	0.002903
0 days 00:00:49.710000	0.001556
0 days 00:00:49.720000	-0.009903
0 days 00:00:49.730000	-0.000975
0 days 00:00:49.740000	-0.015939
0 days 00:00:49.750000	-0.007828
0 days 00:00:49.760000	-0.014249000000000001
0 days 00:00:49.770000	-0.011895000000000001
0 days 00:00:49.780000	-0.013469
0 days 00:00:49.790000	-0.013019
0 days 00:00:49.800000	-0.017308
0 days 00:00:49.810000	-0.013309999999999999
0 days 00:00:49.820000	-0.013849
0 days 00:00:49.830000	-0.008712000000000001
0 days 00:00:49.840000	-0.010434
0 days 00:00:49.850000	-0.013947999999999999
0 days 00:00:49.860000	-0.00867
0 days 00:00:49.870000	-0.011461
0 days 00:00:49.880000	-0.016653
0 days 00:00:49.890000	-0.008953000000000001
0 days 00:00:49.900000	-0.00835
0 days 00:00:49.910000	-0.003994
0 days 00:00:49.920000	-0.0053560000000000005
0 days 00:00:49.930000	-0.003172
0 days 00:00:49.940000	0.006786
0 days 00:00:49.950000	0.005549
0 days 00:00:49.960000	0.006531
0 days 00:00:49.970000	-0.002268
0 days 00:00:49.980000	-0.002732
0 days 00:00:49.990000	-0.020094
0 days 00:00:50	-0.015377000000000002
0 days 00:00:50.010000	-0.007078
0 days 00:00:50.020000	-0.025452000000000002
0 days 00:00:50.030000	-0.029791
0 days 00:00:50.040000	-0.037282
0 days 00:00:50.050000	-0.037315
0 days 00:00:50.060000	-0.042289999999999994
0 days 00:00:50.070000	-0.046219
0 days 00:00:50.080000	-0.057166999999999996
0 days 00:00:50.090000	-0.07623300000000001
0 days 00:00:50.100000	-0.084591
0 days 00:00:50.110000	-0.104725
0 days 00:00:50.120000	-0.116405
0 days 00:00:50.130000	-0.132441
0 days 00:00:50.140000	-0.14529
0 days 00:00:50.150000	-0.17379
0 days 00:00:50.160000	-0.192796
0 days 00:00:50.170000	-0.221308
0 days 00:00:50.180000	-0.270888
0 days 00:00:50.190000	-0.336687
0 days 00:00:50.200000	-0.378785
0 days 00:00:50.210000	-0.398454
0 days 00:00:50.220000	-0.400461
0 days 00:00:50.230000	-0.386376
0 days 00:00:50.240000	-0.390306
0 days 00:00:50.250000	-0.391352
0 days 00:00:50.260000	-0.412278
0 days 00:00:50.270000	-0.44857299999999994
0 days 00:00:50.280000	-0.475818
0 days 00:00:50.290000	-0.519839
0 days 00:00:50.300000	-0.571764
0 days 00:00:50.310000	-0.6313489999999999
0 days 00:00:50.320000	-0.714561
0 days 00:00:50.330000	-0.79871
0 days 00:00:50.340000	-0.8815360000000001
0 days 00:00:50.350000	-0.9757530000000001
0 days 00:00:50.360000	-1.037954
0 days 00:00:50.370000	-1.096589
0 days 00:00:50.380000	-1.137765
0 days 00:00:50.390000	-1.179745
0 days 00:00:50.400000	-1.217127
0 days 00:00:50.410000	-1.2623950000000002
0 days 00:00:50.420000	-1.2689700000000002
0 days 00:00:50.430000	-1.257765
0 days 00:00:50.440000	-1.379063
0 days 00:00:50.450000	-1.310057
0 days 00:00:50.460000	-1.378888
0 days 00:00:50.470000	-1.427676
0 days 00:00:50.480000	-1.423491
0 days 00:00:50.490000	-1.487515
0 days 00:00:50.500000	-1.4895909999999999
0 days 00:00:50.510000	-1.5267879999999998
0 days 00:00:50.520000	-1.523932
0 days 00:00:50.530000	-1.41933
0 days 00:00:50.540000	-1.4337879999999998
0 days 00:00:50.550000	-1.422798
0 days 00:00:50.560000	-1.431401
0 days 00:00:50.570000	-1.4481899999999999
0 days 00:00:50.580000	-1.476104
0 days 00:00:50.590000	-1.439781
0 days 00:00:50.600000	-1.408017
0 days 00:00:50.610000	-1.404017
0 days 00:00:50.620000	-1.396291
0 days 00:00:50.630000	-1.385897
0 days 00:00:50.640000	-1.386793
0 days 00:00:50.650000	-1.375704
0 days 00:00:50.660000	-1.363759
0 days 00:00:50.670000	-1.329443
0 days 00:00:50.680000	-1.207206
0 days 00:00:50.690000	-0.9788129999999999
0 days 00:00:50.700000	-0.647374
0 days 00:00:50.710000	-0.27302
0 days 00:00:50.720000	0.136457
0 days 00:00:50.730000	0.535941
0 days 00:00:50.740000	0.8865540000000001
0 days 00:00:50.750000	1.147432
0 days 00:00:50.760000	1.329428
