# Supplementary material for: A topological data analysis-based method for gait signals with an application to the study of multiple sclerosis
Source: PLoS One. 2022 May 13;17(5):e0268475. doi: 10.1371/journal.pone.0268475 (PMC9106173; doi:10.1371/journal.pone.0268475)
Supplement: S1 Data — (ZIP) [file pone.0268475.s005.zip › PlosOneData/Pathological_subjects/MS_40]

	Gyr_Y
0 days 00:00:30.440000	-0.816083
0 days 00:00:30.450000	-1.6662270000000001
0 days 00:00:30.460000	-1.4863309999999998
0 days 00:00:30.470000	-1.152253
0 days 00:00:30.480000	-1.3614110000000001
0 days 00:00:30.490000	-1.4745540000000001
0 days 00:00:30.500000	-1.290216
0 days 00:00:30.510000	-1.09158
0 days 00:00:30.520000	-0.953685
0 days 00:00:30.530000	-0.770175
0 days 00:00:30.540000	-0.6477729999999999
0 days 00:00:30.550000	-0.627004
0 days 00:00:30.560000	-0.612182
0 days 00:00:30.570000	-0.5755899999999999
0 days 00:00:30.580000	-0.561608
0 days 00:00:30.590000	-0.555241
0 days 00:00:30.600000	-0.556949
0 days 00:00:30.610000	-0.56881
0 days 00:00:30.620000	-0.535881
0 days 00:00:30.630000	-0.5045430000000001
0 days 00:00:30.640000	-0.524996
0 days 00:00:30.650000	-0.48616899999999996
0 days 00:00:30.660000	-0.39114499999999996
0 days 00:00:30.670000	-0.348093
0 days 00:00:30.680000	-0.289615
0 days 00:00:30.690000	-0.232277
0 days 00:00:30.700000	-0.180277
0 days 00:00:30.710000	-0.16792100000000001
0 days 00:00:30.720000	-0.16743
0 days 00:00:30.730000	-0.16614400000000001
0 days 00:00:30.740000	-0.157371
0 days 00:00:30.750000	-0.164277
0 days 00:00:30.760000	-0.169812
0 days 00:00:30.770000	-0.177476
0 days 00:00:30.780000	-0.18171800000000002
0 days 00:00:30.790000	-0.191389
0 days 00:00:30.800000	-0.18929300000000002
0 days 00:00:30.810000	-0.18723800000000002
0 days 00:00:30.820000	-0.185859
0 days 00:00:30.830000	-0.18800899999999998
0 days 00:00:30.840000	-0.186538
0 days 00:00:30.850000	-0.191637
0 days 00:00:30.860000	-0.185346
0 days 00:00:30.870000	-0.187378
0 days 00:00:30.880000	-0.198277
0 days 00:00:30.890000	-0.21040799999999998
0 days 00:00:30.900000	-0.228803
0 days 00:00:30.910000	-0.256496
0 days 00:00:30.920000	-0.28127399999999997
0 days 00:00:30.930000	-0.315017
0 days 00:00:30.940000	-0.351065
0 days 00:00:30.950000	-0.390847
0 days 00:00:30.960000	-0.43984399999999996
0 days 00:00:30.970000	-0.49319700000000005
0 days 00:00:30.980000	-0.555037
0 days 00:00:30.990000	-0.612392
0 days 00:00:31	-0.666233
0 days 00:00:31.010000	-0.734667
0 days 00:00:31.020000	-0.7759659999999999
0 days 00:00:31.030000	-0.800524
0 days 00:00:31.040000	-0.817046
0 days 00:00:31.050000	-0.828364
0 days 00:00:31.060000	-0.8267110000000001
0 days 00:00:31.070000	-0.81966
0 days 00:00:31.080000	-0.806343
0 days 00:00:31.090000	-0.783486
0 days 00:00:31.100000	-0.75384
0 days 00:00:31.110000	-0.722374
0 days 00:00:31.120000	-0.684699
0 days 00:00:31.130000	-0.643858
0 days 00:00:31.140000	-0.586051
0 days 00:00:31.150000	-0.529048
0 days 00:00:31.160000	-0.46260100000000004
0 days 00:00:31.170000	-0.383323
0 days 00:00:31.180000	-0.319995
0 days 00:00:31.190000	-0.27073400000000003
0 days 00:00:31.200000	-0.24340900000000001
0 days 00:00:31.210000	-0.243823
0 days 00:00:31.220000	-0.258984
0 days 00:00:31.230000	-0.29017
0 days 00:00:31.240000	-0.312241
0 days 00:00:31.250000	-0.316202
0 days 00:00:31.260000	-0.323981
0 days 00:00:31.270000	-0.329685
0 days 00:00:31.280000	-0.345479
0 days 00:00:31.290000	-0.352905
0 days 00:00:31.300000	-0.35470999999999997
0 days 00:00:31.310000	-0.348179
0 days 00:00:31.320000	-0.347306
0 days 00:00:31.330000	-0.352811
0 days 00:00:31.340000	-0.371438
0 days 00:00:31.350000	-0.39400100000000005
0 days 00:00:31.360000	-0.41284899999999997
0 days 00:00:31.370000	-0.416062
0 days 00:00:31.380000	-0.410836
0 days 00:00:31.390000	-0.39926799999999996
0 days 00:00:31.400000	-0.382552
0 days 00:00:31.410000	-0.374839
0 days 00:00:31.420000	-0.339136
0 days 00:00:31.430000	-0.304217
0 days 00:00:31.440000	-0.258739
0 days 00:00:31.450000	-0.20987399999999998
0 days 00:00:31.460000	-0.154221
0 days 00:00:31.470000	-0.094235
0 days 00:00:31.480000	-0.039667
0 days 00:00:31.490000	0.017399
0 days 00:00:31.500000	0.045620999999999995
0 days 00:00:31.510000	0.054033000000000005
0 days 00:00:31.520000	0.042328
0 days 00:00:31.530000	0.011553
0 days 00:00:31.540000	-0.033657
0 days 00:00:31.550000	-0.094886
0 days 00:00:31.560000	-0.19081800000000002
0 days 00:00:31.570000	-0.328
0 days 00:00:31.580000	-0.47526899999999994
0 days 00:00:31.590000	-0.623185
0 days 00:00:31.600000	-0.746131
0 days 00:00:31.610000	-0.835548
0 days 00:00:31.620000	-0.8892629999999999
0 days 00:00:31.630000	-0.919644
0 days 00:00:31.640000	-0.9341020000000001
0 days 00:00:31.650000	-0.9332010000000001
0 days 00:00:31.660000	-0.914589
0 days 00:00:31.670000	-0.8885569999999999
0 days 00:00:31.680000	-0.8760620000000001
0 days 00:00:31.690000	-0.867504
0 days 00:00:31.700000	-0.860541
0 days 00:00:31.710000	-0.8644850000000001
0 days 00:00:31.720000	-0.8748440000000001
0 days 00:00:31.730000	-0.883126
0 days 00:00:31.740000	-0.88944
0 days 00:00:31.750000	-0.8919440000000001
0 days 00:00:31.760000	-0.896374
0 days 00:00:31.770000	-0.899955
0 days 00:00:31.780000	-0.892042
0 days 00:00:31.790000	-0.863303
0 days 00:00:31.800000	-0.810391
0 days 00:00:31.810000	-0.71326
0 days 00:00:31.820000	-0.61433
0 days 00:00:31.830000	-0.525558
0 days 00:00:31.840000	-0.29393600000000003
0 days 00:00:31.850000	0.177279
0 days 00:00:31.860000	0.730973
0 days 00:00:31.870000	1.240688
0 days 00:00:31.880000	1.738198
0 days 00:00:31.890000	2.205819
0 days 00:00:31.900000	2.593673
0 days 00:00:31.910000	2.851984
0 days 00:00:31.920000	2.9796240000000003
0 days 00:00:31.930000	3.004325
0 days 00:00:31.940000	2.9063630000000003
0 days 00:00:31.950000	2.707479
0 days 00:00:31.960000	2.472152
0 days 00:00:31.970000	2.221861
0 days 00:00:31.980000	1.9731880000000002
0 days 00:00:31.990000	1.7250740000000002
0 days 00:00:32	1.51386
0 days 00:00:32.010000	1.312427
0 days 00:00:32.020000	1.0923530000000001
0 days 00:00:32.030000	0.889124
0 days 00:00:32.040000	0.760371
0 days 00:00:32.050000	0.670643
0 days 00:00:32.060000	0.610563
0 days 00:00:32.070000	0.6190680000000001
0 days 00:00:32.080000	0.667153
0 days 00:00:32.090000	0.764886
0 days 00:00:32.100000	0.87529
0 days 00:00:32.110000	0.9682120000000001
0 days 00:00:32.120000	1.097353
0 days 00:00:32.130000	1.243982
0 days 00:00:32.140000	1.3552
0 days 00:00:32.150000	1.423981
0 days 00:00:32.160000	1.471511
0 days 00:00:32.170000	1.498206
0 days 00:00:32.180000	1.507226
0 days 00:00:32.190000	1.473136
0 days 00:00:32.200000	1.3695629999999999
0 days 00:00:32.210000	1.2587549999999998
0 days 00:00:32.220000	1.1521379999999999
0 days 00:00:32.230000	1.035942
0 days 00:00:32.240000	0.920307
0 days 00:00:32.250000	0.838706
0 days 00:00:32.260000	0.79296
0 days 00:00:32.270000	0.800908
0 days 00:00:32.280000	0.8262790000000001
0 days 00:00:32.290000	0.8521540000000001
0 days 00:00:32.300000	0.8688110000000001
0 days 00:00:32.310000	0.896601
0 days 00:00:32.320000	0.9617950000000001
0 days 00:00:32.330000	1.090649
0 days 00:00:32.340000	1.236384
0 days 00:00:32.350000	1.300917
0 days 00:00:32.360000	1.245201
0 days 00:00:32.370000	1.092021
0 days 00:00:32.380000	0.9202889999999999
0 days 00:00:32.390000	0.7186640000000001
0 days 00:00:32.400000	0.50274
0 days 00:00:32.410000	0.274951
0 days 00:00:32.420000	0.022476
0 days 00:00:32.430000	-0.22393200000000002
0 days 00:00:32.440000	-0.47438400000000003
0 days 00:00:32.450000	-1.452215
0 days 00:00:32.460000	-1.9958779999999998
0 days 00:00:32.470000	-1.5118479999999999
0 days 00:00:32.480000	-1.196124
0 days 00:00:32.490000	-1.5482559999999999
0 days 00:00:32.500000	-1.609007
0 days 00:00:32.510000	-1.339767
0 days 00:00:32.520000	-0.99928
0 days 00:00:32.530000	-0.727139
0 days 00:00:32.540000	-0.677401
0 days 00:00:32.550000	-0.679233
0 days 00:00:32.560000	-0.624232
0 days 00:00:32.570000	-0.552615
0 days 00:00:32.580000	-0.500073
0 days 00:00:32.590000	-0.45512600000000003
0 days 00:00:32.600000	-0.432482
0 days 00:00:32.610000	-0.415857
0 days 00:00:32.620000	-0.389373
0 days 00:00:32.630000	-0.320201
0 days 00:00:32.640000	-0.246558
0 days 00:00:32.650000	-0.20688499999999999
0 days 00:00:32.660000	-0.143008
0 days 00:00:32.670000	-0.10065199999999999
0 days 00:00:32.680000	-0.067083
0 days 00:00:32.690000	-0.061763
0 days 00:00:32.700000	-0.057543
0 days 00:00:32.710000	-0.047113
0 days 00:00:32.720000	-0.032995
0 days 00:00:32.730000	-0.022096
0 days 00:00:32.740000	-0.025228999999999998
0 days 00:00:32.750000	-0.034616
0 days 00:00:32.760000	-0.0434
0 days 00:00:32.770000	-0.04964
0 days 00:00:32.780000	-0.059757000000000005
0 days 00:00:32.790000	-0.073659
0 days 00:00:32.800000	-0.079225
0 days 00:00:32.810000	-0.092852
0 days 00:00:32.820000	-0.10664100000000001
0 days 00:00:32.830000	-0.12414000000000001
0 days 00:00:32.840000	-0.14689000000000002
0 days 00:00:32.850000	-0.163101
0 days 00:00:32.860000	-0.178033
0 days 00:00:32.870000	-0.194195
0 days 00:00:32.880000	-0.211556
0 days 00:00:32.890000	-0.241418
0 days 00:00:32.900000	-0.258795
0 days 00:00:32.910000	-0.277916
0 days 00:00:32.920000	-0.298755
0 days 00:00:32.930000	-0.31222300000000003
0 days 00:00:32.940000	-0.340095
0 days 00:00:32.950000	-0.367568
0 days 00:00:32.960000	-0.40876799999999996
0 days 00:00:32.970000	-0.452718
0 days 00:00:32.980000	-0.508734
0 days 00:00:32.990000	-0.57055
0 days 00:00:33	-0.638456
0 days 00:00:33.010000	-0.705322
0 days 00:00:33.020000	-0.755934
0 days 00:00:33.030000	-0.790296
0 days 00:00:33.040000	-0.807408
0 days 00:00:33.050000	-0.810538
0 days 00:00:33.060000	-0.803584
0 days 00:00:33.070000	-0.7973319999999999
0 days 00:00:33.080000	-0.781297
0 days 00:00:33.090000	-0.78161
0 days 00:00:33.100000	-0.782814
0 days 00:00:33.110000	-0.801371
0 days 00:00:33.120000	-0.80905
0 days 00:00:33.130000	-0.8143600000000001
0 days 00:00:33.140000	-0.81318
0 days 00:00:33.150000	-0.797216
0 days 00:00:33.160000	-0.776153
0 days 00:00:33.170000	-0.7529359999999999
0 days 00:00:33.180000	-0.721225
0 days 00:00:33.190000	-0.698923
0 days 00:00:33.200000	-0.668983
0 days 00:00:33.210000	-0.641655
0 days 00:00:33.220000	-0.618937
0 days 00:00:33.230000	-0.59544
0 days 00:00:33.240000	-0.571893
0 days 00:00:33.250000	-0.552234
0 days 00:00:33.260000	-0.517863
0 days 00:00:33.270000	-0.478307
0 days 00:00:33.280000	-0.418682
0 days 00:00:33.290000	-0.369175
0 days 00:00:33.300000	-0.32762399999999997
0 days 00:00:33.310000	-0.29654899999999995
0 days 00:00:33.320000	-0.27639600000000003
0 days 00:00:33.330000	-0.246962
0 days 00:00:33.340000	-0.21433000000000002
0 days 00:00:33.350000	-0.179899
0 days 00:00:33.360000	-0.138855
0 days 00:00:33.370000	-0.100689
0 days 00:00:33.380000	-0.054809000000000004
0 days 00:00:33.390000	-0.000309
0 days 00:00:33.400000	0.059379999999999995
0 days 00:00:33.410000	0.117316
0 days 00:00:33.420000	0.179816
0 days 00:00:33.430000	0.234198
0 days 00:00:33.440000	0.260606
0 days 00:00:33.450000	0.271445
0 days 00:00:33.460000	0.257696
0 days 00:00:33.470000	0.227924
0 days 00:00:33.480000	0.177803
0 days 00:00:33.490000	0.110023
0 days 00:00:33.500000	0.010515
0 days 00:00:33.510000	-0.108019
0 days 00:00:33.520000	-0.244246
0 days 00:00:33.530000	-0.355777
0 days 00:00:33.540000	-0.45835
0 days 00:00:33.550000	-0.54795
0 days 00:00:33.560000	-0.640722
0 days 00:00:33.570000	-0.7274149999999999
0 days 00:00:33.580000	-0.8133130000000001
0 days 00:00:33.590000	-0.893992
0 days 00:00:33.600000	-0.971184
0 days 00:00:33.610000	-1.041911
0 days 00:00:33.620000	-1.108033
0 days 00:00:33.630000	-1.172431
0 days 00:00:33.640000	-1.2340280000000001
0 days 00:00:33.650000	-1.2721559999999998
0 days 00:00:33.660000	-1.288865
0 days 00:00:33.670000	-1.2862850000000001
0 days 00:00:33.680000	-1.259594
0 days 00:00:33.690000	-1.221543
0 days 00:00:33.700000	-1.1637030000000002
0 days 00:00:33.710000	-1.1085040000000002
0 days 00:00:33.720000	-1.0467819999999999
0 days 00:00:33.730000	-0.9726809999999999
0 days 00:00:33.740000	-0.890001
0 days 00:00:33.750000	-0.791248
0 days 00:00:33.760000	-0.688396
0 days 00:00:33.770000	-0.564581
0 days 00:00:33.780000	-0.312854
0 days 00:00:33.790000	0.15975999999999999
0 days 00:00:33.800000	0.6549520000000001
0 days 00:00:33.810000	1.084833
0 days 00:00:33.820000	1.471158
0 days 00:00:33.830000	1.8229810000000002
0 days 00:00:33.840000	2.111208
0 days 00:00:33.850000	2.303664
0 days 00:00:33.860000	2.403834
0 days 00:00:33.870000	2.422874
0 days 00:00:33.880000	2.36007
0 days 00:00:33.890000	2.222696
0 days 00:00:33.900000	2.016768
0 days 00:00:33.910000	1.796966
0 days 00:00:33.920000	1.5760370000000001
0 days 00:00:33.930000	1.3856959999999998
0 days 00:00:33.940000	1.244343
0 days 00:00:33.950000	1.143445
0 days 00:00:33.960000	1.085803
0 days 00:00:33.970000	1.072533
0 days 00:00:33.980000	1.107908
0 days 00:00:33.990000	1.155394
0 days 00:00:34	1.2112690000000002
0 days 00:00:34.010000	1.275506
0 days 00:00:34.020000	1.301123
0 days 00:00:34.030000	1.334043
0 days 00:00:34.040000	1.382774
0 days 00:00:34.050000	1.4181110000000001
0 days 00:00:34.060000	1.418735
0 days 00:00:34.070000	1.420884
0 days 00:00:34.080000	1.401273
0 days 00:00:34.090000	1.378688
0 days 00:00:34.100000	1.35544
0 days 00:00:34.110000	1.3291540000000002
0 days 00:00:34.120000	1.286915
0 days 00:00:34.130000	1.218115
0 days 00:00:34.140000	1.1513870000000002
0 days 00:00:34.150000	1.099043
0 days 00:00:34.160000	1.09022
0 days 00:00:34.170000	1.1248719999999999
0 days 00:00:34.180000	1.1756
0 days 00:00:34.190000	1.229056
0 days 00:00:34.200000	1.2508540000000001
0 days 00:00:34.210000	1.173133
0 days 00:00:34.220000	1.1517629999999999
0 days 00:00:34.230000	1.1872610000000001
0 days 00:00:34.240000	1.175443
0 days 00:00:34.250000	1.103836
0 days 00:00:34.260000	1.005372
0 days 00:00:34.270000	0.9193180000000001
0 days 00:00:34.280000	0.813818
0 days 00:00:34.290000	0.723398
0 days 00:00:34.300000	0.639945
0 days 00:00:34.310000	0.539447
0 days 00:00:34.320000	0.41535200000000005
0 days 00:00:34.330000	0.27789200000000003
0 days 00:00:34.340000	0.11844600000000001
0 days 00:00:34.350000	-0.44240100000000004
0 days 00:00:34.360000	-1.234008
0 days 00:00:34.370000	-1.799346
0 days 00:00:34.380000	-1.709401
0 days 00:00:34.390000	-1.165729
0 days 00:00:34.400000	-1.1271870000000002
0 days 00:00:34.410000	-1.2517719999999999
0 days 00:00:34.420000	-1.154792
0 days 00:00:34.430000	-1.010469
0 days 00:00:34.440000	-0.9686309999999999
0 days 00:00:34.450000	-0.811354
0 days 00:00:34.460000	-0.577501
0 days 00:00:34.470000	-0.5241140000000001
0 days 00:00:34.480000	-0.5219199999999999
0 days 00:00:34.490000	-0.489051
0 days 00:00:34.500000	-0.458157
0 days 00:00:34.510000	-0.428766
0 days 00:00:34.520000	-0.41551499999999997
0 days 00:00:34.530000	-0.404982
0 days 00:00:34.540000	-0.442471
0 days 00:00:34.550000	-0.480292
0 days 00:00:34.560000	-0.48114399999999996
0 days 00:00:34.570000	-0.423496
0 days 00:00:34.580000	-0.369689
0 days 00:00:34.590000	-0.330934
0 days 00:00:34.600000	-0.292159
0 days 00:00:34.610000	-0.25350300000000003
0 days 00:00:34.620000	-0.191942
0 days 00:00:34.630000	-0.147681
0 days 00:00:34.640000	-0.135554
0 days 00:00:34.650000	-0.12280899999999999
0 days 00:00:34.660000	-0.10729000000000001
0 days 00:00:34.670000	-0.095367
0 days 00:00:34.680000	-0.10356300000000002
0 days 00:00:34.690000	-0.101868
0 days 00:00:34.700000	-0.10726300000000001
0 days 00:00:34.710000	-0.11320699999999999
0 days 00:00:34.720000	-0.11575
0 days 00:00:34.730000	-0.12031800000000001
0 days 00:00:34.740000	-0.125028
0 days 00:00:34.750000	-0.129468
0 days 00:00:34.760000	-0.13888699999999998
0 days 00:00:34.770000	-0.158606
0 days 00:00:34.780000	-0.170761
0 days 00:00:34.790000	-0.1863
0 days 00:00:34.800000	-0.204591
0 days 00:00:34.810000	-0.221663
0 days 00:00:34.820000	-0.24789
0 days 00:00:34.830000	-0.27292
0 days 00:00:34.840000	-0.302344
0 days 00:00:34.850000	-0.326912
0 days 00:00:34.860000	-0.363257
0 days 00:00:34.870000	-0.396633
0 days 00:00:34.880000	-0.43421899999999997
0 days 00:00:34.890000	-0.47733100000000006
0 days 00:00:34.900000	-0.51782
0 days 00:00:34.910000	-0.555038
0 days 00:00:34.920000	-0.590117
0 days 00:00:34.930000	-0.6318600000000001
0 days 00:00:34.940000	-0.662399
0 days 00:00:34.950000	-0.682238
0 days 00:00:34.960000	-0.691604
0 days 00:00:34.970000	-0.693574
0 days 00:00:34.980000	-0.693154
0 days 00:00:34.990000	-0.678683
0 days 00:00:35	-0.633264
0 days 00:00:35.010000	-0.604632
0 days 00:00:35.020000	-0.5662739999999999
0 days 00:00:35.030000	-0.5139130000000001
0 days 00:00:35.040000	-0.464916
0 days 00:00:35.050000	-0.42019300000000004
0 days 00:00:35.060000	-0.380331
0 days 00:00:35.070000	-0.344643
0 days 00:00:35.080000	-0.320913
0 days 00:00:35.090000	-0.287199
0 days 00:00:35.100000	-0.250666
0 days 00:00:35.110000	-0.216821
0 days 00:00:35.120000	-0.182096
0 days 00:00:35.130000	-0.15831199999999998
0 days 00:00:35.140000	-0.152168
0 days 00:00:35.150000	-0.157828
0 days 00:00:35.160000	-0.18588
0 days 00:00:35.170000	-0.20416800000000002
0 days 00:00:35.180000	-0.22587
0 days 00:00:35.190000	-0.238459
0 days 00:00:35.200000	-0.26355
0 days 00:00:35.210000	-0.287979
0 days 00:00:35.220000	-0.310501
0 days 00:00:35.230000	-0.31742600000000004
0 days 00:00:35.240000	-0.306555
0 days 00:00:35.250000	-0.285495
0 days 00:00:35.260000	-0.253232
0 days 00:00:35.270000	-0.20935
0 days 00:00:35.280000	-0.169444
0 days 00:00:35.290000	-0.134917
0 days 00:00:35.300000	-0.097241
0 days 00:00:35.310000	-0.057791999999999996
0 days 00:00:35.320000	-0.019232
0 days 00:00:35.330000	0.022491
0 days 00:00:35.340000	0.059527
0 days 00:00:35.350000	0.099962
0 days 00:00:35.360000	0.129867
0 days 00:00:35.370000	0.16676300000000002
0 days 00:00:35.380000	0.201718
0 days 00:00:35.390000	0.228148
0 days 00:00:35.400000	0.238798
0 days 00:00:35.410000	0.22855
0 days 00:00:35.420000	0.200715
0 days 00:00:35.430000	0.14060799999999998
0 days 00:00:35.440000	0.076557
0 days 00:00:35.450000	0.011805
0 days 00:00:35.460000	-0.05613200000000001
0 days 00:00:35.470000	-0.12258699999999999
0 days 00:00:35.480000	-0.179676
0 days 00:00:35.490000	-0.217881
0 days 00:00:35.500000	-0.242281
0 days 00:00:35.510000	-0.242231
0 days 00:00:35.520000	-0.231084
0 days 00:00:35.530000	-0.206504
0 days 00:00:35.540000	-0.17741099999999999
0 days 00:00:35.550000	-0.143093
0 days 00:00:35.560000	-0.102701
0 days 00:00:35.570000	-0.048227
0 days 00:00:35.580000	0.010835
0 days 00:00:35.590000	0.060002
0 days 00:00:35.600000	0.11503499999999998
0 days 00:00:35.610000	0.166545
0 days 00:00:35.620000	0.202044
0 days 00:00:35.630000	0.232513
0 days 00:00:35.640000	0.250092
0 days 00:00:35.650000	0.249219
0 days 00:00:35.660000	0.23287199999999997
0 days 00:00:35.670000	0.21038099999999998
0 days 00:00:35.680000	0.185498
0 days 00:00:35.690000	0.154323
0 days 00:00:35.700000	0.128552
0 days 00:00:35.710000	0.10348099999999999
0 days 00:00:35.720000	0.070511
0 days 00:00:35.730000	0.032798
0 days 00:00:35.740000	0.007418999999999999
0 days 00:00:35.750000	-0.019505
0 days 00:00:35.760000	-0.043405
0 days 00:00:35.770000	-0.064237
0 days 00:00:35.780000	-0.079639
0 days 00:00:35.790000	-0.088904
0 days 00:00:35.800000	-0.09348
0 days 00:00:35.810000	-0.102039
0 days 00:00:35.820000	-0.102052
0 days 00:00:35.830000	-0.098997
0 days 00:00:35.840000	-0.093598
0 days 00:00:35.850000	-0.082753
0 days 00:00:35.860000	-0.072684
0 days 00:00:35.870000	-0.061098
0 days 00:00:35.880000	-0.053345000000000004
0 days 00:00:35.890000	-0.044873
0 days 00:00:35.900000	-0.04409
0 days 00:00:35.910000	-0.037832
0 days 00:00:35.920000	-0.043315
0 days 00:00:35.930000	-0.054141999999999996
0 days 00:00:35.940000	-0.068003
0 days 00:00:35.950000	-0.087297
0 days 00:00:35.960000	-0.112798
0 days 00:00:35.970000	-0.135905
0 days 00:00:35.980000	-0.15976400000000002
0 days 00:00:35.990000	-0.192127
0 days 00:00:36	-0.221255
0 days 00:00:36.010000	-0.24883200000000003
0 days 00:00:36.020000	-0.283961
0 days 00:00:36.030000	-0.320524
0 days 00:00:36.040000	-0.35837399999999997
0 days 00:00:36.050000	-0.400816
0 days 00:00:36.060000	-0.431662
0 days 00:00:36.070000	-0.46070200000000006
0 days 00:00:36.080000	-0.48903599999999997
0 days 00:00:36.090000	-0.515679
0 days 00:00:36.100000	-0.5422060000000001
0 days 00:00:36.110000	-0.564721
0 days 00:00:36.120000	-0.586855
0 days 00:00:36.130000	-0.6135149999999999
0 days 00:00:36.140000	-0.630127
0 days 00:00:36.150000	-0.658891
0 days 00:00:36.160000	-0.687407
0 days 00:00:36.170000	-0.72639
0 days 00:00:36.180000	-0.770096
0 days 00:00:36.190000	-0.815738
0 days 00:00:36.200000	-0.8636159999999999
0 days 00:00:36.210000	-0.888222
0 days 00:00:36.220000	-0.914009
0 days 00:00:36.230000	-0.9252790000000001
0 days 00:00:36.240000	-0.9256200000000001
0 days 00:00:36.250000	-0.913269
0 days 00:00:36.260000	-0.9029719999999999
0 days 00:00:36.270000	-0.8798469999999999
0 days 00:00:36.280000	-0.856509
0 days 00:00:36.290000	-0.832096
0 days 00:00:36.300000	-0.773625
0 days 00:00:36.310000	-0.702904
0 days 00:00:36.320000	-0.630296
0 days 00:00:36.330000	-0.556083
0 days 00:00:36.340000	-0.391244
0 days 00:00:36.350000	-0.031038
0 days 00:00:36.360000	0.376296
0 days 00:00:36.370000	0.7553890000000001
0 days 00:00:36.380000	1.156309
0 days 00:00:36.390000	1.5284010000000001
0 days 00:00:36.400000	1.823732
0 days 00:00:36.410000	2.040428
0 days 00:00:36.420000	2.16975
0 days 00:00:36.430000	2.19829
0 days 00:00:36.440000	2.1315419999999996
0 days 00:00:36.450000	1.9661819999999999
0 days 00:00:36.460000	1.6740599999999999
0 days 00:00:36.470000	1.45484
0 days 00:00:36.480000	1.2799969999999998
0 days 00:00:36.490000	1.081365
0 days 00:00:36.500000	0.951477
0 days 00:00:36.510000	0.878821
0 days 00:00:36.520000	0.814906
0 days 00:00:36.530000	0.803662
0 days 00:00:36.540000	0.8704569999999999
0 days 00:00:36.550000	0.9794219999999999
0 days 00:00:36.560000	1.107995
0 days 00:00:36.570000	1.2684950000000002
0 days 00:00:36.580000	1.4387020000000001
0 days 00:00:36.590000	1.5977219999999999
0 days 00:00:36.600000	1.73605
0 days 00:00:36.610000	1.8821970000000001
0 days 00:00:36.620000	1.923173
0 days 00:00:36.630000	1.976219
0 days 00:00:36.640000	1.9701970000000002
0 days 00:00:36.650000	1.92077
0 days 00:00:36.660000	1.862138
0 days 00:00:36.670000	1.793812
0 days 00:00:36.680000	1.691073
0 days 00:00:36.690000	1.546899
0 days 00:00:36.700000	1.382492
0 days 00:00:36.710000	1.220273
0 days 00:00:36.720000	1.070598
0 days 00:00:36.730000	0.942361
0 days 00:00:36.740000	0.875682
0 days 00:00:36.750000	0.8592850000000001
0 days 00:00:36.760000	0.91589
0 days 00:00:36.770000	1.0586280000000001
0 days 00:00:36.780000	1.197967
0 days 00:00:36.790000	1.276427
0 days 00:00:36.800000	1.2575049999999999
0 days 00:00:36.810000	1.16587
0 days 00:00:36.820000	1.0293139999999998
0 days 00:00:36.830000	0.8363520000000001
0 days 00:00:36.840000	0.587597
0 days 00:00:36.850000	0.190707
0 days 00:00:36.860000	-0.954958
0 days 00:00:36.870000	-2.449312
0 days 00:00:36.880000	-3.002966
0 days 00:00:36.890000	-2.533897
0 days 00:00:36.900000	-2.42175
0 days 00:00:36.910000	-2.005194
0 days 00:00:36.920000	-1.187762
0 days 00:00:36.930000	-0.742057
0 days 00:00:36.940000	-0.671892
0 days 00:00:36.950000	-0.603208
0 days 00:00:36.960000	-0.70491
0 days 00:00:36.970000	-0.530874
0 days 00:00:36.980000	-0.362874
0 days 00:00:36.990000	-0.34049
0 days 00:00:37	-0.312334
0 days 00:00:37.010000	-0.280686
0 days 00:00:37.020000	-0.22953099999999999
0 days 00:00:37.030000	-0.200373
0 days 00:00:37.040000	-0.18573800000000001
0 days 00:00:37.050000	-0.172448
0 days 00:00:37.060000	-0.164801
0 days 00:00:37.070000	-0.15354500000000001
0 days 00:00:37.080000	-0.14416600000000002
0 days 00:00:37.090000	-0.144396
0 days 00:00:37.100000	-0.140807
0 days 00:00:37.110000	-0.15825
0 days 00:00:37.120000	-0.163569
0 days 00:00:37.130000	-0.180006
0 days 00:00:37.140000	-0.198219
0 days 00:00:37.150000	-0.217383
0 days 00:00:37.160000	-0.24014000000000002
0 days 00:00:37.170000	-0.257666
0 days 00:00:37.180000	-0.276993
0 days 00:00:37.190000	-0.291274
0 days 00:00:37.200000	-0.313081
0 days 00:00:37.210000	-0.336044
0 days 00:00:37.220000	-0.362667
0 days 00:00:37.230000	-0.390744
0 days 00:00:37.240000	-0.418799
0 days 00:00:37.250000	-0.44962299999999994
0 days 00:00:37.260000	-0.5012850000000001
0 days 00:00:37.270000	-0.537329
0 days 00:00:37.280000	-0.5850380000000001
0 days 00:00:37.290000	-0.621423
0 days 00:00:37.300000	-0.656738
0 days 00:00:37.310000	-0.6885859999999999
0 days 00:00:37.320000	-0.706232
0 days 00:00:37.330000	-0.718172
0 days 00:00:37.340000	-0.731991
0 days 00:00:37.350000	-0.7450869999999999
0 days 00:00:37.360000	-0.750047
0 days 00:00:37.370000	-0.744401
0 days 00:00:37.380000	-0.719449
0 days 00:00:37.390000	-0.6856949999999999
0 days 00:00:37.400000	-0.653621
0 days 00:00:37.410000	-0.622538
0 days 00:00:37.420000	-0.5972029999999999
0 days 00:00:37.430000	-0.576383
0 days 00:00:37.440000	-0.5617949999999999
0 days 00:00:37.450000	-0.544327
0 days 00:00:37.460000	-0.532504
0 days 00:00:37.470000	-0.515158
0 days 00:00:37.480000	-0.49884799999999996
0 days 00:00:37.490000	-0.496704
0 days 00:00:37.500000	-0.507916
0 days 00:00:37.510000	-0.517487
0 days 00:00:37.520000	-0.535435
0 days 00:00:37.530000	-0.55329
0 days 00:00:37.540000	-0.565487
0 days 00:00:37.550000	-0.572254
0 days 00:00:37.560000	-0.59144
0 days 00:00:37.570000	-0.6067359999999999
0 days 00:00:37.580000	-0.615254
0 days 00:00:37.590000	-0.626744
0 days 00:00:37.600000	-0.624293
0 days 00:00:37.610000	-0.620236
0 days 00:00:37.620000	-0.6100140000000001
0 days 00:00:37.630000	-0.591392
0 days 00:00:37.640000	-0.5627979999999999
0 days 00:00:37.650000	-0.521299
0 days 00:00:37.660000	-0.45780299999999996
0 days 00:00:37.670000	-0.384549
0 days 00:00:37.680000	-0.300098
0 days 00:00:37.690000	-0.208171
0 days 00:00:37.700000	-0.11254600000000001
0 days 00:00:37.710000	-0.015404
0 days 00:00:37.720000	0.080998
0 days 00:00:37.730000	0.175247
0 days 00:00:37.740000	0.258285
0 days 00:00:37.750000	0.329971
0 days 00:00:37.760000	0.382715
0 days 00:00:37.770000	0.419437
0 days 00:00:37.780000	0.429378
0 days 00:00:37.790000	0.417732
0 days 00:00:37.800000	0.381207
0 days 00:00:37.810000	0.337539
0 days 00:00:37.820000	0.266544
0 days 00:00:37.830000	0.196733
0 days 00:00:37.840000	0.10495
0 days 00:00:37.850000	-0.014188999999999998
0 days 00:00:37.860000	-0.156396
0 days 00:00:37.870000	-0.330805
0 days 00:00:37.880000	-0.49289700000000003
0 days 00:00:37.890000	-0.621078
0 days 00:00:37.900000	-0.7119850000000001
0 days 00:00:37.910000	-0.7757970000000001
0 days 00:00:37.920000	-0.823213
0 days 00:00:37.930000	-0.842884
0 days 00:00:37.940000	-0.837951
0 days 00:00:37.950000	-0.816843
0 days 00:00:37.960000	-0.784222
0 days 00:00:37.970000	-0.7562260000000001
0 days 00:00:37.980000	-0.717376
0 days 00:00:37.990000	-0.67932
0 days 00:00:38	-0.648018
0 days 00:00:38.010000	-0.615252
0 days 00:00:38.020000	-0.589403
0 days 00:00:38.030000	-0.560735
0 days 00:00:38.040000	-0.546277
0 days 00:00:38.050000	-0.5267310000000001
0 days 00:00:38.060000	-0.513917
0 days 00:00:38.070000	-0.521953
0 days 00:00:38.080000	-0.5377970000000001
0 days 00:00:38.090000	-0.545397
0 days 00:00:38.100000	-0.550164
0 days 00:00:38.110000	-0.555171
0 days 00:00:38.120000	-0.556333
0 days 00:00:38.130000	-0.552624
0 days 00:00:38.140000	-0.5091829999999999
0 days 00:00:38.150000	-0.453467
0 days 00:00:38.160000	-0.422484
0 days 00:00:38.170000	-0.37367100000000003
0 days 00:00:38.180000	-0.295075
0 days 00:00:38.190000	-0.041493
0 days 00:00:38.200000	0.449184
0 days 00:00:38.210000	0.992698
0 days 00:00:38.220000	1.4687540000000001
0 days 00:00:38.230000	1.9017490000000001
0 days 00:00:38.240000	2.2884700000000002
0 days 00:00:38.250000	2.566801
0 days 00:00:38.260000	2.705588
0 days 00:00:38.270000	2.740475
0 days 00:00:38.280000	2.70284
0 days 00:00:38.290000	2.591417
0 days 00:00:38.300000	2.399225
0 days 00:00:38.310000	2.150928
0 days 00:00:38.320000	1.887505
0 days 00:00:38.330000	1.650764
0 days 00:00:38.340000	1.4644110000000001
0 days 00:00:38.350000	1.3274139999999999
0 days 00:00:38.360000	1.22316
0 days 00:00:38.370000	1.183028
0 days 00:00:38.380000	1.1677600000000001
0 days 00:00:38.390000	1.167286
0 days 00:00:38.400000	1.212007
0 days 00:00:38.410000	1.2746959999999998
0 days 00:00:38.420000	1.332965
0 days 00:00:38.430000	1.390599
0 days 00:00:38.440000	1.435486
0 days 00:00:38.450000	1.475886
0 days 00:00:38.460000	1.508691
0 days 00:00:38.470000	1.517463
0 days 00:00:38.480000	1.5035
0 days 00:00:38.490000	1.460038
0 days 00:00:38.500000	1.397182
0 days 00:00:38.510000	1.3252959999999998
0 days 00:00:38.520000	1.254512
0 days 00:00:38.530000	1.202249
0 days 00:00:38.540000	1.204739
0 days 00:00:38.550000	1.224202
0 days 00:00:38.560000	1.222803
0 days 00:00:38.570000	1.201976
0 days 00:00:38.580000	1.1497870000000001
0 days 00:00:38.590000	1.0942209999999999
0 days 00:00:38.600000	1.051369
0 days 00:00:38.610000	1.037453
0 days 00:00:38.620000	1.041461
0 days 00:00:38.630000	1.051542
0 days 00:00:38.640000	1.0688870000000001
0 days 00:00:38.650000	1.1291360000000001
0 days 00:00:38.660000	1.169375
0 days 00:00:38.670000	1.1428129999999999
0 days 00:00:38.680000	1.0451979999999998
0 days 00:00:38.690000	0.907718
0 days 00:00:38.700000	0.752005
0 days 00:00:38.710000	0.5596300000000001
0 days 00:00:38.720000	0.338296
0 days 00:00:38.730000	0.10536
0 days 00:00:38.740000	-0.127626
0 days 00:00:38.750000	-0.347855
0 days 00:00:38.760000	-0.5446840000000001
0 days 00:00:38.770000	-0.7413350000000001
0 days 00:00:38.780000	-1.224482
0 days 00:00:38.790000	-1.515282
0 days 00:00:38.800000	-1.7699259999999999
0 days 00:00:38.810000	-2.0270740000000003
0 days 00:00:38.820000	-2.015525
0 days 00:00:38.830000	-1.7550860000000001
0 days 00:00:38.840000	-1.452232
0 days 00:00:38.850000	-0.944368
0 days 00:00:38.860000	-0.6161800000000001
0 days 00:00:38.870000	-0.528943
0 days 00:00:38.880000	-0.521356
0 days 00:00:38.890000	-0.5129640000000001
0 days 00:00:38.900000	-0.48464300000000005
0 days 00:00:38.910000	-0.42127299999999995
0 days 00:00:38.920000	-0.37199
0 days 00:00:38.930000	-0.356652
0 days 00:00:38.940000	-0.383833
0 days 00:00:38.950000	-0.418363
0 days 00:00:38.960000	-0.419396
0 days 00:00:38.970000	-0.359205
0 days 00:00:38.980000	-0.317301
0 days 00:00:38.990000	-0.298215
0 days 00:00:39	-0.28126999999999996
0 days 00:00:39.010000	-0.26823800000000003
0 days 00:00:39.020000	-0.185421
0 days 00:00:39.030000	-0.154359
0 days 00:00:39.040000	-0.139005
0 days 00:00:39.050000	-0.133202
0 days 00:00:39.060000	-0.122956
0 days 00:00:39.070000	-0.109356
0 days 00:00:39.080000	-0.092887
0 days 00:00:39.090000	-0.08236
0 days 00:00:39.100000	-0.07187
0 days 00:00:39.110000	-0.066593
0 days 00:00:39.120000	-0.059347000000000004
0 days 00:00:39.130000	-0.054021000000000007
0 days 00:00:39.140000	-0.045625
0 days 00:00:39.150000	-0.037804000000000004
0 days 00:00:39.160000	-0.042799000000000004
0 days 00:00:39.170000	-0.045252
0 days 00:00:39.180000	-0.048344
0 days 00:00:39.190000	-0.063286
0 days 00:00:39.200000	-0.072585
0 days 00:00:39.210000	-0.08545499999999999
0 days 00:00:39.220000	-0.100077
0 days 00:00:39.230000	-0.118701
0 days 00:00:39.240000	-0.133914
0 days 00:00:39.250000	-0.149574
0 days 00:00:39.260000	-0.170156
0 days 00:00:39.270000	-0.194663
0 days 00:00:39.280000	-0.213707
0 days 00:00:39.290000	-0.236906
0 days 00:00:39.300000	-0.258803
0 days 00:00:39.310000	-0.282028
0 days 00:00:39.320000	-0.306126
0 days 00:00:39.330000	-0.331386
0 days 00:00:39.340000	-0.345206
0 days 00:00:39.350000	-0.375229
0 days 00:00:39.360000	-0.397392
0 days 00:00:39.370000	-0.421087
0 days 00:00:39.380000	-0.452273
0 days 00:00:39.390000	-0.485674
0 days 00:00:39.400000	-0.5072260000000001
0 days 00:00:39.410000	-0.536977
0 days 00:00:39.420000	-0.5551010000000001
0 days 00:00:39.430000	-0.560703
0 days 00:00:39.440000	-0.568162
0 days 00:00:39.450000	-0.5696399999999999
0 days 00:00:39.460000	-0.560423
0 days 00:00:39.470000	-0.550638
0 days 00:00:39.480000	-0.537429
0 days 00:00:39.490000	-0.526007
0 days 00:00:39.500000	-0.5139020000000001
0 days 00:00:39.510000	-0.511936
0 days 00:00:39.520000	-0.505096
0 days 00:00:39.530000	-0.500767
0 days 00:00:39.540000	-0.48989399999999994
0 days 00:00:39.550000	-0.463656
0 days 00:00:39.560000	-0.442907
0 days 00:00:39.570000	-0.418483
0 days 00:00:39.580000	-0.404699
0 days 00:00:39.590000	-0.399107
0 days 00:00:39.600000	-0.391165
0 days 00:00:39.610000	-0.363848
0 days 00:00:39.620000	-0.31559899999999996
0 days 00:00:39.630000	-0.265146
0 days 00:00:39.640000	-0.22361999999999999
0 days 00:00:39.650000	-0.189746
0 days 00:00:39.660000	-0.146231
0 days 00:00:39.670000	-0.11411600000000001
0 days 00:00:39.680000	-0.089197
0 days 00:00:39.690000	-0.081189
0 days 00:00:39.700000	-0.078016
0 days 00:00:39.710000	-0.085234
0 days 00:00:39.720000	-0.10292000000000001
0 days 00:00:39.730000	-0.108499
0 days 00:00:39.740000	-0.102753
0 days 00:00:39.750000	-0.098594
0 days 00:00:39.760000	-0.100849
0 days 00:00:39.770000	-0.083047
0 days 00:00:39.780000	-0.06932100000000001
0 days 00:00:39.790000	-0.057266
0 days 00:00:39.800000	-0.055666999999999994
0 days 00:00:39.810000	-0.070832
0 days 00:00:39.820000	-0.08610599999999999
0 days 00:00:39.830000	-0.10625699999999999
0 days 00:00:39.840000	-0.13513
0 days 00:00:39.850000	-0.161576
0 days 00:00:39.860000	-0.19274000000000002
0 days 00:00:39.870000	-0.228636
0 days 00:00:39.880000	-0.26205500000000004
0 days 00:00:39.890000	-0.283335
0 days 00:00:39.900000	-0.294263
0 days 00:00:39.910000	-0.27964
0 days 00:00:39.920000	-0.26117399999999996
0 days 00:00:39.930000	-0.23636999999999997
0 days 00:00:39.940000	-0.211627
0 days 00:00:39.950000	-0.186077
0 days 00:00:39.960000	-0.159668
0 days 00:00:39.970000	-0.117461
0 days 00:00:39.980000	-0.083105
0 days 00:00:39.990000	-0.046419
0 days 00:00:40	-0.009794
0 days 00:00:40.010000	0.020498
0 days 00:00:40.020000	0.029296
0 days 00:00:40.030000	0.022958000000000003
0 days 00:00:40.040000	-0.002515
0 days 00:00:40.050000	-0.037521
0 days 00:00:40.060000	-0.10434
0 days 00:00:40.070000	-0.17675
0 days 00:00:40.080000	-0.256891
0 days 00:00:40.090000	-0.339988
0 days 00:00:40.100000	-0.425946
0 days 00:00:40.110000	-0.514668
0 days 00:00:40.120000	-0.610016
0 days 00:00:40.130000	-0.709417
0 days 00:00:40.140000	-0.796351
0 days 00:00:40.150000	-0.8942610000000001
0 days 00:00:40.160000	-0.970979
0 days 00:00:40.170000	-1.046906
0 days 00:00:40.180000	-1.1160510000000001
0 days 00:00:40.190000	-1.169913
0 days 00:00:40.200000	-1.2047379999999999
0 days 00:00:40.210000	-1.215589
0 days 00:00:40.220000	-1.207298
0 days 00:00:40.230000	-1.181977
0 days 00:00:40.240000	-1.14192
0 days 00:00:40.250000	-1.094254
0 days 00:00:40.260000	-1.026095
0 days 00:00:40.270000	-0.944623
0 days 00:00:40.280000	-0.8661200000000001
0 days 00:00:40.290000	-0.761918
0 days 00:00:40.300000	-0.605554
0 days 00:00:40.310000	-0.280199
0 days 00:00:40.320000	0.179284
0 days 00:00:40.330000	0.651709
0 days 00:00:40.340000	1.110937
0 days 00:00:40.350000	1.56893
0 days 00:00:40.360000	1.9853830000000001
0 days 00:00:40.370000	2.286918
0 days 00:00:40.380000	2.448893
0 days 00:00:40.390000	2.4559919999999997
0 days 00:00:40.400000	2.355253
0 days 00:00:40.410000	2.179006
0 days 00:00:40.420000	1.9436950000000002
0 days 00:00:40.430000	1.6692310000000001
0 days 00:00:40.440000	1.397017
0 days 00:00:40.450000	1.153885
0 days 00:00:40.460000	0.9832549999999999
0 days 00:00:40.470000	0.8717389999999999
0 days 00:00:40.480000	0.801091
0 days 00:00:40.490000	0.777928
0 days 00:00:40.500000	0.80398
0 days 00:00:40.510000	0.863611
0 days 00:00:40.520000	0.9433040000000001
0 days 00:00:40.530000	1.057224
0 days 00:00:40.540000	1.187828
0 days 00:00:40.550000	1.3147
0 days 00:00:40.560000	1.42829
0 days 00:00:40.570000	1.5252459999999999
0 days 00:00:40.580000	1.594748
0 days 00:00:40.590000	1.6444400000000001
0 days 00:00:40.600000	1.680706
0 days 00:00:40.610000	1.6959689999999998
0 days 00:00:40.620000	1.6990779999999999
0 days 00:00:40.630000	1.693373
0 days 00:00:40.640000	1.684057
0 days 00:00:40.650000	1.651777
0 days 00:00:40.660000	1.586552
0 days 00:00:40.670000	1.4810459999999999
0 days 00:00:40.680000	1.336399
0 days 00:00:40.690000	1.163369
0 days 00:00:40.700000	0.9474530000000001
0 days 00:00:40.710000	0.666034
0 days 00:00:40.720000	0.36833
0 days 00:00:40.730000	0.125397
0 days 00:00:40.740000	0.033165
0 days 00:00:40.750000	0.096692
0 days 00:00:40.760000	0.267658
0 days 00:00:40.770000	0.472029
0 days 00:00:40.780000	0.632837
0 days 00:00:40.790000	0.682322
0 days 00:00:40.800000	0.5746399999999999
0 days 00:00:40.810000	0.365534
0 days 00:00:40.820000	0.09993099999999999
0 days 00:00:40.830000	-0.26144
0 days 00:00:40.840000	-2.134703
0 days 00:00:40.850000	-3.6000099999999997
0 days 00:00:40.860000	-3.300437
0 days 00:00:40.870000	-1.7285110000000001
0 days 00:00:40.880000	-1.686361
0 days 00:00:40.890000	-1.502577
0 days 00:00:40.900000	-0.909533
0 days 00:00:40.910000	-0.875416
0 days 00:00:40.920000	-0.8817799999999999
0 days 00:00:40.930000	-0.5276529999999999
0 days 00:00:40.940000	-0.393529
0 days 00:00:40.950000	-0.345504
0 days 00:00:40.960000	-0.31038899999999997
0 days 00:00:40.970000	-0.271782
0 days 00:00:40.980000	-0.22973200000000002
0 days 00:00:40.990000	-0.18776800000000002
0 days 00:00:41	-0.167773
0 days 00:00:41.010000	-0.168417
0 days 00:00:41.020000	-0.155476
0 days 00:00:41.030000	-0.156503
0 days 00:00:41.040000	-0.156307
0 days 00:00:41.050000	-0.15098499999999998
0 days 00:00:41.060000	-0.141281
0 days 00:00:41.070000	-0.13511900000000002
0 days 00:00:41.080000	-0.13883800000000002
0 days 00:00:41.090000	-0.151042
0 days 00:00:41.100000	-0.153265
0 days 00:00:41.110000	-0.164019
0 days 00:00:41.120000	-0.182311
0 days 00:00:41.130000	-0.203294
0 days 00:00:41.140000	-0.23050900000000002
0 days 00:00:41.150000	-0.266259
0 days 00:00:41.160000	-0.300003
0 days 00:00:41.170000	-0.342621
0 days 00:00:41.180000	-0.390279
0 days 00:00:41.190000	-0.44016099999999997
0 days 00:00:41.200000	-0.486234
0 days 00:00:41.210000	-0.539876
0 days 00:00:41.220000	-0.58702
0 days 00:00:41.230000	-0.625693
0 days 00:00:41.240000	-0.650935
0 days 00:00:41.250000	-0.681395
0 days 00:00:41.260000	-0.6968840000000001
0 days 00:00:41.270000	-0.707919
0 days 00:00:41.280000	-0.709973
0 days 00:00:41.290000	-0.699382
0 days 00:00:41.300000	-0.687316
0 days 00:00:41.310000	-0.670413
0 days 00:00:41.320000	-0.651449
0 days 00:00:41.330000	-0.63899
0 days 00:00:41.340000	-0.627358
0 days 00:00:41.350000	-0.602642
0 days 00:00:41.360000	-0.586942
0 days 00:00:41.370000	-0.561759
0 days 00:00:41.380000	-0.527092
0 days 00:00:41.390000	-0.48493800000000004
0 days 00:00:41.400000	-0.44746800000000003
0 days 00:00:41.410000	-0.418624
0 days 00:00:41.420000	-0.38992
0 days 00:00:41.430000	-0.377714
0 days 00:00:41.440000	-0.35786599999999996
0 days 00:00:41.450000	-0.334124
0 days 00:00:41.460000	-0.310055
0 days 00:00:41.470000	-0.286247
0 days 00:00:41.480000	-0.258802
0 days 00:00:41.490000	-0.24761999999999998
0 days 00:00:41.500000	-0.23987399999999998
0 days 00:00:41.510000	-0.22964299999999999
0 days 00:00:41.520000	-0.22309099999999998
0 days 00:00:41.530000	-0.21661999999999998
0 days 00:00:41.540000	-0.19995
0 days 00:00:41.550000	-0.18138900000000002
0 days 00:00:41.560000	-0.15879300000000002
0 days 00:00:41.570000	-0.13400499999999999
0 days 00:00:41.580000	-0.11217
0 days 00:00:41.590000	-0.098469
0 days 00:00:41.600000	-0.087689
0 days 00:00:41.610000	-0.083971
0 days 00:00:41.620000	-0.083816
0 days 00:00:41.630000	-0.084926
0 days 00:00:41.640000	-0.082853
0 days 00:00:41.650000	-0.084771
0 days 00:00:41.660000	-0.089152
0 days 00:00:41.670000	-0.106494
0 days 00:00:41.680000	-0.133484
0 days 00:00:41.690000	-0.161313
0 days 00:00:41.700000	-0.192828
0 days 00:00:41.710000	-0.21418600000000002
0 days 00:00:41.720000	-0.22098600000000002
0 days 00:00:41.730000	-0.22063400000000002
0 days 00:00:41.740000	-0.203674
0 days 00:00:41.750000	-0.16605599999999998
0 days 00:00:41.760000	-0.11798199999999999
0 days 00:00:41.770000	-0.051809
0 days 00:00:41.780000	0.014506999999999999
0 days 00:00:41.790000	0.078739
0 days 00:00:41.800000	0.141372
0 days 00:00:41.810000	0.180058
0 days 00:00:41.820000	0.17432899999999998
0 days 00:00:41.830000	0.122459
0 days 00:00:41.840000	0.060566999999999996
0 days 00:00:41.850000	-0.008699
0 days 00:00:41.860000	-0.066578
0 days 00:00:41.870000	-0.11083599999999999
0 days 00:00:41.880000	-0.133964
0 days 00:00:41.890000	-0.14639000000000002
0 days 00:00:41.900000	-0.15706900000000001
0 days 00:00:41.910000	-0.152489
0 days 00:00:41.920000	-0.145895
0 days 00:00:41.930000	-0.139356
0 days 00:00:41.940000	-0.135902
0 days 00:00:41.950000	-0.142037
0 days 00:00:41.960000	-0.152206
0 days 00:00:41.970000	-0.180412
0 days 00:00:41.980000	-0.224282
0 days 00:00:41.990000	-0.279679
0 days 00:00:42	-0.34636100000000003
0 days 00:00:42.010000	-0.402443
0 days 00:00:42.020000	-0.448011
0 days 00:00:42.030000	-0.479329
0 days 00:00:42.040000	-0.507513
0 days 00:00:42.050000	-0.520918
0 days 00:00:42.060000	-0.531447
0 days 00:00:42.070000	-0.549098
0 days 00:00:42.080000	-0.560426
0 days 00:00:42.090000	-0.579248
0 days 00:00:42.100000	-0.595621
0 days 00:00:42.110000	-0.606481
0 days 00:00:42.120000	-0.6201220000000001
0 days 00:00:42.130000	-0.6174810000000001
0 days 00:00:42.140000	-0.613978
0 days 00:00:42.150000	-0.603418
0 days 00:00:42.160000	-0.578569
0 days 00:00:42.170000	-0.545491
0 days 00:00:42.180000	-0.5103449999999999
0 days 00:00:42.190000	-0.47507200000000005
0 days 00:00:42.200000	-0.44097700000000006
0 days 00:00:42.210000	-0.401809
0 days 00:00:42.220000	-0.372381
0 days 00:00:42.230000	-0.34427399999999997
0 days 00:00:42.240000	-0.32710500000000003
0 days 00:00:42.250000	-0.32223
0 days 00:00:42.260000	-0.325703
0 days 00:00:42.270000	-0.334386
0 days 00:00:42.280000	-0.349976
0 days 00:00:42.290000	-0.367634
0 days 00:00:42.300000	-0.397254
0 days 00:00:42.310000	-0.431619
0 days 00:00:42.320000	-0.47271199999999997
0 days 00:00:42.330000	-0.509865
0 days 00:00:42.340000	-0.5515329999999999
0 days 00:00:42.350000	-0.581572
0 days 00:00:42.360000	-0.615291
0 days 00:00:42.370000	-0.621888
0 days 00:00:42.380000	-0.621971
0 days 00:00:42.390000	-0.6073069999999999
0 days 00:00:42.400000	-0.574116
0 days 00:00:42.410000	-0.511147
0 days 00:00:42.420000	-0.455849
0 days 00:00:42.430000	-0.400549
0 days 00:00:42.440000	-0.329154
0 days 00:00:42.450000	-0.228537
0 days 00:00:42.460000	0.033276
0 days 00:00:42.470000	0.42508500000000005
0 days 00:00:42.480000	0.8257709999999999
0 days 00:00:42.490000	1.195718
0 days 00:00:42.500000	1.558427
0 days 00:00:42.510000	1.8819439999999998
0 days 00:00:42.520000	2.137582
