# Supplementary material for: A topological data analysis-based method for gait signals with an application to the study of multiple sclerosis
Source: PLoS One. 2022 May 13;17(5):e0268475. doi: 10.1371/journal.pone.0268475 (PMC9106173; doi:10.1371/journal.pone.0268475)
Supplement: S1 Data — (ZIP) [file pone.0268475.s005.zip › PlosOneData/Pathological_subjects/MS_212]

	Gyr_Y
0 days 00:00:16.300000	-0.004686
0 days 00:00:16.310000	-2.08683
0 days 00:00:16.320000	-2.570936
0 days 00:00:16.330000	-2.962875
0 days 00:00:16.340000	-3.291189
0 days 00:00:16.350000	-3.915599
0 days 00:00:16.360000	-3.6339669999999997
0 days 00:00:16.370000	-3.059612
0 days 00:00:16.380000	-2.756017
0 days 00:00:16.390000	-2.083424
0 days 00:00:16.400000	-1.416734
0 days 00:00:16.410000	-0.924034
0 days 00:00:16.420000	-0.669931
0 days 00:00:16.430000	-0.444661
0 days 00:00:16.440000	-0.285356
0 days 00:00:16.450000	-0.18596400000000002
0 days 00:00:16.460000	-0.079596
0 days 00:00:16.470000	-0.001962
0 days 00:00:16.480000	0.068971
0 days 00:00:16.490000	0.11411400000000001
0 days 00:00:16.500000	0.14409
0 days 00:00:16.510000	0.12302
0 days 00:00:16.520000	0.148619
0 days 00:00:16.530000	0.157974
0 days 00:00:16.540000	0.177576
0 days 00:00:16.550000	0.162461
0 days 00:00:16.560000	0.181066
0 days 00:00:16.570000	0.185436
0 days 00:00:16.580000	0.202468
0 days 00:00:16.590000	0.22208200000000003
0 days 00:00:16.600000	0.23081300000000002
0 days 00:00:16.610000	0.20795300000000003
0 days 00:00:16.620000	0.17385899999999999
0 days 00:00:16.630000	0.160473
0 days 00:00:16.640000	0.135741
0 days 00:00:16.650000	0.090518
0 days 00:00:16.660000	0.039431
0 days 00:00:16.670000	0.031087
0 days 00:00:16.680000	-0.108776
0 days 00:00:16.690000	-0.098401
0 days 00:00:16.700000	-0.18691
0 days 00:00:16.710000	-0.219534
0 days 00:00:16.720000	-0.239598
0 days 00:00:16.730000	-0.232323
0 days 00:00:16.740000	-0.181809
0 days 00:00:16.750000	-0.136326
0 days 00:00:16.760000	-0.11181500000000001
0 days 00:00:16.770000	-0.10756600000000001
0 days 00:00:16.780000	-0.093468
0 days 00:00:16.790000	-0.082924
0 days 00:00:16.800000	-0.108271
0 days 00:00:16.810000	-0.11076199999999999
0 days 00:00:16.820000	-0.127557
0 days 00:00:16.830000	-0.147438
0 days 00:00:16.840000	-0.158874
0 days 00:00:16.850000	-0.158177
0 days 00:00:16.860000	-0.17837999999999998
0 days 00:00:16.870000	-0.211804
0 days 00:00:16.880000	-0.251302
0 days 00:00:16.890000	-0.311675
0 days 00:00:16.900000	-0.392939
0 days 00:00:16.910000	-0.45788100000000004
0 days 00:00:16.920000	-0.523467
0 days 00:00:16.930000	-0.556266
0 days 00:00:16.940000	-0.611696
0 days 00:00:16.950000	-0.693334
0 days 00:00:16.960000	-0.788773
0 days 00:00:16.970000	-0.9192020000000001
0 days 00:00:16.980000	-1.051024
0 days 00:00:16.990000	-1.1993530000000001
0 days 00:00:17	-1.346365
0 days 00:00:17.010000	-1.54062
0 days 00:00:17.020000	-1.7762900000000001
0 days 00:00:17.030000	-2.05125
0 days 00:00:17.040000	-2.4070270000000002
0 days 00:00:17.050000	-2.817503
0 days 00:00:17.060000	-3.302736
0 days 00:00:17.070000	-3.8352199999999996
0 days 00:00:17.080000	-4.415708
0 days 00:00:17.090000	-5.03886
0 days 00:00:17.100000	-5.705883
0 days 00:00:17.110000	-6.508637
0 days 00:00:17.120000	-7.372617
0 days 00:00:17.130000	-8.137215
0 days 00:00:17.140000	-8.579930000000001
0 days 00:00:17.150000	-8.357998
0 days 00:00:17.160000	-7.869930999999999
0 days 00:00:17.170000	-7.663836999999999
0 days 00:00:17.180000	-7.495867
0 days 00:00:17.190000	-7.250444
0 days 00:00:17.200000	-6.747324000000001
0 days 00:00:17.210000	-5.893441
0 days 00:00:17.220000	-4.781944
0 days 00:00:17.230000	-2.418781
0 days 00:00:17.240000	1.344716
0 days 00:00:17.250000	3.717521
0 days 00:00:17.260000	4.7183589999999995
0 days 00:00:17.270000	4.82691
0 days 00:00:17.280000	4.486443
0 days 00:00:17.290000	4.069605999999999
0 days 00:00:17.300000	3.851235
0 days 00:00:17.310000	4.027728
0 days 00:00:17.320000	4.453707
0 days 00:00:17.330000	4.92397
0 days 00:00:17.340000	5.257559
0 days 00:00:17.350000	5.398669
0 days 00:00:17.360000	5.360074
0 days 00:00:17.370000	5.275837999999999
0 days 00:00:17.380000	5.200545
0 days 00:00:17.390000	5.212774
0 days 00:00:17.400000	5.326798
0 days 00:00:17.410000	5.4773309999999995
0 days 00:00:17.420000	5.605236
0 days 00:00:17.430000	5.644880000000001
0 days 00:00:17.440000	5.625462000000001
0 days 00:00:17.450000	5.549842
0 days 00:00:17.460000	5.420073
0 days 00:00:17.470000	5.260066
0 days 00:00:17.480000	5.108922
0 days 00:00:17.490000	5.012507
0 days 00:00:17.500000	4.945868
0 days 00:00:17.510000	4.83954
0 days 00:00:17.520000	4.706365
0 days 00:00:17.530000	4.492394
0 days 00:00:17.540000	4.1572949999999995
0 days 00:00:17.550000	3.736589
0 days 00:00:17.560000	3.222311
0 days 00:00:17.570000	2.648356
0 days 00:00:17.580000	2.072673
0 days 00:00:17.590000	1.534239
0 days 00:00:17.600000	1.011244
0 days 00:00:17.610000	0.45307700000000006
0 days 00:00:17.620000	-0.14541300000000001
0 days 00:00:17.630000	-0.792954
0 days 00:00:17.640000	-1.349679
0 days 00:00:17.650000	-1.7587130000000002
0 days 00:00:17.660000	-2.744354
0 days 00:00:17.670000	-2.503302
0 days 00:00:17.680000	-3.413496
0 days 00:00:17.690000	-4.526358
0 days 00:00:17.700000	-4.703767
0 days 00:00:17.710000	-2.7525619999999997
0 days 00:00:17.720000	-1.645803
0 days 00:00:17.730000	-1.811104
0 days 00:00:17.740000	-0.963756
0 days 00:00:17.750000	-0.50747
0 days 00:00:17.760000	-0.380984
0 days 00:00:17.770000	-0.16459100000000002
0 days 00:00:17.780000	-0.065734
0 days 00:00:17.790000	-0.007241
0 days 00:00:17.800000	0.04193
0 days 00:00:17.810000	0.08380599999999999
0 days 00:00:17.820000	0.10906600000000001
0 days 00:00:17.830000	0.124043
0 days 00:00:17.840000	0.11838699999999999
0 days 00:00:17.850000	0.12143599999999999
0 days 00:00:17.860000	0.102551
0 days 00:00:17.870000	0.10361600000000001
0 days 00:00:17.880000	0.095714
0 days 00:00:17.890000	0.067732
0 days 00:00:17.900000	0.053859000000000004
0 days 00:00:17.910000	0.032311
0 days 00:00:17.920000	0.029702
0 days 00:00:17.930000	0.030112
0 days 00:00:17.940000	0.028548
0 days 00:00:17.950000	0.020306
0 days 00:00:17.960000	0.015916
0 days 00:00:17.970000	0.01515
0 days 00:00:17.980000	0.021544999999999998
0 days 00:00:17.990000	0.015569999999999999
0 days 00:00:18	0.017459
0 days 00:00:18.010000	0.005907
0 days 00:00:18.020000	-0.013930000000000001
0 days 00:00:18.030000	-0.012805
0 days 00:00:18.040000	-0.010251
0 days 00:00:18.050000	-0.012489
0 days 00:00:18.060000	-0.039514
0 days 00:00:18.070000	-0.049912
0 days 00:00:18.080000	-0.070073
0 days 00:00:18.090000	-0.09323
0 days 00:00:18.100000	-0.120046
0 days 00:00:18.110000	-0.109123
0 days 00:00:18.120000	-0.050542000000000004
0 days 00:00:18.130000	-0.052735000000000004
0 days 00:00:18.140000	-0.059579999999999994
0 days 00:00:18.150000	-0.090253
0 days 00:00:18.160000	-0.129807
0 days 00:00:18.170000	-0.182333
0 days 00:00:18.180000	-0.235673
0 days 00:00:18.190000	-0.29164
0 days 00:00:18.200000	-0.349825
0 days 00:00:18.210000	-0.43218
0 days 00:00:18.220000	-0.5051100000000001
0 days 00:00:18.230000	-0.5969810000000001
0 days 00:00:18.240000	-0.683512
0 days 00:00:18.250000	-0.778439
0 days 00:00:18.260000	-0.8715200000000001
0 days 00:00:18.270000	-1.0009270000000001
0 days 00:00:18.280000	-1.1524
0 days 00:00:18.290000	-1.32304
0 days 00:00:18.300000	-1.521569
0 days 00:00:18.310000	-1.7598650000000002
0 days 00:00:18.320000	-2.043377
0 days 00:00:18.330000	-2.384666
0 days 00:00:18.340000	-2.7860080000000003
0 days 00:00:18.350000	-3.251254
0 days 00:00:18.360000	-3.765024
0 days 00:00:18.370000	-4.313196
0 days 00:00:18.380000	-4.900156
0 days 00:00:18.390000	-5.521068
0 days 00:00:18.400000	-6.142469999999999
0 days 00:00:18.410000	-6.879816
0 days 00:00:18.420000	-7.602314999999999
0 days 00:00:18.430000	-8.213886
0 days 00:00:18.440000	-8.456083
0 days 00:00:18.450000	-7.982403
0 days 00:00:18.460000	-7.593895
0 days 00:00:18.470000	-7.409695
0 days 00:00:18.480000	-7.2202649999999995
0 days 00:00:18.490000	-6.883002
0 days 00:00:18.500000	-6.364174
0 days 00:00:18.510000	-5.693878
0 days 00:00:18.520000	-5.114433
0 days 00:00:18.530000	-2.473933
0 days 00:00:18.540000	0.989389
0 days 00:00:18.550000	3.375047
0 days 00:00:18.560000	4.666639
0 days 00:00:18.570000	5.066475
0 days 00:00:18.580000	4.967744000000001
0 days 00:00:18.590000	4.652131
0 days 00:00:18.600000	4.37295
0 days 00:00:18.610000	4.323302
0 days 00:00:18.620000	4.574576
0 days 00:00:18.630000	5.038661
0 days 00:00:18.640000	5.492207
0 days 00:00:18.650000	5.730811
0 days 00:00:18.660000	5.756076
0 days 00:00:18.670000	5.694107
0 days 00:00:18.680000	5.652977
0 days 00:00:18.690000	5.6898089999999995
0 days 00:00:18.700000	5.819969
0 days 00:00:18.710000	6.006773
0 days 00:00:18.720000	6.148389
0 days 00:00:18.730000	6.2079260000000005
0 days 00:00:18.740000	6.195271
0 days 00:00:18.750000	6.148377
0 days 00:00:18.760000	6.093348000000001
0 days 00:00:18.770000	6.024469
0 days 00:00:18.780000	5.951683999999999
0 days 00:00:18.790000	5.82717
0 days 00:00:18.800000	5.655995
0 days 00:00:18.810000	5.382766999999999
0 days 00:00:18.820000	4.970776
0 days 00:00:18.830000	4.417846
0 days 00:00:18.840000	3.8256129999999997
0 days 00:00:18.850000	3.3103300000000004
0 days 00:00:18.860000	2.872782
0 days 00:00:18.870000	2.3163080000000003
0 days 00:00:18.880000	1.548969
0 days 00:00:18.890000	0.601039
0 days 00:00:18.900000	-0.329314
0 days 00:00:18.910000	-1.093012
0 days 00:00:18.920000	-1.50004
0 days 00:00:18.930000	-1.863187
0 days 00:00:18.940000	-2.365036
0 days 00:00:18.950000	-3.210668
0 days 00:00:18.960000	-4.005649
0 days 00:00:18.970000	-4.579695
0 days 00:00:18.980000	-4.1772279999999995
0 days 00:00:18.990000	-3.8169150000000003
0 days 00:00:19	-3.855922
0 days 00:00:19.010000	-2.6800770000000003
0 days 00:00:19.020000	-1.723266
0 days 00:00:19.030000	-0.996484
0 days 00:00:19.040000	-0.615974
0 days 00:00:19.050000	-0.46322700000000006
0 days 00:00:19.060000	-0.322292
0 days 00:00:19.070000	-0.214705
0 days 00:00:19.080000	-0.102842
0 days 00:00:19.090000	-0.059437000000000004
0 days 00:00:19.100000	-0.017054
0 days 00:00:19.110000	0.02494
0 days 00:00:19.120000	0.026155
0 days 00:00:19.130000	0.050462
0 days 00:00:19.140000	0.057022
0 days 00:00:19.150000	0.061199
0 days 00:00:19.160000	0.061019000000000004
0 days 00:00:19.170000	0.06154400000000001
0 days 00:00:19.180000	0.049349000000000004
0 days 00:00:19.190000	0.048868
0 days 00:00:19.200000	0.038368
0 days 00:00:19.210000	0.033394
0 days 00:00:19.220000	0.027395
0 days 00:00:19.230000	0.015375999999999999
0 days 00:00:19.240000	0.010555
0 days 00:00:19.250000	0.004605
0 days 00:00:19.260000	0.010623
0 days 00:00:19.270000	0.041079000000000004
0 days 00:00:19.280000	0.049047
0 days 00:00:19.290000	0.032787000000000004
0 days 00:00:19.300000	0.029635
0 days 00:00:19.310000	0.010593
0 days 00:00:19.320000	0.025681
0 days 00:00:19.330000	0.009304
0 days 00:00:19.340000	0.000647
0 days 00:00:19.350000	-0.015043
0 days 00:00:19.360000	-0.025155
0 days 00:00:19.370000	-0.043727999999999996
0 days 00:00:19.380000	-0.066743
0 days 00:00:19.390000	-0.085954
0 days 00:00:19.400000	-0.08187699999999999
0 days 00:00:19.410000	-0.07497899999999999
0 days 00:00:19.420000	-0.074667
0 days 00:00:19.430000	-0.05753200000000001
0 days 00:00:19.440000	-0.063262
0 days 00:00:19.450000	-0.083274
0 days 00:00:19.460000	-0.12472000000000001
0 days 00:00:19.470000	-0.180864
0 days 00:00:19.480000	-0.23104
0 days 00:00:19.490000	-0.270702
0 days 00:00:19.500000	-0.317382
0 days 00:00:19.510000	-0.3764
0 days 00:00:19.520000	-0.445065
0 days 00:00:19.530000	-0.5119319999999999
0 days 00:00:19.540000	-0.607522
0 days 00:00:19.550000	-0.7187140000000001
0 days 00:00:19.560000	-0.8280360000000001
0 days 00:00:19.570000	-0.970297
0 days 00:00:19.580000	-1.1344379999999998
0 days 00:00:19.590000	-1.320026
0 days 00:00:19.600000	-1.556375
0 days 00:00:19.610000	-1.819292
0 days 00:00:19.620000	-2.1554740000000003
0 days 00:00:19.630000	-2.57124
0 days 00:00:19.640000	-3.0381669999999996
0 days 00:00:19.650000	-3.557811
0 days 00:00:19.660000	-4.135259
0 days 00:00:19.670000	-4.7359599999999995
0 days 00:00:19.680000	-5.310201999999999
0 days 00:00:19.690000	-5.893333
0 days 00:00:19.700000	-6.521351999999999
0 days 00:00:19.710000	-7.298741000000001
0 days 00:00:19.720000	-8.053419
0 days 00:00:19.730000	-8.561819
0 days 00:00:19.740000	-8.387030000000001
0 days 00:00:19.750000	-7.80425
0 days 00:00:19.760000	-7.630007000000001
0 days 00:00:19.770000	-7.556527
0 days 00:00:19.780000	-7.380772
0 days 00:00:19.790000	-7.039859
0 days 00:00:19.800000	-6.4927410000000005
0 days 00:00:19.810000	-5.774148
0 days 00:00:19.820000	-4.411322
0 days 00:00:19.830000	-0.416847
0 days 00:00:19.840000	2.678931
0 days 00:00:19.850000	4.453418
0 days 00:00:19.860000	5.051225
0 days 00:00:19.870000	5.082129
0 days 00:00:19.880000	4.887069
0 days 00:00:19.890000	4.69416
0 days 00:00:19.900000	4.6079870000000005
0 days 00:00:19.910000	4.77623
0 days 00:00:19.920000	5.146765
0 days 00:00:19.930000	5.558015
0 days 00:00:19.940000	5.863963
0 days 00:00:19.950000	5.988866000000001
0 days 00:00:19.960000	5.94989
0 days 00:00:19.970000	5.857787
0 days 00:00:19.980000	5.823939
0 days 00:00:19.990000	5.901039
0 days 00:00:20	6.050969
0 days 00:00:20.010000	6.205278
0 days 00:00:20.020000	6.282163
0 days 00:00:20.030000	6.241861
0 days 00:00:20.040000	6.150742
0 days 00:00:20.050000	6.049208
0 days 00:00:20.060000	6.010401
0 days 00:00:20.070000	5.997173
0 days 00:00:20.080000	5.896821
0 days 00:00:20.090000	5.6653720000000005
0 days 00:00:20.100000	5.262713
0 days 00:00:20.110000	4.653703
0 days 00:00:20.120000	3.947482
0 days 00:00:20.130000	3.23858
0 days 00:00:20.140000	2.640578
0 days 00:00:20.150000	2.223117
0 days 00:00:20.160000	1.890872
0 days 00:00:20.170000	1.3554
0 days 00:00:20.180000	0.582617
0 days 00:00:20.190000	-0.252873
0 days 00:00:20.200000	-2.039273
0 days 00:00:20.210000	-2.7152979999999998
0 days 00:00:20.220000	-3.184815
0 days 00:00:20.230000	-3.512832
0 days 00:00:20.240000	-4.324769
0 days 00:00:20.250000	-4.194565
0 days 00:00:20.260000	-3.5062620000000004
0 days 00:00:20.270000	-2.6511669999999996
0 days 00:00:20.280000	-1.806874
0 days 00:00:20.290000	-1.283849
0 days 00:00:20.300000	-0.689012
0 days 00:00:20.310000	-0.440533
0 days 00:00:20.320000	-0.316085
0 days 00:00:20.330000	-0.196428
0 days 00:00:20.340000	-0.113292
0 days 00:00:20.350000	-0.059238
0 days 00:00:20.360000	0.0135
0 days 00:00:20.370000	0.055836000000000004
0 days 00:00:20.380000	0.07103999999999999
0 days 00:00:20.390000	0.07545
0 days 00:00:20.400000	0.089246
0 days 00:00:20.410000	0.099598
0 days 00:00:20.420000	0.12098199999999999
0 days 00:00:20.430000	0.115119
0 days 00:00:20.440000	0.130363
0 days 00:00:20.450000	0.11334000000000001
0 days 00:00:20.460000	0.11323399999999999
0 days 00:00:20.470000	0.10742
0 days 00:00:20.480000	0.093125
0 days 00:00:20.490000	0.063461
0 days 00:00:20.500000	0.035769999999999996
0 days 00:00:20.510000	0.01319
0 days 00:00:20.520000	0.005743
0 days 00:00:20.530000	0.040395
0 days 00:00:20.540000	0.0009050000000000001
0 days 00:00:20.550000	0.021751
0 days 00:00:20.560000	-0.0073409999999999994
0 days 00:00:20.570000	0.004371
0 days 00:00:20.580000	-0.009473
0 days 00:00:20.590000	-0.023282
0 days 00:00:20.600000	-0.022826
0 days 00:00:20.610000	-0.06066799999999999
0 days 00:00:20.620000	-0.07606900000000001
0 days 00:00:20.630000	-0.111376
0 days 00:00:20.640000	-0.151372
0 days 00:00:20.650000	-0.19742
0 days 00:00:20.660000	-0.24427600000000002
0 days 00:00:20.670000	-0.26582
0 days 00:00:20.680000	-0.201992
0 days 00:00:20.690000	-0.145743
0 days 00:00:20.700000	-0.137666
0 days 00:00:20.710000	-0.081363
0 days 00:00:20.720000	-0.061484000000000004
0 days 00:00:20.730000	-0.07195499999999999
0 days 00:00:20.740000	-0.10400699999999999
0 days 00:00:20.750000	-0.15284
0 days 00:00:20.760000	-0.20648200000000003
0 days 00:00:20.770000	-0.243404
0 days 00:00:20.780000	-0.26984400000000003
0 days 00:00:20.790000	-0.305777
0 days 00:00:20.800000	-0.351964
0 days 00:00:20.810000	-0.40576
0 days 00:00:20.820000	-0.488037
0 days 00:00:20.830000	-0.615757
0 days 00:00:20.840000	-0.739202
0 days 00:00:20.850000	-0.8874620000000001
0 days 00:00:20.860000	-1.064499
0 days 00:00:20.870000	-1.260507
0 days 00:00:20.880000	-1.4777129999999998
0 days 00:00:20.890000	-1.7333669999999999
0 days 00:00:20.900000	-2.042752
0 days 00:00:20.910000	-2.429078
0 days 00:00:20.920000	-2.8622509999999997
0 days 00:00:20.930000	-3.363262
0 days 00:00:20.940000	-3.9476760000000004
0 days 00:00:20.950000	-4.5717870000000005
0 days 00:00:20.960000	-5.189271
0 days 00:00:20.970000	-5.858536
0 days 00:00:20.980000	-6.587256
0 days 00:00:20.990000	-7.379832
0 days 00:00:21	-8.121186999999999
0 days 00:00:21.010000	-8.584625
0 days 00:00:21.020000	-8.402104
0 days 00:00:21.030000	-7.7709470000000005
0 days 00:00:21.040000	-7.475022999999999
0 days 00:00:21.050000	-7.2359789999999995
0 days 00:00:21.060000	-6.937266999999999
0 days 00:00:21.070000	-6.495518
0 days 00:00:21.080000	-5.965241000000001
