# Supplementary material for: A topological data analysis-based method for gait signals with an application to the study of multiple sclerosis
Source: PLoS One. 2022 May 13;17(5):e0268475. doi: 10.1371/journal.pone.0268475 (PMC9106173; doi:10.1371/journal.pone.0268475)
Supplement: S1 Data — (ZIP) [file pone.0268475.s005.zip › PlosOneData/Pathological_subjects/MS_49]

	Gyr_Y
0 days 00:00:05.970000	-0.899639
0 days 00:00:05.980000	0.016743
0 days 00:00:05.990000	-0.11523800000000001
0 days 00:00:06	-0.8405370000000001
0 days 00:00:06.010000	-0.8577459999999999
0 days 00:00:06.020000	-0.471336
0 days 00:00:06.030000	-0.298247
0 days 00:00:06.040000	-0.23594
0 days 00:00:06.050000	-0.080614
0 days 00:00:06.060000	0.033627
0 days 00:00:06.070000	0.016569999999999998
0 days 00:00:06.080000	-0.085316
0 days 00:00:06.090000	-0.164196
0 days 00:00:06.100000	-0.220446
0 days 00:00:06.110000	-0.26256
0 days 00:00:06.120000	-0.21269000000000002
0 days 00:00:06.130000	-0.14535
0 days 00:00:06.140000	-0.091425
0 days 00:00:06.150000	-0.054545
0 days 00:00:06.160000	-0.031957
0 days 00:00:06.170000	0.012314
0 days 00:00:06.180000	0.045448
0 days 00:00:06.190000	0.064165
0 days 00:00:06.200000	0.055833
0 days 00:00:06.210000	0.044995
0 days 00:00:06.220000	0.037215
0 days 00:00:06.230000	0.017738999999999998
0 days 00:00:06.240000	-0.020038
0 days 00:00:06.250000	-0.054983000000000004
0 days 00:00:06.260000	-0.086551
0 days 00:00:06.270000	-0.10824
0 days 00:00:06.280000	-0.133697
0 days 00:00:06.290000	-0.15554300000000001
0 days 00:00:06.300000	-0.18747
0 days 00:00:06.310000	-0.22179200000000002
0 days 00:00:06.320000	-0.231086
0 days 00:00:06.330000	-0.26265
0 days 00:00:06.340000	-0.27268000000000003
0 days 00:00:06.350000	-0.27553099999999997
0 days 00:00:06.360000	-0.269465
0 days 00:00:06.370000	-0.263554
0 days 00:00:06.380000	-0.24158400000000002
0 days 00:00:06.390000	-0.219545
0 days 00:00:06.400000	-0.195551
0 days 00:00:06.410000	-0.178057
0 days 00:00:06.420000	-0.16251600000000002
0 days 00:00:06.430000	-0.159607
0 days 00:00:06.440000	-0.145951
0 days 00:00:06.450000	-0.138686
0 days 00:00:06.460000	-0.127163
0 days 00:00:06.470000	-0.123143
0 days 00:00:06.480000	-0.112721
0 days 00:00:06.490000	-0.096881
0 days 00:00:06.500000	-0.09435
0 days 00:00:06.510000	-0.073418
0 days 00:00:06.520000	-0.061142999999999996
0 days 00:00:06.530000	-0.034702
0 days 00:00:06.540000	-6.3e-05
0 days 00:00:06.550000	0.036772000000000006
0 days 00:00:06.560000	0.076282
0 days 00:00:06.570000	0.105451
0 days 00:00:06.580000	0.133608
0 days 00:00:06.590000	0.160825
0 days 00:00:06.600000	0.180482
0 days 00:00:06.610000	0.204055
0 days 00:00:06.620000	0.222885
0 days 00:00:06.630000	0.24348000000000003
0 days 00:00:06.640000	0.25716700000000003
0 days 00:00:06.650000	0.264997
0 days 00:00:06.660000	0.251818
0 days 00:00:06.670000	0.17469400000000002
0 days 00:00:06.680000	0.090116
0 days 00:00:06.690000	0.014306000000000001
0 days 00:00:06.700000	-0.034288
0 days 00:00:06.710000	-0.077972
0 days 00:00:06.720000	-0.126288
0 days 00:00:06.730000	-0.171585
0 days 00:00:06.740000	-0.204272
0 days 00:00:06.750000	-0.22395500000000002
0 days 00:00:06.760000	-0.24721300000000002
0 days 00:00:06.770000	-0.265838
0 days 00:00:06.780000	-0.283125
0 days 00:00:06.790000	-0.286569
0 days 00:00:06.800000	-0.278735
0 days 00:00:06.810000	-0.27308499999999997
0 days 00:00:06.820000	-0.250425
0 days 00:00:06.830000	-0.223552
0 days 00:00:06.840000	-0.189936
0 days 00:00:06.850000	-0.136007
0 days 00:00:06.860000	-0.088129
0 days 00:00:06.870000	-0.060354
0 days 00:00:06.880000	-0.036682
0 days 00:00:06.890000	-0.004738
0 days 00:00:06.900000	0.050762
0 days 00:00:06.910000	0.10639100000000001
0 days 00:00:06.920000	0.162482
0 days 00:00:06.930000	0.185353
0 days 00:00:06.940000	0.166404
0 days 00:00:06.950000	0.106985
0 days 00:00:06.960000	0.039583
0 days 00:00:06.970000	-0.011237
0 days 00:00:06.980000	-0.065232
0 days 00:00:06.990000	-0.119551
0 days 00:00:07	-0.179331
0 days 00:00:07.010000	-0.24333200000000002
0 days 00:00:07.020000	-0.304708
0 days 00:00:07.030000	-0.36980100000000005
0 days 00:00:07.040000	-0.44097
0 days 00:00:07.050000	-0.528157
0 days 00:00:07.060000	-0.631372
0 days 00:00:07.070000	-0.752047
0 days 00:00:07.080000	-0.892843
0 days 00:00:07.090000	-1.0475139999999998
0 days 00:00:07.100000	-1.216969
0 days 00:00:07.110000	-1.39749
0 days 00:00:07.120000	-1.573847
0 days 00:00:07.130000	-1.717559
0 days 00:00:07.140000	-1.853378
0 days 00:00:07.150000	-1.9997479999999999
0 days 00:00:07.160000	-2.141131
0 days 00:00:07.170000	-2.268297
0 days 00:00:07.180000	-2.374593
0 days 00:00:07.190000	-2.501107
0 days 00:00:07.200000	-2.634204
0 days 00:00:07.210000	-2.74545
0 days 00:00:07.220000	-2.8651169999999997
0 days 00:00:07.230000	-3.068046
0 days 00:00:07.240000	-3.232374
0 days 00:00:07.250000	-3.288356
0 days 00:00:07.260000	-3.474735
0 days 00:00:07.270000	-3.6175089999999996
0 days 00:00:07.280000	-3.620317
0 days 00:00:07.290000	-3.79627
0 days 00:00:07.300000	-3.773885
0 days 00:00:07.310000	-3.8257269999999997
0 days 00:00:07.320000	-3.829134
0 days 00:00:07.330000	-3.706356
0 days 00:00:07.340000	-3.444096
0 days 00:00:07.350000	-3.185882
0 days 00:00:07.360000	-3.068905
0 days 00:00:07.370000	-2.81935
0 days 00:00:07.380000	-2.47086
0 days 00:00:07.390000	-1.490529
0 days 00:00:07.400000	-0.133975
0 days 00:00:07.410000	0.38605
0 days 00:00:07.420000	0.673607
0 days 00:00:07.430000	1.085823
0 days 00:00:07.440000	1.6676490000000002
0 days 00:00:07.450000	2.2715919999999996
0 days 00:00:07.460000	2.774496
0 days 00:00:07.470000	3.107967
0 days 00:00:07.480000	3.3311290000000002
0 days 00:00:07.490000	3.517414
0 days 00:00:07.500000	3.745308
0 days 00:00:07.510000	3.9965349999999997
0 days 00:00:07.520000	4.213978
0 days 00:00:07.530000	4.348586
0 days 00:00:07.540000	4.40299
0 days 00:00:07.550000	4.419448
0 days 00:00:07.560000	4.404497
0 days 00:00:07.570000	4.359282
0 days 00:00:07.580000	4.290030000000001
0 days 00:00:07.590000	4.196295
0 days 00:00:07.600000	4.092887
0 days 00:00:07.610000	3.9580019999999996
0 days 00:00:07.620000	3.7839690000000004
0 days 00:00:07.630000	3.575595
0 days 00:00:07.640000	3.3176629999999996
0 days 00:00:07.650000	3.020355
0 days 00:00:07.660000	2.705996
0 days 00:00:07.670000	2.424175
0 days 00:00:07.680000	2.133559
0 days 00:00:07.690000	1.802817
0 days 00:00:07.700000	1.41097
0 days 00:00:07.710000	0.923113
0 days 00:00:07.720000	0.38660500000000003
0 days 00:00:07.730000	-0.126019
0 days 00:00:07.740000	-0.485418
0 days 00:00:07.750000	-0.495442
0 days 00:00:07.760000	0.07924199999999999
0 days 00:00:07.770000	1.176765
0 days 00:00:07.780000	2.441775
0 days 00:00:07.790000	3.3814309999999996
0 days 00:00:07.800000	3.651507
0 days 00:00:07.810000	3.2660099999999996
0 days 00:00:07.820000	2.615863
0 days 00:00:07.830000	2.017139
0 days 00:00:07.840000	1.551916
0 days 00:00:07.850000	0.9865219999999999
0 days 00:00:07.860000	0.029356
0 days 00:00:07.870000	-1.0439459999999998
0 days 00:00:07.880000	-1.7766970000000002
0 days 00:00:07.890000	-2.157478
0 days 00:00:07.900000	-2.425755
0 days 00:00:07.910000	-2.543333
0 days 00:00:07.920000	-2.24848
0 days 00:00:07.930000	-1.633867
0 days 00:00:07.940000	-1.2470809999999999
0 days 00:00:07.950000	-1.293385
0 days 00:00:07.960000	-1.409342
0 days 00:00:07.970000	-1.332581
0 days 00:00:07.980000	-1.230208
0 days 00:00:07.990000	-1.246623
0 days 00:00:08	-1.084158
0 days 00:00:08.010000	-0.421047
0 days 00:00:08.020000	-0.162434
0 days 00:00:08.030000	-0.501508
0 days 00:00:08.040000	0.558775
0 days 00:00:08.050000	0.18041
0 days 00:00:08.060000	0.264219
0 days 00:00:08.070000	0.23214400000000002
0 days 00:00:08.080000	0.321944
0 days 00:00:08.090000	0.397059
0 days 00:00:08.100000	0.40961800000000004
0 days 00:00:08.110000	0.416863
0 days 00:00:08.120000	0.394548
0 days 00:00:08.130000	0.302579
0 days 00:00:08.140000	0.189137
0 days 00:00:08.150000	0.048853
0 days 00:00:08.160000	-0.092532
0 days 00:00:08.170000	-0.22576
0 days 00:00:08.180000	-0.330694
0 days 00:00:08.190000	-0.42509600000000003
0 days 00:00:08.200000	-0.546798
0 days 00:00:08.210000	-0.546409
0 days 00:00:08.220000	-0.45691000000000004
0 days 00:00:08.230000	-0.41331
0 days 00:00:08.240000	-0.466649
0 days 00:00:08.250000	-0.42115699999999995
0 days 00:00:08.260000	-0.11515299999999999
0 days 00:00:08.270000	-0.10907
0 days 00:00:08.280000	-0.11611300000000001
0 days 00:00:08.290000	-0.09092599999999999
0 days 00:00:08.300000	-0.070069
0 days 00:00:08.310000	-0.055417999999999995
0 days 00:00:08.320000	-0.050727999999999995
0 days 00:00:08.330000	-0.051234
0 days 00:00:08.340000	-0.050946
0 days 00:00:08.350000	-0.042239
0 days 00:00:08.360000	-0.015404
0 days 00:00:08.370000	0.00734
0 days 00:00:08.380000	0.029318
0 days 00:00:08.390000	0.038127999999999995
0 days 00:00:08.400000	0.056735
0 days 00:00:08.410000	0.08050399999999999
0 days 00:00:08.420000	0.099986
0 days 00:00:08.430000	0.120137
0 days 00:00:08.440000	0.146012
0 days 00:00:08.450000	0.16206500000000001
0 days 00:00:08.460000	0.16096400000000002
0 days 00:00:08.470000	0.152896
0 days 00:00:08.480000	0.13129200000000002
0 days 00:00:08.490000	0.107091
0 days 00:00:08.500000	0.08505800000000001
0 days 00:00:08.510000	0.051624
0 days 00:00:08.520000	-0.00525
0 days 00:00:08.530000	-0.063074
0 days 00:00:08.540000	-0.137226
0 days 00:00:08.550000	-0.203448
0 days 00:00:08.560000	-0.253287
0 days 00:00:08.570000	-0.281244
0 days 00:00:08.580000	-0.29956900000000003
0 days 00:00:08.590000	-0.315686
0 days 00:00:08.600000	-0.322767
0 days 00:00:08.610000	-0.32509299999999997
0 days 00:00:08.620000	-0.31576
0 days 00:00:08.630000	-0.28985700000000003
0 days 00:00:08.640000	-0.25363600000000003
0 days 00:00:08.650000	-0.21468299999999998
0 days 00:00:08.660000	-0.177991
0 days 00:00:08.670000	-0.150337
0 days 00:00:08.680000	-0.14013699999999998
0 days 00:00:08.690000	-0.135076
0 days 00:00:08.700000	-0.138871
0 days 00:00:08.710000	-0.133697
0 days 00:00:08.720000	-0.12072100000000001
0 days 00:00:08.730000	-0.10473299999999999
0 days 00:00:08.740000	-0.08791900000000001
0 days 00:00:08.750000	-0.07032000000000001
0 days 00:00:08.760000	-0.072232
0 days 00:00:08.770000	-0.08971
0 days 00:00:08.780000	-0.121608
0 days 00:00:08.790000	-0.151657
0 days 00:00:08.800000	-0.181424
0 days 00:00:08.810000	-0.219121
0 days 00:00:08.820000	-0.246246
0 days 00:00:08.830000	-0.270377
0 days 00:00:08.840000	-0.267858
0 days 00:00:08.850000	-0.26861
0 days 00:00:08.860000	-0.26758699999999996
0 days 00:00:08.870000	-0.256415
0 days 00:00:08.880000	-0.23979499999999998
0 days 00:00:08.890000	-0.23388699999999998
0 days 00:00:08.900000	-0.225606
0 days 00:00:08.910000	-0.20980900000000002
0 days 00:00:08.920000	-0.193967
0 days 00:00:08.930000	-0.170781
0 days 00:00:08.940000	-0.144814
0 days 00:00:08.950000	-0.127503
0 days 00:00:08.960000	-0.117342
0 days 00:00:08.970000	-0.11262899999999999
0 days 00:00:08.980000	-0.112448
0 days 00:00:08.990000	-0.11895399999999999
0 days 00:00:09	-0.136826
0 days 00:00:09.010000	-0.164757
0 days 00:00:09.020000	-0.196471
0 days 00:00:09.030000	-0.236814
0 days 00:00:09.040000	-0.281584
0 days 00:00:09.050000	-0.329243
0 days 00:00:09.060000	-0.38261300000000004
0 days 00:00:09.070000	-0.43453100000000006
0 days 00:00:09.080000	-0.504175
0 days 00:00:09.090000	-0.591971
0 days 00:00:09.100000	-0.690879
0 days 00:00:09.110000	-0.786089
0 days 00:00:09.120000	-0.884948
0 days 00:00:09.130000	-0.990612
0 days 00:00:09.140000	-1.0901610000000002
0 days 00:00:09.150000	-1.190035
0 days 00:00:09.160000	-1.2921479999999999
0 days 00:00:09.170000	-1.409144
0 days 00:00:09.180000	-1.579573
0 days 00:00:09.190000	-1.719958
0 days 00:00:09.200000	-1.800656
0 days 00:00:09.210000	-1.863961
0 days 00:00:09.220000	-1.91117
0 days 00:00:09.230000	-1.9700389999999999
0 days 00:00:09.240000	-2.026654
0 days 00:00:09.250000	-2.104693
0 days 00:00:09.260000	-2.193581
0 days 00:00:09.270000	-2.298237
0 days 00:00:09.280000	-2.41505
0 days 00:00:09.290000	-2.555102
0 days 00:00:09.300000	-2.704411
0 days 00:00:09.310000	-2.829348
0 days 00:00:09.320000	-2.934683
0 days 00:00:09.330000	-3.089689
0 days 00:00:09.340000	-3.207162
0 days 00:00:09.350000	-3.3035400000000004
0 days 00:00:09.360000	-3.372583
0 days 00:00:09.370000	-3.4897769999999997
0 days 00:00:09.380000	-3.528953
0 days 00:00:09.390000	-3.5068980000000005
0 days 00:00:09.400000	-3.5498760000000003
0 days 00:00:09.410000	-3.462371
0 days 00:00:09.420000	-3.367581
0 days 00:00:09.430000	-3.396378
0 days 00:00:09.440000	-3.316266
0 days 00:00:09.450000	-3.211051
0 days 00:00:09.460000	-3.133467
0 days 00:00:09.470000	-3.06925
0 days 00:00:09.480000	-2.979397
0 days 00:00:09.490000	-2.881923
0 days 00:00:09.500000	-0.9844350000000001
0 days 00:00:09.510000	0.992555
0 days 00:00:09.520000	2.336608
0 days 00:00:09.530000	3.3239660000000004
0 days 00:00:09.540000	4.174153
0 days 00:00:09.550000	4.888769
0 days 00:00:09.560000	5.3876550000000005
0 days 00:00:09.570000	5.546473000000001
0 days 00:00:09.580000	5.397044999999999
0 days 00:00:09.590000	5.086526999999999
0 days 00:00:09.600000	4.748991
0 days 00:00:09.610000	4.484693
0 days 00:00:09.620000	4.373903
0 days 00:00:09.630000	4.3633489999999995
0 days 00:00:09.640000	4.411755
0 days 00:00:09.650000	4.475626
0 days 00:00:09.660000	4.506259
0 days 00:00:09.670000	4.480764
0 days 00:00:09.680000	4.438043
0 days 00:00:09.690000	4.404303
0 days 00:00:09.700000	4.371255000000001
0 days 00:00:09.710000	4.299864
0 days 00:00:09.720000	4.187796
0 days 00:00:09.730000	4.012742
0 days 00:00:09.740000	3.782229
0 days 00:00:09.750000	3.505461
0 days 00:00:09.760000	3.181739
0 days 00:00:09.770000	2.824432
0 days 00:00:09.780000	2.462859
0 days 00:00:09.790000	2.1311880000000003
0 days 00:00:09.800000	1.8659990000000002
0 days 00:00:09.810000	1.6116620000000002
0 days 00:00:09.820000	1.334342
0 days 00:00:09.830000	1.0247
0 days 00:00:09.840000	0.724917
0 days 00:00:09.850000	0.460845
0 days 00:00:09.860000	0.265941
0 days 00:00:09.870000	0.150641
0 days 00:00:09.880000	0.192601
0 days 00:00:09.890000	0.44383500000000004
0 days 00:00:09.900000	0.9058879999999999
0 days 00:00:09.910000	1.480915
0 days 00:00:09.920000	1.9800849999999999
0 days 00:00:09.930000	2.26418
0 days 00:00:09.940000	2.354852
0 days 00:00:09.950000	2.37798
0 days 00:00:09.960000	2.427126
0 days 00:00:09.970000	2.5374950000000003
0 days 00:00:09.980000	2.63026
0 days 00:00:09.990000	2.57406
0 days 00:00:10	2.35912
0 days 00:00:10.010000	2.145639
0 days 00:00:10.020000	1.8949759999999998
0 days 00:00:10.030000	1.497264
0 days 00:00:10.040000	1.123653
0 days 00:00:10.050000	0.946607
0 days 00:00:10.060000	0.792621
0 days 00:00:10.070000	0.600803
0 days 00:00:10.080000	0.45187
0 days 00:00:10.090000	0.29033200000000003
0 days 00:00:10.100000	-0.075792
0 days 00:00:10.110000	-0.566873
0 days 00:00:10.120000	-1.662581
0 days 00:00:10.130000	-1.858757
0 days 00:00:10.140000	-1.448769
0 days 00:00:10.150000	-1.808873
0 days 00:00:10.160000	-2.104581
0 days 00:00:10.170000	-2.019015
0 days 00:00:10.180000	-1.968379
0 days 00:00:10.190000	-1.702866
0 days 00:00:10.200000	-1.488808
0 days 00:00:10.210000	-1.3480219999999998
0 days 00:00:10.220000	-1.288038
0 days 00:00:10.230000	-1.253124
0 days 00:00:10.240000	-1.2113610000000001
0 days 00:00:10.250000	-1.083892
0 days 00:00:10.260000	-0.9286969999999999
0 days 00:00:10.270000	-0.756269
0 days 00:00:10.280000	-0.6044930000000001
0 days 00:00:10.290000	-0.52883
0 days 00:00:10.300000	-0.539366
0 days 00:00:10.310000	-0.556769
0 days 00:00:10.320000	-0.54401
0 days 00:00:10.330000	-0.524667
0 days 00:00:10.340000	-0.514885
0 days 00:00:10.350000	-0.504676
0 days 00:00:10.360000	-0.461704
0 days 00:00:10.370000	-0.415408
0 days 00:00:10.380000	-0.352402
0 days 00:00:10.390000	-0.291005
0 days 00:00:10.400000	-0.24506799999999998
0 days 00:00:10.410000	-0.205323
0 days 00:00:10.420000	-0.161398
0 days 00:00:10.430000	-0.124702
0 days 00:00:10.440000	-0.092628
0 days 00:00:10.450000	-0.061097000000000005
0 days 00:00:10.460000	-0.035776999999999996
0 days 00:00:10.470000	-0.018171
0 days 00:00:10.480000	0.010786
0 days 00:00:10.490000	0.043167000000000004
0 days 00:00:10.500000	0.08118
0 days 00:00:10.510000	0.113185
0 days 00:00:10.520000	0.143532
0 days 00:00:10.530000	0.156168
0 days 00:00:10.540000	0.155142
0 days 00:00:10.550000	0.14288
0 days 00:00:10.560000	0.117408
0 days 00:00:10.570000	0.090391
0 days 00:00:10.580000	0.083505
0 days 00:00:10.590000	0.08481799999999999
0 days 00:00:10.600000	0.09415499999999999
0 days 00:00:10.610000	0.09314
0 days 00:00:10.620000	0.084223
0 days 00:00:10.630000	0.063059
0 days 00:00:10.640000	0.047274000000000004
0 days 00:00:10.650000	0.028991000000000003
0 days 00:00:10.660000	0.013036
0 days 00:00:10.670000	-0.020804
0 days 00:00:10.680000	-0.057241999999999994
0 days 00:00:10.690000	-0.085703
0 days 00:00:10.700000	-0.10098700000000001
0 days 00:00:10.710000	-0.10404200000000001
0 days 00:00:10.720000	-0.09805599999999999
0 days 00:00:10.730000	-0.085378
0 days 00:00:10.740000	-0.071753
0 days 00:00:10.750000	-0.051301
0 days 00:00:10.760000	-0.048893
0 days 00:00:10.770000	-0.04836
0 days 00:00:10.780000	-0.05241799999999999
0 days 00:00:10.790000	-0.069991
0 days 00:00:10.800000	-0.093441
0 days 00:00:10.810000	-0.10837000000000001
0 days 00:00:10.820000	-0.12206600000000001
0 days 00:00:10.830000	-0.12475399999999999
0 days 00:00:10.840000	-0.135471
0 days 00:00:10.850000	-0.151099
0 days 00:00:10.860000	-0.172406
0 days 00:00:10.870000	-0.196854
0 days 00:00:10.880000	-0.22662
0 days 00:00:10.890000	-0.256158
0 days 00:00:10.900000	-0.2811
0 days 00:00:10.910000	-0.30696599999999996
0 days 00:00:10.920000	-0.324062
0 days 00:00:10.930000	-0.34832399999999997
0 days 00:00:10.940000	-0.37097800000000003
0 days 00:00:10.950000	-0.41022
0 days 00:00:10.960000	-0.443992
0 days 00:00:10.970000	-0.496729
0 days 00:00:10.980000	-0.537747
0 days 00:00:10.990000	-0.596899
0 days 00:00:11	-0.660629
0 days 00:00:11.010000	-0.78061
0 days 00:00:11.020000	-0.9369940000000001
0 days 00:00:11.030000	-1.101215
0 days 00:00:11.040000	-1.274961
0 days 00:00:11.050000	-1.478639
0 days 00:00:11.060000	-1.6724
0 days 00:00:11.070000	-1.864459
0 days 00:00:11.080000	-2.087463
0 days 00:00:11.090000	-2.316884
0 days 00:00:11.100000	-2.553082
0 days 00:00:11.110000	-2.7644990000000003
0 days 00:00:11.120000	-2.981462
0 days 00:00:11.130000	-3.207473
0 days 00:00:11.140000	-3.3759879999999995
0 days 00:00:11.150000	-3.6037589999999997
0 days 00:00:11.160000	-3.823583
0 days 00:00:11.170000	-3.9208480000000003
0 days 00:00:11.180000	-4.102401
0 days 00:00:11.190000	-4.333171
0 days 00:00:11.200000	-4.373322
0 days 00:00:11.210000	-4.521053
0 days 00:00:11.220000	-4.611683
0 days 00:00:11.230000	-4.617676
0 days 00:00:11.240000	-4.799085
0 days 00:00:11.250000	-4.88892
0 days 00:00:11.260000	-4.904768
0 days 00:00:11.270000	-4.859991
0 days 00:00:11.280000	-4.765877
0 days 00:00:11.290000	-4.697793
0 days 00:00:11.300000	-4.53129
0 days 00:00:11.310000	-4.273391
0 days 00:00:11.320000	-3.7534339999999995
0 days 00:00:11.330000	-2.850062
0 days 00:00:11.340000	-0.176744
0 days 00:00:11.350000	2.913011
0 days 00:00:11.360000	4.244316
0 days 00:00:11.370000	4.631621
0 days 00:00:11.380000	4.92687
0 days 00:00:11.390000	5.328533999999999
0 days 00:00:11.400000	5.6866080000000006
0 days 00:00:11.410000	5.786819
0 days 00:00:11.420000	5.6080309999999995
0 days 00:00:11.430000	5.275665
0 days 00:00:11.440000	5.001067
0 days 00:00:11.450000	4.885097
0 days 00:00:11.460000	4.888135
0 days 00:00:11.470000	4.9214709999999995
0 days 00:00:11.480000	4.832657
0 days 00:00:11.490000	4.636995
0 days 00:00:11.500000	4.406199
0 days 00:00:11.510000	4.221419
0 days 00:00:11.520000	4.098922
0 days 00:00:11.530000	4.022705
0 days 00:00:11.540000	3.9432139999999998
0 days 00:00:11.550000	3.819768
0 days 00:00:11.560000	3.621886
0 days 00:00:11.570000	3.328045
0 days 00:00:11.580000	2.9425
0 days 00:00:11.590000	2.54068
0 days 00:00:11.600000	2.1911240000000003
0 days 00:00:11.610000	1.863779
0 days 00:00:11.620000	1.488302
0 days 00:00:11.630000	1.047124
0 days 00:00:11.640000	0.598672
0 days 00:00:11.650000	0.261386
0 days 00:00:11.660000	0.166865
0 days 00:00:11.670000	0.478774
0 days 00:00:11.680000	1.242413
0 days 00:00:11.690000	2.395366
0 days 00:00:11.700000	3.5822730000000003
0 days 00:00:11.710000	4.327667
0 days 00:00:11.720000	4.465678
0 days 00:00:11.730000	4.273384
0 days 00:00:11.740000	4.049507
0 days 00:00:11.750000	3.8996169999999997
0 days 00:00:11.760000	3.669782
0 days 00:00:11.770000	3.1770150000000004
0 days 00:00:11.780000	2.4839689999999996
0 days 00:00:11.790000	1.902332
0 days 00:00:11.800000	1.6091360000000001
0 days 00:00:11.810000	1.229929
0 days 00:00:11.820000	0.596932
0 days 00:00:11.830000	-0.048311
0 days 00:00:11.840000	-0.516318
0 days 00:00:11.850000	-0.8825129999999999
0 days 00:00:11.860000	-2.07868
0 days 00:00:11.870000	-2.488816
0 days 00:00:11.880000	-1.5476969999999999
0 days 00:00:11.890000	-1.22231
0 days 00:00:11.900000	-1.315411
0 days 00:00:11.910000	-1.30319
0 days 00:00:11.920000	-1.662238
0 days 00:00:11.930000	-1.717414
0 days 00:00:11.940000	-1.504174
0 days 00:00:11.950000	-1.276161
0 days 00:00:11.960000	-1.161239
0 days 00:00:11.970000	-1.149938
0 days 00:00:11.980000	-1.091675
0 days 00:00:11.990000	-0.9380149999999999
0 days 00:00:12	-0.752729
0 days 00:00:12.010000	-0.6304270000000001
0 days 00:00:12.020000	-0.574012
0 days 00:00:12.030000	-0.543806
0 days 00:00:12.040000	-0.540752
0 days 00:00:12.050000	-0.589482
0 days 00:00:12.060000	-0.6920390000000001
0 days 00:00:12.070000	-0.781645
0 days 00:00:12.080000	-0.793357
0 days 00:00:12.090000	-0.74747
0 days 00:00:12.100000	-0.6611739999999999
0 days 00:00:12.110000	-0.584408
0 days 00:00:12.120000	-0.511521
0 days 00:00:12.130000	-0.45541800000000005
0 days 00:00:12.140000	-0.41517200000000004
0 days 00:00:12.150000	-0.384741
0 days 00:00:12.160000	-0.36825399999999997
0 days 00:00:12.170000	-0.332896
0 days 00:00:12.180000	-0.261328
0 days 00:00:12.190000	-0.24196199999999998
0 days 00:00:12.200000	-0.23417800000000003
0 days 00:00:12.210000	-0.23372600000000002
0 days 00:00:12.220000	-0.24109
0 days 00:00:12.230000	-0.24023899999999998
0 days 00:00:12.240000	-0.236967
0 days 00:00:12.250000	-0.228514
0 days 00:00:12.260000	-0.21499000000000001
0 days 00:00:12.270000	-0.20011800000000002
0 days 00:00:12.280000	-0.1721
0 days 00:00:12.290000	-0.150061
0 days 00:00:12.300000	-0.13287100000000002
0 days 00:00:12.310000	-0.130181
0 days 00:00:12.320000	-0.12361300000000001
0 days 00:00:12.330000	-0.10746800000000001
0 days 00:00:12.340000	-0.10109
0 days 00:00:12.350000	-0.096782
0 days 00:00:12.360000	-0.09059400000000001
0 days 00:00:12.370000	-0.081774
0 days 00:00:12.380000	-0.077446
0 days 00:00:12.390000	-0.06976900000000001
0 days 00:00:12.400000	-0.054097000000000006
0 days 00:00:12.410000	-0.041657
0 days 00:00:12.420000	-0.036092
0 days 00:00:12.430000	-0.028645999999999998
0 days 00:00:12.440000	-0.02363
0 days 00:00:12.450000	-0.020724
0 days 00:00:12.460000	-0.012789
0 days 00:00:12.470000	-0.004867
0 days 00:00:12.480000	0.002395
0 days 00:00:12.490000	0.013441999999999999
0 days 00:00:12.500000	0.020775
0 days 00:00:12.510000	0.019057
0 days 00:00:12.520000	0.015656
0 days 00:00:12.530000	0.003186
0 days 00:00:12.540000	-0.011177
0 days 00:00:12.550000	-0.030808999999999996
0 days 00:00:12.560000	-0.056801
0 days 00:00:12.570000	-0.086661
0 days 00:00:12.580000	-0.109723
0 days 00:00:12.590000	-0.14538299999999998
0 days 00:00:12.600000	-0.179076
0 days 00:00:12.610000	-0.219137
0 days 00:00:12.620000	-0.277646
0 days 00:00:12.630000	-0.361996
0 days 00:00:12.640000	-0.47704399999999997
0 days 00:00:12.650000	-0.60237
0 days 00:00:12.660000	-0.751976
0 days 00:00:12.670000	-0.939674
0 days 00:00:12.680000	-1.131077
0 days 00:00:12.690000	-1.323827
0 days 00:00:12.700000	-1.521316
0 days 00:00:12.710000	-1.7035150000000001
0 days 00:00:12.720000	-1.8562049999999999
0 days 00:00:12.730000	-2.057315
0 days 00:00:12.740000	-2.262635
0 days 00:00:12.750000	-2.453995
0 days 00:00:12.760000	-2.672948
0 days 00:00:12.770000	-2.883913
0 days 00:00:12.780000	-3.060082
0 days 00:00:12.790000	-3.220685
0 days 00:00:12.800000	-3.431507
0 days 00:00:12.810000	-3.5849860000000002
0 days 00:00:12.820000	-3.64244
0 days 00:00:12.830000	-3.805282
0 days 00:00:12.840000	-3.902737
0 days 00:00:12.850000	-3.9745230000000005
0 days 00:00:12.860000	-4.038682
0 days 00:00:12.870000	-4.0560480000000005
0 days 00:00:12.880000	-3.9942370000000005
0 days 00:00:12.890000	-4.045749
0 days 00:00:12.900000	-4.015029
0 days 00:00:12.910000	-3.9514199999999997
0 days 00:00:12.920000	-3.836645
0 days 00:00:12.930000	-3.783099
0 days 00:00:12.940000	-3.722121
0 days 00:00:12.950000	-3.643474
0 days 00:00:12.960000	-3.565008
0 days 00:00:12.970000	-2.768834
0 days 00:00:12.980000	-0.996014
0 days 00:00:12.990000	0.337
0 days 00:00:13	1.544398
0 days 00:00:13.010000	2.501897
0 days 00:00:13.020000	3.185761
0 days 00:00:13.030000	3.6746449999999995
0 days 00:00:13.040000	3.97687
0 days 00:00:13.050000	4.0671349999999995
0 days 00:00:13.060000	4.05083
0 days 00:00:13.070000	4.007847
0 days 00:00:13.080000	3.955143
0 days 00:00:13.090000	3.914504
0 days 00:00:13.100000	3.9198589999999998
0 days 00:00:13.110000	3.985461
0 days 00:00:13.120000	4.115112
0 days 00:00:13.130000	4.234108999999999
0 days 00:00:13.140000	4.291619
0 days 00:00:13.150000	4.311421
0 days 00:00:13.160000	4.323762
0 days 00:00:13.170000	4.36557
0 days 00:00:13.180000	4.396293
0 days 00:00:13.190000	4.391617
0 days 00:00:13.200000	4.367213
0 days 00:00:13.210000	4.322916
0 days 00:00:13.220000	4.231947
0 days 00:00:13.230000	4.095127
0 days 00:00:13.240000	3.8873050000000005
0 days 00:00:13.250000	3.638086
0 days 00:00:13.260000	3.3452669999999998
0 days 00:00:13.270000	3.0547459999999997
0 days 00:00:13.280000	2.835457
0 days 00:00:13.290000	2.7433080000000003
0 days 00:00:13.300000	2.774342
0 days 00:00:13.310000	2.914572
0 days 00:00:13.320000	3.116802
0 days 00:00:13.330000	3.3229629999999997
0 days 00:00:13.340000	3.459061
0 days 00:00:13.350000	3.522641
0 days 00:00:13.360000	3.5076669999999996
0 days 00:00:13.370000	3.425607
0 days 00:00:13.380000	3.2849720000000002
0 days 00:00:13.390000	3.025013
0 days 00:00:13.400000	2.653953
0 days 00:00:13.410000	2.228928
0 days 00:00:13.420000	1.742953
0 days 00:00:13.430000	1.2134340000000001
0 days 00:00:13.440000	0.664832
0 days 00:00:13.450000	0.16603099999999998
0 days 00:00:13.460000	-0.251285
0 days 00:00:13.470000	-0.580013
0 days 00:00:13.480000	-0.8667969999999999
0 days 00:00:13.490000	-1.120702
0 days 00:00:13.500000	-1.311719
0 days 00:00:13.510000	-2.07533
0 days 00:00:13.520000	-1.84205
0 days 00:00:13.530000	-1.315121
0 days 00:00:13.540000	-0.701333
0 days 00:00:13.550000	-0.701353
0 days 00:00:13.560000	-1.2276040000000001
0 days 00:00:13.570000	-1.734978
0 days 00:00:13.580000	-1.8323630000000002
0 days 00:00:13.590000	-1.6759979999999999
0 days 00:00:13.600000	-1.477774
0 days 00:00:13.610000	-1.34527
0 days 00:00:13.620000	-1.400363
0 days 00:00:13.630000	-1.488785
0 days 00:00:13.640000	-1.4331450000000001
0 days 00:00:13.650000	-1.259729
0 days 00:00:13.660000	-1.107027
0 days 00:00:13.670000	-1.040273
0 days 00:00:13.680000	-0.985009
0 days 00:00:13.690000	-0.901783
0 days 00:00:13.700000	-0.8652270000000001
0 days 00:00:13.710000	-0.883691
0 days 00:00:13.720000	-0.917093
0 days 00:00:13.730000	-0.880426
0 days 00:00:13.740000	-0.848608
0 days 00:00:13.750000	-0.8387899999999999
0 days 00:00:13.760000	-0.8115829999999999
0 days 00:00:13.770000	-0.773937
0 days 00:00:13.780000	-0.738837
0 days 00:00:13.790000	-0.673826
0 days 00:00:13.800000	-0.5593899999999999
0 days 00:00:13.810000	-0.471655
0 days 00:00:13.820000	-0.34992399999999996
0 days 00:00:13.830000	-0.26689
0 days 00:00:13.840000	-0.21192199999999997
0 days 00:00:13.850000	-0.16863499999999998
0 days 00:00:13.860000	-0.14241199999999998
0 days 00:00:13.870000	-0.122984
0 days 00:00:13.880000	-0.11408199999999999
0 days 00:00:13.890000	-0.106525
0 days 00:00:13.900000	-0.100577
0 days 00:00:13.910000	-0.102105
0 days 00:00:13.920000	-0.098965
0 days 00:00:13.930000	-0.084799
0 days 00:00:13.940000	-0.07094400000000001
0 days 00:00:13.950000	-0.053148
0 days 00:00:13.960000	-0.038994
0 days 00:00:13.970000	-0.026637
0 days 00:00:13.980000	-0.021462000000000002
0 days 00:00:13.990000	-0.025886000000000003
0 days 00:00:14	-0.034730000000000004
0 days 00:00:14.010000	-0.049598
0 days 00:00:14.020000	-0.06804400000000001
0 days 00:00:14.030000	-0.086658
0 days 00:00:14.040000	-0.09767
0 days 00:00:14.050000	-0.11035899999999998
0 days 00:00:14.060000	-0.121669
0 days 00:00:14.070000	-0.128901
0 days 00:00:14.080000	-0.134625
0 days 00:00:14.090000	-0.143003
0 days 00:00:14.100000	-0.161322
0 days 00:00:14.110000	-0.170453
0 days 00:00:14.120000	-0.174689
0 days 00:00:14.130000	-0.1719
0 days 00:00:14.140000	-0.16441
0 days 00:00:14.150000	-0.16628199999999999
0 days 00:00:14.160000	-0.18598800000000001
0 days 00:00:14.170000	-0.19927
0 days 00:00:14.180000	-0.206598
0 days 00:00:14.190000	-0.217933
0 days 00:00:14.200000	-0.21566100000000002
0 days 00:00:14.210000	-0.205906
0 days 00:00:14.220000	-0.19484500000000002
0 days 00:00:14.230000	-0.178635
0 days 00:00:14.240000	-0.16481400000000002
0 days 00:00:14.250000	-0.148545
0 days 00:00:14.260000	-0.13203800000000002
0 days 00:00:14.270000	-0.109749
0 days 00:00:14.280000	-0.084874
0 days 00:00:14.290000	-0.05991900000000001
0 days 00:00:14.300000	-0.040942
0 days 00:00:14.310000	-0.034083999999999996
0 days 00:00:14.320000	-0.048027
0 days 00:00:14.330000	-0.072252
0 days 00:00:14.340000	-0.11000499999999999
0 days 00:00:14.350000	-0.16029000000000002
0 days 00:00:14.360000	-0.18196199999999998
0 days 00:00:14.370000	-0.20878000000000002
0 days 00:00:14.380000	-0.238749
0 days 00:00:14.390000	-0.28484499999999996
0 days 00:00:14.400000	-0.350073
0 days 00:00:14.410000	-0.430692
0 days 00:00:14.420000	-0.518178
0 days 00:00:14.430000	-0.628307
0 days 00:00:14.440000	-0.769489
0 days 00:00:14.450000	-0.936969
0 days 00:00:14.460000	-1.129031
0 days 00:00:14.470000	-1.32955
0 days 00:00:14.480000	-1.530271
0 days 00:00:14.490000	-1.717911
0 days 00:00:14.500000	-1.894332
0 days 00:00:14.510000	-2.0546740000000003
0 days 00:00:14.520000	-2.186657
0 days 00:00:14.530000	-2.326447
0 days 00:00:14.540000	-2.466335
0 days 00:00:14.550000	-2.5990349999999998
0 days 00:00:14.560000	-2.708819
0 days 00:00:14.570000	-2.840423
0 days 00:00:14.580000	-2.996492
0 days 00:00:14.590000	-3.135165
0 days 00:00:14.600000	-3.175316
0 days 00:00:14.610000	-3.242409
0 days 00:00:14.620000	-3.366646
0 days 00:00:14.630000	-3.358378
0 days 00:00:14.640000	-3.307385
0 days 00:00:14.650000	-3.3596440000000003
0 days 00:00:14.660000	-3.278315
0 days 00:00:14.670000	-3.3256309999999996
0 days 00:00:14.680000	-3.394197
0 days 00:00:14.690000	-3.4213440000000004
0 days 00:00:14.700000	-3.4424910000000004
0 days 00:00:14.710000	-3.41192
0 days 00:00:14.720000	-3.211071
0 days 00:00:14.730000	-2.834909
0 days 00:00:14.740000	-2.256473
0 days 00:00:14.750000	-1.601138
