# Supplementary material for: A topological data analysis-based method for gait signals with an application to the study of multiple sclerosis
Source: PLoS One. 2022 May 13;17(5):e0268475. doi: 10.1371/journal.pone.0268475 (PMC9106173; doi:10.1371/journal.pone.0268475)
Supplement: S1 Data — (ZIP) [file pone.0268475.s005.zip › PlosOneData/Pathological_subjects/MS_76]

	Gyr_Y
0 days 00:00:17.250000	-2.141178
0 days 00:00:17.260000	-3.643614
0 days 00:00:17.270000	-2.426358
0 days 00:00:17.280000	-3.025465
0 days 00:00:17.290000	-3.5149980000000003
0 days 00:00:17.300000	-3.164365
0 days 00:00:17.310000	-1.901905
0 days 00:00:17.320000	0.715851
0 days 00:00:17.330000	-0.39572399999999996
0 days 00:00:17.340000	-0.335376
0 days 00:00:17.350000	-0.23333600000000002
0 days 00:00:17.360000	-0.20391600000000001
0 days 00:00:17.370000	-0.178328
0 days 00:00:17.380000	-0.161198
0 days 00:00:17.390000	-0.158288
0 days 00:00:17.400000	-0.146017
0 days 00:00:17.410000	-0.144429
0 days 00:00:17.420000	-0.12842699999999999
0 days 00:00:17.430000	-0.12515199999999999
0 days 00:00:17.440000	-0.11488
0 days 00:00:17.450000	-0.102656
0 days 00:00:17.460000	-0.085908
0 days 00:00:17.470000	-0.060552999999999996
0 days 00:00:17.480000	-0.039073000000000004
0 days 00:00:17.490000	-0.012796
0 days 00:00:17.500000	0.004772
0 days 00:00:17.510000	0.017591
0 days 00:00:17.520000	0.016946
0 days 00:00:17.530000	0.010878
0 days 00:00:17.540000	-0.0031260000000000003
0 days 00:00:17.550000	-0.014726
0 days 00:00:17.560000	-0.033898000000000005
0 days 00:00:17.570000	-0.045715
0 days 00:00:17.580000	-0.058346
0 days 00:00:17.590000	-0.074581
0 days 00:00:17.600000	-0.085174
0 days 00:00:17.610000	-0.088165
0 days 00:00:17.620000	-0.089088
0 days 00:00:17.630000	-0.086319
0 days 00:00:17.640000	-0.091305
0 days 00:00:17.650000	-0.097775
0 days 00:00:17.660000	-0.09072999999999999
0 days 00:00:17.670000	-0.082558
0 days 00:00:17.680000	-0.07576000000000001
0 days 00:00:17.690000	-0.070918
0 days 00:00:17.700000	-0.069918
0 days 00:00:17.710000	-0.07510800000000001
0 days 00:00:17.720000	-0.072946
0 days 00:00:17.730000	-0.07724199999999999
0 days 00:00:17.740000	-0.087497
0 days 00:00:17.750000	-0.096225
0 days 00:00:17.760000	-0.111399
0 days 00:00:17.770000	-0.140221
0 days 00:00:17.780000	-0.171529
0 days 00:00:17.790000	-0.20395
0 days 00:00:17.800000	-0.23630500000000002
0 days 00:00:17.810000	-0.274388
0 days 00:00:17.820000	-0.32511799999999996
0 days 00:00:17.830000	-0.411
0 days 00:00:17.840000	-0.5739
0 days 00:00:17.850000	-0.897695
0 days 00:00:17.860000	-1.459977
0 days 00:00:17.870000	-1.797559
0 days 00:00:17.880000	-2.2258970000000002
0 days 00:00:17.890000	-2.740262
0 days 00:00:17.900000	-3.3838589999999997
0 days 00:00:17.910000	-4.077151000000001
0 days 00:00:17.920000	-4.805016999999999
0 days 00:00:17.930000	-5.570986
0 days 00:00:17.940000	-6.247742
0 days 00:00:17.950000	-6.660678999999999
0 days 00:00:17.960000	-6.939091
0 days 00:00:17.970000	-6.738161
0 days 00:00:17.980000	-6.493124
0 days 00:00:17.990000	-6.182764
0 days 00:00:18	-5.8078769999999995
0 days 00:00:18.010000	-5.05931
0 days 00:00:18.020000	-2.9171970000000003
0 days 00:00:18.030000	-0.007423000000000001
0 days 00:00:18.040000	1.59004
0 days 00:00:18.050000	2.13855
0 days 00:00:18.060000	1.9564669999999997
0 days 00:00:18.070000	2.286857
0 days 00:00:18.080000	3.049123
0 days 00:00:18.090000	3.7460370000000003
0 days 00:00:18.100000	4.247441
0 days 00:00:18.110000	4.6110169999999995
0 days 00:00:18.120000	4.8279190000000005
0 days 00:00:18.130000	4.8860209999999995
0 days 00:00:18.140000	4.844085
0 days 00:00:18.150000	4.665141
0 days 00:00:18.160000	4.320176999999999
0 days 00:00:18.170000	3.9866660000000005
0 days 00:00:18.180000	3.819808
0 days 00:00:18.190000	3.7370089999999996
0 days 00:00:18.200000	3.6337379999999997
0 days 00:00:18.210000	3.469347
0 days 00:00:18.220000	3.2454389999999997
0 days 00:00:18.230000	3.037328
0 days 00:00:18.240000	2.891836
0 days 00:00:18.250000	2.8349599999999997
0 days 00:00:18.260000	2.776589
0 days 00:00:18.270000	2.7062310000000003
0 days 00:00:18.280000	2.705019
0 days 00:00:18.290000	2.788073
0 days 00:00:18.300000	2.863649
0 days 00:00:18.310000	2.8496580000000002
0 days 00:00:18.320000	2.738746
0 days 00:00:18.330000	2.562264
0 days 00:00:18.340000	2.3035799999999997
0 days 00:00:18.350000	1.9332259999999999
0 days 00:00:18.360000	1.395732
0 days 00:00:18.370000	0.753228
0 days 00:00:18.380000	0.198926
0 days 00:00:18.390000	-0.28070700000000004
0 days 00:00:18.400000	-0.758346
0 days 00:00:18.410000	-1.119176
0 days 00:00:18.420000	-2.7105799999999998
0 days 00:00:18.430000	-4.68918
0 days 00:00:18.440000	-3.639189
0 days 00:00:18.450000	-3.5881849999999997
0 days 00:00:18.460000	-4.5960019999999995
0 days 00:00:18.470000	-1.212383
0 days 00:00:18.480000	0.6674760000000001
0 days 00:00:18.490000	-0.509074
0 days 00:00:18.500000	-0.38769499999999996
0 days 00:00:18.510000	-0.27158000000000004
0 days 00:00:18.520000	-0.1683
0 days 00:00:18.530000	-0.052864
0 days 00:00:18.540000	-0.060649
0 days 00:00:18.550000	-0.051372
0 days 00:00:18.560000	-0.043898
0 days 00:00:18.570000	-0.044328
0 days 00:00:18.580000	-0.056704
0 days 00:00:18.590000	-0.088508
0 days 00:00:18.600000	-0.136428
0 days 00:00:18.610000	-0.157598
0 days 00:00:18.620000	-0.155521
0 days 00:00:18.630000	-0.146688
0 days 00:00:18.640000	-0.12881900000000002
0 days 00:00:18.650000	-0.10542
0 days 00:00:18.660000	-0.079045
0 days 00:00:18.670000	-0.061396000000000006
0 days 00:00:18.680000	-0.050438
0 days 00:00:18.690000	-0.051410000000000004
0 days 00:00:18.700000	-0.061128999999999996
0 days 00:00:18.710000	-0.069043
0 days 00:00:18.720000	-0.085115
0 days 00:00:18.730000	-0.09614199999999999
0 days 00:00:18.740000	-0.106031
0 days 00:00:18.750000	-0.11008399999999999
0 days 00:00:18.760000	-0.121834
0 days 00:00:18.770000	-0.134899
0 days 00:00:18.780000	-0.137699
0 days 00:00:18.790000	-0.144321
0 days 00:00:18.800000	-0.154194
0 days 00:00:18.810000	-0.155749
0 days 00:00:18.820000	-0.150841
0 days 00:00:18.830000	-0.139303
0 days 00:00:18.840000	-0.129356
0 days 00:00:18.850000	-0.113622
0 days 00:00:18.860000	-0.10833800000000002
0 days 00:00:18.870000	-0.10043099999999999
0 days 00:00:18.880000	-0.102052
0 days 00:00:18.890000	-0.108508
0 days 00:00:18.900000	-0.11355599999999999
0 days 00:00:18.910000	-0.133968
0 days 00:00:18.920000	-0.140914
0 days 00:00:18.930000	-0.157414
0 days 00:00:18.940000	-0.163745
0 days 00:00:18.950000	-0.163097
0 days 00:00:18.960000	-0.165918
0 days 00:00:18.970000	-0.17014100000000001
0 days 00:00:18.980000	-0.170927
0 days 00:00:18.990000	-0.16476500000000002
0 days 00:00:19	-0.157318
0 days 00:00:19.010000	-0.178447
0 days 00:00:19.020000	-0.193874
0 days 00:00:19.030000	-0.22082399999999996
0 days 00:00:19.040000	-0.259889
0 days 00:00:19.050000	-0.31622
0 days 00:00:19.060000	-0.383829
0 days 00:00:19.070000	-0.471554
0 days 00:00:19.080000	-0.552633
0 days 00:00:19.090000	-0.6287010000000001
0 days 00:00:19.100000	-0.7135640000000001
0 days 00:00:19.110000	-0.808757
0 days 00:00:19.120000	-0.919731
0 days 00:00:19.130000	-1.064665
0 days 00:00:19.140000	-1.286454
0 days 00:00:19.150000	-1.515451
0 days 00:00:19.160000	-1.7355509999999998
0 days 00:00:19.170000	-2.014936
0 days 00:00:19.180000	-2.359181
0 days 00:00:19.190000	-2.7875970000000003
0 days 00:00:19.200000	-3.234728
0 days 00:00:19.210000	-3.733419
0 days 00:00:19.220000	-4.288896
0 days 00:00:19.230000	-4.838248999999999
0 days 00:00:19.240000	-5.237536
0 days 00:00:19.250000	-5.619562999999999
0 days 00:00:19.260000	-5.7439800000000005
0 days 00:00:19.270000	-5.89829
0 days 00:00:19.280000	-5.822312
0 days 00:00:19.290000	-5.654793
0 days 00:00:19.300000	-5.627436
0 days 00:00:19.310000	-5.384822
0 days 00:00:19.320000	-5.054933999999999
0 days 00:00:19.330000	-3.635568
0 days 00:00:19.340000	-0.5011760000000001
0 days 00:00:19.350000	1.9056830000000002
0 days 00:00:19.360000	2.738253
0 days 00:00:19.370000	2.606718
0 days 00:00:19.380000	2.698498
0 days 00:00:19.390000	3.254739
0 days 00:00:19.400000	4.057157
0 days 00:00:19.410000	4.722124
0 days 00:00:19.420000	5.19263
0 days 00:00:19.430000	5.474312
0 days 00:00:19.440000	5.5713
0 days 00:00:19.450000	5.502024
0 days 00:00:19.460000	5.362586
0 days 00:00:19.470000	5.064316000000001
0 days 00:00:19.480000	4.574002
0 days 00:00:19.490000	3.9712050000000003
0 days 00:00:19.500000	3.5338
0 days 00:00:19.510000	3.2851839999999997
0 days 00:00:19.520000	3.1057580000000002
0 days 00:00:19.530000	2.8584669999999996
0 days 00:00:19.540000	2.5718520000000002
0 days 00:00:19.550000	2.330392
0 days 00:00:19.560000	2.18866
0 days 00:00:19.570000	2.138764
0 days 00:00:19.580000	2.15285
0 days 00:00:19.590000	2.211653
0 days 00:00:19.600000	2.31363
0 days 00:00:19.610000	2.4489080000000003
0 days 00:00:19.620000	2.582302
0 days 00:00:19.630000	2.690159
0 days 00:00:19.640000	2.754978
0 days 00:00:19.650000	2.7715650000000003
0 days 00:00:19.660000	2.7019849999999996
0 days 00:00:19.670000	2.496799
0 days 00:00:19.680000	2.08639
0 days 00:00:19.690000	1.516501
0 days 00:00:19.700000	0.9155709999999999
0 days 00:00:19.710000	0.385419
0 days 00:00:19.720000	0.020972
0 days 00:00:19.730000	-0.266356
0 days 00:00:19.740000	-0.570714
0 days 00:00:19.750000	-2.726187
0 days 00:00:19.760000	-4.316516
0 days 00:00:19.770000	-3.3174879999999995
0 days 00:00:19.780000	-2.899715
0 days 00:00:19.790000	-3.913407
0 days 00:00:19.800000	-2.86622
0 days 00:00:19.810000	1.28536
0 days 00:00:19.820000	0.04237
0 days 00:00:19.830000	-0.39013000000000003
0 days 00:00:19.840000	-0.188296
0 days 00:00:19.850000	-0.10593
0 days 00:00:19.860000	-0.072337
0 days 00:00:19.870000	-0.020505000000000002
0 days 00:00:19.880000	-0.015486000000000002
0 days 00:00:19.890000	-0.026376
0 days 00:00:19.900000	-0.017327000000000002
0 days 00:00:19.910000	-0.035450999999999996
0 days 00:00:19.920000	-0.048089
0 days 00:00:19.930000	-0.07596699999999999
0 days 00:00:19.940000	-0.096836
0 days 00:00:19.950000	-0.110448
0 days 00:00:19.960000	-0.11274200000000001
0 days 00:00:19.970000	-0.10182100000000001
0 days 00:00:19.980000	-0.082136
0 days 00:00:19.990000	-0.058245000000000005
0 days 00:00:20	-0.039518
0 days 00:00:20.010000	-0.027708
0 days 00:00:20.020000	-0.026643
0 days 00:00:20.030000	-0.027714999999999997
0 days 00:00:20.040000	-0.036304
0 days 00:00:20.050000	-0.039655
0 days 00:00:20.060000	-0.050006
0 days 00:00:20.070000	-0.056866999999999994
0 days 00:00:20.080000	-0.057059000000000006
0 days 00:00:20.090000	-0.06344
0 days 00:00:20.100000	-0.069716
0 days 00:00:20.110000	-0.071761
0 days 00:00:20.120000	-0.07446900000000001
0 days 00:00:20.130000	-0.082495
0 days 00:00:20.140000	-0.07950499999999999
0 days 00:00:20.150000	-0.07678099999999999
0 days 00:00:20.160000	-0.072477
0 days 00:00:20.170000	-0.07226
0 days 00:00:20.180000	-0.06730900000000001
0 days 00:00:20.190000	-0.062609
0 days 00:00:20.200000	-0.06723
0 days 00:00:20.210000	-0.054122
0 days 00:00:20.220000	-0.06291000000000001
0 days 00:00:20.230000	-0.074692
0 days 00:00:20.240000	-0.090168
0 days 00:00:20.250000	-0.101899
0 days 00:00:20.260000	-0.09968300000000001
0 days 00:00:20.270000	-0.097385
0 days 00:00:20.280000	-0.11507200000000001
0 days 00:00:20.290000	-0.174604
0 days 00:00:20.300000	-0.272319
0 days 00:00:20.310000	-0.44433900000000004
0 days 00:00:20.320000	-0.717699
0 days 00:00:20.330000	-1.026084
0 days 00:00:20.340000	-1.56277
0 days 00:00:20.350000	-1.9443240000000002
0 days 00:00:20.360000	-2.422582
0 days 00:00:20.370000	-3.003556
0 days 00:00:20.380000	-3.65715
0 days 00:00:20.390000	-4.344908
0 days 00:00:20.400000	-5.117687999999999
0 days 00:00:20.410000	-5.845111
0 days 00:00:20.420000	-6.349922
0 days 00:00:20.430000	-6.673577000000001
0 days 00:00:20.440000	-6.6137440000000005
0 days 00:00:20.450000	-6.342187
0 days 00:00:20.460000	-5.809433
0 days 00:00:20.470000	-5.316847
0 days 00:00:20.480000	-4.484594
0 days 00:00:20.490000	-2.519486
0 days 00:00:20.500000	-0.397432
0 days 00:00:20.510000	1.095134
0 days 00:00:20.520000	1.572355
0 days 00:00:20.530000	1.7695029999999998
0 days 00:00:20.540000	2.3033799999999998
0 days 00:00:20.550000	3.005328
0 days 00:00:20.560000	3.617829
0 days 00:00:20.570000	4.039826000000001
0 days 00:00:20.580000	4.307111
0 days 00:00:20.590000	4.445864
0 days 00:00:20.600000	4.424294000000001
0 days 00:00:20.610000	4.2158739999999995
0 days 00:00:20.620000	3.9259199999999996
0 days 00:00:20.630000	3.809679
0 days 00:00:20.640000	3.8074470000000002
0 days 00:00:20.650000	3.8370319999999998
0 days 00:00:20.660000	3.597814
0 days 00:00:20.670000	3.834568
0 days 00:00:20.680000	3.734307
0 days 00:00:20.690000	3.5236059999999996
0 days 00:00:20.700000	3.3957080000000004
0 days 00:00:20.710000	3.264624
0 days 00:00:20.720000	3.118982
0 days 00:00:20.730000	2.948836
0 days 00:00:20.740000	2.733273
0 days 00:00:20.750000	2.5303169999999997
0 days 00:00:20.760000	2.420619
0 days 00:00:20.770000	2.45027
0 days 00:00:20.780000	2.511952
0 days 00:00:20.790000	2.498252
0 days 00:00:20.800000	2.3910310000000004
0 days 00:00:20.810000	2.139837
0 days 00:00:20.820000	1.737855
0 days 00:00:20.830000	1.246797
0 days 00:00:20.840000	0.725666
0 days 00:00:20.850000	0.215673
0 days 00:00:20.860000	-0.238634
0 days 00:00:20.870000	-0.639684
0 days 00:00:20.880000	-2.300295
0 days 00:00:20.890000	-3.8169459999999997
0 days 00:00:20.900000	-4.02543
0 days 00:00:20.910000	-2.76705
0 days 00:00:20.920000	-3.247905
0 days 00:00:20.930000	-3.412517
0 days 00:00:20.940000	-1.111793
0 days 00:00:20.950000	0.703575
0 days 00:00:20.960000	-0.198399
0 days 00:00:20.970000	-0.215979
0 days 00:00:20.980000	-0.10950499999999999
0 days 00:00:20.990000	-0.085336
0 days 00:00:21	-0.037649
0 days 00:00:21.010000	-0.087551
0 days 00:00:21.020000	-0.08724
0 days 00:00:21.030000	-0.088862
0 days 00:00:21.040000	-0.09196599999999999
0 days 00:00:21.050000	-0.10797899999999999
0 days 00:00:21.060000	-0.117325
0 days 00:00:21.070000	-0.121477
0 days 00:00:21.080000	-0.12864
0 days 00:00:21.090000	-0.130967
0 days 00:00:21.100000	-0.12069
0 days 00:00:21.110000	-0.10643699999999999
0 days 00:00:21.120000	-0.071479
0 days 00:00:21.130000	-0.037725
0 days 00:00:21.140000	-0.014878
0 days 00:00:21.150000	-0.001509
0 days 00:00:21.160000	-0.008468
0 days 00:00:21.170000	-0.02494
0 days 00:00:21.180000	-0.03771
0 days 00:00:21.190000	-0.050459
0 days 00:00:21.200000	-0.06718500000000001
0 days 00:00:21.210000	-0.075168
0 days 00:00:21.220000	-0.087859
0 days 00:00:21.230000	-0.090157
0 days 00:00:21.240000	-0.094787
0 days 00:00:21.250000	-0.09260800000000001
0 days 00:00:21.260000	-0.090414
0 days 00:00:21.270000	-0.093128
0 days 00:00:21.280000	-0.08353
0 days 00:00:21.290000	-0.07649199999999999
0 days 00:00:21.300000	-0.06707300000000001
0 days 00:00:21.310000	-0.056274
0 days 00:00:21.320000	-0.048498
0 days 00:00:21.330000	-0.045587
0 days 00:00:21.340000	-0.052538
0 days 00:00:21.350000	-0.048652999999999995
0 days 00:00:21.360000	-0.051036
0 days 00:00:21.370000	-0.055497000000000005
0 days 00:00:21.380000	-0.056235
0 days 00:00:21.390000	-0.069248
0 days 00:00:21.400000	-0.063814
0 days 00:00:21.410000	-0.073901
0 days 00:00:21.420000	-0.101494
0 days 00:00:21.430000	-0.140834
0 days 00:00:21.440000	-0.20532199999999998
0 days 00:00:21.450000	-0.30751300000000004
0 days 00:00:21.460000	-0.48585900000000004
0 days 00:00:21.470000	-0.714775
0 days 00:00:21.480000	-1.077572
0 days 00:00:21.490000	-1.4731889999999999
0 days 00:00:21.500000	-1.831291
0 days 00:00:21.510000	-2.230856
0 days 00:00:21.520000	-2.713602
0 days 00:00:21.530000	-3.223811
0 days 00:00:21.540000	-3.800289
0 days 00:00:21.550000	-4.426653
0 days 00:00:21.560000	-5.108055
0 days 00:00:21.570000	-5.671712
0 days 00:00:21.580000	-5.984504
0 days 00:00:21.590000	-6.238726
0 days 00:00:21.600000	-6.0189699999999995
0 days 00:00:21.610000	-5.853853
0 days 00:00:21.620000	-5.635068
0 days 00:00:21.630000	-5.380504
0 days 00:00:21.640000	-4.697074
0 days 00:00:21.650000	-2.9113729999999998
0 days 00:00:21.660000	-0.48711800000000005
0 days 00:00:21.670000	1.097667
0 days 00:00:21.680000	1.868566
0 days 00:00:21.690000	1.9491669999999999
0 days 00:00:21.700000	2.278117
0 days 00:00:21.710000	2.923596
0 days 00:00:21.720000	3.622589
0 days 00:00:21.730000	4.12985
0 days 00:00:21.740000	4.464603
0 days 00:00:21.750000	4.657878
0 days 00:00:21.760000	4.734858999999999
0 days 00:00:21.770000	4.715432
0 days 00:00:21.780000	4.506652
0 days 00:00:21.790000	4.161462
0 days 00:00:21.800000	3.8640980000000003
0 days 00:00:21.810000	3.708399
0 days 00:00:21.820000	3.644586
0 days 00:00:21.830000	3.562753
0 days 00:00:21.840000	3.401561
0 days 00:00:21.850000	3.17178
0 days 00:00:21.860000	2.94219
0 days 00:00:21.870000	2.773989
0 days 00:00:21.880000	2.685222
0 days 00:00:21.890000	2.633612
0 days 00:00:21.900000	2.610057
0 days 00:00:21.910000	2.612643
0 days 00:00:21.920000	2.630807
0 days 00:00:21.930000	2.6231419999999996
0 days 00:00:21.940000	2.539222
0 days 00:00:21.950000	2.333443
0 days 00:00:21.960000	2.057388
0 days 00:00:21.970000	1.766252
0 days 00:00:21.980000	1.421949
0 days 00:00:21.990000	1.0279559999999999
0 days 00:00:22	0.6176689999999999
0 days 00:00:22.010000	0.209375
0 days 00:00:22.020000	-0.175311
0 days 00:00:22.030000	-0.503186
0 days 00:00:22.040000	-0.776854
0 days 00:00:22.050000	-0.965146
0 days 00:00:22.060000	-2.7707740000000003
0 days 00:00:22.070000	-4.315019
0 days 00:00:22.080000	-2.9467369999999997
0 days 00:00:22.090000	-3.9710550000000002
0 days 00:00:22.100000	-4.555347
0 days 00:00:22.110000	0.44451899999999994
0 days 00:00:22.120000	0.372855
0 days 00:00:22.130000	-0.506965
0 days 00:00:22.140000	-0.33500100000000005
0 days 00:00:22.150000	-0.28681999999999996
0 days 00:00:22.160000	-0.173442
0 days 00:00:22.170000	-0.083674
0 days 00:00:22.180000	-0.06639199999999999
0 days 00:00:22.190000	-0.05388099999999999
0 days 00:00:22.200000	-0.068133
0 days 00:00:22.210000	-0.052762
0 days 00:00:22.220000	-0.052554
0 days 00:00:22.230000	-0.084829
0 days 00:00:22.240000	-0.120145
0 days 00:00:22.250000	-0.14168699999999998
0 days 00:00:22.260000	-0.159459
0 days 00:00:22.270000	-0.165171
0 days 00:00:22.280000	-0.161267
0 days 00:00:22.290000	-0.143788
0 days 00:00:22.300000	-0.120609
0 days 00:00:22.310000	-0.093979
0 days 00:00:22.320000	-0.06978999999999999
0 days 00:00:22.330000	-0.050950999999999996
0 days 00:00:22.340000	-0.034425
0 days 00:00:22.350000	-0.027041000000000003
0 days 00:00:22.360000	-0.019181999999999998
0 days 00:00:22.370000	-0.01017
0 days 00:00:22.380000	-0.00647
0 days 00:00:22.390000	-0.0017989999999999998
0 days 00:00:22.400000	-0.00533
0 days 00:00:22.410000	-0.022451
0 days 00:00:22.420000	-0.041806
0 days 00:00:22.430000	-0.06200700000000001
0 days 00:00:22.440000	-0.075408
0 days 00:00:22.450000	-0.094998
0 days 00:00:22.460000	-0.10314100000000001
0 days 00:00:22.470000	-0.107119
0 days 00:00:22.480000	-0.108732
0 days 00:00:22.490000	-0.104646
0 days 00:00:22.500000	-0.097228
0 days 00:00:22.510000	-0.09070299999999999
0 days 00:00:22.520000	-0.080912
0 days 00:00:22.530000	-0.067246
0 days 00:00:22.540000	-0.062117
0 days 00:00:22.550000	-0.057116999999999994
0 days 00:00:22.560000	-0.055099
0 days 00:00:22.570000	-0.046586
0 days 00:00:22.580000	-0.048329000000000004
0 days 00:00:22.590000	-0.049842000000000004
0 days 00:00:22.600000	-0.049743
0 days 00:00:22.610000	-0.038854
0 days 00:00:22.620000	-0.035554
0 days 00:00:22.630000	-0.027305
0 days 00:00:22.640000	-0.023684
0 days 00:00:22.650000	-0.024949000000000002
0 days 00:00:22.660000	-0.026477999999999998
0 days 00:00:22.670000	-0.031089
0 days 00:00:22.680000	-0.028120999999999997
0 days 00:00:22.690000	-0.032338
0 days 00:00:22.700000	-0.030570999999999997
0 days 00:00:22.710000	-0.032105
0 days 00:00:22.720000	-0.034308
0 days 00:00:22.730000	-0.036131
0 days 00:00:22.740000	-0.039557999999999996
0 days 00:00:22.750000	-0.036061
0 days 00:00:22.760000	-0.041589999999999995
0 days 00:00:22.770000	-0.035366
0 days 00:00:22.780000	-0.037952
0 days 00:00:22.790000	-0.038107999999999996
0 days 00:00:22.800000	-0.036516
0 days 00:00:22.810000	-0.034565
0 days 00:00:22.820000	-0.036743
0 days 00:00:22.830000	-0.033163
0 days 00:00:22.840000	-0.035036000000000005
0 days 00:00:22.850000	-0.041976
0 days 00:00:22.860000	-0.035236
0 days 00:00:22.870000	-0.023899
0 days 00:00:22.880000	-0.0072629999999999995
0 days 00:00:22.890000	0.004111999999999999
0 days 00:00:22.900000	0.013831999999999999
0 days 00:00:22.910000	0.029012
0 days 00:00:22.920000	0.034977999999999995
0 days 00:00:22.930000	0.041027999999999995
0 days 00:00:22.940000	0.037472000000000005
0 days 00:00:22.950000	0.043559
0 days 00:00:22.960000	0.052591
0 days 00:00:22.970000	0.061581
0 days 00:00:22.980000	0.067051
0 days 00:00:22.990000	0.07247100000000001
0 days 00:00:23	0.078054
0 days 00:00:23.010000	0.08486
0 days 00:00:23.020000	0.083762
0 days 00:00:23.030000	0.074254
0 days 00:00:23.040000	0.067057
0 days 00:00:23.050000	0.053264
0 days 00:00:23.060000	0.039339
0 days 00:00:23.070000	0.025541
0 days 00:00:23.080000	0.014702000000000002
0 days 00:00:23.090000	-0.001091
0 days 00:00:23.100000	-0.002932
0 days 00:00:23.110000	-0.007761
0 days 00:00:23.120000	-0.010707
0 days 00:00:23.130000	-0.010806
0 days 00:00:23.140000	-0.006804999999999999
0 days 00:00:23.150000	-0.006111999999999999
0 days 00:00:23.160000	-0.010471
0 days 00:00:23.170000	-0.003942
0 days 00:00:23.180000	-0.012821
0 days 00:00:23.190000	-0.01294
0 days 00:00:23.200000	-0.017246
0 days 00:00:23.210000	-0.032566000000000005
0 days 00:00:23.220000	-0.050938
0 days 00:00:23.230000	-0.069793
0 days 00:00:23.240000	-0.095057
0 days 00:00:23.250000	-0.15406199999999998
0 days 00:00:23.260000	-0.220663
0 days 00:00:23.270000	-0.275024
0 days 00:00:23.280000	-0.335924
0 days 00:00:23.290000	-0.408362
0 days 00:00:23.300000	-0.495096
0 days 00:00:23.310000	-0.587392
0 days 00:00:23.320000	-0.672207
0 days 00:00:23.330000	-0.756861
0 days 00:00:23.340000	-0.853707
0 days 00:00:23.350000	-0.982926
0 days 00:00:23.360000	-1.149884
0 days 00:00:23.370000	-1.308093
0 days 00:00:23.380000	-1.4662709999999999
0 days 00:00:23.390000	-1.634417
0 days 00:00:23.400000	-1.8170330000000001
0 days 00:00:23.410000	-1.996577
0 days 00:00:23.420000	-2.174354
0 days 00:00:23.430000	-2.3559639999999997
0 days 00:00:23.440000	-2.5206419999999996
0 days 00:00:23.450000	-2.662341
0 days 00:00:23.460000	-2.7669799999999998
0 days 00:00:23.470000	-2.829012
0 days 00:00:23.480000	-2.8354169999999996
0 days 00:00:23.490000	-2.854828
0 days 00:00:23.500000	-2.832824
0 days 00:00:23.510000	-2.771447
0 days 00:00:23.520000	-2.666745
0 days 00:00:23.530000	-2.653561
0 days 00:00:23.540000	-2.5373650000000003
0 days 00:00:23.550000	-2.329286
0 days 00:00:23.560000	-2.137093
0 days 00:00:23.570000	-1.8551090000000001
0 days 00:00:23.580000	-1.57136
0 days 00:00:23.590000	-1.231584
0 days 00:00:23.600000	-0.744266
