# Supplementary material for: A topological data analysis-based method for gait signals with an application to the study of multiple sclerosis
Source: PLoS One. 2022 May 13;17(5):e0268475. doi: 10.1371/journal.pone.0268475 (PMC9106173; doi:10.1371/journal.pone.0268475)
Supplement: S1 Data — (ZIP) [file pone.0268475.s005.zip › PlosOneData/Pathological_subjects/MS_82]

	Gyr_Y
0 days 00:00:08.270000	-2.771214
0 days 00:00:08.280000	-1.278809
0 days 00:00:08.290000	-2.557292
0 days 00:00:08.300000	-4.294192
0 days 00:00:08.310000	-3.11884
0 days 00:00:08.320000	-2.4988189999999997
0 days 00:00:08.330000	-2.712765
0 days 00:00:08.340000	-2.2517549999999997
0 days 00:00:08.350000	-1.8878979999999999
0 days 00:00:08.360000	-1.7844509999999998
0 days 00:00:08.370000	-1.7319259999999999
0 days 00:00:08.380000	-1.5804850000000001
0 days 00:00:08.390000	-1.418815
0 days 00:00:08.400000	-1.388091
0 days 00:00:08.410000	-1.236456
0 days 00:00:08.420000	-0.895742
0 days 00:00:08.430000	-0.299773
0 days 00:00:08.440000	-0.109417
0 days 00:00:08.450000	-0.008749
0 days 00:00:08.460000	0.018321
0 days 00:00:08.470000	0.020993
0 days 00:00:08.480000	0.008185
0 days 00:00:08.490000	-0.018664
0 days 00:00:08.500000	-0.050479
0 days 00:00:08.510000	-0.077762
0 days 00:00:08.520000	-0.102591
0 days 00:00:08.530000	-0.128089
0 days 00:00:08.540000	-0.12709700000000002
0 days 00:00:08.550000	-0.1134
0 days 00:00:08.560000	-0.060991
0 days 00:00:08.570000	-0.066194
0 days 00:00:08.580000	-0.084341
0 days 00:00:08.590000	-0.145223
0 days 00:00:08.600000	-0.24927800000000003
0 days 00:00:08.610000	-0.303252
0 days 00:00:08.620000	-0.305838
0 days 00:00:08.630000	-0.322579
0 days 00:00:08.640000	-0.311388
0 days 00:00:08.650000	-0.30355
0 days 00:00:08.660000	-0.275581
0 days 00:00:08.670000	-0.249716
0 days 00:00:08.680000	-0.24851900000000002
0 days 00:00:08.690000	-0.24501399999999998
0 days 00:00:08.700000	-0.258415
0 days 00:00:08.710000	-0.281776
0 days 00:00:08.720000	-0.31856599999999996
0 days 00:00:08.730000	-0.360976
0 days 00:00:08.740000	-0.432737
0 days 00:00:08.750000	-0.592633
0 days 00:00:08.760000	-0.778877
0 days 00:00:08.770000	-0.911589
0 days 00:00:08.780000	-1.0303930000000001
0 days 00:00:08.790000	-1.150951
0 days 00:00:08.800000	-1.244597
0 days 00:00:08.810000	-1.384716
0 days 00:00:08.820000	-1.495554
0 days 00:00:08.830000	-1.637367
0 days 00:00:08.840000	-1.8445259999999999
0 days 00:00:08.850000	-2.0931029999999997
0 days 00:00:08.860000	-2.362517
0 days 00:00:08.870000	-2.6545099999999997
0 days 00:00:08.880000	-3.000049
0 days 00:00:08.890000	-3.4178029999999997
0 days 00:00:08.900000	-3.9514120000000004
0 days 00:00:08.910000	-4.555666
0 days 00:00:08.920000	-5.262943
0 days 00:00:08.930000	-6.109448
0 days 00:00:08.940000	-7.013303
0 days 00:00:08.950000	-7.878978
0 days 00:00:08.960000	-8.517387
0 days 00:00:08.970000	-8.943111
0 days 00:00:08.980000	-9.075346000000001
0 days 00:00:08.990000	-9.221949
0 days 00:00:09	-9.089406
0 days 00:00:09.010000	-8.537497
0 days 00:00:09.020000	-7.4789520000000005
0 days 00:00:09.030000	-6.0483150000000006
0 days 00:00:09.040000	-4.739792
0 days 00:00:09.050000	-3.190732
0 days 00:00:09.060000	-1.050568
0 days 00:00:09.070000	2.14643
0 days 00:00:09.080000	3.7476559999999997
0 days 00:00:09.090000	4.1228050000000005
0 days 00:00:09.100000	4.565649
0 days 00:00:09.110000	4.844402
0 days 00:00:09.120000	5.125465
0 days 00:00:09.130000	5.528023
0 days 00:00:09.140000	5.957065
0 days 00:00:09.150000	6.336526
0 days 00:00:09.160000	6.59801
0 days 00:00:09.170000	6.682554
0 days 00:00:09.180000	6.629716
0 days 00:00:09.190000	6.514264
0 days 00:00:09.200000	6.319001999999999
0 days 00:00:09.210000	6.033688
0 days 00:00:09.220000	5.652171
0 days 00:00:09.230000	5.27844
0 days 00:00:09.240000	5.030361
0 days 00:00:09.250000	4.935894
0 days 00:00:09.260000	4.930846
0 days 00:00:09.270000	4.969654
0 days 00:00:09.280000	4.9732199999999995
0 days 00:00:09.290000	4.8748949999999995
0 days 00:00:09.300000	4.729083
0 days 00:00:09.310000	4.655814
0 days 00:00:09.320000	4.6746550000000004
0 days 00:00:09.330000	4.794827
0 days 00:00:09.340000	4.982771
0 days 00:00:09.350000	5.162127
0 days 00:00:09.360000	5.308514
0 days 00:00:09.370000	5.5665059999999995
0 days 00:00:09.380000	5.993305
0 days 00:00:09.390000	6.28646
0 days 00:00:09.400000	5.997945
0 days 00:00:09.410000	4.921188
0 days 00:00:09.420000	3.319201
0 days 00:00:09.430000	1.9167779999999999
0 days 00:00:09.440000	1.077076
0 days 00:00:09.450000	0.35496500000000003
0 days 00:00:09.460000	-0.744834
0 days 00:00:09.470000	-2.079653
0 days 00:00:09.480000	-2.95113
0 days 00:00:09.490000	-4.664695
0 days 00:00:09.500000	-0.25104299999999996
0 days 00:00:09.510000	-4.248633
0 days 00:00:09.520000	-6.048508
0 days 00:00:09.530000	-3.452176
0 days 00:00:09.540000	-3.3594230000000005
0 days 00:00:09.550000	-3.85175
0 days 00:00:09.560000	-3.019986
0 days 00:00:09.570000	-2.919869
0 days 00:00:09.580000	-2.945798
0 days 00:00:09.590000	-2.5546860000000002
0 days 00:00:09.600000	-2.010599
0 days 00:00:09.610000	-1.823475
0 days 00:00:09.620000	-1.6536529999999998
0 days 00:00:09.630000	-0.894961
0 days 00:00:09.640000	-0.41034499999999996
0 days 00:00:09.650000	-0.204702
0 days 00:00:09.660000	-0.046682
0 days 00:00:09.670000	0.030775999999999998
0 days 00:00:09.680000	0.08834
0 days 00:00:09.690000	0.152201
0 days 00:00:09.700000	0.22740300000000002
0 days 00:00:09.710000	0.278344
0 days 00:00:09.720000	0.30548000000000003
0 days 00:00:09.730000	0.298507
0 days 00:00:09.740000	0.183381
0 days 00:00:09.750000	0.04326
0 days 00:00:09.760000	-0.14851
0 days 00:00:09.770000	-0.356281
0 days 00:00:09.780000	-0.47079
0 days 00:00:09.790000	-0.27014099999999996
0 days 00:00:09.800000	0.038901
0 days 00:00:09.810000	0.17210999999999999
0 days 00:00:09.820000	0.256952
0 days 00:00:09.830000	0.275904
0 days 00:00:09.840000	0.21877
0 days 00:00:09.850000	0.133729
0 days 00:00:09.860000	0.074656
0 days 00:00:09.870000	0.033487
0 days 00:00:09.880000	-0.025554
0 days 00:00:09.890000	-0.067858
0 days 00:00:09.900000	-0.089136
0 days 00:00:09.910000	-0.11366500000000002
0 days 00:00:09.920000	-0.146898
0 days 00:00:09.930000	-0.173085
0 days 00:00:09.940000	-0.202374
0 days 00:00:09.950000	-0.23475700000000002
0 days 00:00:09.960000	-0.264587
0 days 00:00:09.970000	-0.28936799999999996
0 days 00:00:09.980000	-0.312299
0 days 00:00:09.990000	-0.326588
0 days 00:00:10	-0.37767
0 days 00:00:10.010000	-0.42861800000000005
0 days 00:00:10.020000	-0.5152260000000001
0 days 00:00:10.030000	-0.6376470000000001
0 days 00:00:10.040000	-0.843268
0 days 00:00:10.050000	-1.0874110000000001
0 days 00:00:10.060000	-1.3760629999999998
0 days 00:00:10.070000	-1.785582
0 days 00:00:10.080000	-2.243168
0 days 00:00:10.090000	-2.741463
0 days 00:00:10.100000	-3.231738
0 days 00:00:10.110000	-3.8322769999999995
0 days 00:00:10.120000	-4.3995690000000005
0 days 00:00:10.130000	-4.988395
0 days 00:00:10.140000	-5.7859
0 days 00:00:10.150000	-6.879554
0 days 00:00:10.160000	-8.055382
0 days 00:00:10.170000	-8.975753
0 days 00:00:10.180000	-9.45828
0 days 00:00:10.190000	-9.507026
0 days 00:00:10.200000	-9.068197999999999
0 days 00:00:10.210000	-7.247407000000001
0 days 00:00:10.220000	-4.130284
0 days 00:00:10.230000	-2.276441
0 days 00:00:10.240000	-0.687552
0 days 00:00:10.250000	0.337363
0 days 00:00:10.260000	1.12153
0 days 00:00:10.270000	1.62953
0 days 00:00:10.280000	2.177766
0 days 00:00:10.290000	2.779327
0 days 00:00:10.300000	3.19821
0 days 00:00:10.310000	3.4702830000000002
0 days 00:00:10.320000	3.6124730000000005
0 days 00:00:10.330000	3.650557
0 days 00:00:10.340000	3.606954
0 days 00:00:10.350000	3.491843
0 days 00:00:10.360000	3.3883690000000004
0 days 00:00:10.370000	3.3430129999999996
0 days 00:00:10.380000	3.396644
0 days 00:00:10.390000	3.542579
0 days 00:00:10.400000	3.766221
0 days 00:00:10.410000	3.9907839999999997
0 days 00:00:10.420000	4.1771769999999995
0 days 00:00:10.430000	4.329854
0 days 00:00:10.440000	4.49314
0 days 00:00:10.450000	4.664286
0 days 00:00:10.460000	4.866955
0 days 00:00:10.470000	5.069694
0 days 00:00:10.480000	5.243641
0 days 00:00:10.490000	5.4119
0 days 00:00:10.500000	5.602227
0 days 00:00:10.510000	5.850553
0 days 00:00:10.520000	6.142972
0 days 00:00:10.530000	6.440956
0 days 00:00:10.540000	6.596077
0 days 00:00:10.550000	6.552718
0 days 00:00:10.560000	6.2100089999999994
0 days 00:00:10.570000	5.391361
0 days 00:00:10.580000	4.079648000000001
0 days 00:00:10.590000	2.9144349999999997
0 days 00:00:10.600000	2.066395
0 days 00:00:10.610000	1.375915
0 days 00:00:10.620000	0.581642
0 days 00:00:10.630000	-0.494875
0 days 00:00:10.640000	-1.612768
0 days 00:00:10.650000	-2.365125
0 days 00:00:10.660000	-3.3216550000000002
0 days 00:00:10.670000	-1.976894
0 days 00:00:10.680000	-4.793919
0 days 00:00:10.690000	-5.398589
0 days 00:00:10.700000	-3.778973
0 days 00:00:10.710000	-4.100077
0 days 00:00:10.720000	-3.9399870000000004
0 days 00:00:10.730000	-3.566411
0 days 00:00:10.740000	-3.301974
0 days 00:00:10.750000	-3.0297099999999997
0 days 00:00:10.760000	-2.612441
0 days 00:00:10.770000	-2.193464
0 days 00:00:10.780000	-0.661098
0 days 00:00:10.790000	-0.118101
0 days 00:00:10.800000	-0.067675
0 days 00:00:10.810000	-0.012412999999999999
0 days 00:00:10.820000	0.042057
0 days 00:00:10.830000	0.052506
0 days 00:00:10.840000	0.07810700000000001
0 days 00:00:10.850000	0.089271
0 days 00:00:10.860000	0.098439
0 days 00:00:10.870000	0.084707
0 days 00:00:10.880000	0.077672
0 days 00:00:10.890000	0.068009
0 days 00:00:10.900000	0.0217
0 days 00:00:10.910000	-0.041507
0 days 00:00:10.920000	-0.091692
0 days 00:00:10.930000	-0.117592
0 days 00:00:10.940000	-0.13711099999999998
0 days 00:00:10.950000	-0.133261
0 days 00:00:10.960000	-0.10711199999999999
0 days 00:00:10.970000	-0.069838
0 days 00:00:10.980000	-0.034511
0 days 00:00:10.990000	-0.036252
0 days 00:00:11	-0.110853
0 days 00:00:11.010000	-0.173824
0 days 00:00:11.020000	-0.211463
0 days 00:00:11.030000	-0.226277
0 days 00:00:11.040000	-0.230179
0 days 00:00:11.050000	-0.249311
0 days 00:00:11.060000	-0.269287
0 days 00:00:11.070000	-0.279048
0 days 00:00:11.080000	-0.288327
0 days 00:00:11.090000	-0.290367
0 days 00:00:11.100000	-0.281727
0 days 00:00:11.110000	-0.257102
0 days 00:00:11.120000	-0.225347
0 days 00:00:11.130000	-0.19586900000000002
0 days 00:00:11.140000	-0.16963499999999998
0 days 00:00:11.150000	-0.135913
0 days 00:00:11.160000	-0.118271
0 days 00:00:11.170000	-0.102458
0 days 00:00:11.180000	-0.091468
0 days 00:00:11.190000	-0.096045
0 days 00:00:11.200000	-0.121728
0 days 00:00:11.210000	-0.170945
0 days 00:00:11.220000	-0.255965
0 days 00:00:11.230000	-0.38404499999999997
0 days 00:00:11.240000	-0.520207
0 days 00:00:11.250000	-0.645946
0 days 00:00:11.260000	-0.78997
0 days 00:00:11.270000	-1.01219
0 days 00:00:11.280000	-1.37794
0 days 00:00:11.290000	-1.7953240000000001
0 days 00:00:11.300000	-2.266639
0 days 00:00:11.310000	-2.838477
0 days 00:00:11.320000	-3.4606489999999996
0 days 00:00:11.330000	-4.099486
0 days 00:00:11.340000	-4.830447
0 days 00:00:11.350000	-5.727091000000001
0 days 00:00:11.360000	-6.8455520000000005
0 days 00:00:11.370000	-7.8621550000000004
0 days 00:00:11.380000	-8.436364999999999
0 days 00:00:11.390000	-8.537335
0 days 00:00:11.400000	-8.181151
0 days 00:00:11.410000	-6.431274
0 days 00:00:11.420000	-2.785641
