# Supplementary material for: A topological data analysis-based method for gait signals with an application to the study of multiple sclerosis
Source: PLoS One. 2022 May 13;17(5):e0268475. doi: 10.1371/journal.pone.0268475 (PMC9106173; doi:10.1371/journal.pone.0268475)
Supplement: S1 Data — (ZIP) [file pone.0268475.s005.zip › PlosOneData/Pathological_subjects/MS_224]

	Gyr_Y
0 days 00:00:11.570000	-1.920435
0 days 00:00:11.580000	-1.3027870000000001
0 days 00:00:11.590000	-2.860471
0 days 00:00:11.600000	-4.534061
0 days 00:00:11.610000	-4.037422
0 days 00:00:11.620000	-4.058887
0 days 00:00:11.630000	-4.306842
0 days 00:00:11.640000	-2.450557
0 days 00:00:11.650000	-0.826334
0 days 00:00:11.660000	-0.41258999999999996
0 days 00:00:11.670000	-0.329951
0 days 00:00:11.680000	-0.235683
0 days 00:00:11.690000	-0.156952
0 days 00:00:11.700000	-0.077092
0 days 00:00:11.710000	-0.023886
0 days 00:00:11.720000	0.017462000000000002
0 days 00:00:11.730000	0.039827999999999995
0 days 00:00:11.740000	0.051722000000000004
0 days 00:00:11.750000	0.050868000000000003
0 days 00:00:11.760000	0.051038
0 days 00:00:11.770000	0.054081
0 days 00:00:11.780000	0.058061
0 days 00:00:11.790000	0.062058
0 days 00:00:11.800000	0.066787
0 days 00:00:11.810000	0.064983
0 days 00:00:11.820000	0.0573
0 days 00:00:11.830000	0.059735
0 days 00:00:11.840000	0.065545
0 days 00:00:11.850000	0.075308
0 days 00:00:11.860000	0.08596799999999999
0 days 00:00:11.870000	0.08250199999999999
0 days 00:00:11.880000	0.10094700000000001
0 days 00:00:11.890000	0.111812
0 days 00:00:11.900000	0.12140699999999999
0 days 00:00:11.910000	0.11086099999999999
0 days 00:00:11.920000	0.101952
0 days 00:00:11.930000	0.093738
0 days 00:00:11.940000	0.088478
0 days 00:00:11.950000	0.07545199999999999
0 days 00:00:11.960000	0.078961
0 days 00:00:11.970000	0.079424
0 days 00:00:11.980000	0.08526
0 days 00:00:11.990000	0.09539600000000001
0 days 00:00:12	0.094216
0 days 00:00:12.010000	0.10476099999999999
0 days 00:00:12.020000	0.102433
0 days 00:00:12.030000	0.080537
0 days 00:00:12.040000	0.064647
0 days 00:00:12.050000	0.045945
0 days 00:00:12.060000	0.015843
0 days 00:00:12.070000	-0.024294
0 days 00:00:12.080000	-0.07117000000000001
0 days 00:00:12.090000	-0.1232
0 days 00:00:12.100000	-0.177853
0 days 00:00:12.110000	-0.233958
0 days 00:00:12.120000	-0.302377
0 days 00:00:12.130000	-0.414792
0 days 00:00:12.140000	-0.5568029999999999
0 days 00:00:12.150000	-0.753767
0 days 00:00:12.160000	-1.019274
0 days 00:00:12.170000	-1.349688
0 days 00:00:12.180000	-1.7229
0 days 00:00:12.190000	-2.118984
0 days 00:00:12.200000	-2.574768
0 days 00:00:12.210000	-3.0865150000000003
0 days 00:00:12.220000	-3.610519
0 days 00:00:12.230000	-4.116919
0 days 00:00:12.240000	-4.664657
0 days 00:00:12.250000	-5.263072
0 days 00:00:12.260000	-5.880548999999999
0 days 00:00:12.270000	-6.703050999999999
0 days 00:00:12.280000	-7.708221000000001
0 days 00:00:12.290000	-8.864927999999999
0 days 00:00:12.300000	-10.046855
0 days 00:00:12.310000	-10.909281
0 days 00:00:12.320000	-10.632513000000001
0 days 00:00:12.330000	-9.741078
0 days 00:00:12.340000	-8.973751
0 days 00:00:12.350000	-8.150758
0 days 00:00:12.360000	-7.314108
0 days 00:00:12.370000	-5.381839
0 days 00:00:12.380000	-3.3387599999999997
0 days 00:00:12.390000	-0.668266
0 days 00:00:12.400000	2.038505
0 days 00:00:12.410000	3.172468
0 days 00:00:12.420000	3.5904190000000002
0 days 00:00:12.430000	3.7977220000000003
0 days 00:00:12.440000	3.893076
0 days 00:00:12.450000	3.921175
0 days 00:00:12.460000	4.01392
0 days 00:00:12.470000	4.204704
0 days 00:00:12.480000	4.526739
0 days 00:00:12.490000	4.953403
0 days 00:00:12.500000	5.377696
0 days 00:00:12.510000	5.710904
0 days 00:00:12.520000	5.92874
0 days 00:00:12.530000	6.0466489999999995
0 days 00:00:12.540000	6.113762
0 days 00:00:12.550000	6.162077
0 days 00:00:12.560000	6.210551000000001
0 days 00:00:12.570000	6.268716
0 days 00:00:12.580000	6.329447
0 days 00:00:12.590000	6.395086
0 days 00:00:12.600000	6.505205
0 days 00:00:12.610000	6.687807
0 days 00:00:12.620000	6.8865169999999996
0 days 00:00:12.630000	6.967619
0 days 00:00:12.640000	6.685816
0 days 00:00:12.650000	5.8602669999999994
0 days 00:00:12.660000	4.769716000000001
0 days 00:00:12.670000	3.850186
0 days 00:00:12.680000	3.3332300000000004
0 days 00:00:12.690000	3.12722
0 days 00:00:12.700000	2.931111
0 days 00:00:12.710000	2.474427
0 days 00:00:12.720000	1.7838669999999999
0 days 00:00:12.730000	0.971008
0 days 00:00:12.740000	0.0686
0 days 00:00:12.750000	-0.8257540000000001
0 days 00:00:12.760000	-3.041501
0 days 00:00:12.770000	-2.933894
0 days 00:00:12.780000	-2.9176040000000003
0 days 00:00:12.790000	-4.284008
0 days 00:00:12.800000	-4.076221
0 days 00:00:12.810000	-3.9638980000000004
0 days 00:00:12.820000	-4.5654010000000005
0 days 00:00:12.830000	-3.467542
0 days 00:00:12.840000	-1.134881
0 days 00:00:12.850000	-0.604017
0 days 00:00:12.860000	-0.471861
0 days 00:00:12.870000	-0.350279
0 days 00:00:12.880000	-0.23478000000000002
0 days 00:00:12.890000	-0.13348
0 days 00:00:12.900000	-0.072655
0 days 00:00:12.910000	-0.02414
0 days 00:00:12.920000	-0.0038829999999999997
0 days 00:00:12.930000	0.005089
0 days 00:00:12.940000	0.011726
0 days 00:00:12.950000	0.018843000000000002
0 days 00:00:12.960000	0.027745
0 days 00:00:12.970000	0.021886000000000003
0 days 00:00:12.980000	0.020822999999999998
0 days 00:00:12.990000	-0.001276
0 days 00:00:13	-0.012792
0 days 00:00:13.010000	-0.013671
0 days 00:00:13.020000	-0.008673
0 days 00:00:13.030000	0.013482
0 days 00:00:13.040000	0.038882
0 days 00:00:13.050000	0.059632000000000004
0 days 00:00:13.060000	0.078234
0 days 00:00:13.070000	0.087755
0 days 00:00:13.080000	0.10453599999999999
0 days 00:00:13.090000	0.10804200000000001
0 days 00:00:13.100000	0.124549
0 days 00:00:13.110000	0.118144
0 days 00:00:13.120000	0.104551
0 days 00:00:13.130000	0.095114
0 days 00:00:13.140000	0.089882
0 days 00:00:13.150000	0.079436
0 days 00:00:13.160000	0.070232
0 days 00:00:13.170000	0.066791
0 days 00:00:13.180000	0.065487
0 days 00:00:13.190000	0.059822
0 days 00:00:13.200000	0.056969000000000006
0 days 00:00:13.210000	0.049076999999999996
0 days 00:00:13.220000	0.024814
0 days 00:00:13.230000	0.001018
0 days 00:00:13.240000	-0.031117000000000002
0 days 00:00:13.250000	-0.066724
0 days 00:00:13.260000	-0.10524000000000001
0 days 00:00:13.270000	-0.156486
0 days 00:00:13.280000	-0.197142
0 days 00:00:13.290000	-0.232449
0 days 00:00:13.300000	-0.272046
0 days 00:00:13.310000	-0.333602
0 days 00:00:13.320000	-0.41511000000000003
0 days 00:00:13.330000	-0.587812
0 days 00:00:13.340000	-0.810222
0 days 00:00:13.350000	-1.034175
0 days 00:00:13.360000	-1.313732
0 days 00:00:13.370000	-1.63327
0 days 00:00:13.380000	-2.035629
0 days 00:00:13.390000	-2.482269
0 days 00:00:13.400000	-2.943077
0 days 00:00:13.410000	-3.403456
0 days 00:00:13.420000	-3.875373
0 days 00:00:13.430000	-4.37253
0 days 00:00:13.440000	-4.877864
0 days 00:00:13.450000	-5.501473000000001
0 days 00:00:13.460000	-6.371118
0 days 00:00:13.470000	-7.488848
0 days 00:00:13.480000	-8.932117
0 days 00:00:13.490000	-10.398864
0 days 00:00:13.500000	-11.733246000000001
0 days 00:00:13.510000	-11.88466
0 days 00:00:13.520000	-10.925024
0 days 00:00:13.530000	-10.061198
0 days 00:00:13.540000	-8.983861
0 days 00:00:13.550000	-7.8200460000000005
0 days 00:00:13.560000	-6.011532
0 days 00:00:13.570000	-3.5303839999999997
0 days 00:00:13.580000	-1.136324
0 days 00:00:13.590000	2.253763
0 days 00:00:13.600000	3.671475
0 days 00:00:13.610000	4.155343
0 days 00:00:13.620000	4.348725
0 days 00:00:13.630000	4.47271
0 days 00:00:13.640000	4.5175220000000005
0 days 00:00:13.650000	4.620362999999999
0 days 00:00:13.660000	4.859267
0 days 00:00:13.670000	5.168148
0 days 00:00:13.680000	5.5116760000000005
0 days 00:00:13.690000	5.8539769999999995
0 days 00:00:13.700000	6.142537
0 days 00:00:13.710000	6.3232230000000005
0 days 00:00:13.720000	6.376467
0 days 00:00:13.730000	6.362318
0 days 00:00:13.740000	6.348433
0 days 00:00:13.750000	6.38543
0 days 00:00:13.760000	6.4344470000000005
0 days 00:00:13.770000	6.481079
0 days 00:00:13.780000	6.519888
0 days 00:00:13.790000	6.576792
0 days 00:00:13.800000	6.70325
0 days 00:00:13.810000	6.910775999999999
0 days 00:00:13.820000	7.105916000000001
0 days 00:00:13.830000	7.0394369999999995
0 days 00:00:13.840000	6.429235
0 days 00:00:13.850000	5.384163
0 days 00:00:13.860000	4.325268
0 days 00:00:13.870000	3.5649559999999996
0 days 00:00:13.880000	3.160959
0 days 00:00:13.890000	3.018836
0 days 00:00:13.900000	2.712231
0 days 00:00:13.910000	2.150458
0 days 00:00:13.920000	1.425459
0 days 00:00:13.930000	0.52655
0 days 00:00:13.940000	-0.427946
0 days 00:00:13.950000	-1.268313
0 days 00:00:13.960000	-3.164653
0 days 00:00:13.970000	-2.675089
0 days 00:00:13.980000	-4.188144
0 days 00:00:13.990000	-5.504543
0 days 00:00:14	-4.510771
0 days 00:00:14.010000	-4.3381300000000005
0 days 00:00:14.020000	-5.3169260000000005
0 days 00:00:14.030000	-3.9879
0 days 00:00:14.040000	-0.45281800000000005
0 days 00:00:14.050000	-0.014321
0 days 00:00:14.060000	-0.01329
0 days 00:00:14.070000	-0.022797
0 days 00:00:14.080000	0.031977
0 days 00:00:14.090000	0.12317
0 days 00:00:14.100000	0.183203
0 days 00:00:14.110000	0.218766
0 days 00:00:14.120000	0.22105999999999998
0 days 00:00:14.130000	0.20206
0 days 00:00:14.140000	0.17907
0 days 00:00:14.150000	0.15980899999999998
0 days 00:00:14.160000	0.133994
0 days 00:00:14.170000	0.102658
0 days 00:00:14.180000	0.061839
0 days 00:00:14.190000	0.013304
0 days 00:00:14.200000	0.006179
0 days 00:00:14.210000	0.004757
0 days 00:00:14.220000	0.02094
0 days 00:00:14.230000	0.040444
0 days 00:00:14.240000	0.058991999999999996
0 days 00:00:14.250000	0.070253
0 days 00:00:14.260000	0.081415
0 days 00:00:14.270000	0.094305
0 days 00:00:14.280000	0.10079199999999999
0 days 00:00:14.290000	0.09037
0 days 00:00:14.300000	0.088662
0 days 00:00:14.310000	0.080339
0 days 00:00:14.320000	0.067472
0 days 00:00:14.330000	0.061833000000000006
0 days 00:00:14.340000	0.057740999999999994
0 days 00:00:14.350000	0.057867999999999996
0 days 00:00:14.360000	0.067733
0 days 00:00:14.370000	0.064578
0 days 00:00:14.380000	0.061503999999999996
0 days 00:00:14.390000	0.051497
0 days 00:00:14.400000	0.036079
0 days 00:00:14.410000	0.027837
0 days 00:00:14.420000	0.013506
0 days 00:00:14.430000	-0.0018679999999999999
0 days 00:00:14.440000	-0.012155
0 days 00:00:14.450000	-0.043523
0 days 00:00:14.460000	-0.06813999999999999
0 days 00:00:14.470000	-0.10804100000000001
0 days 00:00:14.480000	-0.156778
0 days 00:00:14.490000	-0.206914
0 days 00:00:14.500000	-0.25126
0 days 00:00:14.510000	-0.308206
0 days 00:00:14.520000	-0.38345100000000004
0 days 00:00:14.530000	-0.5161640000000001
0 days 00:00:14.540000	-0.696174
0 days 00:00:14.550000	-0.9465690000000001
0 days 00:00:14.560000	-1.2630940000000002
0 days 00:00:14.570000	-1.6178219999999999
0 days 00:00:14.580000	-1.9857209999999998
0 days 00:00:14.590000	-2.427727
0 days 00:00:14.600000	-2.902448
0 days 00:00:14.610000	-3.387253
0 days 00:00:14.620000	-3.8655779999999997
0 days 00:00:14.630000	-4.357978
0 days 00:00:14.640000	-4.892086
0 days 00:00:14.650000	-5.486233
0 days 00:00:14.660000	-6.234667
0 days 00:00:14.670000	-7.1236440000000005
0 days 00:00:14.680000	-8.147842
0 days 00:00:14.690000	-9.370899
0 days 00:00:14.700000	-10.664292
0 days 00:00:14.710000	-11.445778
0 days 00:00:14.720000	-10.853819
0 days 00:00:14.730000	-9.958813000000001
0 days 00:00:14.740000	-9.023150999999999
0 days 00:00:14.750000	-8.018697
0 days 00:00:14.760000	-6.93956
0 days 00:00:14.770000	-4.7438400000000005
0 days 00:00:14.780000	-3.335586
0 days 00:00:14.790000	-0.471218
0 days 00:00:14.800000	1.80062
0 days 00:00:14.810000	2.9226349999999996
0 days 00:00:14.820000	3.5359800000000003
0 days 00:00:14.830000	3.8408290000000003
0 days 00:00:14.840000	3.9589440000000002
0 days 00:00:14.850000	4.031562
0 days 00:00:14.860000	4.176335
0 days 00:00:14.870000	4.514067
0 days 00:00:14.880000	4.960134
0 days 00:00:14.890000	5.398512
0 days 00:00:14.900000	5.762694000000001
0 days 00:00:14.910000	6.020014
0 days 00:00:14.920000	6.153144999999999
0 days 00:00:14.930000	6.199107
0 days 00:00:14.940000	6.2005669999999995
0 days 00:00:14.950000	6.205091
0 days 00:00:14.960000	6.26006
0 days 00:00:14.970000	6.377121
0 days 00:00:14.980000	6.506806
0 days 00:00:14.990000	6.5980360000000005
0 days 00:00:15	6.634394
0 days 00:00:15.010000	6.692342
0 days 00:00:15.020000	6.774360000000001
0 days 00:00:15.030000	6.837885000000001
0 days 00:00:15.040000	6.805964
0 days 00:00:15.050000	6.46739
0 days 00:00:15.060000	5.729711
0 days 00:00:15.070000	4.797937999999999
0 days 00:00:15.080000	3.861159
0 days 00:00:15.090000	3.223267
0 days 00:00:15.100000	2.855568
0 days 00:00:15.110000	2.440232
0 days 00:00:15.120000	1.8626369999999999
0 days 00:00:15.130000	1.1762920000000001
0 days 00:00:15.140000	0.43264600000000003
0 days 00:00:15.150000	-0.919881
0 days 00:00:15.160000	-4.08218
0 days 00:00:15.170000	-2.87866
0 days 00:00:15.180000	-3.430228
0 days 00:00:15.190000	-4.7482120000000005
0 days 00:00:15.200000	-4.271932
0 days 00:00:15.210000	-4.571981
0 days 00:00:15.220000	-4.469796
0 days 00:00:15.230000	-0.9778
0 days 00:00:15.240000	-0.591813
0 days 00:00:15.250000	-0.42462
0 days 00:00:15.260000	-0.319388
0 days 00:00:15.270000	-0.241846
0 days 00:00:15.280000	-0.147704
0 days 00:00:15.290000	-0.07731299999999999
0 days 00:00:15.300000	-0.02416
0 days 00:00:15.310000	0.011567000000000001
0 days 00:00:15.320000	0.032368
0 days 00:00:15.330000	0.037869
0 days 00:00:15.340000	0.050512
0 days 00:00:15.350000	0.055178
0 days 00:00:15.360000	0.053517999999999996
0 days 00:00:15.370000	0.042588
0 days 00:00:15.380000	0.024100999999999997
0 days 00:00:15.390000	-0.00172
0 days 00:00:15.400000	-0.020709
0 days 00:00:15.410000	-0.029307999999999997
0 days 00:00:15.420000	-0.013394999999999999
0 days 00:00:15.430000	0.010558
0 days 00:00:15.440000	0.034642
0 days 00:00:15.450000	0.045952999999999994
0 days 00:00:15.460000	0.056375
0 days 00:00:15.470000	0.060092999999999994
0 days 00:00:15.480000	0.06752999999999999
0 days 00:00:15.490000	0.072314
0 days 00:00:15.500000	0.076737
0 days 00:00:15.510000	0.075695
0 days 00:00:15.520000	0.064562
0 days 00:00:15.530000	0.058027999999999996
0 days 00:00:15.540000	0.058745000000000006
0 days 00:00:15.550000	0.055215999999999994
0 days 00:00:15.560000	0.04956
0 days 00:00:15.570000	0.048504000000000005
0 days 00:00:15.580000	0.053819000000000006
0 days 00:00:15.590000	0.060201
0 days 00:00:15.600000	0.06800199999999999
0 days 00:00:15.610000	0.068011
0 days 00:00:15.620000	0.072629
0 days 00:00:15.630000	0.067505
0 days 00:00:15.640000	0.060440999999999995
0 days 00:00:15.650000	0.056109000000000006
0 days 00:00:15.660000	0.047536
0 days 00:00:15.670000	0.058775
0 days 00:00:15.680000	0.078936
0 days 00:00:15.690000	0.098153
0 days 00:00:15.700000	0.108322
0 days 00:00:15.710000	0.085263
0 days 00:00:15.720000	0.030637
0 days 00:00:15.730000	-0.023072
0 days 00:00:15.740000	-0.08100299999999999
0 days 00:00:15.750000	-0.15329
0 days 00:00:15.760000	-0.251328
0 days 00:00:15.770000	-0.36254899999999995
0 days 00:00:15.780000	-0.502393
0 days 00:00:15.790000	-0.738629
0 days 00:00:15.800000	-1.028391
0 days 00:00:15.810000	-1.321541
0 days 00:00:15.820000	-1.6481240000000001
0 days 00:00:15.830000	-2.0233689999999998
0 days 00:00:15.840000	-2.461036
0 days 00:00:15.850000	-2.912184
0 days 00:00:15.860000	-3.3652300000000004
0 days 00:00:15.870000	-3.8341410000000002
0 days 00:00:15.880000	-4.366689
0 days 00:00:15.890000	-4.936605
0 days 00:00:15.900000	-5.566808
0 days 00:00:15.910000	-6.406271
0 days 00:00:15.920000	-7.33182
0 days 00:00:15.930000	-8.286526
0 days 00:00:15.940000	-9.370013
0 days 00:00:15.950000	-10.341963
0 days 00:00:15.960000	-10.631731
0 days 00:00:15.970000	-9.920805999999999
0 days 00:00:15.980000	-9.257629
0 days 00:00:15.990000	-8.535575999999999
0 days 00:00:16	-7.769278
0 days 00:00:16.010000	-6.7439279999999995
0 days 00:00:16.020000	-4.549783000000001
