# Supplementary material for: A topological data analysis-based method for gait signals with an application to the study of multiple sclerosis
Source: PLoS One. 2022 May 13;17(5):e0268475. doi: 10.1371/journal.pone.0268475 (PMC9106173; doi:10.1371/journal.pone.0268475)
Supplement: S1 Data — (ZIP) [file pone.0268475.s005.zip › PlosOneData/Pathological_subjects/MS_85]

	Gyr_Y
0 days 00:00:07.610000	-2.537577
0 days 00:00:07.620000	-3.028993
0 days 00:00:07.630000	-4.0006639999999996
0 days 00:00:07.640000	-4.879221
0 days 00:00:07.650000	-3.7621660000000006
0 days 00:00:07.660000	-2.987532
0 days 00:00:07.670000	-2.834377
0 days 00:00:07.680000	-2.604506
0 days 00:00:07.690000	-2.4495270000000002
0 days 00:00:07.700000	-2.314991
0 days 00:00:07.710000	-2.276608
0 days 00:00:07.720000	-2.2126900000000003
0 days 00:00:07.730000	-2.0440560000000003
0 days 00:00:07.740000	-1.6830509999999999
0 days 00:00:07.750000	-1.406577
0 days 00:00:07.760000	-1.307265
0 days 00:00:07.770000	-1.215999
0 days 00:00:07.780000	-1.082044
0 days 00:00:07.790000	-0.9820770000000001
0 days 00:00:07.800000	-0.661842
0 days 00:00:07.810000	-0.354912
0 days 00:00:07.820000	-0.269325
0 days 00:00:07.830000	-0.259181
0 days 00:00:07.840000	-0.20158099999999998
0 days 00:00:07.850000	-0.180303
0 days 00:00:07.860000	-0.175824
0 days 00:00:07.870000	-0.18021199999999998
0 days 00:00:07.880000	-0.177543
0 days 00:00:07.890000	-0.165883
0 days 00:00:07.900000	-0.156599
0 days 00:00:07.910000	-0.150454
0 days 00:00:07.920000	-0.14928699999999998
0 days 00:00:07.930000	-0.135665
0 days 00:00:07.940000	-0.118953
0 days 00:00:07.950000	-0.10018300000000001
0 days 00:00:07.960000	-0.10987899999999999
0 days 00:00:07.970000	-0.099801
0 days 00:00:07.980000	-0.085823
0 days 00:00:07.990000	-0.034848000000000004
0 days 00:00:08	0.035911
0 days 00:00:08.010000	0.12109400000000001
0 days 00:00:08.020000	0.21731199999999998
0 days 00:00:08.030000	0.287659
0 days 00:00:08.040000	0.276301
0 days 00:00:08.050000	0.272884
0 days 00:00:08.060000	0.258999
0 days 00:00:08.070000	0.229679
0 days 00:00:08.080000	0.20574099999999998
0 days 00:00:08.090000	0.205952
0 days 00:00:08.100000	0.212979
0 days 00:00:08.110000	0.218279
0 days 00:00:08.120000	0.191871
0 days 00:00:08.130000	0.13881
0 days 00:00:08.140000	0.060487
0 days 00:00:08.150000	0.006086
0 days 00:00:08.160000	-0.055267
0 days 00:00:08.170000	-0.11377000000000001
0 days 00:00:08.180000	-0.164926
0 days 00:00:08.190000	-0.212071
0 days 00:00:08.200000	-0.280035
0 days 00:00:08.210000	-0.365938
0 days 00:00:08.220000	-0.529184
0 days 00:00:08.230000	-0.729477
0 days 00:00:08.240000	-1.062133
0 days 00:00:08.250000	-1.351907
0 days 00:00:08.260000	-1.687745
0 days 00:00:08.270000	-2.086138
0 days 00:00:08.280000	-2.506834
0 days 00:00:08.290000	-2.944927
0 days 00:00:08.300000	-3.4516480000000005
0 days 00:00:08.310000	-3.991311
0 days 00:00:08.320000	-4.527668
0 days 00:00:08.330000	-5.060002
0 days 00:00:08.340000	-5.705046
0 days 00:00:08.350000	-6.522785
0 days 00:00:08.360000	-7.422776
0 days 00:00:08.370000	-8.428059
0 days 00:00:08.380000	-9.415123
0 days 00:00:08.390000	-9.873234
0 days 00:00:08.400000	-9.612011
0 days 00:00:08.410000	-9.216526
0 days 00:00:08.420000	-8.953721
0 days 00:00:08.430000	-8.746999
0 days 00:00:08.440000	-7.814458
0 days 00:00:08.450000	-6.334122
0 days 00:00:08.460000	-4.881487
0 days 00:00:08.470000	-3.145253
0 days 00:00:08.480000	-0.6347079999999999
0 days 00:00:08.490000	1.487693
0 days 00:00:08.500000	4.6163739999999995
0 days 00:00:08.510000	4.7387559999999995
0 days 00:00:08.520000	4.182355
0 days 00:00:08.530000	4.005875
0 days 00:00:08.540000	3.938533
0 days 00:00:08.550000	4.215288
0 days 00:00:08.560000	4.727217
0 days 00:00:08.570000	5.196256
0 days 00:00:08.580000	5.495502
0 days 00:00:08.590000	5.638812000000001
0 days 00:00:08.600000	5.688804
0 days 00:00:08.610000	5.667698000000001
0 days 00:00:08.620000	5.600569999999999
0 days 00:00:08.630000	5.558731
0 days 00:00:08.640000	5.599382
0 days 00:00:08.650000	5.743094
0 days 00:00:08.660000	5.97409
0 days 00:00:08.670000	6.249583
0 days 00:00:08.680000	6.45486
0 days 00:00:08.690000	6.558742
0 days 00:00:08.700000	6.617055000000001
0 days 00:00:08.710000	6.691489
0 days 00:00:08.720000	6.861806
0 days 00:00:08.730000	7.102438
0 days 00:00:08.740000	7.4200669999999995
0 days 00:00:08.750000	7.655810000000001
0 days 00:00:08.760000	7.3380279999999996
0 days 00:00:08.770000	6.863739999999999
0 days 00:00:08.780000	6.508335
0 days 00:00:08.790000	6.127346
0 days 00:00:08.800000	5.416769
0 days 00:00:08.810000	4.630807
0 days 00:00:08.820000	3.7176099999999996
0 days 00:00:08.830000	2.363233
0 days 00:00:08.840000	1.092134
0 days 00:00:08.850000	0.261922
0 days 00:00:08.860000	-0.30232800000000004
0 days 00:00:08.870000	-0.9314049999999999
0 days 00:00:08.880000	-1.641603
0 days 00:00:08.890000	-2.862604
0 days 00:00:08.900000	-2.238543
0 days 00:00:08.910000	-5.52329
0 days 00:00:08.920000	-6.416182
0 days 00:00:08.930000	-4.12397
0 days 00:00:08.940000	-3.9511410000000002
0 days 00:00:08.950000	-3.6603120000000002
0 days 00:00:08.960000	-3.459747
0 days 00:00:08.970000	-3.282857
0 days 00:00:08.980000	-3.1245130000000003
0 days 00:00:08.990000	-2.904274
0 days 00:00:09	-2.591109
0 days 00:00:09.010000	-2.349999
0 days 00:00:09.020000	-2.267676
0 days 00:00:09.030000	-2.24199
0 days 00:00:09.040000	-2.214962
0 days 00:00:09.050000	-1.862752
0 days 00:00:09.060000	-0.750889
0 days 00:00:09.070000	-0.35240900000000003
0 days 00:00:09.080000	-0.28217600000000004
0 days 00:00:09.090000	-0.18776800000000002
0 days 00:00:09.100000	-0.107423
0 days 00:00:09.110000	-0.050776999999999996
0 days 00:00:09.120000	0.038383999999999995
0 days 00:00:09.130000	0.086273
0 days 00:00:09.140000	0.126039
0 days 00:00:09.150000	0.15043800000000002
0 days 00:00:09.160000	0.171002
0 days 00:00:09.170000	0.19531099999999998
0 days 00:00:09.180000	0.179955
0 days 00:00:09.190000	0.18243099999999998
0 days 00:00:09.200000	0.188462
0 days 00:00:09.210000	0.170703
0 days 00:00:09.220000	0.130397
0 days 00:00:09.230000	0.048229
0 days 00:00:09.240000	-0.013133
0 days 00:00:09.250000	-0.059253
0 days 00:00:09.260000	-0.087935
0 days 00:00:09.270000	-0.108411
0 days 00:00:09.280000	-0.114401
0 days 00:00:09.290000	-0.10281099999999999
0 days 00:00:09.300000	-0.09347899999999999
0 days 00:00:09.310000	-0.098339
0 days 00:00:09.320000	-0.118595
0 days 00:00:09.330000	-0.177815
0 days 00:00:09.340000	-0.250646
0 days 00:00:09.350000	-0.348559
0 days 00:00:09.360000	-0.474862
0 days 00:00:09.370000	-0.609719
0 days 00:00:09.380000	-0.776878
0 days 00:00:09.390000	-0.952825
0 days 00:00:09.400000	-1.14317
0 days 00:00:09.410000	-1.316384
0 days 00:00:09.420000	-1.4870459999999999
0 days 00:00:09.430000	-1.6845330000000003
0 days 00:00:09.440000	-1.975409
0 days 00:00:09.450000	-2.189075
0 days 00:00:09.460000	-2.4742490000000004
0 days 00:00:09.470000	-2.811411
0 days 00:00:09.480000	-3.191672
0 days 00:00:09.490000	-3.6269099999999996
0 days 00:00:09.500000	-4.157438
0 days 00:00:09.510000	-4.83191
0 days 00:00:09.520000	-5.543049
0 days 00:00:09.530000	-6.310096
0 days 00:00:09.540000	-7.167953999999999
0 days 00:00:09.550000	-8.063946000000001
0 days 00:00:09.560000	-8.929223
0 days 00:00:09.570000	-9.279929
0 days 00:00:09.580000	-8.909567
0 days 00:00:09.590000	-8.916242
0 days 00:00:09.600000	-8.870777
0 days 00:00:09.610000	-8.958159
0 days 00:00:09.620000	-8.186648
0 days 00:00:09.630000	-6.669202
0 days 00:00:09.640000	-4.905602
0 days 00:00:09.650000	-3.09112
0 days 00:00:09.660000	-0.211125
0 days 00:00:09.670000	2.118852
0 days 00:00:09.680000	5.086092
0 days 00:00:09.690000	5.27924
0 days 00:00:09.700000	4.8372150000000005
0 days 00:00:09.710000	4.8398959999999995
0 days 00:00:09.720000	4.781225
0 days 00:00:09.730000	4.925330000000001
0 days 00:00:09.740000	5.212753
0 days 00:00:09.750000	5.439266
0 days 00:00:09.760000	5.570599
0 days 00:00:09.770000	5.650828
0 days 00:00:09.780000	5.6767959999999995
0 days 00:00:09.790000	5.6855199999999995
0 days 00:00:09.800000	5.681932
0 days 00:00:09.810000	5.689956
0 days 00:00:09.820000	5.737141
0 days 00:00:09.830000	5.84278
0 days 00:00:09.840000	5.993524
0 days 00:00:09.850000	6.187186
0 days 00:00:09.860000	6.383630999999999
0 days 00:00:09.870000	6.562092999999999
0 days 00:00:09.880000	6.719179
0 days 00:00:09.890000	6.856456
0 days 00:00:09.900000	7.003486
0 days 00:00:09.910000	7.2383869999999995
0 days 00:00:09.920000	7.567479
0 days 00:00:09.930000	7.6070850000000005
0 days 00:00:09.940000	7.443622
0 days 00:00:09.950000	7.244364999999999
0 days 00:00:09.960000	6.976468
0 days 00:00:09.970000	6.380946
0 days 00:00:09.980000	5.103088
0 days 00:00:09.990000	3.443492
0 days 00:00:10	2.246279
0 days 00:00:10.010000	1.287223
0 days 00:00:10.020000	0.20994699999999997
0 days 00:00:10.030000	-0.955169
0 days 00:00:10.040000	-1.941777
0 days 00:00:10.050000	-3.5748629999999997
0 days 00:00:10.060000	-2.972111
0 days 00:00:10.070000	-4.6009150000000005
0 days 00:00:10.080000	-5.572045
0 days 00:00:10.090000	-3.7516190000000003
0 days 00:00:10.100000	-3.693015
0 days 00:00:10.110000	-3.541271
0 days 00:00:10.120000	-3.2955730000000005
0 days 00:00:10.130000	-3.2409
0 days 00:00:10.140000	-3.143591
0 days 00:00:10.150000	-2.958786
0 days 00:00:10.160000	-2.55583
0 days 00:00:10.170000	-2.252041
0 days 00:00:10.180000	-2.052159
0 days 00:00:10.190000	-1.875091
0 days 00:00:10.200000	-1.686077
0 days 00:00:10.210000	-0.961556
0 days 00:00:10.220000	-0.47280500000000003
0 days 00:00:10.230000	-0.346518
0 days 00:00:10.240000	-0.19611199999999998
0 days 00:00:10.250000	-0.073655
0 days 00:00:10.260000	-0.030055000000000002
0 days 00:00:10.270000	0.019133
0 days 00:00:10.280000	0.045614
0 days 00:00:10.290000	0.04845
0 days 00:00:10.300000	0.037416000000000005
0 days 00:00:10.310000	2.8000000000000003e-05
0 days 00:00:10.320000	-0.032539
0 days 00:00:10.330000	-0.07482
0 days 00:00:10.340000	-0.134233
0 days 00:00:10.350000	-0.21489699999999998
0 days 00:00:10.360000	-0.270484
0 days 00:00:10.370000	-0.322336
0 days 00:00:10.380000	-0.359666
0 days 00:00:10.390000	-0.386046
0 days 00:00:10.400000	-0.410995
0 days 00:00:10.410000	-0.42884099999999997
0 days 00:00:10.420000	-0.424755
0 days 00:00:10.430000	-0.368172
0 days 00:00:10.440000	-0.270413
0 days 00:00:10.450000	-0.19568
0 days 00:00:10.460000	-0.147076
0 days 00:00:10.470000	-0.123919
0 days 00:00:10.480000	-0.121574
0 days 00:00:10.490000	-0.130925
0 days 00:00:10.500000	-0.125069
0 days 00:00:10.510000	-0.119452
0 days 00:00:10.520000	-0.11846400000000001
0 days 00:00:10.530000	-0.11767799999999999
0 days 00:00:10.540000	-0.126532
0 days 00:00:10.550000	-0.153501
0 days 00:00:10.560000	-0.186222
0 days 00:00:10.570000	-0.23337199999999997
0 days 00:00:10.580000	-0.35058
0 days 00:00:10.590000	-0.546458
0 days 00:00:10.600000	-0.693441
0 days 00:00:10.610000	-0.9109290000000001
0 days 00:00:10.620000	-1.098196
0 days 00:00:10.630000	-1.269301
0 days 00:00:10.640000	-1.542116
0 days 00:00:10.650000	-1.8368630000000001
0 days 00:00:10.660000	-2.181286
0 days 00:00:10.670000	-2.63322
0 days 00:00:10.680000	-3.184471
0 days 00:00:10.690000	-3.7430760000000003
0 days 00:00:10.700000	-4.381151999999999
0 days 00:00:10.710000	-5.2271790000000005
0 days 00:00:10.720000	-6.316799
0 days 00:00:10.730000	-7.535546000000001
0 days 00:00:10.740000	-8.724976
0 days 00:00:10.750000	-9.548355
0 days 00:00:10.760000	-9.774514
0 days 00:00:10.770000	-9.262425
0 days 00:00:10.780000	-8.816406
0 days 00:00:10.790000	-8.667497000000001
0 days 00:00:10.800000	-8.291565
0 days 00:00:10.810000	-6.966137
0 days 00:00:10.820000	-5.45955
0 days 00:00:10.830000	-3.78577
0 days 00:00:10.840000	-1.2180090000000001
