# Supplementary material for: A topological data analysis-based method for gait signals with an application to the study of multiple sclerosis
Source: PLoS One. 2022 May 13;17(5):e0268475. doi: 10.1371/journal.pone.0268475 (PMC9106173; doi:10.1371/journal.pone.0268475)
Supplement: S1 Data — (ZIP) [file pone.0268475.s005.zip › PlosOneData/Pathological_subjects/MS_223]

	Gyr_Y
0 days 00:00:12.160000	-1.882811
0 days 00:00:12.170000	-1.159945
0 days 00:00:12.180000	-4.651014
0 days 00:00:12.190000	-4.152257
0 days 00:00:12.200000	-3.066754
0 days 00:00:12.210000	-4.180708999999999
0 days 00:00:12.220000	-4.415808
0 days 00:00:12.230000	-2.2325060000000003
0 days 00:00:12.240000	-0.874081
0 days 00:00:12.250000	-0.31877
0 days 00:00:12.260000	-0.358813
0 days 00:00:12.270000	-0.313664
0 days 00:00:12.280000	-0.26612800000000003
0 days 00:00:12.290000	-0.148727
0 days 00:00:12.300000	-0.060196000000000006
0 days 00:00:12.310000	0.008503
0 days 00:00:12.320000	0.05161
0 days 00:00:12.330000	0.06940199999999999
0 days 00:00:12.340000	0.08204700000000001
0 days 00:00:12.350000	0.085904
0 days 00:00:12.360000	0.080198
0 days 00:00:12.370000	0.052791
0 days 00:00:12.380000	0.012145
0 days 00:00:12.390000	-0.041097
0 days 00:00:12.400000	-0.084685
0 days 00:00:12.410000	-0.083013
0 days 00:00:12.420000	-0.063205
0 days 00:00:12.430000	-0.040955
0 days 00:00:12.440000	-0.019541
0 days 00:00:12.450000	0.0070680000000000005
0 days 00:00:12.460000	0.029606
0 days 00:00:12.470000	0.047207
0 days 00:00:12.480000	0.06249299999999999
0 days 00:00:12.490000	0.071064
0 days 00:00:12.500000	0.07205399999999999
0 days 00:00:12.510000	0.06636900000000001
0 days 00:00:12.520000	0.059111000000000004
0 days 00:00:12.530000	0.046017
0 days 00:00:12.540000	0.030944
0 days 00:00:12.550000	0.028158
0 days 00:00:12.560000	0.038887
0 days 00:00:12.570000	0.059161
0 days 00:00:12.580000	0.070226
0 days 00:00:12.590000	0.086268
0 days 00:00:12.600000	0.11026199999999999
0 days 00:00:12.610000	0.125225
0 days 00:00:12.620000	0.14502
0 days 00:00:12.630000	0.167743
0 days 00:00:12.640000	0.163227
0 days 00:00:12.650000	0.13484100000000002
0 days 00:00:12.660000	0.12570499999999998
0 days 00:00:12.670000	0.12253499999999999
0 days 00:00:12.680000	0.11018599999999999
0 days 00:00:12.690000	0.087142
0 days 00:00:12.700000	0.023454
0 days 00:00:12.710000	-0.053616
0 days 00:00:12.720000	-0.139255
0 days 00:00:12.730000	-0.250242
0 days 00:00:12.740000	-0.384716
0 days 00:00:12.750000	-0.561992
0 days 00:00:12.760000	-0.830435
0 days 00:00:12.770000	-1.1830450000000001
0 days 00:00:12.780000	-1.5334510000000001
0 days 00:00:12.790000	-1.926723
0 days 00:00:12.800000	-2.339465
0 days 00:00:12.810000	-2.76914
0 days 00:00:12.820000	-3.225688
0 days 00:00:12.830000	-3.728081
0 days 00:00:12.840000	-4.324545
0 days 00:00:12.850000	-5.072471
0 days 00:00:12.860000	-5.921941
0 days 00:00:12.870000	-6.8291699999999995
0 days 00:00:12.880000	-7.8433839999999995
0 days 00:00:12.890000	-9.178853
0 days 00:00:12.900000	-10.500019
0 days 00:00:12.910000	-11.167879
0 days 00:00:12.920000	-10.844723
0 days 00:00:12.930000	-9.6316
0 days 00:00:12.940000	-8.479564
0 days 00:00:12.950000	-7.5216389999999995
0 days 00:00:12.960000	-6.654111
0 days 00:00:12.970000	-5.215001999999999
0 days 00:00:12.980000	-3.463369
0 days 00:00:12.990000	-1.228207
0 days 00:00:13	2.276462
0 days 00:00:13.010000	4.09403
0 days 00:00:13.020000	4.390296
0 days 00:00:13.030000	4.321244
0 days 00:00:13.040000	4.2781839999999995
0 days 00:00:13.050000	4.401996
0 days 00:00:13.060000	4.661225
0 days 00:00:13.070000	5.105832
0 days 00:00:13.080000	5.56053
0 days 00:00:13.090000	5.971389
0 days 00:00:13.100000	6.348845
0 days 00:00:13.110000	6.674287
0 days 00:00:13.120000	6.932633
0 days 00:00:13.130000	7.085692999999999
0 days 00:00:13.140000	7.084499
0 days 00:00:13.150000	6.98486
0 days 00:00:13.160000	6.842003999999999
0 days 00:00:13.170000	6.658308
0 days 00:00:13.180000	6.345388
0 days 00:00:13.190000	5.838430000000001
0 days 00:00:13.200000	5.270653
0 days 00:00:13.210000	4.829197
0 days 00:00:13.220000	4.594056
0 days 00:00:13.230000	4.489063
0 days 00:00:13.240000	4.307612000000001
0 days 00:00:13.250000	3.9096339999999996
0 days 00:00:13.260000	3.273587
0 days 00:00:13.270000	2.572397
0 days 00:00:13.280000	2.033474
0 days 00:00:13.290000	1.82602
0 days 00:00:13.300000	1.822943
0 days 00:00:13.310000	1.709024
0 days 00:00:13.320000	1.2257959999999999
0 days 00:00:13.330000	0.416734
0 days 00:00:13.340000	-0.24451199999999998
0 days 00:00:13.350000	-0.7010029999999999
0 days 00:00:13.360000	-0.9660200000000001
0 days 00:00:13.370000	-2.209635
0 days 00:00:13.380000	-1.174051
0 days 00:00:13.390000	-4.359739
0 days 00:00:13.400000	-4.830333
0 days 00:00:13.410000	-3.8649150000000003
0 days 00:00:13.420000	-4.820398
0 days 00:00:13.430000	-5.070180000000001
0 days 00:00:13.440000	-1.989886
0 days 00:00:13.450000	-0.944564
0 days 00:00:13.460000	-0.501762
0 days 00:00:13.470000	-0.381801
0 days 00:00:13.480000	-0.23246799999999998
0 days 00:00:13.490000	-0.093931
0 days 00:00:13.500000	0.047632
0 days 00:00:13.510000	0.145779
0 days 00:00:13.520000	0.19923
0 days 00:00:13.530000	0.20725900000000003
0 days 00:00:13.540000	0.18173699999999998
0 days 00:00:13.550000	0.151922
0 days 00:00:13.560000	0.134772
0 days 00:00:13.570000	0.11775
0 days 00:00:13.580000	0.076272
0 days 00:00:13.590000	0.037406
0 days 00:00:13.600000	0.014744
0 days 00:00:13.610000	0.026031
0 days 00:00:13.620000	0.059427999999999995
0 days 00:00:13.630000	0.094071
0 days 00:00:13.640000	0.115791
0 days 00:00:13.650000	0.14443399999999998
0 days 00:00:13.660000	0.163546
0 days 00:00:13.670000	0.174127
0 days 00:00:13.680000	0.171053
0 days 00:00:13.690000	0.158072
0 days 00:00:13.700000	0.135491
0 days 00:00:13.710000	0.109526
0 days 00:00:13.720000	0.075401
0 days 00:00:13.730000	0.060155999999999994
0 days 00:00:13.740000	0.035541
0 days 00:00:13.750000	0.013356999999999999
0 days 00:00:13.760000	-0.00619
0 days 00:00:13.770000	-0.015211
0 days 00:00:13.780000	-0.018765999999999998
0 days 00:00:13.790000	-0.019116
0 days 00:00:13.800000	-0.01124
0 days 00:00:13.810000	0.013219999999999999
0 days 00:00:13.820000	0.042988
0 days 00:00:13.830000	0.062202999999999994
0 days 00:00:13.840000	0.066618
0 days 00:00:13.850000	0.071857
0 days 00:00:13.860000	0.053292
0 days 00:00:13.870000	0.034131
0 days 00:00:13.880000	-0.015924
0 days 00:00:13.890000	-0.072409
0 days 00:00:13.900000	-0.119315
0 days 00:00:13.910000	-0.198987
0 days 00:00:13.920000	-0.326882
0 days 00:00:13.930000	-0.502099
0 days 00:00:13.940000	-0.740225
0 days 00:00:13.950000	-1.034935
0 days 00:00:13.960000	-1.3429870000000002
0 days 00:00:13.970000	-1.720566
0 days 00:00:13.980000	-2.114783
0 days 00:00:13.990000	-2.505969
0 days 00:00:14	-2.879282
0 days 00:00:14.010000	-3.275029
0 days 00:00:14.020000	-3.707718
0 days 00:00:14.030000	-4.206773
0 days 00:00:14.040000	-4.775665
0 days 00:00:14.050000	-5.504256
0 days 00:00:14.060000	-6.34659
0 days 00:00:14.070000	-7.382308
0 days 00:00:14.080000	-8.708921
0 days 00:00:14.090000	-10.254197
0 days 00:00:14.100000	-11.467545
0 days 00:00:14.110000	-11.742224
0 days 00:00:14.120000	-10.901577
0 days 00:00:14.130000	-9.644353
0 days 00:00:14.140000	-8.351859
0 days 00:00:14.150000	-7.138856
0 days 00:00:14.160000	-5.802127
0 days 00:00:14.170000	-3.6112040000000003
0 days 00:00:14.180000	-1.788802
0 days 00:00:14.190000	2.063327
0 days 00:00:14.200000	4.531982
0 days 00:00:14.210000	5.026773
0 days 00:00:14.220000	4.824991000000001
0 days 00:00:14.230000	4.6860610000000005
0 days 00:00:14.240000	4.8016239999999994
0 days 00:00:14.250000	5.03029
0 days 00:00:14.260000	5.370721
0 days 00:00:14.270000	5.72849
0 days 00:00:14.280000	6.088887000000001
0 days 00:00:14.290000	6.450411
0 days 00:00:14.300000	6.728599000000001
0 days 00:00:14.310000	6.930447999999999
0 days 00:00:14.320000	7.020726
0 days 00:00:14.330000	7.004222
0 days 00:00:14.340000	6.957367
0 days 00:00:14.350000	6.925884
0 days 00:00:14.360000	6.881302000000001
0 days 00:00:14.370000	6.699955
0 days 00:00:14.380000	6.293604
0 days 00:00:14.390000	5.743148000000001
0 days 00:00:14.400000	5.205858999999999
0 days 00:00:14.410000	4.891321
0 days 00:00:14.420000	4.7971449999999995
0 days 00:00:14.430000	4.731751
0 days 00:00:14.440000	4.495435
0 days 00:00:14.450000	4.019842
0 days 00:00:14.460000	3.3015440000000003
0 days 00:00:14.470000	2.512197
0 days 00:00:14.480000	1.8500990000000002
0 days 00:00:14.490000	1.2762950000000002
0 days 00:00:14.500000	0.667546
0 days 00:00:14.510000	-0.072936
0 days 00:00:14.520000	-0.947952
0 days 00:00:14.530000	-1.709711
0 days 00:00:14.540000	-2.179265
0 days 00:00:14.550000	-2.871553
0 days 00:00:14.560000	-2.231534
0 days 00:00:14.570000	-5.372394
0 days 00:00:14.580000	-5.1107629999999995
0 days 00:00:14.590000	-3.773048
0 days 00:00:14.600000	-4.546761
0 days 00:00:14.610000	-5.160868
0 days 00:00:14.620000	-3.976382
0 days 00:00:14.630000	-0.8654940000000001
0 days 00:00:14.640000	-0.155883
0 days 00:00:14.650000	-0.118099
0 days 00:00:14.660000	-0.139397
0 days 00:00:14.670000	-0.11813699999999999
0 days 00:00:14.680000	-0.034019
0 days 00:00:14.690000	0.051677999999999995
0 days 00:00:14.700000	0.075512
0 days 00:00:14.710000	0.10708
0 days 00:00:14.720000	0.123396
0 days 00:00:14.730000	0.111877
0 days 00:00:14.740000	0.10146799999999999
0 days 00:00:14.750000	0.085961
0 days 00:00:14.760000	0.075623
0 days 00:00:14.770000	0.068415
0 days 00:00:14.780000	0.045541000000000005
0 days 00:00:14.790000	0.017446
0 days 00:00:14.800000	0.001
0 days 00:00:14.810000	-0.021237
0 days 00:00:14.820000	0.00686
0 days 00:00:14.830000	0.039518
0 days 00:00:14.840000	0.06136799999999999
0 days 00:00:14.850000	0.076146
0 days 00:00:14.860000	0.081346
0 days 00:00:14.870000	0.083945
0 days 00:00:14.880000	0.079452
0 days 00:00:14.890000	0.081973
0 days 00:00:14.900000	0.070103
0 days 00:00:14.910000	0.07560900000000001
0 days 00:00:14.920000	0.066811
0 days 00:00:14.930000	0.06975
0 days 00:00:14.940000	0.083892
0 days 00:00:14.950000	0.101076
0 days 00:00:14.960000	0.12369200000000001
0 days 00:00:14.970000	0.14790899999999998
0 days 00:00:14.980000	0.170261
0 days 00:00:14.990000	0.181068
0 days 00:00:15	0.195072
0 days 00:00:15.010000	0.21472
0 days 00:00:15.020000	0.20663099999999998
0 days 00:00:15.030000	0.17053
0 days 00:00:15.040000	0.116323
0 days 00:00:15.050000	0.084073
0 days 00:00:15.060000	0.044427
0 days 00:00:15.070000	-0.0028469999999999997
0 days 00:00:15.080000	-0.063229
0 days 00:00:15.090000	-0.122858
0 days 00:00:15.100000	-0.201355
0 days 00:00:15.110000	-0.302602
0 days 00:00:15.120000	-0.411771
0 days 00:00:15.130000	-0.542127
0 days 00:00:15.140000	-0.7144659999999999
0 days 00:00:15.150000	-0.947772
0 days 00:00:15.160000	-1.200161
0 days 00:00:15.170000	-1.5073590000000001
0 days 00:00:15.180000	-1.833926
0 days 00:00:15.190000	-2.1678509999999998
0 days 00:00:15.200000	-2.505867
0 days 00:00:15.210000	-2.877318
0 days 00:00:15.220000	-3.297343
0 days 00:00:15.230000	-3.7913870000000003
0 days 00:00:15.240000	-4.403230000000001
0 days 00:00:15.250000	-5.125975
0 days 00:00:15.260000	-5.96138
0 days 00:00:15.270000	-6.977675
0 days 00:00:15.280000	-8.252678
0 days 00:00:15.290000	-9.695718
0 days 00:00:15.300000	-10.98035
0 days 00:00:15.310000	-11.346848
0 days 00:00:15.320000	-10.679903
0 days 00:00:15.330000	-9.501722000000001
0 days 00:00:15.340000	-8.273850999999999
0 days 00:00:15.350000	-7.239286
0 days 00:00:15.360000	-6.135217
0 days 00:00:15.370000	-4.271461
0 days 00:00:15.380000	-2.145064
0 days 00:00:15.390000	1.540951
0 days 00:00:15.400000	4.038931
0 days 00:00:15.410000	4.41581
0 days 00:00:15.420000	4.09955
0 days 00:00:15.430000	3.934424
0 days 00:00:15.440000	4.049883
0 days 00:00:15.450000	4.473347
0 days 00:00:15.460000	5.120602
0 days 00:00:15.470000	5.84344
0 days 00:00:15.480000	6.426451
0 days 00:00:15.490000	6.756628999999999
0 days 00:00:15.500000	6.852789
0 days 00:00:15.510000	6.832949
0 days 00:00:15.520000	6.732912
0 days 00:00:15.530000	6.586994
0 days 00:00:15.540000	6.458648
0 days 00:00:15.550000	6.336618
0 days 00:00:15.560000	6.158175
0 days 00:00:15.570000	5.854189
0 days 00:00:15.580000	5.31086
0 days 00:00:15.590000	4.6646339999999995
0 days 00:00:15.600000	4.1386519999999996
0 days 00:00:15.610000	3.8914089999999995
0 days 00:00:15.620000	3.855725
0 days 00:00:15.630000	3.9004550000000004
0 days 00:00:15.640000	3.818536
0 days 00:00:15.650000	3.5251940000000004
0 days 00:00:15.660000	3.013064
0 days 00:00:15.670000	2.600084
0 days 00:00:15.680000	2.354795
0 days 00:00:15.690000	2.232718
0 days 00:00:15.700000	2.110655
0 days 00:00:15.710000	1.9443080000000001
0 days 00:00:15.720000	1.486764
0 days 00:00:15.730000	0.688418
0 days 00:00:15.740000	-0.06021
0 days 00:00:15.750000	-0.669185
0 days 00:00:15.760000	-1.0853700000000002
0 days 00:00:15.770000	-1.298417
0 days 00:00:15.780000	-2.060648
0 days 00:00:15.790000	-1.1665219999999998
0 days 00:00:15.800000	-3.0292220000000003
0 days 00:00:15.810000	-5.276927
0 days 00:00:15.820000	-3.7362260000000003
0 days 00:00:15.830000	-3.262458
0 days 00:00:15.840000	-4.586833
0 days 00:00:15.850000	-4.760024
0 days 00:00:15.860000	-3.211129
0 days 00:00:15.870000	-0.772145
0 days 00:00:15.880000	-0.47923999999999994
0 days 00:00:15.890000	-0.394391
0 days 00:00:15.900000	-0.33564
0 days 00:00:15.910000	-0.23306100000000002
0 days 00:00:15.920000	-0.126547
0 days 00:00:15.930000	-0.024552
0 days 00:00:15.940000	0.017096
0 days 00:00:15.950000	0.034991
0 days 00:00:15.960000	0.023602
0 days 00:00:15.970000	0.014057
0 days 00:00:15.980000	0.010440000000000001
0 days 00:00:15.990000	0.009781
0 days 00:00:16	0.020350999999999998
0 days 00:00:16.010000	0.037157
0 days 00:00:16.020000	0.043914
0 days 00:00:16.030000	0.036644
0 days 00:00:16.040000	0.00995
0 days 00:00:16.050000	0.018226
0 days 00:00:16.060000	0.037799
0 days 00:00:16.070000	0.069285
0 days 00:00:16.080000	0.09672599999999999
0 days 00:00:16.090000	0.127065
0 days 00:00:16.100000	0.157735
0 days 00:00:16.110000	0.181763
0 days 00:00:16.120000	0.230077
0 days 00:00:16.130000	0.201656
0 days 00:00:16.140000	0.182506
0 days 00:00:16.150000	0.12443800000000001
0 days 00:00:16.160000	0.067867
0 days 00:00:16.170000	0.041172
0 days 00:00:16.180000	0.021881
0 days 00:00:16.190000	0.01587
0 days 00:00:16.200000	0.016962
0 days 00:00:16.210000	0.021753
0 days 00:00:16.220000	0.036098000000000005
0 days 00:00:16.230000	0.034726
0 days 00:00:16.240000	0.042052
0 days 00:00:16.250000	0.040309
0 days 00:00:16.260000	0.036877999999999994
0 days 00:00:16.270000	0.035149
0 days 00:00:16.280000	0.022938999999999998
0 days 00:00:16.290000	0.022811
0 days 00:00:16.300000	0.032005
0 days 00:00:16.310000	0.040861
0 days 00:00:16.320000	0.050711
0 days 00:00:16.330000	0.064621
0 days 00:00:16.340000	0.07111100000000001
0 days 00:00:16.350000	0.068372
0 days 00:00:16.360000	0.060173000000000004
0 days 00:00:16.370000	0.035037
0 days 00:00:16.380000	0.013753999999999999
0 days 00:00:16.390000	-0.024166
0 days 00:00:16.400000	-0.057352999999999994
0 days 00:00:16.410000	-0.104648
0 days 00:00:16.420000	-0.138149
0 days 00:00:16.430000	-0.19422899999999998
0 days 00:00:16.440000	-0.257986
0 days 00:00:16.450000	-0.347081
0 days 00:00:16.460000	-0.452234
0 days 00:00:16.470000	-0.572627
0 days 00:00:16.480000	-0.726965
0 days 00:00:16.490000	-0.9021129999999999
0 days 00:00:16.500000	-1.092902
0 days 00:00:16.510000	-1.279101
0 days 00:00:16.520000	-1.472781
0 days 00:00:16.530000	-1.6972509999999998
0 days 00:00:16.540000	-1.9596759999999998
0 days 00:00:16.550000	-2.251034
0 days 00:00:16.560000	-2.599507
0 days 00:00:16.570000	-3.021383
0 days 00:00:16.580000	-3.590447
0 days 00:00:16.590000	-4.355754
0 days 00:00:16.600000	-5.319977
0 days 00:00:16.610000	-6.460217
0 days 00:00:16.620000	-7.632979
0 days 00:00:16.630000	-8.815622
0 days 00:00:16.640000	-9.915069
0 days 00:00:16.650000	-10.705776
0 days 00:00:16.660000	-10.589947
0 days 00:00:16.670000	-9.50113
0 days 00:00:16.680000	-8.437759
0 days 00:00:16.690000	-7.425388000000001
0 days 00:00:16.700000	-6.211304
0 days 00:00:16.710000	-4.673826999999999
0 days 00:00:16.720000	-2.453992
0 days 00:00:16.730000	-0.91807
