# Supplementary material for: A topological data analysis-based method for gait signals with an application to the study of multiple sclerosis
Source: PLoS One. 2022 May 13;17(5):e0268475. doi: 10.1371/journal.pone.0268475 (PMC9106173; doi:10.1371/journal.pone.0268475)
Supplement: S1 Data — (ZIP) [file pone.0268475.s005.zip › PlosOneData/Pathological_subjects/MS_71]

	Gyr_Y
0 days 00:00:16.320000	-0.611056
0 days 00:00:16.330000	-1.849107
0 days 00:00:16.340000	-3.004566
0 days 00:00:16.350000	-2.82959
0 days 00:00:16.360000	-1.8509810000000002
0 days 00:00:16.370000	-2.160934
0 days 00:00:16.380000	-1.594581
0 days 00:00:16.390000	0.033594
0 days 00:00:16.400000	-0.014559
0 days 00:00:16.410000	-0.221282
0 days 00:00:16.420000	-0.42005200000000004
0 days 00:00:16.430000	-0.274041
0 days 00:00:16.440000	-0.148857
0 days 00:00:16.450000	-0.10678800000000001
0 days 00:00:16.460000	-0.06998099999999999
0 days 00:00:16.470000	-0.045846
0 days 00:00:16.480000	-0.019934
0 days 00:00:16.490000	-0.014015999999999999
0 days 00:00:16.500000	0.017496
0 days 00:00:16.510000	0.034277999999999996
0 days 00:00:16.520000	0.023479
0 days 00:00:16.530000	0.010343000000000001
0 days 00:00:16.540000	0.011243000000000001
0 days 00:00:16.550000	0.012483
0 days 00:00:16.560000	0.011954000000000001
0 days 00:00:16.570000	-0.004988
0 days 00:00:16.580000	-0.012855000000000002
0 days 00:00:16.590000	-0.013942
0 days 00:00:16.600000	-0.008022
0 days 00:00:16.610000	0.001983
0 days 00:00:16.620000	0.01408
0 days 00:00:16.630000	0.017064
0 days 00:00:16.640000	0.028589
0 days 00:00:16.650000	0.024059
0 days 00:00:16.660000	0.011844
0 days 00:00:16.670000	-0.0010220000000000001
0 days 00:00:16.680000	-0.009229000000000001
0 days 00:00:16.690000	-0.027888
0 days 00:00:16.700000	-0.046017
0 days 00:00:16.710000	-0.058051
0 days 00:00:16.720000	-0.076918
0 days 00:00:16.730000	-0.07410499999999999
0 days 00:00:16.740000	-0.065398
0 days 00:00:16.750000	-0.046232999999999996
0 days 00:00:16.760000	-0.016238
0 days 00:00:16.770000	0.026558999999999996
0 days 00:00:16.780000	0.073809
0 days 00:00:16.790000	0.105727
0 days 00:00:16.800000	0.115254
0 days 00:00:16.810000	0.10400999999999999
0 days 00:00:16.820000	0.08217100000000001
0 days 00:00:16.830000	0.046787999999999996
0 days 00:00:16.840000	-0.005993
0 days 00:00:16.850000	-0.062988
0 days 00:00:16.860000	-0.13766199999999998
0 days 00:00:16.870000	-0.23387600000000003
0 days 00:00:16.880000	-0.338127
0 days 00:00:16.890000	-0.47446400000000005
0 days 00:00:16.900000	-0.61374
0 days 00:00:16.910000	-0.952082
0 days 00:00:16.920000	-1.301215
0 days 00:00:16.930000	-1.674174
0 days 00:00:16.940000	-2.122615
0 days 00:00:16.950000	-2.709994
0 days 00:00:16.960000	-3.3450910000000005
0 days 00:00:16.970000	-4.064749
0 days 00:00:16.980000	-4.962657
0 days 00:00:16.990000	-5.890811
0 days 00:00:17	-6.902405
0 days 00:00:17.010000	-7.848664
0 days 00:00:17.020000	-8.521338
0 days 00:00:17.030000	-8.834466
0 days 00:00:17.040000	-8.3341
0 days 00:00:17.050000	-7.075981
0 days 00:00:17.060000	-5.4353419999999995
0 days 00:00:17.070000	-4.958022
0 days 00:00:17.080000	-5.084653
0 days 00:00:17.090000	-2.3742959999999997
0 days 00:00:17.100000	0.580443
0 days 00:00:17.110000	2.397423
0 days 00:00:17.120000	2.610994
0 days 00:00:17.130000	2.4311990000000003
0 days 00:00:17.140000	2.450577
0 days 00:00:17.150000	2.729567
0 days 00:00:17.160000	3.115453
0 days 00:00:17.170000	3.474254
0 days 00:00:17.180000	3.768385
0 days 00:00:17.190000	4.0081940000000005
0 days 00:00:17.200000	4.19448
0 days 00:00:17.210000	4.306213
0 days 00:00:17.220000	4.359655
0 days 00:00:17.230000	4.367856
0 days 00:00:17.240000	4.384026
0 days 00:00:17.250000	4.394112000000001
0 days 00:00:17.260000	4.35441
0 days 00:00:17.270000	4.25455
0 days 00:00:17.280000	4.078079
0 days 00:00:17.290000	3.863403
0 days 00:00:17.300000	3.690897
0 days 00:00:17.310000	3.540168
0 days 00:00:17.320000	3.376464
0 days 00:00:17.330000	3.2276759999999998
0 days 00:00:17.340000	3.07821
0 days 00:00:17.350000	2.855912
0 days 00:00:17.360000	2.378214
0 days 00:00:17.370000	2.004809
0 days 00:00:17.380000	1.8491240000000002
0 days 00:00:17.390000	1.7952029999999999
0 days 00:00:17.400000	1.6768900000000002
0 days 00:00:17.410000	1.446075
0 days 00:00:17.420000	1.092992
0 days 00:00:17.430000	0.606785
0 days 00:00:17.440000	0.0027530000000000002
0 days 00:00:17.450000	-0.684138
0 days 00:00:17.460000	-1.365951
0 days 00:00:17.470000	-1.984722
0 days 00:00:17.480000	-2.221294
0 days 00:00:17.490000	-2.02922
0 days 00:00:17.500000	-3.172861
0 days 00:00:17.510000	-2.515809
0 days 00:00:17.520000	1.449427
0 days 00:00:17.530000	0.162301
0 days 00:00:17.540000	-0.019872
0 days 00:00:17.550000	-0.26204
0 days 00:00:17.560000	-0.271342
0 days 00:00:17.570000	-0.224976
0 days 00:00:17.580000	-0.130418
0 days 00:00:17.590000	-0.074103
0 days 00:00:17.600000	-0.035883
0 days 00:00:17.610000	0.005477
0 days 00:00:17.620000	0.022664
0 days 00:00:17.630000	0.024363
0 days 00:00:17.640000	0.009381
0 days 00:00:17.650000	-0.037667
0 days 00:00:17.660000	-0.087453
0 days 00:00:17.670000	-0.13564400000000001
0 days 00:00:17.680000	-0.188918
0 days 00:00:17.690000	-0.209945
0 days 00:00:17.700000	-0.220847
0 days 00:00:17.710000	-0.227519
0 days 00:00:17.720000	-0.210653
0 days 00:00:17.730000	-0.173469
0 days 00:00:17.740000	-0.141982
0 days 00:00:17.750000	-0.107175
0 days 00:00:17.760000	-0.069107
0 days 00:00:17.770000	-0.047383
0 days 00:00:17.780000	-0.026032999999999997
0 days 00:00:17.790000	0.005229
0 days 00:00:17.800000	0.042524
0 days 00:00:17.810000	0.057267
0 days 00:00:17.820000	0.054265
0 days 00:00:17.830000	0.05309199999999999
0 days 00:00:17.840000	0.047002999999999996
0 days 00:00:17.850000	0.041261
0 days 00:00:17.860000	0.050015
0 days 00:00:17.870000	0.067675
0 days 00:00:17.880000	0.098749
0 days 00:00:17.890000	0.117442
0 days 00:00:17.900000	0.09729
0 days 00:00:17.910000	0.033668000000000003
0 days 00:00:17.920000	-0.076413
0 days 00:00:17.930000	-0.17461
0 days 00:00:17.940000	-0.288017
0 days 00:00:17.950000	-0.39414899999999997
0 days 00:00:17.960000	-0.533066
0 days 00:00:17.970000	-0.687797
0 days 00:00:17.980000	-0.817336
0 days 00:00:17.990000	-1.0433780000000001
0 days 00:00:18	-1.322425
0 days 00:00:18.010000	-1.5820319999999999
0 days 00:00:18.020000	-1.850972
0 days 00:00:18.030000	-2.122543
0 days 00:00:18.040000	-2.424412
0 days 00:00:18.050000	-2.760437
0 days 00:00:18.060000	-3.219616
0 days 00:00:18.070000	-3.754679
0 days 00:00:18.080000	-4.393153
0 days 00:00:18.090000	-5.283008000000001
0 days 00:00:18.100000	-6.334516000000001
0 days 00:00:18.110000	-7.47691
0 days 00:00:18.120000	-8.407438
0 days 00:00:18.130000	-8.909553
0 days 00:00:18.140000	-8.976691
0 days 00:00:18.150000	-8.19322
0 days 00:00:18.160000	-6.58413
0 days 00:00:18.170000	-5.076691
0 days 00:00:18.180000	-4.216918
0 days 00:00:18.190000	-3.7059309999999996
0 days 00:00:18.200000	0.314784
0 days 00:00:18.210000	2.4794169999999998
0 days 00:00:18.220000	3.7281120000000003
0 days 00:00:18.230000	3.480311
0 days 00:00:18.240000	3.315203
0 days 00:00:18.250000	3.421681
0 days 00:00:18.260000	3.6514949999999997
0 days 00:00:18.270000	3.9257809999999997
0 days 00:00:18.280000	4.1477580000000005
0 days 00:00:18.290000	4.281358999999999
0 days 00:00:18.300000	4.342821
0 days 00:00:18.310000	4.327358
0 days 00:00:18.320000	4.235476
0 days 00:00:18.330000	4.084432
0 days 00:00:18.340000	3.916143
0 days 00:00:18.350000	3.7484230000000003
0 days 00:00:18.360000	3.6086300000000002
0 days 00:00:18.370000	3.5247080000000004
0 days 00:00:18.380000	3.4767949999999996
0 days 00:00:18.390000	3.41886
0 days 00:00:18.400000	3.32195
0 days 00:00:18.410000	3.174096
0 days 00:00:18.420000	3.026554
0 days 00:00:18.430000	2.959978
0 days 00:00:18.440000	2.965199
0 days 00:00:18.450000	2.994516
0 days 00:00:18.460000	2.987532
0 days 00:00:18.470000	2.939695
0 days 00:00:18.480000	2.80162
0 days 00:00:18.490000	2.645475
0 days 00:00:18.500000	2.5621400000000003
0 days 00:00:18.510000	2.5227630000000003
0 days 00:00:18.520000	2.4447400000000004
0 days 00:00:18.530000	2.257745
0 days 00:00:18.540000	1.954064
0 days 00:00:18.550000	1.527293
0 days 00:00:18.560000	1.00888
0 days 00:00:18.570000	0.436825
0 days 00:00:18.580000	-0.127911
0 days 00:00:18.590000	-0.629981
0 days 00:00:18.600000	-1.065476
0 days 00:00:18.610000	-1.432223
0 days 00:00:18.620000	-1.68468
0 days 00:00:18.630000	-1.7765689999999998
0 days 00:00:18.640000	-1.753898
0 days 00:00:18.650000	-1.707687
0 days 00:00:18.660000	-0.795407
0 days 00:00:18.670000	-0.13222899999999999
0 days 00:00:18.680000	-2.720793
0 days 00:00:18.690000	-4.181533
0 days 00:00:18.700000	-1.8176240000000001
0 days 00:00:18.710000	-0.368795
0 days 00:00:18.720000	-0.92911
0 days 00:00:18.730000	-0.7082470000000001
0 days 00:00:18.740000	-0.36776
0 days 00:00:18.750000	-0.121518
0 days 00:00:18.760000	0.088113
0 days 00:00:18.770000	0.215162
0 days 00:00:18.780000	0.255264
0 days 00:00:18.790000	0.305604
0 days 00:00:18.800000	0.313917
0 days 00:00:18.810000	0.289577
0 days 00:00:18.820000	0.22421999999999997
0 days 00:00:18.830000	0.12348699999999999
0 days 00:00:18.840000	0.033006
0 days 00:00:18.850000	-0.027254
0 days 00:00:18.860000	-0.063348
0 days 00:00:18.870000	-0.098759
0 days 00:00:18.880000	-0.084011
0 days 00:00:18.890000	-0.063671
0 days 00:00:18.900000	-0.040591
0 days 00:00:18.910000	-0.019612
0 days 00:00:18.920000	-0.002641
0 days 00:00:18.930000	0.006573000000000001
0 days 00:00:18.940000	0.010826
0 days 00:00:18.950000	0.021200999999999998
0 days 00:00:18.960000	0.02277
0 days 00:00:18.970000	0.029863
0 days 00:00:18.980000	0.03241
0 days 00:00:18.990000	0.037051
0 days 00:00:19	0.062298
0 days 00:00:19.010000	0.075927
0 days 00:00:19.020000	0.095452
0 days 00:00:19.030000	0.095625
0 days 00:00:19.040000	0.087547
0 days 00:00:19.050000	0.035492
0 days 00:00:19.060000	-0.023534
0 days 00:00:19.070000	-0.059586
0 days 00:00:19.080000	-0.08363200000000001
0 days 00:00:19.090000	-0.104163
0 days 00:00:19.100000	-0.115425
0 days 00:00:19.110000	-0.12778399999999998
0 days 00:00:19.120000	-0.171131
0 days 00:00:19.130000	-0.220625
0 days 00:00:19.140000	-0.262308
0 days 00:00:19.150000	-0.316499
0 days 00:00:19.160000	-0.364944
0 days 00:00:19.170000	-0.43166400000000005
0 days 00:00:19.180000	-0.49437299999999995
0 days 00:00:19.190000	-0.572936
0 days 00:00:19.200000	-0.655389
0 days 00:00:19.210000	-0.756201
0 days 00:00:19.220000	-0.870505
0 days 00:00:19.230000	-1.017989
0 days 00:00:19.240000	-1.35906
0 days 00:00:19.250000	-1.633277
0 days 00:00:19.260000	-1.917171
0 days 00:00:19.270000	-2.230789
0 days 00:00:19.280000	-2.6236450000000002
0 days 00:00:19.290000	-3.17075
0 days 00:00:19.300000	-3.8024129999999996
0 days 00:00:19.310000	-4.576046
0 days 00:00:19.320000	-5.588322
0 days 00:00:19.330000	-6.674792999999999
0 days 00:00:19.340000	-7.6854
0 days 00:00:19.350000	-8.479211
0 days 00:00:19.360000	-8.881139
0 days 00:00:19.370000	-8.979428
0 days 00:00:19.380000	-8.191539
0 days 00:00:19.390000	-6.85238
0 days 00:00:19.400000	-5.336212000000001
0 days 00:00:19.410000	-4.230826
0 days 00:00:19.420000	-3.710976
0 days 00:00:19.430000	-0.746222
0 days 00:00:19.440000	1.92685
0 days 00:00:19.450000	3.5277879999999997
0 days 00:00:19.460000	3.7934059999999996
0 days 00:00:19.470000	3.537525
0 days 00:00:19.480000	3.5381169999999997
0 days 00:00:19.490000	3.643476
0 days 00:00:19.500000	3.866692
0 days 00:00:19.510000	4.061445
0 days 00:00:19.520000	4.198976999999999
0 days 00:00:19.530000	4.2786349999999995
0 days 00:00:19.540000	4.2997510000000005
0 days 00:00:19.550000	4.274239
0 days 00:00:19.560000	4.256524
0 days 00:00:19.570000	4.265680000000001
0 days 00:00:19.580000	4.3342089999999995
0 days 00:00:19.590000	4.463947
0 days 00:00:19.600000	4.5807910000000005
0 days 00:00:19.610000	4.6565449999999995
0 days 00:00:19.620000	4.664973000000001
0 days 00:00:19.630000	4.6504199999999996
0 days 00:00:19.640000	4.592507
0 days 00:00:19.650000	4.495522
0 days 00:00:19.660000	4.386844
0 days 00:00:19.670000	4.221019999999999
0 days 00:00:19.680000	3.956254
0 days 00:00:19.690000	3.544749
0 days 00:00:19.700000	3.0055669999999997
0 days 00:00:19.710000	2.495478
0 days 00:00:19.720000	2.051124
0 days 00:00:19.730000	1.617082
0 days 00:00:19.740000	1.2012969999999998
0 days 00:00:19.750000	0.831773
0 days 00:00:19.760000	0.480137
0 days 00:00:19.770000	0.13983099999999998
0 days 00:00:19.780000	-0.512419
0 days 00:00:19.790000	-1.5834290000000002
0 days 00:00:19.800000	-2.498769
0 days 00:00:19.810000	-2.205436
0 days 00:00:19.820000	-1.606183
0 days 00:00:19.830000	-2.227313
0 days 00:00:19.840000	-2.814788
0 days 00:00:19.850000	-1.443529
0 days 00:00:19.860000	-0.492625
0 days 00:00:19.870000	-0.155197
0 days 00:00:19.880000	-0.361266
0 days 00:00:19.890000	-0.47018999999999994
0 days 00:00:19.900000	-0.229242
0 days 00:00:19.910000	-0.191606
0 days 00:00:19.920000	-0.145539
0 days 00:00:19.930000	-0.088725
0 days 00:00:19.940000	-0.041692
0 days 00:00:19.950000	0.011849
0 days 00:00:19.960000	0.03884
0 days 00:00:19.970000	0.041547
0 days 00:00:19.980000	0.034303
0 days 00:00:19.990000	0.028658999999999997
0 days 00:00:20	0.012586
0 days 00:00:20.010000	-0.007698999999999999
0 days 00:00:20.020000	-0.012459999999999999
0 days 00:00:20.030000	-0.036323
0 days 00:00:20.040000	-0.059563
0 days 00:00:20.050000	-0.061348
0 days 00:00:20.060000	-0.05996699999999999
0 days 00:00:20.070000	-0.050742
0 days 00:00:20.080000	-0.049614
0 days 00:00:20.090000	-0.054952
0 days 00:00:20.100000	-0.062247000000000004
0 days 00:00:20.110000	-0.04942
0 days 00:00:20.120000	-0.044147000000000006
0 days 00:00:20.130000	-0.028163999999999998
0 days 00:00:20.140000	-0.018583000000000002
0 days 00:00:20.150000	-0.031796
0 days 00:00:20.160000	-0.05218
0 days 00:00:20.170000	-0.059604
0 days 00:00:20.180000	-0.075998
0 days 00:00:20.190000	-0.089377
0 days 00:00:20.200000	-0.10255
0 days 00:00:20.210000	-0.097604
0 days 00:00:20.220000	-0.09234099999999999
0 days 00:00:20.230000	-0.070128
0 days 00:00:20.240000	-0.030139
0 days 00:00:20.250000	0.001362
0 days 00:00:20.260000	0.032760000000000004
0 days 00:00:20.270000	0.052751
0 days 00:00:20.280000	0.058194
0 days 00:00:20.290000	0.022462
0 days 00:00:20.300000	-0.043906
0 days 00:00:20.310000	-0.10345499999999999
0 days 00:00:20.320000	-0.17596900000000001
0 days 00:00:20.330000	-0.258312
0 days 00:00:20.340000	-0.348407
0 days 00:00:20.350000	-0.445867
0 days 00:00:20.360000	-0.554678
0 days 00:00:20.370000	-0.677538
0 days 00:00:20.380000	-0.870286
0 days 00:00:20.390000	-1.118809
0 days 00:00:20.400000	-1.3879489999999999
0 days 00:00:20.410000	-1.684911
0 days 00:00:20.420000	-2.030088
0 days 00:00:20.430000	-2.417871
0 days 00:00:20.440000	-2.8934029999999997
0 days 00:00:20.450000	-3.4999550000000004
0 days 00:00:20.460000	-4.183365
0 days 00:00:20.470000	-5.014178
0 days 00:00:20.480000	-5.916262000000001
0 days 00:00:20.490000	-6.803452
0 days 00:00:20.500000	-7.606905
0 days 00:00:20.510000	-8.142465
0 days 00:00:20.520000	-8.233782000000001
0 days 00:00:20.530000	-7.906130999999999
0 days 00:00:20.540000	-6.981560000000001
0 days 00:00:20.550000	-5.835911
0 days 00:00:20.560000	-5.076065
0 days 00:00:20.570000	-3.684187
0 days 00:00:20.580000	-3.21087
0 days 00:00:20.590000	-0.43166899999999997
0 days 00:00:20.600000	2.115973
0 days 00:00:20.610000	3.467347
0 days 00:00:20.620000	3.3861440000000003
0 days 00:00:20.630000	3.090465
0 days 00:00:20.640000	3.337768
0 days 00:00:20.650000	3.7692870000000003
0 days 00:00:20.660000	4.210649
0 days 00:00:20.670000	4.5105319999999995
0 days 00:00:20.680000	4.690421
0 days 00:00:20.690000	4.778407
0 days 00:00:20.700000	4.837927
0 days 00:00:20.710000	4.858932
0 days 00:00:20.720000	4.850651999999999
0 days 00:00:20.730000	4.789167
0 days 00:00:20.740000	4.667776
0 days 00:00:20.750000	4.520544999999999
0 days 00:00:20.760000	4.340356
0 days 00:00:20.770000	4.11848
0 days 00:00:20.780000	3.91675
0 days 00:00:20.790000	3.776817
0 days 00:00:20.800000	3.663218
0 days 00:00:20.810000	3.552832
0 days 00:00:20.820000	3.4510120000000004
0 days 00:00:20.830000	3.337819
0 days 00:00:20.840000	3.215545
0 days 00:00:20.850000	3.093277
0 days 00:00:20.860000	2.97798
0 days 00:00:20.870000	2.8001080000000003
0 days 00:00:20.880000	2.508044
0 days 00:00:20.890000	2.094391
0 days 00:00:20.900000	1.598632
0 days 00:00:20.910000	1.07251
0 days 00:00:20.920000	0.568189
0 days 00:00:20.930000	0.075789
0 days 00:00:20.940000	-0.414634
0 days 00:00:20.950000	-0.8704879999999999
0 days 00:00:20.960000	-1.660043
0 days 00:00:20.970000	-2.61806
0 days 00:00:20.980000	-2.554504
0 days 00:00:20.990000	-1.910659
0 days 00:00:21	-1.895419
0 days 00:00:21.010000	-2.349813
0 days 00:00:21.020000	-2.635799
0 days 00:00:21.030000	-2.4887479999999997
0 days 00:00:21.040000	-1.603509
0 days 00:00:21.050000	-0.7661279999999999
0 days 00:00:21.060000	-0.373935
0 days 00:00:21.070000	-0.22096500000000002
0 days 00:00:21.080000	-0.288113
0 days 00:00:21.090000	-0.21194699999999997
0 days 00:00:21.100000	-0.06031
0 days 00:00:21.110000	0.002477
0 days 00:00:21.120000	0.043424000000000004
0 days 00:00:21.130000	0.057467
0 days 00:00:21.140000	0.091204
0 days 00:00:21.150000	0.129097
0 days 00:00:21.160000	0.156635
0 days 00:00:21.170000	0.173898
0 days 00:00:21.180000	0.19285
0 days 00:00:21.190000	0.18946400000000002
0 days 00:00:21.200000	0.18374400000000002
0 days 00:00:21.210000	0.169277
0 days 00:00:21.220000	0.15202000000000002
0 days 00:00:21.230000	0.14374800000000001
0 days 00:00:21.240000	0.13551400000000002
0 days 00:00:21.250000	0.14323
0 days 00:00:21.260000	0.122824
0 days 00:00:21.270000	0.09509400000000001
0 days 00:00:21.280000	0.061325
0 days 00:00:21.290000	0.04288
0 days 00:00:21.300000	0.0291
0 days 00:00:21.310000	0.01581
0 days 00:00:21.320000	0.007892
0 days 00:00:21.330000	0.010428
0 days 00:00:21.340000	0.005835
0 days 00:00:21.350000	0.004366
0 days 00:00:21.360000	0.007243
0 days 00:00:21.370000	0.0032340000000000003
0 days 00:00:21.380000	0.004854
0 days 00:00:21.390000	0.009863
0 days 00:00:21.400000	0.011572
0 days 00:00:21.410000	0.017578
0 days 00:00:21.420000	0.016833
0 days 00:00:21.430000	0.018672
0 days 00:00:21.440000	0.018681
0 days 00:00:21.450000	0.026316000000000003
0 days 00:00:21.460000	0.034184
0 days 00:00:21.470000	0.043088
0 days 00:00:21.480000	0.053362
0 days 00:00:21.490000	0.067108
0 days 00:00:21.500000	0.069327
0 days 00:00:21.510000	0.075811
0 days 00:00:21.520000	0.079871
0 days 00:00:21.530000	0.063498
0 days 00:00:21.540000	0.041305
0 days 00:00:21.550000	0.021041
0 days 00:00:21.560000	-0.000303
0 days 00:00:21.570000	-0.03387
0 days 00:00:21.580000	-0.061808
0 days 00:00:21.590000	-0.11003900000000001
0 days 00:00:21.600000	-0.15266400000000002
0 days 00:00:21.610000	-0.204497
0 days 00:00:21.620000	-0.25766300000000003
0 days 00:00:21.630000	-0.339136
0 days 00:00:21.640000	-0.436158
0 days 00:00:21.650000	-0.5711
0 days 00:00:21.660000	-0.742963
0 days 00:00:21.670000	-0.9445959999999999
0 days 00:00:21.680000	-1.3155629999999998
0 days 00:00:21.690000	-1.7956729999999999
0 days 00:00:21.700000	-2.287379
0 days 00:00:21.710000	-2.785241
0 days 00:00:21.720000	-3.316796
0 days 00:00:21.730000	-3.876174
0 days 00:00:21.740000	-4.484122
0 days 00:00:21.750000	-5.200749
0 days 00:00:21.760000	-5.949758999999999
0 days 00:00:21.770000	-6.554612
0 days 00:00:21.780000	-6.8407279999999995
0 days 00:00:21.790000	-6.701522
0 days 00:00:21.800000	-6.191
0 days 00:00:21.810000	-5.391748000000001
0 days 00:00:21.820000	-4.700511
0 days 00:00:21.830000	-4.191707
0 days 00:00:21.840000	-3.826496
0 days 00:00:21.850000	-3.791009
