# Supplementary material for: A topological data analysis-based method for gait signals with an application to the study of multiple sclerosis
Source: PLoS One. 2022 May 13;17(5):e0268475. doi: 10.1371/journal.pone.0268475 (PMC9106173; doi:10.1371/journal.pone.0268475)
Supplement: S1 Data — (ZIP) [file pone.0268475.s005.zip › PlosOneData/Pathological_subjects/MS_277]

	Gyr_Y
0 days 00:00:05.750000	-1.502781
0 days 00:00:05.760000	4.32263
0 days 00:00:05.770000	-0.183641
0 days 00:00:05.780000	-0.357108
0 days 00:00:05.790000	-0.033455
0 days 00:00:05.800000	0.144306
0 days 00:00:05.810000	-0.23371199999999998
0 days 00:00:05.820000	-0.203546
0 days 00:00:05.830000	-0.084352
0 days 00:00:05.840000	-0.09023099999999999
0 days 00:00:05.850000	-0.06713200000000001
0 days 00:00:05.860000	0.028661000000000002
0 days 00:00:05.870000	0.089494
0 days 00:00:05.880000	0.10925699999999999
0 days 00:00:05.890000	0.07318999999999999
0 days 00:00:05.900000	0.037512000000000004
0 days 00:00:05.910000	0.015663999999999997
0 days 00:00:05.920000	-0.013791999999999999
0 days 00:00:05.930000	-0.010437
0 days 00:00:05.940000	-0.036414
0 days 00:00:05.950000	-0.025574
0 days 00:00:05.960000	-0.00458
0 days 00:00:05.970000	8.8e-05
0 days 00:00:05.980000	0.015482
0 days 00:00:05.990000	0.012097
0 days 00:00:06	0.019066999999999997
0 days 00:00:06.010000	0.02147
0 days 00:00:06.020000	0.014180000000000002
0 days 00:00:06.030000	0.006072
0 days 00:00:06.040000	-0.0038130000000000004
0 days 00:00:06.050000	0.006928
0 days 00:00:06.060000	0.0219
0 days 00:00:06.070000	0.036166000000000004
0 days 00:00:06.080000	0.071586
0 days 00:00:06.090000	0.088255
0 days 00:00:06.100000	0.105425
0 days 00:00:06.110000	0.119406
0 days 00:00:06.120000	0.11723299999999999
0 days 00:00:06.130000	0.101437
0 days 00:00:06.140000	0.07792
0 days 00:00:06.150000	0.029715
0 days 00:00:06.160000	0.006745
0 days 00:00:06.170000	-0.018777000000000002
0 days 00:00:06.180000	-0.034428
0 days 00:00:06.190000	-0.041018
0 days 00:00:06.200000	-0.046811
0 days 00:00:06.210000	-0.049855000000000003
0 days 00:00:06.220000	-0.039925999999999996
0 days 00:00:06.230000	-0.044623
0 days 00:00:06.240000	-0.034054
0 days 00:00:06.250000	-0.034892
0 days 00:00:06.260000	-0.037106
0 days 00:00:06.270000	-0.044843
0 days 00:00:06.280000	-0.047182999999999996
0 days 00:00:06.290000	-0.059011
0 days 00:00:06.300000	-0.07951699999999999
0 days 00:00:06.310000	-0.10589200000000001
0 days 00:00:06.320000	-0.126256
0 days 00:00:06.330000	-0.168918
0 days 00:00:06.340000	-0.210103
0 days 00:00:06.350000	-0.25864899999999996
0 days 00:00:06.360000	-0.27408000000000005
0 days 00:00:06.370000	-0.28093
0 days 00:00:06.380000	-0.26524000000000003
0 days 00:00:06.390000	-0.23944899999999997
0 days 00:00:06.400000	-0.234582
0 days 00:00:06.410000	-0.22018800000000002
0 days 00:00:06.420000	-0.207346
0 days 00:00:06.430000	-0.207423
0 days 00:00:06.440000	-0.213941
0 days 00:00:06.450000	-0.231562
0 days 00:00:06.460000	-0.26229600000000003
0 days 00:00:06.470000	-0.366911
0 days 00:00:06.480000	-0.49598100000000006
0 days 00:00:06.490000	-0.73382
0 days 00:00:06.500000	-1.1624809999999999
0 days 00:00:06.510000	-1.7403
0 days 00:00:06.520000	-2.2951509999999997
0 days 00:00:06.530000	-2.860043
0 days 00:00:06.540000	-3.548089
0 days 00:00:06.550000	-4.292598
0 days 00:00:06.560000	-4.989972
0 days 00:00:06.570000	-5.561498
0 days 00:00:06.580000	-5.952515
0 days 00:00:06.590000	-6.098505
0 days 00:00:06.600000	-5.924576999999999
0 days 00:00:06.610000	-5.503204
0 days 00:00:06.620000	-5.191
0 days 00:00:06.630000	-5.029469000000001
0 days 00:00:06.640000	-4.7066230000000004
0 days 00:00:06.650000	-4.1921870000000006
0 days 00:00:06.660000	-3.600407
0 days 00:00:06.670000	-2.9218900000000003
0 days 00:00:06.680000	-1.969157
0 days 00:00:06.690000	-0.79909
0 days 00:00:06.700000	0.272819
0 days 00:00:06.710000	1.560961
0 days 00:00:06.720000	2.524598
0 days 00:00:06.730000	3.340385
0 days 00:00:06.740000	3.558212
0 days 00:00:06.750000	3.6221449999999997
0 days 00:00:06.760000	3.792632
0 days 00:00:06.770000	3.941466
0 days 00:00:06.780000	3.9414029999999998
0 days 00:00:06.790000	3.945093
0 days 00:00:06.800000	3.9106419999999997
0 days 00:00:06.810000	3.855516
0 days 00:00:06.820000	3.790539
0 days 00:00:06.830000	3.756192
0 days 00:00:06.840000	3.7400309999999997
0 days 00:00:06.850000	3.709946
0 days 00:00:06.860000	3.691697
0 days 00:00:06.870000	3.666749
0 days 00:00:06.880000	3.601778
0 days 00:00:06.890000	3.531139
0 days 00:00:06.900000	3.486269
0 days 00:00:06.910000	3.486277
0 days 00:00:06.920000	3.482954
0 days 00:00:06.930000	3.393815
0 days 00:00:06.940000	3.182743
0 days 00:00:06.950000	3.021574
0 days 00:00:06.960000	3.027688
0 days 00:00:06.970000	2.996411
0 days 00:00:06.980000	2.800241
0 days 00:00:06.990000	2.487587
0 days 00:00:07	2.148418
0 days 00:00:07.010000	1.8460439999999998
0 days 00:00:07.020000	1.602486
0 days 00:00:07.030000	1.447454
0 days 00:00:07.040000	1.419249
0 days 00:00:07.050000	1.5656709999999998
0 days 00:00:07.060000	1.9221
0 days 00:00:07.070000	2.4537150000000003
0 days 00:00:07.080000	2.9660740000000003
0 days 00:00:07.090000	3.281921
0 days 00:00:07.100000	3.268784
0 days 00:00:07.110000	2.84738
0 days 00:00:07.120000	1.918031
0 days 00:00:07.130000	0.514742
0 days 00:00:07.140000	-1.002194
0 days 00:00:07.150000	-2.126345
0 days 00:00:07.160000	-2.7141290000000002
0 days 00:00:07.170000	-2.916449
0 days 00:00:07.180000	-2.917682
0 days 00:00:07.190000	-2.4639330000000004
0 days 00:00:07.200000	-1.816053
0 days 00:00:07.210000	-2.191554
0 days 00:00:07.220000	-3.444618
0 days 00:00:07.230000	-3.257659
0 days 00:00:07.240000	-2.83518
0 days 00:00:07.250000	-2.763702
0 days 00:00:07.260000	-2.5842169999999998
0 days 00:00:07.270000	-2.352719
0 days 00:00:07.280000	-2.048714
0 days 00:00:07.290000	-1.6117700000000001
0 days 00:00:07.300000	-0.843893
0 days 00:00:07.310000	-0.7603479999999999
0 days 00:00:07.320000	-0.504728
0 days 00:00:07.330000	-0.380838
0 days 00:00:07.340000	-0.28313
0 days 00:00:07.350000	-0.256842
0 days 00:00:07.360000	-0.252542
0 days 00:00:07.370000	-0.246048
0 days 00:00:07.380000	-0.226296
0 days 00:00:07.390000	-0.189325
0 days 00:00:07.400000	-0.15852
0 days 00:00:07.410000	-0.129111
0 days 00:00:07.420000	-0.114034
0 days 00:00:07.430000	-0.10736300000000001
0 days 00:00:07.440000	-0.110733
0 days 00:00:07.450000	-0.10231599999999999
0 days 00:00:07.460000	-0.110926
0 days 00:00:07.470000	-0.105011
0 days 00:00:07.480000	-0.100838
0 days 00:00:07.490000	-0.09497699999999999
0 days 00:00:07.500000	-0.074076
0 days 00:00:07.510000	-0.055104999999999994
0 days 00:00:07.520000	-0.040702999999999996
0 days 00:00:07.530000	-0.037098
0 days 00:00:07.540000	-0.029247000000000002
0 days 00:00:07.550000	-0.029089999999999998
0 days 00:00:07.560000	-0.034104
0 days 00:00:07.570000	-0.04029
0 days 00:00:07.580000	-0.051613
0 days 00:00:07.590000	-0.052042
0 days 00:00:07.600000	-0.040175999999999996
0 days 00:00:07.610000	-0.030282999999999997
0 days 00:00:07.620000	-0.019922
0 days 00:00:07.630000	-0.004947
0 days 00:00:07.640000	0.007098999999999999
0 days 00:00:07.650000	0.016424
0 days 00:00:07.660000	0.028863999999999997
0 days 00:00:07.670000	0.049977
0 days 00:00:07.680000	0.066957
0 days 00:00:07.690000	0.078141
0 days 00:00:07.700000	0.07685399999999999
0 days 00:00:07.710000	0.064723
0 days 00:00:07.720000	0.050491
0 days 00:00:07.730000	0.017813
0 days 00:00:07.740000	-0.017563
0 days 00:00:07.750000	-0.041583999999999996
0 days 00:00:07.760000	-0.06754600000000001
0 days 00:00:07.770000	-0.08012799999999999
0 days 00:00:07.780000	-0.08923099999999999
0 days 00:00:07.790000	-0.10296099999999998
0 days 00:00:07.800000	-0.119523
0 days 00:00:07.810000	-0.137075
0 days 00:00:07.820000	-0.16566199999999998
0 days 00:00:07.830000	-0.201524
0 days 00:00:07.840000	-0.253419
0 days 00:00:07.850000	-0.32526700000000003
0 days 00:00:07.860000	-0.416446
0 days 00:00:07.870000	-0.554188
0 days 00:00:07.880000	-0.732471
0 days 00:00:07.890000	-0.9796459999999999
0 days 00:00:07.900000	-1.185665
0 days 00:00:07.910000	-1.354409
0 days 00:00:07.920000	-1.584773
0 days 00:00:07.930000	-1.835997
0 days 00:00:07.940000	-2.1337189999999997
0 days 00:00:07.950000	-2.544377
0 days 00:00:07.960000	-3.035593
0 days 00:00:07.970000	-3.5820730000000003
0 days 00:00:07.980000	-4.20515
0 days 00:00:07.990000	-4.9032800000000005
0 days 00:00:08	-5.60383
0 days 00:00:08.010000	-6.136063
0 days 00:00:08.020000	-6.273429
0 days 00:00:08.030000	-5.973518
0 days 00:00:08.040000	-5.680276999999999
0 days 00:00:08.050000	-5.381753
0 days 00:00:08.060000	-4.625535
0 days 00:00:08.070000	-3.604835
0 days 00:00:08.080000	-2.525514
0 days 00:00:08.090000	-1.100825
0 days 00:00:08.100000	-0.022966
0 days 00:00:08.110000	1.6521009999999998
0 days 00:00:08.120000	2.146144
0 days 00:00:08.130000	2.292522
0 days 00:00:08.140000	2.699696
0 days 00:00:08.150000	3.429299
0 days 00:00:08.160000	4.086913
0 days 00:00:08.170000	4.429702
0 days 00:00:08.180000	4.563472
0 days 00:00:08.190000	4.649303
0 days 00:00:08.200000	4.760555
0 days 00:00:08.210000	4.889048000000001
0 days 00:00:08.220000	5.006608
0 days 00:00:08.230000	5.117247
0 days 00:00:08.240000	5.235332
0 days 00:00:08.250000	5.373558999999999
0 days 00:00:08.260000	5.521719999999999
0 days 00:00:08.270000	5.625141999999999
0 days 00:00:08.280000	5.642879
0 days 00:00:08.290000	5.585782
0 days 00:00:08.300000	5.456335
0 days 00:00:08.310000	5.2483699999999995
0 days 00:00:08.320000	5.1028459999999995
0 days 00:00:08.330000	5.155371
0 days 00:00:08.340000	5.234430000000001
0 days 00:00:08.350000	5.133282
0 days 00:00:08.360000	4.845972
0 days 00:00:08.370000	4.359309
0 days 00:00:08.380000	3.7399809999999998
0 days 00:00:08.390000	3.152495
0 days 00:00:08.400000	2.622953
0 days 00:00:08.410000	2.072837
0 days 00:00:08.420000	1.3964290000000001
0 days 00:00:08.430000	0.500359
0 days 00:00:08.440000	-0.565818
0 days 00:00:08.450000	-1.495274
0 days 00:00:08.460000	-2.113009
0 days 00:00:08.470000	-2.319994
0 days 00:00:08.480000	-2.258463
0 days 00:00:08.490000	-2.139504
0 days 00:00:08.500000	-1.852743
0 days 00:00:08.510000	-1.617791
0 days 00:00:08.520000	-1.4678870000000002
0 days 00:00:08.530000	-1.9186860000000001
0 days 00:00:08.540000	-3.7898050000000003
0 days 00:00:08.550000	-3.5632040000000003
0 days 00:00:08.560000	-2.8847509999999996
0 days 00:00:08.570000	-2.9790799999999997
0 days 00:00:08.580000	-2.812337
0 days 00:00:08.590000	-2.436916
0 days 00:00:08.600000	-2.054078
0 days 00:00:08.610000	-1.83483
0 days 00:00:08.620000	-1.8850770000000001
0 days 00:00:08.630000	-1.952044
0 days 00:00:08.640000	-1.865487
0 days 00:00:08.650000	-0.795126
0 days 00:00:08.660000	-0.8449260000000001
0 days 00:00:08.670000	-0.6502479999999999
0 days 00:00:08.680000	-0.5217970000000001
0 days 00:00:08.690000	-0.37943899999999997
0 days 00:00:08.700000	-0.274538
0 days 00:00:08.710000	-0.202005
0 days 00:00:08.720000	-0.14449700000000001
0 days 00:00:08.730000	-0.09752899999999999
0 days 00:00:08.740000	-0.062465999999999994
0 days 00:00:08.750000	-0.036601
0 days 00:00:08.760000	-0.024825999999999997
0 days 00:00:08.770000	-0.01293
0 days 00:00:08.780000	-0.00013700000000000002
0 days 00:00:08.790000	0.010616
0 days 00:00:08.800000	0.019052
0 days 00:00:08.810000	0.027250999999999997
0 days 00:00:08.820000	0.028787
0 days 00:00:08.830000	0.030912000000000002
0 days 00:00:08.840000	0.025352
0 days 00:00:08.850000	0.026704000000000002
0 days 00:00:08.860000	0.024896
0 days 00:00:08.870000	0.024782
0 days 00:00:08.880000	0.022282
0 days 00:00:08.890000	0.019172
0 days 00:00:08.900000	0.018312000000000002
0 days 00:00:08.910000	0.020483
0 days 00:00:08.920000	0.020395
0 days 00:00:08.930000	0.021842
0 days 00:00:08.940000	0.025461
0 days 00:00:08.950000	0.018331
0 days 00:00:08.960000	0.017406
0 days 00:00:08.970000	0.011253
0 days 00:00:08.980000	0.011236
0 days 00:00:08.990000	-0.00027400000000000005
0 days 00:00:09	-0.004961
0 days 00:00:09.010000	-0.014837999999999999
0 days 00:00:09.020000	-0.017025
0 days 00:00:09.030000	0.002072
0 days 00:00:09.040000	-0.0063
0 days 00:00:09.050000	-0.008481
0 days 00:00:09.060000	-0.009932
0 days 00:00:09.070000	-0.025228
0 days 00:00:09.080000	-0.051156
0 days 00:00:09.090000	-0.090273
0 days 00:00:09.100000	-0.1376
0 days 00:00:09.110000	-0.18398
0 days 00:00:09.120000	-0.205763
0 days 00:00:09.130000	-0.233089
0 days 00:00:09.140000	-0.279275
0 days 00:00:09.150000	-0.36499699999999996
0 days 00:00:09.160000	-0.504473
0 days 00:00:09.170000	-0.698414
0 days 00:00:09.180000	-1.016111
0 days 00:00:09.190000	-1.51055
0 days 00:00:09.200000	-2.397151
0 days 00:00:09.210000	-3.207163
0 days 00:00:09.220000	-3.937093
0 days 00:00:09.230000	-4.732227
0 days 00:00:09.240000	-5.49886
0 days 00:00:09.250000	-6.136756
0 days 00:00:09.260000	-6.436287999999999
0 days 00:00:09.270000	-5.826398999999999
0 days 00:00:09.280000	-4.797414
0 days 00:00:09.290000	-3.858888
0 days 00:00:09.300000	-3.396492
0 days 00:00:09.310000	-2.6010009999999997
0 days 00:00:09.320000	-1.455007
0 days 00:00:09.330000	-0.029442000000000003
0 days 00:00:09.340000	0.296848
0 days 00:00:09.350000	0.292242
0 days 00:00:09.360000	0.7716569999999999
0 days 00:00:09.370000	1.643289
0 days 00:00:09.380000	2.3758169999999996
0 days 00:00:09.390000	2.8953349999999998
0 days 00:00:09.400000	3.331862
0 days 00:00:09.410000	3.765636
0 days 00:00:09.420000	4.164986
0 days 00:00:09.430000	4.516579
0 days 00:00:09.440000	4.767833
0 days 00:00:09.450000	4.940639
0 days 00:00:09.460000	5.05271
0 days 00:00:09.470000	5.127809
0 days 00:00:09.480000	5.151867
0 days 00:00:09.490000	5.123401
0 days 00:00:09.500000	5.013631
0 days 00:00:09.510000	4.837439
0 days 00:00:09.520000	4.677616
0 days 00:00:09.530000	4.541195
0 days 00:00:09.540000	4.4595519999999995
0 days 00:00:09.550000	4.300071
0 days 00:00:09.560000	3.9894870000000004
0 days 00:00:09.570000	3.5799800000000004
0 days 00:00:09.580000	3.137736
0 days 00:00:09.590000	2.688129
0 days 00:00:09.600000	2.2938080000000003
0 days 00:00:09.610000	1.917786
0 days 00:00:09.620000	1.46131
0 days 00:00:09.630000	1.017987
0 days 00:00:09.640000	0.635566
0 days 00:00:09.650000	0.275858
0 days 00:00:09.660000	-0.128749
0 days 00:00:09.670000	-0.5978289999999999
0 days 00:00:09.680000	-1.0132
0 days 00:00:09.690000	-1.233968
0 days 00:00:09.700000	-1.282416
0 days 00:00:09.710000	-1.270638
0 days 00:00:09.720000	-1.263775
0 days 00:00:09.730000	-0.936084
0 days 00:00:09.740000	0.194581
0 days 00:00:09.750000	-1.064974
0 days 00:00:09.760000	-3.5194959999999997
0 days 00:00:09.770000	-3.924326
0 days 00:00:09.780000	-2.5073220000000003
0 days 00:00:09.790000	-2.082912
0 days 00:00:09.800000	-2.139453
0 days 00:00:09.810000	-1.9079279999999998
0 days 00:00:09.820000	-1.484903
0 days 00:00:09.830000	-1.357059
0 days 00:00:09.840000	-1.4572120000000002
0 days 00:00:09.850000	-1.4648379999999999
0 days 00:00:09.860000	-1.460525
0 days 00:00:09.870000	-1.4990569999999999
0 days 00:00:09.880000	-1.492165
0 days 00:00:09.890000	-1.435049
0 days 00:00:09.900000	-0.921765
0 days 00:00:09.910000	-0.577739
0 days 00:00:09.920000	-0.487907
0 days 00:00:09.930000	-0.41511800000000004
0 days 00:00:09.940000	-0.35526399999999997
0 days 00:00:09.950000	-0.27615500000000004
0 days 00:00:09.960000	-0.21252100000000002
0 days 00:00:09.970000	-0.17238399999999998
0 days 00:00:09.980000	-0.141034
0 days 00:00:09.990000	-0.116085
0 days 00:00:10	-0.10814100000000001
0 days 00:00:10.010000	-0.090624
0 days 00:00:10.020000	-0.07044299999999999
0 days 00:00:10.030000	-0.06603300000000001
0 days 00:00:10.040000	-0.062476
0 days 00:00:10.050000	-0.062526
0 days 00:00:10.060000	-0.06607
0 days 00:00:10.070000	-0.06607400000000001
0 days 00:00:10.080000	-0.058937
0 days 00:00:10.090000	-0.055023
0 days 00:00:10.100000	-0.051086
0 days 00:00:10.110000	-0.047499
0 days 00:00:10.120000	-0.048565
0 days 00:00:10.130000	-0.05142000000000001
0 days 00:00:10.140000	-0.055769000000000006
0 days 00:00:10.150000	-0.054665
0 days 00:00:10.160000	-0.052646000000000005
0 days 00:00:10.170000	-0.057483000000000006
0 days 00:00:10.180000	-0.061989999999999996
0 days 00:00:10.190000	-0.065322
0 days 00:00:10.200000	-0.073784
0 days 00:00:10.210000	-0.07710299999999999
0 days 00:00:10.220000	-0.08748600000000001
0 days 00:00:10.230000	-0.092048
0 days 00:00:10.240000	-0.09692100000000001
0 days 00:00:10.250000	-0.093474
0 days 00:00:10.260000	-0.10086
0 days 00:00:10.270000	-0.095178
0 days 00:00:10.280000	-0.087283
0 days 00:00:10.290000	-0.098152
0 days 00:00:10.300000	-0.112595
0 days 00:00:10.310000	-0.124697
0 days 00:00:10.320000	-0.162627
0 days 00:00:10.330000	-0.203557
0 days 00:00:10.340000	-0.264204
0 days 00:00:10.350000	-0.34823000000000004
0 days 00:00:10.360000	-0.417127
0 days 00:00:10.370000	-0.460222
0 days 00:00:10.380000	-0.500799
0 days 00:00:10.390000	-0.594214
0 days 00:00:10.400000	-0.7610939999999999
0 days 00:00:10.410000	-1.121376
0 days 00:00:10.420000	-1.473897
0 days 00:00:10.430000	-1.798373
0 days 00:00:10.440000	-2.1745509999999997
0 days 00:00:10.450000	-2.6541
0 days 00:00:10.460000	-3.3061809999999996
0 days 00:00:10.470000	-4.103815
0 days 00:00:10.480000	-4.91885
0 days 00:00:10.490000	-5.6781809999999995
0 days 00:00:10.500000	-6.346137000000001
0 days 00:00:10.510000	-6.76912
0 days 00:00:10.520000	-6.625357000000001
0 days 00:00:10.530000	-5.6558779999999995
0 days 00:00:10.540000	-4.7546349999999995
0 days 00:00:10.550000	-4.0121139999999995
0 days 00:00:10.560000	-3.3033980000000005
0 days 00:00:10.570000	-2.688934
0 days 00:00:10.580000	-1.614977
0 days 00:00:10.590000	-0.171382
0 days 00:00:10.600000	1.031819
0 days 00:00:10.610000	1.038406
0 days 00:00:10.620000	0.9129889999999999
0 days 00:00:10.630000	1.449162
0 days 00:00:10.640000	2.230182
0 days 00:00:10.650000	2.8044759999999997
0 days 00:00:10.660000	3.197005
0 days 00:00:10.670000	3.5207260000000002
0 days 00:00:10.680000	3.8324849999999997
0 days 00:00:10.690000	4.124521
0 days 00:00:10.700000	4.391279
0 days 00:00:10.710000	4.629711
0 days 00:00:10.720000	4.8170660000000005
0 days 00:00:10.730000	4.955642
0 days 00:00:10.740000	5.066612
0 days 00:00:10.750000	5.144673
0 days 00:00:10.760000	5.2026129999999995
0 days 00:00:10.770000	5.20516
0 days 00:00:10.780000	5.108783
0 days 00:00:10.790000	4.947388
0 days 00:00:10.800000	4.794214
0 days 00:00:10.810000	4.737649
0 days 00:00:10.820000	4.716882
0 days 00:00:10.830000	4.588578
0 days 00:00:10.840000	4.337924
0 days 00:00:10.850000	4.007929
0 days 00:00:10.860000	3.6528169999999998
0 days 00:00:10.870000	3.310771
0 days 00:00:10.880000	3.0481529999999997
0 days 00:00:10.890000	2.9312650000000002
0 days 00:00:10.900000	3.0824689999999997
0 days 00:00:10.910000	3.0094
0 days 00:00:10.920000	2.2199400000000002
0 days 00:00:10.930000	0.9453889999999999
0 days 00:00:10.940000	-0.44665600000000005
0 days 00:00:10.950000	-1.594914
0 days 00:00:10.960000	-2.1718610000000003
0 days 00:00:10.970000	-2.252127
0 days 00:00:10.980000	-2.053793
0 days 00:00:10.990000	-1.907404
0 days 00:00:11	-1.4801799999999998
0 days 00:00:11.010000	-1.10245
0 days 00:00:11.020000	-0.827083
0 days 00:00:11.030000	-1.958607
0 days 00:00:11.040000	-3.709282
0 days 00:00:11.050000	-2.9638
0 days 00:00:11.060000	-2.502127
0 days 00:00:11.070000	-2.394575
0 days 00:00:11.080000	-2.252465
0 days 00:00:11.090000	-1.947786
0 days 00:00:11.100000	-1.763275
0 days 00:00:11.110000	-1.868214
0 days 00:00:11.120000	-2.056871
0 days 00:00:11.130000	-2.247163
0 days 00:00:11.140000	-2.350692
0 days 00:00:11.150000	-0.576092
0 days 00:00:11.160000	-0.8418049999999999
0 days 00:00:11.170000	-0.42390100000000003
0 days 00:00:11.180000	-0.41572
0 days 00:00:11.190000	-0.428666
0 days 00:00:11.200000	-0.407188
0 days 00:00:11.210000	-0.385463
0 days 00:00:11.220000	-0.314145
0 days 00:00:11.230000	-0.259799
0 days 00:00:11.240000	-0.21370300000000003
0 days 00:00:11.250000	-0.19301300000000002
0 days 00:00:11.260000	-0.185642
0 days 00:00:11.270000	-0.16126600000000002
0 days 00:00:11.280000	-0.152672
0 days 00:00:11.290000	-0.132155
0 days 00:00:11.300000	-0.11694600000000001
0 days 00:00:11.310000	-0.10106799999999999
0 days 00:00:11.320000	-0.083169
0 days 00:00:11.330000	-0.068353
0 days 00:00:11.340000	-0.054311
0 days 00:00:11.350000	-0.029441000000000002
0 days 00:00:11.360000	-0.002055
0 days 00:00:11.370000	0.022603
0 days 00:00:11.380000	0.0279
0 days 00:00:11.390000	0.019844999999999998
0 days 00:00:11.400000	0.031643
0 days 00:00:11.410000	0.030055000000000002
0 days 00:00:11.420000	0.013009999999999999
0 days 00:00:11.430000	-0.010072
0 days 00:00:11.440000	-0.037244
0 days 00:00:11.450000	-0.06918200000000001
0 days 00:00:11.460000	-0.11749100000000001
0 days 00:00:11.470000	-0.150738
0 days 00:00:11.480000	-0.152597
0 days 00:00:11.490000	-0.139966
0 days 00:00:11.500000	-0.113898
0 days 00:00:11.510000	-0.099561
0 days 00:00:11.520000	-0.08321
0 days 00:00:11.530000	-0.060888
0 days 00:00:11.540000	-0.058806
0 days 00:00:11.550000	-0.059963999999999996
0 days 00:00:11.560000	-0.07231599999999999
0 days 00:00:11.570000	-0.083597
0 days 00:00:11.580000	-0.062238999999999996
0 days 00:00:11.590000	-0.077645
0 days 00:00:11.600000	-0.071882
0 days 00:00:11.610000	-0.07729
0 days 00:00:11.620000	-0.080874
0 days 00:00:11.630000	-0.08365299999999999
0 days 00:00:11.640000	-0.086967
0 days 00:00:11.650000	-0.096651
0 days 00:00:11.660000	-0.099481
0 days 00:00:11.670000	-0.10897899999999999
0 days 00:00:11.680000	-0.143895
0 days 00:00:11.690000	-0.173469
0 days 00:00:11.700000	-0.21820799999999999
0 days 00:00:11.710000	-0.29092399999999996
0 days 00:00:11.720000	-0.4305
0 days 00:00:11.730000	-0.68045
0 days 00:00:11.740000	-1.05955
0 days 00:00:11.750000	-1.338899
0 days 00:00:11.760000	-1.6803130000000002
0 days 00:00:11.770000	-2.08669
0 days 00:00:11.780000	-2.545096
0 days 00:00:11.790000	-3.134593
0 days 00:00:11.800000	-3.8850379999999998
0 days 00:00:11.810000	-4.7338059999999995
0 days 00:00:11.820000	-5.569453
0 days 00:00:11.830000	-6.301287
0 days 00:00:11.840000	-6.805016
0 days 00:00:11.850000	-6.838939999999999
0 days 00:00:11.860000	-6.379879
0 days 00:00:11.870000	-5.861651999999999
0 days 00:00:11.880000	-5.454486
0 days 00:00:11.890000	-4.827498
0 days 00:00:11.900000	-4.0056199999999995
0 days 00:00:11.910000	-3.104304
0 days 00:00:11.920000	-2.097139
