# Supplementary material for: A topological data analysis-based method for gait signals with an application to the study of multiple sclerosis
Source: PLoS One. 2022 May 13;17(5):e0268475. doi: 10.1371/journal.pone.0268475 (PMC9106173; doi:10.1371/journal.pone.0268475)
Supplement: S1 Data — (ZIP) [file pone.0268475.s005.zip › PlosOneData/Pathological_subjects/MS_283]

	Gyr_Y
0 days 00:00:24.190000	-1.880652
0 days 00:00:24.200000	-1.276722
0 days 00:00:24.210000	-0.762637
0 days 00:00:24.220000	-0.683463
0 days 00:00:24.230000	-2.564348
0 days 00:00:24.240000	-3.3143620000000005
0 days 00:00:24.250000	-2.402017
0 days 00:00:24.260000	-2.037678
0 days 00:00:24.270000	-2.268672
0 days 00:00:24.280000	-1.998602
0 days 00:00:24.290000	-1.674957
0 days 00:00:24.300000	-1.5480530000000001
0 days 00:00:24.310000	-1.5063389999999999
0 days 00:00:24.320000	-1.515202
0 days 00:00:24.330000	-1.3299020000000001
0 days 00:00:24.340000	-0.883575
0 days 00:00:24.350000	-0.267548
0 days 00:00:24.360000	-0.406051
0 days 00:00:24.370000	-0.178371
0 days 00:00:24.380000	-0.189091
0 days 00:00:24.390000	-0.11591099999999999
0 days 00:00:24.400000	-0.141355
0 days 00:00:24.410000	-0.144099
0 days 00:00:24.420000	-0.144699
0 days 00:00:24.430000	-0.15523199999999998
0 days 00:00:24.440000	-0.154319
0 days 00:00:24.450000	-0.147754
0 days 00:00:24.460000	-0.14038
0 days 00:00:24.470000	-0.133
0 days 00:00:24.480000	-0.116051
0 days 00:00:24.490000	-0.099507
0 days 00:00:24.500000	-0.081298
0 days 00:00:24.510000	-0.053576
0 days 00:00:24.520000	-0.037603
0 days 00:00:24.530000	-0.035532
0 days 00:00:24.540000	-0.027917
0 days 00:00:24.550000	-0.016283000000000002
0 days 00:00:24.560000	-0.007821999999999999
0 days 00:00:24.570000	-0.008134
0 days 00:00:24.580000	-0.0033229999999999996
0 days 00:00:24.590000	-0.0017989999999999998
0 days 00:00:24.600000	-0.005783
0 days 00:00:24.610000	-0.009901
0 days 00:00:24.620000	-0.015347
0 days 00:00:24.630000	-0.018826
0 days 00:00:24.640000	-0.02304
0 days 00:00:24.650000	-0.022841999999999998
0 days 00:00:24.660000	-0.023669
0 days 00:00:24.670000	-0.033615
0 days 00:00:24.680000	-0.04235
0 days 00:00:24.690000	-0.052512
0 days 00:00:24.700000	-0.057264999999999996
0 days 00:00:24.710000	-0.06389600000000001
0 days 00:00:24.720000	-0.06260399999999999
0 days 00:00:24.730000	-0.06604
0 days 00:00:24.740000	-0.06282
0 days 00:00:24.750000	-0.06727799999999999
0 days 00:00:24.760000	-0.065579
0 days 00:00:24.770000	-0.07671
0 days 00:00:24.780000	-0.08626900000000001
0 days 00:00:24.790000	-0.09689
0 days 00:00:24.800000	-0.103826
0 days 00:00:24.810000	-0.10265099999999999
0 days 00:00:24.820000	-0.099764
0 days 00:00:24.830000	-0.092948
0 days 00:00:24.840000	-0.092838
0 days 00:00:24.850000	-0.09894
0 days 00:00:24.860000	-0.10270499999999999
0 days 00:00:24.870000	-0.106851
0 days 00:00:24.880000	-0.10422200000000001
0 days 00:00:24.890000	-0.099925
0 days 00:00:24.900000	-0.094365
0 days 00:00:24.910000	-0.091526
0 days 00:00:24.920000	-0.093187
0 days 00:00:24.930000	-0.10300999999999999
0 days 00:00:24.940000	-0.11532
0 days 00:00:24.950000	-0.13516199999999998
0 days 00:00:24.960000	-0.152333
0 days 00:00:24.970000	-0.17139000000000001
0 days 00:00:24.980000	-0.195939
0 days 00:00:24.990000	-0.237213
0 days 00:00:25	-0.289242
0 days 00:00:25.010000	-0.363221
0 days 00:00:25.020000	-0.443353
0 days 00:00:25.030000	-0.638622
0 days 00:00:25.040000	-0.971342
0 days 00:00:25.050000	-1.2508569999999999
0 days 00:00:25.060000	-1.6431490000000002
0 days 00:00:25.070000	-2.133274
0 days 00:00:25.080000	-2.632384
0 days 00:00:25.090000	-3.12512
0 days 00:00:25.100000	-3.578204
0 days 00:00:25.110000	-4.021898
0 days 00:00:25.120000	-4.452726
0 days 00:00:25.130000	-4.812275
0 days 00:00:25.140000	-5.148466
0 days 00:00:25.150000	-5.439126
0 days 00:00:25.160000	-5.497143
0 days 00:00:25.170000	-5.263681
0 days 00:00:25.180000	-4.856617
0 days 00:00:25.190000	-4.31802
0 days 00:00:25.200000	-3.8207
0 days 00:00:25.210000	-3.5010660000000002
0 days 00:00:25.220000	-3.165865
0 days 00:00:25.230000	-2.196827
0 days 00:00:25.240000	-0.604108
0 days 00:00:25.250000	0.635428
0 days 00:00:25.260000	0.6393220000000001
0 days 00:00:25.270000	0.8107439999999999
0 days 00:00:25.280000	1.551087
0 days 00:00:25.290000	2.455533
0 days 00:00:25.300000	3.14912
0 days 00:00:25.310000	3.7490629999999996
0 days 00:00:25.320000	4.298559
0 days 00:00:25.330000	4.715762000000001
0 days 00:00:25.340000	4.942995
0 days 00:00:25.350000	5.025479
0 days 00:00:25.360000	5.062619000000001
0 days 00:00:25.370000	5.144476999999999
0 days 00:00:25.380000	5.201904
0 days 00:00:25.390000	5.192457
0 days 00:00:25.400000	5.057564
0 days 00:00:25.410000	4.789667
0 days 00:00:25.420000	4.618234999999999
0 days 00:00:25.430000	4.658818
0 days 00:00:25.440000	4.574633
0 days 00:00:25.450000	4.332736
0 days 00:00:25.460000	4.135226
0 days 00:00:25.470000	3.9538330000000004
0 days 00:00:25.480000	3.739814
0 days 00:00:25.490000	3.422306
0 days 00:00:25.500000	2.9884779999999997
0 days 00:00:25.510000	2.625034
0 days 00:00:25.520000	2.384492
0 days 00:00:25.530000	2.158332
0 days 00:00:25.540000	1.810631
0 days 00:00:25.550000	1.310901
0 days 00:00:25.560000	0.780107
0 days 00:00:25.570000	0.136674
0 days 00:00:25.580000	-0.928276
0 days 00:00:25.590000	-1.24823
0 days 00:00:25.600000	-0.947247
0 days 00:00:25.610000	-1.107221
0 days 00:00:25.620000	-2.318602
0 days 00:00:25.630000	-2.889176
0 days 00:00:25.640000	-2.092046
0 days 00:00:25.650000	-1.97597
0 days 00:00:25.660000	-2.067482
0 days 00:00:25.670000	-2.119424
0 days 00:00:25.680000	-2.152749
0 days 00:00:25.690000	-2.068665
0 days 00:00:25.700000	-1.995257
0 days 00:00:25.710000	-1.994203
0 days 00:00:25.720000	-1.983787
0 days 00:00:25.730000	-1.555998
0 days 00:00:25.740000	-0.5322060000000001
0 days 00:00:25.750000	-0.468199
0 days 00:00:25.760000	-0.31748899999999997
0 days 00:00:25.770000	-0.25023
0 days 00:00:25.780000	-0.17322200000000001
0 days 00:00:25.790000	-0.144816
0 days 00:00:25.800000	-0.128999
0 days 00:00:25.810000	-0.11483299999999999
0 days 00:00:25.820000	-0.097448
0 days 00:00:25.830000	-0.092474
0 days 00:00:25.840000	-0.08667000000000001
0 days 00:00:25.850000	-0.086241
0 days 00:00:25.860000	-0.08048200000000001
0 days 00:00:25.870000	-0.078925
0 days 00:00:25.880000	-0.084638
0 days 00:00:25.890000	-0.088145
0 days 00:00:25.900000	-0.113023
0 days 00:00:25.910000	-0.130682
0 days 00:00:25.920000	-0.160168
0 days 00:00:25.930000	-0.18468299999999999
0 days 00:00:25.940000	-0.19179200000000002
0 days 00:00:25.950000	-0.198272
0 days 00:00:25.960000	-0.194279
0 days 00:00:25.970000	-0.17416800000000002
0 days 00:00:25.980000	-0.175018
0 days 00:00:25.990000	-0.170493
0 days 00:00:26	-0.169262
0 days 00:00:26.010000	-0.159031
0 days 00:00:26.020000	-0.15199100000000001
0 days 00:00:26.030000	-0.13561800000000002
0 days 00:00:26.040000	-0.119245
0 days 00:00:26.050000	-0.10916600000000001
0 days 00:00:26.060000	-0.089074
0 days 00:00:26.070000	-0.08998099999999999
0 days 00:00:26.080000	-0.080488
0 days 00:00:26.090000	-0.069614
0 days 00:00:26.100000	-0.040524
0 days 00:00:26.110000	-0.005184
0 days 00:00:26.120000	0.041308
0 days 00:00:26.130000	0.093824
0 days 00:00:26.140000	0.14374800000000001
0 days 00:00:26.150000	0.182233
0 days 00:00:26.160000	0.188908
0 days 00:00:26.170000	0.150599
0 days 00:00:26.180000	0.084754
0 days 00:00:26.190000	0.040148
0 days 00:00:26.200000	0.014941999999999999
0 days 00:00:26.210000	-0.005732
0 days 00:00:26.220000	-0.010707
0 days 00:00:26.230000	-0.010939
0 days 00:00:26.240000	-0.013447999999999998
0 days 00:00:26.250000	-0.019455
0 days 00:00:26.260000	-0.029684
0 days 00:00:26.270000	-0.045605
0 days 00:00:26.280000	-0.055340999999999994
0 days 00:00:26.290000	-0.07322200000000001
0 days 00:00:26.300000	-0.083957
0 days 00:00:26.310000	-0.088088
0 days 00:00:26.320000	-0.078407
0 days 00:00:26.330000	-0.052394
0 days 00:00:26.340000	-0.041942
0 days 00:00:26.350000	-0.027282999999999998
0 days 00:00:26.360000	-0.015363
0 days 00:00:26.370000	-0.005411
0 days 00:00:26.380000	-0.00627
0 days 00:00:26.390000	-0.003235
0 days 00:00:26.400000	-0.014990999999999999
0 days 00:00:26.410000	-0.041704000000000005
0 days 00:00:26.420000	-0.06706799999999999
0 days 00:00:26.430000	-0.088811
0 days 00:00:26.440000	-0.103527
0 days 00:00:26.450000	-0.11396500000000001
0 days 00:00:26.460000	-0.12371099999999999
0 days 00:00:26.470000	-0.132927
0 days 00:00:26.480000	-0.142449
0 days 00:00:26.490000	-0.15343900000000002
0 days 00:00:26.500000	-0.1665
0 days 00:00:26.510000	-0.204605
0 days 00:00:26.520000	-0.261331
0 days 00:00:26.530000	-0.327866
0 days 00:00:26.540000	-0.37243200000000004
0 days 00:00:26.550000	-0.5691649999999999
0 days 00:00:26.560000	-0.8698469999999999
0 days 00:00:26.570000	-1.1512200000000001
0 days 00:00:26.580000	-1.569325
0 days 00:00:26.590000	-1.978141
0 days 00:00:26.600000	-2.429888
0 days 00:00:26.610000	-2.8839639999999997
0 days 00:00:26.620000	-3.328501
0 days 00:00:26.630000	-3.7948440000000003
0 days 00:00:26.640000	-4.287844000000001
0 days 00:00:26.650000	-4.806072
0 days 00:00:26.660000	-5.20909
0 days 00:00:26.670000	-5.259103
0 days 00:00:26.680000	-5.0577440000000005
0 days 00:00:26.690000	-4.726414
0 days 00:00:26.700000	-4.225894
0 days 00:00:26.710000	-3.773706
0 days 00:00:26.720000	-3.487676
0 days 00:00:26.730000	-2.676011
0 days 00:00:26.740000	-0.97539
0 days 00:00:26.750000	0.5735819999999999
0 days 00:00:26.760000	1.1734069999999999
0 days 00:00:26.770000	1.38277
0 days 00:00:26.780000	1.8183049999999998
0 days 00:00:26.790000	2.6001689999999997
0 days 00:00:26.800000	3.3239620000000003
0 days 00:00:26.810000	3.8417489999999996
0 days 00:00:26.820000	4.230544
0 days 00:00:26.830000	4.533087
0 days 00:00:26.840000	4.808632
0 days 00:00:26.850000	5.006875
0 days 00:00:26.860000	5.049666
0 days 00:00:26.870000	4.941611
0 days 00:00:26.880000	4.789536
0 days 00:00:26.890000	4.702608000000001
0 days 00:00:26.900000	4.677179
0 days 00:00:26.910000	4.776581
0 days 00:00:26.920000	5.007727
0 days 00:00:26.930000	5.172053
0 days 00:00:26.940000	5.19033
0 days 00:00:26.950000	5.098705000000001
0 days 00:00:26.960000	4.862766000000001
0 days 00:00:26.970000	4.439637
0 days 00:00:26.980000	3.8504089999999995
0 days 00:00:26.990000	3.2016400000000003
0 days 00:00:27	2.579545
0 days 00:00:27.010000	1.955229
0 days 00:00:27.020000	1.321572
0 days 00:00:27.030000	0.647816
0 days 00:00:27.040000	-0.098637
0 days 00:00:27.050000	-0.824973
0 days 00:00:27.060000	-1.434818
0 days 00:00:27.070000	-1.773109
0 days 00:00:27.080000	-2.0993049999999998
0 days 00:00:27.090000	-1.404523
0 days 00:00:27.100000	-1.1188719999999999
0 days 00:00:27.110000	-0.8131510000000001
0 days 00:00:27.120000	-2.6061799999999997
0 days 00:00:27.130000	-2.841126
0 days 00:00:27.140000	-2.006657
0 days 00:00:27.150000	-2.065586
0 days 00:00:27.160000	-2.279936
0 days 00:00:27.170000	-2.047238
0 days 00:00:27.180000	-1.904449
0 days 00:00:27.190000	-1.9066349999999999
0 days 00:00:27.200000	-1.9591869999999998
0 days 00:00:27.210000	-2.050741
0 days 00:00:27.220000	-2.082421
0 days 00:00:27.230000	-0.724013
0 days 00:00:27.240000	-0.42862799999999995
0 days 00:00:27.250000	-0.409921
0 days 00:00:27.260000	-0.352175
0 days 00:00:27.270000	-0.242204
0 days 00:00:27.280000	-0.20952800000000002
0 days 00:00:27.290000	-0.213191
0 days 00:00:27.300000	-0.186897
0 days 00:00:27.310000	-0.167679
0 days 00:00:27.320000	-0.16556400000000002
0 days 00:00:27.330000	-0.14319300000000001
0 days 00:00:27.340000	-0.117625
0 days 00:00:27.350000	-0.095279
0 days 00:00:27.360000	-0.070224
0 days 00:00:27.370000	-0.045252
0 days 00:00:27.380000	-0.02865
0 days 00:00:27.390000	-0.038169
0 days 00:00:27.400000	-0.022246000000000002
0 days 00:00:27.410000	-0.014522
0 days 00:00:27.420000	-0.020478
0 days 00:00:27.430000	-0.019606000000000002
0 days 00:00:27.440000	-0.025919
0 days 00:00:27.450000	-0.026805000000000002
0 days 00:00:27.460000	-0.033801
0 days 00:00:27.470000	-0.046081
0 days 00:00:27.480000	-0.04699
0 days 00:00:27.490000	-0.043544
0 days 00:00:27.500000	-0.040541
0 days 00:00:27.510000	-0.038782
0 days 00:00:27.520000	-0.028306
0 days 00:00:27.530000	-0.007698999999999999
0 days 00:00:27.540000	0.009720999999999999
0 days 00:00:27.550000	0.022432
0 days 00:00:27.560000	0.024302
0 days 00:00:27.570000	0.028206000000000002
0 days 00:00:27.580000	0.019017
0 days 00:00:27.590000	0.0145
0 days 00:00:27.600000	0.013156000000000001
0 days 00:00:27.610000	0.013013999999999998
0 days 00:00:27.620000	0.010116
0 days 00:00:27.630000	0.010393000000000001
0 days 00:00:27.640000	0.011127
0 days 00:00:27.650000	0.011872
0 days 00:00:27.660000	0.017372
0 days 00:00:27.670000	0.026831999999999998
0 days 00:00:27.680000	0.025619
0 days 00:00:27.690000	0.017648
0 days 00:00:27.700000	0.012437
0 days 00:00:27.710000	0.001273
0 days 00:00:27.720000	-0.015025
0 days 00:00:27.730000	-0.039642000000000004
0 days 00:00:27.740000	-0.051961
0 days 00:00:27.750000	-0.057114
0 days 00:00:27.760000	-0.063068
0 days 00:00:27.770000	-0.07030700000000001
0 days 00:00:27.780000	-0.087939
0 days 00:00:27.790000	-0.10631800000000001
0 days 00:00:27.800000	-0.13258
0 days 00:00:27.810000	-0.165071
0 days 00:00:27.820000	-0.214117
0 days 00:00:27.830000	-0.28628200000000004
0 days 00:00:27.840000	-0.406062
0 days 00:00:27.850000	-0.5550189999999999
0 days 00:00:27.860000	-0.805668
0 days 00:00:27.870000	-1.312459
0 days 00:00:27.880000	-1.787954
0 days 00:00:27.890000	-2.3044279999999997
0 days 00:00:27.900000	-2.822252
0 days 00:00:27.910000	-3.336192
0 days 00:00:27.920000	-3.7792269999999997
0 days 00:00:27.930000	-4.1691519999999995
0 days 00:00:27.940000	-4.455869
0 days 00:00:27.950000	-4.508065
0 days 00:00:27.960000	-4.307894999999999
0 days 00:00:27.970000	-4.002572
0 days 00:00:27.980000	-3.662726
0 days 00:00:27.990000	-3.2934069999999998
0 days 00:00:28	-2.433102
0 days 00:00:28.010000	-1.149708
0 days 00:00:28.020000	-0.020191999999999998
0 days 00:00:28.030000	0.8295309999999999
0 days 00:00:28.040000	1.275943
0 days 00:00:28.050000	1.765437
0 days 00:00:28.060000	2.440353
0 days 00:00:28.070000	3.090848
0 days 00:00:28.080000	3.5811319999999998
0 days 00:00:28.090000	3.997792
0 days 00:00:28.100000	4.375287
0 days 00:00:28.110000	4.694881
0 days 00:00:28.120000	4.891881
0 days 00:00:28.130000	4.971254
0 days 00:00:28.140000	4.9767220000000005
0 days 00:00:28.150000	4.935999
0 days 00:00:28.160000	4.896941
0 days 00:00:28.170000	4.9476379999999995
0 days 00:00:28.180000	5.029674
0 days 00:00:28.190000	4.830031
0 days 00:00:28.200000	4.213114
0 days 00:00:28.210000	3.266116
0 days 00:00:28.220000	2.310029
0 days 00:00:28.230000	1.511534
0 days 00:00:28.240000	0.954509
0 days 00:00:28.250000	0.710795
0 days 00:00:28.260000	0.5243770000000001
0 days 00:00:28.270000	-0.009386
0 days 00:00:28.280000	-0.7700899999999999
0 days 00:00:28.290000	-1.33808
0 days 00:00:28.300000	-1.5516379999999999
0 days 00:00:28.310000	-1.534748
0 days 00:00:28.320000	-1.493806
0 days 00:00:28.330000	-1.4541979999999999
0 days 00:00:28.340000	-1.055816
0 days 00:00:28.350000	-0.667257
0 days 00:00:28.360000	-1.52142
0 days 00:00:28.370000	-2.681152
0 days 00:00:28.380000	-2.5748919999999997
0 days 00:00:28.390000	-1.8011169999999999
0 days 00:00:28.400000	-1.661036
0 days 00:00:28.410000	-1.586804
0 days 00:00:28.420000	-1.367564
0 days 00:00:28.430000	-1.2174989999999999
0 days 00:00:28.440000	-1.211026
0 days 00:00:28.450000	-0.9176219999999999
0 days 00:00:28.460000	-0.267338
0 days 00:00:28.470000	-0.312424
0 days 00:00:28.480000	-0.233938
0 days 00:00:28.490000	-0.16642300000000002
0 days 00:00:28.500000	-0.128772
0 days 00:00:28.510000	-0.092571
0 days 00:00:28.520000	-0.056851
0 days 00:00:28.530000	-0.018355
0 days 00:00:28.540000	0.002878
0 days 00:00:28.550000	0.002239
0 days 00:00:28.560000	0.005408
0 days 00:00:28.570000	0.00774
0 days 00:00:28.580000	-0.006954000000000001
0 days 00:00:28.590000	-0.006085
0 days 00:00:28.600000	-0.019497
0 days 00:00:28.610000	-0.016836
0 days 00:00:28.620000	-0.011563
0 days 00:00:28.630000	-0.019005
0 days 00:00:28.640000	-0.014527000000000002
0 days 00:00:28.650000	-0.017484
0 days 00:00:28.660000	-0.018014
0 days 00:00:28.670000	-0.02099
0 days 00:00:28.680000	-0.015058000000000002
0 days 00:00:28.690000	-0.002502
0 days 00:00:28.700000	-0.019295
0 days 00:00:28.710000	-0.007102
0 days 00:00:28.720000	-0.034199
0 days 00:00:28.730000	-0.043653
0 days 00:00:28.740000	-0.065105
0 days 00:00:28.750000	-0.075198
0 days 00:00:28.760000	-0.088462
0 days 00:00:28.770000	-0.090784
0 days 00:00:28.780000	-0.09740900000000001
0 days 00:00:28.790000	-0.10405999999999999
0 days 00:00:28.800000	-0.107972
0 days 00:00:28.810000	-0.118567
0 days 00:00:28.820000	-0.130964
0 days 00:00:28.830000	-0.143037
0 days 00:00:28.840000	-0.146379
0 days 00:00:28.850000	-0.143048
0 days 00:00:28.860000	-0.142399
0 days 00:00:28.870000	-0.137648
0 days 00:00:28.880000	-0.126187
0 days 00:00:28.890000	-0.114665
0 days 00:00:28.900000	-0.10778499999999999
0 days 00:00:28.910000	-0.103019
0 days 00:00:28.920000	-0.112204
0 days 00:00:28.930000	-0.117975
0 days 00:00:28.940000	-0.141618
0 days 00:00:28.950000	-0.14395
0 days 00:00:28.960000	-0.145538
0 days 00:00:28.970000	-0.151481
0 days 00:00:28.980000	-0.157592
0 days 00:00:28.990000	-0.129278
0 days 00:00:29	-0.10826199999999998
0 days 00:00:29.010000	-0.083107
0 days 00:00:29.020000	-0.063265
0 days 00:00:29.030000	-0.032401
0 days 00:00:29.040000	-0.00162
0 days 00:00:29.050000	0.013165000000000001
0 days 00:00:29.060000	0.011701000000000001
0 days 00:00:29.070000	0.004423
0 days 00:00:29.080000	-0.009914
0 days 00:00:29.090000	-0.040239
0 days 00:00:29.100000	-0.07506499999999999
0 days 00:00:29.110000	-0.11724000000000001
0 days 00:00:29.120000	-0.163987
0 days 00:00:29.130000	-0.220295
0 days 00:00:29.140000	-0.301816
0 days 00:00:29.150000	-0.416681
0 days 00:00:29.160000	-0.580737
0 days 00:00:29.170000	-1.070017
0 days 00:00:29.180000	-1.4729379999999999
0 days 00:00:29.190000	-1.913527
0 days 00:00:29.200000	-2.267629
0 days 00:00:29.210000	-2.593414
0 days 00:00:29.220000	-2.868405
0 days 00:00:29.230000	-3.132005
0 days 00:00:29.240000	-3.3938550000000003
0 days 00:00:29.250000	-3.655188
0 days 00:00:29.260000	-3.9173199999999997
0 days 00:00:29.270000	-4.206621
0 days 00:00:29.280000	-4.4488650000000005
0 days 00:00:29.290000	-4.599086
0 days 00:00:29.300000	-4.671697
0 days 00:00:29.310000	-4.682025
0 days 00:00:29.320000	-4.490958
0 days 00:00:29.330000	-4.087134
0 days 00:00:29.340000	-3.466819
0 days 00:00:29.350000	-3.052327
0 days 00:00:29.360000	-2.772364
0 days 00:00:29.370000	-2.173803
0 days 00:00:29.380000	-0.753076
0 days 00:00:29.390000	0.9022479999999999
0 days 00:00:29.400000	1.776303
0 days 00:00:29.410000	1.931069
0 days 00:00:29.420000	2.19804
0 days 00:00:29.430000	2.7836380000000003
0 days 00:00:29.440000	3.468779
0 days 00:00:29.450000	4.040731
0 days 00:00:29.460000	4.46095
0 days 00:00:29.470000	4.766914
0 days 00:00:29.480000	4.980221
0 days 00:00:29.490000	5.081569
0 days 00:00:29.500000	5.001697
0 days 00:00:29.510000	4.756964
0 days 00:00:29.520000	4.475354
0 days 00:00:29.530000	4.2990580000000005
0 days 00:00:29.540000	4.192583
0 days 00:00:29.550000	3.996528
0 days 00:00:29.560000	3.956144
0 days 00:00:29.570000	4.171551
0 days 00:00:29.580000	4.2406489999999994
0 days 00:00:29.590000	4.042877
0 days 00:00:29.600000	3.720561
0 days 00:00:29.610000	3.3471620000000004
0 days 00:00:29.620000	2.932117
0 days 00:00:29.630000	2.521088
0 days 00:00:29.640000	2.1966509999999997
0 days 00:00:29.650000	2.0046619999999997
0 days 00:00:29.660000	1.800631
0 days 00:00:29.670000	1.319442
0 days 00:00:29.680000	0.42898000000000003
0 days 00:00:29.690000	-0.35226799999999997
0 days 00:00:29.700000	-1.017611
0 days 00:00:29.710000	-1.2710299999999999
0 days 00:00:29.720000	-0.919402
0 days 00:00:29.730000	-0.521012
0 days 00:00:29.740000	-1.0273860000000001
0 days 00:00:29.750000	-1.703745
0 days 00:00:29.760000	-1.8369919999999997
0 days 00:00:29.770000	-1.818814
0 days 00:00:29.780000	-1.8450259999999998
0 days 00:00:29.790000	-1.724925
0 days 00:00:29.800000	-1.553995
0 days 00:00:29.810000	-1.4496069999999999
0 days 00:00:29.820000	-1.422933
0 days 00:00:29.830000	-1.442603
0 days 00:00:29.840000	-1.475543
0 days 00:00:29.850000	-0.940882
0 days 00:00:29.860000	-0.34982800000000003
0 days 00:00:29.870000	-0.531291
0 days 00:00:29.880000	-0.326
0 days 00:00:29.890000	-0.279886
0 days 00:00:29.900000	-0.23058299999999998
0 days 00:00:29.910000	-0.21005300000000002
0 days 00:00:29.920000	-0.19075799999999998
0 days 00:00:29.930000	-0.16434200000000002
0 days 00:00:29.940000	-0.143049
0 days 00:00:29.950000	-0.137077
0 days 00:00:29.960000	-0.134659
0 days 00:00:29.970000	-0.139371
0 days 00:00:29.980000	-0.152506
0 days 00:00:29.990000	-0.149848
0 days 00:00:30	-0.14885
0 days 00:00:30.010000	-0.147003
0 days 00:00:30.020000	-0.139152
0 days 00:00:30.030000	-0.12145999999999998
0 days 00:00:30.040000	-0.100957
0 days 00:00:30.050000	-0.08868
0 days 00:00:30.060000	-0.079216
0 days 00:00:30.070000	-0.060592999999999994
0 days 00:00:30.080000	-0.047923
0 days 00:00:30.090000	-0.031311
0 days 00:00:30.100000	-0.015499
0 days 00:00:30.110000	-0.007712
0 days 00:00:30.120000	0.0029
0 days 00:00:30.130000	0.007928
0 days 00:00:30.140000	0.016951
0 days 00:00:30.150000	0.025146
0 days 00:00:30.160000	0.032287
0 days 00:00:30.170000	0.034287
0 days 00:00:30.180000	0.035509
0 days 00:00:30.190000	0.024547
0 days 00:00:30.200000	0.018667
0 days 00:00:30.210000	0.010469
0 days 00:00:30.220000	0.0003
0 days 00:00:30.230000	-0.015393
0 days 00:00:30.240000	-0.023207
0 days 00:00:30.250000	-0.029104
0 days 00:00:30.260000	-0.031069
0 days 00:00:30.270000	-0.03184
0 days 00:00:30.280000	-0.034231
0 days 00:00:30.290000	-0.049227
0 days 00:00:30.300000	-0.06576699999999999
0 days 00:00:30.310000	-0.07990499999999999
0 days 00:00:30.320000	-0.080714
0 days 00:00:30.330000	-0.078823
0 days 00:00:30.340000	-0.07497100000000001
0 days 00:00:30.350000	-0.061573
0 days 00:00:30.360000	-0.05644299999999999
0 days 00:00:30.370000	-0.051735
0 days 00:00:30.380000	-0.051379999999999995
0 days 00:00:30.390000	-0.053321
0 days 00:00:30.400000	-0.048574
0 days 00:00:30.410000	-0.061554
0 days 00:00:30.420000	-0.079713
0 days 00:00:30.430000	-0.11163900000000002
0 days 00:00:30.440000	-0.16508599999999998
0 days 00:00:30.450000	-0.255021
0 days 00:00:30.460000	-0.393227
0 days 00:00:30.470000	-0.578732
0 days 00:00:30.480000	-1.097401
0 days 00:00:30.490000	-1.553368
0 days 00:00:30.500000	-2.112998
0 days 00:00:30.510000	-2.624918
0 days 00:00:30.520000	-3.173984
0 days 00:00:30.530000	-3.682465
0 days 00:00:30.540000	-4.239041
0 days 00:00:30.550000	-4.806374
0 days 00:00:30.560000	-5.209357
0 days 00:00:30.570000	-5.2056949999999995
0 days 00:00:30.580000	-5.008101
0 days 00:00:30.590000	-4.625433999999999
0 days 00:00:30.600000	-4.101437000000001
0 days 00:00:30.610000	-3.5273589999999997
0 days 00:00:30.620000	-2.906316
0 days 00:00:30.630000	-1.664219
0 days 00:00:30.640000	-0.347115
0 days 00:00:30.650000	0.847591
0 days 00:00:30.660000	1.5209709999999999
0 days 00:00:30.670000	1.947661
0 days 00:00:30.680000	2.522863
0 days 00:00:30.690000	3.21445
0 days 00:00:30.700000	3.7547269999999995
0 days 00:00:30.710000	4.156873
0 days 00:00:30.720000	4.438181
0 days 00:00:30.730000	4.615476
0 days 00:00:30.740000	4.672801
0 days 00:00:30.750000	4.663278
0 days 00:00:30.760000	4.629716
0 days 00:00:30.770000	4.575356
0 days 00:00:30.780000	4.423116
0 days 00:00:30.790000	4.357163
0 days 00:00:30.800000	4.580544000000001
0 days 00:00:30.810000	4.599117
0 days 00:00:30.820000	4.2065779999999995
0 days 00:00:30.830000	3.7118379999999997
0 days 00:00:30.840000	3.317718
0 days 00:00:30.850000	2.959966
0 days 00:00:30.860000	2.552674
0 days 00:00:30.870000	2.1077779999999997
0 days 00:00:30.880000	1.599705
0 days 00:00:30.890000	1.024432
0 days 00:00:30.900000	0.311808
0 days 00:00:30.910000	-0.610941
0 days 00:00:30.920000	-1.143772
0 days 00:00:30.930000	-1.490645
0 days 00:00:30.940000	-1.4249479999999999
0 days 00:00:30.950000	-1.6390310000000001
0 days 00:00:30.960000	-2.575075
0 days 00:00:30.970000	-2.6875139999999997
0 days 00:00:30.980000	-1.80948
0 days 00:00:30.990000	-1.7495919999999998
0 days 00:00:31	-1.8872200000000001
0 days 00:00:31.010000	-1.9633369999999999
0 days 00:00:31.020000	-1.864886
0 days 00:00:31.030000	-0.6443800000000001
0 days 00:00:31.040000	-0.5429729999999999
0 days 00:00:31.050000	-0.354613
0 days 00:00:31.060000	-0.342358
0 days 00:00:31.070000	-0.25163800000000003
0 days 00:00:31.080000	-0.24009499999999998
0 days 00:00:31.090000	-0.204904
0 days 00:00:31.100000	-0.177843
0 days 00:00:31.110000	-0.154032
0 days 00:00:31.120000	-0.13744
0 days 00:00:31.130000	-0.11183199999999999
0 days 00:00:31.140000	-0.097325
0 days 00:00:31.150000	-0.09904400000000001
0 days 00:00:31.160000	-0.097273
0 days 00:00:31.170000	-0.09096699999999999
0 days 00:00:31.180000	-0.081307
0 days 00:00:31.190000	-0.069614
0 days 00:00:31.200000	-0.06765499999999999
0 days 00:00:31.210000	-0.061364
0 days 00:00:31.220000	-0.065326
0 days 00:00:31.230000	-0.067478
0 days 00:00:31.240000	-0.07694
0 days 00:00:31.250000	-0.079998
0 days 00:00:31.260000	-0.08343300000000001
0 days 00:00:31.270000	-0.081012
0 days 00:00:31.280000	-0.08425099999999999
0 days 00:00:31.290000	-0.0768
0 days 00:00:31.300000	-0.071012
0 days 00:00:31.310000	-0.054361
0 days 00:00:31.320000	-0.048908
0 days 00:00:31.330000	-0.035186
0 days 00:00:31.340000	-0.023305000000000003
0 days 00:00:31.350000	-0.011623
0 days 00:00:31.360000	-0.003737
0 days 00:00:31.370000	0.004417
0 days 00:00:31.380000	0.009981
0 days 00:00:31.390000	0.020551
0 days 00:00:31.400000	0.026606
0 days 00:00:31.410000	0.031975
0 days 00:00:31.420000	0.039837
0 days 00:00:31.430000	0.053676
0 days 00:00:31.440000	0.060256
0 days 00:00:31.450000	0.07193300000000001
0 days 00:00:31.460000	0.076925
0 days 00:00:31.470000	0.078465
0 days 00:00:31.480000	0.065746
0 days 00:00:31.490000	0.048266
0 days 00:00:31.500000	0.028939
0 days 00:00:31.510000	0.015768
0 days 00:00:31.520000	0.00266
0 days 00:00:31.530000	-0.008287000000000001
0 days 00:00:31.540000	-0.020166
0 days 00:00:31.550000	-0.0272
0 days 00:00:31.560000	-0.033607
0 days 00:00:31.570000	-0.044911
0 days 00:00:31.580000	-0.046764
0 days 00:00:31.590000	-0.059347000000000004
0 days 00:00:31.600000	-0.069923
0 days 00:00:31.610000	-0.08759299999999999
0 days 00:00:31.620000	-0.10332999999999999
0 days 00:00:31.630000	-0.11553499999999998
0 days 00:00:31.640000	-0.123575
0 days 00:00:31.650000	-0.126531
0 days 00:00:31.660000	-0.12114100000000001
0 days 00:00:31.670000	-0.11831900000000001
0 days 00:00:31.680000	-0.11383800000000001
0 days 00:00:31.690000	-0.11317999999999999
0 days 00:00:31.700000	-0.114031
0 days 00:00:31.710000	-0.176029
0 days 00:00:31.720000	-0.106826
0 days 00:00:31.730000	-0.163077
0 days 00:00:31.740000	-0.164745
0 days 00:00:31.750000	-0.202809
0 days 00:00:31.760000	-0.274579
0 days 00:00:31.770000	-0.355579
0 days 00:00:31.780000	-0.517714
0 days 00:00:31.790000	-0.939069
0 days 00:00:31.800000	-1.3646340000000001
0 days 00:00:31.810000	-1.8530419999999999
0 days 00:00:31.820000	-2.3304810000000002
0 days 00:00:31.830000	-2.7844860000000002
0 days 00:00:31.840000	-3.211504
0 days 00:00:31.850000	-3.6231940000000002
0 days 00:00:31.860000	-4.041607
0 days 00:00:31.870000	-4.3863330000000005
0 days 00:00:31.880000	-4.668869
0 days 00:00:31.890000	-4.736447
0 days 00:00:31.900000	-4.599404
0 days 00:00:31.910000	-4.400711
0 days 00:00:31.920000	-4.01895
0 days 00:00:31.930000	-3.5935620000000004
0 days 00:00:31.940000	-3.1680099999999998
0 days 00:00:31.950000	-2.855027
0 days 00:00:31.960000	-2.194645
0 days 00:00:31.970000	-1.053285
0 days 00:00:31.980000	0.202433
0 days 00:00:31.990000	1.147189
0 days 00:00:32	1.524282
0 days 00:00:32.010000	1.7567130000000002
0 days 00:00:32.020000	2.133643
0 days 00:00:32.030000	2.6783639999999997
0 days 00:00:32.040000	3.2185040000000003
0 days 00:00:32.050000	3.645282
0 days 00:00:32.060000	3.9516459999999998
0 days 00:00:32.070000	4.151788
0 days 00:00:32.080000	4.280182
0 days 00:00:32.090000	4.307969
0 days 00:00:32.100000	4.24568
0 days 00:00:32.110000	4.162683
0 days 00:00:32.120000	4.118051
0 days 00:00:32.130000	4.103097
0 days 00:00:32.140000	4.045388
0 days 00:00:32.150000	3.902187
0 days 00:00:32.160000	3.702332
0 days 00:00:32.170000	3.4502230000000003
0 days 00:00:32.180000	3.1981599999999997
0 days 00:00:32.190000	3.134042
0 days 00:00:32.200000	3.2142619999999997
0 days 00:00:32.210000	3.174738
0 days 00:00:32.220000	2.914873
0 days 00:00:32.230000	2.54829
0 days 00:00:32.240000	2.161608
0 days 00:00:32.250000	1.760609
0 days 00:00:32.260000	1.387022
0 days 00:00:32.270000	1.0407469999999999
0 days 00:00:32.280000	0.7459140000000001
0 days 00:00:32.290000	0.475538
0 days 00:00:32.300000	0.25185
0 days 00:00:32.310000	0.056478999999999994
0 days 00:00:32.320000	-0.14998699999999998
0 days 00:00:32.330000	-0.323308
0 days 00:00:32.340000	-0.435964
0 days 00:00:32.350000	-0.5245770000000001
0 days 00:00:32.360000	-0.8475290000000001
0 days 00:00:32.370000	-0.838036
0 days 00:00:32.380000	-0.881818
0 days 00:00:32.390000	-0.724115
0 days 00:00:32.400000	-0.508333
0 days 00:00:32.410000	-0.9033180000000001
0 days 00:00:32.420000	-1.418755
0 days 00:00:32.430000	-1.56324
0 days 00:00:32.440000	-1.48258
0 days 00:00:32.450000	-1.5239530000000001
0 days 00:00:32.460000	-1.7280900000000001
0 days 00:00:32.470000	-1.824819
0 days 00:00:32.480000	-1.7851150000000002
0 days 00:00:32.490000	-1.7730240000000002
0 days 00:00:32.500000	-1.891188
0 days 00:00:32.510000	-0.199134
0 days 00:00:32.520000	-0.44143699999999997
0 days 00:00:32.530000	-0.174488
0 days 00:00:32.540000	-0.273059
0 days 00:00:32.550000	-0.082089
0 days 00:00:32.560000	-0.08798099999999999
0 days 00:00:32.570000	-0.017863
0 days 00:00:32.580000	-0.009622
0 days 00:00:32.590000	0.010584999999999999
0 days 00:00:32.600000	0.020318
0 days 00:00:32.610000	0.024178
0 days 00:00:32.620000	0.012983000000000001
0 days 00:00:32.630000	0.014155000000000001
0 days 00:00:32.640000	0.006640999999999999
0 days 00:00:32.650000	0.002964
0 days 00:00:32.660000	-0.001855
0 days 00:00:32.670000	-0.00713
0 days 00:00:32.680000	-0.022141
0 days 00:00:32.690000	-0.031356
0 days 00:00:32.700000	-0.041842000000000004
0 days 00:00:32.710000	-0.050008
0 days 00:00:32.720000	-0.052578
0 days 00:00:32.730000	-0.052008000000000006
0 days 00:00:32.740000	-0.046232
0 days 00:00:32.750000	-0.037985000000000005
0 days 00:00:32.760000	-0.033669
0 days 00:00:32.770000	-0.025407
0 days 00:00:32.780000	-0.02361
0 days 00:00:32.790000	-0.019343
0 days 00:00:32.800000	-0.01427
0 days 00:00:32.810000	-0.008391
0 days 00:00:32.820000	0.0016690000000000001
0 days 00:00:32.830000	0.0131
0 days 00:00:32.840000	0.021034999999999998
0 days 00:00:32.850000	0.035821
0 days 00:00:32.860000	0.038912999999999996
0 days 00:00:32.870000	0.029376
0 days 00:00:32.880000	0.006751000000000001
0 days 00:00:32.890000	-0.012514
0 days 00:00:32.900000	-0.022197
0 days 00:00:32.910000	-0.022807
0 days 00:00:32.920000	-0.028439
0 days 00:00:32.930000	-0.032557
0 days 00:00:32.940000	-0.045094
0 days 00:00:32.950000	-0.050220999999999995
0 days 00:00:32.960000	-0.052039999999999996
0 days 00:00:32.970000	-0.060071000000000006
0 days 00:00:32.980000	-0.076083
0 days 00:00:32.990000	-0.0764
0 days 00:00:33	-0.09485299999999999
0 days 00:00:33.010000	-0.11408099999999999
0 days 00:00:33.020000	-0.150027
0 days 00:00:33.030000	-0.22118000000000002
0 days 00:00:33.040000	-0.34623200000000004
0 days 00:00:33.050000	-0.505829
0 days 00:00:33.060000	-0.680084
0 days 00:00:33.070000	-0.858893
0 days 00:00:33.080000	-1.0285799999999998
0 days 00:00:33.090000	-1.359573
0 days 00:00:33.100000	-1.8489060000000002
0 days 00:00:33.110000	-2.310943
0 days 00:00:33.120000	-2.66595
0 days 00:00:33.130000	-2.858245
0 days 00:00:33.140000	-2.900999
0 days 00:00:33.150000	-2.778649
0 days 00:00:33.160000	-2.599439
0 days 00:00:33.170000	-2.377575
0 days 00:00:33.180000	-2.080241
