# Supplementary material for: A topological data analysis-based method for gait signals with an application to the study of multiple sclerosis
Source: PLoS One. 2022 May 13;17(5):e0268475. doi: 10.1371/journal.pone.0268475 (PMC9106173; doi:10.1371/journal.pone.0268475)
Supplement: S1 Data — (ZIP) [file pone.0268475.s005.zip › PlosOneData/Pathological_subjects/MS_25]

	Gyr_Y
0 days 00:00:07.080000	-2.2385189999999997
0 days 00:00:07.090000	-2.665879
0 days 00:00:07.100000	-3.163446
0 days 00:00:07.110000	-3.695057
0 days 00:00:07.120000	-3.887682
0 days 00:00:07.130000	-3.920257
0 days 00:00:07.140000	-5.116231
0 days 00:00:07.150000	-5.581277
0 days 00:00:07.160000	-5.996906
0 days 00:00:07.170000	-6.366865
0 days 00:00:07.180000	-6.543937000000001
0 days 00:00:07.190000	-6.785756
0 days 00:00:07.200000	-6.8767949999999995
0 days 00:00:07.210000	-6.815767
0 days 00:00:07.220000	-6.533342
0 days 00:00:07.230000	-5.8125860000000005
0 days 00:00:07.240000	-4.889778
0 days 00:00:07.250000	-3.881225
0 days 00:00:07.260000	-3.26946
0 days 00:00:07.270000	-3.719271
0 days 00:00:07.280000	-4.5276819999999995
0 days 00:00:07.290000	-0.275955
0 days 00:00:07.300000	2.425881
0 days 00:00:07.310000	4.101918
0 days 00:00:07.320000	4.122045
0 days 00:00:07.330000	3.8597919999999997
0 days 00:00:07.340000	4.132605
0 days 00:00:07.350000	4.685357
0 days 00:00:07.360000	5.4817730000000005
0 days 00:00:07.370000	6.11784
0 days 00:00:07.380000	6.398561
0 days 00:00:07.390000	6.449632
0 days 00:00:07.400000	6.202164
0 days 00:00:07.410000	5.714005
0 days 00:00:07.420000	5.013648
0 days 00:00:07.430000	4.459258
0 days 00:00:07.440000	4.34171
0 days 00:00:07.450000	4.505887
0 days 00:00:07.460000	4.758847
0 days 00:00:07.470000	4.936275
0 days 00:00:07.480000	5.014858
0 days 00:00:07.490000	5.087438
0 days 00:00:07.500000	5.201683
0 days 00:00:07.510000	5.350415
0 days 00:00:07.520000	5.489051
0 days 00:00:07.530000	5.551783
0 days 00:00:07.540000	5.479096
0 days 00:00:07.550000	5.249171
0 days 00:00:07.560000	4.841741000000001
0 days 00:00:07.570000	4.3357470000000005
0 days 00:00:07.580000	3.8343550000000004
0 days 00:00:07.590000	3.4027769999999995
0 days 00:00:07.600000	3.046596
0 days 00:00:07.610000	2.674664
0 days 00:00:07.620000	2.287832
0 days 00:00:07.630000	1.8133869999999999
0 days 00:00:07.640000	1.136021
0 days 00:00:07.650000	0.504521
0 days 00:00:07.660000	-0.34292
0 days 00:00:07.670000	-3.527718
0 days 00:00:07.680000	-3.407064
0 days 00:00:07.690000	-3.994035
0 days 00:00:07.700000	-3.4333910000000003
0 days 00:00:07.710000	-2.9218509999999998
0 days 00:00:07.720000	-1.712184
0 days 00:00:07.730000	-2.835024
0 days 00:00:07.740000	-4.142799
0 days 00:00:07.750000	-3.2680759999999998
0 days 00:00:07.760000	-2.526446
0 days 00:00:07.770000	-2.7068830000000004
0 days 00:00:07.780000	-1.449021
0 days 00:00:07.790000	-0.874817
0 days 00:00:07.800000	-0.732441
0 days 00:00:07.810000	-0.5595100000000001
0 days 00:00:07.820000	-0.235353
0 days 00:00:07.830000	-0.128743
0 days 00:00:07.840000	-0.296609
0 days 00:00:07.850000	-0.239288
0 days 00:00:07.860000	-0.15429600000000002
0 days 00:00:07.870000	-0.21544499999999997
0 days 00:00:07.880000	-0.230927
0 days 00:00:07.890000	-0.187665
0 days 00:00:07.900000	-0.19381400000000001
0 days 00:00:07.910000	-0.184671
0 days 00:00:07.920000	-0.16806500000000002
0 days 00:00:07.930000	-0.177198
0 days 00:00:07.940000	-0.173376
0 days 00:00:07.950000	-0.185092
0 days 00:00:07.960000	-0.179947
0 days 00:00:07.970000	-0.174421
0 days 00:00:07.980000	-0.171204
0 days 00:00:07.990000	-0.16762
0 days 00:00:08	-0.153283
0 days 00:00:08.010000	-0.144145
0 days 00:00:08.020000	-0.14351
0 days 00:00:08.030000	-0.140059
0 days 00:00:08.040000	-0.136812
0 days 00:00:08.050000	-0.15193800000000002
0 days 00:00:08.060000	-0.135167
0 days 00:00:08.070000	-0.142488
0 days 00:00:08.080000	-0.135685
0 days 00:00:08.090000	-0.13456600000000002
0 days 00:00:08.100000	-0.144592
0 days 00:00:08.110000	-0.150348
0 days 00:00:08.120000	-0.154202
0 days 00:00:08.130000	-0.154972
0 days 00:00:08.140000	-0.15457200000000001
0 days 00:00:08.150000	-0.176886
0 days 00:00:08.160000	-0.190143
0 days 00:00:08.170000	-0.232915
0 days 00:00:08.180000	-0.335448
0 days 00:00:08.190000	-0.55042
0 days 00:00:08.200000	-0.741424
0 days 00:00:08.210000	-1.1048069999999999
0 days 00:00:08.220000	-1.397944
0 days 00:00:08.230000	-1.6911779999999998
0 days 00:00:08.240000	-1.9599630000000001
0 days 00:00:08.250000	-2.055821
0 days 00:00:08.260000	-2.384072
0 days 00:00:08.270000	-2.890437
0 days 00:00:08.280000	-3.466853
0 days 00:00:08.290000	-4.103387000000001
0 days 00:00:08.300000	-3.469989
0 days 00:00:08.310000	-5.385919
0 days 00:00:08.320000	-6.271989
0 days 00:00:08.330000	-7.000234
0 days 00:00:08.340000	-7.459857
0 days 00:00:08.350000	-7.534942
0 days 00:00:08.360000	-7.689392999999999
0 days 00:00:08.370000	-7.5957550000000005
0 days 00:00:08.380000	-7.240411
0 days 00:00:08.390000	-6.392894
0 days 00:00:08.400000	-5.27364
0 days 00:00:08.410000	-4.060939
0 days 00:00:08.420000	-3.7189400000000004
0 days 00:00:08.430000	-5.025193
0 days 00:00:08.440000	-4.087998000000001
0 days 00:00:08.450000	0.726438
0 days 00:00:08.460000	2.93913
0 days 00:00:08.470000	4.350465
0 days 00:00:08.480000	4.3716800000000005
0 days 00:00:08.490000	4.458737999999999
0 days 00:00:08.500000	5.005094000000001
0 days 00:00:08.510000	5.739686
0 days 00:00:08.520000	6.3643730000000005
0 days 00:00:08.530000	6.691724000000001
0 days 00:00:08.540000	6.572294
0 days 00:00:08.550000	6.161244
0 days 00:00:08.560000	5.6136230000000005
0 days 00:00:08.570000	5.131168
0 days 00:00:08.580000	5.01001
0 days 00:00:08.590000	5.094314
0 days 00:00:08.600000	5.198757
0 days 00:00:08.610000	5.234501
0 days 00:00:08.620000	5.202091
0 days 00:00:08.630000	5.182624
0 days 00:00:08.640000	5.191605
0 days 00:00:08.650000	5.253101
0 days 00:00:08.660000	5.263262
0 days 00:00:08.670000	5.112922
0 days 00:00:08.680000	4.763884
0 days 00:00:08.690000	4.294128
0 days 00:00:08.700000	3.8403739999999997
0 days 00:00:08.710000	3.525037
0 days 00:00:08.720000	3.477908
0 days 00:00:08.730000	3.68125
0 days 00:00:08.740000	3.8335440000000003
0 days 00:00:08.750000	3.695151
0 days 00:00:08.760000	3.145322
0 days 00:00:08.770000	2.32554
0 days 00:00:08.780000	1.534194
0 days 00:00:08.790000	0.863331
0 days 00:00:08.800000	0.31043200000000004
0 days 00:00:08.810000	-1.244029
0 days 00:00:08.820000	-4.80653
0 days 00:00:08.830000	-3.6922379999999997
0 days 00:00:08.840000	-2.771003
0 days 00:00:08.850000	-3.048326
0 days 00:00:08.860000	-2.28459
0 days 00:00:08.870000	-3.549406
0 days 00:00:08.880000	-5.415998
0 days 00:00:08.890000	-3.591364
0 days 00:00:08.900000	-2.784726
0 days 00:00:08.910000	-2.347301
0 days 00:00:08.920000	-1.174684
0 days 00:00:08.930000	-0.504206
0 days 00:00:08.940000	-1.090098
0 days 00:00:08.950000	-1.052654
0 days 00:00:08.960000	-0.189149
0 days 00:00:08.970000	0.272725
0 days 00:00:08.980000	-0.087599
0 days 00:00:08.990000	-0.285879
0 days 00:00:09	0.051423
0 days 00:00:09.010000	0.22341599999999998
0 days 00:00:09.020000	0.052936000000000004
0 days 00:00:09.030000	-0.160577
0 days 00:00:09.040000	-0.128252
0 days 00:00:09.050000	-0.048873
0 days 00:00:09.060000	-0.060897
0 days 00:00:09.070000	-0.212614
0 days 00:00:09.080000	-0.330376
0 days 00:00:09.090000	-0.37071
0 days 00:00:09.100000	-0.409995
0 days 00:00:09.110000	-0.45482100000000003
0 days 00:00:09.120000	-0.49794499999999997
0 days 00:00:09.130000	-0.5443979999999999
0 days 00:00:09.140000	-0.41892299999999993
0 days 00:00:09.150000	-0.159575
0 days 00:00:09.160000	-0.093834
0 days 00:00:09.170000	-0.0456
0 days 00:00:09.180000	-0.007118000000000001
0 days 00:00:09.190000	0.009795
0 days 00:00:09.200000	-0.049574
0 days 00:00:09.210000	-0.063223
0 days 00:00:09.220000	-0.096782
0 days 00:00:09.230000	-0.10900599999999999
0 days 00:00:09.240000	-0.10768
0 days 00:00:09.250000	-0.10506800000000001
0 days 00:00:09.260000	-0.097778
0 days 00:00:09.270000	-0.102019
0 days 00:00:09.280000	-0.11
0 days 00:00:09.290000	-0.124002
0 days 00:00:09.300000	-0.144525
0 days 00:00:09.310000	-0.18124400000000002
0 days 00:00:09.320000	-0.20766199999999999
0 days 00:00:09.330000	-0.231646
0 days 00:00:09.340000	-0.208823
0 days 00:00:09.350000	-0.280948
0 days 00:00:09.360000	-0.707873
0 days 00:00:09.370000	-1.160375
0 days 00:00:09.380000	-1.7043119999999998
0 days 00:00:09.390000	-1.8629580000000001
0 days 00:00:09.400000	-1.8358709999999998
0 days 00:00:09.410000	-2.0188599999999997
0 days 00:00:09.420000	-2.34691
0 days 00:00:09.430000	-2.9091
0 days 00:00:09.440000	-3.5739080000000003
0 days 00:00:09.450000	-4.399389
0 days 00:00:09.460000	-4.119732
0 days 00:00:09.470000	-5.680976
0 days 00:00:09.480000	-6.342099
0 days 00:00:09.490000	-6.712003999999999
0 days 00:00:09.500000	-6.8553
0 days 00:00:09.510000	-6.815535000000001
0 days 00:00:09.520000	-7.101077
0 days 00:00:09.530000	-7.058522999999999
0 days 00:00:09.540000	-6.691745
0 days 00:00:09.550000	-6.13919
0 days 00:00:09.560000	-5.3369349999999995
0 days 00:00:09.570000	-4.643935
0 days 00:00:09.580000	-4.3449919999999995
0 days 00:00:09.590000	-5.531949
0 days 00:00:09.600000	-5.693
0 days 00:00:09.610000	-0.41407
0 days 00:00:09.620000	2.280137
0 days 00:00:09.630000	4.382169
0 days 00:00:09.640000	4.700196
0 days 00:00:09.650000	4.84511
0 days 00:00:09.660000	4.975302
0 days 00:00:09.670000	5.284058
0 days 00:00:09.680000	5.729967
0 days 00:00:09.690000	6.215794
0 days 00:00:09.700000	6.446956
0 days 00:00:09.710000	6.385377
0 days 00:00:09.720000	6.007759
0 days 00:00:09.730000	5.443236
0 days 00:00:09.740000	5.019508999999999
0 days 00:00:09.750000	4.9115470000000006
0 days 00:00:09.760000	4.978872
0 days 00:00:09.770000	5.073592
0 days 00:00:09.780000	5.1263510000000005
0 days 00:00:09.790000	5.1415370000000005
0 days 00:00:09.800000	5.135439
0 days 00:00:09.810000	5.167086
0 days 00:00:09.820000	5.222743
0 days 00:00:09.830000	5.224051
0 days 00:00:09.840000	5.121784
0 days 00:00:09.850000	4.923477
0 days 00:00:09.860000	4.629668
0 days 00:00:09.870000	4.252543
0 days 00:00:09.880000	3.9042550000000005
0 days 00:00:09.890000	3.629746
0 days 00:00:09.900000	3.326722
0 days 00:00:09.910000	2.905942
0 days 00:00:09.920000	2.385872
0 days 00:00:09.930000	1.9167720000000001
0 days 00:00:09.940000	1.486332
0 days 00:00:09.950000	0.874808
0 days 00:00:09.960000	0.119073
0 days 00:00:09.970000	-0.33202600000000004
0 days 00:00:09.980000	-1.01676
0 days 00:00:09.990000	-3.831924
0 days 00:00:10	-5.221703
0 days 00:00:10.010000	-2.3984900000000002
0 days 00:00:10.020000	-1.411922
0 days 00:00:10.030000	-3.091375
0 days 00:00:10.040000	-3.822618
0 days 00:00:10.050000	-5.282701
0 days 00:00:10.060000	-4.676786
0 days 00:00:10.070000	-3.8294949999999996
0 days 00:00:10.080000	-2.215411
0 days 00:00:10.090000	-0.209627
0 days 00:00:10.100000	0.35429099999999997
0 days 00:00:10.110000	-2.371983
0 days 00:00:10.120000	-1.217644
0 days 00:00:10.130000	0.289244
0 days 00:00:10.140000	0.487695
0 days 00:00:10.150000	-0.6981930000000001
0 days 00:00:10.160000	-0.700232
0 days 00:00:10.170000	0.208452
0 days 00:00:10.180000	0.23003200000000001
0 days 00:00:10.190000	-0.28077199999999997
0 days 00:00:10.200000	-0.251723
0 days 00:00:10.210000	0.13401300000000002
0 days 00:00:10.220000	0.21420300000000003
0 days 00:00:10.230000	-0.014163999999999998
0 days 00:00:10.240000	-0.018052000000000002
0 days 00:00:10.250000	0.18823299999999998
0 days 00:00:10.260000	0.221833
0 days 00:00:10.270000	0.060318
0 days 00:00:10.280000	0.031557
0 days 00:00:10.290000	0.085997
0 days 00:00:10.300000	0.04241
0 days 00:00:10.310000	-0.051058
0 days 00:00:10.320000	-0.08308099999999999
0 days 00:00:10.330000	-0.079158
0 days 00:00:10.340000	-0.142413
0 days 00:00:10.350000	-0.224739
0 days 00:00:10.360000	-0.993617
0 days 00:00:10.370000	-0.25356799999999996
0 days 00:00:10.380000	0.13483699999999998
0 days 00:00:10.390000	-0.345925
0 days 00:00:10.400000	-0.456718
0 days 00:00:10.410000	-0.161172
0 days 00:00:10.420000	0.056287000000000004
0 days 00:00:10.430000	0.065951
0 days 00:00:10.440000	0.119452
0 days 00:00:10.450000	-0.070498
0 days 00:00:10.460000	-0.024557
0 days 00:00:10.470000	-0.064841
0 days 00:00:10.480000	-0.146406
0 days 00:00:10.490000	-0.083316
0 days 00:00:10.500000	-0.145869
0 days 00:00:10.510000	-0.18382300000000001
0 days 00:00:10.520000	-0.141547
0 days 00:00:10.530000	-0.477343
0 days 00:00:10.540000	-0.7870199999999999
0 days 00:00:10.550000	-1.081993
0 days 00:00:10.560000	-1.437682
0 days 00:00:10.570000	-1.771248
0 days 00:00:10.580000	-1.890969
0 days 00:00:10.590000	-2.282437
0 days 00:00:10.600000	-2.998913
0 days 00:00:10.610000	-3.630882
0 days 00:00:10.620000	-4.058546
0 days 00:00:10.630000	-4.983873
0 days 00:00:10.640000	-5.693987
0 days 00:00:10.650000	-6.244283
0 days 00:00:10.660000	-6.531055
0 days 00:00:10.670000	-6.862678999999999
0 days 00:00:10.680000	-6.67893
0 days 00:00:10.690000	-6.634092
0 days 00:00:10.700000	-6.665858999999999
0 days 00:00:10.710000	-6.357748
0 days 00:00:10.720000	-5.643242
0 days 00:00:10.730000	-4.668945
0 days 00:00:10.740000	-3.7996260000000004
0 days 00:00:10.750000	-3.205994
0 days 00:00:10.760000	-3.4992650000000003
0 days 00:00:10.770000	-4.5809050000000004
0 days 00:00:10.780000	-1.764003
0 days 00:00:10.790000	2.226373
0 days 00:00:10.800000	4.4142269999999995
0 days 00:00:10.810000	5.30117
0 days 00:00:10.820000	5.087779
0 days 00:00:10.830000	5.1120470000000005
0 days 00:00:10.840000	5.368188
0 days 00:00:10.850000	5.662102
0 days 00:00:10.860000	5.916816000000001
0 days 00:00:10.870000	5.8763510000000005
0 days 00:00:10.880000	5.376792
0 days 00:00:10.890000	4.634154
0 days 00:00:10.900000	4.2354080000000005
0 days 00:00:10.910000	4.224151999999999
0 days 00:00:10.920000	4.382909
0 days 00:00:10.930000	4.5035
0 days 00:00:10.940000	4.522334
0 days 00:00:10.950000	4.451844
0 days 00:00:10.960000	4.365886
0 days 00:00:10.970000	4.3604389999999995
0 days 00:00:10.980000	4.421483
0 days 00:00:10.990000	4.4532989999999995
0 days 00:00:11	4.3637559999999995
0 days 00:00:11.010000	4.142380999999999
0 days 00:00:11.020000	3.8803410000000005
0 days 00:00:11.030000	3.614662
0 days 00:00:11.040000	3.4100410000000005
0 days 00:00:11.050000	3.227169
0 days 00:00:11.060000	3.043452
0 days 00:00:11.070000	2.8014490000000003
0 days 00:00:11.080000	2.496408
0 days 00:00:11.090000	2.199036
0 days 00:00:11.100000	1.951918
0 days 00:00:11.110000	1.637685
0 days 00:00:11.120000	1.202992
0 days 00:00:11.130000	0.794003
0 days 00:00:11.140000	0.33159
0 days 00:00:11.150000	-0.136977
0 days 00:00:11.160000	-1.375715
0 days 00:00:11.170000	-2.4122209999999997
0 days 00:00:11.180000	-2.4557580000000003
0 days 00:00:11.190000	-2.452341
0 days 00:00:11.200000	-1.242358
0 days 00:00:11.210000	-1.251926
0 days 00:00:11.220000	-2.1796830000000003
0 days 00:00:11.230000	-2.2570069999999998
0 days 00:00:11.240000	-2.923873
0 days 00:00:11.250000	-2.6197060000000003
0 days 00:00:11.260000	-2.223957
0 days 00:00:11.270000	-1.386924
0 days 00:00:11.280000	-0.625329
0 days 00:00:11.290000	-0.186792
0 days 00:00:11.300000	-0.852349
0 days 00:00:11.310000	-1.170671
0 days 00:00:11.320000	-0.398865
0 days 00:00:11.330000	0.168602
0 days 00:00:11.340000	-0.2565
0 days 00:00:11.350000	-0.581915
0 days 00:00:11.360000	-0.303423
0 days 00:00:11.370000	-0.033145
