# Supplementary material for: A topological data analysis-based method for gait signals with an application to the study of multiple sclerosis
Source: PLoS One. 2022 May 13;17(5):e0268475. doi: 10.1371/journal.pone.0268475 (PMC9106173; doi:10.1371/journal.pone.0268475)
Supplement: S1 Data — (ZIP) [file pone.0268475.s005.zip › PlosOneData/Pathological_subjects/MS_248]

	Gyr_Y
0 days 00:00:20.430000	-1.9480279999999999
0 days 00:00:20.440000	-2.686571
0 days 00:00:20.450000	-3.5476589999999995
0 days 00:00:20.460000	-5.200474
0 days 00:00:20.470000	-4.831663
0 days 00:00:20.480000	-3.566101
0 days 00:00:20.490000	-2.128949
0 days 00:00:20.500000	-1.325022
0 days 00:00:20.510000	-1.225719
0 days 00:00:20.520000	-0.501732
0 days 00:00:20.530000	0.335865
0 days 00:00:20.540000	0.163819
0 days 00:00:20.550000	0.15777
0 days 00:00:20.560000	0.103002
0 days 00:00:20.570000	0.043232
0 days 00:00:20.580000	0.016878
0 days 00:00:20.590000	-0.00315
0 days 00:00:20.600000	0.002262
0 days 00:00:20.610000	0.0067540000000000005
0 days 00:00:20.620000	-0.005012
0 days 00:00:20.630000	-0.011778
0 days 00:00:20.640000	-0.030447000000000002
0 days 00:00:20.650000	-0.039942
0 days 00:00:20.660000	-0.05798300000000001
0 days 00:00:20.670000	-0.074822
0 days 00:00:20.680000	-0.094738
0 days 00:00:20.690000	-0.11336700000000001
0 days 00:00:20.700000	-0.124332
0 days 00:00:20.710000	-0.116574
0 days 00:00:20.720000	-0.11457300000000001
0 days 00:00:20.730000	-0.11055699999999999
0 days 00:00:20.740000	-0.10974300000000001
0 days 00:00:20.750000	-0.110694
0 days 00:00:20.760000	-0.114726
0 days 00:00:20.770000	-0.11399300000000001
0 days 00:00:20.780000	-0.11236900000000001
0 days 00:00:20.790000	-0.106823
0 days 00:00:20.800000	-0.113015
0 days 00:00:20.810000	-0.12166800000000001
0 days 00:00:20.820000	-0.128913
0 days 00:00:20.830000	-0.128162
0 days 00:00:20.840000	-0.133913
0 days 00:00:20.850000	-0.12611
0 days 00:00:20.860000	-0.118245
0 days 00:00:20.870000	-0.104182
0 days 00:00:20.880000	-0.105655
0 days 00:00:20.890000	-0.095742
0 days 00:00:20.900000	-0.095279
0 days 00:00:20.910000	-0.102594
0 days 00:00:20.920000	-0.111925
0 days 00:00:20.930000	-0.12804100000000002
0 days 00:00:20.940000	-0.15731099999999998
0 days 00:00:20.950000	-0.19672699999999999
0 days 00:00:20.960000	-0.240186
0 days 00:00:20.970000	-0.304123
0 days 00:00:20.980000	-0.401514
0 days 00:00:20.990000	-0.504893
0 days 00:00:21	-0.578886
0 days 00:00:21.010000	-0.6606390000000001
0 days 00:00:21.020000	-0.7523569999999999
0 days 00:00:21.030000	-0.868605
0 days 00:00:21.040000	-1.000345
0 days 00:00:21.050000	-1.1682299999999999
0 days 00:00:21.060000	-1.348226
0 days 00:00:21.070000	-1.55308
0 days 00:00:21.080000	-1.7780029999999998
0 days 00:00:21.090000	-2.033389
0 days 00:00:21.100000	-2.300621
0 days 00:00:21.110000	-2.599452
0 days 00:00:21.120000	-2.934375
0 days 00:00:21.130000	-3.275538
0 days 00:00:21.140000	-3.66791
0 days 00:00:21.150000	-4.089576
0 days 00:00:21.160000	-4.5257830000000006
0 days 00:00:21.170000	-4.955895
0 days 00:00:21.180000	-5.451529
0 days 00:00:21.190000	-5.951002
0 days 00:00:21.200000	-6.289115
0 days 00:00:21.210000	-6.457484
0 days 00:00:21.220000	-6.409496
0 days 00:00:21.230000	-5.974004
0 days 00:00:21.240000	-5.291168
0 days 00:00:21.250000	-4.850303
0 days 00:00:21.260000	-4.418205
0 days 00:00:21.270000	-3.853096
0 days 00:00:21.280000	-2.822943
0 days 00:00:21.290000	-0.788643
0 days 00:00:21.300000	1.772584
0 days 00:00:21.310000	3.293528
0 days 00:00:21.320000	3.8087489999999997
0 days 00:00:21.330000	4.129412
0 days 00:00:21.340000	4.410355
0 days 00:00:21.350000	4.576649
0 days 00:00:21.360000	4.5462940000000005
0 days 00:00:21.370000	4.3161879999999995
0 days 00:00:21.380000	3.907835
0 days 00:00:21.390000	3.5755879999999998
0 days 00:00:21.400000	3.515404
0 days 00:00:21.410000	3.7352019999999997
0 days 00:00:21.420000	4.111505
0 days 00:00:21.430000	4.495186
0 days 00:00:21.440000	4.783855
0 days 00:00:21.450000	5.04889
0 days 00:00:21.460000	5.271242
0 days 00:00:21.470000	5.40373
0 days 00:00:21.480000	5.445883
0 days 00:00:21.490000	5.450698
0 days 00:00:21.500000	5.406295
0 days 00:00:21.510000	5.154380000000001
0 days 00:00:21.520000	4.6441870000000005
0 days 00:00:21.530000	4.137905
0 days 00:00:21.540000	3.9058059999999997
0 days 00:00:21.550000	3.8362879999999997
0 days 00:00:21.560000	3.5191480000000004
0 days 00:00:21.570000	2.821935
0 days 00:00:21.580000	2.171879
0 days 00:00:21.590000	1.382773
0 days 00:00:21.600000	0.565353
0 days 00:00:21.610000	0.0007480000000000001
0 days 00:00:21.620000	-0.557863
0 days 00:00:21.630000	-1.169504
0 days 00:00:21.640000	-2.17492
0 days 00:00:21.650000	-3.354828
0 days 00:00:21.660000	-2.848822
0 days 00:00:21.670000	-4.90216
0 days 00:00:21.680000	-5.033698
0 days 00:00:21.690000	-3.562817
0 days 00:00:21.700000	-1.788234
0 days 00:00:21.710000	-0.49811300000000003
0 days 00:00:21.720000	-0.567278
0 days 00:00:21.730000	-0.328513
0 days 00:00:21.740000	0.517915
0 days 00:00:21.750000	0.179741
0 days 00:00:21.760000	0.081049
0 days 00:00:21.770000	0.012953000000000001
0 days 00:00:21.780000	-0.028592000000000003
0 days 00:00:21.790000	-0.047728
0 days 00:00:21.800000	-0.052345
0 days 00:00:21.810000	-0.044155
0 days 00:00:21.820000	-0.036782
0 days 00:00:21.830000	-0.03238
0 days 00:00:21.840000	-0.042584
0 days 00:00:21.850000	-0.061335
0 days 00:00:21.860000	-0.066971
0 days 00:00:21.870000	-0.052911
0 days 00:00:21.880000	-0.034918
0 days 00:00:21.890000	-0.01714
0 days 00:00:21.900000	0.002261
0 days 00:00:21.910000	0.026494
0 days 00:00:21.920000	0.044956
0 days 00:00:21.930000	0.060822
0 days 00:00:21.940000	0.07323099999999999
0 days 00:00:21.950000	0.07795
0 days 00:00:21.960000	0.080866
0 days 00:00:21.970000	0.080725
0 days 00:00:21.980000	0.062645
0 days 00:00:21.990000	0.037135
0 days 00:00:22	0.016316999999999998
0 days 00:00:22.010000	-0.004588
0 days 00:00:22.020000	-0.022889
0 days 00:00:22.030000	-0.055012
0 days 00:00:22.040000	-0.084857
0 days 00:00:22.050000	-0.11205699999999999
0 days 00:00:22.060000	-0.141241
0 days 00:00:22.070000	-0.155894
0 days 00:00:22.080000	-0.178477
0 days 00:00:22.090000	-0.20804099999999998
0 days 00:00:22.100000	-0.21495799999999998
0 days 00:00:22.110000	-0.190194
0 days 00:00:22.120000	-0.178384
0 days 00:00:22.130000	-0.172504
0 days 00:00:22.140000	-0.158134
0 days 00:00:22.150000	-0.180788
0 days 00:00:22.160000	-0.21751900000000002
0 days 00:00:22.170000	-0.298221
0 days 00:00:22.180000	-0.410184
0 days 00:00:22.190000	-0.5526909999999999
0 days 00:00:22.200000	-0.686628
0 days 00:00:22.210000	-0.828526
0 days 00:00:22.220000	-1.021684
0 days 00:00:22.230000	-1.260731
0 days 00:00:22.240000	-1.526585
0 days 00:00:22.250000	-1.793448
0 days 00:00:22.260000	-2.099557
0 days 00:00:22.270000	-2.455331
0 days 00:00:22.280000	-2.84226
0 days 00:00:22.290000	-3.278239
0 days 00:00:22.300000	-3.713492
0 days 00:00:22.310000	-4.184197
0 days 00:00:22.320000	-4.649307
0 days 00:00:22.330000	-5.108271
0 days 00:00:22.340000	-5.520397
0 days 00:00:22.350000	-5.81342
0 days 00:00:22.360000	-5.97802
0 days 00:00:22.370000	-6.028601999999999
0 days 00:00:22.380000	-5.678208000000001
0 days 00:00:22.390000	-5.151444000000001
0 days 00:00:22.400000	-4.836930000000001
0 days 00:00:22.410000	-4.512763
0 days 00:00:22.420000	-3.945561
0 days 00:00:22.430000	-2.821124
0 days 00:00:22.440000	-0.9185459999999999
0 days 00:00:22.450000	0.9382209999999999
0 days 00:00:22.460000	1.948577
0 days 00:00:22.470000	2.568589
0 days 00:00:22.480000	3.02356
0 days 00:00:22.490000	3.4035879999999996
0 days 00:00:22.500000	3.653203
0 days 00:00:22.510000	3.708311
0 days 00:00:22.520000	3.6281489999999996
0 days 00:00:22.530000	3.488377
0 days 00:00:22.540000	3.3746519999999998
0 days 00:00:22.550000	3.2649529999999998
0 days 00:00:22.560000	3.211918
0 days 00:00:22.570000	3.2107919999999996
0 days 00:00:22.580000	3.2759669999999996
0 days 00:00:22.590000	3.413189
0 days 00:00:22.600000	3.6100519999999996
0 days 00:00:22.610000	3.833963
0 days 00:00:22.620000	4.023566000000001
0 days 00:00:22.630000	4.097568
0 days 00:00:22.640000	4.054343
0 days 00:00:22.650000	3.91169
0 days 00:00:22.660000	3.679378
0 days 00:00:22.670000	3.418676
0 days 00:00:22.680000	3.159192
0 days 00:00:22.690000	2.903822
0 days 00:00:22.700000	2.781173
0 days 00:00:22.710000	2.710493
0 days 00:00:22.720000	2.601021
0 days 00:00:22.730000	2.5951299999999997
0 days 00:00:22.740000	2.705244
0 days 00:00:22.750000	2.58705
0 days 00:00:22.760000	2.1006970000000003
0 days 00:00:22.770000	1.426892
0 days 00:00:22.780000	0.8338049999999999
0 days 00:00:22.790000	0.322779
0 days 00:00:22.800000	-0.199908
0 days 00:00:22.810000	-0.723083
0 days 00:00:22.820000	-1.162153
0 days 00:00:22.830000	-1.487865
0 days 00:00:22.840000	-1.737553
0 days 00:00:22.850000	-1.9968540000000001
0 days 00:00:22.860000	-1.560345
0 days 00:00:22.870000	-2.751941
0 days 00:00:22.880000	-5.273713
0 days 00:00:22.890000	-4.293341000000001
0 days 00:00:22.900000	-3.546521
0 days 00:00:22.910000	-2.463436
0 days 00:00:22.920000	-1.3466040000000001
0 days 00:00:22.930000	-1.168883
0 days 00:00:22.940000	-0.937132
0 days 00:00:22.950000	-0.012577
0 days 00:00:22.960000	0.022248
0 days 00:00:22.970000	-0.030662000000000002
0 days 00:00:22.980000	-0.023836000000000003
0 days 00:00:22.990000	-0.004222999999999999
0 days 00:00:23	0.0012029999999999999
0 days 00:00:23.010000	0.0055130000000000005
0 days 00:00:23.020000	0.027888999999999997
0 days 00:00:23.030000	0.051005
0 days 00:00:23.040000	0.048351
0 days 00:00:23.050000	0.054463
0 days 00:00:23.060000	0.034177
0 days 00:00:23.070000	0.004541
0 days 00:00:23.080000	-0.011668000000000001
0 days 00:00:23.090000	-0.032014999999999995
0 days 00:00:23.100000	-0.036660000000000005
0 days 00:00:23.110000	-0.046176999999999996
0 days 00:00:23.120000	-0.03914
0 days 00:00:23.130000	-0.030748
0 days 00:00:23.140000	-0.019339
0 days 00:00:23.150000	-0.011544
0 days 00:00:23.160000	-0.014833
0 days 00:00:23.170000	-0.014787
0 days 00:00:23.180000	-0.013517
0 days 00:00:23.190000	-0.016293000000000002
0 days 00:00:23.200000	-0.020647
0 days 00:00:23.210000	-0.020152
0 days 00:00:23.220000	-0.025763
0 days 00:00:23.230000	-0.026277
0 days 00:00:23.240000	-0.028607
0 days 00:00:23.250000	-0.036543
0 days 00:00:23.260000	-0.03719
0 days 00:00:23.270000	-0.037426999999999995
0 days 00:00:23.280000	-0.031355
0 days 00:00:23.290000	-0.03011
0 days 00:00:23.300000	-0.045603
0 days 00:00:23.310000	-0.049602
0 days 00:00:23.320000	-0.041054
0 days 00:00:23.330000	-0.045187
0 days 00:00:23.340000	-0.047163
0 days 00:00:23.350000	-0.062942
0 days 00:00:23.360000	-0.09260499999999999
0 days 00:00:23.370000	-0.12747999999999998
0 days 00:00:23.380000	-0.184008
0 days 00:00:23.390000	-0.265207
0 days 00:00:23.400000	-0.40169499999999997
0 days 00:00:23.410000	-0.580075
0 days 00:00:23.420000	-0.724867
0 days 00:00:23.430000	-0.880423
0 days 00:00:23.440000	-1.05952
0 days 00:00:23.450000	-1.295547
0 days 00:00:23.460000	-1.591647
0 days 00:00:23.470000	-1.9128900000000002
0 days 00:00:23.480000	-2.257083
0 days 00:00:23.490000	-2.657724
0 days 00:00:23.500000	-3.091782
0 days 00:00:23.510000	-3.577435
0 days 00:00:23.520000	-4.076768
0 days 00:00:23.530000	-4.580707
0 days 00:00:23.540000	-5.083582
0 days 00:00:23.550000	-5.62196
0 days 00:00:23.560000	-6.172156
0 days 00:00:23.570000	-6.634296000000001
0 days 00:00:23.580000	-6.938534
0 days 00:00:23.590000	-7.0836559999999995
0 days 00:00:23.600000	-6.859572
0 days 00:00:23.610000	-6.209925
0 days 00:00:23.620000	-5.692032
0 days 00:00:23.630000	-5.219469
0 days 00:00:23.640000	-4.632073999999999
0 days 00:00:23.650000	-3.897181
0 days 00:00:23.660000	-2.138519
0 days 00:00:23.670000	0.42086999999999997
0 days 00:00:23.680000	2.732055
0 days 00:00:23.690000	3.7468519999999996
0 days 00:00:23.700000	4.193421
0 days 00:00:23.710000	4.398055
0 days 00:00:23.720000	4.401009999999999
0 days 00:00:23.730000	4.208392
0 days 00:00:23.740000	3.8718809999999997
0 days 00:00:23.750000	3.359442
0 days 00:00:23.760000	2.8496580000000002
0 days 00:00:23.770000	2.616014
0 days 00:00:23.780000	2.710629
0 days 00:00:23.790000	3.10288
0 days 00:00:23.800000	3.593411
0 days 00:00:23.810000	3.985154
0 days 00:00:23.820000	4.295212
0 days 00:00:23.830000	4.585801999999999
0 days 00:00:23.840000	4.826992
0 days 00:00:23.850000	4.9953970000000005
0 days 00:00:23.860000	5.079884
0 days 00:00:23.870000	5.115164
0 days 00:00:23.880000	5.186894000000001
0 days 00:00:23.890000	5.114356
0 days 00:00:23.900000	4.714064
0 days 00:00:23.910000	4.175954
0 days 00:00:23.920000	3.8453470000000003
0 days 00:00:23.930000	3.846251
0 days 00:00:23.940000	3.753071
0 days 00:00:23.950000	3.1210720000000003
0 days 00:00:23.960000	2.241269
0 days 00:00:23.970000	1.296301
0 days 00:00:23.980000	0.744581
0 days 00:00:23.990000	0.22680100000000003
0 days 00:00:24	-0.46356099999999995
0 days 00:00:24.010000	-1.204799
0 days 00:00:24.020000	-1.681745
0 days 00:00:24.030000	-2.077013
0 days 00:00:24.040000	-2.1528389999999997
0 days 00:00:24.050000	-2.5806
0 days 00:00:24.060000	-5.090782
0 days 00:00:24.070000	-5.288809
0 days 00:00:24.080000	-4.892943
0 days 00:00:24.090000	-3.713546
0 days 00:00:24.100000	-1.549242
0 days 00:00:24.110000	-0.610474
0 days 00:00:24.120000	-0.610286
0 days 00:00:24.130000	0.259725
0 days 00:00:24.140000	0.473231
0 days 00:00:24.150000	0.219952
0 days 00:00:24.160000	0.177529
0 days 00:00:24.170000	0.069476
0 days 00:00:24.180000	0.049314
0 days 00:00:24.190000	0.031812
0 days 00:00:24.200000	0.043871
0 days 00:00:24.210000	0.06367
0 days 00:00:24.220000	0.06243099999999999
0 days 00:00:24.230000	0.059130999999999996
0 days 00:00:24.240000	0.037555
0 days 00:00:24.250000	0.014425
0 days 00:00:24.260000	-0.002066
0 days 00:00:24.270000	-0.006177
0 days 00:00:24.280000	-0.012183
0 days 00:00:24.290000	-0.01744
0 days 00:00:24.300000	-0.014396
0 days 00:00:24.310000	-0.00938
0 days 00:00:24.320000	-0.001882
0 days 00:00:24.330000	0.003177
0 days 00:00:24.340000	0.005014
0 days 00:00:24.350000	-0.000246
0 days 00:00:24.360000	-0.005111
0 days 00:00:24.370000	-0.008822
0 days 00:00:24.380000	-0.016944999999999998
0 days 00:00:24.390000	-0.019161
0 days 00:00:24.400000	-0.022233000000000003
0 days 00:00:24.410000	-0.026876999999999998
0 days 00:00:24.420000	-0.030347000000000002
0 days 00:00:24.430000	-0.037721
0 days 00:00:24.440000	-0.031224000000000002
0 days 00:00:24.450000	-0.026777
0 days 00:00:24.460000	-0.031041000000000003
0 days 00:00:24.470000	-0.019867
0 days 00:00:24.480000	-0.021164
0 days 00:00:24.490000	-0.01258
0 days 00:00:24.500000	-0.008728
0 days 00:00:24.510000	-1e-05
0 days 00:00:24.520000	0.021051
0 days 00:00:24.530000	0.018105
0 days 00:00:24.540000	0.013838999999999999
0 days 00:00:24.550000	-0.004699
0 days 00:00:24.560000	-0.028916000000000004
0 days 00:00:24.570000	-0.07371
0 days 00:00:24.580000	-0.148274
0 days 00:00:24.590000	-0.25163800000000003
0 days 00:00:24.600000	-0.40024099999999996
0 days 00:00:24.610000	-0.669013
0 days 00:00:24.620000	-1.022991
0 days 00:00:24.630000	-1.2465760000000001
0 days 00:00:24.640000	-1.5132709999999998
0 days 00:00:24.650000	-1.852443
0 days 00:00:24.660000	-2.246952
0 days 00:00:24.670000	-2.6707650000000003
0 days 00:00:24.680000	-3.1194580000000003
0 days 00:00:24.690000	-3.5922970000000003
0 days 00:00:24.700000	-4.051407
0 days 00:00:24.710000	-4.456536
0 days 00:00:24.720000	-4.830243
0 days 00:00:24.730000	-5.2066349999999995
0 days 00:00:24.740000	-5.475274
0 days 00:00:24.750000	-5.721033
0 days 00:00:24.760000	-5.7503269999999995
0 days 00:00:24.770000	-5.382756
0 days 00:00:24.780000	-5.028678
0 days 00:00:24.790000	-4.725275
0 days 00:00:24.800000	-4.147684
0 days 00:00:24.810000	-2.86063
