# Supplementary material for: A topological data analysis-based method for gait signals with an application to the study of multiple sclerosis
Source: PLoS One. 2022 May 13;17(5):e0268475. doi: 10.1371/journal.pone.0268475 (PMC9106173; doi:10.1371/journal.pone.0268475)
Supplement: S1 Data — (ZIP) [file pone.0268475.s005.zip › PlosOneData/Pathological_subjects/MS_284]

	Gyr_Y
0 days 00:00:24.910000	0.694457
0 days 00:00:24.920000	-0.8267530000000001
0 days 00:00:24.930000	-1.6451779999999998
0 days 00:00:24.940000	-1.335359
0 days 00:00:24.950000	-0.67702
0 days 00:00:24.960000	-0.694377
0 days 00:00:24.970000	-1.4871889999999999
0 days 00:00:24.980000	-2.5338990000000003
0 days 00:00:24.990000	-2.841436
0 days 00:00:25	-2.531355
0 days 00:00:25.010000	-2.262582
0 days 00:00:25.020000	-2.179709
0 days 00:00:25.030000	-2.211579
0 days 00:00:25.040000	-2.140812
0 days 00:00:25.050000	-1.511779
0 days 00:00:25.060000	0.114623
0 days 00:00:25.070000	-0.12416400000000001
0 days 00:00:25.080000	-0.5757180000000001
0 days 00:00:25.090000	-0.183312
0 days 00:00:25.100000	-0.23280700000000001
0 days 00:00:25.110000	-0.143941
0 days 00:00:25.120000	-0.161177
0 days 00:00:25.130000	-0.13327
0 days 00:00:25.140000	-0.063773
0 days 00:00:25.150000	-0.022879
0 days 00:00:25.160000	0.013761
0 days 00:00:25.170000	0.048739
0 days 00:00:25.180000	0.061202
0 days 00:00:25.190000	0.073755
0 days 00:00:25.200000	0.079663
0 days 00:00:25.210000	0.08595900000000001
0 days 00:00:25.220000	0.08699
0 days 00:00:25.230000	0.076921
0 days 00:00:25.240000	0.069583
0 days 00:00:25.250000	0.061225
0 days 00:00:25.260000	0.037522
0 days 00:00:25.270000	0.020973
0 days 00:00:25.280000	0.002321
0 days 00:00:25.290000	-0.008966
0 days 00:00:25.300000	-0.014976
0 days 00:00:25.310000	-0.00933
0 days 00:00:25.320000	-0.004164999999999999
0 days 00:00:25.330000	0.003669
0 days 00:00:25.340000	0.0048270000000000006
0 days 00:00:25.350000	0.012020999999999999
0 days 00:00:25.360000	0.012288
0 days 00:00:25.370000	0.01994
0 days 00:00:25.380000	0.02027
0 days 00:00:25.390000	0.026555000000000002
0 days 00:00:25.400000	0.031539
0 days 00:00:25.410000	0.026008
0 days 00:00:25.420000	0.022054
0 days 00:00:25.430000	0.021526
0 days 00:00:25.440000	0.015992
0 days 00:00:25.450000	0.012631999999999999
0 days 00:00:25.460000	0.019862
0 days 00:00:25.470000	0.022162
0 days 00:00:25.480000	0.029699
0 days 00:00:25.490000	0.025639999999999996
0 days 00:00:25.500000	0.021312
0 days 00:00:25.510000	0.018587
0 days 00:00:25.520000	0.015009
0 days 00:00:25.530000	0.0010429999999999999
0 days 00:00:25.540000	-0.010715
0 days 00:00:25.550000	-0.032105
0 days 00:00:25.560000	-0.076725
0 days 00:00:25.570000	-0.080607
0 days 00:00:25.580000	-0.098298
0 days 00:00:25.590000	-0.145056
0 days 00:00:25.600000	-0.172238
0 days 00:00:25.610000	-0.221104
0 days 00:00:25.620000	-0.308275
0 days 00:00:25.630000	-0.446011
0 days 00:00:25.640000	-0.6191989999999999
0 days 00:00:25.650000	-0.897282
0 days 00:00:25.660000	-1.195034
0 days 00:00:25.670000	-1.680507
0 days 00:00:25.680000	-2.076598
0 days 00:00:25.690000	-2.4806939999999997
0 days 00:00:25.700000	-2.872478
0 days 00:00:25.710000	-3.2732509999999997
0 days 00:00:25.720000	-3.8781190000000003
0 days 00:00:25.730000	-4.328328
0 days 00:00:25.740000	-4.569554
0 days 00:00:25.750000	-4.584562
0 days 00:00:25.760000	-4.354566999999999
0 days 00:00:25.770000	-3.9781480000000005
0 days 00:00:25.780000	-3.7096050000000003
0 days 00:00:25.790000	-3.393857
0 days 00:00:25.800000	-3.092031
0 days 00:00:25.810000	-2.7879509999999996
0 days 00:00:25.820000	-2.4527330000000003
0 days 00:00:25.830000	-1.9890990000000002
0 days 00:00:25.840000	-1.328882
0 days 00:00:25.850000	-0.523131
0 days 00:00:25.860000	0.117721
0 days 00:00:25.870000	0.9000049999999999
0 days 00:00:25.880000	1.478493
0 days 00:00:25.890000	1.839722
0 days 00:00:25.900000	2.0588349999999997
0 days 00:00:25.910000	2.247011
0 days 00:00:25.920000	2.430088
0 days 00:00:25.930000	2.619822
0 days 00:00:25.940000	2.798168
0 days 00:00:25.950000	2.931828
0 days 00:00:25.960000	3.01075
0 days 00:00:25.970000	3.035156
0 days 00:00:25.980000	3.017518
0 days 00:00:25.990000	2.98025
0 days 00:00:26	2.946711
0 days 00:00:26.010000	2.906487
0 days 00:00:26.020000	2.843795
0 days 00:00:26.030000	2.766278
0 days 00:00:26.040000	2.693659
0 days 00:00:26.050000	2.623209
0 days 00:00:26.060000	2.5777419999999998
0 days 00:00:26.070000	2.568087
0 days 00:00:26.080000	2.582636
0 days 00:00:26.090000	2.609509
0 days 00:00:26.100000	2.6257639999999998
0 days 00:00:26.110000	2.6049860000000002
0 days 00:00:26.120000	2.554383
0 days 00:00:26.130000	2.5012689999999997
0 days 00:00:26.140000	2.4336900000000004
0 days 00:00:26.150000	2.354017
0 days 00:00:26.160000	2.227516
0 days 00:00:26.170000	2.03145
0 days 00:00:26.180000	1.7469259999999998
0 days 00:00:26.190000	1.39634
0 days 00:00:26.200000	1.047173
0 days 00:00:26.210000	0.768468
0 days 00:00:26.220000	0.673143
0 days 00:00:26.230000	0.699828
0 days 00:00:26.240000	0.751043
0 days 00:00:26.250000	0.869159
0 days 00:00:26.260000	0.9649780000000001
0 days 00:00:26.270000	1.034308
0 days 00:00:26.280000	1.072396
0 days 00:00:26.290000	1.0623879999999999
0 days 00:00:26.300000	0.941616
0 days 00:00:26.310000	0.714566
0 days 00:00:26.320000	0.39208200000000004
0 days 00:00:26.330000	0.011015
0 days 00:00:26.340000	-0.377838
0 days 00:00:26.350000	-0.734582
0 days 00:00:26.360000	-1.102945
0 days 00:00:26.370000	-1.387207
0 days 00:00:26.380000	-1.6451240000000003
0 days 00:00:26.390000	-1.828698
0 days 00:00:26.400000	-1.9692619999999998
0 days 00:00:26.410000	-2.042986
0 days 00:00:26.420000	-2.07681
0 days 00:00:26.430000	-2.091285
0 days 00:00:26.440000	-2.0801279999999998
0 days 00:00:26.450000	-2.049687
0 days 00:00:26.460000	-2.005723
0 days 00:00:26.470000	-2.007606
0 days 00:00:26.480000	-1.101435
0 days 00:00:26.490000	-0.633588
0 days 00:00:26.500000	-0.340817
0 days 00:00:26.510000	-0.5081600000000001
0 days 00:00:26.520000	-2.789957
0 days 00:00:26.530000	-0.370257
0 days 00:00:26.540000	1.376881
0 days 00:00:26.550000	-0.682249
0 days 00:00:26.560000	-0.42913
0 days 00:00:26.570000	-0.21522399999999997
0 days 00:00:26.580000	-0.063639
0 days 00:00:26.590000	-0.009048
0 days 00:00:26.600000	-0.06427999999999999
0 days 00:00:26.610000	-0.045299
0 days 00:00:26.620000	-0.042924000000000004
0 days 00:00:26.630000	-0.056039
0 days 00:00:26.640000	-0.087637
0 days 00:00:26.650000	-0.089647
0 days 00:00:26.660000	-0.06715800000000001
0 days 00:00:26.670000	-0.046626
0 days 00:00:26.680000	-0.053387000000000004
0 days 00:00:26.690000	-0.051816999999999995
0 days 00:00:26.700000	-0.054237
0 days 00:00:26.710000	-0.061230999999999994
0 days 00:00:26.720000	-0.063667
0 days 00:00:26.730000	-0.077157
0 days 00:00:26.740000	-0.084734
0 days 00:00:26.750000	-0.074664
0 days 00:00:26.760000	-0.066832
0 days 00:00:26.770000	-0.047263
0 days 00:00:26.780000	-0.029216000000000002
0 days 00:00:26.790000	-0.020505000000000002
0 days 00:00:26.800000	-0.008254000000000001
0 days 00:00:26.810000	-0.011072
0 days 00:00:26.820000	0.000293
0 days 00:00:26.830000	0.000521
0 days 00:00:26.840000	0.000762
0 days 00:00:26.850000	0.0035960000000000002
0 days 00:00:26.860000	0.002353
0 days 00:00:26.870000	0.006273
0 days 00:00:26.880000	0.016044
0 days 00:00:26.890000	0.021438
0 days 00:00:26.900000	0.029338
0 days 00:00:26.910000	0.033757
0 days 00:00:26.920000	0.051874
0 days 00:00:26.930000	0.040661
0 days 00:00:26.940000	0.049004
0 days 00:00:26.950000	0.05449400000000001
0 days 00:00:26.960000	0.05595700000000001
0 days 00:00:26.970000	0.052628999999999995
0 days 00:00:26.980000	0.05235700000000001
0 days 00:00:26.990000	0.043502
0 days 00:00:27	0.053052999999999996
0 days 00:00:27.010000	0.06541799999999999
0 days 00:00:27.020000	0.073978
0 days 00:00:27.030000	0.07574199999999999
0 days 00:00:27.040000	0.060944000000000005
0 days 00:00:27.050000	0.043818
0 days 00:00:27.060000	0.022579
0 days 00:00:27.070000	-0.007272
0 days 00:00:27.080000	-0.044932
0 days 00:00:27.090000	-0.09531
0 days 00:00:27.100000	-0.1585
0 days 00:00:27.110000	-0.220394
0 days 00:00:27.120000	-0.286931
0 days 00:00:27.130000	-0.353892
0 days 00:00:27.140000	-0.42228000000000004
0 days 00:00:27.150000	-0.549912
0 days 00:00:27.160000	-0.750011
0 days 00:00:27.170000	-0.944737
0 days 00:00:27.180000	-1.273781
0 days 00:00:27.190000	-1.581695
0 days 00:00:27.200000	-1.9320099999999998
0 days 00:00:27.210000	-2.255276
0 days 00:00:27.220000	-2.565791
0 days 00:00:27.230000	-2.867587
0 days 00:00:27.240000	-3.186168
0 days 00:00:27.250000	-3.498799
0 days 00:00:27.260000	-3.855316
0 days 00:00:27.270000	-4.354474
0 days 00:00:27.280000	-4.666347
0 days 00:00:27.290000	-4.859506
0 days 00:00:27.300000	-4.824093
0 days 00:00:27.310000	-4.537205
0 days 00:00:27.320000	-4.291703
0 days 00:00:27.330000	-4.019874
0 days 00:00:27.340000	-3.707619
0 days 00:00:27.350000	-3.4010809999999996
0 days 00:00:27.360000	-3.089105
0 days 00:00:27.370000	-2.7389040000000002
0 days 00:00:27.380000	-2.308936
0 days 00:00:27.390000	-1.567417
0 days 00:00:27.400000	-0.8351190000000001
0 days 00:00:27.410000	-0.004201
0 days 00:00:27.420000	0.591444
0 days 00:00:27.430000	0.930824
0 days 00:00:27.440000	1.1188129999999998
0 days 00:00:27.450000	1.311186
0 days 00:00:27.460000	1.584719
0 days 00:00:27.470000	1.945224
0 days 00:00:27.480000	2.354832
0 days 00:00:27.490000	2.746197
0 days 00:00:27.500000	3.0792900000000003
0 days 00:00:27.510000	3.323157
0 days 00:00:27.520000	3.4911230000000004
0 days 00:00:27.530000	3.591824
0 days 00:00:27.540000	3.650457
0 days 00:00:27.550000	3.706815
0 days 00:00:27.560000	3.725285
0 days 00:00:27.570000	3.675107
0 days 00:00:27.580000	3.604918
0 days 00:00:27.590000	3.503911
0 days 00:00:27.600000	3.374711
0 days 00:00:27.610000	3.245679
0 days 00:00:27.620000	3.144909
0 days 00:00:27.630000	3.081255
0 days 00:00:27.640000	3.059475
0 days 00:00:27.650000	3.0436669999999997
0 days 00:00:27.660000	2.987011
0 days 00:00:27.670000	2.858707
0 days 00:00:27.680000	2.694771
0 days 00:00:27.690000	1.776482
0 days 00:00:27.700000	1.004901
0 days 00:00:27.710000	0.10956800000000001
0 days 00:00:27.720000	-0.5436850000000001
0 days 00:00:27.730000	-0.783876
0 days 00:00:27.740000	-0.6490060000000001
0 days 00:00:27.750000	-0.5180239999999999
0 days 00:00:27.760000	-0.06365499999999999
0 days 00:00:27.770000	0.403954
0 days 00:00:27.780000	0.550836
0 days 00:00:27.790000	-0.272874
0 days 00:00:27.800000	-1.313822
0 days 00:00:27.810000	-1.3801940000000001
0 days 00:00:27.820000	-0.43860600000000005
0 days 00:00:27.830000	0.396171
0 days 00:00:27.840000	-0.21770799999999998
0 days 00:00:27.850000	-0.17631
0 days 00:00:27.860000	-0.147593
0 days 00:00:27.870000	-0.0008300000000000001
0 days 00:00:27.880000	0.053855999999999994
0 days 00:00:27.890000	0.026541000000000002
0 days 00:00:27.900000	0.03213
0 days 00:00:27.910000	0.039262
0 days 00:00:27.920000	0.04214
0 days 00:00:27.930000	0.044157999999999996
0 days 00:00:27.940000	0.031881
0 days 00:00:27.950000	0.003425
0 days 00:00:27.960000	-0.027476
0 days 00:00:27.970000	-0.063287
0 days 00:00:27.980000	-0.091676
0 days 00:00:27.990000	-0.095545
0 days 00:00:28	-0.096639
0 days 00:00:28.010000	-0.092464
0 days 00:00:28.020000	-0.083051
0 days 00:00:28.030000	-0.070199
0 days 00:00:28.040000	-0.058691999999999994
0 days 00:00:28.050000	-0.033931
0 days 00:00:28.060000	-0.020679
0 days 00:00:28.070000	-0.01264
0 days 00:00:28.080000	-0.0153
0 days 00:00:28.090000	-0.018359999999999998
0 days 00:00:28.100000	-0.020918
0 days 00:00:28.110000	-0.024644
0 days 00:00:28.120000	-0.022758
0 days 00:00:28.130000	-0.029927
0 days 00:00:28.140000	-0.024558
0 days 00:00:28.150000	-0.028113
0 days 00:00:28.160000	-0.026888
0 days 00:00:28.170000	-0.025551
0 days 00:00:28.180000	-0.026182999999999998
0 days 00:00:28.190000	-0.028669
0 days 00:00:28.200000	-0.0305
0 days 00:00:28.210000	-0.034184
0 days 00:00:28.220000	-0.033839999999999995
0 days 00:00:28.230000	-0.032721
0 days 00:00:28.240000	-0.027673000000000003
0 days 00:00:28.250000	-0.019799
0 days 00:00:28.260000	-0.014783000000000001
0 days 00:00:28.270000	-0.025126
0 days 00:00:28.280000	-0.030719
0 days 00:00:28.290000	-0.03903
0 days 00:00:28.300000	-0.045411
0 days 00:00:28.310000	-0.061792999999999994
0 days 00:00:28.320000	-0.07978500000000001
0 days 00:00:28.330000	-0.09817000000000001
0 days 00:00:28.340000	-0.11853699999999999
0 days 00:00:28.350000	-0.146843
0 days 00:00:28.360000	-0.18273399999999998
0 days 00:00:28.370000	-0.23485999999999999
0 days 00:00:28.380000	-0.34945
0 days 00:00:28.390000	-0.554638
0 days 00:00:28.400000	-0.845002
0 days 00:00:28.410000	-1.3210110000000002
0 days 00:00:28.420000	-1.64104
0 days 00:00:28.430000	-2.018691
0 days 00:00:28.440000	-2.397687
0 days 00:00:28.450000	-2.8499939999999997
0 days 00:00:28.460000	-3.261381
0 days 00:00:28.470000	-3.6512660000000006
0 days 00:00:28.480000	-3.9563610000000002
0 days 00:00:28.490000	-4.18804
0 days 00:00:28.500000	-4.205204
0 days 00:00:28.510000	-4.061491
0 days 00:00:28.520000	-3.8290029999999997
0 days 00:00:28.530000	-3.5611919999999997
0 days 00:00:28.540000	-3.3222480000000005
0 days 00:00:28.550000	-3.067751
0 days 00:00:28.560000	-2.789172
0 days 00:00:28.570000	-2.536875
0 days 00:00:28.580000	-2.305297
0 days 00:00:28.590000	-1.864382
0 days 00:00:28.600000	-1.125428
0 days 00:00:28.610000	-0.431796
0 days 00:00:28.620000	0.22670900000000002
0 days 00:00:28.630000	0.949738
0 days 00:00:28.640000	1.405704
0 days 00:00:28.650000	1.655216
0 days 00:00:28.660000	1.814884
0 days 00:00:28.670000	1.992172
0 days 00:00:28.680000	2.22034
0 days 00:00:28.690000	2.4749220000000003
0 days 00:00:28.700000	2.707857
0 days 00:00:28.710000	2.866031
0 days 00:00:28.720000	2.957033
0 days 00:00:28.730000	3.0021430000000002
0 days 00:00:28.740000	3.007017
0 days 00:00:28.750000	2.99405
0 days 00:00:28.760000	2.959329
0 days 00:00:28.770000	2.907936
0 days 00:00:28.780000	2.843858
0 days 00:00:28.790000	2.7805590000000002
0 days 00:00:28.800000	2.7152380000000003
0 days 00:00:28.810000	2.646658
0 days 00:00:28.820000	2.55456
0 days 00:00:28.830000	2.4296130000000002
0 days 00:00:28.840000	2.2747189999999997
0 days 00:00:28.850000	2.0730939999999998
0 days 00:00:28.860000	1.833891
0 days 00:00:28.870000	1.600856
0 days 00:00:28.880000	1.357122
0 days 00:00:28.890000	1.159888
0 days 00:00:28.900000	0.9784129999999999
0 days 00:00:28.910000	0.742287
0 days 00:00:28.920000	0.622538
0 days 00:00:28.930000	0.500363
0 days 00:00:28.940000	0.411606
0 days 00:00:28.950000	0.341558
0 days 00:00:28.960000	0.23219499999999998
0 days 00:00:28.970000	0.178731
0 days 00:00:28.980000	0.348935
0 days 00:00:28.990000	0.556001
0 days 00:00:29	0.763979
0 days 00:00:29.010000	0.9265459999999999
0 days 00:00:29.020000	0.932839
0 days 00:00:29.030000	0.576309
0 days 00:00:29.040000	0.178918
0 days 00:00:29.050000	-0.18258
0 days 00:00:29.060000	-0.509203
0 days 00:00:29.070000	-0.719856
0 days 00:00:29.080000	-0.770124
0 days 00:00:29.090000	-0.5816899999999999
0 days 00:00:29.100000	-0.44380200000000003
0 days 00:00:29.110000	-0.6290819999999999
0 days 00:00:29.120000	-1.231434
0 days 00:00:29.130000	-2.411975
0 days 00:00:29.140000	-2.578869
0 days 00:00:29.150000	1.031617
0 days 00:00:29.160000	1.020022
0 days 00:00:29.170000	-0.610875
0 days 00:00:29.180000	-0.195076
0 days 00:00:29.190000	-0.101327
0 days 00:00:29.200000	0.07058500000000001
0 days 00:00:29.210000	0.009087999999999999
0 days 00:00:29.220000	-0.040098
0 days 00:00:29.230000	-0.042258
0 days 00:00:29.240000	-0.019190000000000002
0 days 00:00:29.250000	-0.037953
0 days 00:00:29.260000	-0.083821
0 days 00:00:29.270000	-0.099874
0 days 00:00:29.280000	-0.097738
0 days 00:00:29.290000	-0.077938
0 days 00:00:29.300000	-0.07627
0 days 00:00:29.310000	-0.063438
0 days 00:00:29.320000	-0.060848
0 days 00:00:29.330000	-0.058372
0 days 00:00:29.340000	-0.041658
0 days 00:00:29.350000	-0.043748
0 days 00:00:29.360000	-0.029330000000000002
0 days 00:00:29.370000	-0.031229000000000003
0 days 00:00:29.380000	-0.026199
0 days 00:00:29.390000	-0.03015
0 days 00:00:29.400000	-0.016356
0 days 00:00:29.410000	-0.022171
0 days 00:00:29.420000	-0.022029
0 days 00:00:29.430000	-0.027774
0 days 00:00:29.440000	-0.013548
0 days 00:00:29.450000	-0.015286000000000001
0 days 00:00:29.460000	-0.008864
0 days 00:00:29.470000	-0.012805
0 days 00:00:29.480000	-0.016964
0 days 00:00:29.490000	-0.014381999999999999
0 days 00:00:29.500000	-0.013896
0 days 00:00:29.510000	-0.005822
0 days 00:00:29.520000	-0.007427
0 days 00:00:29.530000	-0.011962
0 days 00:00:29.540000	-0.010074
0 days 00:00:29.550000	-0.002591
0 days 00:00:29.560000	0.026797
0 days 00:00:29.570000	-0.004678
0 days 00:00:29.580000	0.0019579999999999997
0 days 00:00:29.590000	0.00042
0 days 00:00:29.600000	-0.020232
0 days 00:00:29.610000	-0.011137000000000001
0 days 00:00:29.620000	-0.005078
0 days 00:00:29.630000	0.002285
0 days 00:00:29.640000	-0.0033159999999999995
0 days 00:00:29.650000	0.00648
0 days 00:00:29.660000	0.005449
0 days 00:00:29.670000	0.015714
0 days 00:00:29.680000	0.001464
0 days 00:00:29.690000	-0.015369999999999998
0 days 00:00:29.700000	-0.035111
0 days 00:00:29.710000	-0.059362
0 days 00:00:29.720000	-0.07520299999999999
0 days 00:00:29.730000	-0.100302
0 days 00:00:29.740000	-0.11778499999999999
0 days 00:00:29.750000	-0.129754
0 days 00:00:29.760000	-0.148221
0 days 00:00:29.770000	-0.181059
0 days 00:00:29.780000	-0.222068
0 days 00:00:29.790000	-0.260999
0 days 00:00:29.800000	-0.303583
0 days 00:00:29.810000	-0.372042
0 days 00:00:29.820000	-0.45733
0 days 00:00:29.830000	-0.555311
0 days 00:00:29.840000	-0.717961
0 days 00:00:29.850000	-0.961333
0 days 00:00:29.860000	-1.199558
0 days 00:00:29.870000	-1.494
0 days 00:00:29.880000	-1.787567
0 days 00:00:29.890000	-2.0740439999999998
0 days 00:00:29.900000	-2.331657
0 days 00:00:29.910000	-2.624182
0 days 00:00:29.920000	-3.059259
0 days 00:00:29.930000	-3.4674099999999997
0 days 00:00:29.940000	-3.7300980000000004
0 days 00:00:29.950000	-3.79251
0 days 00:00:29.960000	-3.740464
0 days 00:00:29.970000	-3.6038300000000003
0 days 00:00:29.980000	-3.362403
0 days 00:00:29.990000	-3.185395
0 days 00:00:30	-3.020636
0 days 00:00:30.010000	-2.830907
0 days 00:00:30.020000	-2.645946
0 days 00:00:30.030000	-2.50156
0 days 00:00:30.040000	-2.339239
0 days 00:00:30.050000	-2.124502
0 days 00:00:30.060000	-1.632787
0 days 00:00:30.070000	-1.119419
0 days 00:00:30.080000	-0.6319100000000001
0 days 00:00:30.090000	-0.10603900000000001
0 days 00:00:30.100000	0.425849
0 days 00:00:30.110000	0.793335
0 days 00:00:30.120000	1.0511979999999999
0 days 00:00:30.130000	1.290437
0 days 00:00:30.140000	1.5656649999999999
0 days 00:00:30.150000	1.881759
0 days 00:00:30.160000	2.211602
0 days 00:00:30.170000	2.509752
0 days 00:00:30.180000	2.769857
0 days 00:00:30.190000	2.977547
0 days 00:00:30.200000	3.152359
0 days 00:00:30.210000	3.302658
0 days 00:00:30.220000	3.4359699999999997
0 days 00:00:30.230000	3.529032
0 days 00:00:30.240000	3.5750290000000002
0 days 00:00:30.250000	3.5920629999999996
0 days 00:00:30.260000	3.5748379999999997
0 days 00:00:30.270000	3.524313
0 days 00:00:30.280000	3.4318419999999996
0 days 00:00:30.290000	3.336215
0 days 00:00:30.300000	3.254699
0 days 00:00:30.310000	3.189499
0 days 00:00:30.320000	3.081426
0 days 00:00:30.330000	2.8336740000000002
0 days 00:00:30.340000	2.090875
0 days 00:00:30.350000	0.988849
0 days 00:00:30.360000	0.18442999999999998
0 days 00:00:30.370000	-0.48547799999999997
0 days 00:00:30.380000	-0.8737969999999999
0 days 00:00:30.390000	-0.9621860000000001
0 days 00:00:30.400000	-0.9053530000000001
0 days 00:00:30.410000	-1.1458700000000002
0 days 00:00:30.420000	-0.40653
0 days 00:00:30.430000	1.482631
0 days 00:00:30.440000	0.44650100000000004
0 days 00:00:30.450000	-0.076462
0 days 00:00:30.460000	0.292418
0 days 00:00:30.470000	-0.08038
0 days 00:00:30.480000	0.048407
0 days 00:00:30.490000	-0.007949
0 days 00:00:30.500000	-0.051229
0 days 00:00:30.510000	-0.038941
0 days 00:00:30.520000	-0.029325
0 days 00:00:30.530000	-0.005522999999999999
0 days 00:00:30.540000	0.007295
0 days 00:00:30.550000	0.020446000000000002
0 days 00:00:30.560000	0.014227000000000002
0 days 00:00:30.570000	0.024499
0 days 00:00:30.580000	0.024592
0 days 00:00:30.590000	0.008042
0 days 00:00:30.600000	0.014724000000000001
0 days 00:00:30.610000	0.00439
0 days 00:00:30.620000	-0.000365
0 days 00:00:30.630000	-0.0035770000000000003
0 days 00:00:30.640000	-0.004017
0 days 00:00:30.650000	0.007941
0 days 00:00:30.660000	0.013881000000000001
0 days 00:00:30.670000	0.019834
0 days 00:00:30.680000	0.02374
0 days 00:00:30.690000	0.030871
0 days 00:00:30.700000	0.026022000000000003
0 days 00:00:30.710000	0.025381
0 days 00:00:30.720000	0.018169
0 days 00:00:30.730000	0.015531
0 days 00:00:30.740000	0.019611
0 days 00:00:30.750000	0.014776
0 days 00:00:30.760000	0.028189
0 days 00:00:30.770000	0.029158
0 days 00:00:30.780000	0.030436
0 days 00:00:30.790000	0.030747000000000003
0 days 00:00:30.800000	0.029702
0 days 00:00:30.810000	0.024100999999999997
0 days 00:00:30.820000	0.017277
0 days 00:00:30.830000	0.0071909999999999995
0 days 00:00:30.840000	0.008366
0 days 00:00:30.850000	0.009845
0 days 00:00:30.860000	0.021544999999999998
0 days 00:00:30.870000	0.0363
0 days 00:00:30.880000	0.051751
0 days 00:00:30.890000	0.044532
0 days 00:00:30.900000	0.028279000000000002
0 days 00:00:30.910000	0.000294
0 days 00:00:30.920000	-0.037107999999999995
0 days 00:00:30.930000	-0.081662
0 days 00:00:30.940000	-0.112285
0 days 00:00:30.950000	-0.15398
0 days 00:00:30.960000	-0.20310799999999998
0 days 00:00:30.970000	-0.267117
0 days 00:00:30.980000	-0.351354
0 days 00:00:30.990000	-0.48833999999999994
0 days 00:00:31	-0.7774800000000001
0 days 00:00:31.010000	-1.034186
0 days 00:00:31.020000	-1.313787
0 days 00:00:31.030000	-1.605059
0 days 00:00:31.040000	-1.9261869999999999
0 days 00:00:31.050000	-2.244437
0 days 00:00:31.060000	-2.75842
0 days 00:00:31.070000	-3.153917
0 days 00:00:31.080000	-3.509317
0 days 00:00:31.090000	-3.757595
0 days 00:00:31.100000	-3.8937910000000002
0 days 00:00:31.110000	-4.03693
0 days 00:00:31.120000	-3.975968
0 days 00:00:31.130000	-3.690904
0 days 00:00:31.140000	-3.3990089999999995
0 days 00:00:31.150000	-3.1717459999999997
0 days 00:00:31.160000	-2.945697
0 days 00:00:31.170000	-2.7052169999999998
0 days 00:00:31.180000	-2.495143
0 days 00:00:31.190000	-2.324262
0 days 00:00:31.200000	-2.039328
0 days 00:00:31.210000	-1.424935
0 days 00:00:31.220000	-0.8905649999999999
0 days 00:00:31.230000	-0.46608900000000003
0 days 00:00:31.240000	0.11564
0 days 00:00:31.250000	0.533691
0 days 00:00:31.260000	0.775964
0 days 00:00:31.270000	0.9423940000000001
0 days 00:00:31.280000	1.13541
0 days 00:00:31.290000	1.379725
0 days 00:00:31.300000	1.66379
0 days 00:00:31.310000	1.975384
0 days 00:00:31.320000	2.257942
0 days 00:00:31.330000	2.50743
0 days 00:00:31.340000	2.720653
0 days 00:00:31.350000	2.892448
0 days 00:00:31.360000	3.015352
0 days 00:00:31.370000	3.092311
0 days 00:00:31.380000	3.128174
0 days 00:00:31.390000	3.121083
0 days 00:00:31.400000	3.07491
0 days 00:00:31.410000	2.9535299999999998
0 days 00:00:31.420000	2.7927939999999998
0 days 00:00:31.430000	2.6090400000000002
0 days 00:00:31.440000	2.4302919999999997
0 days 00:00:31.450000	2.2596849999999997
0 days 00:00:31.460000	2.104134
0 days 00:00:31.470000	1.962738
0 days 00:00:31.480000	1.8158860000000001
0 days 00:00:31.490000	1.663835
0 days 00:00:31.500000	1.507743
0 days 00:00:31.510000	1.361116
0 days 00:00:31.520000	1.220442
0 days 00:00:31.530000	1.065715
0 days 00:00:31.540000	0.881116
0 days 00:00:31.550000	0.66518
0 days 00:00:31.560000	0.432866
0 days 00:00:31.570000	0.18226900000000001
0 days 00:00:31.580000	-0.025096
0 days 00:00:31.590000	-0.180238
0 days 00:00:31.600000	-0.299987
0 days 00:00:31.610000	-0.422667
0 days 00:00:31.620000	-0.478389
0 days 00:00:31.630000	-0.48824799999999996
0 days 00:00:31.640000	-0.44722799999999996
0 days 00:00:31.650000	-0.378632
0 days 00:00:31.660000	-0.300275
0 days 00:00:31.670000	-0.198278
0 days 00:00:31.680000	-0.17938199999999999
0 days 00:00:31.690000	-0.316689
0 days 00:00:31.700000	-0.316771
0 days 00:00:31.710000	-0.362931
0 days 00:00:31.720000	-0.1224
0 days 00:00:31.730000	0.6141939999999999
0 days 00:00:31.740000	0.260511
0 days 00:00:31.750000	-0.142708
0 days 00:00:31.760000	0.22544
0 days 00:00:31.770000	0.33168000000000003
0 days 00:00:31.780000	-0.016743
0 days 00:00:31.790000	-0.122368
0 days 00:00:31.800000	-0.11264300000000001
0 days 00:00:31.810000	0.012556999999999999
0 days 00:00:31.820000	-0.00576
0 days 00:00:31.830000	-0.016863999999999997
0 days 00:00:31.840000	-0.019284
0 days 00:00:31.850000	-0.007352
0 days 00:00:31.860000	-0.024599
0 days 00:00:31.870000	-0.044844999999999996
0 days 00:00:31.880000	-0.05461
0 days 00:00:31.890000	-0.053183
0 days 00:00:31.900000	-0.02568
0 days 00:00:31.910000	-0.016377000000000003
0 days 00:00:31.920000	-0.031705000000000004
0 days 00:00:31.930000	-0.014977
0 days 00:00:31.940000	-0.036517
0 days 00:00:31.950000	-0.04071
0 days 00:00:31.960000	-0.044919
0 days 00:00:31.970000	-0.038281
0 days 00:00:31.980000	-0.048582
0 days 00:00:31.990000	-0.041249
0 days 00:00:32	-0.046172000000000005
0 days 00:00:32.010000	-0.03338
0 days 00:00:32.020000	-0.024599
0 days 00:00:32.030000	-0.030059
0 days 00:00:32.040000	-0.020602000000000002
0 days 00:00:32.050000	-0.01712
0 days 00:00:32.060000	-0.010909
0 days 00:00:32.070000	-0.003331
0 days 00:00:32.080000	-0.008274
0 days 00:00:32.090000	-0.002411
0 days 00:00:32.100000	-0.001854
0 days 00:00:32.110000	0.0034659999999999995
0 days 00:00:32.120000	0.000412
0 days 00:00:32.130000	-0.004539
0 days 00:00:32.140000	-0.0069370000000000005
0 days 00:00:32.150000	-0.008304
0 days 00:00:32.160000	-0.008297
0 days 00:00:32.170000	-0.007615
0 days 00:00:32.180000	-0.00761
0 days 00:00:32.190000	-0.008648000000000001
0 days 00:00:32.200000	-0.00643
0 days 00:00:32.210000	-0.010397
0 days 00:00:32.220000	-0.015216
0 days 00:00:32.230000	-0.021573
0 days 00:00:32.240000	-0.022284
0 days 00:00:32.250000	-0.027632999999999998
0 days 00:00:32.260000	-0.028838
0 days 00:00:32.270000	-0.024057
0 days 00:00:32.280000	-0.023708
0 days 00:00:32.290000	-0.018047999999999998
0 days 00:00:32.300000	-0.014271
0 days 00:00:32.310000	0.009362
0 days 00:00:32.320000	-0.006894
0 days 00:00:32.330000	-0.007398999999999999
0 days 00:00:32.340000	-0.021246
0 days 00:00:32.350000	-0.027583999999999997
0 days 00:00:32.360000	-0.036672
0 days 00:00:32.370000	-0.046428
0 days 00:00:32.380000	-0.051713999999999996
0 days 00:00:32.390000	-0.059774
0 days 00:00:32.400000	-0.06865800000000001
0 days 00:00:32.410000	-0.081114
0 days 00:00:32.420000	-0.101248
0 days 00:00:32.430000	-0.11930999999999999
0 days 00:00:32.440000	-0.15201199999999998
0 days 00:00:32.450000	-0.18501700000000001
0 days 00:00:32.460000	-0.243825
0 days 00:00:32.470000	-0.31032
0 days 00:00:32.480000	-0.420038
0 days 00:00:32.490000	-0.557535
0 days 00:00:32.500000	-0.733138
0 days 00:00:32.510000	-0.945476
0 days 00:00:32.520000	-1.167019
0 days 00:00:32.530000	-1.4332340000000001
0 days 00:00:32.540000	-1.6835189999999998
0 days 00:00:32.550000	-1.9340709999999999
0 days 00:00:32.560000	-2.18551
0 days 00:00:32.570000	-2.431674
0 days 00:00:32.580000	-2.687841
0 days 00:00:32.590000	-2.9031830000000003
0 days 00:00:32.600000	-3.134877
0 days 00:00:32.610000	-3.366996
0 days 00:00:32.620000	-3.552521
0 days 00:00:32.630000	-3.6532910000000003
0 days 00:00:32.640000	-3.689108
0 days 00:00:32.650000	-3.626935
0 days 00:00:32.660000	-3.46885
0 days 00:00:32.670000	-3.3253
0 days 00:00:32.680000	-3.183666
0 days 00:00:32.690000	-3.021762
0 days 00:00:32.700000	-2.853761
0 days 00:00:32.710000	-2.675908
0 days 00:00:32.720000	-2.492454
0 days 00:00:32.730000	-2.275476
0 days 00:00:32.740000	-2.0291810000000003
0 days 00:00:32.750000	-1.8373830000000002
0 days 00:00:32.760000	-1.608067
0 days 00:00:32.770000	-1.1299489999999999
