# Supplementary material for: A topological data analysis-based method for gait signals with an application to the study of multiple sclerosis
Source: PLoS One. 2022 May 13;17(5):e0268475. doi: 10.1371/journal.pone.0268475 (PMC9106173; doi:10.1371/journal.pone.0268475)
Supplement: S1 Data — (ZIP) [file pone.0268475.s005.zip › PlosOneData/Pathological_subjects/MS_22]

	Gyr_Y
0 days 00:00:06.910000	-2.600045
0 days 00:00:06.920000	-2.68532
0 days 00:00:06.930000	-2.348354
0 days 00:00:06.940000	-2.46853
0 days 00:00:06.950000	-2.573675
0 days 00:00:06.960000	-2.654375
0 days 00:00:06.970000	-2.311727
0 days 00:00:06.980000	-1.55451
0 days 00:00:06.990000	-0.582713
0 days 00:00:07	-0.692229
0 days 00:00:07.010000	-0.912702
0 days 00:00:07.020000	-0.720833
0 days 00:00:07.030000	-0.45730299999999996
0 days 00:00:07.040000	-0.5076609999999999
0 days 00:00:07.050000	-0.386754
0 days 00:00:07.060000	-0.171472
0 days 00:00:07.070000	-0.144995
0 days 00:00:07.080000	-0.056873
0 days 00:00:07.090000	-0.006837
0 days 00:00:07.100000	0.024699000000000002
0 days 00:00:07.110000	0.021481
0 days 00:00:07.120000	-0.001111
0 days 00:00:07.130000	-0.011969
0 days 00:00:07.140000	-0.014736
0 days 00:00:07.150000	-0.046317000000000004
0 days 00:00:07.160000	-0.056047
0 days 00:00:07.170000	-0.06890700000000001
0 days 00:00:07.180000	-0.089094
0 days 00:00:07.190000	-0.092221
0 days 00:00:07.200000	-0.087505
0 days 00:00:07.210000	-0.088706
0 days 00:00:07.220000	-0.103525
0 days 00:00:07.230000	-0.12573199999999998
0 days 00:00:07.240000	-0.148279
0 days 00:00:07.250000	-0.17594500000000002
0 days 00:00:07.260000	-0.19077
0 days 00:00:07.270000	-0.215126
0 days 00:00:07.280000	-0.230425
0 days 00:00:07.290000	-0.25645999999999997
0 days 00:00:07.300000	-0.258918
0 days 00:00:07.310000	-0.291187
0 days 00:00:07.320000	-0.30705
0 days 00:00:07.330000	-0.32075
0 days 00:00:07.340000	-0.33643
0 days 00:00:07.350000	-0.348904
0 days 00:00:07.360000	-0.351661
0 days 00:00:07.370000	-0.357421
0 days 00:00:07.380000	-0.36336
0 days 00:00:07.390000	-0.358145
0 days 00:00:07.400000	-0.37056100000000003
0 days 00:00:07.410000	-0.379925
0 days 00:00:07.420000	-0.405036
0 days 00:00:07.430000	-0.452539
0 days 00:00:07.440000	-0.521173
0 days 00:00:07.450000	-0.618509
0 days 00:00:07.460000	-0.741532
0 days 00:00:07.470000	-0.893192
0 days 00:00:07.480000	-1.064808
0 days 00:00:07.490000	-1.254042
0 days 00:00:07.500000	-1.468389
0 days 00:00:07.510000	-1.621748
0 days 00:00:07.520000	-1.8329990000000003
0 days 00:00:07.530000	-2.0465259999999996
0 days 00:00:07.540000	-2.2754630000000002
0 days 00:00:07.550000	-2.487336
0 days 00:00:07.560000	-2.709808
0 days 00:00:07.570000	-2.904109
0 days 00:00:07.580000	-3.144868
0 days 00:00:07.590000	-3.443517
0 days 00:00:07.600000	-3.8693779999999998
0 days 00:00:07.610000	-4.314532
0 days 00:00:07.620000	-4.792516
0 days 00:00:07.630000	-5.292122
0 days 00:00:07.640000	-5.751156
0 days 00:00:07.650000	-6.189294
0 days 00:00:07.660000	-6.487437
0 days 00:00:07.670000	-6.678711999999999
0 days 00:00:07.680000	-6.800992
0 days 00:00:07.690000	-6.851584
0 days 00:00:07.700000	-6.324281
0 days 00:00:07.710000	-5.6478779999999995
0 days 00:00:07.720000	-4.726058
0 days 00:00:07.730000	-3.658381
0 days 00:00:07.740000	-2.488165
0 days 00:00:07.750000	-1.1524020000000001
0 days 00:00:07.760000	3.247948
0 days 00:00:07.770000	3.8682220000000003
0 days 00:00:07.780000	3.685478
0 days 00:00:07.790000	3.8129910000000002
0 days 00:00:07.800000	4.251607
0 days 00:00:07.810000	4.704406
0 days 00:00:07.820000	4.926197
0 days 00:00:07.830000	5.007827
0 days 00:00:07.840000	5.078698999999999
0 days 00:00:07.850000	5.165274
0 days 00:00:07.860000	5.235086
0 days 00:00:07.870000	5.313680000000001
0 days 00:00:07.880000	5.363074
0 days 00:00:07.890000	5.419453
0 days 00:00:07.900000	5.4820269999999995
0 days 00:00:07.910000	5.579788
0 days 00:00:07.920000	5.671487
0 days 00:00:07.930000	5.755367
0 days 00:00:07.940000	5.819464
0 days 00:00:07.950000	5.819537
0 days 00:00:07.960000	5.743747
0 days 00:00:07.970000	5.673272
0 days 00:00:07.980000	5.638466
0 days 00:00:07.990000	5.535589
0 days 00:00:08	5.345222
0 days 00:00:08.010000	5.204276
0 days 00:00:08.020000	5.097851
0 days 00:00:08.030000	4.954025
0 days 00:00:08.040000	4.914292
0 days 00:00:08.050000	5.071117
0 days 00:00:08.060000	5.078623
0 days 00:00:08.070000	4.512974
0 days 00:00:08.080000	3.4347529999999997
0 days 00:00:08.090000	2.428554
0 days 00:00:08.100000	1.546373
0 days 00:00:08.110000	0.552227
0 days 00:00:08.120000	-0.385359
0 days 00:00:08.130000	-1.20261
0 days 00:00:08.140000	-1.7079259999999998
0 days 00:00:08.150000	-1.9011900000000002
0 days 00:00:08.160000	-2.370237
0 days 00:00:08.170000	-3.727243
0 days 00:00:08.180000	-4.466268
0 days 00:00:08.190000	-5.1163940000000006
0 days 00:00:08.200000	-5.427951
0 days 00:00:08.210000	-4.565548000000001
0 days 00:00:08.220000	-3.154673
0 days 00:00:08.230000	-1.6435950000000001
0 days 00:00:08.240000	-1.254032
0 days 00:00:08.250000	-1.052581
0 days 00:00:08.260000	-0.513469
0 days 00:00:08.270000	-0.225016
0 days 00:00:08.280000	-0.13097899999999998
0 days 00:00:08.290000	-0.01353
0 days 00:00:08.300000	0.002219
0 days 00:00:08.310000	-0.015402
0 days 00:00:08.320000	-0.042372
0 days 00:00:08.330000	-0.04069
0 days 00:00:08.340000	-0.019561000000000002
0 days 00:00:08.350000	-0.033208999999999995
0 days 00:00:08.360000	-0.016837
0 days 00:00:08.370000	0.017687
0 days 00:00:08.380000	0.065381
0 days 00:00:08.390000	0.071661
0 days 00:00:08.400000	0.08425
0 days 00:00:08.410000	0.100721
0 days 00:00:08.420000	0.11778699999999999
0 days 00:00:08.430000	0.131715
0 days 00:00:08.440000	0.128452
0 days 00:00:08.450000	0.115781
0 days 00:00:08.460000	0.093849
0 days 00:00:08.470000	0.085999
0 days 00:00:08.480000	0.053144000000000004
0 days 00:00:08.490000	0.029550999999999997
0 days 00:00:08.500000	0.015277
0 days 00:00:08.510000	-0.020243
0 days 00:00:08.520000	-0.047932999999999996
0 days 00:00:08.530000	-0.084742
0 days 00:00:08.540000	-0.107394
0 days 00:00:08.550000	-0.124492
0 days 00:00:08.560000	-0.154143
0 days 00:00:08.570000	-0.17085799999999998
0 days 00:00:08.580000	-0.195527
0 days 00:00:08.590000	-0.22529899999999997
0 days 00:00:08.600000	-0.26071300000000003
0 days 00:00:08.610000	-0.31632899999999997
0 days 00:00:08.620000	-0.402491
0 days 00:00:08.630000	-0.559423
0 days 00:00:08.640000	-0.7005100000000001
0 days 00:00:08.650000	-0.8333379999999999
0 days 00:00:08.660000	-0.97849
0 days 00:00:08.670000	-1.171163
0 days 00:00:08.680000	-1.4026040000000002
0 days 00:00:08.690000	-1.649474
0 days 00:00:08.700000	-1.9058419999999998
0 days 00:00:08.710000	-2.154632
0 days 00:00:08.720000	-2.4093259999999996
0 days 00:00:08.730000	-2.640936
0 days 00:00:08.740000	-2.9138889999999997
0 days 00:00:08.750000	-3.251512
0 days 00:00:08.760000	-3.6336230000000005
0 days 00:00:08.770000	-4.100395
0 days 00:00:08.780000	-4.582525
0 days 00:00:08.790000	-5.09302
0 days 00:00:08.800000	-5.566249
0 days 00:00:08.810000	-6.026374
0 days 00:00:08.820000	-6.584650999999999
0 days 00:00:08.830000	-7.079283
0 days 00:00:08.840000	-7.328697
0 days 00:00:08.850000	-7.487497
0 days 00:00:08.860000	-7.4330300000000005
0 days 00:00:08.870000	-7.440088
0 days 00:00:08.880000	-7.105847
0 days 00:00:08.890000	-6.48278
0 days 00:00:08.900000	-5.885048
0 days 00:00:08.910000	-5.760908000000001
0 days 00:00:08.920000	-4.429915
0 days 00:00:08.930000	-3.4306970000000003
0 days 00:00:08.940000	2.139418
0 days 00:00:08.950000	3.979717
0 days 00:00:08.960000	3.9443089999999996
0 days 00:00:08.970000	3.504779
0 days 00:00:08.980000	3.6393839999999997
0 days 00:00:08.990000	4.281492
0 days 00:00:09	4.879123
0 days 00:00:09.010000	5.311763
0 days 00:00:09.020000	5.656437
0 days 00:00:09.030000	5.953807
0 days 00:00:09.040000	6.180421
0 days 00:00:09.050000	6.337712000000001
0 days 00:00:09.060000	6.405926999999999
0 days 00:00:09.070000	6.373346
0 days 00:00:09.080000	6.270722
0 days 00:00:09.090000	6.169455
0 days 00:00:09.100000	6.075751
0 days 00:00:09.110000	5.9844040000000005
0 days 00:00:09.120000	5.903908
0 days 00:00:09.130000	5.633559
0 days 00:00:09.140000	5.651326
0 days 00:00:09.150000	5.525556
0 days 00:00:09.160000	5.2951760000000005
0 days 00:00:09.170000	5.147343
0 days 00:00:09.180000	5.184305999999999
0 days 00:00:09.190000	5.335472
0 days 00:00:09.200000	5.426232
0 days 00:00:09.210000	5.411132
0 days 00:00:09.220000	5.198519
0 days 00:00:09.230000	4.782293
0 days 00:00:09.240000	4.16177
0 days 00:00:09.250000	3.351614
0 days 00:00:09.260000	2.455905
0 days 00:00:09.270000	1.6403560000000001
0 days 00:00:09.280000	1.138285
0 days 00:00:09.290000	0.6569560000000001
0 days 00:00:09.300000	0.001626
0 days 00:00:09.310000	-0.7732600000000001
0 days 00:00:09.320000	-1.437802
0 days 00:00:09.330000	-1.891614
0 days 00:00:09.340000	-2.2144880000000002
0 days 00:00:09.350000	-3.364349
0 days 00:00:09.360000	-3.7800830000000003
0 days 00:00:09.370000	-3.5895620000000004
0 days 00:00:09.380000	-4.709398
0 days 00:00:09.390000	-5.308289
0 days 00:00:09.400000	-4.462699
0 days 00:00:09.410000	-3.157838
0 days 00:00:09.420000	-2.198121
0 days 00:00:09.430000	-1.532325
0 days 00:00:09.440000	-1.552316
0 days 00:00:09.450000	-1.055113
0 days 00:00:09.460000	-0.598395
0 days 00:00:09.470000	-0.549072
0 days 00:00:09.480000	-0.328689
0 days 00:00:09.490000	-0.125038
0 days 00:00:09.500000	-0.149024
0 days 00:00:09.510000	-0.11227000000000001
0 days 00:00:09.520000	-0.036971
0 days 00:00:09.530000	-0.00705
0 days 00:00:09.540000	0.016693
0 days 00:00:09.550000	-0.006488
0 days 00:00:09.560000	-0.013111000000000001
0 days 00:00:09.570000	-0.018118000000000002
0 days 00:00:09.580000	-0.052534000000000004
0 days 00:00:09.590000	-0.07370800000000001
0 days 00:00:09.600000	-0.054969000000000004
0 days 00:00:09.610000	-0.042027999999999996
0 days 00:00:09.620000	-0.024322999999999997
0 days 00:00:09.630000	-0.028686
0 days 00:00:09.640000	-0.001818
0 days 00:00:09.650000	0.006302
0 days 00:00:09.660000	0.009381
0 days 00:00:09.670000	0.002777
0 days 00:00:09.680000	0.008965
0 days 00:00:09.690000	0.009822
0 days 00:00:09.700000	0.063179
0 days 00:00:09.710000	-0.000244
0 days 00:00:09.720000	-0.0017530000000000002
0 days 00:00:09.730000	-0.067642
0 days 00:00:09.740000	-0.054358000000000004
0 days 00:00:09.750000	-0.072431
0 days 00:00:09.760000	-0.127136
0 days 00:00:09.770000	-0.173308
0 days 00:00:09.780000	-0.233535
0 days 00:00:09.790000	-0.33464
0 days 00:00:09.800000	-0.46872600000000003
0 days 00:00:09.810000	-0.585508
0 days 00:00:09.820000	-0.699886
0 days 00:00:09.830000	-0.817869
0 days 00:00:09.840000	-0.92825
0 days 00:00:09.850000	-1.053974
0 days 00:00:09.860000	-1.216401
0 days 00:00:09.870000	-1.426029
0 days 00:00:09.880000	-1.6648040000000002
0 days 00:00:09.890000	-1.8957959999999998
0 days 00:00:09.900000	-2.121426
0 days 00:00:09.910000	-2.358704
0 days 00:00:09.920000	-2.623528
0 days 00:00:09.930000	-2.8736740000000003
0 days 00:00:09.940000	-3.145486
0 days 00:00:09.950000	-3.528974
0 days 00:00:09.960000	-3.9914169999999998
0 days 00:00:09.970000	-4.5356879999999995
0 days 00:00:09.980000	-5.091177
0 days 00:00:09.990000	-5.577911
0 days 00:00:10	-5.9993050000000006
0 days 00:00:10.010000	-6.411361
0 days 00:00:10.020000	-6.714492
0 days 00:00:10.030000	-7.066627
0 days 00:00:10.040000	-7.285908
0 days 00:00:10.050000	-7.276288
0 days 00:00:10.060000	-7.2073149999999995
0 days 00:00:10.070000	-6.90354
0 days 00:00:10.080000	-6.236025
0 days 00:00:10.090000	-5.815966
0 days 00:00:10.100000	-5.248889
0 days 00:00:10.110000	-4.238453
0 days 00:00:10.120000	-1.5824690000000001
0 days 00:00:10.130000	2.107238
0 days 00:00:10.140000	2.964099
0 days 00:00:10.150000	2.907547
0 days 00:00:10.160000	2.841601
0 days 00:00:10.170000	3.270107
0 days 00:00:10.180000	3.9497050000000002
0 days 00:00:10.190000	4.407623
0 days 00:00:10.200000	4.6556690000000005
0 days 00:00:10.210000	4.847219
0 days 00:00:10.220000	5.091019999999999
0 days 00:00:10.230000	5.3504059999999996
0 days 00:00:10.240000	5.5937660000000005
0 days 00:00:10.250000	5.759654
0 days 00:00:10.260000	5.849187000000001
0 days 00:00:10.270000	5.914957
0 days 00:00:10.280000	5.973718
0 days 00:00:10.290000	6.042873999999999
0 days 00:00:10.300000	6.091376
0 days 00:00:10.310000	6.1376290000000004
0 days 00:00:10.320000	6.164104
0 days 00:00:10.330000	6.14152
0 days 00:00:10.340000	6.022246
0 days 00:00:10.350000	5.80397
0 days 00:00:10.360000	5.534402
0 days 00:00:10.370000	5.266461
0 days 00:00:10.380000	4.961622
0 days 00:00:10.390000	4.53315
0 days 00:00:10.400000	4.00858
0 days 00:00:10.410000	3.655129
0 days 00:00:10.420000	3.6695379999999997
0 days 00:00:10.430000	3.9348660000000004
0 days 00:00:10.440000	4.0568480000000005
0 days 00:00:10.450000	3.929333
0 days 00:00:10.460000	3.688875
0 days 00:00:10.470000	3.247055
0 days 00:00:10.480000	2.6815729999999998
0 days 00:00:10.490000	2.103248
0 days 00:00:10.500000	1.494124
0 days 00:00:10.510000	0.814387
0 days 00:00:10.520000	0.140871
0 days 00:00:10.530000	-0.409943
0 days 00:00:10.540000	-0.7523890000000001
0 days 00:00:10.550000	-0.9920200000000001
0 days 00:00:10.560000	-1.2150610000000002
0 days 00:00:10.570000	-1.39849
0 days 00:00:10.580000	-1.530245
0 days 00:00:10.590000	-1.594415
0 days 00:00:10.600000	-2.9715830000000003
0 days 00:00:10.610000	-4.2769
0 days 00:00:10.620000	-5.219208999999999
0 days 00:00:10.630000	-5.713609
0 days 00:00:10.640000	-5.54596
0 days 00:00:10.650000	-3.804649
0 days 00:00:10.660000	-2.003045
0 days 00:00:10.670000	-0.927873
0 days 00:00:10.680000	-0.716802
0 days 00:00:10.690000	-0.2661
0 days 00:00:10.700000	-0.110904
0 days 00:00:10.710000	0.09563300000000001
0 days 00:00:10.720000	0.183999
0 days 00:00:10.730000	0.17865699999999998
0 days 00:00:10.740000	0.145597
0 days 00:00:10.750000	0.12526199999999998
0 days 00:00:10.760000	0.10233400000000001
0 days 00:00:10.770000	0.083352
0 days 00:00:10.780000	0.06406
0 days 00:00:10.790000	0.045656999999999996
0 days 00:00:10.800000	0.015022999999999998
0 days 00:00:10.810000	-0.003664
0 days 00:00:10.820000	-0.028841000000000002
0 days 00:00:10.830000	-0.032793
0 days 00:00:10.840000	-0.023949
0 days 00:00:10.850000	-0.012502
0 days 00:00:10.860000	0.005822
0 days 00:00:10.870000	0.011774
0 days 00:00:10.880000	0.044949
0 days 00:00:10.890000	0.047579
0 days 00:00:10.900000	0.04805
0 days 00:00:10.910000	0.060150999999999996
0 days 00:00:10.920000	0.047882
0 days 00:00:10.930000	0.036492000000000004
0 days 00:00:10.940000	0.031954
0 days 00:00:10.950000	0.016714
0 days 00:00:10.960000	0.034179
0 days 00:00:10.970000	-0.006369
0 days 00:00:10.980000	-0.005255
0 days 00:00:10.990000	-0.014068
0 days 00:00:11	-0.027277999999999997
0 days 00:00:11.010000	-0.047911
0 days 00:00:11.020000	-0.07418
0 days 00:00:11.030000	-0.097456
0 days 00:00:11.040000	-0.115225
0 days 00:00:11.050000	-0.145974
0 days 00:00:11.060000	-0.178346
0 days 00:00:11.070000	-0.204488
0 days 00:00:11.080000	-0.226577
0 days 00:00:11.090000	-0.271963
0 days 00:00:11.100000	-0.384213
0 days 00:00:11.110000	-0.502911
0 days 00:00:11.120000	-0.644926
0 days 00:00:11.130000	-0.7854979999999999
0 days 00:00:11.140000	-0.9419549999999999
0 days 00:00:11.150000	-1.1075139999999999
0 days 00:00:11.160000	-1.275628
0 days 00:00:11.170000	-1.453143
0 days 00:00:11.180000	-1.633729
0 days 00:00:11.190000	-1.8445479999999999
0 days 00:00:11.200000	-2.081975
0 days 00:00:11.210000	-2.404057
0 days 00:00:11.220000	-2.831485
0 days 00:00:11.230000	-3.3246480000000003
0 days 00:00:11.240000	-3.9162790000000003
0 days 00:00:11.250000	-4.54139
0 days 00:00:11.260000	-5.144147
0 days 00:00:11.270000	-5.711085
0 days 00:00:11.280000	-6.199293
0 days 00:00:11.290000	-6.628323
0 days 00:00:11.300000	-6.9438509999999996
0 days 00:00:11.310000	-7.237182000000001
0 days 00:00:11.320000	-7.394419
0 days 00:00:11.330000	-7.248125
0 days 00:00:11.340000	-7.136663
0 days 00:00:11.350000	-6.9054199999999994
0 days 00:00:11.360000	-6.413687
0 days 00:00:11.370000	-6.180489
0 days 00:00:11.380000	-6.245967
0 days 00:00:11.390000	-5.1893519999999995
