# Supplementary material for: A topological data analysis-based method for gait signals with an application to the study of multiple sclerosis
Source: PLoS One. 2022 May 13;17(5):e0268475. doi: 10.1371/journal.pone.0268475 (PMC9106173; doi:10.1371/journal.pone.0268475)
Supplement: S1 Data — (ZIP) [file pone.0268475.s005.zip › PlosOneData/Pathological_subjects/MS_270]

	Gyr_Y
0 days 00:00:07.230000	-1.543929
0 days 00:00:07.240000	-1.734316
0 days 00:00:07.250000	-1.462248
0 days 00:00:07.260000	-1.904679
0 days 00:00:07.270000	-3.1086560000000003
0 days 00:00:07.280000	-3.247448
0 days 00:00:07.290000	-2.799525
0 days 00:00:07.300000	-2.7746880000000003
0 days 00:00:07.310000	-2.980454
0 days 00:00:07.320000	-2.9037029999999997
0 days 00:00:07.330000	-2.82418
0 days 00:00:07.340000	-2.800567
0 days 00:00:07.350000	-2.66852
0 days 00:00:07.360000	-2.571758
0 days 00:00:07.370000	-2.18057
0 days 00:00:07.380000	-1.2432809999999999
0 days 00:00:07.390000	-0.434399
0 days 00:00:07.400000	-0.477175
0 days 00:00:07.410000	-0.525528
0 days 00:00:07.420000	-0.47381899999999993
0 days 00:00:07.430000	-0.43781499999999995
0 days 00:00:07.440000	-0.389106
0 days 00:00:07.450000	-0.355025
0 days 00:00:07.460000	-0.28730900000000004
0 days 00:00:07.470000	-0.219111
0 days 00:00:07.480000	-0.143527
0 days 00:00:07.490000	-0.08706
0 days 00:00:07.500000	-0.032476
0 days 00:00:07.510000	0.034088
0 days 00:00:07.520000	0.079327
0 days 00:00:07.530000	0.10567
0 days 00:00:07.540000	0.15859700000000002
0 days 00:00:07.550000	0.25383
0 days 00:00:07.560000	0.385366
0 days 00:00:07.570000	0.432975
0 days 00:00:07.580000	0.509029
0 days 00:00:07.590000	0.5848939999999999
0 days 00:00:07.600000	0.508317
0 days 00:00:07.610000	0.259728
0 days 00:00:07.620000	0.120224
0 days 00:00:07.630000	0.030212
0 days 00:00:07.640000	-0.003221
0 days 00:00:07.650000	-0.024648
0 days 00:00:07.660000	-0.013876
0 days 00:00:07.670000	-0.003759
0 days 00:00:07.680000	0.003037
0 days 00:00:07.690000	-0.006814
0 days 00:00:07.700000	-0.014975
0 days 00:00:07.710000	-0.067748
0 days 00:00:07.720000	-0.120849
0 days 00:00:07.730000	-0.17901
0 days 00:00:07.740000	-0.215617
0 days 00:00:07.750000	-0.22707399999999997
0 days 00:00:07.760000	-0.22347899999999998
0 days 00:00:07.770000	-0.22014899999999998
0 days 00:00:07.780000	-0.206765
0 days 00:00:07.790000	-0.20861799999999997
0 days 00:00:07.800000	-0.21584
0 days 00:00:07.810000	-0.235806
0 days 00:00:07.820000	-0.261403
0 days 00:00:07.830000	-0.280688
0 days 00:00:07.840000	-0.30863
0 days 00:00:07.850000	-0.339212
0 days 00:00:07.860000	-0.37643699999999997
0 days 00:00:07.870000	-0.408645
0 days 00:00:07.880000	-0.439104
0 days 00:00:07.890000	-0.46303
0 days 00:00:07.900000	-0.501218
0 days 00:00:07.910000	-0.535643
0 days 00:00:07.920000	-0.58937
0 days 00:00:07.930000	-0.6533439999999999
0 days 00:00:07.940000	-0.734366
0 days 00:00:07.950000	-0.826707
0 days 00:00:07.960000	-0.9406950000000001
0 days 00:00:07.970000	-1.0667360000000001
0 days 00:00:07.980000	-1.207719
0 days 00:00:07.990000	-1.352801
0 days 00:00:08	-1.536411
0 days 00:00:08.010000	-1.73355
0 days 00:00:08.020000	-1.959298
0 days 00:00:08.030000	-2.209598
0 days 00:00:08.040000	-2.496188
0 days 00:00:08.050000	-2.7907189999999997
0 days 00:00:08.060000	-3.108623
0 days 00:00:08.070000	-3.443976
0 days 00:00:08.080000	-3.8070779999999997
0 days 00:00:08.090000	-4.197433
0 days 00:00:08.100000	-4.561173999999999
0 days 00:00:08.110000	-4.960478
0 days 00:00:08.120000	-5.4089540000000005
0 days 00:00:08.130000	-5.854421
0 days 00:00:08.140000	-6.272747
0 days 00:00:08.150000	-6.6689490000000005
0 days 00:00:08.160000	-6.842816
0 days 00:00:08.170000	-6.813008
0 days 00:00:08.180000	-6.687469999999999
0 days 00:00:08.190000	-6.456592
0 days 00:00:08.200000	-6.00058
0 days 00:00:08.210000	-5.332625
0 days 00:00:08.220000	-4.551874
0 days 00:00:08.230000	-3.998294
0 days 00:00:08.240000	-4.017457
0 days 00:00:08.250000	-3.5546660000000005
0 days 00:00:08.260000	-3.0908900000000004
0 days 00:00:08.270000	0.542955
0 days 00:00:08.280000	2.563646
0 days 00:00:08.290000	3.4466910000000004
0 days 00:00:08.300000	3.863456
0 days 00:00:08.310000	3.8258620000000003
0 days 00:00:08.320000	3.397908
0 days 00:00:08.330000	2.918417
0 days 00:00:08.340000	2.7151259999999997
0 days 00:00:08.350000	2.875575
0 days 00:00:08.360000	3.3535230000000005
0 days 00:00:08.370000	3.9790730000000005
0 days 00:00:08.380000	4.519952
0 days 00:00:08.390000	4.952024
0 days 00:00:08.400000	5.237478
0 days 00:00:08.410000	5.437419
0 days 00:00:08.420000	5.638046
0 days 00:00:08.430000	5.780348
0 days 00:00:08.440000	5.8475839999999994
0 days 00:00:08.450000	5.865958
0 days 00:00:08.460000	5.72163
0 days 00:00:08.470000	5.521767
0 days 00:00:08.480000	5.437598
0 days 00:00:08.490000	5.513523999999999
0 days 00:00:08.500000	5.573849
0 days 00:00:08.510000	5.549965
0 days 00:00:08.520000	5.375082
0 days 00:00:08.530000	5.156194999999999
0 days 00:00:08.540000	5.126199
0 days 00:00:08.550000	5.278267
0 days 00:00:08.560000	5.4209629999999995
0 days 00:00:08.570000	5.3591690000000005
0 days 00:00:08.580000	5.159366
0 days 00:00:08.590000	4.883265
0 days 00:00:08.600000	4.573848
0 days 00:00:08.610000	4.225443
0 days 00:00:08.620000	3.84071
0 days 00:00:08.630000	3.380295
0 days 00:00:08.640000	2.964113
0 days 00:00:08.650000	2.507508
0 days 00:00:08.660000	1.9946720000000002
0 days 00:00:08.670000	1.4203290000000002
0 days 00:00:08.680000	0.693157
0 days 00:00:08.690000	-0.082537
0 days 00:00:08.700000	-1.4255120000000001
0 days 00:00:08.710000	-1.967155
0 days 00:00:08.720000	-2.0150200000000003
0 days 00:00:08.730000	-1.407541
0 days 00:00:08.740000	-2.556407
0 days 00:00:08.750000	-3.137848
0 days 00:00:08.760000	-2.945846
0 days 00:00:08.770000	-2.797299
0 days 00:00:08.780000	-2.953725
0 days 00:00:08.790000	-2.91145
0 days 00:00:08.800000	-2.806461
0 days 00:00:08.810000	-2.780361
0 days 00:00:08.820000	-2.4465310000000002
0 days 00:00:08.830000	-1.7752830000000002
0 days 00:00:08.840000	-1.334498
0 days 00:00:08.850000	-0.9762129999999999
0 days 00:00:08.860000	-0.779764
0 days 00:00:08.870000	-0.603975
0 days 00:00:08.880000	-0.580567
0 days 00:00:08.890000	-0.5449579999999999
0 days 00:00:08.900000	-0.457941
0 days 00:00:08.910000	-0.28670300000000004
0 days 00:00:08.920000	-0.25262399999999996
0 days 00:00:08.930000	-0.24187899999999998
0 days 00:00:08.940000	-0.17238699999999998
0 days 00:00:08.950000	-0.10479300000000001
0 days 00:00:08.960000	-0.086969
0 days 00:00:08.970000	-0.09600700000000001
0 days 00:00:08.980000	-0.085516
0 days 00:00:08.990000	-0.066683
0 days 00:00:09	-0.032501
0 days 00:00:09.010000	0.017513
0 days 00:00:09.020000	0.050067
0 days 00:00:09.030000	0.067611
0 days 00:00:09.040000	0.098022
0 days 00:00:09.050000	0.072775
0 days 00:00:09.060000	0.034658999999999995
0 days 00:00:09.070000	0.003676
0 days 00:00:09.080000	-0.029294
0 days 00:00:09.090000	-0.069752
0 days 00:00:09.100000	-0.086175
0 days 00:00:09.110000	-0.083303
0 days 00:00:09.120000	-0.104977
0 days 00:00:09.130000	-0.096179
0 days 00:00:09.140000	-0.108977
0 days 00:00:09.150000	-0.104163
0 days 00:00:09.160000	-0.11274
0 days 00:00:09.170000	-0.109963
0 days 00:00:09.180000	-0.094164
0 days 00:00:09.190000	-0.108091
0 days 00:00:09.200000	-0.103718
0 days 00:00:09.210000	-0.094792
0 days 00:00:09.220000	-0.095677
0 days 00:00:09.230000	-0.088146
0 days 00:00:09.240000	-0.103395
0 days 00:00:09.250000	-0.119202
0 days 00:00:09.260000	-0.133152
0 days 00:00:09.270000	-0.148404
0 days 00:00:09.280000	-0.153443
0 days 00:00:09.290000	-0.164353
0 days 00:00:09.300000	-0.161073
0 days 00:00:09.310000	-0.1555
0 days 00:00:09.320000	-0.154344
0 days 00:00:09.330000	-0.14145
0 days 00:00:09.340000	-0.125279
0 days 00:00:09.350000	-0.083469
0 days 00:00:09.360000	-0.039539
0 days 00:00:09.370000	-0.018063
0 days 00:00:09.380000	-0.019454
0 days 00:00:09.390000	-0.037784
0 days 00:00:09.400000	-0.07473099999999999
0 days 00:00:09.410000	-0.137508
0 days 00:00:09.420000	-0.234833
0 days 00:00:09.430000	-0.341452
0 days 00:00:09.440000	-0.47473000000000004
0 days 00:00:09.450000	-0.617522
0 days 00:00:09.460000	-0.7760319999999999
0 days 00:00:09.470000	-0.9575290000000001
0 days 00:00:09.480000	-1.147089
0 days 00:00:09.490000	-1.388013
0 days 00:00:09.500000	-1.61713
0 days 00:00:09.510000	-1.876697
0 days 00:00:09.520000	-2.1610240000000003
0 days 00:00:09.530000	-2.472483
0 days 00:00:09.540000	-2.797263
0 days 00:00:09.550000	-3.113975
0 days 00:00:09.560000	-3.4425480000000004
0 days 00:00:09.570000	-3.802692
0 days 00:00:09.580000	-4.207516
0 days 00:00:09.590000	-4.677547
0 days 00:00:09.600000	-5.136804
0 days 00:00:09.610000	-5.681783
0 days 00:00:09.620000	-6.117312
0 days 00:00:09.630000	-6.6656320000000004
0 days 00:00:09.640000	-7.101803
0 days 00:00:09.650000	-7.330692999999999
0 days 00:00:09.660000	-7.02407
0 days 00:00:09.670000	-6.485972
0 days 00:00:09.680000	-5.843701
0 days 00:00:09.690000	-5.160928
0 days 00:00:09.700000	-4.473545
0 days 00:00:09.710000	-3.844561
0 days 00:00:09.720000	-3.5173449999999997
0 days 00:00:09.730000	-2.90944
0 days 00:00:09.740000	-1.817879
0 days 00:00:09.750000	1.167144
0 days 00:00:09.760000	3.202331
0 days 00:00:09.770000	3.5290779999999997
0 days 00:00:09.780000	3.467058
0 days 00:00:09.790000	3.20824
0 days 00:00:09.800000	2.890516
0 days 00:00:09.810000	2.7505450000000002
0 days 00:00:09.820000	2.857919
0 days 00:00:09.830000	3.151886
0 days 00:00:09.840000	3.4971099999999997
0 days 00:00:09.850000	3.808136
0 days 00:00:09.860000	4.071741
0 days 00:00:09.870000	4.334272
0 days 00:00:09.880000	4.588857
0 days 00:00:09.890000	4.830492
0 days 00:00:09.900000	4.999102
0 days 00:00:09.910000	5.038241999999999
0 days 00:00:09.920000	5.059425
0 days 00:00:09.930000	5.023549
0 days 00:00:09.940000	4.8538879999999995
0 days 00:00:09.950000	4.699284
0 days 00:00:09.960000	4.636431
0 days 00:00:09.970000	4.629455
0 days 00:00:09.980000	4.650799
0 days 00:00:09.990000	4.6314400000000004
0 days 00:00:10	4.465174
0 days 00:00:10.010000	4.353608
0 days 00:00:10.020000	4.357333000000001
0 days 00:00:10.030000	4.283168
0 days 00:00:10.040000	4.098372
0 days 00:00:10.050000	3.9896059999999998
0 days 00:00:10.060000	3.9704040000000003
0 days 00:00:10.070000	3.8612339999999996
0 days 00:00:10.080000	3.790263
0 days 00:00:10.090000	3.8340440000000005
0 days 00:00:10.100000	3.810223
0 days 00:00:10.110000	3.6602040000000002
0 days 00:00:10.120000	3.3757370000000004
0 days 00:00:10.130000	3.069452
0 days 00:00:10.140000	2.791788
0 days 00:00:10.150000	2.51
0 days 00:00:10.160000	2.088946
0 days 00:00:10.170000	1.582799
0 days 00:00:10.180000	1.108088
0 days 00:00:10.190000	0.684475
0 days 00:00:10.200000	0.23102899999999998
0 days 00:00:10.210000	-0.250571
0 days 00:00:10.220000	-0.6756439999999999
0 days 00:00:10.230000	-1.025636
0 days 00:00:10.240000	-1.323839
0 days 00:00:10.250000	-1.3515700000000002
0 days 00:00:10.260000	-1.479367
0 days 00:00:10.270000	-0.8900680000000001
0 days 00:00:10.280000	-1.919973
0 days 00:00:10.290000	-3.15276
0 days 00:00:10.300000	-3.008684
0 days 00:00:10.310000	-2.262366
0 days 00:00:10.320000	-2.319353
0 days 00:00:10.330000	-2.6673080000000002
0 days 00:00:10.340000	-2.632015
0 days 00:00:10.350000	-2.531806
0 days 00:00:10.360000	-2.514323
0 days 00:00:10.370000	-2.373341
0 days 00:00:10.380000	-2.016661
0 days 00:00:10.390000	-1.689654
0 days 00:00:10.400000	-1.408533
0 days 00:00:10.410000	-1.165469
0 days 00:00:10.420000	-0.865273
0 days 00:00:10.430000	-0.705806
0 days 00:00:10.440000	-0.62031
0 days 00:00:10.450000	-0.482158
0 days 00:00:10.460000	-0.175958
0 days 00:00:10.470000	-0.185624
0 days 00:00:10.480000	-0.15476700000000002
0 days 00:00:10.490000	-0.13095299999999999
0 days 00:00:10.500000	-0.092999
0 days 00:00:10.510000	-0.070271
0 days 00:00:10.520000	-0.05026
0 days 00:00:10.530000	-0.030108999999999997
0 days 00:00:10.540000	-0.033306999999999996
0 days 00:00:10.550000	-0.017438
0 days 00:00:10.560000	-0.0027329999999999998
0 days 00:00:10.570000	0.005296
0 days 00:00:10.580000	0.027137
0 days 00:00:10.590000	0.034115
0 days 00:00:10.600000	0.044631
0 days 00:00:10.610000	0.069914
0 days 00:00:10.620000	0.112062
0 days 00:00:10.630000	0.150177
0 days 00:00:10.640000	0.18053699999999998
0 days 00:00:10.650000	0.179812
0 days 00:00:10.660000	0.11816900000000001
0 days 00:00:10.670000	0.061475999999999996
0 days 00:00:10.680000	0.027373
0 days 00:00:10.690000	0.006152
0 days 00:00:10.700000	0.017128
0 days 00:00:10.710000	0.019875
0 days 00:00:10.720000	0.026833
0 days 00:00:10.730000	0.021406
0 days 00:00:10.740000	0.011848000000000001
0 days 00:00:10.750000	0.007294
0 days 00:00:10.760000	0.009923000000000001
0 days 00:00:10.770000	-0.013308
0 days 00:00:10.780000	-0.046657
0 days 00:00:10.790000	-0.077539
0 days 00:00:10.800000	-0.103675
0 days 00:00:10.810000	-0.120697
0 days 00:00:10.820000	-0.131821
0 days 00:00:10.830000	-0.149525
0 days 00:00:10.840000	-0.14664100000000002
0 days 00:00:10.850000	-0.15648099999999998
0 days 00:00:10.860000	-0.164627
0 days 00:00:10.870000	-0.190114
0 days 00:00:10.880000	-0.189295
0 days 00:00:10.890000	-0.189351
0 days 00:00:10.900000	-0.1775
0 days 00:00:10.910000	-0.185317
0 days 00:00:10.920000	-0.186932
0 days 00:00:10.930000	-0.198656
0 days 00:00:10.940000	-0.203674
0 days 00:00:10.950000	-0.214452
0 days 00:00:10.960000	-0.21706199999999998
0 days 00:00:10.970000	-0.22990100000000002
0 days 00:00:10.980000	-0.253656
0 days 00:00:10.990000	-0.291714
0 days 00:00:11	-0.339624
0 days 00:00:11.010000	-0.39784400000000003
0 days 00:00:11.020000	-0.45627700000000004
0 days 00:00:11.030000	-0.52817
0 days 00:00:11.040000	-0.609258
0 days 00:00:11.050000	-0.705216
0 days 00:00:11.060000	-0.820658
0 days 00:00:11.070000	-0.979982
0 days 00:00:11.080000	-1.205249
0 days 00:00:11.090000	-1.410943
0 days 00:00:11.100000	-1.613284
0 days 00:00:11.110000	-1.82497
0 days 00:00:11.120000	-2.0628490000000004
0 days 00:00:11.130000	-2.292969
0 days 00:00:11.140000	-2.552639
0 days 00:00:11.150000	-2.827191
0 days 00:00:11.160000	-3.1282959999999997
0 days 00:00:11.170000	-3.440285
0 days 00:00:11.180000	-3.796364
0 days 00:00:11.190000	-4.167547
0 days 00:00:11.200000	-4.595179
0 days 00:00:11.210000	-5.035808
0 days 00:00:11.220000	-5.559878
0 days 00:00:11.230000	-6.031472
0 days 00:00:11.240000	-6.393581
0 days 00:00:11.250000	-6.76695
0 days 00:00:11.260000	-6.759105
0 days 00:00:11.270000	-6.613341
0 days 00:00:11.280000	-6.4599660000000005
0 days 00:00:11.290000	-6.000716000000001
0 days 00:00:11.300000	-5.54228
0 days 00:00:11.310000	-4.9792629999999996
0 days 00:00:11.320000	-4.423471
0 days 00:00:11.330000	-3.967789
0 days 00:00:11.340000	-3.377449
