# Supplementary material for: A topological data analysis-based method for gait signals with an application to the study of multiple sclerosis
Source: PLoS One. 2022 May 13;17(5):e0268475. doi: 10.1371/journal.pone.0268475 (PMC9106173; doi:10.1371/journal.pone.0268475)
Supplement: S1 Data — (ZIP) [file pone.0268475.s005.zip › PlosOneData/Pathological_subjects/MS_14]

	Gyr_Y
0 days 00:00:10.660000	-1.109579
0 days 00:00:10.670000	-1.110009
0 days 00:00:10.680000	-0.8835790000000001
0 days 00:00:10.690000	-0.8903340000000001
0 days 00:00:10.700000	-1.013231
0 days 00:00:10.710000	-1.017388
0 days 00:00:10.720000	-0.8726780000000001
0 days 00:00:10.730000	-0.812606
0 days 00:00:10.740000	-0.696892
0 days 00:00:10.750000	-0.517478
0 days 00:00:10.760000	-0.358699
0 days 00:00:10.770000	-0.26411999999999997
0 days 00:00:10.780000	-0.22759000000000001
0 days 00:00:10.790000	-0.209101
0 days 00:00:10.800000	-0.222027
0 days 00:00:10.810000	-0.213152
0 days 00:00:10.820000	-0.204528
0 days 00:00:10.830000	-0.164932
0 days 00:00:10.840000	-0.122699
0 days 00:00:10.850000	-0.08356
0 days 00:00:10.860000	-0.05405700000000001
0 days 00:00:10.870000	-0.035231
0 days 00:00:10.880000	-0.027423000000000003
0 days 00:00:10.890000	-0.035431
0 days 00:00:10.900000	-0.055089
0 days 00:00:10.910000	-0.061225
0 days 00:00:10.920000	-0.062419
0 days 00:00:10.930000	-0.066525
0 days 00:00:10.940000	-0.068493
0 days 00:00:10.950000	-0.06795
0 days 00:00:10.960000	-0.0602
0 days 00:00:10.970000	-0.056741999999999994
0 days 00:00:10.980000	-0.044799
0 days 00:00:10.990000	-0.033377
0 days 00:00:11	-0.019356
0 days 00:00:11.010000	-0.001956
0 days 00:00:11.020000	0.009391
0 days 00:00:11.030000	0.017597
0 days 00:00:11.040000	0.016562999999999998
0 days 00:00:11.050000	0.01592
0 days 00:00:11.060000	0.006929
0 days 00:00:11.070000	0.003304
0 days 00:00:11.080000	-0.0009939999999999999
0 days 00:00:11.090000	-0.004302
0 days 00:00:11.100000	-0.006455
0 days 00:00:11.110000	-0.008808
0 days 00:00:11.120000	-0.001691
0 days 00:00:11.130000	-0.001187
0 days 00:00:11.140000	0.001374
0 days 00:00:11.150000	0.00835
0 days 00:00:11.160000	0.012925999999999998
0 days 00:00:11.170000	0.016367
0 days 00:00:11.180000	0.021840000000000002
0 days 00:00:11.190000	0.029483
0 days 00:00:11.200000	0.035845999999999996
0 days 00:00:11.210000	0.039767000000000004
0 days 00:00:11.220000	0.049115
0 days 00:00:11.230000	0.045185
0 days 00:00:11.240000	0.045351
0 days 00:00:11.250000	0.050631999999999996
0 days 00:00:11.260000	0.058672
0 days 00:00:11.270000	0.062545
0 days 00:00:11.280000	0.07165099999999999
0 days 00:00:11.290000	0.078092
0 days 00:00:11.300000	0.07713500000000001
0 days 00:00:11.310000	0.080956
0 days 00:00:11.320000	0.077162
0 days 00:00:11.330000	0.08142
0 days 00:00:11.340000	0.083523
0 days 00:00:11.350000	0.085467
0 days 00:00:11.360000	0.068723
0 days 00:00:11.370000	0.016732
0 days 00:00:11.380000	-0.019243
0 days 00:00:11.390000	-0.014341
0 days 00:00:11.400000	-0.019004
0 days 00:00:11.410000	-0.071077
0 days 00:00:11.420000	-0.132892
0 days 00:00:11.430000	-0.19049000000000002
0 days 00:00:11.440000	-0.26968200000000003
0 days 00:00:11.450000	-0.393117
0 days 00:00:11.460000	-0.578246
0 days 00:00:11.470000	-0.768845
0 days 00:00:11.480000	-0.968657
0 days 00:00:11.490000	-1.1756360000000001
0 days 00:00:11.500000	-1.38055
0 days 00:00:11.510000	-1.5780049999999999
0 days 00:00:11.520000	-1.7535290000000001
0 days 00:00:11.530000	-1.884786
0 days 00:00:11.540000	-1.905558
0 days 00:00:11.550000	-1.8255099999999997
0 days 00:00:11.560000	-1.6801560000000002
0 days 00:00:11.570000	-1.472581
0 days 00:00:11.580000	-1.220877
0 days 00:00:11.590000	-0.9405190000000001
0 days 00:00:11.600000	-0.6649390000000001
0 days 00:00:11.610000	-0.301394
0 days 00:00:11.620000	0.275916
0 days 00:00:11.630000	1.245711
0 days 00:00:11.640000	2.029702
0 days 00:00:11.650000	2.178446
0 days 00:00:11.660000	2.170624
0 days 00:00:11.670000	2.195976
0 days 00:00:11.680000	2.091222
0 days 00:00:11.690000	1.8600450000000002
0 days 00:00:11.700000	1.627063
0 days 00:00:11.710000	1.436028
0 days 00:00:11.720000	1.261325
0 days 00:00:11.730000	1.117201
0 days 00:00:11.740000	1.023406
0 days 00:00:11.750000	0.983102
0 days 00:00:11.760000	0.9573729999999999
0 days 00:00:11.770000	0.964843
0 days 00:00:11.780000	1.03096
0 days 00:00:11.790000	1.127785
0 days 00:00:11.800000	1.207622
0 days 00:00:11.810000	1.239901
0 days 00:00:11.820000	1.21446
0 days 00:00:11.830000	1.153155
0 days 00:00:11.840000	1.0830899999999999
0 days 00:00:11.850000	1.007272
0 days 00:00:11.860000	0.941893
0 days 00:00:11.870000	0.908423
0 days 00:00:11.880000	0.912948
0 days 00:00:11.890000	0.936684
0 days 00:00:11.900000	0.956461
0 days 00:00:11.910000	0.973641
0 days 00:00:11.920000	1.0031809999999999
0 days 00:00:11.930000	0.9938670000000001
0 days 00:00:11.940000	0.920616
0 days 00:00:11.950000	0.790176
0 days 00:00:11.960000	0.615092
0 days 00:00:11.970000	0.417353
0 days 00:00:11.980000	0.24145999999999998
0 days 00:00:11.990000	0.066174
0 days 00:00:12	-0.12182799999999999
0 days 00:00:12.010000	-0.545184
0 days 00:00:12.020000	-1.5348870000000001
0 days 00:00:12.030000	-1.245524
0 days 00:00:12.040000	-1.238508
0 days 00:00:12.050000	-1.543202
0 days 00:00:12.060000	-1.448132
0 days 00:00:12.070000	-1.396478
0 days 00:00:12.080000	-1.397645
0 days 00:00:12.090000	-1.354516
0 days 00:00:12.100000	-1.360127
0 days 00:00:12.110000	-1.2992549999999998
0 days 00:00:12.120000	-1.1789319999999999
0 days 00:00:12.130000	-0.979692
0 days 00:00:12.140000	-0.772217
0 days 00:00:12.150000	-0.634725
0 days 00:00:12.160000	-0.5131
0 days 00:00:12.170000	-0.424584
0 days 00:00:12.180000	-0.382279
0 days 00:00:12.190000	-0.34925900000000004
0 days 00:00:12.200000	-0.29083400000000004
0 days 00:00:12.210000	-0.25662199999999996
0 days 00:00:12.220000	-0.226293
0 days 00:00:12.230000	-0.192737
0 days 00:00:12.240000	-0.16888599999999998
0 days 00:00:12.250000	-0.15137
0 days 00:00:12.260000	-0.131332
0 days 00:00:12.270000	-0.10783
0 days 00:00:12.280000	-0.080695
0 days 00:00:12.290000	-0.064545
0 days 00:00:12.300000	-0.047917
0 days 00:00:12.310000	-0.030576999999999997
0 days 00:00:12.320000	-0.023029
0 days 00:00:12.330000	-0.014293
0 days 00:00:12.340000	-0.009646
0 days 00:00:12.350000	-0.008726000000000001
0 days 00:00:12.360000	-0.004417
0 days 00:00:12.370000	-0.005427
0 days 00:00:12.380000	-0.009475
0 days 00:00:12.390000	-0.018353
0 days 00:00:12.400000	-0.012577
0 days 00:00:12.410000	-0.015080000000000001
0 days 00:00:12.420000	-0.010971999999999999
0 days 00:00:12.430000	-0.006121
0 days 00:00:12.440000	-0.0053
0 days 00:00:12.450000	-0.008851999999999999
0 days 00:00:12.460000	-0.010253
0 days 00:00:12.470000	-0.010523999999999999
0 days 00:00:12.480000	-0.015688
0 days 00:00:12.490000	-0.014747
0 days 00:00:12.500000	-0.019006
0 days 00:00:12.510000	-0.016385
0 days 00:00:12.520000	-0.018142
0 days 00:00:12.530000	-0.018494
0 days 00:00:12.540000	-0.018109
0 days 00:00:12.550000	-0.020390000000000002
0 days 00:00:12.560000	-0.025271000000000002
0 days 00:00:12.570000	-0.038933999999999996
0 days 00:00:12.580000	-0.042974
0 days 00:00:12.590000	-0.047428
0 days 00:00:12.600000	-0.052614999999999995
0 days 00:00:12.610000	-0.050177
0 days 00:00:12.620000	-0.051515
0 days 00:00:12.630000	-0.052235000000000004
0 days 00:00:12.640000	-0.050472
0 days 00:00:12.650000	-0.054553
0 days 00:00:12.660000	-0.049918000000000004
0 days 00:00:12.670000	-0.052408
0 days 00:00:12.680000	-0.050938
0 days 00:00:12.690000	-0.05556900000000001
0 days 00:00:12.700000	-0.059579999999999994
0 days 00:00:12.710000	-0.050783
0 days 00:00:12.720000	-0.037512000000000004
0 days 00:00:12.730000	-0.037187
0 days 00:00:12.740000	-0.044625
0 days 00:00:12.750000	-0.032781
0 days 00:00:12.760000	-0.0030629999999999998
0 days 00:00:12.770000	0.018979
0 days 00:00:12.780000	0.014311
0 days 00:00:12.790000	0.002329
0 days 00:00:12.800000	-0.00328
0 days 00:00:12.810000	-0.019769
0 days 00:00:12.820000	-0.046348
0 days 00:00:12.830000	-0.085258
0 days 00:00:12.840000	-0.13258499999999998
0 days 00:00:12.850000	-0.188224
0 days 00:00:12.860000	-0.269474
0 days 00:00:12.870000	-0.353356
0 days 00:00:12.880000	-0.469553
0 days 00:00:12.890000	-0.592549
0 days 00:00:12.900000	-0.72415
0 days 00:00:12.910000	-0.8685639999999999
0 days 00:00:12.920000	-1.012774
0 days 00:00:12.930000	-1.1306559999999999
0 days 00:00:12.940000	-1.206483
0 days 00:00:12.950000	-1.2355260000000001
0 days 00:00:12.960000	-1.206874
0 days 00:00:12.970000	-1.1299270000000001
0 days 00:00:12.980000	-1.046964
0 days 00:00:12.990000	-0.9500549999999999
0 days 00:00:13	-0.847932
0 days 00:00:13.010000	-0.6620729999999999
0 days 00:00:13.020000	-0.3311
0 days 00:00:13.030000	0.087859
0 days 00:00:13.040000	0.681667
0 days 00:00:13.050000	0.9199309999999999
0 days 00:00:13.060000	1.124198
0 days 00:00:13.070000	1.3619350000000001
0 days 00:00:13.080000	1.4865389999999998
0 days 00:00:13.090000	1.5318260000000001
0 days 00:00:13.100000	1.548651
0 days 00:00:13.110000	1.524556
0 days 00:00:13.120000	1.466933
0 days 00:00:13.130000	1.383485
0 days 00:00:13.140000	1.287636
0 days 00:00:13.150000	1.17634
0 days 00:00:13.160000	1.045213
0 days 00:00:13.170000	0.9054180000000001
0 days 00:00:13.180000	0.757128
0 days 00:00:13.190000	0.602087
0 days 00:00:13.200000	0.508023
0 days 00:00:13.210000	0.48935500000000004
0 days 00:00:13.220000	0.48752
0 days 00:00:13.230000	0.5198689999999999
0 days 00:00:13.240000	0.558231
0 days 00:00:13.250000	0.592478
0 days 00:00:13.260000	0.62733
0 days 00:00:13.270000	0.66678
0 days 00:00:13.280000	0.6665449999999999
0 days 00:00:13.290000	0.6017239999999999
0 days 00:00:13.300000	0.514889
0 days 00:00:13.310000	0.383131
0 days 00:00:13.320000	0.183752
0 days 00:00:13.330000	-0.020297
0 days 00:00:13.340000	-0.188889
0 days 00:00:13.350000	-0.31161500000000003
0 days 00:00:13.360000	-0.48521099999999995
0 days 00:00:13.370000	-1.4298030000000002
0 days 00:00:13.380000	-1.128636
0 days 00:00:13.390000	-0.9471870000000001
0 days 00:00:13.400000	-1.216898
0 days 00:00:13.410000	-1.070626
0 days 00:00:13.420000	-0.9440940000000001
0 days 00:00:13.430000	-0.9321879999999999
0 days 00:00:13.440000	-0.789362
0 days 00:00:13.450000	-0.713059
0 days 00:00:13.460000	-0.45765900000000004
0 days 00:00:13.470000	-0.334717
0 days 00:00:13.480000	-0.20127799999999998
0 days 00:00:13.490000	-0.12209600000000001
0 days 00:00:13.500000	-0.098179
0 days 00:00:13.510000	-0.125943
0 days 00:00:13.520000	-0.162684
0 days 00:00:13.530000	-0.19151300000000002
0 days 00:00:13.540000	-0.19481800000000002
0 days 00:00:13.550000	-0.180536
0 days 00:00:13.560000	-0.17185
0 days 00:00:13.570000	-0.16503199999999998
0 days 00:00:13.580000	-0.16810999999999998
0 days 00:00:13.590000	-0.165748
0 days 00:00:13.600000	-0.159389
0 days 00:00:13.610000	-0.146606
0 days 00:00:13.620000	-0.13158699999999998
0 days 00:00:13.630000	-0.09962599999999999
0 days 00:00:13.640000	-0.077895
0 days 00:00:13.650000	-0.069563
0 days 00:00:13.660000	-0.059726999999999995
0 days 00:00:13.670000	-0.045794
0 days 00:00:13.680000	-0.045432
0 days 00:00:13.690000	-0.040679
0 days 00:00:13.700000	-0.024911000000000003
0 days 00:00:13.710000	-0.013869999999999999
0 days 00:00:13.720000	-0.002855
0 days 00:00:13.730000	0.011629
0 days 00:00:13.740000	0.020494
0 days 00:00:13.750000	0.019881
0 days 00:00:13.760000	0.024607
0 days 00:00:13.770000	0.022965
0 days 00:00:13.780000	0.019197
0 days 00:00:13.790000	0.018293
0 days 00:00:13.800000	0.012656
0 days 00:00:13.810000	0.013129
0 days 00:00:13.820000	0.015584
0 days 00:00:13.830000	0.014896000000000001
0 days 00:00:13.840000	0.010213
0 days 00:00:13.850000	0.014292
0 days 00:00:13.860000	0.013506
0 days 00:00:13.870000	0.015967
0 days 00:00:13.880000	0.020896
0 days 00:00:13.890000	0.023591
0 days 00:00:13.900000	0.028270999999999998
0 days 00:00:13.910000	0.030532
0 days 00:00:13.920000	0.032026
0 days 00:00:13.930000	0.030044
0 days 00:00:13.940000	0.038652
0 days 00:00:13.950000	0.037016
0 days 00:00:13.960000	0.041312
0 days 00:00:13.970000	0.040878
0 days 00:00:13.980000	0.04072
0 days 00:00:13.990000	0.041876
0 days 00:00:14	0.031665
0 days 00:00:14.010000	0.007536
0 days 00:00:14.020000	-0.011047
0 days 00:00:14.030000	-0.022941
0 days 00:00:14.040000	-0.060327
0 days 00:00:14.050000	-0.122484
0 days 00:00:14.060000	-0.20592399999999997
0 days 00:00:14.070000	-0.304344
0 days 00:00:14.080000	-0.42250299999999996
0 days 00:00:14.090000	-0.557244
0 days 00:00:14.100000	-0.7246739999999999
0 days 00:00:14.110000	-0.9216030000000001
0 days 00:00:14.120000	-1.1492440000000002
0 days 00:00:14.130000	-1.3906530000000001
0 days 00:00:14.140000	-1.659859
0 days 00:00:14.150000	-1.898526
0 days 00:00:14.160000	-2.116604
0 days 00:00:14.170000	-2.303468
0 days 00:00:14.180000	-2.427626
0 days 00:00:14.190000	-2.497674
0 days 00:00:14.200000	-2.456919
0 days 00:00:14.210000	-2.323738
0 days 00:00:14.220000	-2.154554
0 days 00:00:14.230000	-1.936527
0 days 00:00:14.240000	-1.67599
0 days 00:00:14.250000	-1.389984
0 days 00:00:14.260000	-1.0855920000000001
0 days 00:00:14.270000	-0.751668
0 days 00:00:14.280000	-0.359593
0 days 00:00:14.290000	0.280921
0 days 00:00:14.300000	1.111883
0 days 00:00:14.310000	2.160181
0 days 00:00:14.320000	2.6546830000000003
0 days 00:00:14.330000	2.668456
0 days 00:00:14.340000	2.730316
0 days 00:00:14.350000	2.7708150000000002
0 days 00:00:14.360000	2.6546830000000003
0 days 00:00:14.370000	2.404462
0 days 00:00:14.380000	2.059126
0 days 00:00:14.390000	1.681266
0 days 00:00:14.400000	1.273719
0 days 00:00:14.410000	0.830031
0 days 00:00:14.420000	0.448655
0 days 00:00:14.430000	0.1373
0 days 00:00:14.440000	-0.142189
0 days 00:00:14.450000	-0.307062
0 days 00:00:14.460000	-0.141156
0 days 00:00:14.470000	0.24327100000000002
0 days 00:00:14.480000	0.577253
0 days 00:00:14.490000	0.8025770000000001
0 days 00:00:14.500000	0.955134
0 days 00:00:14.510000	1.006459
0 days 00:00:14.520000	0.98814
0 days 00:00:14.530000	0.9394819999999999
0 days 00:00:14.540000	0.902142
0 days 00:00:14.550000	0.9279649999999999
0 days 00:00:14.560000	0.985559
0 days 00:00:14.570000	1.049597
0 days 00:00:14.580000	1.123883
0 days 00:00:14.590000	1.171637
0 days 00:00:14.600000	1.17961
0 days 00:00:14.610000	1.152667
0 days 00:00:14.620000	1.1146479999999999
0 days 00:00:14.630000	1.047432
0 days 00:00:14.640000	0.931977
0 days 00:00:14.650000	0.7911630000000001
0 days 00:00:14.660000	0.642342
0 days 00:00:14.670000	0.47495600000000004
0 days 00:00:14.680000	0.301307
0 days 00:00:14.690000	0.128161
0 days 00:00:14.700000	-0.017291
0 days 00:00:14.710000	-0.292034
0 days 00:00:14.720000	-0.654034
0 days 00:00:14.730000	-0.7976880000000001
0 days 00:00:14.740000	-1.07617
0 days 00:00:14.750000	-1.174611
0 days 00:00:14.760000	-0.9084040000000001
0 days 00:00:14.770000	-0.9031
0 days 00:00:14.780000	-0.9601290000000001
0 days 00:00:14.790000	-0.9643079999999999
0 days 00:00:14.800000	-1.058942
0 days 00:00:14.810000	-1.0976920000000001
0 days 00:00:14.820000	-1.059967
0 days 00:00:14.830000	-1.011233
0 days 00:00:14.840000	-0.961309
0 days 00:00:14.850000	-0.784004
0 days 00:00:14.860000	-0.666607
0 days 00:00:14.870000	-0.593445
0 days 00:00:14.880000	-0.462812
0 days 00:00:14.890000	-0.362518
0 days 00:00:14.900000	-0.304788
0 days 00:00:14.910000	-0.259761
0 days 00:00:14.920000	-0.21666300000000002
0 days 00:00:14.930000	-0.18979200000000002
0 days 00:00:14.940000	-0.191169
0 days 00:00:14.950000	-0.185347
0 days 00:00:14.960000	-0.162662
0 days 00:00:14.970000	-0.15152000000000002
0 days 00:00:14.980000	-0.137302
0 days 00:00:14.990000	-0.130881
0 days 00:00:15	-0.126627
0 days 00:00:15.010000	-0.12094500000000001
0 days 00:00:15.020000	-0.11118800000000001
0 days 00:00:15.030000	-0.115449
0 days 00:00:15.040000	-0.106124
0 days 00:00:15.050000	-0.089178
0 days 00:00:15.060000	-0.081818
0 days 00:00:15.070000	-0.06794800000000001
0 days 00:00:15.080000	-0.05507000000000001
0 days 00:00:15.090000	-0.043375
0 days 00:00:15.100000	-0.035077
0 days 00:00:15.110000	-0.032626999999999996
0 days 00:00:15.120000	-0.026649000000000003
0 days 00:00:15.130000	-0.019159
0 days 00:00:15.140000	-0.02252
0 days 00:00:15.150000	-0.016880000000000003
0 days 00:00:15.160000	-0.020595
0 days 00:00:15.170000	-0.020362
0 days 00:00:15.180000	-0.021274
0 days 00:00:15.190000	-0.028479
0 days 00:00:15.200000	-0.031462000000000004
0 days 00:00:15.210000	-0.030059
0 days 00:00:15.220000	-0.030756
0 days 00:00:15.230000	-0.033112
0 days 00:00:15.240000	-0.032928
0 days 00:00:15.250000	-0.030394
0 days 00:00:15.260000	-0.028513
0 days 00:00:15.270000	-0.027696
0 days 00:00:15.280000	-0.016247
0 days 00:00:15.290000	-0.010971999999999999
0 days 00:00:15.300000	0.0006
0 days 00:00:15.310000	0.0047350000000000005
0 days 00:00:15.320000	0.01329
0 days 00:00:15.330000	0.013866
0 days 00:00:15.340000	0.016808
0 days 00:00:15.350000	0.012556
0 days 00:00:15.360000	0.012102
0 days 00:00:15.370000	0.009917
0 days 00:00:15.380000	0.013336
0 days 00:00:15.390000	0.017522
0 days 00:00:15.400000	0.019758
0 days 00:00:15.410000	0.019662
0 days 00:00:15.420000	0.018719
0 days 00:00:15.430000	0.020809
0 days 00:00:15.440000	0.022731
0 days 00:00:15.450000	0.016177
0 days 00:00:15.460000	0.014631
0 days 00:00:15.470000	0.002643
0 days 00:00:15.480000	-0.005358
0 days 00:00:15.490000	-0.026233999999999997
0 days 00:00:15.500000	-0.047479
0 days 00:00:15.510000	-0.051075999999999996
0 days 00:00:15.520000	-0.037101999999999996
0 days 00:00:15.530000	-0.046122
0 days 00:00:15.540000	-0.049714
0 days 00:00:15.550000	-0.048816000000000005
0 days 00:00:15.560000	-0.045987
0 days 00:00:15.570000	-0.058991999999999996
0 days 00:00:15.580000	-0.0911
0 days 00:00:15.590000	-0.131716
0 days 00:00:15.600000	-0.159085
0 days 00:00:15.610000	-0.177983
0 days 00:00:15.620000	-0.232681
0 days 00:00:15.630000	-0.304299
0 days 00:00:15.640000	-0.38468600000000003
0 days 00:00:15.650000	-0.489519
0 days 00:00:15.660000	-0.61825
0 days 00:00:15.670000	-0.7742140000000001
0 days 00:00:15.680000	-0.9426040000000001
0 days 00:00:15.690000	-1.1219569999999999
0 days 00:00:15.700000	-1.308776
0 days 00:00:15.710000	-1.48763
0 days 00:00:15.720000	-1.62612
0 days 00:00:15.730000	-1.6989189999999998
0 days 00:00:15.740000	-1.753516
0 days 00:00:15.750000	-1.7849959999999998
0 days 00:00:15.760000	-1.782018
0 days 00:00:15.770000	-1.692078
0 days 00:00:15.780000	-1.550516
0 days 00:00:15.790000	-1.3677110000000001
0 days 00:00:15.800000	-1.151258
0 days 00:00:15.810000	-0.920358
0 days 00:00:15.820000	-0.657213
0 days 00:00:15.830000	-0.353667
0 days 00:00:15.840000	0.26111999999999996
0 days 00:00:15.850000	1.304891
0 days 00:00:15.860000	2.4355330000000004
0 days 00:00:15.870000	2.607767
0 days 00:00:15.880000	2.512397
0 days 00:00:15.890000	2.4284220000000003
0 days 00:00:15.900000	2.221464
0 days 00:00:15.910000	1.895776
0 days 00:00:15.920000	1.554107
0 days 00:00:15.930000	1.2297209999999998
0 days 00:00:15.940000	0.9362590000000001
0 days 00:00:15.950000	0.697593
0 days 00:00:15.960000	0.572764
0 days 00:00:15.970000	0.630401
0 days 00:00:15.980000	0.85561
0 days 00:00:15.990000	1.113435
0 days 00:00:16	1.31609
0 days 00:00:16.010000	1.4335959999999999
0 days 00:00:16.020000	1.501924
0 days 00:00:16.030000	1.5272700000000001
0 days 00:00:16.040000	1.5241799999999999
0 days 00:00:16.050000	1.474605
0 days 00:00:16.060000	1.380398
0 days 00:00:16.070000	1.276706
0 days 00:00:16.080000	1.257701
0 days 00:00:16.090000	1.320912
0 days 00:00:16.100000	1.436069
0 days 00:00:16.110000	1.567213
0 days 00:00:16.120000	1.676723
0 days 00:00:16.130000	1.7651130000000002
0 days 00:00:16.140000	1.781298
0 days 00:00:16.150000	1.694014
0 days 00:00:16.160000	1.509766
0 days 00:00:16.170000	1.237148
0 days 00:00:16.180000	0.8936950000000001
0 days 00:00:16.190000	0.512462
0 days 00:00:16.200000	0.136427
0 days 00:00:16.210000	-0.210177
0 days 00:00:16.220000	-0.914283
0 days 00:00:16.230000	-1.0644930000000001
0 days 00:00:16.240000	-0.7709189999999999
0 days 00:00:16.250000	-0.9809610000000001
0 days 00:00:16.260000	-1.172771
0 days 00:00:16.270000	-1.095413
0 days 00:00:16.280000	-1.102702
0 days 00:00:16.290000	-1.08825
0 days 00:00:16.300000	-1.059038
0 days 00:00:16.310000	-1.049339
0 days 00:00:16.320000	-1.063235
0 days 00:00:16.330000	-1.0716
0 days 00:00:16.340000	-1.0593540000000001
0 days 00:00:16.350000	-1.03551
0 days 00:00:16.360000	-1.0262790000000002
0 days 00:00:16.370000	-0.978194
0 days 00:00:16.380000	-0.902595
0 days 00:00:16.390000	-0.8629889999999999
0 days 00:00:16.400000	-0.8866
0 days 00:00:16.410000	-0.876397
0 days 00:00:16.420000	-0.732947
0 days 00:00:16.430000	-0.613172
0 days 00:00:16.440000	-0.49632
0 days 00:00:16.450000	-0.40016399999999996
0 days 00:00:16.460000	-0.313172
0 days 00:00:16.470000	-0.23629499999999998
0 days 00:00:16.480000	-0.202807
0 days 00:00:16.490000	-0.192103
0 days 00:00:16.500000	-0.19076600000000002
0 days 00:00:16.510000	-0.19465
0 days 00:00:16.520000	-0.190867
0 days 00:00:16.530000	-0.171253
0 days 00:00:16.540000	-0.15033
0 days 00:00:16.550000	-0.136283
0 days 00:00:16.560000	-0.11144100000000001
0 days 00:00:16.570000	-0.09877000000000001
0 days 00:00:16.580000	-0.079716
0 days 00:00:16.590000	-0.065773
0 days 00:00:16.600000	-0.052951
0 days 00:00:16.610000	-0.044704
0 days 00:00:16.620000	-0.041306999999999996
0 days 00:00:16.630000	-0.038965
0 days 00:00:16.640000	-0.036475
0 days 00:00:16.650000	-0.032188999999999995
0 days 00:00:16.660000	-0.034185
0 days 00:00:16.670000	-0.038932999999999995
0 days 00:00:16.680000	-0.043686
0 days 00:00:16.690000	-0.049618
0 days 00:00:16.700000	-0.054785
0 days 00:00:16.710000	-0.053704999999999996
0 days 00:00:16.720000	-0.059921
0 days 00:00:16.730000	-0.052524
0 days 00:00:16.740000	-0.044976
0 days 00:00:16.750000	-0.045172000000000004
0 days 00:00:16.760000	-0.044692
0 days 00:00:16.770000	-0.04204
0 days 00:00:16.780000	-0.046462
0 days 00:00:16.790000	-0.049789
0 days 00:00:16.800000	-0.040307
0 days 00:00:16.810000	-0.035601
0 days 00:00:16.820000	-0.020231
0 days 00:00:16.830000	0.000981
0 days 00:00:16.840000	0.015726
0 days 00:00:16.850000	0.026777
0 days 00:00:16.860000	0.033046
0 days 00:00:16.870000	0.038416000000000006
0 days 00:00:16.880000	0.043055
0 days 00:00:16.890000	0.052983
0 days 00:00:16.900000	0.056235
0 days 00:00:16.910000	0.067945
0 days 00:00:16.920000	0.071839
0 days 00:00:16.930000	0.07467
0 days 00:00:16.940000	0.076668
0 days 00:00:16.950000	0.07503
0 days 00:00:16.960000	0.080122
0 days 00:00:16.970000	0.072318
0 days 00:00:16.980000	0.07381499999999999
0 days 00:00:16.990000	0.066524
0 days 00:00:17	0.054013
0 days 00:00:17.010000	0.039807999999999996
0 days 00:00:17.020000	0.006739
0 days 00:00:17.030000	-0.01784
0 days 00:00:17.040000	-0.026804
0 days 00:00:17.050000	-0.03461
0 days 00:00:17.060000	-0.053257000000000006
0 days 00:00:17.070000	-0.081039
0 days 00:00:17.080000	-0.099458
0 days 00:00:17.090000	-0.126331
0 days 00:00:17.100000	-0.169812
0 days 00:00:17.110000	-0.262457
0 days 00:00:17.120000	-0.396453
0 days 00:00:17.130000	-0.580214
0 days 00:00:17.140000	-0.764626
0 days 00:00:17.150000	-0.958731
0 days 00:00:17.160000	-1.180766
0 days 00:00:17.170000	-1.396395
0 days 00:00:17.180000	-1.588242
0 days 00:00:17.190000	-1.756645
0 days 00:00:17.200000	-1.8959080000000001
0 days 00:00:17.210000	-1.980759
0 days 00:00:17.220000	-1.931227
0 days 00:00:17.230000	-1.788118
0 days 00:00:17.240000	-1.595884
0 days 00:00:17.250000	-1.3660290000000002
0 days 00:00:17.260000	-1.098598
0 days 00:00:17.270000	-0.808553
0 days 00:00:17.280000	-0.48385200000000006
0 days 00:00:17.290000	0.0060609999999999995
0 days 00:00:17.300000	0.586493
0 days 00:00:17.310000	1.552257
0 days 00:00:17.320000	1.938445
0 days 00:00:17.330000	2.019593
0 days 00:00:17.340000	2.164974
0 days 00:00:17.350000	2.264068
0 days 00:00:17.360000	2.227834
0 days 00:00:17.370000	2.103975
0 days 00:00:17.380000	1.9584849999999998
0 days 00:00:17.390000	1.7636189999999998
0 days 00:00:17.400000	1.5081229999999999
0 days 00:00:17.410000	1.221559
0 days 00:00:17.420000	0.990027
0 days 00:00:17.430000	0.8322700000000001
0 days 00:00:17.440000	0.704283
0 days 00:00:17.450000	0.602252
0 days 00:00:17.460000	0.560678
0 days 00:00:17.470000	0.571392
0 days 00:00:17.480000	0.6270819999999999
0 days 00:00:17.490000	0.700926
0 days 00:00:17.500000	0.763129
0 days 00:00:17.510000	0.812593
0 days 00:00:17.520000	0.864893
0 days 00:00:17.530000	0.9097139999999999
0 days 00:00:17.540000	0.925431
0 days 00:00:17.550000	0.90479
0 days 00:00:17.560000	0.8276379999999999
0 days 00:00:17.570000	0.744356
0 days 00:00:17.580000	0.680412
0 days 00:00:17.590000	0.636891
0 days 00:00:17.600000	0.615885
0 days 00:00:17.610000	0.579976
0 days 00:00:17.620000	0.5453720000000001
0 days 00:00:17.630000	0.49232600000000004
0 days 00:00:17.640000	0.393183
0 days 00:00:17.650000	0.29219
0 days 00:00:17.660000	0.188836
0 days 00:00:17.670000	-0.40322399999999997
0 days 00:00:17.680000	-0.822269
0 days 00:00:17.690000	-1.12616
0 days 00:00:17.700000	-1.2062329999999999
0 days 00:00:17.710000	-1.154095
0 days 00:00:17.720000	-1.252307
0 days 00:00:17.730000	-1.166201
0 days 00:00:17.740000	-1.021517
0 days 00:00:17.750000	-0.951318
0 days 00:00:17.760000	-0.906889
0 days 00:00:17.770000	-0.920645
0 days 00:00:17.780000	-0.9583709999999999
0 days 00:00:17.790000	-0.961118
0 days 00:00:17.800000	-0.948411
0 days 00:00:17.810000	-0.945688
0 days 00:00:17.820000	-0.845592
0 days 00:00:17.830000	-0.850247
0 days 00:00:17.840000	-0.8816430000000001
0 days 00:00:17.850000	-0.72121
0 days 00:00:17.860000	-0.376408
0 days 00:00:17.870000	-0.299611
0 days 00:00:17.880000	-0.211365
0 days 00:00:17.890000	-0.139971
0 days 00:00:17.900000	-0.08419199999999999
0 days 00:00:17.910000	-0.041375
0 days 00:00:17.920000	-0.008122
0 days 00:00:17.930000	-0.007869
0 days 00:00:17.940000	-0.0017760000000000002
0 days 00:00:17.950000	-0.016323
0 days 00:00:17.960000	-0.032842
0 days 00:00:17.970000	-0.053075
0 days 00:00:17.980000	-0.070368
0 days 00:00:17.990000	-0.068091
0 days 00:00:18	-0.06043
0 days 00:00:18.010000	-0.05531900000000001
0 days 00:00:18.020000	-0.049951
0 days 00:00:18.030000	-0.039300999999999996
0 days 00:00:18.040000	-0.021991
0 days 00:00:18.050000	-0.008133
0 days 00:00:18.060000	0.018671
0 days 00:00:18.070000	0.040871
0 days 00:00:18.080000	0.062255
0 days 00:00:18.090000	0.095445
0 days 00:00:18.100000	0.10893299999999999
0 days 00:00:18.110000	0.121475
0 days 00:00:18.120000	0.11770499999999999
0 days 00:00:18.130000	0.110001
0 days 00:00:18.140000	0.103926
0 days 00:00:18.150000	0.090182
0 days 00:00:18.160000	0.083606
0 days 00:00:18.170000	0.06904199999999999
0 days 00:00:18.180000	0.06313400000000001
0 days 00:00:18.190000	0.052925
0 days 00:00:18.200000	0.047143
0 days 00:00:18.210000	0.040044
0 days 00:00:18.220000	0.031849
0 days 00:00:18.230000	0.028908999999999997
0 days 00:00:18.240000	0.023107
0 days 00:00:18.250000	0.0251
0 days 00:00:18.260000	0.029365
0 days 00:00:18.270000	0.034169
0 days 00:00:18.280000	0.037057
0 days 00:00:18.290000	0.039751999999999996
0 days 00:00:18.300000	0.047327
0 days 00:00:18.310000	0.049277999999999995
0 days 00:00:18.320000	0.054278
0 days 00:00:18.330000	0.062968
0 days 00:00:18.340000	0.075377
0 days 00:00:18.350000	0.085235
0 days 00:00:18.360000	0.077889
0 days 00:00:18.370000	0.058051
0 days 00:00:18.380000	0.062961
0 days 00:00:18.390000	0.088101
0 days 00:00:18.400000	0.067675
0 days 00:00:18.410000	0.026992000000000002
0 days 00:00:18.420000	0.008004
0 days 00:00:18.430000	-0.022878
0 days 00:00:18.440000	-0.070979
0 days 00:00:18.450000	-0.125664
0 days 00:00:18.460000	-0.178957
0 days 00:00:18.470000	-0.264256
0 days 00:00:18.480000	-0.38262199999999996
0 days 00:00:18.490000	-0.532325
0 days 00:00:18.500000	-0.7076479999999999
0 days 00:00:18.510000	-0.892174
0 days 00:00:18.520000	-1.07491
0 days 00:00:18.530000	-1.2617129999999999
0 days 00:00:18.540000	-1.4524190000000001
0 days 00:00:18.550000	-1.623629
0 days 00:00:18.560000	-1.76573
0 days 00:00:18.570000	-1.9198520000000001
0 days 00:00:18.580000	-2.096324
0 days 00:00:18.590000	-2.169541
0 days 00:00:18.600000	-2.097978
0 days 00:00:18.610000	-1.9635310000000001
0 days 00:00:18.620000	-1.805173
0 days 00:00:18.630000	-1.642039
0 days 00:00:18.640000	-1.477509
0 days 00:00:18.650000	-1.305766
0 days 00:00:18.660000	-1.101372
0 days 00:00:18.670000	-0.8734290000000001
0 days 00:00:18.680000	-0.518645
0 days 00:00:18.690000	0.11303599999999998
0 days 00:00:18.700000	0.9616049999999999
0 days 00:00:18.710000	1.854396
0 days 00:00:18.720000	2.063111
0 days 00:00:18.730000	2.041877
0 days 00:00:18.740000	2.029897
0 days 00:00:18.750000	1.8695540000000002
0 days 00:00:18.760000	1.537536
0 days 00:00:18.770000	1.179368
0 days 00:00:18.780000	0.8575379999999999
0 days 00:00:18.790000	0.54283
0 days 00:00:18.800000	0.27058899999999997
0 days 00:00:18.810000	0.128295
0 days 00:00:18.820000	0.10153
0 days 00:00:18.830000	0.189655
0 days 00:00:18.840000	0.345762
0 days 00:00:18.850000	0.52822
0 days 00:00:18.860000	0.689769
0 days 00:00:18.870000	0.812566
0 days 00:00:18.880000	0.911899
0 days 00:00:18.890000	1.018322
0 days 00:00:18.900000	1.137126
0 days 00:00:18.910000	1.302627
0 days 00:00:18.920000	1.539026
0 days 00:00:18.930000	1.8105380000000002
0 days 00:00:18.940000	2.03158
0 days 00:00:18.950000	2.165274
0 days 00:00:18.960000	2.1923310000000003
0 days 00:00:18.970000	2.053388
0 days 00:00:18.980000	1.8122619999999998
0 days 00:00:18.990000	1.581353
0 days 00:00:19	1.405092
0 days 00:00:19.010000	1.2384950000000001
0 days 00:00:19.020000	1.1141299999999998
0 days 00:00:19.030000	1.0006469999999998
0 days 00:00:19.040000	0.8495969999999999
0 days 00:00:19.050000	0.6844210000000001
0 days 00:00:19.060000	0.558004
0 days 00:00:19.070000	0.44862799999999997
0 days 00:00:19.080000	0.35365100000000005
0 days 00:00:19.090000	0.165709
0 days 00:00:19.100000	-0.7762899999999999
0 days 00:00:19.110000	-0.7630140000000001
0 days 00:00:19.120000	-0.932255
0 days 00:00:19.130000	-1.3347790000000002
0 days 00:00:19.140000	-1.367833
0 days 00:00:19.150000	-1.172102
0 days 00:00:19.160000	-1.0461989999999999
0 days 00:00:19.170000	-0.99889
0 days 00:00:19.180000	-0.997359
0 days 00:00:19.190000	-0.9603459999999999
0 days 00:00:19.200000	-0.7876340000000001
0 days 00:00:19.210000	-0.5457569999999999
0 days 00:00:19.220000	-0.47146499999999997
0 days 00:00:19.230000	-0.439262
0 days 00:00:19.240000	-0.40785
0 days 00:00:19.250000	-0.418779
0 days 00:00:19.260000	-0.483712
0 days 00:00:19.270000	-0.5397890000000001
0 days 00:00:19.280000	-0.554074
0 days 00:00:19.290000	-0.5072369999999999
0 days 00:00:19.300000	-0.396367
0 days 00:00:19.310000	-0.327042
0 days 00:00:19.320000	-0.25423
0 days 00:00:19.330000	-0.194523
0 days 00:00:19.340000	-0.146313
0 days 00:00:19.350000	-0.114301
0 days 00:00:19.360000	-0.108226
0 days 00:00:19.370000	-0.096179
0 days 00:00:19.380000	-0.091309
0 days 00:00:19.390000	-0.07723300000000001
0 days 00:00:19.400000	-0.064154
0 days 00:00:19.410000	-0.054132000000000007
0 days 00:00:19.420000	-0.044039
0 days 00:00:19.430000	-0.038988
0 days 00:00:19.440000	-0.028937
0 days 00:00:19.450000	-0.029219
0 days 00:00:19.460000	-0.018284
0 days 00:00:19.470000	-0.007826999999999999
0 days 00:00:19.480000	0.000768
0 days 00:00:19.490000	0.01511
0 days 00:00:19.500000	0.026839
0 days 00:00:19.510000	0.041739
0 days 00:00:19.520000	0.051396000000000004
0 days 00:00:19.530000	0.065113
0 days 00:00:19.540000	0.07225
0 days 00:00:19.550000	0.081971
0 days 00:00:19.560000	0.087186
0 days 00:00:19.570000	0.085101
0 days 00:00:19.580000	0.077488
0 days 00:00:19.590000	0.06564600000000001
0 days 00:00:19.600000	0.049385000000000005
0 days 00:00:19.610000	0.03542
0 days 00:00:19.620000	0.026910000000000003
0 days 00:00:19.630000	0.020724
0 days 00:00:19.640000	0.020094
0 days 00:00:19.650000	0.019738
0 days 00:00:19.660000	0.020096
0 days 00:00:19.670000	0.015622
0 days 00:00:19.680000	0.014784
0 days 00:00:19.690000	0.018399000000000002
0 days 00:00:19.700000	0.018268
0 days 00:00:19.710000	0.029855
0 days 00:00:19.720000	0.041661000000000004
0 days 00:00:19.730000	0.048616
0 days 00:00:19.740000	0.057492999999999995
0 days 00:00:19.750000	0.061854
0 days 00:00:19.760000	0.059780999999999994
0 days 00:00:19.770000	0.048695
0 days 00:00:19.780000	0.057275
0 days 00:00:19.790000	0.083316
0 days 00:00:19.800000	0.061203
0 days 00:00:19.810000	0.023004
0 days 00:00:19.820000	0.0010949999999999998
0 days 00:00:19.830000	-0.018824
0 days 00:00:19.840000	-0.045245
0 days 00:00:19.850000	-0.065196
0 days 00:00:19.860000	-0.091289
0 days 00:00:19.870000	-0.125962
0 days 00:00:19.880000	-0.172378
0 days 00:00:19.890000	-0.22077
0 days 00:00:19.900000	-0.287979
0 days 00:00:19.910000	-0.377345
0 days 00:00:19.920000	-0.501269
0 days 00:00:19.930000	-0.666171
0 days 00:00:19.940000	-0.840864
0 days 00:00:19.950000	-1.0202719999999998
0 days 00:00:19.960000	-1.210227
0 days 00:00:19.970000	-1.398935
0 days 00:00:19.980000	-1.606647
0 days 00:00:19.990000	-1.6952639999999999
0 days 00:00:20	-1.6961060000000001
0 days 00:00:20.010000	-1.648407
0 days 00:00:20.020000	-1.554422
0 days 00:00:20.030000	-1.441994
0 days 00:00:20.040000	-1.280398
0 days 00:00:20.050000	-1.065674
0 days 00:00:20.060000	-0.8552850000000001
0 days 00:00:20.070000	-0.507003
0 days 00:00:20.080000	0.21085399999999999
0 days 00:00:20.090000	1.074547
0 days 00:00:20.100000	1.343733
0 days 00:00:20.110000	1.5067709999999999
0 days 00:00:20.120000	1.731797
0 days 00:00:20.130000	1.811562
0 days 00:00:20.140000	1.772229
0 days 00:00:20.150000	1.7320630000000001
0 days 00:00:20.160000	1.682975
0 days 00:00:20.170000	1.600379
0 days 00:00:20.180000	1.492301
0 days 00:00:20.190000	1.368632
0 days 00:00:20.200000	1.249258
0 days 00:00:20.210000	1.093356
0 days 00:00:20.220000	0.8995350000000001
0 days 00:00:20.230000	0.749747
0 days 00:00:20.240000	0.65194
0 days 00:00:20.250000	0.602029
0 days 00:00:20.260000	0.574094
0 days 00:00:20.270000	0.574084
0 days 00:00:20.280000	0.576786
0 days 00:00:20.290000	0.5734090000000001
0 days 00:00:20.300000	0.5715600000000001
0 days 00:00:20.310000	0.5852350000000001
0 days 00:00:20.320000	0.608686
0 days 00:00:20.330000	0.651259
0 days 00:00:20.340000	0.686616
0 days 00:00:20.350000	0.6913600000000001
0 days 00:00:20.360000	0.670724
0 days 00:00:20.370000	0.637173
0 days 00:00:20.380000	0.571976
0 days 00:00:20.390000	0.449429
0 days 00:00:20.400000	0.3221
0 days 00:00:20.410000	0.189998
0 days 00:00:20.420000	0.10803499999999999
0 days 00:00:20.430000	0.09950099999999999
0 days 00:00:20.440000	0.112674
0 days 00:00:20.450000	0.13789300000000002
0 days 00:00:20.460000	0.174361
0 days 00:00:20.470000	0.201994
0 days 00:00:20.480000	0.198988
0 days 00:00:20.490000	0.179822
0 days 00:00:20.500000	-0.63275
0 days 00:00:20.510000	-0.9945959999999999
0 days 00:00:20.520000	-0.835134
0 days 00:00:20.530000	-0.786913
0 days 00:00:20.540000	-1.083233
0 days 00:00:20.550000	-1.0553379999999999
0 days 00:00:20.560000	-0.9876229999999999
0 days 00:00:20.570000	-1.02272
0 days 00:00:20.580000	-1.004732
0 days 00:00:20.590000	-0.9276280000000001
0 days 00:00:20.600000	-0.735452
0 days 00:00:20.610000	-0.477267
0 days 00:00:20.620000	-0.384696
0 days 00:00:20.630000	-0.28424699999999997
0 days 00:00:20.640000	-0.202621
0 days 00:00:20.650000	-0.17737
0 days 00:00:20.660000	-0.20853400000000002
0 days 00:00:20.670000	-0.23680700000000002
0 days 00:00:20.680000	-0.252808
0 days 00:00:20.690000	-0.263613
0 days 00:00:20.700000	-0.260327
0 days 00:00:20.710000	-0.263743
0 days 00:00:20.720000	-0.243234
0 days 00:00:20.730000	-0.22169499999999998
0 days 00:00:20.740000	-0.182101
0 days 00:00:20.750000	-0.18293800000000002
0 days 00:00:20.760000	-0.184577
0 days 00:00:20.770000	-0.176327
0 days 00:00:20.780000	-0.161659
0 days 00:00:20.790000	-0.136201
0 days 00:00:20.800000	-0.108376
0 days 00:00:20.810000	-0.081813
0 days 00:00:20.820000	-0.069488
0 days 00:00:20.830000	-0.057005999999999994
0 days 00:00:20.840000	-0.056777999999999995
0 days 00:00:20.850000	-0.061215
0 days 00:00:20.860000	-0.063568
0 days 00:00:20.870000	-0.05646
0 days 00:00:20.880000	-0.049798
0 days 00:00:20.890000	-0.045096
0 days 00:00:20.900000	-0.033819999999999996
0 days 00:00:20.910000	-0.032042
0 days 00:00:20.920000	-0.030101999999999997
0 days 00:00:20.930000	-0.031921
0 days 00:00:20.940000	-0.037203
0 days 00:00:20.950000	-0.039182
0 days 00:00:20.960000	-0.041537
0 days 00:00:20.970000	-0.038296
0 days 00:00:20.980000	-0.032859
0 days 00:00:20.990000	-0.017281
0 days 00:00:21	0.0036299999999999995
0 days 00:00:21.010000	0.022715
0 days 00:00:21.020000	0.040803
0 days 00:00:21.030000	0.059650999999999996
0 days 00:00:21.040000	0.062827
0 days 00:00:21.050000	0.079447
0 days 00:00:21.060000	0.085284
0 days 00:00:21.070000	0.081191
0 days 00:00:21.080000	0.080813
0 days 00:00:21.090000	0.080825
0 days 00:00:21.100000	0.076705
0 days 00:00:21.110000	0.071786
0 days 00:00:21.120000	0.073387
0 days 00:00:21.130000	0.073692
0 days 00:00:21.140000	0.06829400000000001
0 days 00:00:21.150000	0.066929
0 days 00:00:21.160000	0.064023
0 days 00:00:21.170000	0.063797
0 days 00:00:21.180000	0.06569
0 days 00:00:21.190000	0.064414
0 days 00:00:21.200000	0.068664
0 days 00:00:21.210000	0.07292
0 days 00:00:21.220000	0.070867
0 days 00:00:21.230000	0.046785
0 days 00:00:21.240000	0.031287999999999996
0 days 00:00:21.250000	0.032652
0 days 00:00:21.260000	0.015580000000000002
0 days 00:00:21.270000	-0.015291999999999998
0 days 00:00:21.280000	-0.056615
0 days 00:00:21.290000	-0.113028
0 days 00:00:21.300000	-0.191734
0 days 00:00:21.310000	-0.32574899999999996
0 days 00:00:21.320000	-0.48664300000000005
0 days 00:00:21.330000	-0.6685300000000001
0 days 00:00:21.340000	-0.8623149999999999
0 days 00:00:21.350000	-1.08354
0 days 00:00:21.360000	-1.2985870000000002
0 days 00:00:21.370000	-1.500648
0 days 00:00:21.380000	-1.706449
0 days 00:00:21.390000	-1.9240580000000003
0 days 00:00:21.400000	-2.1336939999999998
0 days 00:00:21.410000	-2.4012130000000003
0 days 00:00:21.420000	-2.628038
0 days 00:00:21.430000	-2.66811
0 days 00:00:21.440000	-2.547291
0 days 00:00:21.450000	-2.342828
0 days 00:00:21.460000	-2.097055
0 days 00:00:21.470000	-1.802757
0 days 00:00:21.480000	-1.4798950000000002
0 days 00:00:21.490000	-1.163178
0 days 00:00:21.500000	-0.8673280000000001
0 days 00:00:21.510000	-0.43152799999999997
0 days 00:00:21.520000	0.357502
0 days 00:00:21.530000	1.2963879999999999
0 days 00:00:21.540000	2.368582
0 days 00:00:21.550000	2.7557549999999997
0 days 00:00:21.560000	2.760111
0 days 00:00:21.570000	2.795589
0 days 00:00:21.580000	2.813511
0 days 00:00:21.590000	2.676767
0 days 00:00:21.600000	2.447173
0 days 00:00:21.610000	2.2182939999999998
0 days 00:00:21.620000	1.964333
0 days 00:00:21.630000	1.682463
0 days 00:00:21.640000	1.404623
0 days 00:00:21.650000	1.164784
0 days 00:00:21.660000	0.950325
0 days 00:00:21.670000	0.782065
0 days 00:00:21.680000	0.696926
0 days 00:00:21.690000	0.784212
0 days 00:00:21.700000	0.912917
0 days 00:00:21.710000	0.977583
0 days 00:00:21.720000	0.9900700000000001
0 days 00:00:21.730000	0.9546959999999999
0 days 00:00:21.740000	0.887898
0 days 00:00:21.750000	0.815995
0 days 00:00:21.760000	0.7817930000000001
0 days 00:00:21.770000	0.788949
0 days 00:00:21.780000	0.8068489999999999
0 days 00:00:21.790000	0.8317399999999999
0 days 00:00:21.800000	0.8817370000000001
0 days 00:00:21.810000	0.947522
0 days 00:00:21.820000	1.008394
0 days 00:00:21.830000	1.0097200000000002
0 days 00:00:21.840000	0.9247780000000001
0 days 00:00:21.850000	0.810218
0 days 00:00:21.860000	0.668693
0 days 00:00:21.870000	0.497392
0 days 00:00:21.880000	0.29962300000000003
0 days 00:00:21.890000	-0.6955560000000001
0 days 00:00:21.900000	-1.4753020000000001
0 days 00:00:21.910000	-1.451626
0 days 00:00:21.920000	-1.289773
0 days 00:00:21.930000	-1.557876
0 days 00:00:21.940000	-1.413202
0 days 00:00:21.950000	-1.1751
0 days 00:00:21.960000	-0.994417
0 days 00:00:21.970000	-0.813841
0 days 00:00:21.980000	-0.781353
0 days 00:00:21.990000	-0.8269989999999999
0 days 00:00:22	-0.797088
0 days 00:00:22.010000	-0.664367
0 days 00:00:22.020000	-0.45549399999999995
0 days 00:00:22.030000	-0.418901
0 days 00:00:22.040000	-0.391044
0 days 00:00:22.050000	-0.335596
0 days 00:00:22.060000	-0.286711
0 days 00:00:22.070000	-0.257164
0 days 00:00:22.080000	-0.232292
0 days 00:00:22.090000	-0.230054
0 days 00:00:22.100000	-0.22259600000000002
0 days 00:00:22.110000	-0.198871
0 days 00:00:22.120000	-0.16139900000000001
0 days 00:00:22.130000	-0.127402
0 days 00:00:22.140000	-0.10856400000000001
0 days 00:00:22.150000	-0.092623
0 days 00:00:22.160000	-0.088165
0 days 00:00:22.170000	-0.088771
0 days 00:00:22.180000	-0.083932
0 days 00:00:22.190000	-0.086909
0 days 00:00:22.200000	-0.08247
0 days 00:00:22.210000	-0.06300599999999999
0 days 00:00:22.220000	-0.044908
0 days 00:00:22.230000	-0.026229000000000002
0 days 00:00:22.240000	-0.016162
0 days 00:00:22.250000	-0.010546
0 days 00:00:22.260000	0.0009699999999999999
0 days 00:00:22.270000	0.009724
0 days 00:00:22.280000	0.021875
0 days 00:00:22.290000	0.019717
0 days 00:00:22.300000	0.017296000000000002
0 days 00:00:22.310000	0.016163
0 days 00:00:22.320000	0.016801
0 days 00:00:22.330000	0.023909
0 days 00:00:22.340000	0.023424
0 days 00:00:22.350000	0.018078
0 days 00:00:22.360000	0.01356
0 days 00:00:22.370000	0.0075650000000000005
0 days 00:00:22.380000	0.000535
0 days 00:00:22.390000	-0.009319
0 days 00:00:22.400000	-0.012661
0 days 00:00:22.410000	-0.010583
0 days 00:00:22.420000	-0.011195
0 days 00:00:22.430000	-0.014284999999999999
0 days 00:00:22.440000	-0.018822
0 days 00:00:22.450000	-0.023853
0 days 00:00:22.460000	-0.029504000000000002
0 days 00:00:22.470000	-0.035655
0 days 00:00:22.480000	-0.027873000000000002
0 days 00:00:22.490000	-0.032072
0 days 00:00:22.500000	-0.019339
0 days 00:00:22.510000	-0.012772
0 days 00:00:22.520000	-0.005123
0 days 00:00:22.530000	-0.004108
0 days 00:00:22.540000	-0.005520000000000001
0 days 00:00:22.550000	-0.002282
0 days 00:00:22.560000	0.0006929999999999999
0 days 00:00:22.570000	-0.0028190000000000003
0 days 00:00:22.580000	0.005959000000000001
0 days 00:00:22.590000	-0.001766
0 days 00:00:22.600000	-0.003975
0 days 00:00:22.610000	-0.005014
0 days 00:00:22.620000	-0.012315000000000001
0 days 00:00:22.630000	-0.021653
0 days 00:00:22.640000	-0.028518
0 days 00:00:22.650000	-0.013483000000000002
0 days 00:00:22.660000	-0.026139999999999997
0 days 00:00:22.670000	-0.048652999999999995
0 days 00:00:22.680000	-0.064089
0 days 00:00:22.690000	-0.059058000000000006
0 days 00:00:22.700000	-0.054623000000000005
0 days 00:00:22.710000	-0.049083
0 days 00:00:22.720000	-0.046114999999999996
0 days 00:00:22.730000	-0.048764
0 days 00:00:22.740000	-0.045462
0 days 00:00:22.750000	-0.06250399999999999
0 days 00:00:22.760000	-0.083209
0 days 00:00:22.770000	-0.11663
0 days 00:00:22.780000	-0.163297
0 days 00:00:22.790000	-0.225766
0 days 00:00:22.800000	-0.342353
0 days 00:00:22.810000	-0.508739
0 days 00:00:22.820000	-0.69693
0 days 00:00:22.830000	-0.8842629999999999
0 days 00:00:22.840000	-1.059965
0 days 00:00:22.850000	-1.226097
0 days 00:00:22.860000	-1.3369280000000001
0 days 00:00:22.870000	-1.3838489999999999
0 days 00:00:22.880000	-1.3229309999999999
0 days 00:00:22.890000	-1.209234
0 days 00:00:22.900000	-1.075109
0 days 00:00:22.910000	-0.926449
0 days 00:00:22.920000	-0.765143
0 days 00:00:22.930000	-0.5612729999999999
0 days 00:00:22.940000	-0.282381
0 days 00:00:22.950000	0.146816
0 days 00:00:22.960000	0.716585
0 days 00:00:22.970000	0.9289799999999999
0 days 00:00:22.980000	1.03477
0 days 00:00:22.990000	1.139801
0 days 00:00:23	1.1519
0 days 00:00:23.010000	1.118698
0 days 00:00:23.020000	1.078539
0 days 00:00:23.030000	1.033582
0 days 00:00:23.040000	0.9980690000000001
0 days 00:00:23.050000	0.9697450000000001
0 days 00:00:23.060000	0.965735
0 days 00:00:23.070000	0.9634229999999999
0 days 00:00:23.080000	0.9660479999999999
0 days 00:00:23.090000	0.980442
0 days 00:00:23.100000	0.9941549999999999
0 days 00:00:23.110000	1.000083
0 days 00:00:23.120000	1.005782
0 days 00:00:23.130000	1.010081
0 days 00:00:23.140000	1.012626
0 days 00:00:23.150000	1.005009
0 days 00:00:23.160000	0.9863540000000001
0 days 00:00:23.170000	0.950419
0 days 00:00:23.180000	0.908854
0 days 00:00:23.190000	0.867941
0 days 00:00:23.200000	0.837484
0 days 00:00:23.210000	0.8260149999999999
0 days 00:00:23.220000	0.814999
0 days 00:00:23.230000	0.805261
0 days 00:00:23.240000	0.788466
0 days 00:00:23.250000	0.767261
0 days 00:00:23.260000	0.7335619999999999
0 days 00:00:23.270000	0.695238
0 days 00:00:23.280000	0.6639470000000001
0 days 00:00:23.290000	0.6210979999999999
0 days 00:00:23.300000	0.5814090000000001
0 days 00:00:23.310000	0.54375
0 days 00:00:23.320000	0.492029
0 days 00:00:23.330000	0.425994
0 days 00:00:23.340000	0.347321
0 days 00:00:23.350000	0.266287
0 days 00:00:23.360000	0.168104
0 days 00:00:23.370000	-0.164323
0 days 00:00:23.380000	-0.932976
0 days 00:00:23.390000	-0.690783
0 days 00:00:23.400000	-0.720902
0 days 00:00:23.410000	-1.018799
0 days 00:00:23.420000	-0.9746360000000001
0 days 00:00:23.430000	-0.904861
0 days 00:00:23.440000	-0.8572190000000001
0 days 00:00:23.450000	-0.8042560000000001
0 days 00:00:23.460000	-0.814576
0 days 00:00:23.470000	-0.834276
0 days 00:00:23.480000	-0.8552069999999999
0 days 00:00:23.490000	-0.844814
0 days 00:00:23.500000	-0.802074
0 days 00:00:23.510000	-0.7488859999999999
0 days 00:00:23.520000	-0.682883
0 days 00:00:23.530000	-0.61138
0 days 00:00:23.540000	-0.582757
0 days 00:00:23.550000	-0.5779
0 days 00:00:23.560000	-0.535361
0 days 00:00:23.570000	-0.47232399999999997
0 days 00:00:23.580000	-0.42123
0 days 00:00:23.590000	-0.380454
0 days 00:00:23.600000	-0.31511
0 days 00:00:23.610000	-0.257785
0 days 00:00:23.620000	-0.21846300000000002
0 days 00:00:23.630000	-0.185911
0 days 00:00:23.640000	-0.171932
0 days 00:00:23.650000	-0.18273699999999998
0 days 00:00:23.660000	-0.199603
0 days 00:00:23.670000	-0.189174
0 days 00:00:23.680000	-0.165579
0 days 00:00:23.690000	-0.153634
0 days 00:00:23.700000	-0.144491
0 days 00:00:23.710000	-0.128723
0 days 00:00:23.720000	-0.11091600000000001
0 days 00:00:23.730000	-0.097639
0 days 00:00:23.740000	-0.090641
0 days 00:00:23.750000	-0.093348
0 days 00:00:23.760000	-0.08776
0 days 00:00:23.770000	-0.083798
0 days 00:00:23.780000	-0.078378
0 days 00:00:23.790000	-0.074424
0 days 00:00:23.800000	-0.06669
0 days 00:00:23.810000	-0.057460000000000004
0 days 00:00:23.820000	-0.046353
0 days 00:00:23.830000	-0.03573
0 days 00:00:23.840000	-0.034027999999999996
0 days 00:00:23.850000	-0.033724000000000004
0 days 00:00:23.860000	-0.026614999999999996
0 days 00:00:23.870000	-0.032475
0 days 00:00:23.880000	-0.036982
0 days 00:00:23.890000	-0.037251
0 days 00:00:23.900000	-0.031713
0 days 00:00:23.910000	-0.033762
0 days 00:00:23.920000	-0.038219
0 days 00:00:23.930000	-0.034547
0 days 00:00:23.940000	-0.034329000000000005
0 days 00:00:23.950000	-0.039876999999999996
0 days 00:00:23.960000	-0.040561
0 days 00:00:23.970000	-0.040852
0 days 00:00:23.980000	-0.034828
0 days 00:00:23.990000	-0.031365
0 days 00:00:24	-0.023227
0 days 00:00:24.010000	-0.014941
0 days 00:00:24.020000	-0.017049
0 days 00:00:24.030000	-0.008506999999999999
0 days 00:00:24.040000	-0.003319
0 days 00:00:24.050000	0.005064
0 days 00:00:24.060000	0.005956
0 days 00:00:24.070000	0.014072
0 days 00:00:24.080000	0.004096
0 days 00:00:24.090000	0.015225
0 days 00:00:24.100000	0.02494
0 days 00:00:24.110000	0.028293000000000002
0 days 00:00:24.120000	0.033214
0 days 00:00:24.130000	0.033282
0 days 00:00:24.140000	0.035237
0 days 00:00:24.150000	0.034928
0 days 00:00:24.160000	0.034792000000000003
0 days 00:00:24.170000	0.024153
0 days 00:00:24.180000	0.016822
0 days 00:00:24.190000	0.024104
0 days 00:00:24.200000	0.016253
0 days 00:00:24.210000	-0.011361
0 days 00:00:24.220000	-0.028480000000000002
0 days 00:00:24.230000	-0.0454
0 days 00:00:24.240000	-0.061752
0 days 00:00:24.250000	-0.08797100000000001
0 days 00:00:24.260000	-0.12144400000000001
0 days 00:00:24.270000	-0.171874
0 days 00:00:24.280000	-0.231587
0 days 00:00:24.290000	-0.321917
0 days 00:00:24.300000	-0.465505
0 days 00:00:24.310000	-0.650666
0 days 00:00:24.320000	-0.8563299999999999
0 days 00:00:24.330000	-1.08151
0 days 00:00:24.340000	-1.317337
0 days 00:00:24.350000	-1.5399209999999999
0 days 00:00:24.360000	-1.721914
0 days 00:00:24.370000	-1.858241
0 days 00:00:24.380000	-1.95313
0 days 00:00:24.390000	-1.976718
0 days 00:00:24.400000	-1.892163
0 days 00:00:24.410000	-1.6926330000000003
0 days 00:00:24.420000	-1.437584
0 days 00:00:24.430000	-1.182456
0 days 00:00:24.440000	-0.923742
0 days 00:00:24.450000	-0.633097
0 days 00:00:24.460000	-0.17748
0 days 00:00:24.470000	0.338092
0 days 00:00:24.480000	1.058802
0 days 00:00:24.490000	1.660395
0 days 00:00:24.500000	1.78794
0 days 00:00:24.510000	1.849535
0 days 00:00:24.520000	1.986878
0 days 00:00:24.530000	2.024996
0 days 00:00:24.540000	1.953136
0 days 00:00:24.550000	1.879509
0 days 00:00:24.560000	1.7778669999999999
0 days 00:00:24.570000	1.63291
0 days 00:00:24.580000	1.465152
0 days 00:00:24.590000	1.302626
0 days 00:00:24.600000	1.1220569999999999
0 days 00:00:24.610000	0.9459790000000001
0 days 00:00:24.620000	0.798275
0 days 00:00:24.630000	0.693187
0 days 00:00:24.640000	0.623263
0 days 00:00:24.650000	0.590831
0 days 00:00:24.660000	0.5779340000000001
0 days 00:00:24.670000	0.581659
0 days 00:00:24.680000	0.586584
0 days 00:00:24.690000	0.59268
0 days 00:00:24.700000	0.60521
0 days 00:00:24.710000	0.614
0 days 00:00:24.720000	0.6242260000000001
0 days 00:00:24.730000	0.634771
0 days 00:00:24.740000	0.63864
0 days 00:00:24.750000	0.6569189999999999
0 days 00:00:24.760000	0.677124
0 days 00:00:24.770000	0.66955
0 days 00:00:24.780000	0.646455
0 days 00:00:24.790000	0.6210359999999999
0 days 00:00:24.800000	0.594647
0 days 00:00:24.810000	0.5665399999999999
0 days 00:00:24.820000	0.5064270000000001
0 days 00:00:24.830000	0.402891
0 days 00:00:24.840000	-0.306023
0 days 00:00:24.850000	-0.710761
0 days 00:00:24.860000	-0.9739540000000001
0 days 00:00:24.870000	-0.9465
0 days 00:00:24.880000	-1.0843260000000001
0 days 00:00:24.890000	-1.202338
0 days 00:00:24.900000	-1.088654
0 days 00:00:24.910000	-0.980614
0 days 00:00:24.920000	-0.8820969999999999
0 days 00:00:24.930000	-0.788253
0 days 00:00:24.940000	-0.7566970000000001
0 days 00:00:24.950000	-0.75778
0 days 00:00:24.960000	-0.788984
0 days 00:00:24.970000	-0.852843
0 days 00:00:24.980000	-0.8709540000000001
0 days 00:00:24.990000	-0.793509
0 days 00:00:25	-0.810218
0 days 00:00:25.010000	-0.787582
0 days 00:00:25.020000	-0.506724
0 days 00:00:25.030000	-0.333602
0 days 00:00:25.040000	-0.27098
0 days 00:00:25.050000	-0.219667
0 days 00:00:25.060000	-0.172755
0 days 00:00:25.070000	-0.128942
0 days 00:00:25.080000	-0.101714
0 days 00:00:25.090000	-0.06612699999999999
0 days 00:00:25.100000	-0.027517000000000003
0 days 00:00:25.110000	0.001954
0 days 00:00:25.120000	0.022045
0 days 00:00:25.130000	0.021212
0 days 00:00:25.140000	0.017978
0 days 00:00:25.150000	0.01234
0 days 00:00:25.160000	0.002682
0 days 00:00:25.170000	-0.007922
0 days 00:00:25.180000	-0.021200999999999998
0 days 00:00:25.190000	-0.031198000000000004
0 days 00:00:25.200000	-0.027526
0 days 00:00:25.210000	-0.024592
0 days 00:00:25.220000	-0.012459
0 days 00:00:25.230000	-0.00993
0 days 00:00:25.240000	-0.005036
0 days 00:00:25.250000	-0.005417
0 days 00:00:25.260000	-0.001342
0 days 00:00:25.270000	0.0058920000000000005
0 days 00:00:25.280000	0.025263
0 days 00:00:25.290000	0.038687
0 days 00:00:25.300000	0.049756
0 days 00:00:25.310000	0.072049
0 days 00:00:25.320000	0.086878
0 days 00:00:25.330000	0.101122
0 days 00:00:25.340000	0.10373299999999999
0 days 00:00:25.350000	0.096339
0 days 00:00:25.360000	0.084727
0 days 00:00:25.370000	0.069227
0 days 00:00:25.380000	0.056087
0 days 00:00:25.390000	0.047511000000000005
0 days 00:00:25.400000	0.042327
0 days 00:00:25.410000	0.039689
0 days 00:00:25.420000	0.033276
0 days 00:00:25.430000	0.029872000000000003
0 days 00:00:25.440000	0.033957999999999995
0 days 00:00:25.450000	0.029265
0 days 00:00:25.460000	0.03657
0 days 00:00:25.470000	0.042295
0 days 00:00:25.480000	0.045057
0 days 00:00:25.490000	0.047928
0 days 00:00:25.500000	0.046847
0 days 00:00:25.510000	0.046573
0 days 00:00:25.520000	0.047595
0 days 00:00:25.530000	0.045045
0 days 00:00:25.540000	0.042739
0 days 00:00:25.550000	0.012922
0 days 00:00:25.560000	0.005703
0 days 00:00:25.570000	0.007095999999999999
0 days 00:00:25.580000	-0.022784
0 days 00:00:25.590000	-0.05887100000000001
0 days 00:00:25.600000	-0.08778899999999999
0 days 00:00:25.610000	-0.125746
0 days 00:00:25.620000	-0.16539600000000002
0 days 00:00:25.630000	-0.20526399999999997
0 days 00:00:25.640000	-0.280498
0 days 00:00:25.650000	-0.39160700000000004
0 days 00:00:25.660000	-0.5261600000000001
0 days 00:00:25.670000	-0.683502
0 days 00:00:25.680000	-0.863232
0 days 00:00:25.690000	-1.053128
0 days 00:00:25.700000	-1.248818
0 days 00:00:25.710000	-1.416605
0 days 00:00:25.720000	-1.5765790000000002
0 days 00:00:25.730000	-1.7483060000000001
0 days 00:00:25.740000	-1.93871
0 days 00:00:25.750000	-2.137999
0 days 00:00:25.760000	-2.2562759999999997
0 days 00:00:25.770000	-2.263423
0 days 00:00:25.780000	-2.1436450000000002
0 days 00:00:25.790000	-1.9549020000000001
0 days 00:00:25.800000	-1.734861
0 days 00:00:25.810000	-1.487674
0 days 00:00:25.820000	-1.225729
0 days 00:00:25.830000	-0.936744
0 days 00:00:25.840000	-0.692603
0 days 00:00:25.850000	-0.45406199999999997
0 days 00:00:25.860000	-0.10449100000000001
0 days 00:00:25.870000	0.49446
0 days 00:00:25.880000	1.2530540000000001
0 days 00:00:25.890000	2.243959
0 days 00:00:25.900000	2.533044
0 days 00:00:25.910000	2.544985
0 days 00:00:25.920000	2.656793
0 days 00:00:25.930000	2.7372229999999997
0 days 00:00:25.940000	2.650163
0 days 00:00:25.950000	2.4311380000000002
0 days 00:00:25.960000	2.155655
0 days 00:00:25.970000	1.887793
0 days 00:00:25.980000	1.59931
0 days 00:00:25.990000	1.266834
0 days 00:00:26	1.0348540000000002
0 days 00:00:26.010000	0.910587
0 days 00:00:26.020000	0.812678
0 days 00:00:26.030000	0.743517
0 days 00:00:26.040000	0.731496
0 days 00:00:26.050000	0.7542300000000001
0 days 00:00:26.060000	0.827003
0 days 00:00:26.070000	0.9515040000000001
0 days 00:00:26.080000	1.037725
0 days 00:00:26.090000	1.080698
0 days 00:00:26.100000	1.12141
0 days 00:00:26.110000	1.151317
0 days 00:00:26.120000	1.135281
0 days 00:00:26.130000	1.0768149999999999
0 days 00:00:26.140000	0.995117
0 days 00:00:26.150000	0.901422
0 days 00:00:26.160000	0.77742
0 days 00:00:26.170000	0.642131
0 days 00:00:26.180000	0.509584
0 days 00:00:26.190000	0.390225
0 days 00:00:26.200000	0.281908
0 days 00:00:26.210000	0.174788
0 days 00:00:26.220000	0.074352
0 days 00:00:26.230000	0.004738
0 days 00:00:26.240000	-0.037942000000000004
0 days 00:00:26.250000	-0.082368
0 days 00:00:26.260000	-0.12163800000000001
0 days 00:00:26.270000	-0.663747
0 days 00:00:26.280000	-1.014159
0 days 00:00:26.290000	-1.3475979999999999
0 days 00:00:26.300000	-1.491474
0 days 00:00:26.310000	-1.3939290000000002
0 days 00:00:26.320000	-1.408217
0 days 00:00:26.330000	-1.317265
0 days 00:00:26.340000	-1.1513950000000002
0 days 00:00:26.350000	-1.021703
0 days 00:00:26.360000	-0.884131
0 days 00:00:26.370000	-0.808331
0 days 00:00:26.380000	-0.770368
0 days 00:00:26.390000	-0.609368
0 days 00:00:26.400000	-0.530042
0 days 00:00:26.410000	-0.513733
0 days 00:00:26.420000	-0.447925
0 days 00:00:26.430000	-0.41593800000000003
0 days 00:00:26.440000	-0.37701399999999996
0 days 00:00:26.450000	-0.319077
0 days 00:00:26.460000	-0.30149499999999996
0 days 00:00:26.470000	-0.28321199999999996
0 days 00:00:26.480000	-0.255519
0 days 00:00:26.490000	-0.223927
0 days 00:00:26.500000	-0.18350999999999998
0 days 00:00:26.510000	-0.13448800000000002
0 days 00:00:26.520000	-0.08597300000000001
0 days 00:00:26.530000	-0.039488999999999996
0 days 00:00:26.540000	0.002986
0 days 00:00:26.550000	0.029362
0 days 00:00:26.560000	0.039005
0 days 00:00:26.570000	0.026587
0 days 00:00:26.580000	0.021072
0 days 00:00:26.590000	0.004705
0 days 00:00:26.600000	-0.00146
0 days 00:00:26.610000	-0.00015
0 days 00:00:26.620000	0.006161
0 days 00:00:26.630000	0.004156
0 days 00:00:26.640000	0.0043939999999999995
0 days 00:00:26.650000	-0.0017699999999999999
0 days 00:00:26.660000	-0.010690999999999999
0 days 00:00:26.670000	-0.009666
0 days 00:00:26.680000	-0.008634999999999999
0 days 00:00:26.690000	0.001918
0 days 00:00:26.700000	0.012144
0 days 00:00:26.710000	0.028106
0 days 00:00:26.720000	0.043857
0 days 00:00:26.730000	0.049755
0 days 00:00:26.740000	0.057803999999999994
0 days 00:00:26.750000	0.057709
0 days 00:00:26.760000	0.060780999999999995
0 days 00:00:26.770000	0.060825
0 days 00:00:26.780000	0.063288
0 days 00:00:26.790000	0.061589
0 days 00:00:26.800000	0.06255
0 days 00:00:26.810000	0.052888
0 days 00:00:26.820000	0.052882000000000005
0 days 00:00:26.830000	0.048282
0 days 00:00:26.840000	0.045711
0 days 00:00:26.850000	0.04478
0 days 00:00:26.860000	0.044523
0 days 00:00:26.870000	0.048806
0 days 00:00:26.880000	0.041158
0 days 00:00:26.890000	0.047731
0 days 00:00:26.900000	0.046025
0 days 00:00:26.910000	0.038044999999999995
0 days 00:00:26.920000	0.031879000000000005
0 days 00:00:26.930000	0.013101
0 days 00:00:26.940000	0.001544
0 days 00:00:26.950000	0.005535
0 days 00:00:26.960000	0.005608
0 days 00:00:26.970000	0.0033909999999999995
0 days 00:00:26.980000	0.013269999999999999
0 days 00:00:26.990000	0.009089
0 days 00:00:27	0.0021609999999999997
0 days 00:00:27.010000	-0.015561000000000002
0 days 00:00:27.020000	-0.046738
0 days 00:00:27.030000	-0.10589100000000001
0 days 00:00:27.040000	-0.182411
0 days 00:00:27.050000	-0.29238200000000003
0 days 00:00:27.060000	-0.442654
0 days 00:00:27.070000	-0.6241260000000001
0 days 00:00:27.080000	-0.8429909999999999
0 days 00:00:27.090000	-1.079305
0 days 00:00:27.100000	-1.329896
0 days 00:00:27.110000	-1.583695
0 days 00:00:27.120000	-1.851032
0 days 00:00:27.130000	-2.083026
0 days 00:00:27.140000	-2.2566200000000003
0 days 00:00:27.150000	-2.329745
0 days 00:00:27.160000	-2.288163
0 days 00:00:27.170000	-2.14545
0 days 00:00:27.180000	-1.969444
0 days 00:00:27.190000	-1.7831110000000001
0 days 00:00:27.200000	-1.564853
0 days 00:00:27.210000	-1.330935
0 days 00:00:27.220000	-1.089468
0 days 00:00:27.230000	-0.7932899999999999
0 days 00:00:27.240000	-0.315346
0 days 00:00:27.250000	0.446952
0 days 00:00:27.260000	1.12665
0 days 00:00:27.270000	1.294339
0 days 00:00:27.280000	1.447595
0 days 00:00:27.290000	1.6924869999999999
0 days 00:00:27.300000	1.900209
0 days 00:00:27.310000	2.009506
0 days 00:00:27.320000	2.069424
0 days 00:00:27.330000	2.099861
0 days 00:00:27.340000	2.09813
0 days 00:00:27.350000	2.065039
0 days 00:00:27.360000	2.02239
0 days 00:00:27.370000	1.9329630000000002
0 days 00:00:27.380000	1.830068
0 days 00:00:27.390000	1.75245
0 days 00:00:27.400000	1.70018
0 days 00:00:27.410000	1.652952
0 days 00:00:27.420000	1.581603
0 days 00:00:27.430000	1.48766
0 days 00:00:27.440000	1.351426
0 days 00:00:27.450000	1.201573
0 days 00:00:27.460000	1.061508
0 days 00:00:27.470000	0.9570069999999999
0 days 00:00:27.480000	0.861507
0 days 00:00:27.490000	0.768744
0 days 00:00:27.500000	0.68023
0 days 00:00:27.510000	0.6347189999999999
0 days 00:00:27.520000	0.643864
0 days 00:00:27.530000	0.674867
0 days 00:00:27.540000	0.695964
0 days 00:00:27.550000	0.718021
0 days 00:00:27.560000	0.721534
0 days 00:00:27.570000	0.702051
0 days 00:00:27.580000	0.665373
0 days 00:00:27.590000	0.6084649999999999
0 days 00:00:27.600000	0.51795
0 days 00:00:27.610000	0.382608
0 days 00:00:27.620000	0.23563499999999998
0 days 00:00:27.630000	0.024596
0 days 00:00:27.640000	-0.574129
0 days 00:00:27.650000	-0.850407
0 days 00:00:27.660000	-1.0630549999999999
0 days 00:00:27.670000	-1.362997
0 days 00:00:27.680000	-1.398242
0 days 00:00:27.690000	-1.113155
0 days 00:00:27.700000	-1.094846
0 days 00:00:27.710000	-1.216842
0 days 00:00:27.720000	-1.203062
0 days 00:00:27.730000	-1.211222
0 days 00:00:27.740000	-1.269944
0 days 00:00:27.750000	-1.323266
0 days 00:00:27.760000	-1.296569
0 days 00:00:27.770000	-1.24975
0 days 00:00:27.780000	-1.173958
0 days 00:00:27.790000	-1.1025
0 days 00:00:27.800000	-0.990908
0 days 00:00:27.810000	-0.697797
0 days 00:00:27.820000	-0.614008
0 days 00:00:27.830000	-0.27769699999999997
0 days 00:00:27.840000	-0.21063
0 days 00:00:27.850000	-0.132732
0 days 00:00:27.860000	-0.09498999999999999
0 days 00:00:27.870000	-0.07624
0 days 00:00:27.880000	-0.071189
0 days 00:00:27.890000	-0.068126
0 days 00:00:27.900000	-0.065112
0 days 00:00:27.910000	-0.056228
0 days 00:00:27.920000	-0.05065
0 days 00:00:27.930000	-0.050947000000000006
0 days 00:00:27.940000	-0.050887
0 days 00:00:27.950000	-0.043552
0 days 00:00:27.960000	-0.03563
0 days 00:00:27.970000	-0.035317
0 days 00:00:27.980000	-0.038962000000000004
0 days 00:00:27.990000	-0.038758999999999995
0 days 00:00:28	-0.045284
0 days 00:00:28.010000	-0.044663
0 days 00:00:28.020000	-0.031529
0 days 00:00:28.030000	-0.021353999999999998
0 days 00:00:28.040000	-0.014412000000000001
0 days 00:00:28.050000	-0.012463
0 days 00:00:28.060000	-0.012968
0 days 00:00:28.070000	-0.021351
0 days 00:00:28.080000	-0.019487
0 days 00:00:28.090000	-0.018428
0 days 00:00:28.100000	-0.008637
0 days 00:00:28.110000	-0.000417
0 days 00:00:28.120000	0.002343
0 days 00:00:28.130000	0.010562
0 days 00:00:28.140000	0.008213
0 days 00:00:28.150000	0.004789
0 days 00:00:28.160000	0.00042699999999999997
0 days 00:00:28.170000	-0.007489
0 days 00:00:28.180000	-0.013733
0 days 00:00:28.190000	-0.014943999999999999
0 days 00:00:28.200000	-0.009377
0 days 00:00:28.210000	-0.006196
0 days 00:00:28.220000	0.0053939999999999995
0 days 00:00:28.230000	0.009893
0 days 00:00:28.240000	0.016373
0 days 00:00:28.250000	0.0187
0 days 00:00:28.260000	0.020669
0 days 00:00:28.270000	0.027472000000000003
0 days 00:00:28.280000	0.030602999999999998
0 days 00:00:28.290000	0.033749
0 days 00:00:28.300000	0.035904000000000005
0 days 00:00:28.310000	0.033297
0 days 00:00:28.320000	0.035172
0 days 00:00:28.330000	0.027047
0 days 00:00:28.340000	0.03005
0 days 00:00:28.350000	0.027904
0 days 00:00:28.360000	0.028751
0 days 00:00:28.370000	0.031443
0 days 00:00:28.380000	0.036057
0 days 00:00:28.390000	0.038292
0 days 00:00:28.400000	0.054886000000000004
0 days 00:00:28.410000	0.05751900000000001
0 days 00:00:28.420000	0.07811
0 days 00:00:28.430000	0.081647
0 days 00:00:28.440000	0.075654
0 days 00:00:28.450000	0.053326
0 days 00:00:28.460000	0.046186000000000005
0 days 00:00:28.470000	0.070263
0 days 00:00:28.480000	0.067774
0 days 00:00:28.490000	0.032657
0 days 00:00:28.500000	0.017914
0 days 00:00:28.510000	0.000599
0 days 00:00:28.520000	-0.019299
0 days 00:00:28.530000	-0.035593
0 days 00:00:28.540000	-0.059476999999999995
0 days 00:00:28.550000	-0.084102
0 days 00:00:28.560000	-0.124385
0 days 00:00:28.570000	-0.16686600000000001
0 days 00:00:28.580000	-0.238596
0 days 00:00:28.590000	-0.334805
0 days 00:00:28.600000	-0.506854
0 days 00:00:28.610000	-0.689333
0 days 00:00:28.620000	-0.886346
0 days 00:00:28.630000	-1.149338
0 days 00:00:28.640000	-1.445877
0 days 00:00:28.650000	-1.6945009999999998
0 days 00:00:28.660000	-1.8760740000000002
0 days 00:00:28.670000	-2.013245
0 days 00:00:28.680000	-2.070537
0 days 00:00:28.690000	-2.02719
0 days 00:00:28.700000	-1.914107
0 days 00:00:28.710000	-1.7746810000000002
0 days 00:00:28.720000	-1.601583
0 days 00:00:28.730000	-1.4126940000000001
0 days 00:00:28.740000	-1.20128
0 days 00:00:28.750000	-0.9709530000000001
0 days 00:00:28.760000	-0.601567
0 days 00:00:28.770000	-0.034174
0 days 00:00:28.780000	0.8886729999999999
0 days 00:00:28.790000	1.599777
0 days 00:00:28.800000	1.8187659999999999
0 days 00:00:28.810000	2.008323
0 days 00:00:28.820000	2.2130349999999996
0 days 00:00:28.830000	2.30303
0 days 00:00:28.840000	2.293341
0 days 00:00:28.850000	2.2597970000000003
0 days 00:00:28.860000	2.1970099999999997
0 days 00:00:28.870000	2.0740819999999998
0 days 00:00:28.880000	1.934518
0 days 00:00:28.890000	1.777209
0 days 00:00:28.900000	1.604499
0 days 00:00:28.910000	1.42279
0 days 00:00:28.920000	1.24177
0 days 00:00:28.930000	1.078429
0 days 00:00:28.940000	0.9635610000000001
0 days 00:00:28.950000	0.9086190000000001
0 days 00:00:28.960000	0.8660479999999999
0 days 00:00:28.970000	0.82291
0 days 00:00:28.980000	0.776606
0 days 00:00:28.990000	0.749544
0 days 00:00:29	0.730226
0 days 00:00:29.010000	0.708958
0 days 00:00:29.020000	0.701023
0 days 00:00:29.030000	0.70006
0 days 00:00:29.040000	0.696124
0 days 00:00:29.050000	0.696203
0 days 00:00:29.060000	0.702549
0 days 00:00:29.070000	0.714867
0 days 00:00:29.080000	0.6997770000000001
0 days 00:00:29.090000	0.673734
0 days 00:00:29.100000	0.6347109999999999
0 days 00:00:29.110000	0.60137
0 days 00:00:29.120000	0.588389
0 days 00:00:29.130000	0.577572
0 days 00:00:29.140000	0.569136
0 days 00:00:29.150000	0.578829
0 days 00:00:29.160000	0.569048
0 days 00:00:29.170000	0.533822
0 days 00:00:29.180000	0.49595
0 days 00:00:29.190000	0.45169499999999996
0 days 00:00:29.200000	0.403396
0 days 00:00:29.210000	0.353448
0 days 00:00:29.220000	0.291674
0 days 00:00:29.230000	0.239837
0 days 00:00:29.240000	0.191105
0 days 00:00:29.250000	0.13982
0 days 00:00:29.260000	0.083489
0 days 00:00:29.270000	-0.32509
0 days 00:00:29.280000	-0.997108
0 days 00:00:29.290000	-1.091872
0 days 00:00:29.300000	-0.913726
0 days 00:00:29.310000	-0.9782719999999999
0 days 00:00:29.320000	-1.0545870000000002
0 days 00:00:29.330000	-0.979999
0 days 00:00:29.340000	-0.9602959999999999
0 days 00:00:29.350000	-0.988323
0 days 00:00:29.360000	-0.980139
0 days 00:00:29.370000	-0.9769190000000001
0 days 00:00:29.380000	-0.9781850000000001
0 days 00:00:29.390000	-0.9546450000000001
0 days 00:00:29.400000	-0.906159
0 days 00:00:29.410000	-0.840218
0 days 00:00:29.420000	-0.771165
0 days 00:00:29.430000	-0.7244189999999999
0 days 00:00:29.440000	-0.678527
0 days 00:00:29.450000	-0.6437189999999999
0 days 00:00:29.460000	-0.5941960000000001
0 days 00:00:29.470000	-0.528889
0 days 00:00:29.480000	-0.469448
0 days 00:00:29.490000	-0.42319300000000004
0 days 00:00:29.500000	-0.380938
0 days 00:00:29.510000	-0.32256999999999997
0 days 00:00:29.520000	-0.283671
0 days 00:00:29.530000	-0.284956
0 days 00:00:29.540000	-0.29599899999999996
0 days 00:00:29.550000	-0.315737
0 days 00:00:29.560000	-0.34849600000000003
0 days 00:00:29.570000	-0.378145
0 days 00:00:29.580000	-0.404544
0 days 00:00:29.590000	-0.43264300000000006
0 days 00:00:29.600000	-0.427073
0 days 00:00:29.610000	-0.370575
0 days 00:00:29.620000	-0.26321100000000003
0 days 00:00:29.630000	-0.235222
0 days 00:00:29.640000	-0.198388
0 days 00:00:29.650000	-0.15856900000000002
0 days 00:00:29.660000	-0.123619
0 days 00:00:29.670000	-0.090629
0 days 00:00:29.680000	-0.067501
0 days 00:00:29.690000	-0.054702999999999995
0 days 00:00:29.700000	-0.046279
0 days 00:00:29.710000	-0.036930000000000004
0 days 00:00:29.720000	-0.029499
0 days 00:00:29.730000	-0.028131
0 days 00:00:29.740000	-0.0257
0 days 00:00:29.750000	-0.024288999999999998
0 days 00:00:29.760000	-0.018033
0 days 00:00:29.770000	-0.019312
0 days 00:00:29.780000	-0.019921
0 days 00:00:29.790000	-0.014856
0 days 00:00:29.800000	-0.01243
0 days 00:00:29.810000	-0.014169999999999999
0 days 00:00:29.820000	-0.012376
0 days 00:00:29.830000	-0.015953
0 days 00:00:29.840000	-0.018994
0 days 00:00:29.850000	-0.025848000000000003
0 days 00:00:29.860000	-0.024477000000000002
0 days 00:00:29.870000	-0.028568
0 days 00:00:29.880000	-0.032443
0 days 00:00:29.890000	-0.034658999999999995
0 days 00:00:29.900000	-0.035426
0 days 00:00:29.910000	-0.0326
0 days 00:00:29.920000	-0.026808999999999996
0 days 00:00:29.930000	-0.027984
0 days 00:00:29.940000	-0.019102
0 days 00:00:29.950000	-0.015587
0 days 00:00:29.960000	-0.013328999999999999
0 days 00:00:29.970000	-0.011392
0 days 00:00:29.980000	-0.009676
0 days 00:00:29.990000	-0.010473999999999999
0 days 00:00:30	-0.00564
0 days 00:00:30.010000	-0.008891
0 days 00:00:30.020000	-0.010564
0 days 00:00:30.030000	-0.006099
0 days 00:00:30.040000	-0.006077
0 days 00:00:30.050000	-0.001795
0 days 00:00:30.060000	-0.001814
0 days 00:00:30.070000	-0.003425
0 days 00:00:30.080000	-0.002786
0 days 00:00:30.090000	-0.008556
0 days 00:00:30.100000	-0.01892
0 days 00:00:30.110000	-0.026156
0 days 00:00:30.120000	-0.023533000000000002
0 days 00:00:30.130000	0.008179
0 days 00:00:30.140000	0.023608
0 days 00:00:30.150000	0.010537999999999999
0 days 00:00:30.160000	0.014091999999999999
0 days 00:00:30.170000	0.0014529999999999999
0 days 00:00:30.180000	-0.008489
0 days 00:00:30.190000	-0.038771
0 days 00:00:30.200000	-0.07495299999999999
0 days 00:00:30.210000	-0.10379400000000001
0 days 00:00:30.220000	-0.14060899999999998
0 days 00:00:30.230000	-0.178572
0 days 00:00:30.240000	-0.233841
0 days 00:00:30.250000	-0.32209299999999996
0 days 00:00:30.260000	-0.44057700000000005
0 days 00:00:30.270000	-0.569012
0 days 00:00:30.280000	-0.6953600000000001
0 days 00:00:30.290000	-0.828614
0 days 00:00:30.300000	-0.96721
0 days 00:00:30.310000	-1.114508
0 days 00:00:30.320000	-1.286989
0 days 00:00:30.330000	-1.487365
0 days 00:00:30.340000	-1.582743
0 days 00:00:30.350000	-1.61658
0 days 00:00:30.360000	-1.58321
0 days 00:00:30.370000	-1.492017
0 days 00:00:30.380000	-1.381591
0 days 00:00:30.390000	-1.289198
0 days 00:00:30.400000	-1.1734069999999999
0 days 00:00:30.410000	-1.056859
0 days 00:00:30.420000	-0.92263
0 days 00:00:30.430000	-0.786308
0 days 00:00:30.440000	-0.622581
0 days 00:00:30.450000	-0.448353
0 days 00:00:30.460000	-0.248047
0 days 00:00:30.470000	0.137382
0 days 00:00:30.480000	0.815211
0 days 00:00:30.490000	1.633125
0 days 00:00:30.500000	2.697309
0 days 00:00:30.510000	2.968927
0 days 00:00:30.520000	2.965532
0 days 00:00:30.530000	3.010581
0 days 00:00:30.540000	2.906548
0 days 00:00:30.550000	2.623939
0 days 00:00:30.560000	2.224675
0 days 00:00:30.570000	1.7741060000000002
0 days 00:00:30.580000	1.271707
0 days 00:00:30.590000	0.715629
0 days 00:00:30.600000	0.332374
0 days 00:00:30.610000	0.124028
0 days 00:00:30.620000	-0.065486
0 days 00:00:30.630000	-0.211687
0 days 00:00:30.640000	-0.203688
[truncated: 124 more rows]
