# Supplementary material for: A topological data analysis-based method for gait signals with an application to the study of multiple sclerosis
Source: PLoS One. 2022 May 13;17(5):e0268475. doi: 10.1371/journal.pone.0268475 (PMC9106173; doi:10.1371/journal.pone.0268475)
Supplement: S1 Data — (ZIP) [file pone.0268475.s005.zip › PlosOneData/Pathological_subjects/MS_2]

	Gyr_Y
0 days 00:00:12.060000	-0.30130500000000005
0 days 00:00:12.070000	-0.558307
0 days 00:00:12.080000	-0.779692
0 days 00:00:12.090000	-0.721109
0 days 00:00:12.100000	-0.656237
0 days 00:00:12.110000	-0.889475
0 days 00:00:12.120000	-0.799032
0 days 00:00:12.130000	-0.6204390000000001
0 days 00:00:12.140000	-0.4941
0 days 00:00:12.150000	-0.436292
0 days 00:00:12.160000	-0.470342
0 days 00:00:12.170000	-0.478434
0 days 00:00:12.180000	-0.45625200000000005
0 days 00:00:12.190000	-0.40568699999999996
0 days 00:00:12.200000	-0.356086
0 days 00:00:12.210000	-0.346742
0 days 00:00:12.220000	-0.333451
0 days 00:00:12.230000	-0.319606
0 days 00:00:12.240000	-0.309386
0 days 00:00:12.250000	-0.307976
0 days 00:00:12.260000	-0.30134299999999997
0 days 00:00:12.270000	-0.28987399999999997
0 days 00:00:12.280000	-0.248504
0 days 00:00:12.290000	-0.21305500000000002
0 days 00:00:12.300000	-0.199889
0 days 00:00:12.310000	-0.184942
0 days 00:00:12.320000	-0.17926
0 days 00:00:12.330000	-0.161358
0 days 00:00:12.340000	-0.148578
0 days 00:00:12.350000	-0.138781
0 days 00:00:12.360000	-0.123206
0 days 00:00:12.370000	-0.10247200000000001
0 days 00:00:12.380000	-0.076588
0 days 00:00:12.390000	-0.057380999999999995
0 days 00:00:12.400000	-0.032199
0 days 00:00:12.410000	-0.014515
0 days 00:00:12.420000	0.01179
0 days 00:00:12.430000	0.017687
0 days 00:00:12.440000	0.005375
0 days 00:00:12.450000	-0.0005679999999999999
0 days 00:00:12.460000	-0.014381
0 days 00:00:12.470000	-0.014147
0 days 00:00:12.480000	-0.024076
0 days 00:00:12.490000	-0.02825
0 days 00:00:12.500000	-0.026882999999999997
0 days 00:00:12.510000	-0.027030000000000002
0 days 00:00:12.520000	-0.027908999999999996
0 days 00:00:12.530000	-0.020086
0 days 00:00:12.540000	-0.022568
0 days 00:00:12.550000	-0.017709
0 days 00:00:12.560000	-0.008472
0 days 00:00:12.570000	-0.003625
0 days 00:00:12.580000	0.006404000000000001
0 days 00:00:12.590000	0.012319
0 days 00:00:12.600000	0.025012
0 days 00:00:12.610000	0.03427
0 days 00:00:12.620000	0.046952
0 days 00:00:12.630000	0.056791999999999995
0 days 00:00:12.640000	0.062284000000000006
0 days 00:00:12.650000	0.06769
0 days 00:00:12.660000	0.07227599999999999
0 days 00:00:12.670000	0.07472100000000001
0 days 00:00:12.680000	0.073897
0 days 00:00:12.690000	0.068912
0 days 00:00:12.700000	0.059368
0 days 00:00:12.710000	0.045933999999999996
0 days 00:00:12.720000	0.03052
0 days 00:00:12.730000	0.008065000000000001
0 days 00:00:12.740000	-0.002633
0 days 00:00:12.750000	-0.010997
0 days 00:00:12.760000	-0.013597999999999999
0 days 00:00:12.770000	-0.011964
0 days 00:00:12.780000	-0.0067659999999999994
0 days 00:00:12.790000	-0.004459
0 days 00:00:12.800000	-0.000314
0 days 00:00:12.810000	0.003897
0 days 00:00:12.820000	0.012709999999999999
0 days 00:00:12.830000	0.021754
0 days 00:00:12.840000	0.030021
0 days 00:00:12.850000	0.033415
0 days 00:00:12.860000	0.043557
0 days 00:00:12.870000	0.045602
0 days 00:00:12.880000	0.054498000000000005
0 days 00:00:12.890000	0.060164999999999996
0 days 00:00:12.900000	0.069358
0 days 00:00:12.910000	0.08189099999999999
0 days 00:00:12.920000	0.093088
0 days 00:00:12.930000	0.102574
0 days 00:00:12.940000	0.110035
0 days 00:00:12.950000	0.117204
0 days 00:00:12.960000	0.118654
0 days 00:00:12.970000	0.122241
0 days 00:00:12.980000	0.118145
0 days 00:00:12.990000	0.115472
0 days 00:00:13	0.11473599999999999
0 days 00:00:13.010000	0.118777
0 days 00:00:13.020000	0.11396700000000001
0 days 00:00:13.030000	0.10596300000000002
0 days 00:00:13.040000	0.09795
0 days 00:00:13.050000	0.07335
0 days 00:00:13.060000	0.029580000000000002
0 days 00:00:13.070000	-0.008975
0 days 00:00:13.080000	-0.054001
0 days 00:00:13.090000	-0.107025
0 days 00:00:13.100000	-0.168164
0 days 00:00:13.110000	-0.258434
0 days 00:00:13.120000	-0.37253400000000003
0 days 00:00:13.130000	-0.5096430000000001
0 days 00:00:13.140000	-0.65637
0 days 00:00:13.150000	-0.794995
0 days 00:00:13.160000	-0.9365600000000001
0 days 00:00:13.170000	-1.074451
0 days 00:00:13.180000	-1.2103979999999999
0 days 00:00:13.190000	-1.35574
0 days 00:00:13.200000	-1.4946979999999999
0 days 00:00:13.210000	-1.5898809999999999
0 days 00:00:13.220000	-1.662898
0 days 00:00:13.230000	-1.7107290000000002
0 days 00:00:13.240000	-1.6883240000000002
0 days 00:00:13.250000	-1.5368870000000001
0 days 00:00:13.260000	-1.331382
0 days 00:00:13.270000	-1.132934
0 days 00:00:13.280000	-0.919278
0 days 00:00:13.290000	-0.703026
0 days 00:00:13.300000	-0.46796899999999997
0 days 00:00:13.310000	-0.23
0 days 00:00:13.320000	0.013891999999999998
0 days 00:00:13.330000	0.265414
0 days 00:00:13.340000	0.577587
0 days 00:00:13.350000	0.9403020000000001
0 days 00:00:13.360000	1.3487129999999998
0 days 00:00:13.370000	2.197937
0 days 00:00:13.380000	2.4025119999999998
0 days 00:00:13.390000	2.133539
0 days 00:00:13.400000	2.0124400000000002
0 days 00:00:13.410000	1.851431
0 days 00:00:13.420000	1.458892
0 days 00:00:13.430000	1.014904
0 days 00:00:13.440000	0.684555
0 days 00:00:13.450000	0.403521
0 days 00:00:13.460000	0.16477999999999998
0 days 00:00:13.470000	0.022983
0 days 00:00:13.480000	-0.017444
0 days 00:00:13.490000	0.018628
0 days 00:00:13.500000	0.137488
0 days 00:00:13.510000	0.319867
0 days 00:00:13.520000	0.526109
0 days 00:00:13.530000	0.729924
0 days 00:00:13.540000	0.904367
0 days 00:00:13.550000	1.043208
0 days 00:00:13.560000	1.151065
0 days 00:00:13.570000	1.218048
0 days 00:00:13.580000	1.240245
0 days 00:00:13.590000	1.206979
0 days 00:00:13.600000	1.1044040000000002
0 days 00:00:13.610000	0.938319
0 days 00:00:13.620000	0.7604810000000001
0 days 00:00:13.630000	0.59719
0 days 00:00:13.640000	0.427787
0 days 00:00:13.650000	0.319949
0 days 00:00:13.660000	0.278663
0 days 00:00:13.670000	0.24825300000000003
0 days 00:00:13.680000	0.22825900000000002
0 days 00:00:13.690000	0.220935
0 days 00:00:13.700000	0.22753800000000002
0 days 00:00:13.710000	0.23387600000000003
0 days 00:00:13.720000	0.242615
0 days 00:00:13.730000	0.245164
0 days 00:00:13.740000	0.22246999999999997
0 days 00:00:13.750000	0.145963
0 days 00:00:13.760000	-0.426792
0 days 00:00:13.770000	-0.506121
0 days 00:00:13.780000	-0.719959
0 days 00:00:13.790000	-0.730801
0 days 00:00:13.800000	-0.56277
0 days 00:00:13.810000	-0.729567
0 days 00:00:13.820000	-0.744776
0 days 00:00:13.830000	-0.608477
0 days 00:00:13.840000	-0.519424
0 days 00:00:13.850000	-0.45496899999999996
0 days 00:00:13.860000	-0.47191000000000005
0 days 00:00:13.870000	-0.517323
0 days 00:00:13.880000	-0.513139
0 days 00:00:13.890000	-0.430676
0 days 00:00:13.900000	-0.398538
0 days 00:00:13.910000	-0.38745999999999997
0 days 00:00:13.920000	-0.344483
0 days 00:00:13.930000	-0.322303
0 days 00:00:13.940000	-0.316523
0 days 00:00:13.950000	-0.318867
0 days 00:00:13.960000	-0.307028
0 days 00:00:13.970000	-0.27161599999999997
0 days 00:00:13.980000	-0.239787
0 days 00:00:13.990000	-0.220748
0 days 00:00:14	-0.18770499999999998
0 days 00:00:14.010000	-0.149561
0 days 00:00:14.020000	-0.104598
0 days 00:00:14.030000	-0.039681
0 days 00:00:14.040000	0.065475
0 days 00:00:14.050000	0.099471
0 days 00:00:14.060000	0.115325
0 days 00:00:14.070000	0.09775299999999999
0 days 00:00:14.080000	0.095932
0 days 00:00:14.090000	0.078526
0 days 00:00:14.100000	0.058320000000000004
0 days 00:00:14.110000	0.037617000000000005
0 days 00:00:14.120000	0.019524
0 days 00:00:14.130000	0.00755
0 days 00:00:14.140000	-0.0015140000000000002
0 days 00:00:14.150000	-0.012988999999999999
0 days 00:00:14.160000	-0.012544
0 days 00:00:14.170000	-0.014319
0 days 00:00:14.180000	-0.009531
0 days 00:00:14.190000	-0.009447
0 days 00:00:14.200000	-0.006774
0 days 00:00:14.210000	-0.0037
0 days 00:00:14.220000	0.0025440000000000003
0 days 00:00:14.230000	0.008005
0 days 00:00:14.240000	0.017988
0 days 00:00:14.250000	0.030489
0 days 00:00:14.260000	0.044817
0 days 00:00:14.270000	0.052135
0 days 00:00:14.280000	0.061328999999999995
0 days 00:00:14.290000	0.06684
0 days 00:00:14.300000	0.070645
0 days 00:00:14.310000	0.076821
0 days 00:00:14.320000	0.07862100000000001
0 days 00:00:14.330000	0.082045
0 days 00:00:14.340000	0.084737
0 days 00:00:14.350000	0.092193
0 days 00:00:14.360000	0.098987
0 days 00:00:14.370000	0.099464
0 days 00:00:14.380000	0.104501
0 days 00:00:14.390000	0.098383
0 days 00:00:14.400000	0.101614
0 days 00:00:14.410000	0.101017
0 days 00:00:14.420000	0.094988
0 days 00:00:14.430000	0.093485
0 days 00:00:14.440000	0.08866900000000001
0 days 00:00:14.450000	0.070095
0 days 00:00:14.460000	0.059105
0 days 00:00:14.470000	0.032824
0 days 00:00:14.480000	0.003307
0 days 00:00:14.490000	-0.028983
0 days 00:00:14.500000	-0.068298
0 days 00:00:14.510000	-0.11851700000000001
0 days 00:00:14.520000	-0.193911
0 days 00:00:14.530000	-0.28868
0 days 00:00:14.540000	-0.42392700000000005
0 days 00:00:14.550000	-0.55232
0 days 00:00:14.560000	-0.700679
0 days 00:00:14.570000	-0.854332
0 days 00:00:14.580000	-1.006915
0 days 00:00:14.590000	-1.163965
0 days 00:00:14.600000	-1.312686
0 days 00:00:14.610000	-1.455491
0 days 00:00:14.620000	-1.596013
0 days 00:00:14.630000	-1.721616
0 days 00:00:14.640000	-1.831475
0 days 00:00:14.650000	-1.9182119999999998
0 days 00:00:14.660000	-1.984243
0 days 00:00:14.670000	-2.018328
0 days 00:00:14.680000	-1.949214
0 days 00:00:14.690000	-1.787484
0 days 00:00:14.700000	-1.552936
0 days 00:00:14.710000	-1.350052
0 days 00:00:14.720000	-1.145885
0 days 00:00:14.730000	-0.9189229999999999
0 days 00:00:14.740000	-0.697969
0 days 00:00:14.750000	-0.48129099999999997
0 days 00:00:14.760000	-0.27515300000000004
0 days 00:00:14.770000	-0.019105
0 days 00:00:14.780000	0.408114
0 days 00:00:14.790000	0.8526040000000001
0 days 00:00:14.800000	1.316741
0 days 00:00:14.810000	1.996637
0 days 00:00:14.820000	2.373946
0 days 00:00:14.830000	2.3442540000000003
0 days 00:00:14.840000	2.2480599999999997
0 days 00:00:14.850000	2.070595
0 days 00:00:14.860000	1.7409459999999999
0 days 00:00:14.870000	1.305413
0 days 00:00:14.880000	0.9089649999999999
0 days 00:00:14.890000	0.5991449999999999
0 days 00:00:14.900000	0.314517
0 days 00:00:14.910000	0.094253
0 days 00:00:14.920000	-0.039264999999999994
0 days 00:00:14.930000	-0.108303
0 days 00:00:14.940000	-0.07615
0 days 00:00:14.950000	0.039053
0 days 00:00:14.960000	0.223203
0 days 00:00:14.970000	0.437403
0 days 00:00:14.980000	0.653497
0 days 00:00:14.990000	0.8538049999999999
0 days 00:00:15	1.006443
0 days 00:00:15.010000	1.114685
0 days 00:00:15.020000	1.1608379999999998
0 days 00:00:15.030000	1.15509
0 days 00:00:15.040000	1.0772540000000002
0 days 00:00:15.050000	0.9144979999999999
0 days 00:00:15.060000	0.701785
0 days 00:00:15.070000	0.47283800000000004
0 days 00:00:15.080000	0.258079
0 days 00:00:15.090000	0.056215
0 days 00:00:15.100000	-0.098803
0 days 00:00:15.110000	-0.17813299999999999
0 days 00:00:15.120000	-0.219779
0 days 00:00:15.130000	-0.222052
0 days 00:00:15.140000	-0.197295
0 days 00:00:15.150000	-0.168587
0 days 00:00:15.160000	-0.127974
0 days 00:00:15.170000	-0.093712
0 days 00:00:15.180000	-0.263708
0 days 00:00:15.190000	-0.810475
0 days 00:00:15.200000	-0.645025
0 days 00:00:15.210000	-0.7472979999999999
0 days 00:00:15.220000	-0.724216
0 days 00:00:15.230000	-0.12621300000000002
0 days 00:00:15.240000	-0.1434
0 days 00:00:15.250000	-0.297165
0 days 00:00:15.260000	-0.30128699999999997
0 days 00:00:15.270000	-0.232832
0 days 00:00:15.280000	-0.239315
0 days 00:00:15.290000	-0.21752399999999997
0 days 00:00:15.300000	-0.165163
0 days 00:00:15.310000	-0.113382
0 days 00:00:15.320000	-0.067997
0 days 00:00:15.330000	-0.006321
0 days 00:00:15.340000	0.038769
0 days 00:00:15.350000	0.061457000000000005
0 days 00:00:15.360000	0.06303500000000001
0 days 00:00:15.370000	0.074107
0 days 00:00:15.380000	0.08856699999999999
0 days 00:00:15.390000	0.10563900000000001
0 days 00:00:15.400000	0.121334
0 days 00:00:15.410000	0.125079
0 days 00:00:15.420000	0.113229
0 days 00:00:15.430000	0.105217
0 days 00:00:15.440000	0.078144
0 days 00:00:15.450000	0.054220000000000004
0 days 00:00:15.460000	0.035549000000000004
0 days 00:00:15.470000	0.022022999999999997
0 days 00:00:15.480000	0.009055
0 days 00:00:15.490000	0.00062
0 days 00:00:15.500000	-0.009362
0 days 00:00:15.510000	-0.016893000000000002
0 days 00:00:15.520000	-0.011874
0 days 00:00:15.530000	-0.011346
0 days 00:00:15.540000	-0.0038759999999999997
0 days 00:00:15.550000	0.007241
0 days 00:00:15.560000	0.019071
0 days 00:00:15.570000	0.032269
0 days 00:00:15.580000	0.042709
0 days 00:00:15.590000	0.05558
0 days 00:00:15.600000	0.066883
0 days 00:00:15.610000	0.070357
0 days 00:00:15.620000	0.071485
0 days 00:00:15.630000	0.07600599999999999
0 days 00:00:15.640000	0.073197
0 days 00:00:15.650000	0.074682
0 days 00:00:15.660000	0.07492
0 days 00:00:15.670000	0.07806
0 days 00:00:15.680000	0.08401900000000001
0 days 00:00:15.690000	0.081497
0 days 00:00:15.700000	0.0784
0 days 00:00:15.710000	0.076943
0 days 00:00:15.720000	0.07943
0 days 00:00:15.730000	0.078349
0 days 00:00:15.740000	0.077304
0 days 00:00:15.750000	0.076724
0 days 00:00:15.760000	0.078811
0 days 00:00:15.770000	0.074836
0 days 00:00:15.780000	0.077072
0 days 00:00:15.790000	0.063999
0 days 00:00:15.800000	0.045073
0 days 00:00:15.810000	0.024756999999999998
0 days 00:00:15.820000	0.005396
0 days 00:00:15.830000	-0.01811
0 days 00:00:15.840000	-0.03879
0 days 00:00:15.850000	-0.070301
0 days 00:00:15.860000	-0.102577
0 days 00:00:15.870000	-0.152563
0 days 00:00:15.880000	-0.22423099999999999
0 days 00:00:15.890000	-0.31553400000000004
0 days 00:00:15.900000	-0.42208199999999996
0 days 00:00:15.910000	-0.544561
0 days 00:00:15.920000	-0.6653720000000001
0 days 00:00:15.930000	-0.796834
0 days 00:00:15.940000	-0.932718
0 days 00:00:15.950000	-1.078566
0 days 00:00:15.960000	-1.228093
0 days 00:00:15.970000	-1.379348
0 days 00:00:15.980000	-1.5301870000000002
0 days 00:00:15.990000	-1.6698009999999999
0 days 00:00:16	-1.811736
0 days 00:00:16.010000	-1.922741
0 days 00:00:16.020000	-1.9839470000000001
0 days 00:00:16.030000	-1.951757
0 days 00:00:16.040000	-1.8114569999999999
0 days 00:00:16.050000	-1.5796729999999999
0 days 00:00:16.060000	-1.361648
0 days 00:00:16.070000	-1.1891530000000001
0 days 00:00:16.080000	-1.010307
0 days 00:00:16.090000	-0.849044
0 days 00:00:16.100000	-0.680188
0 days 00:00:16.110000	-0.51294
0 days 00:00:16.120000	-0.333966
0 days 00:00:16.130000	-0.162329
0 days 00:00:16.140000	0.000999
0 days 00:00:16.150000	0.164992
0 days 00:00:16.160000	0.429142
0 days 00:00:16.170000	0.7738659999999999
0 days 00:00:16.180000	1.158596
0 days 00:00:16.190000	1.858689
0 days 00:00:16.200000	2.190775
0 days 00:00:16.210000	2.131454
0 days 00:00:16.220000	2.068757
0 days 00:00:16.230000	1.910202
0 days 00:00:16.240000	1.57172
0 days 00:00:16.250000	1.187977
0 days 00:00:16.260000	0.840933
0 days 00:00:16.270000	0.570116
0 days 00:00:16.280000	0.385935
0 days 00:00:16.290000	0.269014
0 days 00:00:16.300000	0.218223
0 days 00:00:16.310000	0.24165599999999998
0 days 00:00:16.320000	0.337055
0 days 00:00:16.330000	0.459872
0 days 00:00:16.340000	0.601576
0 days 00:00:16.350000	0.754012
0 days 00:00:16.360000	0.901632
0 days 00:00:16.370000	1.0155459999999998
0 days 00:00:16.380000	1.085575
0 days 00:00:16.390000	1.116177
0 days 00:00:16.400000	1.08136
0 days 00:00:16.410000	0.9755809999999999
0 days 00:00:16.420000	0.809834
0 days 00:00:16.430000	0.615109
0 days 00:00:16.440000	0.393892
0 days 00:00:16.450000	0.197046
0 days 00:00:16.460000	0.048822000000000004
0 days 00:00:16.470000	-0.048048
0 days 00:00:16.480000	-0.09521900000000001
0 days 00:00:16.490000	-0.108893
0 days 00:00:16.500000	-0.094484
0 days 00:00:16.510000	-0.058126
0 days 00:00:16.520000	-0.011936
0 days 00:00:16.530000	0.026491000000000004
0 days 00:00:16.540000	0.05652000000000001
0 days 00:00:16.550000	-0.268342
0 days 00:00:16.560000	-0.352182
0 days 00:00:16.570000	-0.36967
0 days 00:00:16.580000	-0.45273500000000005
0 days 00:00:16.590000	-0.10643699999999999
0 days 00:00:16.600000	-0.134425
0 days 00:00:16.610000	-0.300534
0 days 00:00:16.620000	-0.298358
0 days 00:00:16.630000	-0.245612
0 days 00:00:16.640000	-0.201786
0 days 00:00:16.650000	-0.13994
0 days 00:00:16.660000	-0.034411000000000004
0 days 00:00:16.670000	0.11065
0 days 00:00:16.680000	0.208242
0 days 00:00:16.690000	0.22835300000000003
0 days 00:00:16.700000	0.194508
0 days 00:00:16.710000	0.13861300000000001
0 days 00:00:16.720000	0.103592
0 days 00:00:16.730000	0.074456
0 days 00:00:16.740000	0.067022
0 days 00:00:16.750000	0.06739500000000001
0 days 00:00:16.760000	0.0769
0 days 00:00:16.770000	0.07674299999999999
0 days 00:00:16.780000	0.070753
0 days 00:00:16.790000	0.05355599999999999
0 days 00:00:16.800000	0.040494
0 days 00:00:16.810000	0.029202999999999996
0 days 00:00:16.820000	0.014291
0 days 00:00:16.830000	0.001666
0 days 00:00:16.840000	-0.003927
0 days 00:00:16.850000	-0.012874000000000002
0 days 00:00:16.860000	-0.013572999999999998
0 days 00:00:16.870000	-0.015913
0 days 00:00:16.880000	-0.011746
0 days 00:00:16.890000	-0.005876
0 days 00:00:16.900000	-0.003699
0 days 00:00:16.910000	6.2e-05
0 days 00:00:16.920000	0.011206
0 days 00:00:16.930000	0.021461
0 days 00:00:16.940000	0.0328
0 days 00:00:16.950000	0.043833
0 days 00:00:16.960000	0.045314
0 days 00:00:16.970000	0.052941999999999996
0 days 00:00:16.980000	0.055896
0 days 00:00:16.990000	0.053372
0 days 00:00:17	0.057107000000000005
0 days 00:00:17.010000	0.062301999999999996
0 days 00:00:17.020000	0.06765
0 days 00:00:17.030000	0.07597000000000001
0 days 00:00:17.040000	0.07712000000000001
0 days 00:00:17.050000	0.078735
0 days 00:00:17.060000	0.076477
0 days 00:00:17.070000	0.07677300000000001
0 days 00:00:17.080000	0.070389
0 days 00:00:17.090000	0.06897
0 days 00:00:17.100000	0.06487799999999999
0 days 00:00:17.110000	0.054428
0 days 00:00:17.120000	0.054086
0 days 00:00:17.130000	0.054725
0 days 00:00:17.140000	0.052740999999999996
0 days 00:00:17.150000	0.054095000000000004
0 days 00:00:17.160000	0.053480999999999994
0 days 00:00:17.170000	0.046818
0 days 00:00:17.180000	0.042707999999999996
0 days 00:00:17.190000	0.035407
0 days 00:00:17.200000	0.007759
0 days 00:00:17.210000	-0.035499
0 days 00:00:17.220000	-0.082982
0 days 00:00:17.230000	-0.161416
0 days 00:00:17.240000	-0.282019
0 days 00:00:17.250000	-0.398226
0 days 00:00:17.260000	-0.524988
0 days 00:00:17.270000	-0.648402
0 days 00:00:17.280000	-0.785756
0 days 00:00:17.290000	-0.9366690000000001
0 days 00:00:17.300000	-1.094174
0 days 00:00:17.310000	-1.261802
0 days 00:00:17.320000	-1.4116469999999999
0 days 00:00:17.330000	-1.570909
0 days 00:00:17.340000	-1.736695
0 days 00:00:17.350000	-1.901128
0 days 00:00:17.360000	-2.059548
0 days 00:00:17.370000	-2.180991
0 days 00:00:17.380000	-2.197772
0 days 00:00:17.390000	-2.1147560000000003
0 days 00:00:17.400000	-1.9797639999999999
0 days 00:00:17.410000	-1.835663
0 days 00:00:17.420000	-1.67562
0 days 00:00:17.430000	-1.488492
0 days 00:00:17.440000	-1.281551
0 days 00:00:17.450000	-1.06174
0 days 00:00:17.460000	-0.8192219999999999
0 days 00:00:17.470000	-0.594672
0 days 00:00:17.480000	-0.374135
0 days 00:00:17.490000	-0.088503
0 days 00:00:17.500000	0.49359200000000003
0 days 00:00:17.510000	1.106616
0 days 00:00:17.520000	2.016465
0 days 00:00:17.530000	2.669665
0 days 00:00:17.540000	2.771935
0 days 00:00:17.550000	2.8245810000000002
0 days 00:00:17.560000	2.808991
0 days 00:00:17.570000	2.559499
0 days 00:00:17.580000	2.133753
0 days 00:00:17.590000	1.6742970000000001
0 days 00:00:17.600000	1.248397
0 days 00:00:17.610000	0.869293
0 days 00:00:17.620000	0.576382
0 days 00:00:17.630000	0.394735
0 days 00:00:17.640000	0.30888000000000004
0 days 00:00:17.650000	0.325654
0 days 00:00:17.660000	0.41195299999999996
0 days 00:00:17.670000	0.552207
0 days 00:00:17.680000	0.7109340000000001
0 days 00:00:17.690000	0.878144
0 days 00:00:17.700000	1.0299260000000001
0 days 00:00:17.710000	1.1472360000000001
0 days 00:00:17.720000	1.23183
0 days 00:00:17.730000	1.289499
0 days 00:00:17.740000	1.327352
0 days 00:00:17.750000	1.358103
0 days 00:00:17.760000	1.353987
0 days 00:00:17.770000	1.3280399999999999
0 days 00:00:17.780000	1.2563090000000001
0 days 00:00:17.790000	1.140515
0 days 00:00:17.800000	1.018263
0 days 00:00:17.810000	0.864642
0 days 00:00:17.820000	0.717104
0 days 00:00:17.830000	0.600376
0 days 00:00:17.840000	0.49036599999999997
0 days 00:00:17.850000	0.386851
0 days 00:00:17.860000	0.308223
0 days 00:00:17.870000	0.24675300000000003
0 days 00:00:17.880000	0.203488
0 days 00:00:17.890000	0.17264200000000002
0 days 00:00:17.900000	0.145821
0 days 00:00:17.910000	0.137633
0 days 00:00:17.920000	0.140335
0 days 00:00:17.930000	0.149904
0 days 00:00:17.940000	0.16129100000000002
0 days 00:00:17.950000	0.16653099999999998
0 days 00:00:17.960000	0.158967
0 days 00:00:17.970000	0.133427
0 days 00:00:17.980000	0.109498
0 days 00:00:17.990000	0.07169
0 days 00:00:18	0.016679
0 days 00:00:18.010000	-0.036955
0 days 00:00:18.020000	-0.078585
0 days 00:00:18.030000	-0.12801700000000002
0 days 00:00:18.040000	-0.376521
0 days 00:00:18.050000	-0.9860549999999999
0 days 00:00:18.060000	-1.025425
0 days 00:00:18.070000	-1.027938
0 days 00:00:18.080000	-0.940839
0 days 00:00:18.090000	-1.043242
0 days 00:00:18.100000	-1.0214809999999999
0 days 00:00:18.110000	-0.8680979999999999
0 days 00:00:18.120000	-0.738193
0 days 00:00:18.130000	-0.692869
0 days 00:00:18.140000	-0.7285699999999999
0 days 00:00:18.150000	-0.7649229999999999
0 days 00:00:18.160000	-0.584213
0 days 00:00:18.170000	-0.542247
0 days 00:00:18.180000	-0.501865
0 days 00:00:18.190000	-0.42389499999999997
0 days 00:00:18.200000	-0.358636
0 days 00:00:18.210000	-0.258956
0 days 00:00:18.220000	-0.222523
0 days 00:00:18.230000	-0.177814
0 days 00:00:18.240000	-0.144831
0 days 00:00:18.250000	-0.111627
0 days 00:00:18.260000	-0.086786
0 days 00:00:18.270000	-0.055167999999999995
0 days 00:00:18.280000	-0.024066
0 days 00:00:18.290000	0.022061
0 days 00:00:18.300000	0.077557
0 days 00:00:18.310000	0.087378
0 days 00:00:18.320000	0.0985
0 days 00:00:18.330000	0.092209
0 days 00:00:18.340000	0.080515
0 days 00:00:18.350000	0.062038
0 days 00:00:18.360000	0.05140700000000001
0 days 00:00:18.370000	0.033548
0 days 00:00:18.380000	0.018024000000000002
0 days 00:00:18.390000	0.001342
0 days 00:00:18.400000	-0.00946
0 days 00:00:18.410000	-0.018304
0 days 00:00:18.420000	-0.023488
0 days 00:00:18.430000	-0.026652
0 days 00:00:18.440000	-0.020324000000000002
0 days 00:00:18.450000	-0.015087
0 days 00:00:18.460000	-0.006451
0 days 00:00:18.470000	-0.003686
0 days 00:00:18.480000	0.008033
0 days 00:00:18.490000	0.012398000000000001
0 days 00:00:18.500000	0.02056
0 days 00:00:18.510000	0.027445999999999998
0 days 00:00:18.520000	0.036816
0 days 00:00:18.530000	0.041964
0 days 00:00:18.540000	0.047679
0 days 00:00:18.550000	0.049855000000000003
0 days 00:00:18.560000	0.057395
0 days 00:00:18.570000	0.06646
0 days 00:00:18.580000	0.073994
0 days 00:00:18.590000	0.08455800000000001
0 days 00:00:18.600000	0.09163500000000001
0 days 00:00:18.610000	0.100414
0 days 00:00:18.620000	0.09661900000000001
0 days 00:00:18.630000	0.098202
0 days 00:00:18.640000	0.10192899999999999
0 days 00:00:18.650000	0.100366
0 days 00:00:18.660000	0.099553
0 days 00:00:18.670000	0.102274
0 days 00:00:18.680000	0.098498
0 days 00:00:18.690000	0.103176
0 days 00:00:18.700000	0.096305
0 days 00:00:18.710000	0.094544
0 days 00:00:18.720000	0.09353099999999999
0 days 00:00:18.730000	0.063419
0 days 00:00:18.740000	0.041672
0 days 00:00:18.750000	0.010893
0 days 00:00:18.760000	-0.02428
0 days 00:00:18.770000	-0.058466
0 days 00:00:18.780000	-0.088102
0 days 00:00:18.790000	-0.128423
0 days 00:00:18.800000	-0.16659000000000002
0 days 00:00:18.810000	-0.22207399999999997
0 days 00:00:18.820000	-0.29082399999999997
0 days 00:00:18.830000	-0.374848
0 days 00:00:18.840000	-0.474817
0 days 00:00:18.850000	-0.5799890000000001
0 days 00:00:18.860000	-0.704365
0 days 00:00:18.870000	-0.832779
0 days 00:00:18.880000	-0.961518
0 days 00:00:18.890000	-1.09295
0 days 00:00:18.900000	-1.2216049999999998
0 days 00:00:18.910000	-1.3406770000000001
0 days 00:00:18.920000	-1.456809
0 days 00:00:18.930000	-1.553555
0 days 00:00:18.940000	-1.622007
0 days 00:00:18.950000	-1.6778
0 days 00:00:18.960000	-1.714816
0 days 00:00:18.970000	-1.695356
0 days 00:00:18.980000	-1.589045
0 days 00:00:18.990000	-1.387398
0 days 00:00:19	-1.148539
0 days 00:00:19.010000	-0.909151
0 days 00:00:19.020000	-0.688928
0 days 00:00:19.030000	-0.481696
0 days 00:00:19.040000	-0.296919
0 days 00:00:19.050000	-0.106406
0 days 00:00:19.060000	0.060313
0 days 00:00:19.070000	0.240898
0 days 00:00:19.080000	0.47892399999999996
0 days 00:00:19.090000	0.7562760000000001
0 days 00:00:19.100000	1.067487
0 days 00:00:19.110000	1.429637
0 days 00:00:19.120000	1.826704
0 days 00:00:19.130000	1.821136
0 days 00:00:19.140000	1.658088
0 days 00:00:19.150000	1.5552780000000002
0 days 00:00:19.160000	1.371992
0 days 00:00:19.170000	1.1048559999999998
0 days 00:00:19.180000	0.8427899999999999
0 days 00:00:19.190000	0.605245
0 days 00:00:19.200000	0.4053
0 days 00:00:19.210000	0.265293
0 days 00:00:19.220000	0.202283
0 days 00:00:19.230000	0.193629
0 days 00:00:19.240000	0.21228200000000003
0 days 00:00:19.250000	0.27429899999999996
0 days 00:00:19.260000	0.38293499999999997
0 days 00:00:19.270000	0.511575
0 days 00:00:19.280000	0.64185
0 days 00:00:19.290000	0.762256
0 days 00:00:19.300000	0.8609129999999999
0 days 00:00:19.310000	0.901965
0 days 00:00:19.320000	0.8611979999999999
0 days 00:00:19.330000	0.7772600000000001
0 days 00:00:19.340000	0.674099
0 days 00:00:19.350000	0.552171
0 days 00:00:19.360000	0.417998
0 days 00:00:19.370000	0.324454
0 days 00:00:19.380000	-0.143573
0 days 00:00:19.390000	-0.48357799999999995
0 days 00:00:19.400000	-0.374717
0 days 00:00:19.410000	-0.47278100000000006
0 days 00:00:19.420000	-0.47258500000000003
0 days 00:00:19.430000	-0.3619
0 days 00:00:19.440000	-0.26569899999999996
0 days 00:00:19.450000	-0.034105
0 days 00:00:19.460000	-0.16638699999999998
0 days 00:00:19.470000	-0.13792000000000001
0 days 00:00:19.480000	-0.088421
0 days 00:00:19.490000	-0.073804
0 days 00:00:19.500000	-0.055376999999999996
0 days 00:00:19.510000	-0.052735000000000004
0 days 00:00:19.520000	-0.041961
0 days 00:00:19.530000	-0.043623
0 days 00:00:19.540000	-0.053314999999999994
0 days 00:00:19.550000	-0.070174
0 days 00:00:19.560000	-0.08127000000000001
0 days 00:00:19.570000	-0.075748
0 days 00:00:19.580000	-0.053723
0 days 00:00:19.590000	-0.010269
0 days 00:00:19.600000	0.058302
0 days 00:00:19.610000	0.13199
0 days 00:00:19.620000	0.185293
0 days 00:00:19.630000	0.21685700000000002
0 days 00:00:19.640000	0.21554099999999998
0 days 00:00:19.650000	0.20054
0 days 00:00:19.660000	0.162247
0 days 00:00:19.670000	0.132907
0 days 00:00:19.680000	0.098966
0 days 00:00:19.690000	0.065928
0 days 00:00:19.700000	0.032535
0 days 00:00:19.710000	0.005051
0 days 00:00:19.720000	-0.013786000000000001
0 days 00:00:19.730000	-0.030366000000000004
0 days 00:00:19.740000	-0.033833999999999996
0 days 00:00:19.750000	-0.043889
0 days 00:00:19.760000	-0.038697
0 days 00:00:19.770000	-0.042306
0 days 00:00:19.780000	-0.038728
0 days 00:00:19.790000	-0.033216
0 days 00:00:19.800000	-0.040994
0 days 00:00:19.810000	-0.037256
0 days 00:00:19.820000	-0.025830000000000002
0 days 00:00:19.830000	-0.019338
0 days 00:00:19.840000	0.003361
0 days 00:00:19.850000	0.007581
0 days 00:00:19.860000	0.019691
0 days 00:00:19.870000	0.025372
0 days 00:00:19.880000	0.03048
0 days 00:00:19.890000	0.033997
0 days 00:00:19.900000	0.030525999999999998
0 days 00:00:19.910000	0.031626
0 days 00:00:19.920000	0.027594999999999998
0 days 00:00:19.930000	0.014797
0 days 00:00:19.940000	-0.009772
0 days 00:00:19.950000	-0.041824
0 days 00:00:19.960000	-0.12388900000000001
0 days 00:00:19.970000	-0.184281
0 days 00:00:19.980000	-0.222477
0 days 00:00:19.990000	-0.26816799999999996
0 days 00:00:20	-0.29423
0 days 00:00:20.010000	-0.319241
0 days 00:00:20.020000	-0.34118200000000004
0 days 00:00:20.030000	-0.359154
0 days 00:00:20.040000	-0.37050500000000003
0 days 00:00:20.050000	-0.380795
0 days 00:00:20.060000	-0.392041
0 days 00:00:20.070000	-0.398721
0 days 00:00:20.080000	-0.40589400000000003
0 days 00:00:20.090000	-0.42758500000000005
0 days 00:00:20.100000	-0.44071499999999997
0 days 00:00:20.110000	-0.458225
0 days 00:00:20.120000	-0.475495
0 days 00:00:20.130000	-0.517937
0 days 00:00:20.140000	-0.615016
0 days 00:00:20.150000	-0.742082
0 days 00:00:20.160000	-0.906272
0 days 00:00:20.170000	-1.1027559999999998
0 days 00:00:20.180000	-1.3346209999999998
0 days 00:00:20.190000	-1.578991
0 days 00:00:20.200000	-1.827277
0 days 00:00:20.210000	-2.074023
0 days 00:00:20.220000	-2.278134
0 days 00:00:20.230000	-2.418662
0 days 00:00:20.240000	-2.4547849999999998
0 days 00:00:20.250000	-2.385398
0 days 00:00:20.260000	-2.2421759999999997
0 days 00:00:20.270000	-2.0568869999999997
0 days 00:00:20.280000	-1.847906
0 days 00:00:20.290000	-1.578742
0 days 00:00:20.300000	-1.298298
0 days 00:00:20.310000	-1.021915
0 days 00:00:20.320000	-0.755106
0 days 00:00:20.330000	-0.505889
0 days 00:00:20.340000	-0.299619
0 days 00:00:20.350000	-0.064726
0 days 00:00:20.360000	0.34734499999999996
0 days 00:00:20.370000	0.8961809999999999
0 days 00:00:20.380000	1.495154
0 days 00:00:20.390000	1.995441
0 days 00:00:20.400000	1.8972919999999998
0 days 00:00:20.410000	1.811245
0 days 00:00:20.420000	1.753426
0 days 00:00:20.430000	1.438959
0 days 00:00:20.440000	1.112579
0 days 00:00:20.450000	0.954989
0 days 00:00:20.460000	0.8084319999999999
0 days 00:00:20.470000	0.704341
0 days 00:00:20.480000	0.720159
0 days 00:00:20.490000	0.8270719999999999
0 days 00:00:20.500000	0.973925
0 days 00:00:20.510000	1.1953040000000001
0 days 00:00:20.520000	1.445575
0 days 00:00:20.530000	1.677166
0 days 00:00:20.540000	1.873134
0 days 00:00:20.550000	1.9985959999999998
0 days 00:00:20.560000	2.032241
0 days 00:00:20.570000	2.0157599999999998
0 days 00:00:20.580000	1.9443
0 days 00:00:20.590000	1.802501
0 days 00:00:20.600000	1.608218
0 days 00:00:20.610000	1.370896
0 days 00:00:20.620000	1.124692
0 days 00:00:20.630000	0.8923610000000001
0 days 00:00:20.640000	0.685076
0 days 00:00:20.650000	0.5303260000000001
0 days 00:00:20.660000	0.432133
0 days 00:00:20.670000	0.366841
0 days 00:00:20.680000	0.314792
0 days 00:00:20.690000	0.269881
0 days 00:00:20.700000	0.235248
0 days 00:00:20.710000	0.22040300000000002
0 days 00:00:20.720000	0.205429
0 days 00:00:20.730000	0.170569
0 days 00:00:20.740000	0.147117
0 days 00:00:20.750000	0.121849
0 days 00:00:20.760000	0.081942
0 days 00:00:20.770000	0.032323000000000005
0 days 00:00:20.780000	-0.008957
0 days 00:00:20.790000	-0.052611
0 days 00:00:20.800000	-0.12320899999999999
0 days 00:00:20.810000	-0.8672690000000001
0 days 00:00:20.820000	-0.8982399999999999
0 days 00:00:20.830000	-1.127159
0 days 00:00:20.840000	-1.4327379999999998
0 days 00:00:20.850000	-0.8506450000000001
0 days 00:00:20.860000	-0.317838
0 days 00:00:20.870000	-0.257592
0 days 00:00:20.880000	-0.3082
0 days 00:00:20.890000	-0.286445
0 days 00:00:20.900000	-0.159505
0 days 00:00:20.910000	-0.173454
0 days 00:00:20.920000	-0.15853499999999998
0 days 00:00:20.930000	-0.12545599999999998
0 days 00:00:20.940000	-0.09278
0 days 00:00:20.950000	-0.07493999999999999
0 days 00:00:20.960000	-0.065481
0 days 00:00:20.970000	-0.071549
0 days 00:00:20.980000	-0.066626
0 days 00:00:20.990000	-0.052030999999999994
0 days 00:00:21	-0.039645
0 days 00:00:21.010000	-0.019737
0 days 00:00:21.020000	-0.0028510000000000002
0 days 00:00:21.030000	0.015456999999999999
0 days 00:00:21.040000	0.031195
0 days 00:00:21.050000	0.040499
0 days 00:00:21.060000	0.039771
0 days 00:00:21.070000	0.034838
0 days 00:00:21.080000	0.026742000000000002
0 days 00:00:21.090000	0.024496
0 days 00:00:21.100000	0.017056
0 days 00:00:21.110000	0.020914
0 days 00:00:21.120000	0.024158000000000002
0 days 00:00:21.130000	0.022001
0 days 00:00:21.140000	0.019756
0 days 00:00:21.150000	0.01314
0 days 00:00:21.160000	0.009124
0 days 00:00:21.170000	0.003201
0 days 00:00:21.180000	0.007436
0 days 00:00:21.190000	0.0032240000000000003
0 days 00:00:21.200000	0.002098
0 days 00:00:21.210000	0.003721
0 days 00:00:21.220000	0.004647999999999999
0 days 00:00:21.230000	0.002486
0 days 00:00:21.240000	0.001127
0 days 00:00:21.250000	0.004091
0 days 00:00:21.260000	0.019168
0 days 00:00:21.270000	0.034318
0 days 00:00:21.280000	0.036139
0 days 00:00:21.290000	0.040878
0 days 00:00:21.300000	0.049128
0 days 00:00:21.310000	0.051210000000000006
0 days 00:00:21.320000	0.056692
0 days 00:00:21.330000	0.059306
0 days 00:00:21.340000	0.06410199999999999
0 days 00:00:21.350000	0.07773300000000001
0 days 00:00:21.360000	0.0896
0 days 00:00:21.370000	0.09724
0 days 00:00:21.380000	0.090428
0 days 00:00:21.390000	0.090722
0 days 00:00:21.400000	0.089176
0 days 00:00:21.410000	0.08832899999999999
0 days 00:00:21.420000	0.08569500000000001
0 days 00:00:21.430000	0.079067
0 days 00:00:21.440000	0.069448
0 days 00:00:21.450000	0.062417999999999994
0 days 00:00:21.460000	0.050463
0 days 00:00:21.470000	0.037835
0 days 00:00:21.480000	0.025751999999999997
0 days 00:00:21.490000	0.018803999999999998
0 days 00:00:21.500000	-0.005553
0 days 00:00:21.510000	-0.016484
0 days 00:00:21.520000	-0.034525
0 days 00:00:21.530000	-0.056720000000000007
0 days 00:00:21.540000	-0.08889
0 days 00:00:21.550000	-0.122775
0 days 00:00:21.560000	-0.170269
0 days 00:00:21.570000	-0.25588299999999997
0 days 00:00:21.580000	-0.38222399999999995
0 days 00:00:21.590000	-0.5401279999999999
0 days 00:00:21.600000	-0.703044
0 days 00:00:21.610000	-0.871649
0 days 00:00:21.620000	-1.034376
0 days 00:00:21.630000	-1.195653
0 days 00:00:21.640000	-1.3552680000000001
0 days 00:00:21.650000	-1.529752
0 days 00:00:21.660000	-1.6865150000000002
0 days 00:00:21.670000	-1.794452
0 days 00:00:21.680000	-1.847836
0 days 00:00:21.690000	-1.86068
0 days 00:00:21.700000	-1.8101610000000001
0 days 00:00:21.710000	-1.6829319999999999
0 days 00:00:21.720000	-1.467234
0 days 00:00:21.730000	-1.219862
0 days 00:00:21.740000	-1.016349
0 days 00:00:21.750000	-0.871084
0 days 00:00:21.760000	-0.732746
0 days 00:00:21.770000	-0.611943
0 days 00:00:21.780000	-0.483393
0 days 00:00:21.790000	-0.379134
0 days 00:00:21.800000	-0.29172
0 days 00:00:21.810000	-0.189986
0 days 00:00:21.820000	0.024141
0 days 00:00:21.830000	0.316918
0 days 00:00:21.840000	0.696709
0 days 00:00:21.850000	1.25196
0 days 00:00:21.860000	1.405943
0 days 00:00:21.870000	1.4160620000000002
0 days 00:00:21.880000	1.477922
0 days 00:00:21.890000	1.408444
0 days 00:00:21.900000	1.2255909999999999
0 days 00:00:21.910000	1.04685
0 days 00:00:21.920000	0.889645
0 days 00:00:21.930000	0.742103
0 days 00:00:21.940000	0.631095
0 days 00:00:21.950000	0.577874
0 days 00:00:21.960000	0.597729
0 days 00:00:21.970000	0.686751
0 days 00:00:21.980000	0.824483
0 days 00:00:21.990000	0.978466
0 days 00:00:22	1.1322969999999999
0 days 00:00:22.010000	1.275724
0 days 00:00:22.020000	1.369449
0 days 00:00:22.030000	1.3968
0 days 00:00:22.040000	1.365476
0 days 00:00:22.050000	1.272307
0 days 00:00:22.060000	1.100784
0 days 00:00:22.070000	0.8686450000000001
0 days 00:00:22.080000	0.650802
0 days 00:00:22.090000	0.45084399999999997
0 days 00:00:22.100000	0.26414899999999997
0 days 00:00:22.110000	0.130003
0 days 00:00:22.120000	0.05915
0 days 00:00:22.130000	0.031943
0 days 00:00:22.140000	0.047739
0 days 00:00:22.150000	-0.36812
0 days 00:00:22.160000	-0.605949
0 days 00:00:22.170000	-0.452426
0 days 00:00:22.180000	-0.575072
0 days 00:00:22.190000	-0.397047
0 days 00:00:22.200000	0.003394
0 days 00:00:22.210000	-0.27105799999999997
0 days 00:00:22.220000	-0.224469
0 days 00:00:22.230000	-0.235173
0 days 00:00:22.240000	-0.188112
0 days 00:00:22.250000	-0.191774
0 days 00:00:22.260000	-0.158707
0 days 00:00:22.270000	-0.124366
0 days 00:00:22.280000	-0.088185
0 days 00:00:22.290000	-0.077819
0 days 00:00:22.300000	-0.07438
0 days 00:00:22.310000	-0.072904
0 days 00:00:22.320000	-0.056741999999999994
0 days 00:00:22.330000	-0.040683
0 days 00:00:22.340000	0.001854
0 days 00:00:22.350000	0.04459
0 days 00:00:22.360000	0.086988
0 days 00:00:22.370000	0.11367100000000001
0 days 00:00:22.380000	0.11926500000000001
0 days 00:00:22.390000	0.108867
0 days 00:00:22.400000	0.100152
0 days 00:00:22.410000	0.084284
0 days 00:00:22.420000	0.067577
0 days 00:00:22.430000	0.058418
0 days 00:00:22.440000	0.04389
0 days 00:00:22.450000	0.035026999999999996
0 days 00:00:22.460000	0.029873
0 days 00:00:22.470000	0.023331
0 days 00:00:22.480000	0.016316999999999998
0 days 00:00:22.490000	0.009761
0 days 00:00:22.500000	0.002614
0 days 00:00:22.510000	0.002013
0 days 00:00:22.520000	0.0022960000000000003
0 days 00:00:22.530000	0.005052
0 days 00:00:22.540000	0.016811000000000003
0 days 00:00:22.550000	0.022791
0 days 00:00:22.560000	0.028310000000000002
0 days 00:00:22.570000	0.042845999999999995
0 days 00:00:22.580000	0.047741000000000006
0 days 00:00:22.590000	0.053247
0 days 00:00:22.600000	0.061359000000000004
0 days 00:00:22.610000	0.066564
0 days 00:00:22.620000	0.071002
0 days 00:00:22.630000	0.075408
0 days 00:00:22.640000	0.076
0 days 00:00:22.650000	0.075811
0 days 00:00:22.660000	0.077452
0 days 00:00:22.670000	0.079843
0 days 00:00:22.680000	0.077798
0 days 00:00:22.690000	0.078649
0 days 00:00:22.700000	0.081329
0 days 00:00:22.710000	0.080203
0 days 00:00:22.720000	0.078604
0 days 00:00:22.730000	0.079609
0 days 00:00:22.740000	0.077266
0 days 00:00:22.750000	0.077948
0 days 00:00:22.760000	0.074995
0 days 00:00:22.770000	0.072042
0 days 00:00:22.780000	0.064358
0 days 00:00:22.790000	0.056234000000000006
0 days 00:00:22.800000	0.044594
0 days 00:00:22.810000	0.040877
0 days 00:00:22.820000	0.018882
0 days 00:00:22.830000	-0.00908
0 days 00:00:22.840000	-0.046096
0 days 00:00:22.850000	-0.082945
0 days 00:00:22.860000	-0.130694
0 days 00:00:22.870000	-0.214131
0 days 00:00:22.880000	-0.334129
0 days 00:00:22.890000	-0.443916
0 days 00:00:22.900000	-0.565824
0 days 00:00:22.910000	-0.6911069999999999
0 days 00:00:22.920000	-0.8196559999999999
0 days 00:00:22.930000	-0.9572370000000001
0 days 00:00:22.940000	-1.108371
0 days 00:00:22.950000	-1.248959
0 days 00:00:22.960000	-1.3847200000000002
0 days 00:00:22.970000	-1.509399
0 days 00:00:22.980000	-1.6606610000000002
0 days 00:00:22.990000	-1.807134
0 days 00:00:23	-1.928479
0 days 00:00:23.010000	-2.0272349999999997
0 days 00:00:23.020000	-2.0758349999999997
0 days 00:00:23.030000	-2.052634
0 days 00:00:23.040000	-1.916149
0 days 00:00:23.050000	-1.7392889999999999
0 days 00:00:23.060000	-1.532083
0 days 00:00:23.070000	-1.321988
0 days 00:00:23.080000	-1.096133
0 days 00:00:23.090000	-0.8655639999999999
0 days 00:00:23.100000	-0.631314
0 days 00:00:23.110000	-0.40366599999999997
0 days 00:00:23.120000	-0.204595
0 days 00:00:23.130000	-0.020723
0 days 00:00:23.140000	0.16068
0 days 00:00:23.150000	0.394917
0 days 00:00:23.160000	0.771015
0 days 00:00:23.170000	1.1523139999999998
0 days 00:00:23.180000	1.585104
0 days 00:00:23.190000	2.127733
0 days 00:00:23.200000	2.16106
0 days 00:00:23.210000	1.969454
0 days 00:00:23.220000	1.840242
0 days 00:00:23.230000	1.592924
0 days 00:00:23.240000	1.209768
0 days 00:00:23.250000	0.860608
0 days 00:00:23.260000	0.585731
0 days 00:00:23.270000	0.366841
0 days 00:00:23.280000	0.221818
0 days 00:00:23.290000	0.171329
0 days 00:00:23.300000	0.217543
0 days 00:00:23.310000	0.37056500000000003
0 days 00:00:23.320000	0.582433
0 days 00:00:23.330000	0.8110189999999999
0 days 00:00:23.340000	1.018799
0 days 00:00:23.350000	1.176585
0 days 00:00:23.360000	1.27674
0 days 00:00:23.370000	1.339318
0 days 00:00:23.380000	1.321513
0 days 00:00:23.390000	1.223
0 days 00:00:23.400000	1.0786440000000002
0 days 00:00:23.410000	0.8815629999999999
0 days 00:00:23.420000	0.686139
0 days 00:00:23.430000	0.51583
0 days 00:00:23.440000	0.38500500000000004
0 days 00:00:23.450000	0.29129099999999997
0 days 00:00:23.460000	0.23090700000000003
0 days 00:00:23.470000	0.194125
0 days 00:00:23.480000	0.168364
0 days 00:00:23.490000	0.142985
0 days 00:00:23.500000	0.129082
0 days 00:00:23.510000	0.149646
0 days 00:00:23.520000	0.16612000000000002
0 days 00:00:23.530000	0.198968
0 days 00:00:23.540000	0.220281
0 days 00:00:23.550000	0.228429
0 days 00:00:23.560000	0.202362
0 days 00:00:23.570000	-0.190207
0 days 00:00:23.580000	-0.332855
0 days 00:00:23.590000	-0.460125
0 days 00:00:23.600000	-0.703091
0 days 00:00:23.610000	-0.7725420000000001
0 days 00:00:23.620000	-0.256676
0 days 00:00:23.630000	-0.111729
0 days 00:00:23.640000	-0.287199
0 days 00:00:23.650000	-0.26195100000000004
0 days 00:00:23.660000	-0.248783
0 days 00:00:23.670000	-0.1944
0 days 00:00:23.680000	-0.22893400000000003
0 days 00:00:23.690000	-0.172118
0 days 00:00:23.700000	-0.144402
0 days 00:00:23.710000	-0.118828
0 days 00:00:23.720000	-0.10119700000000001
0 days 00:00:23.730000	-0.084506
0 days 00:00:23.740000	-0.077626
0 days 00:00:23.750000	-0.061730999999999994
0 days 00:00:23.760000	-0.040812
0 days 00:00:23.770000	-0.022131
0 days 00:00:23.780000	-0.011983
0 days 00:00:23.790000	-0.003191
0 days 00:00:23.800000	0.012323
0 days 00:00:23.810000	0.029637
0 days 00:00:23.820000	0.045600999999999996
0 days 00:00:23.830000	0.060014
0 days 00:00:23.840000	0.06576599999999999
0 days 00:00:23.850000	0.070176
0 days 00:00:23.860000	0.073309
0 days 00:00:23.870000	0.069773
0 days 00:00:23.880000	0.063206
0 days 00:00:23.890000	0.063964
0 days 00:00:23.900000	0.055061
0 days 00:00:23.910000	0.046741000000000005
0 days 00:00:23.920000	0.02249
0 days 00:00:23.930000	0.007737000000000001
0 days 00:00:23.940000	-0.006645
0 days 00:00:23.950000	-0.017113999999999997
0 days 00:00:23.960000	-0.016918
0 days 00:00:23.970000	-0.010381999999999999
0 days 00:00:23.980000	-0.005518
0 days 00:00:23.990000	0.0035450000000000004
0 days 00:00:24	0.011519
0 days 00:00:24.010000	0.021828999999999998
0 days 00:00:24.020000	0.034679
0 days 00:00:24.030000	0.046883999999999995
0 days 00:00:24.040000	0.056923
0 days 00:00:24.050000	0.06349500000000001
0 days 00:00:24.060000	0.070689
0 days 00:00:24.070000	0.07510700000000001
0 days 00:00:24.080000	0.07022
0 days 00:00:24.090000	0.076056
0 days 00:00:24.100000	0.07979299999999999
0 days 00:00:24.110000	0.081742
0 days 00:00:24.120000	0.079223
0 days 00:00:24.130000	0.080522
0 days 00:00:24.140000	0.079044
0 days 00:00:24.150000	0.077637
0 days 00:00:24.160000	0.082092
0 days 00:00:24.170000	0.079544
0 days 00:00:24.180000	0.086296
0 days 00:00:24.190000	0.085302
0 days 00:00:24.200000	0.086913
0 days 00:00:24.210000	0.086412
0 days 00:00:24.220000	0.082122
0 days 00:00:24.230000	0.077971
0 days 00:00:24.240000	0.060784000000000005
0 days 00:00:24.250000	0.045459
0 days 00:00:24.260000	0.027866000000000002
0 days 00:00:24.270000	0.006696
0 days 00:00:24.280000	-0.011089
0 days 00:00:24.290000	-0.036239
0 days 00:00:24.300000	-0.06097999999999999
0 days 00:00:24.310000	-0.10528299999999999
0 days 00:00:24.320000	-0.15373499999999998
0 days 00:00:24.330000	-0.225314
0 days 00:00:24.340000	-0.31952800000000003
0 days 00:00:24.350000	-0.431648
0 days 00:00:24.360000	-0.5546479999999999
0 days 00:00:24.370000	-0.6895
0 days 00:00:24.380000	-0.8500469999999999
0 days 00:00:24.390000	-1.034443
0 days 00:00:24.400000	-1.223531
0 days 00:00:24.410000	-1.414896
0 days 00:00:24.420000	-1.583753
0 days 00:00:24.430000	-1.7494610000000002
0 days 00:00:24.440000	-1.9061810000000001
0 days 00:00:24.450000	-2.030944
0 days 00:00:24.460000	-2.114966
0 days 00:00:24.470000	-2.140175
0 days 00:00:24.480000	-2.096283
0 days 00:00:24.490000	-1.9653909999999999
0 days 00:00:24.500000	-1.716346
0 days 00:00:24.510000	-1.450972
0 days 00:00:24.520000	-1.222901
0 days 00:00:24.530000	-0.9934850000000001
0 days 00:00:24.540000	-0.779207
0 days 00:00:24.550000	-0.5601659999999999
0 days 00:00:24.560000	-0.336941
0 days 00:00:24.570000	-0.123199
0 days 00:00:24.580000	0.08846
0 days 00:00:24.590000	0.295319
0 days 00:00:24.600000	0.5513939999999999
0 days 00:00:24.610000	0.826218
0 days 00:00:24.620000	1.103014
0 days 00:00:24.630000	1.371951
0 days 00:00:24.640000	1.692239
0 days 00:00:24.650000	1.8942900000000003
0 days 00:00:24.660000	1.7342560000000002
0 days 00:00:24.670000	1.5296889999999999
0 days 00:00:24.680000	1.337683
0 days 00:00:24.690000	1.056858
0 days 00:00:24.700000	0.769262
0 days 00:00:24.710000	0.53808
0 days 00:00:24.720000	0.379668
0 days 00:00:24.730000	0.278922
0 days 00:00:24.740000	0.28779899999999997
0 days 00:00:24.750000	0.39300300000000005
0 days 00:00:24.760000	0.5620470000000001
0 days 00:00:24.770000	0.786035
0 days 00:00:24.780000	1.0191629999999998
0 days 00:00:24.790000	1.222599
0 days 00:00:24.800000	1.409216
0 days 00:00:24.810000	1.528087
0 days 00:00:24.820000	1.569423
0 days 00:00:24.830000	1.504584
0 days 00:00:24.840000	1.347696
0 days 00:00:24.850000	1.148992
0 days 00:00:24.860000	0.927059
0 days 00:00:24.870000	0.6833130000000001
0 days 00:00:24.880000	0.46772299999999994
0 days 00:00:24.890000	0.312288
0 days 00:00:24.900000	0.221543
0 days 00:00:24.910000	0.162393
0 days 00:00:24.920000	0.12085499999999999
0 days 00:00:24.930000	0.113419
0 days 00:00:24.940000	0.11976700000000001
0 days 00:00:24.950000	0.129829
0 days 00:00:24.960000	0.163154
0 days 00:00:24.970000	0.189984
0 days 00:00:24.980000	0.225789
0 days 00:00:24.990000	0.258821
0 days 00:00:25	0.017358000000000002
0 days 00:00:25.010000	-0.36252399999999996
0 days 00:00:25.020000	-0.41762
0 days 00:00:25.030000	-0.662808
0 days 00:00:25.040000	-0.862041
0 days 00:00:25.050000	-0.624513
0 days 00:00:25.060000	-0.287882
0 days 00:00:25.070000	-0.314204
0 days 00:00:25.080000	-0.314979
0 days 00:00:25.090000	-0.337834
0 days 00:00:25.100000	-0.298135
0 days 00:00:25.110000	-0.285999
0 days 00:00:25.120000	-0.270825
0 days 00:00:25.130000	-0.229035
0 days 00:00:25.140000	-0.189471
0 days 00:00:25.150000	-0.148507
0 days 00:00:25.160000	-0.112696
0 days 00:00:25.170000	-0.071878
0 days 00:00:25.180000	-0.025639
0 days 00:00:25.190000	0.014731000000000001
0 days 00:00:25.200000	0.060006
0 days 00:00:25.210000	0.090033
0 days 00:00:25.220000	0.11985
0 days 00:00:25.230000	0.135934
0 days 00:00:25.240000	0.133613
0 days 00:00:25.250000	0.128026
0 days 00:00:25.260000	0.114167
0 days 00:00:25.270000	0.085737
0 days 00:00:25.280000	0.060890999999999994
0 days 00:00:25.290000	0.036884
0 days 00:00:25.300000	0.019619
0 days 00:00:25.310000	0.003358
0 days 00:00:25.320000	-0.0022719999999999997
0 days 00:00:25.330000	-0.008491
0 days 00:00:25.340000	-0.010712000000000001
0 days 00:00:25.350000	-0.015106
0 days 00:00:25.360000	-0.01493
0 days 00:00:25.370000	-0.011411
0 days 00:00:25.380000	-0.008998
0 days 00:00:25.390000	-0.000811
0 days 00:00:25.400000	0.00839
0 days 00:00:25.410000	0.021555
0 days 00:00:25.420000	0.037925
0 days 00:00:25.430000	0.044667
0 days 00:00:25.440000	0.059990999999999996
0 days 00:00:25.450000	0.06449099999999999
0 days 00:00:25.460000	0.068603
0 days 00:00:25.470000	0.073449
0 days 00:00:25.480000	0.069587
0 days 00:00:25.490000	0.065201
0 days 00:00:25.500000	0.066326
0 days 00:00:25.510000	0.064117
0 days 00:00:25.520000	0.063766
0 days 00:00:25.530000	0.062245
0 days 00:00:25.540000	0.060089
0 days 00:00:25.550000	0.058617999999999996
0 days 00:00:25.560000	0.055665
0 days 00:00:25.570000	0.048208
0 days 00:00:25.580000	0.044112
0 days 00:00:25.590000	0.040635000000000004
0 days 00:00:25.600000	0.04027
0 days 00:00:25.610000	0.040507
0 days 00:00:25.620000	0.033285
0 days 00:00:25.630000	0.032358
0 days 00:00:25.640000	0.031819
0 days 00:00:25.650000	0.02281
0 days 00:00:25.660000	0.009781
0 days 00:00:25.670000	-0.005117
0 days 00:00:25.680000	-0.034985
0 days 00:00:25.690000	-0.059162
0 days 00:00:25.700000	-0.09150900000000001
0 days 00:00:25.710000	-0.156593
0 days 00:00:25.720000	-0.255432
0 days 00:00:25.730000	-0.339455
0 days 00:00:25.740000	-0.45272399999999996
0 days 00:00:25.750000	-0.567508
0 days 00:00:25.760000	-0.678235
0 days 00:00:25.770000	-0.816779
0 days 00:00:25.780000	-0.9578469999999999
0 days 00:00:25.790000	-1.121322
0 days 00:00:25.800000	-1.2857610000000002
0 days 00:00:25.810000	-1.464536
0 days 00:00:25.820000	-1.665053
0 days 00:00:25.830000	-1.8508380000000002
0 days 00:00:25.840000	-2.0228770000000003
0 days 00:00:25.850000	-2.192109
0 days 00:00:25.860000	-2.311428
0 days 00:00:25.870000	-2.383726
0 days 00:00:25.880000	-2.341647
0 days 00:00:25.890000	-2.1588279999999997
0 days 00:00:25.900000	-1.947905
0 days 00:00:25.910000	-1.702682
0 days 00:00:25.920000	-1.458107
0 days 00:00:25.930000	-1.2312379999999998
0 days 00:00:25.940000	-1.005743
0 days 00:00:25.950000	-0.80457
0 days 00:00:25.960000	-0.6159939999999999
0 days 00:00:25.970000	-0.45871899999999993
0 days 00:00:25.980000	-0.306394
0 days 00:00:25.990000	-0.14823499999999998
0 days 00:00:26	0.072453
0 days 00:00:26.010000	0.504911
0 days 00:00:26.020000	0.9831190000000001
0 days 00:00:26.030000	1.663634
0 days 00:00:26.040000	2.241212
0 days 00:00:26.050000	2.278498
0 days 00:00:26.060000	2.235202
0 days 00:00:26.070000	2.187726
0 days 00:00:26.080000	1.975312
0 days 00:00:26.090000	1.61432
0 days 00:00:26.100000	1.266705
0 days 00:00:26.110000	0.9896879999999999
0 days 00:00:26.120000	0.77385
0 days 00:00:26.130000	0.630849
0 days 00:00:26.140000	0.5849479999999999
0 days 00:00:26.150000	0.599584
0 days 00:00:26.160000	0.700005
0 days 00:00:26.170000	0.859641
0 days 00:00:26.180000	1.036918
0 days 00:00:26.190000	1.208379
0 days 00:00:26.200000	1.346953
0 days 00:00:26.210000	1.460261
0 days 00:00:26.220000	1.544273
0 days 00:00:26.230000	1.5945790000000002
0 days 00:00:26.240000	1.611921
0 days 00:00:26.250000	1.5863639999999999
0 days 00:00:26.260000	1.518565
0 days 00:00:26.270000	1.367234
0 days 00:00:26.280000	1.184583
0 days 00:00:26.290000	1.028777
0 days 00:00:26.300000	0.8669600000000001
0 days 00:00:26.310000	0.71349
0 days 00:00:26.320000	0.612953
0 days 00:00:26.330000	0.544514
0 days 00:00:26.340000	0.47861899999999996
0 days 00:00:26.350000	0.406831
0 days 00:00:26.360000	0.359745
0 days 00:00:26.370000	0.330498
0 days 00:00:26.380000	0.323454
0 days 00:00:26.390000	0.315815
0 days 00:00:26.400000	0.311232
0 days 00:00:26.410000	0.319871
0 days 00:00:26.420000	0.32802
0 days 00:00:26.430000	0.329452
0 days 00:00:26.440000	0.330374
0 days 00:00:26.450000	0.324913
0 days 00:00:26.460000	0.318614
0 days 00:00:26.470000	0.311053
0 days 00:00:26.480000	0.296799
0 days 00:00:26.490000	0.270478
0 days 00:00:26.500000	0.24130300000000002
0 days 00:00:26.510000	0.138876
0 days 00:00:26.520000	-0.129226
0 days 00:00:26.530000	-0.690916
0 days 00:00:26.540000	-0.9523450000000001
0 days 00:00:26.550000	-0.9693209999999999
0 days 00:00:26.560000	-0.709032
0 days 00:00:26.570000	-0.829727
0 days 00:00:26.580000	-0.833501
0 days 00:00:26.590000	-0.675316
0 days 00:00:26.600000	-0.634551
0 days 00:00:26.610000	-0.641961
0 days 00:00:26.620000	-0.654643
0 days 00:00:26.630000	-0.6648310000000001
0 days 00:00:26.640000	-0.503653
0 days 00:00:26.650000	-0.437325
0 days 00:00:26.660000	-0.434076
0 days 00:00:26.670000	-0.406014
0 days 00:00:26.680000	-0.322849
0 days 00:00:26.690000	-0.263295
0 days 00:00:26.700000	-0.202172
0 days 00:00:26.710000	-0.16884200000000002
0 days 00:00:26.720000	-0.133467
0 days 00:00:26.730000	-0.105556
0 days 00:00:26.740000	-0.078801
0 days 00:00:26.750000	-0.051569000000000004
0 days 00:00:26.760000	-0.027541000000000003
0 days 00:00:26.770000	-0.012005
0 days 00:00:26.780000	0.006945999999999999
0 days 00:00:26.790000	0.021176
0 days 00:00:26.800000	0.029526
0 days 00:00:26.810000	0.026212
0 days 00:00:26.820000	0.021144999999999997
0 days 00:00:26.830000	0.014412999999999999
0 days 00:00:26.840000	0.010985
0 days 00:00:26.850000	0.007175
0 days 00:00:26.860000	0.010926
0 days 00:00:26.870000	0.009856
0 days 00:00:26.880000	0.016524
0 days 00:00:26.890000	0.013134999999999999
0 days 00:00:26.900000	0.01898
0 days 00:00:26.910000	0.022002
0 days 00:00:26.920000	0.024143
0 days 00:00:26.930000	0.028932999999999997
0 days 00:00:26.940000	0.028244
0 days 00:00:26.950000	0.030451
0 days 00:00:26.960000	0.029282
0 days 00:00:26.970000	0.031107999999999997
0 days 00:00:26.980000	0.026439999999999998
0 days 00:00:26.990000	0.027492000000000003
0 days 00:00:27	0.030604000000000003
0 days 00:00:27.010000	0.034775
0 days 00:00:27.020000	0.040442
0 days 00:00:27.030000	0.036425
0 days 00:00:27.040000	0.039982
0 days 00:00:27.050000	0.045913999999999996
0 days 00:00:27.060000	0.04603
0 days 00:00:27.070000	0.050364
0 days 00:00:27.080000	0.050772000000000005
0 days 00:00:27.090000	0.054598
0 days 00:00:27.100000	0.058175
0 days 00:00:27.110000	0.049901
0 days 00:00:27.120000	0.054029999999999995
0 days 00:00:27.130000	0.048733
0 days 00:00:27.140000	0.04508
0 days 00:00:27.150000	0.027299
0 days 00:00:27.160000	0.01355
0 days 00:00:27.170000	0.00305
0 days 00:00:27.180000	-0.017606
0 days 00:00:27.190000	-0.046132
0 days 00:00:27.200000	-0.08468099999999999
0 days 00:00:27.210000	-0.135458
0 days 00:00:27.220000	-0.18326900000000002
0 days 00:00:27.230000	-0.242079
0 days 00:00:27.240000	-0.341432
0 days 00:00:27.250000	-0.490892
0 days 00:00:27.260000	-0.652883
0 days 00:00:27.270000	-0.823052
0 days 00:00:27.280000	-1.007914
0 days 00:00:27.290000	-1.184389
0 days 00:00:27.300000	-1.3573790000000001
0 days 00:00:27.310000	-1.498534
0 days 00:00:27.320000	-1.6146559999999999
0 days 00:00:27.330000	-1.703324
0 days 00:00:27.340000	-1.759367
0 days 00:00:27.350000	-1.774388
0 days 00:00:27.360000	-1.786458
0 days 00:00:27.370000	-1.764782
0 days 00:00:27.380000	-1.6650779999999998
0 days 00:00:27.390000	-1.469754
0 days 00:00:27.400000	-1.236461
0 days 00:00:27.410000	-1.037028
0 days 00:00:27.420000	-0.8432
0 days 00:00:27.430000	-0.653037
0 days 00:00:27.440000	-0.49239399999999994
0 days 00:00:27.450000	-0.312726
0 days 00:00:27.460000	-0.092187
0 days 00:00:27.470000	0.198693
0 days 00:00:27.480000	0.540884
0 days 00:00:27.490000	0.916488
0 days 00:00:27.500000	1.3151899999999999
0 days 00:00:27.510000	1.834438
0 days 00:00:27.520000	2.052075
0 days 00:00:27.530000	1.9338520000000001
0 days 00:00:27.540000	1.828643
0 days 00:00:27.550000	1.685454
0 days 00:00:27.560000	1.403673
0 days 00:00:27.570000	1.103258
0 days 00:00:27.580000	0.8413430000000001
0 days 00:00:27.590000	0.614887
0 days 00:00:27.600000	0.45390600000000003
0 days 00:00:27.610000	0.37393899999999997
0 days 00:00:27.620000	0.36828299999999997
0 days 00:00:27.630000	0.417175
0 days 00:00:27.640000	0.542501
0 days 00:00:27.650000	0.7081109999999999
0 days 00:00:27.660000	0.883438
0 days 00:00:27.670000	1.054598
0 days 00:00:27.680000	1.198014
0 days 00:00:27.690000	1.30125
0 days 00:00:27.700000	1.34696
0 days 00:00:27.710000	1.3305850000000001
0 days 00:00:27.720000	1.2583440000000001
0 days 00:00:27.730000	1.144493
0 days 00:00:27.740000	1.020032
0 days 00:00:27.750000	0.888444
0 days 00:00:27.760000	0.7340810000000001
0 days 00:00:27.770000	0.596047
0 days 00:00:27.780000	0.51344
0 days 00:00:27.790000	0.43072299999999997
0 days 00:00:27.800000	-0.056413
0 days 00:00:27.810000	-0.251014
0 days 00:00:27.820000	-0.401053
0 days 00:00:27.830000	-0.699125
0 days 00:00:27.840000	-0.9128809999999999
0 days 00:00:27.850000	-1.0235100000000001
0 days 00:00:27.860000	-0.8014899999999999
0 days 00:00:27.870000	-0.6306430000000001
0 days 00:00:27.880000	-0.6750010000000001
0 days 00:00:27.890000	-0.508494
0 days 00:00:27.900000	-0.325494
0 days 00:00:27.910000	-0.32005700000000004
0 days 00:00:27.920000	-0.323732
0 days 00:00:27.930000	-0.310293
0 days 00:00:27.940000	-0.284022
0 days 00:00:27.950000	-0.260613
0 days 00:00:27.960000	-0.25536
0 days 00:00:27.970000	-0.223727
0 days 00:00:27.980000	-0.21128000000000002
0 days 00:00:27.990000	-0.190376
0 days 00:00:28	-0.179412
0 days 00:00:28.010000	-0.164758
0 days 00:00:28.020000	-0.16447699999999998
0 days 00:00:28.030000	-0.15919
0 days 00:00:28.040000	-0.154852
0 days 00:00:28.050000	-0.143464
0 days 00:00:28.060000	-0.130492
0 days 00:00:28.070000	-0.103939
0 days 00:00:28.080000	-0.07856
0 days 00:00:28.090000	-0.033096
0 days 00:00:28.100000	0.009525
0 days 00:00:28.110000	0.036842
0 days 00:00:28.120000	0.05655399999999999
0 days 00:00:28.130000	0.060617
0 days 00:00:28.140000	0.059076
0 days 00:00:28.150000	0.071991
0 days 00:00:28.160000	0.062934
0 days 00:00:28.170000	0.06297
0 days 00:00:28.180000	0.04956
0 days 00:00:28.190000	0.046683999999999996
0 days 00:00:28.200000	0.04294
0 days 00:00:28.210000	0.035673
0 days 00:00:28.220000	0.028248000000000002
0 days 00:00:28.230000	0.018872999999999997
0 days 00:00:28.240000	0.017103
0 days 00:00:28.250000	0.013199
0 days 00:00:28.260000	0.014972999999999998
0 days 00:00:28.270000	0.02077
0 days 00:00:28.280000	0.027079000000000002
0 days 00:00:28.290000	0.036136
0 days 00:00:28.300000	0.043410000000000004
0 days 00:00:28.310000	0.05147
0 days 00:00:28.320000	0.060029
0 days 00:00:28.330000	0.068754
0 days 00:00:28.340000	0.073572
0 days 00:00:28.350000	0.07871399999999999
0 days 00:00:28.360000	0.081584
0 days 00:00:28.370000	0.077182
0 days 00:00:28.380000	0.07923999999999999
0 days 00:00:28.390000	0.07774099999999999
0 days 00:00:28.400000	0.082991
0 days 00:00:28.410000	0.083251
0 days 00:00:28.420000	0.085756
0 days 00:00:28.430000	0.088423
0 days 00:00:28.440000	0.089001
0 days 00:00:28.450000	0.087975
0 days 00:00:28.460000	0.08872200000000001
0 days 00:00:28.470000	0.086102
0 days 00:00:28.480000	0.076476
0 days 00:00:28.490000	0.068756
0 days 00:00:28.500000	0.05889
0 days 00:00:28.510000	0.046168
0 days 00:00:28.520000	0.027159
0 days 00:00:28.530000	0.009603
0 days 00:00:28.540000	-0.005462
0 days 00:00:28.550000	-0.016205
0 days 00:00:28.560000	-0.033089999999999994
0 days 00:00:28.570000	-0.048473
0 days 00:00:28.580000	-0.070742
0 days 00:00:28.590000	-0.100717
0 days 00:00:28.600000	-0.183002
0 days 00:00:28.610000	-0.32111300000000004
0 days 00:00:28.620000	-0.46807299999999996
0 days 00:00:28.630000	-0.629985
0 days 00:00:28.640000	-0.818573
0 days 00:00:28.650000	-1.011788
0 days 00:00:28.660000	-1.2207940000000002
0 days 00:00:28.670000	-1.424454
0 days 00:00:28.680000	-1.61446
0 days 00:00:28.690000	-1.7940900000000002
0 days 00:00:28.700000	-1.9542979999999999
0 days 00:00:28.710000	-2.087773
0 days 00:00:28.720000	-2.183088
0 days 00:00:28.730000	-2.2245779999999997
0 days 00:00:28.740000	-2.206609
0 days 00:00:28.750000	-2.124942
0 days 00:00:28.760000	-1.925758
0 days 00:00:28.770000	-1.625643
0 days 00:00:28.780000	-1.345602
0 days 00:00:28.790000	-1.081213
0 days 00:00:28.800000	-0.820973
0 days 00:00:28.810000	-0.588687
0 days 00:00:28.820000	-0.382716
0 days 00:00:28.830000	-0.17798599999999998
0 days 00:00:28.840000	0.020775
0 days 00:00:28.850000	0.285717
0 days 00:00:28.860000	0.635686
0 days 00:00:28.870000	0.9660219999999999
0 days 00:00:28.880000	1.278834
0 days 00:00:28.890000	1.801885
0 days 00:00:28.900000	1.9731299999999998
0 days 00:00:28.910000	1.8025380000000002
0 days 00:00:28.920000	1.6448310000000002
0 days 00:00:28.930000	1.480393
0 days 00:00:28.940000	1.213225
0 days 00:00:28.950000	0.899862
0 days 00:00:28.960000	0.6804439999999999
0 days 00:00:28.970000	0.570997
0 days 00:00:28.980000	0.504213
0 days 00:00:28.990000	0.5255850000000001
0 days 00:00:29	0.6447430000000001
0 days 00:00:29.010000	0.813287
0 days 00:00:29.020000	1.014909
0 days 00:00:29.030000	1.23151
0 days 00:00:29.040000	1.438755
0 days 00:00:29.050000	1.598264
0 days 00:00:29.060000	1.705428
0 days 00:00:29.070000	1.7436450000000001
0 days 00:00:29.080000	1.712523
0 days 00:00:29.090000	1.617091
0 days 00:00:29.100000	1.442564
0 days 00:00:29.110000	1.191967
0 days 00:00:29.120000	0.965399
0 days 00:00:29.130000	0.766417
0 days 00:00:29.140000	0.5691579999999999
0 days 00:00:29.150000	0.44362700000000005
0 days 00:00:29.160000	0.403891
0 days 00:00:29.170000	0.38497800000000004
0 days 00:00:29.180000	0.36589
0 days 00:00:29.190000	0.35764
0 days 00:00:29.200000	0.355601
0 days 00:00:29.210000	0.30650900000000003
0 days 00:00:29.220000	-0.10612100000000001
0 days 00:00:29.230000	-0.173087
0 days 00:00:29.240000	-0.308211
0 days 00:00:29.250000	-0.587458
0 days 00:00:29.260000	-0.7789
0 days 00:00:29.270000	-0.964095
0 days 00:00:29.280000	-1.0873709999999999
0 days 00:00:29.290000	-0.859029
0 days 00:00:29.300000	-0.688102
0 days 00:00:29.310000	-0.712116
0 days 00:00:29.320000	-0.544126
0 days 00:00:29.330000	-0.31464000000000003
0 days 00:00:29.340000	-0.26043099999999997
0 days 00:00:29.350000	-0.341975
0 days 00:00:29.360000	-0.317193
0 days 00:00:29.370000	-0.271582
0 days 00:00:29.380000	-0.244725
0 days 00:00:29.390000	-0.254849
0 days 00:00:29.400000	-0.203264
0 days 00:00:29.410000	-0.16158599999999998
0 days 00:00:29.420000	-0.136071
0 days 00:00:29.430000	-0.124734
0 days 00:00:29.440000	-0.10718399999999999
0 days 00:00:29.450000	-0.099844
0 days 00:00:29.460000	-0.093226
0 days 00:00:29.470000	-0.081773
0 days 00:00:29.480000	-0.069387
0 days 00:00:29.490000	-0.058627
0 days 00:00:29.500000	-0.039905
0 days 00:00:29.510000	-0.012065000000000001
0 days 00:00:29.520000	0.020605000000000002
0 days 00:00:29.530000	0.053075
0 days 00:00:29.540000	0.06802000000000001
0 days 00:00:29.550000	0.074029
0 days 00:00:29.560000	0.07574700000000001
0 days 00:00:29.570000	0.067521
0 days 00:00:29.580000	0.062215
0 days 00:00:29.590000	0.042678
0 days 00:00:29.600000	0.033281
0 days 00:00:29.610000	0.021409
0 days 00:00:29.620000	0.011372
0 days 00:00:29.630000	0.008892
0 days 00:00:29.640000	0.010516
0 days 00:00:29.650000	0.006242
0 days 00:00:29.660000	0.006789
0 days 00:00:29.670000	0.010058
0 days 00:00:29.680000	0.020173
0 days 00:00:29.690000	0.024284
0 days 00:00:29.700000	0.028
0 days 00:00:29.710000	0.03274
0 days 00:00:29.720000	0.037402
0 days 00:00:29.730000	0.04093
0 days 00:00:29.740000	0.04861
0 days 00:00:29.750000	0.05176
0 days 00:00:29.760000	0.048032
0 days 00:00:29.770000	0.050477
0 days 00:00:29.780000	0.050059
0 days 00:00:29.790000	0.0482
0 days 00:00:29.800000	0.048659
0 days 00:00:29.810000	0.045372
0 days 00:00:29.820000	0.045802999999999996
0 days 00:00:29.830000	0.039177
0 days 00:00:29.840000	0.037933999999999996
0 days 00:00:29.850000	0.034272000000000004
0 days 00:00:29.860000	0.03561
0 days 00:00:29.870000	0.037942000000000004
0 days 00:00:29.880000	0.038405
0 days 00:00:29.890000	0.043292000000000004
0 days 00:00:29.900000	0.037732
0 days 00:00:29.910000	0.048099
0 days 00:00:29.920000	0.052108
0 days 00:00:29.930000	0.052362
0 days 00:00:29.940000	0.054691
0 days 00:00:29.950000	0.049791
0 days 00:00:29.960000	0.043562000000000003
0 days 00:00:29.970000	0.029904000000000003
0 days 00:00:29.980000	0.02278
0 days 00:00:29.990000	0.012486
0 days 00:00:30	-0.012884999999999999
0 days 00:00:30.010000	-0.045068000000000004
0 days 00:00:30.020000	-0.10257100000000001
0 days 00:00:30.030000	-0.205447
0 days 00:00:30.040000	-0.364029
0 days 00:00:30.050000	-0.486836
0 days 00:00:30.060000	-0.6258779999999999
0 days 00:00:30.070000	-0.788528
0 days 00:00:30.080000	-0.958677
0 days 00:00:30.090000	-1.1389
0 days 00:00:30.100000	-1.3220530000000001
0 days 00:00:30.110000	-1.502359
0 days 00:00:30.120000	-1.688104
0 days 00:00:30.130000	-1.864095
0 days 00:00:30.140000	-1.990361
0 days 00:00:30.150000	-2.101121
0 days 00:00:30.160000	-2.182851
0 days 00:00:30.170000	-2.181031
0 days 00:00:30.180000	-2.053389
0 days 00:00:30.190000	-1.8462439999999998
0 days 00:00:30.200000	-1.632499
0 days 00:00:30.210000	-1.415992
0 days 00:00:30.220000	-1.207314
0 days 00:00:30.230000	-1.012216
0 days 00:00:30.240000	-0.823472
0 days 00:00:30.250000	-0.62872
0 days 00:00:30.260000	-0.43516400000000005
0 days 00:00:30.270000	-0.237827
0 days 00:00:30.280000	-0.063428
0 days 00:00:30.290000	0.101707
0 days 00:00:30.300000	0.26885
0 days 00:00:30.310000	0.436338
0 days 00:00:30.320000	0.660775
0 days 00:00:30.330000	0.9095479999999999
0 days 00:00:30.340000	1.199268
0 days 00:00:30.350000	1.4795969999999998
0 days 00:00:30.360000	1.815077
0 days 00:00:30.370000	2.165022
0 days 00:00:30.380000	2.097007
0 days 00:00:30.390000	1.866414
0 days 00:00:30.400000	1.704814
0 days 00:00:30.410000	1.507492
0 days 00:00:30.420000	1.247631
0 days 00:00:30.430000	1.001639
0 days 00:00:30.440000	0.837152
0 days 00:00:30.450000	0.736404
0 days 00:00:30.460000	0.6667109999999999
0 days 00:00:30.470000	0.684408
0 days 00:00:30.480000	0.794371
0 days 00:00:30.490000	0.9270649999999999
0 days 00:00:30.500000	1.0657709999999998
0 days 00:00:30.510000	1.189239
0 days 00:00:30.520000	1.280945
0 days 00:00:30.530000	1.3173270000000001
0 days 00:00:30.540000	1.314336
0 days 00:00:30.550000	1.268584
0 days 00:00:30.560000	1.199486
0 days 00:00:30.570000	1.094558
0 days 00:00:30.580000	0.9782540000000001
0 days 00:00:30.590000	0.828676
0 days 00:00:30.600000	0.660993
0 days 00:00:30.610000	0.519071
0 days 00:00:30.620000	0.416259
0 days 00:00:30.630000	0.340512
0 days 00:00:30.640000	0.289699
0 days 00:00:30.650000	0.267205
0 days 00:00:30.660000	0.271869
0 days 00:00:30.670000	0.263509
0 days 00:00:30.680000	-0.043216000000000004
0 days 00:00:30.690000	-0.061255
0 days 00:00:30.700000	-0.131705
0 days 00:00:30.710000	-0.34586100000000003
0 days 00:00:30.720000	-0.518441
0 days 00:00:30.730000	-0.689851
0 days 00:00:30.740000	-0.8599889999999999
0 days 00:00:30.750000	-0.816049
0 days 00:00:30.760000	-0.54628
0 days 00:00:30.770000	-0.579918
0 days 00:00:30.780000	-0.565535
0 days 00:00:30.790000	-0.42405699999999996
0 days 00:00:30.800000	-0.353456
0 days 00:00:30.810000	-0.357585
0 days 00:00:30.820000	-0.366646
0 days 00:00:30.830000	-0.320896
0 days 00:00:30.840000	-0.30404200000000003
0 days 00:00:30.850000	-0.311727
0 days 00:00:30.860000	-0.30619
0 days 00:00:30.870000	-0.29854
0 days 00:00:30.880000	-0.262776
0 days 00:00:30.890000	-0.262669
0 days 00:00:30.900000	-0.239671
0 days 00:00:30.910000	-0.219004
0 days 00:00:30.920000	-0.20656100000000002
0 days 00:00:30.930000	-0.176386
0 days 00:00:30.940000	-0.14565799999999998
0 days 00:00:30.950000	-0.107951
0 days 00:00:30.960000	-0.06690499999999999
0 days 00:00:30.970000	-0.024235
0 days 00:00:30.980000	0.024272
0 days 00:00:30.990000	0.070758
0 days 00:00:31	0.099091
0 days 00:00:31.010000	0.105526
0 days 00:00:31.020000	0.099332
0 days 00:00:31.030000	0.095693
0 days 00:00:31.040000	0.081853
0 days 00:00:31.050000	0.065764
0 days 00:00:31.060000	0.045495999999999995
0 days 00:00:31.070000	0.025856
0 days 00:00:31.080000	0.013222
0 days 00:00:31.090000	0.005679
0 days 00:00:31.100000	-0.000489
0 days 00:00:31.110000	-0.008773999999999999
0 days 00:00:31.120000	-0.004594
0 days 00:00:31.130000	-0.0071909999999999995
0 days 00:00:31.140000	-0.00447
0 days 00:00:31.150000	-0.002154
0 days 00:00:31.160000	0.0013369999999999999
0 days 00:00:31.170000	0.007781999999999999
0 days 00:00:31.180000	0.018848
0 days 00:00:31.190000	0.025662
0 days 00:00:31.200000	0.035296
0 days 00:00:31.210000	0.042744
0 days 00:00:31.220000	0.046902
0 days 00:00:31.230000	0.050852
0 days 00:00:31.240000	0.055165
0 days 00:00:31.250000	0.052878999999999995
0 days 00:00:31.260000	0.055478999999999994
0 days 00:00:31.270000	0.052832000000000004
0 days 00:00:31.280000	0.058048
0 days 00:00:31.290000	0.05667899999999999
0 days 00:00:31.300000	0.058558000000000006
0 days 00:00:31.310000	0.05719
0 days 00:00:31.320000	0.056494
0 days 00:00:31.330000	0.05594
0 days 00:00:31.340000	0.061282
0 days 00:00:31.350000	0.065557
0 days 00:00:31.360000	0.06278099999999999
0 days 00:00:31.370000	0.065881
0 days 00:00:31.380000	0.064341
0 days 00:00:31.390000	0.059198
0 days 00:00:31.400000	0.057102
0 days 00:00:31.410000	0.045239
0 days 00:00:31.420000	0.045747
0 days 00:00:31.430000	0.032101
0 days 00:00:31.440000	0.025844
0 days 00:00:31.450000	0.032277999999999994
0 days 00:00:31.460000	0.031525
0 days 00:00:31.470000	0.031985
0 days 00:00:31.480000	0.038314999999999995
0 days 00:00:31.490000	0.040833
0 days 00:00:31.500000	0.042262
0 days 00:00:31.510000	0.046501999999999995
0 days 00:00:31.520000	0.038096
0 days 00:00:31.530000	0.015563999999999998
0 days 00:00:31.540000	-0.007571
0 days 00:00:31.550000	-0.020246
0 days 00:00:31.560000	-0.046929000000000005
0 days 00:00:31.570000	-0.089559
0 days 00:00:31.580000	-0.13236199999999998
0 days 00:00:31.590000	-0.18904100000000001
0 days 00:00:31.600000	-0.263299
0 days 00:00:31.610000	-0.331827
0 days 00:00:31.620000	-0.40905
0 days 00:00:31.630000	-0.49280100000000004
0 days 00:00:31.640000	-0.575562
0 days 00:00:31.650000	-0.659784
0 days 00:00:31.660000	-0.76559
0 days 00:00:31.670000	-0.887125
0 days 00:00:31.680000	-1.012677
0 days 00:00:31.690000	-1.137576
0 days 00:00:31.700000	-1.261562
0 days 00:00:31.710000	-1.383031
0 days 00:00:31.720000	-1.493136
0 days 00:00:31.730000	-1.605302
0 days 00:00:31.740000	-1.6898630000000001
0 days 00:00:31.750000	-1.776072
0 days 00:00:31.760000	-1.813534
0 days 00:00:31.770000	-1.825907
0 days 00:00:31.780000	-1.7493349999999999
0 days 00:00:31.790000	-1.611164
0 days 00:00:31.800000	-1.445439
0 days 00:00:31.810000	-1.2540280000000001
0 days 00:00:31.820000	-1.052581
0 days 00:00:31.830000	-0.852607
0 days 00:00:31.840000	-0.6421439999999999
0 days 00:00:31.850000	-0.44120299999999996
0 days 00:00:31.860000	-0.246466
0 days 00:00:31.870000	-0.06490800000000001
0 days 00:00:31.880000	0.120429
0 days 00:00:31.890000	0.28589200000000003
0 days 00:00:31.900000	0.44044399999999995
0 days 00:00:31.910000	0.641339
0 days 00:00:31.920000	0.927133
0 days 00:00:31.930000	1.2363600000000001
0 days 00:00:31.940000	1.5004709999999999
0 days 00:00:31.950000	1.8388400000000003
0 days 00:00:31.960000	2.060917
0 days 00:00:31.970000	1.925266
0 days 00:00:31.980000	1.699759
0 days 00:00:31.990000	1.53786
0 days 00:00:32	1.307181
0 days 00:00:32.010000	1.0216889999999998
0 days 00:00:32.020000	0.790266
0 days 00:00:32.030000	0.652612
0 days 00:00:32.040000	0.5675479999999999
[truncated: 290 more rows]
