# Supplementary material for: A topological data analysis-based method for gait signals with an application to the study of multiple sclerosis
Source: PLoS One. 2022 May 13;17(5):e0268475. doi: 10.1371/journal.pone.0268475 (PMC9106173; doi:10.1371/journal.pone.0268475)
Supplement: S1 Data — (ZIP) [file pone.0268475.s005.zip › PlosOneData/Pathological_subjects/MS_246]

	Gyr_Y
0 days 00:00:08.990000	-1.555579
0 days 00:00:09	-1.066602
0 days 00:00:09.010000	-0.7986810000000001
0 days 00:00:09.020000	-2.748583
0 days 00:00:09.030000	-3.420491
0 days 00:00:09.040000	-2.806714
0 days 00:00:09.050000	-2.897246
0 days 00:00:09.060000	-2.4682470000000003
0 days 00:00:09.070000	-1.8317990000000002
0 days 00:00:09.080000	-1.0040200000000001
0 days 00:00:09.090000	-0.647649
0 days 00:00:09.100000	-0.599946
0 days 00:00:09.110000	-0.536092
0 days 00:00:09.120000	-0.42579300000000003
0 days 00:00:09.130000	-0.36196500000000004
0 days 00:00:09.140000	-0.345963
0 days 00:00:09.150000	-0.15498699999999999
0 days 00:00:09.160000	-0.08854400000000001
0 days 00:00:09.170000	-0.058789
0 days 00:00:09.180000	-0.001625
0 days 00:00:09.190000	0.052997
0 days 00:00:09.200000	0.10426500000000001
0 days 00:00:09.210000	0.150228
0 days 00:00:09.220000	0.189091
0 days 00:00:09.230000	0.212283
0 days 00:00:09.240000	0.215942
0 days 00:00:09.250000	0.212932
0 days 00:00:09.260000	0.192452
0 days 00:00:09.270000	0.181778
0 days 00:00:09.280000	0.159047
0 days 00:00:09.290000	0.129982
0 days 00:00:09.300000	0.100602
0 days 00:00:09.310000	0.062037
0 days 00:00:09.320000	0.017116
0 days 00:00:09.330000	-0.026302999999999997
0 days 00:00:09.340000	-0.06088300000000001
0 days 00:00:09.350000	-0.086976
0 days 00:00:09.360000	-0.10174
0 days 00:00:09.370000	-0.097687
0 days 00:00:09.380000	-0.086622
0 days 00:00:09.390000	-0.062086
0 days 00:00:09.400000	-0.041023000000000004
0 days 00:00:09.410000	-0.021281
0 days 00:00:09.420000	-0.008104
0 days 00:00:09.430000	-0.000413
0 days 00:00:09.440000	0.00147
0 days 00:00:09.450000	0.004915999999999999
0 days 00:00:09.460000	0.008582
0 days 00:00:09.470000	0.006725
0 days 00:00:09.480000	0.005495
0 days 00:00:09.490000	0.004217
0 days 00:00:09.500000	-0.000592
0 days 00:00:09.510000	-0.000595
0 days 00:00:09.520000	-0.011959000000000001
0 days 00:00:09.530000	-0.018084
0 days 00:00:09.540000	-0.037364
0 days 00:00:09.550000	-0.042637
0 days 00:00:09.560000	-0.028614999999999998
0 days 00:00:09.570000	-0.016675
0 days 00:00:09.580000	0.003917
0 days 00:00:09.590000	0.018916
0 days 00:00:09.600000	0.019094999999999997
0 days 00:00:09.610000	0.024197999999999997
0 days 00:00:09.620000	0.019971
0 days 00:00:09.630000	-0.001151
0 days 00:00:09.640000	-0.021168
0 days 00:00:09.650000	-0.061147
0 days 00:00:09.660000	-0.117039
0 days 00:00:09.670000	-0.197621
0 days 00:00:09.680000	-0.307354
0 days 00:00:09.690000	-0.48484700000000003
0 days 00:00:09.700000	-0.770987
0 days 00:00:09.710000	-1.048555
0 days 00:00:09.720000	-1.301037
0 days 00:00:09.730000	-1.596659
0 days 00:00:09.740000	-1.9028169999999998
0 days 00:00:09.750000	-2.206825
0 days 00:00:09.760000	-2.558743
0 days 00:00:09.770000	-2.930042
0 days 00:00:09.780000	-3.3080589999999996
0 days 00:00:09.790000	-3.666665
0 days 00:00:09.800000	-4.03646
0 days 00:00:09.810000	-4.362419
0 days 00:00:09.820000	-4.650298
0 days 00:00:09.830000	-4.892012
0 days 00:00:09.840000	-5.094666999999999
0 days 00:00:09.850000	-5.2425180000000005
0 days 00:00:09.860000	-5.201109
0 days 00:00:09.870000	-4.87831
0 days 00:00:09.880000	-4.607593
0 days 00:00:09.890000	-4.314769999999999
0 days 00:00:09.900000	-4.040148
0 days 00:00:09.910000	-3.682129
0 days 00:00:09.920000	-2.531446
0 days 00:00:09.930000	-0.7833600000000001
0 days 00:00:09.940000	0.801806
0 days 00:00:09.950000	1.938333
0 days 00:00:09.960000	2.601903
0 days 00:00:09.970000	2.974259
0 days 00:00:09.980000	3.162624
0 days 00:00:09.990000	3.1944209999999997
0 days 00:00:10	3.105571
0 days 00:00:10.010000	2.9529259999999997
0 days 00:00:10.020000	2.794034
0 days 00:00:10.030000	2.732022
0 days 00:00:10.040000	2.769232
0 days 00:00:10.050000	2.860824
0 days 00:00:10.060000	2.953246
0 days 00:00:10.070000	3.083279
0 days 00:00:10.080000	3.2596689999999997
0 days 00:00:10.090000	3.440396
0 days 00:00:10.100000	3.61901
0 days 00:00:10.110000	3.6987089999999996
0 days 00:00:10.120000	3.5945199999999997
0 days 00:00:10.130000	3.417421
0 days 00:00:10.140000	3.302169
0 days 00:00:10.150000	3.155986
0 days 00:00:10.160000	2.939947
0 days 00:00:10.170000	2.707887
0 days 00:00:10.180000	2.617309
0 days 00:00:10.190000	2.660488
0 days 00:00:10.200000	2.654811
0 days 00:00:10.210000	2.5612169999999996
0 days 00:00:10.220000	2.602577
0 days 00:00:10.230000	2.70223
0 days 00:00:10.240000	2.755026
0 days 00:00:10.250000	2.639129
0 days 00:00:10.260000	2.3680849999999998
0 days 00:00:10.270000	1.9925169999999999
0 days 00:00:10.280000	1.59683
0 days 00:00:10.290000	1.193764
0 days 00:00:10.300000	0.7780520000000001
0 days 00:00:10.310000	0.340605
0 days 00:00:10.320000	-0.045656999999999996
0 days 00:00:10.330000	-0.379144
0 days 00:00:10.340000	-0.7216670000000001
0 days 00:00:10.350000	-1.121165
0 days 00:00:10.360000	-1.52942
0 days 00:00:10.370000	-1.909619
0 days 00:00:10.380000	-2.2786939999999998
0 days 00:00:10.390000	-1.5308620000000002
0 days 00:00:10.400000	-1.474525
0 days 00:00:10.410000	-4.631273
0 days 00:00:10.420000	-3.9706449999999998
0 days 00:00:10.430000	-2.827179
0 days 00:00:10.440000	-2.553801
0 days 00:00:10.450000	-1.8295849999999998
0 days 00:00:10.460000	-1.264086
0 days 00:00:10.470000	-0.991705
0 days 00:00:10.480000	-0.871201
0 days 00:00:10.490000	-0.756359
0 days 00:00:10.500000	-0.625973
0 days 00:00:10.510000	-0.551519
0 days 00:00:10.520000	-0.133917
0 days 00:00:10.530000	0.06840399999999999
0 days 00:00:10.540000	0.140042
0 days 00:00:10.550000	0.216894
0 days 00:00:10.560000	0.239946
0 days 00:00:10.570000	0.23314200000000002
0 days 00:00:10.580000	0.211979
0 days 00:00:10.590000	0.18240499999999998
0 days 00:00:10.600000	0.146963
0 days 00:00:10.610000	0.11215599999999999
0 days 00:00:10.620000	0.074276
0 days 00:00:10.630000	0.018479
0 days 00:00:10.640000	-0.018713999999999998
0 days 00:00:10.650000	-0.042088
0 days 00:00:10.660000	-0.052765
0 days 00:00:10.670000	-0.054334
0 days 00:00:10.680000	-0.055075
0 days 00:00:10.690000	-0.053701
0 days 00:00:10.700000	-0.054893
0 days 00:00:10.710000	-0.048178
0 days 00:00:10.720000	-0.039902
0 days 00:00:10.730000	-0.026771
0 days 00:00:10.740000	-0.014039
0 days 00:00:10.750000	-0.004529
0 days 00:00:10.760000	0.008106
0 days 00:00:10.770000	0.008876
0 days 00:00:10.780000	0.010022
0 days 00:00:10.790000	0.012684
0 days 00:00:10.800000	0.013661000000000001
0 days 00:00:10.810000	0.018821
0 days 00:00:10.820000	0.023807
0 days 00:00:10.830000	0.032847
0 days 00:00:10.840000	0.047296
0 days 00:00:10.850000	0.053316999999999996
0 days 00:00:10.860000	0.066177
0 days 00:00:10.870000	0.075281
0 days 00:00:10.880000	0.07055
0 days 00:00:10.890000	0.05570800000000001
0 days 00:00:10.900000	0.032336000000000004
0 days 00:00:10.910000	-0.006421
0 days 00:00:10.920000	-0.10444300000000001
0 days 00:00:10.930000	-0.219883
0 days 00:00:10.940000	-0.37532
0 days 00:00:10.950000	-0.571975
0 days 00:00:10.960000	-0.802363
0 days 00:00:10.970000	-1.1637709999999999
0 days 00:00:10.980000	-1.545631
0 days 00:00:10.990000	-1.9729459999999999
0 days 00:00:11	-2.43825
0 days 00:00:11.010000	-2.9351849999999997
0 days 00:00:11.020000	-3.4350650000000003
0 days 00:00:11.030000	-3.930143
0 days 00:00:11.040000	-4.396026
0 days 00:00:11.050000	-4.7840620000000005
0 days 00:00:11.060000	-5.100282
0 days 00:00:11.070000	-5.424461
0 days 00:00:11.080000	-5.679226
0 days 00:00:11.090000	-5.736372
0 days 00:00:11.100000	-5.405
0 days 00:00:11.110000	-5.016154
0 days 00:00:11.120000	-4.709782
0 days 00:00:11.130000	-4.028534
0 days 00:00:11.140000	-2.395181
0 days 00:00:11.150000	-0.674083
0 days 00:00:11.160000	0.655751
0 days 00:00:11.170000	0.9832350000000001
0 days 00:00:11.180000	1.227482
0 days 00:00:11.190000	1.8344630000000002
0 days 00:00:11.200000	2.443106
0 days 00:00:11.210000	2.824418
0 days 00:00:11.220000	3.0156389999999997
0 days 00:00:11.230000	3.152191
0 days 00:00:11.240000	3.289561
0 days 00:00:11.250000	3.3974949999999997
0 days 00:00:11.260000	3.507786
0 days 00:00:11.270000	3.6339089999999996
0 days 00:00:11.280000	3.7996830000000004
0 days 00:00:11.290000	4.002491
0 days 00:00:11.300000	4.241124
0 days 00:00:11.310000	4.445469
0 days 00:00:11.320000	4.564794999999999
0 days 00:00:11.330000	4.553299
0 days 00:00:11.340000	4.41404
0 days 00:00:11.350000	4.2225589999999995
0 days 00:00:11.360000	4.080132
0 days 00:00:11.370000	3.8928300000000005
0 days 00:00:11.380000	3.630089
0 days 00:00:11.390000	3.375519
0 days 00:00:11.400000	2.91589
0 days 00:00:11.410000	2.4892950000000003
0 days 00:00:11.420000	2.110344
0 days 00:00:11.430000	1.762916
0 days 00:00:11.440000	1.520174
0 days 00:00:11.450000	1.234499
0 days 00:00:11.460000	0.758258
0 days 00:00:11.470000	0.159885
0 days 00:00:11.480000	-0.39865
0 days 00:00:11.490000	-0.837842
0 days 00:00:11.500000	-1.1939030000000002
0 days 00:00:11.510000	-1.511668
0 days 00:00:11.520000	-1.790458
0 days 00:00:11.530000	-1.93093
0 days 00:00:11.540000	-1.876587
0 days 00:00:11.550000	-0.600406
0 days 00:00:11.560000	-4.028598000000001
0 days 00:00:11.570000	-5.398859
0 days 00:00:11.580000	-3.258372
0 days 00:00:11.590000	-2.52362
0 days 00:00:11.600000	-1.276167
0 days 00:00:11.610000	-0.8252959999999999
0 days 00:00:11.620000	-0.921809
0 days 00:00:11.630000	-0.688898
0 days 00:00:11.640000	-0.47024099999999996
0 days 00:00:11.650000	-0.45112700000000006
0 days 00:00:11.660000	-0.407053
0 days 00:00:11.670000	-0.260866
0 days 00:00:11.680000	-0.014816999999999999
0 days 00:00:11.690000	0.074022
0 days 00:00:11.700000	0.10473299999999999
0 days 00:00:11.710000	0.14398699999999998
0 days 00:00:11.720000	0.131517
0 days 00:00:11.730000	0.120503
0 days 00:00:11.740000	0.11726099999999999
0 days 00:00:11.750000	0.09652899999999999
0 days 00:00:11.760000	0.071453
0 days 00:00:11.770000	0.030012
0 days 00:00:11.780000	-0.006911
0 days 00:00:11.790000	-0.037432
0 days 00:00:11.800000	-0.044454
0 days 00:00:11.810000	-0.052207
0 days 00:00:11.820000	-0.048786
0 days 00:00:11.830000	-0.046798
0 days 00:00:11.840000	-0.048774
0 days 00:00:11.850000	-0.048655000000000004
0 days 00:00:11.860000	-0.044282
0 days 00:00:11.870000	-0.037924
0 days 00:00:11.880000	-0.034106
0 days 00:00:11.890000	-0.016096
0 days 00:00:11.900000	-0.004418
0 days 00:00:11.910000	0.001407
0 days 00:00:11.920000	0.004874
0 days 00:00:11.930000	0.004608
0 days 00:00:11.940000	0.001698
0 days 00:00:11.950000	-0.005816
0 days 00:00:11.960000	0.001602
0 days 00:00:11.970000	0.00032
0 days 00:00:11.980000	0.004194
0 days 00:00:11.990000	0.00822
0 days 00:00:12	0.01644
0 days 00:00:12.010000	0.020687
0 days 00:00:12.020000	0.021872
0 days 00:00:12.030000	0.024028
0 days 00:00:12.040000	0.028941
0 days 00:00:12.050000	0.023462
0 days 00:00:12.060000	-0.007534000000000001
0 days 00:00:12.070000	-0.06789099999999999
0 days 00:00:12.080000	-0.145465
0 days 00:00:12.090000	-0.251632
0 days 00:00:12.100000	-0.42846999999999996
0 days 00:00:12.110000	-0.697282
0 days 00:00:12.120000	-1.048591
0 days 00:00:12.130000	-1.326367
0 days 00:00:12.140000	-1.663214
0 days 00:00:12.150000	-2.149648
0 days 00:00:12.160000	-2.742063
0 days 00:00:12.170000	-3.428897
0 days 00:00:12.180000	-4.09552
0 days 00:00:12.190000	-4.684124
0 days 00:00:12.200000	-5.236155
0 days 00:00:12.210000	-5.763178
0 days 00:00:12.220000	-6.288838
0 days 00:00:12.230000	-6.638349000000001
0 days 00:00:12.240000	-6.645155
0 days 00:00:12.250000	-6.181508999999999
0 days 00:00:12.260000	-5.739148999999999
0 days 00:00:12.270000	-5.195121
0 days 00:00:12.280000	-3.6558900000000003
0 days 00:00:12.290000	-1.316131
0 days 00:00:12.300000	0.256359
0 days 00:00:12.310000	1.437255
0 days 00:00:12.320000	1.535409
0 days 00:00:12.330000	1.4440540000000002
0 days 00:00:12.340000	1.563157
0 days 00:00:12.350000	1.7760209999999998
0 days 00:00:12.360000	1.962174
0 days 00:00:12.370000	2.114457
0 days 00:00:12.380000	2.298825
0 days 00:00:12.390000	2.495535
0 days 00:00:12.400000	2.6928919999999996
0 days 00:00:12.410000	2.911221
0 days 00:00:12.420000	3.129341
0 days 00:00:12.430000	3.35305
0 days 00:00:12.440000	3.5554309999999996
0 days 00:00:12.450000	3.6919800000000005
0 days 00:00:12.460000	3.7919769999999997
0 days 00:00:12.470000	3.8386970000000002
0 days 00:00:12.480000	3.8084599999999997
0 days 00:00:12.490000	3.6976370000000003
0 days 00:00:12.500000	3.510032
0 days 00:00:12.510000	3.277039
0 days 00:00:12.520000	2.998901
0 days 00:00:12.530000	2.815368
0 days 00:00:12.540000	2.7921150000000003
0 days 00:00:12.550000	2.76951
0 days 00:00:12.560000	2.6336939999999998
0 days 00:00:12.570000	2.518096
0 days 00:00:12.580000	2.4727189999999997
0 days 00:00:12.590000	2.3811400000000003
0 days 00:00:12.600000	2.220497
0 days 00:00:12.610000	1.9418810000000002
0 days 00:00:12.620000	1.613229
0 days 00:00:12.630000	1.260991
0 days 00:00:12.640000	0.90722
0 days 00:00:12.650000	0.544117
0 days 00:00:12.660000	0.18101199999999998
0 days 00:00:12.670000	-0.163218
0 days 00:00:12.680000	-0.472203
0 days 00:00:12.690000	-0.756268
0 days 00:00:12.700000	-1.02747
0 days 00:00:12.710000	-1.28035
0 days 00:00:12.720000	-1.493635
0 days 00:00:12.730000	-1.694822
0 days 00:00:12.740000	-1.9977479999999999
0 days 00:00:12.750000	-1.081032
0 days 00:00:12.760000	-3.048826
0 days 00:00:12.770000	-4.935489
0 days 00:00:12.780000	-3.253686
0 days 00:00:12.790000	-2.29184
0 days 00:00:12.800000	-1.422978
0 days 00:00:12.810000	-0.648299
0 days 00:00:12.820000	-0.775341
0 days 00:00:12.830000	-0.764309
0 days 00:00:12.840000	-0.611642
0 days 00:00:12.850000	-0.624649
0 days 00:00:12.860000	-0.618266
0 days 00:00:12.870000	-0.512308
0 days 00:00:12.880000	-0.26156599999999997
0 days 00:00:12.890000	-0.082415
0 days 00:00:12.900000	-0.011149
0 days 00:00:12.910000	0.06059
0 days 00:00:12.920000	0.084395
0 days 00:00:12.930000	0.11314500000000001
0 days 00:00:12.940000	0.136562
0 days 00:00:12.950000	0.138168
0 days 00:00:12.960000	0.139019
0 days 00:00:12.970000	0.11648
0 days 00:00:12.980000	0.099178
0 days 00:00:12.990000	0.080137
0 days 00:00:13	0.056359000000000006
0 days 00:00:13.010000	0.039646
0 days 00:00:13.020000	0.0040420000000000005
0 days 00:00:13.030000	-0.01321
0 days 00:00:13.040000	-0.019892
0 days 00:00:13.050000	-0.025429
0 days 00:00:13.060000	-0.037778
0 days 00:00:13.070000	-0.042727999999999995
0 days 00:00:13.080000	-0.040415
0 days 00:00:13.090000	-0.029084
0 days 00:00:13.100000	-0.019823
0 days 00:00:13.110000	0.000701
0 days 00:00:13.120000	0.018056
0 days 00:00:13.130000	0.03438
0 days 00:00:13.140000	0.043237
0 days 00:00:13.150000	0.054448
0 days 00:00:13.160000	0.061815999999999996
0 days 00:00:13.170000	0.062005
0 days 00:00:13.180000	0.053023
0 days 00:00:13.190000	0.045603
0 days 00:00:13.200000	0.019740999999999998
0 days 00:00:13.210000	-0.000802
0 days 00:00:13.220000	-0.011120999999999999
0 days 00:00:13.230000	-0.011778
0 days 00:00:13.240000	-0.003961999999999999
0 days 00:00:13.250000	0.002594
0 days 00:00:13.260000	-0.003824
0 days 00:00:13.270000	-0.020936
0 days 00:00:13.280000	-0.036324
0 days 00:00:13.290000	-0.057799
0 days 00:00:13.300000	-0.092405
0 days 00:00:13.310000	-0.145027
0 days 00:00:13.320000	-0.21749699999999997
0 days 00:00:13.330000	-0.31449
0 days 00:00:13.340000	-0.417889
0 days 00:00:13.350000	-0.578703
0 days 00:00:13.360000	-0.742548
0 days 00:00:13.370000	-0.892016
0 days 00:00:13.380000	-1.093
0 days 00:00:13.390000	-1.395009
0 days 00:00:13.400000	-1.735989
0 days 00:00:13.410000	-2.0445290000000003
0 days 00:00:13.420000	-2.3826490000000002
0 days 00:00:13.430000	-2.800297
0 days 00:00:13.440000	-3.253931
0 days 00:00:13.450000	-3.746206
0 days 00:00:13.460000	-4.275347
0 days 00:00:13.470000	-4.795064
0 days 00:00:13.480000	-5.255198
0 days 00:00:13.490000	-5.637727
0 days 00:00:13.500000	-6.0216449999999995
0 days 00:00:13.510000	-6.280974
0 days 00:00:13.520000	-6.42021
0 days 00:00:13.530000	-6.32463
0 days 00:00:13.540000	-5.892174
0 days 00:00:13.550000	-5.27379
0 days 00:00:13.560000	-4.7634669999999995
0 days 00:00:13.570000	-4.4016269999999995
0 days 00:00:13.580000	-3.969117
0 days 00:00:13.590000	-3.0508330000000004
0 days 00:00:13.600000	-1.1650530000000001
0 days 00:00:13.610000	0.932077
0 days 00:00:13.620000	2.107271
0 days 00:00:13.630000	2.894483
0 days 00:00:13.640000	3.421614
0 days 00:00:13.650000	3.7879769999999997
0 days 00:00:13.660000	3.983136
0 days 00:00:13.670000	4.068755
0 days 00:00:13.680000	3.9920160000000005
0 days 00:00:13.690000	3.7791669999999997
0 days 00:00:13.700000	3.529511
0 days 00:00:13.710000	3.418104
0 days 00:00:13.720000	3.5886980000000004
0 days 00:00:13.730000	3.904821
0 days 00:00:13.740000	4.243806
0 days 00:00:13.750000	4.5673379999999995
0 days 00:00:13.760000	4.818662000000001
0 days 00:00:13.770000	4.981183000000001
0 days 00:00:13.780000	5.054151
0 days 00:00:13.790000	5.007543
0 days 00:00:13.800000	4.840755000000001
0 days 00:00:13.810000	4.528613
0 days 00:00:13.820000	4.099609
0 days 00:00:13.830000	3.81304
0 days 00:00:13.840000	3.733668
0 days 00:00:13.850000	3.5658190000000003
0 days 00:00:13.860000	3.3026169999999997
0 days 00:00:13.870000	2.7935630000000002
0 days 00:00:13.880000	2.32138
0 days 00:00:13.890000	1.980552
0 days 00:00:13.900000	1.6853799999999999
0 days 00:00:13.910000	1.5137260000000001
0 days 00:00:13.920000	1.288166
0 days 00:00:13.930000	0.8865639999999999
0 days 00:00:13.940000	0.328997
0 days 00:00:13.950000	-0.23468899999999998
0 days 00:00:13.960000	-0.6858810000000001
0 days 00:00:13.970000	-1.062725
0 days 00:00:13.980000	-1.4267219999999998
0 days 00:00:13.990000	-1.7787080000000002
0 days 00:00:14	-2.180576
0 days 00:00:14.010000	-1.356567
0 days 00:00:14.020000	-4.3142510000000005
0 days 00:00:14.030000	-5.713068
0 days 00:00:14.040000	-3.9490559999999997
0 days 00:00:14.050000	-3.1866779999999997
0 days 00:00:14.060000	-1.605258
0 days 00:00:14.070000	-0.942111
0 days 00:00:14.080000	-0.9535870000000001
0 days 00:00:14.090000	0.23604699999999998
0 days 00:00:14.100000	0.267381
0 days 00:00:14.110000	0.1375
0 days 00:00:14.120000	0.103652
0 days 00:00:14.130000	0.11232400000000001
0 days 00:00:14.140000	0.09547699999999999
0 days 00:00:14.150000	0.084511
0 days 00:00:14.160000	0.098977
0 days 00:00:14.170000	0.096805
0 days 00:00:14.180000	0.098328
0 days 00:00:14.190000	0.098307
0 days 00:00:14.200000	0.09765599999999999
0 days 00:00:14.210000	0.08885499999999999
0 days 00:00:14.220000	0.08200199999999999
0 days 00:00:14.230000	0.047827
0 days 00:00:14.240000	0.009983
0 days 00:00:14.250000	-0.015512
0 days 00:00:14.260000	-0.026337
0 days 00:00:14.270000	-0.032237
0 days 00:00:14.280000	-0.029218
0 days 00:00:14.290000	-0.025574
0 days 00:00:14.300000	-0.027323000000000004
0 days 00:00:14.310000	-0.031027
0 days 00:00:14.320000	-0.037668
0 days 00:00:14.330000	-0.040544
0 days 00:00:14.340000	-0.03832
0 days 00:00:14.350000	-0.032787000000000004
0 days 00:00:14.360000	-0.026889999999999997
0 days 00:00:14.370000	-0.023847999999999998
0 days 00:00:14.380000	-0.027112999999999998
0 days 00:00:14.390000	-0.029526
0 days 00:00:14.400000	-0.023736
0 days 00:00:14.410000	-0.027294
0 days 00:00:14.420000	-0.037358999999999996
0 days 00:00:14.430000	-0.058128
0 days 00:00:14.440000	-0.07283099999999999
0 days 00:00:14.450000	-0.082044
0 days 00:00:14.460000	-0.08945399999999999
0 days 00:00:14.470000	-0.09628400000000001
0 days 00:00:14.480000	-0.097108
0 days 00:00:14.490000	-0.097348
0 days 00:00:14.500000	-0.097725
0 days 00:00:14.510000	-0.103019
0 days 00:00:14.520000	-0.11015499999999999
0 days 00:00:14.530000	-0.11997000000000001
0 days 00:00:14.540000	-0.149197
0 days 00:00:14.550000	-0.186073
0 days 00:00:14.560000	-0.254946
0 days 00:00:14.570000	-0.38953499999999996
0 days 00:00:14.580000	-0.576657
0 days 00:00:14.590000	-0.7984289999999999
0 days 00:00:14.600000	-1.0709870000000001
0 days 00:00:14.610000	-1.355825
0 days 00:00:14.620000	-1.616013
0 days 00:00:14.630000	-1.9371479999999999
0 days 00:00:14.640000	-2.30457
0 days 00:00:14.650000	-2.707969
0 days 00:00:14.660000	-3.145843
0 days 00:00:14.670000	-3.5969519999999995
0 days 00:00:14.680000	-4.041192
0 days 00:00:14.690000	-4.440148000000001
0 days 00:00:14.700000	-4.754757
0 days 00:00:14.710000	-5.030689
0 days 00:00:14.720000	-5.292609
0 days 00:00:14.730000	-5.5788199999999994
0 days 00:00:14.740000	-5.7794550000000005
0 days 00:00:14.750000	-5.714954
0 days 00:00:14.760000	-5.286103
0 days 00:00:14.770000	-4.959156
0 days 00:00:14.780000	-4.648041
0 days 00:00:14.790000	-4.340949
0 days 00:00:14.800000	-3.8405489999999998
