# Supplementary material for: A topological data analysis-based method for gait signals with an application to the study of multiple sclerosis
Source: PLoS One. 2022 May 13;17(5):e0268475. doi: 10.1371/journal.pone.0268475 (PMC9106173; doi:10.1371/journal.pone.0268475)
Supplement: S1 Data — (ZIP) [file pone.0268475.s005.zip › PlosOneData/Pathological_subjects/MS_279]

	Gyr_Y
0 days 00:00:18.150000	-1.415127
0 days 00:00:18.160000	-0.8837799999999999
0 days 00:00:18.170000	-1.378418
0 days 00:00:18.180000	-3.4070050000000003
0 days 00:00:18.190000	-3.978882
0 days 00:00:18.200000	-2.912734
0 days 00:00:18.210000	-2.7336650000000002
0 days 00:00:18.220000	-2.88821
0 days 00:00:18.230000	-2.7025919999999997
0 days 00:00:18.240000	-2.307051
0 days 00:00:18.250000	-2.11902
0 days 00:00:18.260000	-2.121149
0 days 00:00:18.270000	-2.170362
0 days 00:00:18.280000	-2.2253529999999997
0 days 00:00:18.290000	-2.192072
0 days 00:00:18.300000	-1.074086
0 days 00:00:18.310000	-0.8445309999999999
0 days 00:00:18.320000	-0.583313
0 days 00:00:18.330000	-0.489939
0 days 00:00:18.340000	-0.341323
0 days 00:00:18.350000	-0.22056900000000002
0 days 00:00:18.360000	-0.147844
0 days 00:00:18.370000	-0.081428
0 days 00:00:18.380000	-0.039189
0 days 00:00:18.390000	-0.00824
0 days 00:00:18.400000	0.028042
0 days 00:00:18.410000	0.06837
0 days 00:00:18.420000	0.087006
0 days 00:00:18.430000	0.125204
0 days 00:00:18.440000	0.152976
0 days 00:00:18.450000	0.181612
0 days 00:00:18.460000	0.192499
0 days 00:00:18.470000	0.207304
0 days 00:00:18.480000	0.218518
0 days 00:00:18.490000	0.21957600000000002
0 days 00:00:18.500000	0.21228000000000002
0 days 00:00:18.510000	0.18870699999999999
0 days 00:00:18.520000	0.16497699999999998
0 days 00:00:18.530000	0.131399
0 days 00:00:18.540000	0.11838900000000001
0 days 00:00:18.550000	0.10700899999999999
0 days 00:00:18.560000	0.09187100000000001
0 days 00:00:18.570000	0.055175
0 days 00:00:18.580000	0.003655
0 days 00:00:18.590000	-0.010278
0 days 00:00:18.600000	-0.008523000000000001
0 days 00:00:18.610000	-0.011899
0 days 00:00:18.620000	-0.01312
0 days 00:00:18.630000	-0.024666
0 days 00:00:18.640000	-0.048704000000000004
0 days 00:00:18.650000	-0.06928200000000001
0 days 00:00:18.660000	-0.077146
0 days 00:00:18.670000	-0.081711
0 days 00:00:18.680000	-0.09157799999999999
0 days 00:00:18.690000	-0.10796700000000001
0 days 00:00:18.700000	-0.12852
0 days 00:00:18.710000	-0.167561
0 days 00:00:18.720000	-0.182277
0 days 00:00:18.730000	-0.22207600000000002
0 days 00:00:18.740000	-0.230098
0 days 00:00:18.750000	-0.226066
0 days 00:00:18.760000	-0.25666700000000003
0 days 00:00:18.770000	-0.28681999999999996
0 days 00:00:18.780000	-0.310488
0 days 00:00:18.790000	-0.319834
0 days 00:00:18.800000	-0.30991199999999997
0 days 00:00:18.810000	-0.304271
0 days 00:00:18.820000	-0.286159
0 days 00:00:18.830000	-0.268662
0 days 00:00:18.840000	-0.279378
0 days 00:00:18.850000	-0.28068699999999996
0 days 00:00:18.860000	-0.29939099999999996
0 days 00:00:18.870000	-0.328415
0 days 00:00:18.880000	-0.34012600000000004
0 days 00:00:18.890000	-0.379498
0 days 00:00:18.900000	-0.451175
0 days 00:00:18.910000	-0.5796479999999999
0 days 00:00:18.920000	-0.737749
0 days 00:00:18.930000	-0.958364
0 days 00:00:18.940000	-1.363885
0 days 00:00:18.950000	-1.694461
0 days 00:00:18.960000	-2.011295
0 days 00:00:18.970000	-2.41004
0 days 00:00:18.980000	-2.8116849999999998
0 days 00:00:18.990000	-3.241283
0 days 00:00:19	-3.608371
0 days 00:00:19.010000	-3.872172
0 days 00:00:19.020000	-4.045915
0 days 00:00:19.030000	-4.12055
0 days 00:00:19.040000	-4.134625
0 days 00:00:19.050000	-4.10787
0 days 00:00:19.060000	-4.069230999999999
0 days 00:00:19.070000	-4.021866
0 days 00:00:19.080000	-3.9390989999999997
0 days 00:00:19.090000	-3.850197
0 days 00:00:19.100000	-3.697945
0 days 00:00:19.110000	-3.4506370000000004
0 days 00:00:19.120000	-3.221493
0 days 00:00:19.130000	-2.954385
0 days 00:00:19.140000	-2.505587
0 days 00:00:19.150000	-1.931718
0 days 00:00:19.160000	-1.25721
0 days 00:00:19.170000	-0.774196
0 days 00:00:19.180000	-0.418346
0 days 00:00:19.190000	0.180224
0 days 00:00:19.200000	0.564713
0 days 00:00:19.210000	0.9692219999999999
0 days 00:00:19.220000	1.4956610000000001
0 days 00:00:19.230000	2.1332869999999997
0 days 00:00:19.240000	2.769494
0 days 00:00:19.250000	3.280558
0 days 00:00:19.260000	3.6955
0 days 00:00:19.270000	4.076907
0 days 00:00:19.280000	4.341214
0 days 00:00:19.290000	4.4701319999999996
0 days 00:00:19.300000	4.540136
0 days 00:00:19.310000	4.605606
0 days 00:00:19.320000	4.676755
0 days 00:00:19.330000	4.758148
0 days 00:00:19.340000	4.786877
0 days 00:00:19.350000	4.65445
0 days 00:00:19.360000	4.500236
0 days 00:00:19.370000	4.583579
0 days 00:00:19.380000	4.752562999999999
0 days 00:00:19.390000	4.764594000000001
0 days 00:00:19.400000	4.67681
0 days 00:00:19.410000	4.603035
0 days 00:00:19.420000	4.516139
0 days 00:00:19.430000	4.42495
0 days 00:00:19.440000	4.364475
0 days 00:00:19.450000	4.265296
0 days 00:00:19.460000	4.072147
0 days 00:00:19.470000	3.7672529999999997
0 days 00:00:19.480000	3.341421
0 days 00:00:19.490000	2.8751580000000003
0 days 00:00:19.500000	2.423337
0 days 00:00:19.510000	1.9522959999999998
0 days 00:00:19.520000	1.3529
0 days 00:00:19.530000	0.634124
0 days 00:00:19.540000	-0.106055
0 days 00:00:19.550000	-0.785804
0 days 00:00:19.560000	-1.316502
0 days 00:00:19.570000	-1.6907900000000002
0 days 00:00:19.580000	-1.9117830000000002
0 days 00:00:19.590000	-1.8207970000000002
0 days 00:00:19.600000	-2.115438
0 days 00:00:19.610000	-2.511967
0 days 00:00:19.620000	-3.0198
0 days 00:00:19.630000	-2.801622
0 days 00:00:19.640000	-2.4807650000000003
0 days 00:00:19.650000	-2.462065
0 days 00:00:19.660000	-2.406888
0 days 00:00:19.670000	-2.270068
0 days 00:00:19.680000	-2.008479
0 days 00:00:19.690000	-1.842695
0 days 00:00:19.700000	-1.8090709999999999
0 days 00:00:19.710000	-1.832971
0 days 00:00:19.720000	-1.865227
0 days 00:00:19.730000	-1.8392220000000001
0 days 00:00:19.740000	-1.0031139999999998
0 days 00:00:19.750000	-0.8713540000000001
0 days 00:00:19.760000	-0.655746
0 days 00:00:19.770000	-0.516039
0 days 00:00:19.780000	-0.390207
0 days 00:00:19.790000	-0.279711
0 days 00:00:19.800000	-0.182309
0 days 00:00:19.810000	-0.13864200000000002
0 days 00:00:19.820000	-0.08040599999999999
0 days 00:00:19.830000	-0.059935
0 days 00:00:19.840000	-0.039495999999999996
0 days 00:00:19.850000	-0.016693
0 days 00:00:19.860000	-0.009284
0 days 00:00:19.870000	0.003214
0 days 00:00:19.880000	0.019988
0 days 00:00:19.890000	0.01083
0 days 00:00:19.900000	0.013693
0 days 00:00:19.910000	0.015237
0 days 00:00:19.920000	0.017019
0 days 00:00:19.930000	0.007084999999999999
0 days 00:00:19.940000	0.004463
0 days 00:00:19.950000	-0.001291
0 days 00:00:19.960000	-0.006035
0 days 00:00:19.970000	-0.005009
0 days 00:00:19.980000	-0.008473999999999999
0 days 00:00:19.990000	-0.006226
0 days 00:00:20	0.0033130000000000004
0 days 00:00:20.010000	-0.002023
0 days 00:00:20.020000	-0.00316
0 days 00:00:20.030000	-0.010042
0 days 00:00:20.040000	-0.022900999999999998
0 days 00:00:20.050000	-0.015382
0 days 00:00:20.060000	-0.014581
0 days 00:00:20.070000	-0.017214
0 days 00:00:20.080000	-0.029682999999999998
0 days 00:00:20.090000	-0.055057
0 days 00:00:20.100000	-0.07117899999999999
0 days 00:00:20.110000	-0.069974
0 days 00:00:20.120000	-0.074409
0 days 00:00:20.130000	-0.085199
0 days 00:00:20.140000	-0.104001
0 days 00:00:20.150000	-0.119773
0 days 00:00:20.160000	-0.133705
0 days 00:00:20.170000	-0.169094
0 days 00:00:20.180000	-0.20610100000000003
0 days 00:00:20.190000	-0.244139
0 days 00:00:20.200000	-0.290844
0 days 00:00:20.210000	-0.291046
0 days 00:00:20.220000	-0.293496
0 days 00:00:20.230000	-0.275557
0 days 00:00:20.240000	-0.262285
0 days 00:00:20.250000	-0.24941999999999998
0 days 00:00:20.260000	-0.252616
0 days 00:00:20.270000	-0.243894
0 days 00:00:20.280000	-0.231998
0 days 00:00:20.290000	-0.232033
0 days 00:00:20.300000	-0.24903000000000003
0 days 00:00:20.310000	-0.323479
0 days 00:00:20.320000	-0.426167
0 days 00:00:20.330000	-0.625106
0 days 00:00:20.340000	-0.944101
0 days 00:00:20.350000	-1.560662
0 days 00:00:20.360000	-1.968236
0 days 00:00:20.370000	-2.305945
0 days 00:00:20.380000	-2.720171
0 days 00:00:20.390000	-3.20091
0 days 00:00:20.400000	-3.8444339999999997
0 days 00:00:20.410000	-4.552658
0 days 00:00:20.420000	-5.215187
0 days 00:00:20.430000	-5.776535
0 days 00:00:20.440000	-6.161148000000001
0 days 00:00:20.450000	-6.140134
0 days 00:00:20.460000	-5.7770209999999995
0 days 00:00:20.470000	-5.4847019999999995
0 days 00:00:20.480000	-5.11889
0 days 00:00:20.490000	-4.484396
0 days 00:00:20.500000	-3.8465239999999996
0 days 00:00:20.510000	-3.025677
0 days 00:00:20.520000	-1.807596
0 days 00:00:20.530000	-0.435184
0 days 00:00:20.540000	0.73461
0 days 00:00:20.550000	1.865232
0 days 00:00:20.560000	2.385123
0 days 00:00:20.570000	2.7472380000000003
0 days 00:00:20.580000	3.104621
0 days 00:00:20.590000	3.4783180000000002
0 days 00:00:20.600000	3.8015830000000004
0 days 00:00:20.610000	3.987647
0 days 00:00:20.620000	4.101208
0 days 00:00:20.630000	4.241665
0 days 00:00:20.640000	4.401186
0 days 00:00:20.650000	4.558349
0 days 00:00:20.660000	4.700472
0 days 00:00:20.670000	4.770423
0 days 00:00:20.680000	4.788526999999999
0 days 00:00:20.690000	4.807373999999999
0 days 00:00:20.700000	4.842158
0 days 00:00:20.710000	4.86611
0 days 00:00:20.720000	4.850371
0 days 00:00:20.730000	4.785458
0 days 00:00:20.740000	4.716846
0 days 00:00:20.750000	4.6633309999999994
0 days 00:00:20.760000	4.567086
0 days 00:00:20.770000	4.4147
0 days 00:00:20.780000	4.26858
0 days 00:00:20.790000	4.22881
0 days 00:00:20.800000	4.259918
0 days 00:00:20.810000	4.160669
0 days 00:00:20.820000	3.843426
0 days 00:00:20.830000	3.356479
0 days 00:00:20.840000	2.777005
0 days 00:00:20.850000	2.152468
0 days 00:00:20.860000	1.569125
0 days 00:00:20.870000	1.125734
0 days 00:00:20.880000	0.708426
0 days 00:00:20.890000	0.249531
0 days 00:00:20.900000	-0.18626199999999998
0 days 00:00:20.910000	-0.651713
0 days 00:00:20.920000	-1.216802
0 days 00:00:20.930000	-1.767471
0 days 00:00:20.940000	-2.180523
0 days 00:00:20.950000	-2.385256
0 days 00:00:20.960000	-2.4355580000000003
0 days 00:00:20.970000	-2.392587
0 days 00:00:20.980000	-2.316711
0 days 00:00:20.990000	-2.292096
0 days 00:00:21	-2.237542
0 days 00:00:21.010000	-1.9505099999999997
0 days 00:00:21.020000	-1.6909009999999998
0 days 00:00:21.030000	-2.685193
0 days 00:00:21.040000	-3.0295349999999996
0 days 00:00:21.050000	-3.324501
0 days 00:00:21.060000	-2.661618
0 days 00:00:21.070000	-2.04871
0 days 00:00:21.080000	-1.767522
0 days 00:00:21.090000	-1.6795830000000003
0 days 00:00:21.100000	-1.111162
0 days 00:00:21.110000	-0.726967
0 days 00:00:21.120000	-0.743777
0 days 00:00:21.130000	-0.545231
0 days 00:00:21.140000	-0.369291
0 days 00:00:21.150000	-0.265998
0 days 00:00:21.160000	-0.18846500000000002
0 days 00:00:21.170000	-0.12363800000000001
0 days 00:00:21.180000	-0.08465299999999999
0 days 00:00:21.190000	-0.055890999999999996
0 days 00:00:21.200000	-0.026038
0 days 00:00:21.210000	-0.01849
0 days 00:00:21.220000	-0.020464
0 days 00:00:21.230000	-0.029387
0 days 00:00:21.240000	-0.040535
0 days 00:00:21.250000	-0.047514999999999995
0 days 00:00:21.260000	-0.044964
0 days 00:00:21.270000	-0.035311
0 days 00:00:21.280000	-0.018042
0 days 00:00:21.290000	-0.011302
0 days 00:00:21.300000	-0.0136
0 days 00:00:21.310000	0.0015480000000000001
0 days 00:00:21.320000	0.013299
0 days 00:00:21.330000	0.033305
0 days 00:00:21.340000	0.036778
0 days 00:00:21.350000	0.019336000000000002
0 days 00:00:21.360000	-0.020786000000000002
0 days 00:00:21.370000	-0.06389600000000001
0 days 00:00:21.380000	-0.096786
0 days 00:00:21.390000	-0.12188199999999999
0 days 00:00:21.400000	-0.146751
0 days 00:00:21.410000	-0.156361
0 days 00:00:21.420000	-0.153317
0 days 00:00:21.430000	-0.145549
0 days 00:00:21.440000	-0.135454
0 days 00:00:21.450000	-0.129078
0 days 00:00:21.460000	-0.119402
0 days 00:00:21.470000	-0.11366500000000002
0 days 00:00:21.480000	-0.10217000000000001
0 days 00:00:21.490000	-0.09439
0 days 00:00:21.500000	-0.087786
0 days 00:00:21.510000	-0.079436
0 days 00:00:21.520000	-0.079997
0 days 00:00:21.530000	-0.073972
0 days 00:00:21.540000	-0.070436
0 days 00:00:21.550000	-0.073327
0 days 00:00:21.560000	-0.082689
0 days 00:00:21.570000	-0.081066
0 days 00:00:21.580000	-0.085841
0 days 00:00:21.590000	-0.090398
0 days 00:00:21.600000	-0.099358
0 days 00:00:21.610000	-0.10813900000000001
0 days 00:00:21.620000	-0.12422799999999999
0 days 00:00:21.630000	-0.138787
0 days 00:00:21.640000	-0.157502
0 days 00:00:21.650000	-0.179108
0 days 00:00:21.660000	-0.197496
0 days 00:00:21.670000	-0.218729
0 days 00:00:21.680000	-0.24762800000000001
0 days 00:00:21.690000	-0.293214
0 days 00:00:21.700000	-0.379538
0 days 00:00:21.710000	-0.5327149999999999
0 days 00:00:21.720000	-0.75653
0 days 00:00:21.730000	-1.12621
0 days 00:00:21.740000	-1.617624
0 days 00:00:21.750000	-2.081738
0 days 00:00:21.760000	-2.594645
0 days 00:00:21.770000	-3.256487
0 days 00:00:21.780000	-4.106052
0 days 00:00:21.790000	-4.958137000000001
0 days 00:00:21.800000	-5.694232
0 days 00:00:21.810000	-6.2381519999999995
0 days 00:00:21.820000	-6.535824
0 days 00:00:21.830000	-6.376581
0 days 00:00:21.840000	-6.072122
0 days 00:00:21.850000	-5.923548
0 days 00:00:21.860000	-5.6498230000000005
0 days 00:00:21.870000	-5.132836
0 days 00:00:21.880000	-4.375195
0 days 00:00:21.890000	-3.188395
0 days 00:00:21.900000	-1.802793
0 days 00:00:21.910000	-0.46573400000000004
0 days 00:00:21.920000	1.101456
0 days 00:00:21.930000	2.43507
0 days 00:00:21.940000	2.610961
0 days 00:00:21.950000	2.667583
0 days 00:00:21.960000	2.983527
0 days 00:00:21.970000	3.4481
0 days 00:00:21.980000	3.872436
0 days 00:00:21.990000	4.151977
0 days 00:00:22	4.348199
0 days 00:00:22.010000	4.574913
0 days 00:00:22.020000	4.790359
0 days 00:00:22.030000	4.932048
0 days 00:00:22.040000	4.999666
0 days 00:00:22.050000	5.096429
0 days 00:00:22.060000	5.167344
0 days 00:00:22.070000	5.212312
0 days 00:00:22.080000	5.2119860000000005
0 days 00:00:22.090000	5.1676839999999995
0 days 00:00:22.100000	5.084475
0 days 00:00:22.110000	4.9814419999999995
0 days 00:00:22.120000	4.865069999999999
0 days 00:00:22.130000	4.756932
0 days 00:00:22.140000	4.675829
0 days 00:00:22.150000	4.6032
0 days 00:00:22.160000	4.486091
0 days 00:00:22.170000	4.259487
0 days 00:00:22.180000	3.99999
0 days 00:00:22.190000	3.8650300000000004
0 days 00:00:22.200000	3.7980720000000003
0 days 00:00:22.210000	3.527504
0 days 00:00:22.220000	2.863889
0 days 00:00:22.230000	2.2545319999999998
0 days 00:00:22.240000	1.650275
0 days 00:00:22.250000	1.100282
0 days 00:00:22.260000	0.624468
0 days 00:00:22.270000	0.13281300000000001
0 days 00:00:22.280000	-0.370753
0 days 00:00:22.290000	-0.7490939999999999
0 days 00:00:22.300000	-1.014108
0 days 00:00:22.310000	-1.264089
0 days 00:00:22.320000	-1.559339
0 days 00:00:22.330000	-1.7677720000000001
0 days 00:00:22.340000	-2.048741
0 days 00:00:22.350000	-1.788089
0 days 00:00:22.360000	-2.011625
0 days 00:00:22.370000	-2.765935
0 days 00:00:22.380000	-3.325042
0 days 00:00:22.390000	-3.0948189999999998
0 days 00:00:22.400000	-2.871448
0 days 00:00:22.410000	-2.961284
0 days 00:00:22.420000	-2.915611
0 days 00:00:22.430000	-2.675059
0 days 00:00:22.440000	-2.411836
0 days 00:00:22.450000	-2.1990279999999998
0 days 00:00:22.460000	-2.0907270000000002
0 days 00:00:22.470000	-1.847737
0 days 00:00:22.480000	-0.568539
0 days 00:00:22.490000	-0.6818529999999999
0 days 00:00:22.500000	-0.432621
0 days 00:00:22.510000	-0.367665
0 days 00:00:22.520000	-0.30569
0 days 00:00:22.530000	-0.291783
0 days 00:00:22.540000	-0.28592
0 days 00:00:22.550000	-0.263997
0 days 00:00:22.560000	-0.235942
0 days 00:00:22.570000	-0.221243
0 days 00:00:22.580000	-0.1968
0 days 00:00:22.590000	-0.180536
0 days 00:00:22.600000	-0.180056
0 days 00:00:22.610000	-0.190227
0 days 00:00:22.620000	-0.191411
0 days 00:00:22.630000	-0.16879
0 days 00:00:22.640000	-0.14890699999999998
0 days 00:00:22.650000	-0.118949
0 days 00:00:22.660000	-0.097475
0 days 00:00:22.670000	-0.087154
0 days 00:00:22.680000	-0.09702000000000001
0 days 00:00:22.690000	-0.10335
0 days 00:00:22.700000	-0.09563300000000001
0 days 00:00:22.710000	-0.09650800000000001
0 days 00:00:22.720000	-0.078784
0 days 00:00:22.730000	-0.07570199999999999
0 days 00:00:22.740000	-0.066916
0 days 00:00:22.750000	-0.066721
0 days 00:00:22.760000	-0.063003
0 days 00:00:22.770000	-0.066834
0 days 00:00:22.780000	-0.07257000000000001
0 days 00:00:22.790000	-0.067858
0 days 00:00:22.800000	-0.074266
0 days 00:00:22.810000	-0.073383
0 days 00:00:22.820000	-0.07070599999999999
0 days 00:00:22.830000	-0.06901499999999999
0 days 00:00:22.840000	-0.064354
0 days 00:00:22.850000	-0.071888
0 days 00:00:22.860000	-0.068898
0 days 00:00:22.870000	-0.065872
0 days 00:00:22.880000	-0.057419000000000005
0 days 00:00:22.890000	-0.050324
0 days 00:00:22.900000	-0.034222
0 days 00:00:22.910000	-0.007840999999999999
0 days 00:00:22.920000	0.016485
0 days 00:00:22.930000	0.038702999999999994
0 days 00:00:22.940000	0.047388
0 days 00:00:22.950000	0.041469
0 days 00:00:22.960000	0.027173000000000003
0 days 00:00:22.970000	0.018319
0 days 00:00:22.980000	0.0071200000000000005
0 days 00:00:22.990000	-0.010879999999999999
0 days 00:00:23	-0.023517
0 days 00:00:23.010000	-0.030294
0 days 00:00:23.020000	-0.055889
0 days 00:00:23.030000	-0.061846000000000005
0 days 00:00:23.040000	-0.074101
0 days 00:00:23.050000	-0.091172
0 days 00:00:23.060000	-0.099723
0 days 00:00:23.070000	-0.12156800000000001
0 days 00:00:23.080000	-0.16176
0 days 00:00:23.090000	-0.21121199999999998
0 days 00:00:23.100000	-0.266432
0 days 00:00:23.110000	-0.357081
0 days 00:00:23.120000	-0.466712
0 days 00:00:23.130000	-0.697665
0 days 00:00:23.140000	-0.988869
0 days 00:00:23.150000	-1.280889
0 days 00:00:23.160000	-1.610495
0 days 00:00:23.170000	-1.968374
0 days 00:00:23.180000	-2.340115
0 days 00:00:23.190000	-2.782038
0 days 00:00:23.200000	-3.372664
0 days 00:00:23.210000	-4.109193
0 days 00:00:23.220000	-4.821624
0 days 00:00:23.230000	-5.429238
0 days 00:00:23.240000	-5.8427940000000005
0 days 00:00:23.250000	-6.008198
0 days 00:00:23.260000	-5.746616
0 days 00:00:23.270000	-5.396205999999999
0 days 00:00:23.280000	-5.22842
0 days 00:00:23.290000	-4.961592
0 days 00:00:23.300000	-4.476662999999999
0 days 00:00:23.310000	-3.6858980000000003
0 days 00:00:23.320000	-2.754063
0 days 00:00:23.330000	-1.904823
