# Supplementary material for: A topological data analysis-based method for gait signals with an application to the study of multiple sclerosis
Source: PLoS One. 2022 May 13;17(5):e0268475. doi: 10.1371/journal.pone.0268475 (PMC9106173; doi:10.1371/journal.pone.0268475)
Supplement: S1 Data — (ZIP) [file pone.0268475.s005.zip › PlosOneData/Pathological_subjects/MS_241]

	Gyr_Y
0 days 00:00:08.830000	-0.22096999999999997
0 days 00:00:08.840000	0.474479
0 days 00:00:08.850000	1.4520629999999999
0 days 00:00:08.860000	2.608694
0 days 00:00:08.870000	2.421061
0 days 00:00:08.880000	1.3679729999999999
0 days 00:00:08.890000	1.710246
0 days 00:00:08.900000	1.455825
0 days 00:00:08.910000	1.2373100000000001
0 days 00:00:08.920000	1.112534
0 days 00:00:08.930000	0.966352
0 days 00:00:08.940000	0.864241
0 days 00:00:08.950000	0.855678
0 days 00:00:08.960000	0.43833999999999995
0 days 00:00:08.970000	0.42132299999999995
0 days 00:00:08.980000	0.322148
0 days 00:00:08.990000	0.252477
0 days 00:00:09	0.193906
0 days 00:00:09.010000	0.14763900000000002
0 days 00:00:09.020000	0.12282699999999999
0 days 00:00:09.030000	0.098949
0 days 00:00:09.040000	0.077187
0 days 00:00:09.050000	0.06041799999999999
0 days 00:00:09.060000	0.050910000000000004
0 days 00:00:09.070000	0.032349
0 days 00:00:09.080000	0.029337000000000002
0 days 00:00:09.090000	0.029737
0 days 00:00:09.100000	0.021444
0 days 00:00:09.110000	0.013428
0 days 00:00:09.120000	0.007495999999999999
0 days 00:00:09.130000	0.006940000000000001
0 days 00:00:09.140000	0.007673999999999999
0 days 00:00:09.150000	0.011604999999999999
0 days 00:00:09.160000	0.016365
0 days 00:00:09.170000	0.032558
0 days 00:00:09.180000	0.04265
0 days 00:00:09.190000	0.050700999999999996
0 days 00:00:09.200000	0.056909
0 days 00:00:09.210000	0.05943
0 days 00:00:09.220000	0.069435
0 days 00:00:09.230000	0.076549
0 days 00:00:09.240000	0.086559
0 days 00:00:09.250000	0.08444600000000001
0 days 00:00:09.260000	0.089251
0 days 00:00:09.270000	0.09554299999999999
0 days 00:00:09.280000	0.095554
0 days 00:00:09.290000	0.092446
0 days 00:00:09.300000	0.095679
0 days 00:00:09.310000	0.097018
0 days 00:00:09.320000	0.09051000000000001
0 days 00:00:09.330000	0.082652
0 days 00:00:09.340000	0.080385
0 days 00:00:09.350000	0.070684
0 days 00:00:09.360000	0.065944
0 days 00:00:09.370000	0.059184
0 days 00:00:09.380000	0.052104
0 days 00:00:09.390000	0.050316
0 days 00:00:09.400000	0.047445
0 days 00:00:09.410000	0.056691
0 days 00:00:09.420000	0.050486
0 days 00:00:09.430000	0.052685
0 days 00:00:09.440000	0.051422
0 days 00:00:09.450000	0.053730999999999994
0 days 00:00:09.460000	0.050731
0 days 00:00:09.470000	0.058109
0 days 00:00:09.480000	0.067784
0 days 00:00:09.490000	0.08430499999999999
0 days 00:00:09.500000	0.096234
0 days 00:00:09.510000	0.100651
0 days 00:00:09.520000	0.104153
0 days 00:00:09.530000	0.092224
0 days 00:00:09.540000	0.087145
0 days 00:00:09.550000	0.10273
0 days 00:00:09.560000	0.144527
0 days 00:00:09.570000	0.209515
0 days 00:00:09.580000	0.279531
0 days 00:00:09.590000	0.342856
0 days 00:00:09.600000	0.417684
0 days 00:00:09.610000	0.5049520000000001
0 days 00:00:09.620000	0.5911569999999999
0 days 00:00:09.630000	0.688864
0 days 00:00:09.640000	0.797575
0 days 00:00:09.650000	0.926945
0 days 00:00:09.660000	1.046087
0 days 00:00:09.670000	1.1626040000000002
0 days 00:00:09.680000	1.299124
0 days 00:00:09.690000	1.459043
0 days 00:00:09.700000	1.6411369999999998
0 days 00:00:09.710000	1.825214
0 days 00:00:09.720000	2.030375
0 days 00:00:09.730000	2.291359
0 days 00:00:09.740000	2.6050459999999998
0 days 00:00:09.750000	2.948817
0 days 00:00:09.760000	3.3373510000000004
0 days 00:00:09.770000	3.7609760000000003
0 days 00:00:09.780000	4.2415
0 days 00:00:09.790000	4.737116
0 days 00:00:09.800000	5.226963
0 days 00:00:09.810000	5.687958999999999
0 days 00:00:09.820000	6.0989830000000005
0 days 00:00:09.830000	6.357806
0 days 00:00:09.840000	6.450712
0 days 00:00:09.850000	6.444612
0 days 00:00:09.860000	6.214180000000001
0 days 00:00:09.870000	5.753353
0 days 00:00:09.880000	5.2259709999999995
0 days 00:00:09.890000	4.696811
0 days 00:00:09.900000	3.921183
0 days 00:00:09.910000	2.964537
0 days 00:00:09.920000	1.453978
0 days 00:00:09.930000	-1.795135
0 days 00:00:09.940000	-3.985964
0 days 00:00:09.950000	-4.517907
0 days 00:00:09.960000	-4.815913
0 days 00:00:09.970000	-5.092657
0 days 00:00:09.980000	-5.2096849999999995
0 days 00:00:09.990000	-5.297875
0 days 00:00:10	-5.289537999999999
0 days 00:00:10.010000	-5.010507
0 days 00:00:10.020000	-4.782754
0 days 00:00:10.030000	-4.861082
0 days 00:00:10.040000	-5.148471
0 days 00:00:10.050000	-5.409533000000001
0 days 00:00:10.060000	-5.585886
0 days 00:00:10.070000	-5.677673
0 days 00:00:10.080000	-5.684862
0 days 00:00:10.090000	-5.616733
0 days 00:00:10.100000	-5.484433
0 days 00:00:10.110000	-5.270818
0 days 00:00:10.120000	-4.980295
0 days 00:00:10.130000	-4.60525
0 days 00:00:10.140000	-4.156276
0 days 00:00:10.150000	-3.650825
0 days 00:00:10.160000	-3.0876259999999998
0 days 00:00:10.170000	-2.46991
0 days 00:00:10.180000	-1.903116
0 days 00:00:10.190000	-1.426459
0 days 00:00:10.200000	-0.9999950000000001
0 days 00:00:10.210000	-0.680542
0 days 00:00:10.220000	-0.05708200000000001
0 days 00:00:10.230000	1.315931
0 days 00:00:10.240000	2.846293
0 days 00:00:10.250000	3.4438440000000003
0 days 00:00:10.260000	1.7569259999999998
0 days 00:00:10.270000	1.808527
0 days 00:00:10.280000	2.179256
0 days 00:00:10.290000	1.4379959999999998
0 days 00:00:10.300000	0.448151
0 days 00:00:10.310000	0.381673
0 days 00:00:10.320000	0.221887
0 days 00:00:10.330000	0.17708800000000002
0 days 00:00:10.340000	0.136113
0 days 00:00:10.350000	0.116792
0 days 00:00:10.360000	0.12272000000000001
0 days 00:00:10.370000	0.109508
0 days 00:00:10.380000	0.101614
0 days 00:00:10.390000	0.087982
0 days 00:00:10.400000	0.08465800000000001
0 days 00:00:10.410000	0.066579
0 days 00:00:10.420000	0.035726
0 days 00:00:10.430000	-0.004448
0 days 00:00:10.440000	-0.052092999999999993
0 days 00:00:10.450000	-0.096546
0 days 00:00:10.460000	-0.11893499999999999
0 days 00:00:10.470000	-0.130669
0 days 00:00:10.480000	-0.143022
0 days 00:00:10.490000	-0.15195899999999998
0 days 00:00:10.500000	-0.146244
0 days 00:00:10.510000	-0.14640799999999998
0 days 00:00:10.520000	-0.13906400000000002
0 days 00:00:10.530000	-0.12540199999999999
0 days 00:00:10.540000	-0.116377
0 days 00:00:10.550000	-0.10450799999999999
0 days 00:00:10.560000	-0.092056
0 days 00:00:10.570000	-0.07027
0 days 00:00:10.580000	-0.040425
0 days 00:00:10.590000	-0.017647
0 days 00:00:10.600000	0.010083
0 days 00:00:10.610000	0.020458
0 days 00:00:10.620000	0.029738999999999998
0 days 00:00:10.630000	0.041888999999999996
0 days 00:00:10.640000	0.05257100000000001
0 days 00:00:10.650000	0.057684000000000006
0 days 00:00:10.660000	0.069351
0 days 00:00:10.670000	0.068639
0 days 00:00:10.680000	0.075423
0 days 00:00:10.690000	0.068458
0 days 00:00:10.700000	0.058070000000000004
0 days 00:00:10.710000	0.06214
0 days 00:00:10.720000	0.07027
0 days 00:00:10.730000	0.070099
0 days 00:00:10.740000	0.06843400000000001
0 days 00:00:10.750000	0.05654
0 days 00:00:10.760000	0.063046
0 days 00:00:10.770000	0.060458000000000005
0 days 00:00:10.780000	0.068357
0 days 00:00:10.790000	0.074205
0 days 00:00:10.800000	0.080185
0 days 00:00:10.810000	0.084641
0 days 00:00:10.820000	0.095332
0 days 00:00:10.830000	0.123293
0 days 00:00:10.840000	0.145096
0 days 00:00:10.850000	0.178673
0 days 00:00:10.860000	0.242655
0 days 00:00:10.870000	0.296367
0 days 00:00:10.880000	0.370082
0 days 00:00:10.890000	0.479315
0 days 00:00:10.900000	0.6093609999999999
0 days 00:00:10.910000	0.771699
0 days 00:00:10.920000	0.9693290000000001
0 days 00:00:10.930000	1.191776
0 days 00:00:10.940000	1.437838
0 days 00:00:10.950000	1.71527
0 days 00:00:10.960000	2.013214
0 days 00:00:10.970000	2.335225
0 days 00:00:10.980000	2.705261
0 days 00:00:10.990000	3.140052
0 days 00:00:11	3.633221
0 days 00:00:11.010000	4.1719040000000005
0 days 00:00:11.020000	4.7361
0 days 00:00:11.030000	5.322412
0 days 00:00:11.040000	5.8144919999999995
0 days 00:00:11.050000	6.285044999999999
0 days 00:00:11.060000	6.70397
0 days 00:00:11.070000	7.058899
0 days 00:00:11.080000	7.2733289999999995
0 days 00:00:11.090000	7.28005
0 days 00:00:11.100000	6.9592160000000005
0 days 00:00:11.110000	6.486121
0 days 00:00:11.120000	5.912304
0 days 00:00:11.130000	5.0827290000000005
0 days 00:00:11.140000	4.111281
0 days 00:00:11.150000	3.00421
0 days 00:00:11.160000	0.486026
0 days 00:00:11.170000	-2.540145
0 days 00:00:11.180000	-4.137911
0 days 00:00:11.190000	-4.524046
0 days 00:00:11.200000	-4.984677
0 days 00:00:11.210000	-5.281275
0 days 00:00:11.220000	-5.480483
0 days 00:00:11.230000	-5.741082
0 days 00:00:11.240000	-5.777259
0 days 00:00:11.250000	-5.546666
0 days 00:00:11.260000	-5.320744
0 days 00:00:11.270000	-5.393885
0 days 00:00:11.280000	-5.709409
0 days 00:00:11.290000	-6.005052
0 days 00:00:11.300000	-6.15066
0 days 00:00:11.310000	-6.0781410000000005
0 days 00:00:11.320000	-5.861333
0 days 00:00:11.330000	-5.706708
0 days 00:00:11.340000	-5.533589
0 days 00:00:11.350000	-5.220962
0 days 00:00:11.360000	-4.789485
0 days 00:00:11.370000	-4.260573
0 days 00:00:11.380000	-3.6201839999999996
0 days 00:00:11.390000	-3.063908
0 days 00:00:11.400000	-2.5816529999999998
0 days 00:00:11.410000	-2.132262
0 days 00:00:11.420000	-1.715025
0 days 00:00:11.430000	-1.268873
0 days 00:00:11.440000	-0.8006300000000001
0 days 00:00:11.450000	0.06565599999999999
0 days 00:00:11.460000	0.9832139999999999
0 days 00:00:11.470000	2.3108880000000003
0 days 00:00:11.480000	4.054848000000001
0 days 00:00:11.490000	3.2366189999999997
0 days 00:00:11.500000	2.141116
0 days 00:00:11.510000	2.201921
0 days 00:00:11.520000	1.887291
0 days 00:00:11.530000	1.764949
0 days 00:00:11.540000	0.99989
0 days 00:00:11.550000	0.5879489999999999
0 days 00:00:11.560000	0.416184
0 days 00:00:11.570000	0.30299699999999996
0 days 00:00:11.580000	0.206048
0 days 00:00:11.590000	0.145797
0 days 00:00:11.600000	0.117032
0 days 00:00:11.610000	0.08565
0 days 00:00:11.620000	0.061433
0 days 00:00:11.630000	0.038360000000000005
0 days 00:00:11.640000	0.020972
0 days 00:00:11.650000	0.005204
0 days 00:00:11.660000	-0.00086
0 days 00:00:11.670000	0.00212
0 days 00:00:11.680000	0.007276
0 days 00:00:11.690000	0.01704
0 days 00:00:11.700000	0.024
0 days 00:00:11.710000	0.036844999999999996
0 days 00:00:11.720000	0.04098
0 days 00:00:11.730000	0.053036
0 days 00:00:11.740000	0.049807
0 days 00:00:11.750000	0.046071
0 days 00:00:11.760000	0.049397
0 days 00:00:11.770000	0.052796
0 days 00:00:11.780000	0.053084000000000006
0 days 00:00:11.790000	0.053316999999999996
0 days 00:00:11.800000	0.055171000000000005
0 days 00:00:11.810000	0.053352
0 days 00:00:11.820000	0.055480999999999996
0 days 00:00:11.830000	0.052225
0 days 00:00:11.840000	0.059769
0 days 00:00:11.850000	0.070488
0 days 00:00:11.860000	0.084753
0 days 00:00:11.870000	0.095565
0 days 00:00:11.880000	0.10976400000000001
0 days 00:00:11.890000	0.118211
0 days 00:00:11.900000	0.118531
0 days 00:00:11.910000	0.12212100000000001
0 days 00:00:11.920000	0.12595399999999998
0 days 00:00:11.930000	0.12933699999999998
0 days 00:00:11.940000	0.130876
0 days 00:00:11.950000	0.128923
0 days 00:00:11.960000	0.132425
0 days 00:00:11.970000	0.12037300000000001
0 days 00:00:11.980000	0.12290699999999999
0 days 00:00:11.990000	0.101829
0 days 00:00:12	0.080082
0 days 00:00:12.010000	0.055423
0 days 00:00:12.020000	0.044448
0 days 00:00:12.030000	0.038092
0 days 00:00:12.040000	0.030119999999999997
0 days 00:00:12.050000	0.031267
0 days 00:00:12.060000	0.052019
0 days 00:00:12.070000	0.10901199999999998
0 days 00:00:12.080000	0.159402
0 days 00:00:12.090000	0.257789
0 days 00:00:12.100000	0.33429200000000003
0 days 00:00:12.110000	0.41818900000000003
0 days 00:00:12.120000	0.5200640000000001
0 days 00:00:12.130000	0.632027
0 days 00:00:12.140000	0.7507010000000001
0 days 00:00:12.150000	0.884438
0 days 00:00:12.160000	1.025514
0 days 00:00:12.170000	1.164566
0 days 00:00:12.180000	1.321883
0 days 00:00:12.190000	1.518581
0 days 00:00:12.200000	1.7469430000000001
0 days 00:00:12.210000	1.987161
0 days 00:00:12.220000	2.2589740000000003
0 days 00:00:12.230000	2.6078240000000004
0 days 00:00:12.240000	2.991911
0 days 00:00:12.250000	3.43393
0 days 00:00:12.260000	3.9236050000000002
0 days 00:00:12.270000	4.4486669999999995
0 days 00:00:12.280000	5.003523
0 days 00:00:12.290000	5.593303
0 days 00:00:12.300000	6.110596
0 days 00:00:12.310000	6.552387
0 days 00:00:12.320000	6.861777
0 days 00:00:12.330000	6.976817
0 days 00:00:12.340000	6.966817
0 days 00:00:12.350000	6.751661
0 days 00:00:12.360000	6.297071
0 days 00:00:12.370000	5.726737
0 days 00:00:12.380000	4.917852
0 days 00:00:12.390000	3.9613129999999996
0 days 00:00:12.400000	3.040123
0 days 00:00:12.410000	1.422554
0 days 00:00:12.420000	-1.999701
0 days 00:00:12.430000	-4.047136
0 days 00:00:12.440000	-4.432107
0 days 00:00:12.450000	-4.616973000000001
0 days 00:00:12.460000	-5.086207
0 days 00:00:12.470000	-5.414394000000001
0 days 00:00:12.480000	-5.714094
0 days 00:00:12.490000	-5.847836
0 days 00:00:12.500000	-5.8650139999999995
0 days 00:00:12.510000	-5.772494
0 days 00:00:12.520000	-5.6638209999999996
0 days 00:00:12.530000	-5.6452290000000005
0 days 00:00:12.540000	-5.747733
0 days 00:00:12.550000	-5.855474
0 days 00:00:12.560000	-5.884336
0 days 00:00:12.570000	-5.810675
0 days 00:00:12.580000	-5.6615519999999995
0 days 00:00:12.590000	-5.49681
0 days 00:00:12.600000	-5.345946
0 days 00:00:12.610000	-5.131309
0 days 00:00:12.620000	-4.819766
0 days 00:00:12.630000	-4.4030260000000006
0 days 00:00:12.640000	-3.970254
0 days 00:00:12.650000	-3.4519260000000003
0 days 00:00:12.660000	-2.9430240000000003
0 days 00:00:12.670000	-2.4685
0 days 00:00:12.680000	-1.9572889999999998
0 days 00:00:12.690000	-1.510524
0 days 00:00:12.700000	-1.111269
0 days 00:00:12.710000	-0.704613
0 days 00:00:12.720000	-0.349893
0 days 00:00:12.730000	0.789329
0 days 00:00:12.740000	2.092787
0 days 00:00:12.750000	3.589435
0 days 00:00:12.760000	4.072287
0 days 00:00:12.770000	2.8590709999999997
0 days 00:00:12.780000	2.746496
0 days 00:00:12.790000	2.34401
0 days 00:00:12.800000	1.521244
0 days 00:00:12.810000	0.911546
0 days 00:00:12.820000	0.568665
0 days 00:00:12.830000	0.355344
0 days 00:00:12.840000	0.261435
0 days 00:00:12.850000	0.209182
0 days 00:00:12.860000	0.179674
0 days 00:00:12.870000	0.164351
0 days 00:00:12.880000	0.144517
0 days 00:00:12.890000	0.125219
0 days 00:00:12.900000	0.113004
0 days 00:00:12.910000	0.086065
0 days 00:00:12.920000	0.038821
0 days 00:00:12.930000	-0.026031
0 days 00:00:12.940000	-0.074214
0 days 00:00:12.950000	-0.11933699999999998
0 days 00:00:12.960000	-0.149221
0 days 00:00:12.970000	-0.168717
0 days 00:00:12.980000	-0.188022
0 days 00:00:12.990000	-0.199623
0 days 00:00:13	-0.19906400000000002
0 days 00:00:13.010000	-0.18868
0 days 00:00:13.020000	-0.162939
0 days 00:00:13.030000	-0.150693
0 days 00:00:13.040000	-0.124325
0 days 00:00:13.050000	-0.115381
0 days 00:00:13.060000	-0.090044
0 days 00:00:13.070000	-0.071202
0 days 00:00:13.080000	-0.06349500000000001
0 days 00:00:13.090000	-0.058322000000000006
0 days 00:00:13.100000	-0.049201999999999996
0 days 00:00:13.110000	-0.034106
0 days 00:00:13.120000	-0.015283000000000001
0 days 00:00:13.130000	0.007415000000000001
0 days 00:00:13.140000	0.030674
0 days 00:00:13.150000	0.048098
0 days 00:00:13.160000	0.062417999999999994
0 days 00:00:13.170000	0.07470800000000001
0 days 00:00:13.180000	0.087815
0 days 00:00:13.190000	0.10070599999999999
0 days 00:00:13.200000	0.11120999999999999
0 days 00:00:13.210000	0.11468900000000001
0 days 00:00:13.220000	0.119949
0 days 00:00:13.230000	0.123679
0 days 00:00:13.240000	0.123174
0 days 00:00:13.250000	0.114603
0 days 00:00:13.260000	0.10928399999999999
0 days 00:00:13.270000	0.119817
0 days 00:00:13.280000	0.129163
0 days 00:00:13.290000	0.12825699999999998
0 days 00:00:13.300000	0.13551300000000002
0 days 00:00:13.310000	0.156409
0 days 00:00:13.320000	0.185838
0 days 00:00:13.330000	0.21779
0 days 00:00:13.340000	0.283484
0 days 00:00:13.350000	0.367657
0 days 00:00:13.360000	0.47116800000000003
0 days 00:00:13.370000	0.596143
0 days 00:00:13.380000	0.773961
0 days 00:00:13.390000	0.9677389999999999
0 days 00:00:13.400000	1.224897
0 days 00:00:13.410000	1.53791
0 days 00:00:13.420000	1.888766
0 days 00:00:13.430000	2.279028
0 days 00:00:13.440000	2.727697
0 days 00:00:13.450000	3.2138
0 days 00:00:13.460000	3.759874
0 days 00:00:13.470000	4.367374
0 days 00:00:13.480000	4.962566000000001
0 days 00:00:13.490000	5.521081
0 days 00:00:13.500000	6.033817
0 days 00:00:13.510000	6.485632
0 days 00:00:13.520000	6.834536999999999
0 days 00:00:13.530000	7.1254800000000005
0 days 00:00:13.540000	7.259765
0 days 00:00:13.550000	6.916947
0 days 00:00:13.560000	6.270674
0 days 00:00:13.570000	5.580418
0 days 00:00:13.580000	4.881962000000001
0 days 00:00:13.590000	3.962196
0 days 00:00:13.600000	2.7785189999999997
0 days 00:00:13.610000	0.489537
0 days 00:00:13.620000	-1.6883080000000001
0 days 00:00:13.630000	-2.905084
0 days 00:00:13.640000	-3.4730879999999997
0 days 00:00:13.650000	-4.060249
0 days 00:00:13.660000	-4.423957
0 days 00:00:13.670000	-4.574037000000001
0 days 00:00:13.680000	-4.6877629999999995
0 days 00:00:13.690000	-4.671369
0 days 00:00:13.700000	-4.455978
0 days 00:00:13.710000	-4.205943
0 days 00:00:13.720000	-4.189526
0 days 00:00:13.730000	-4.369835
0 days 00:00:13.740000	-4.567569000000001
0 days 00:00:13.750000	-4.683504
0 days 00:00:13.760000	-4.731344
0 days 00:00:13.770000	-4.75097
0 days 00:00:13.780000	-4.774596
0 days 00:00:13.790000	-4.757333
0 days 00:00:13.800000	-4.651053
0 days 00:00:13.810000	-4.470817
0 days 00:00:13.820000	-4.3040080000000005
0 days 00:00:13.830000	-4.163926
0 days 00:00:13.840000	-3.984315
0 days 00:00:13.850000	-3.7170690000000004
0 days 00:00:13.860000	-3.399253
0 days 00:00:13.870000	-3.062687
0 days 00:00:13.880000	-2.746307
0 days 00:00:13.890000	-2.481357
0 days 00:00:13.900000	-2.204711
0 days 00:00:13.910000	-1.840728
0 days 00:00:13.920000	-1.441459
0 days 00:00:13.930000	-1.002155
0 days 00:00:13.940000	-0.556491
0 days 00:00:13.950000	-0.13742100000000002
0 days 00:00:13.960000	0.22072199999999997
0 days 00:00:13.970000	0.519213
0 days 00:00:13.980000	0.794609
0 days 00:00:13.990000	1.016348
0 days 00:00:14	1.42172
0 days 00:00:14.010000	2.2839259999999997
0 days 00:00:14.020000	2.2732900000000003
0 days 00:00:14.030000	2.594847
0 days 00:00:14.040000	3.156686
0 days 00:00:14.050000	2.8272939999999998
0 days 00:00:14.060000	2.1889220000000003
0 days 00:00:14.070000	1.669941
0 days 00:00:14.080000	1.421331
0 days 00:00:14.090000	1.3193110000000001
0 days 00:00:14.100000	1.225511
0 days 00:00:14.110000	1.1279709999999998
0 days 00:00:14.120000	1.064699
0 days 00:00:14.130000	0.794671
0 days 00:00:14.140000	0.46395200000000003
0 days 00:00:14.150000	0.394457
0 days 00:00:14.160000	0.326812
0 days 00:00:14.170000	0.267409
0 days 00:00:14.180000	0.21249200000000001
0 days 00:00:14.190000	0.166793
0 days 00:00:14.200000	0.095036
0 days 00:00:14.210000	0.039588
0 days 00:00:14.220000	-0.018631
0 days 00:00:14.230000	-0.053374
0 days 00:00:14.240000	-0.073285
0 days 00:00:14.250000	-0.081475
0 days 00:00:14.260000	-0.074383
0 days 00:00:14.270000	-0.067609
0 days 00:00:14.280000	-0.055586
0 days 00:00:14.290000	-0.046172000000000005
0 days 00:00:14.300000	-0.032526
0 days 00:00:14.310000	-0.018916
0 days 00:00:14.320000	-0.008154
0 days 00:00:14.330000	0.00139
0 days 00:00:14.340000	0.005345
0 days 00:00:14.350000	0.016973
0 days 00:00:14.360000	0.031984
0 days 00:00:14.370000	0.036889
0 days 00:00:14.380000	0.049666
0 days 00:00:14.390000	0.054095000000000004
0 days 00:00:14.400000	0.057215999999999996
0 days 00:00:14.410000	0.062511
0 days 00:00:14.420000	0.058882000000000004
0 days 00:00:14.430000	0.062819
0 days 00:00:14.440000	0.068195
0 days 00:00:14.450000	0.067315
0 days 00:00:14.460000	0.072516
0 days 00:00:14.470000	0.070636
0 days 00:00:14.480000	0.064993
0 days 00:00:14.490000	0.06289199999999999
0 days 00:00:14.500000	0.049618999999999996
0 days 00:00:14.510000	0.048838
0 days 00:00:14.520000	0.056815
0 days 00:00:14.530000	0.06254
0 days 00:00:14.540000	0.07130800000000001
0 days 00:00:14.550000	0.07567
0 days 00:00:14.560000	0.074713
0 days 00:00:14.570000	0.074173
0 days 00:00:14.580000	0.080026
0 days 00:00:14.590000	0.10684500000000001
0 days 00:00:14.600000	0.141834
0 days 00:00:14.610000	0.180648
0 days 00:00:14.620000	0.2261
0 days 00:00:14.630000	0.297239
0 days 00:00:14.640000	0.37967
0 days 00:00:14.650000	0.47395200000000004
0 days 00:00:14.660000	0.579516
0 days 00:00:14.670000	0.716946
0 days 00:00:14.680000	0.884127
0 days 00:00:14.690000	1.103246
0 days 00:00:14.700000	1.373915
0 days 00:00:14.710000	1.701397
0 days 00:00:14.720000	2.084372
0 days 00:00:14.730000	2.529223
0 days 00:00:14.740000	3.029069
0 days 00:00:14.750000	3.6177059999999996
0 days 00:00:14.760000	4.33099
0 days 00:00:14.770000	5.136011
0 days 00:00:14.780000	5.913073000000001
0 days 00:00:14.790000	6.533989
0 days 00:00:14.800000	6.926185
0 days 00:00:14.810000	6.89693
0 days 00:00:14.820000	6.830596000000001
0 days 00:00:14.830000	6.6515889999999995
0 days 00:00:14.840000	6.145404
0 days 00:00:14.850000	5.394612
0 days 00:00:14.860000	4.817546
0 days 00:00:14.870000	4.15573
