# Supplementary material for: A topological data analysis-based method for gait signals with an application to the study of multiple sclerosis
Source: PLoS One. 2022 May 13;17(5):e0268475. doi: 10.1371/journal.pone.0268475 (PMC9106173; doi:10.1371/journal.pone.0268475)
Supplement: S1 Data — (ZIP) [file pone.0268475.s005.zip › PlosOneData/Pathological_subjects/MS_5]

	Gyr_Y
0 days 00:00:13.890000	-0.539536
0 days 00:00:13.900000	-0.33061799999999997
0 days 00:00:13.910000	-0.409144
0 days 00:00:13.920000	-0.8732260000000001
0 days 00:00:13.930000	-0.860535
0 days 00:00:13.940000	-0.832427
0 days 00:00:13.950000	-0.7562270000000001
0 days 00:00:13.960000	-0.609537
0 days 00:00:13.970000	-0.544974
0 days 00:00:13.980000	-0.541981
0 days 00:00:13.990000	-0.610056
0 days 00:00:14	-0.707357
0 days 00:00:14.010000	-0.753961
0 days 00:00:14.020000	-0.76367
0 days 00:00:14.030000	-0.762116
0 days 00:00:14.040000	-0.730923
0 days 00:00:14.050000	-0.67942
0 days 00:00:14.060000	-0.63376
0 days 00:00:14.070000	-0.60932
0 days 00:00:14.080000	-0.583284
0 days 00:00:14.090000	-0.530246
0 days 00:00:14.100000	-0.46346099999999996
0 days 00:00:14.110000	-0.400888
0 days 00:00:14.120000	-0.34496
0 days 00:00:14.130000	-0.293917
0 days 00:00:14.140000	-0.240581
0 days 00:00:14.150000	-0.193193
0 days 00:00:14.160000	-0.158773
0 days 00:00:14.170000	-0.146288
0 days 00:00:14.180000	-0.13939400000000002
0 days 00:00:14.190000	-0.148282
0 days 00:00:14.200000	-0.137669
0 days 00:00:14.210000	-0.133428
0 days 00:00:14.220000	-0.138689
0 days 00:00:14.230000	-0.146981
0 days 00:00:14.240000	-0.14993399999999998
0 days 00:00:14.250000	-0.1437
0 days 00:00:14.260000	-0.139015
0 days 00:00:14.270000	-0.148537
0 days 00:00:14.280000	-0.16178
0 days 00:00:14.290000	-0.16133499999999998
0 days 00:00:14.300000	-0.154833
0 days 00:00:14.310000	-0.150233
0 days 00:00:14.320000	-0.14705
0 days 00:00:14.330000	-0.14784
0 days 00:00:14.340000	-0.159804
0 days 00:00:14.350000	-0.175368
0 days 00:00:14.360000	-0.186829
0 days 00:00:14.370000	-0.177326
0 days 00:00:14.380000	-0.154865
0 days 00:00:14.390000	-0.130159
0 days 00:00:14.400000	-0.110132
0 days 00:00:14.410000	-0.085768
0 days 00:00:14.420000	-0.070511
0 days 00:00:14.430000	-0.055596000000000007
0 days 00:00:14.440000	-0.051127
0 days 00:00:14.450000	-0.053320000000000006
0 days 00:00:14.460000	-0.048073000000000005
0 days 00:00:14.470000	-0.043999
0 days 00:00:14.480000	-0.036935
0 days 00:00:14.490000	-0.029237
0 days 00:00:14.500000	-0.024087
0 days 00:00:14.510000	-0.018078
0 days 00:00:14.520000	-0.015688999999999998
0 days 00:00:14.530000	-0.020443
0 days 00:00:14.540000	-0.025925999999999998
0 days 00:00:14.550000	-0.020814
0 days 00:00:14.560000	-0.011835
0 days 00:00:14.570000	0.0008640000000000001
0 days 00:00:14.580000	0.007065999999999999
0 days 00:00:14.590000	0.009733
0 days 00:00:14.600000	0.009119
0 days 00:00:14.610000	0.011172
0 days 00:00:14.620000	0.013404
0 days 00:00:14.630000	0.011684
0 days 00:00:14.640000	0.014003999999999999
0 days 00:00:14.650000	0.01005
0 days 00:00:14.660000	0.012545
0 days 00:00:14.670000	0.0078049999999999994
0 days 00:00:14.680000	-0.000242
0 days 00:00:14.690000	-0.009033
0 days 00:00:14.700000	-0.010843
0 days 00:00:14.710000	-0.010421
0 days 00:00:14.720000	-0.007770999999999999
0 days 00:00:14.730000	0.000601
0 days 00:00:14.740000	0.000701
0 days 00:00:14.750000	0.001428
0 days 00:00:14.760000	0.000182
0 days 00:00:14.770000	0.00757
0 days 00:00:14.780000	0.015096
0 days 00:00:14.790000	0.018288
0 days 00:00:14.800000	0.023388
0 days 00:00:14.810000	0.023609
0 days 00:00:14.820000	0.020218
0 days 00:00:14.830000	0.021294999999999998
0 days 00:00:14.840000	0.001201
0 days 00:00:14.850000	-0.02781
0 days 00:00:14.860000	-0.063064
0 days 00:00:14.870000	-0.092275
0 days 00:00:14.880000	-0.11897999999999999
0 days 00:00:14.890000	-0.134987
0 days 00:00:14.900000	-0.145012
0 days 00:00:14.910000	-0.166996
0 days 00:00:14.920000	-0.189643
0 days 00:00:14.930000	-0.219283
0 days 00:00:14.940000	-0.264016
0 days 00:00:14.950000	-0.32017199999999996
0 days 00:00:14.960000	-0.40873000000000004
0 days 00:00:14.970000	-0.548564
0 days 00:00:14.980000	-0.6704220000000001
0 days 00:00:14.990000	-0.787601
0 days 00:00:15	-0.893441
0 days 00:00:15.010000	-0.977096
0 days 00:00:15.020000	-1.0132649999999999
0 days 00:00:15.030000	-1.031531
0 days 00:00:15.040000	-1.034616
0 days 00:00:15.050000	-1.0103030000000002
0 days 00:00:15.060000	-0.9514469999999999
0 days 00:00:15.070000	-0.770022
0 days 00:00:15.080000	-0.267198
0 days 00:00:15.090000	0.534968
0 days 00:00:15.100000	1.0887639999999998
0 days 00:00:15.110000	1.329808
0 days 00:00:15.120000	1.554613
0 days 00:00:15.130000	1.75075
0 days 00:00:15.140000	1.826185
0 days 00:00:15.150000	1.8277709999999998
0 days 00:00:15.160000	1.807922
0 days 00:00:15.170000	1.7718369999999999
0 days 00:00:15.180000	1.6864430000000001
0 days 00:00:15.190000	1.528382
0 days 00:00:15.200000	1.34889
0 days 00:00:15.210000	1.226117
0 days 00:00:15.220000	1.15083
0 days 00:00:15.230000	1.0952709999999999
0 days 00:00:15.240000	1.073715
0 days 00:00:15.250000	1.053112
0 days 00:00:15.260000	1.012791
0 days 00:00:15.270000	0.972432
0 days 00:00:15.280000	0.910903
0 days 00:00:15.290000	0.8235290000000001
0 days 00:00:15.300000	0.725356
0 days 00:00:15.310000	0.621056
0 days 00:00:15.320000	0.520777
0 days 00:00:15.330000	0.42989799999999995
0 days 00:00:15.340000	0.350977
0 days 00:00:15.350000	0.290767
0 days 00:00:15.360000	0.23384000000000002
0 days 00:00:15.370000	0.183229
0 days 00:00:15.380000	0.13505599999999998
0 days 00:00:15.390000	0.07945
0 days 00:00:15.400000	0.000919
0 days 00:00:15.410000	-0.068321
0 days 00:00:15.420000	-0.152434
0 days 00:00:15.430000	-0.24776900000000002
0 days 00:00:15.440000	-0.326279
0 days 00:00:15.450000	-0.396933
0 days 00:00:15.460000	-0.469029
0 days 00:00:15.470000	-0.529979
0 days 00:00:15.480000	-0.6757569999999999
0 days 00:00:15.490000	-0.700037
0 days 00:00:15.500000	-1.062649
0 days 00:00:15.510000	-1.342135
0 days 00:00:15.520000	-1.297926
0 days 00:00:15.530000	-1.254329
0 days 00:00:15.540000	-1.134469
0 days 00:00:15.550000	-0.913116
0 days 00:00:15.560000	-0.7575029999999999
0 days 00:00:15.570000	-0.740496
0 days 00:00:15.580000	-0.825959
0 days 00:00:15.590000	-0.874183
0 days 00:00:15.600000	-0.786899
0 days 00:00:15.610000	-0.686836
0 days 00:00:15.620000	-0.624682
0 days 00:00:15.630000	-0.48144
0 days 00:00:15.640000	-0.357012
0 days 00:00:15.650000	-0.31490799999999997
0 days 00:00:15.660000	-0.285605
0 days 00:00:15.670000	-0.2249
0 days 00:00:15.680000	-0.21468800000000002
0 days 00:00:15.690000	-0.20014400000000002
0 days 00:00:15.700000	-0.179517
0 days 00:00:15.710000	-0.16806600000000002
0 days 00:00:15.720000	-0.153279
0 days 00:00:15.730000	-0.14735499999999999
0 days 00:00:15.740000	-0.14627
0 days 00:00:15.750000	-0.145214
0 days 00:00:15.760000	-0.138605
0 days 00:00:15.770000	-0.129452
0 days 00:00:15.780000	-0.12160399999999999
0 days 00:00:15.790000	-0.114094
0 days 00:00:15.800000	-0.09804199999999999
0 days 00:00:15.810000	-0.08765
0 days 00:00:15.820000	-0.073999
0 days 00:00:15.830000	-0.065041
0 days 00:00:15.840000	-0.05959299999999999
0 days 00:00:15.850000	-0.053288
0 days 00:00:15.860000	-0.059766
0 days 00:00:15.870000	-0.06089
0 days 00:00:15.880000	-0.055172000000000006
0 days 00:00:15.890000	-0.052825
0 days 00:00:15.900000	-0.050102999999999995
0 days 00:00:15.910000	-0.054884
0 days 00:00:15.920000	-0.049205
0 days 00:00:15.930000	-0.052683
0 days 00:00:15.940000	-0.050052
0 days 00:00:15.950000	-0.048033
0 days 00:00:15.960000	-0.044893
0 days 00:00:15.970000	-0.046162
0 days 00:00:15.980000	-0.041214999999999995
0 days 00:00:15.990000	-0.037806
0 days 00:00:16	-0.028600999999999998
0 days 00:00:16.010000	-0.023025999999999998
0 days 00:00:16.020000	-0.01787
0 days 00:00:16.030000	-0.020396
0 days 00:00:16.040000	-0.020961
0 days 00:00:16.050000	-0.024053
0 days 00:00:16.060000	-0.027013
0 days 00:00:16.070000	-0.030833999999999997
0 days 00:00:16.080000	-0.032656
0 days 00:00:16.090000	-0.031411
0 days 00:00:16.100000	-0.028821
0 days 00:00:16.110000	-0.021598
0 days 00:00:16.120000	-0.013366999999999999
0 days 00:00:16.130000	-0.007276
0 days 00:00:16.140000	0.003507
0 days 00:00:16.150000	0.015468
0 days 00:00:16.160000	0.030969
0 days 00:00:16.170000	0.038998000000000005
0 days 00:00:16.180000	0.041075
0 days 00:00:16.190000	0.042197000000000005
0 days 00:00:16.200000	0.037880000000000004
0 days 00:00:16.210000	0.037475
0 days 00:00:16.220000	0.031325
0 days 00:00:16.230000	0.027382
0 days 00:00:16.240000	0.028781
0 days 00:00:16.250000	0.022362
0 days 00:00:16.260000	0.019190000000000002
0 days 00:00:16.270000	0.005845
0 days 00:00:16.280000	0.005474000000000001
0 days 00:00:16.290000	-0.004647999999999999
0 days 00:00:16.300000	-0.010565
0 days 00:00:16.310000	-0.025311
0 days 00:00:16.320000	-0.047626
0 days 00:00:16.330000	-0.066082
0 days 00:00:16.340000	-0.080275
0 days 00:00:16.350000	-0.103352
0 days 00:00:16.360000	-0.12875699999999998
0 days 00:00:16.370000	-0.176128
0 days 00:00:16.380000	-0.234717
0 days 00:00:16.390000	-0.301624
0 days 00:00:16.400000	-0.395969
0 days 00:00:16.410000	-0.552032
0 days 00:00:16.420000	-0.745787
0 days 00:00:16.430000	-0.9308190000000001
0 days 00:00:16.440000	-1.1392129999999998
0 days 00:00:16.450000	-1.349425
0 days 00:00:16.460000	-1.5395
0 days 00:00:16.470000	-1.742487
0 days 00:00:16.480000	-1.9377099999999998
0 days 00:00:16.490000	-2.0924009999999997
0 days 00:00:16.500000	-2.169569
0 days 00:00:16.510000	-2.163337
0 days 00:00:16.520000	-2.081307
0 days 00:00:16.530000	-1.905068
0 days 00:00:16.540000	-1.625864
0 days 00:00:16.550000	-1.165468
0 days 00:00:16.560000	-0.377833
0 days 00:00:16.570000	0.7691520000000001
0 days 00:00:16.580000	1.837125
0 days 00:00:16.590000	2.527761
0 days 00:00:16.600000	2.4600419999999996
0 days 00:00:16.610000	2.282779
0 days 00:00:16.620000	2.086424
0 days 00:00:16.630000	1.8237700000000001
0 days 00:00:16.640000	1.577469
0 days 00:00:16.650000	1.420131
0 days 00:00:16.660000	1.362682
0 days 00:00:16.670000	1.422734
0 days 00:00:16.680000	1.5757430000000001
0 days 00:00:16.690000	1.778629
0 days 00:00:16.700000	1.989075
0 days 00:00:16.710000	2.1832279999999997
0 days 00:00:16.720000	2.31668
0 days 00:00:16.730000	2.363409
0 days 00:00:16.740000	2.302162
0 days 00:00:16.750000	2.134782
0 days 00:00:16.760000	1.891034
0 days 00:00:16.770000	1.604272
0 days 00:00:16.780000	1.287018
0 days 00:00:16.790000	0.9566600000000001
0 days 00:00:16.800000	0.657864
0 days 00:00:16.810000	0.417415
0 days 00:00:16.820000	0.247815
0 days 00:00:16.830000	0.10858499999999999
0 days 00:00:16.840000	0.003992
0 days 00:00:16.850000	-0.06238099999999999
0 days 00:00:16.860000	-0.231713
0 days 00:00:16.870000	-0.468472
0 days 00:00:16.880000	-0.588344
0 days 00:00:16.890000	-0.692171
0 days 00:00:16.900000	-0.527573
0 days 00:00:16.910000	-0.35611
0 days 00:00:16.920000	-0.5662470000000001
0 days 00:00:16.930000	-0.655304
0 days 00:00:16.940000	-0.737598
0 days 00:00:16.950000	-0.8261379999999999
0 days 00:00:16.960000	-0.8659
0 days 00:00:16.970000	-0.9162399999999999
0 days 00:00:16.980000	-0.963375
0 days 00:00:16.990000	-1.0335379999999998
0 days 00:00:17	-1.104471
0 days 00:00:17.010000	-1.119848
0 days 00:00:17.020000	-1.0809030000000002
0 days 00:00:17.030000	-1.0375450000000002
0 days 00:00:17.040000	-0.8790959999999999
0 days 00:00:17.050000	-0.454355
0 days 00:00:17.060000	-0.169545
0 days 00:00:17.070000	-0.152764
0 days 00:00:17.080000	-0.11187799999999999
0 days 00:00:17.090000	-0.093711
0 days 00:00:17.100000	-0.11411099999999999
0 days 00:00:17.110000	-0.139157
0 days 00:00:17.120000	-0.157225
0 days 00:00:17.130000	-0.16658299999999998
0 days 00:00:17.140000	-0.170953
0 days 00:00:17.150000	-0.156523
0 days 00:00:17.160000	-0.145394
0 days 00:00:17.170000	-0.133406
0 days 00:00:17.180000	-0.12215899999999999
0 days 00:00:17.190000	-0.117449
0 days 00:00:17.200000	-0.10588
0 days 00:00:17.210000	-0.100801
0 days 00:00:17.220000	-0.087798
0 days 00:00:17.230000	-0.074744
0 days 00:00:17.240000	-0.062386000000000004
0 days 00:00:17.250000	-0.043805000000000004
0 days 00:00:17.260000	-0.037152
0 days 00:00:17.270000	-0.02735
0 days 00:00:17.280000	-0.024850999999999998
0 days 00:00:17.290000	-0.028457
0 days 00:00:17.300000	-0.031744999999999995
0 days 00:00:17.310000	-0.031017000000000003
0 days 00:00:17.320000	-0.034136
0 days 00:00:17.330000	-0.035684
0 days 00:00:17.340000	-0.039601
0 days 00:00:17.350000	-0.040928
0 days 00:00:17.360000	-0.041454000000000005
0 days 00:00:17.370000	-0.038645
0 days 00:00:17.380000	-0.030572000000000002
0 days 00:00:17.390000	-0.031966
0 days 00:00:17.400000	-0.027224
0 days 00:00:17.410000	-0.024021999999999998
0 days 00:00:17.420000	-0.022954
0 days 00:00:17.430000	-0.022239
0 days 00:00:17.440000	-0.014466
0 days 00:00:17.450000	-0.014638
0 days 00:00:17.460000	-0.006196
0 days 00:00:17.470000	0.003948
0 days 00:00:17.480000	0.016222999999999998
0 days 00:00:17.490000	0.027381
0 days 00:00:17.500000	0.039258999999999995
0 days 00:00:17.510000	0.044466000000000006
0 days 00:00:17.520000	0.038023
0 days 00:00:17.530000	0.031284
0 days 00:00:17.540000	0.022122
0 days 00:00:17.550000	0.014146
0 days 00:00:17.560000	0.005883
0 days 00:00:17.570000	-0.005158
0 days 00:00:17.580000	-0.012674
0 days 00:00:17.590000	-0.01284
0 days 00:00:17.600000	-0.011877
0 days 00:00:17.610000	-0.009025
0 days 00:00:17.620000	-0.002327
0 days 00:00:17.630000	0.010308
0 days 00:00:17.640000	0.0176
0 days 00:00:17.650000	0.029167000000000002
0 days 00:00:17.660000	0.036587
0 days 00:00:17.670000	0.041708999999999996
0 days 00:00:17.680000	0.042644
0 days 00:00:17.690000	0.045732
0 days 00:00:17.700000	0.047827
0 days 00:00:17.710000	0.044001
0 days 00:00:17.720000	0.040917
0 days 00:00:17.730000	0.034404000000000004
0 days 00:00:17.740000	0.021176
0 days 00:00:17.750000	0.009603
0 days 00:00:17.760000	-0.006217
0 days 00:00:17.770000	-0.019901
0 days 00:00:17.780000	-0.039786
0 days 00:00:17.790000	-0.05594299999999999
0 days 00:00:17.800000	-0.073539
0 days 00:00:17.810000	-0.09681100000000001
0 days 00:00:17.820000	-0.13498
0 days 00:00:17.830000	-0.181325
0 days 00:00:17.840000	-0.24502600000000002
0 days 00:00:17.850000	-0.359101
0 days 00:00:17.860000	-0.519954
0 days 00:00:17.870000	-0.717993
0 days 00:00:17.880000	-0.9230370000000001
0 days 00:00:17.890000	-1.137746
0 days 00:00:17.900000	-1.3376059999999999
0 days 00:00:17.910000	-1.542035
0 days 00:00:17.920000	-1.7575889999999998
0 days 00:00:17.930000	-1.961342
0 days 00:00:17.940000	-2.155446
0 days 00:00:17.950000	-2.310317
0 days 00:00:17.960000	-2.3720060000000003
0 days 00:00:17.970000	-2.340445
0 days 00:00:17.980000	-2.212202
0 days 00:00:17.990000	-1.991516
0 days 00:00:18	-1.670694
0 days 00:00:18.010000	-1.0657729999999999
0 days 00:00:18.020000	0.14279
0 days 00:00:18.030000	1.24186
0 days 00:00:18.040000	2.36387
0 days 00:00:18.050000	2.762723
0 days 00:00:18.060000	2.793501
0 days 00:00:18.070000	2.780691
0 days 00:00:18.080000	2.666791
0 days 00:00:18.090000	2.4521490000000004
0 days 00:00:18.100000	2.254236
0 days 00:00:18.110000	2.08961
0 days 00:00:18.120000	1.9420680000000001
0 days 00:00:18.130000	1.8279830000000001
0 days 00:00:18.140000	1.787891
0 days 00:00:18.150000	1.8145669999999998
0 days 00:00:18.160000	1.881025
0 days 00:00:18.170000	1.931721
0 days 00:00:18.180000	1.950559
0 days 00:00:18.190000	1.949343
0 days 00:00:18.200000	1.9271580000000001
0 days 00:00:18.210000	1.8701880000000002
0 days 00:00:18.220000	1.787423
0 days 00:00:18.230000	1.690525
0 days 00:00:18.240000	1.578465
0 days 00:00:18.250000	1.437737
0 days 00:00:18.260000	1.264816
0 days 00:00:18.270000	1.032259
0 days 00:00:18.280000	0.750862
0 days 00:00:18.290000	0.42040299999999997
0 days 00:00:18.300000	0.066002
0 days 00:00:18.310000	-0.230584
0 days 00:00:18.320000	-0.39942300000000003
0 days 00:00:18.330000	-0.49573199999999995
0 days 00:00:18.340000	-0.621367
0 days 00:00:18.350000	-0.939415
0 days 00:00:18.360000	-1.631138
0 days 00:00:18.370000	-1.860375
0 days 00:00:18.380000	-1.558253
0 days 00:00:18.390000	-1.7660470000000001
0 days 00:00:18.400000	-1.729179
0 days 00:00:18.410000	-1.602385
0 days 00:00:18.420000	-1.519683
0 days 00:00:18.430000	-1.368033
0 days 00:00:18.440000	-1.193746
0 days 00:00:18.450000	-1.04237
0 days 00:00:18.460000	-0.9400790000000001
0 days 00:00:18.470000	-0.661273
0 days 00:00:18.480000	-0.47286000000000006
0 days 00:00:18.490000	-0.358398
0 days 00:00:18.500000	-0.162028
0 days 00:00:18.510000	-0.14685499999999999
0 days 00:00:18.520000	-0.174098
0 days 00:00:18.530000	-0.187461
0 days 00:00:18.540000	-0.192271
0 days 00:00:18.550000	-0.186374
0 days 00:00:18.560000	-0.167325
0 days 00:00:18.570000	-0.153951
0 days 00:00:18.580000	-0.137537
0 days 00:00:18.590000	-0.135765
0 days 00:00:18.600000	-0.140764
0 days 00:00:18.610000	-0.148738
0 days 00:00:18.620000	-0.148955
0 days 00:00:18.630000	-0.138044
0 days 00:00:18.640000	-0.125717
0 days 00:00:18.650000	-0.11399400000000001
0 days 00:00:18.660000	-0.098087
0 days 00:00:18.670000	-0.088975
0 days 00:00:18.680000	-0.086713
0 days 00:00:18.690000	-0.084516
0 days 00:00:18.700000	-0.083979
0 days 00:00:18.710000	-0.08050299999999999
0 days 00:00:18.720000	-0.074001
0 days 00:00:18.730000	-0.06688200000000001
0 days 00:00:18.740000	-0.061514
0 days 00:00:18.750000	-0.05789299999999999
0 days 00:00:18.760000	-0.055077999999999995
0 days 00:00:18.770000	-0.052561000000000004
0 days 00:00:18.780000	-0.047641
0 days 00:00:18.790000	-0.045593
0 days 00:00:18.800000	-0.043862
0 days 00:00:18.810000	-0.036059
0 days 00:00:18.820000	-0.028299
0 days 00:00:18.830000	-0.018924
0 days 00:00:18.840000	-0.017856
0 days 00:00:18.850000	-0.017626
0 days 00:00:18.860000	-0.022913
0 days 00:00:18.870000	-0.025409
0 days 00:00:18.880000	-0.02434
0 days 00:00:18.890000	-0.021863999999999998
0 days 00:00:18.900000	-0.020838
0 days 00:00:18.910000	-0.025394
0 days 00:00:18.920000	-0.025768
0 days 00:00:18.930000	-0.028249
0 days 00:00:18.940000	-0.025238
0 days 00:00:18.950000	-0.022965
0 days 00:00:18.960000	-0.017586
0 days 00:00:18.970000	-0.009548000000000001
0 days 00:00:18.980000	-0.008056
0 days 00:00:18.990000	-0.004258
0 days 00:00:19	-0.005935
0 days 00:00:19.010000	0.005784
0 days 00:00:19.020000	0.013353
0 days 00:00:19.030000	0.021618000000000002
0 days 00:00:19.040000	0.026907999999999998
0 days 00:00:19.050000	0.036443
0 days 00:00:19.060000	0.039586
0 days 00:00:19.070000	0.042877
0 days 00:00:19.080000	0.044622
0 days 00:00:19.090000	0.046468
0 days 00:00:19.100000	0.046793
0 days 00:00:19.110000	0.051423
0 days 00:00:19.120000	0.05371
0 days 00:00:19.130000	0.050227
0 days 00:00:19.140000	0.044122
0 days 00:00:19.150000	0.030235
0 days 00:00:19.160000	0.019941
0 days 00:00:19.170000	0.005019
0 days 00:00:19.180000	-0.016984
0 days 00:00:19.190000	-0.03517
0 days 00:00:19.200000	-0.048179
0 days 00:00:19.210000	-0.06467200000000001
0 days 00:00:19.220000	-0.088249
0 days 00:00:19.230000	-0.111695
0 days 00:00:19.240000	-0.148373
0 days 00:00:19.250000	-0.19005999999999998
0 days 00:00:19.260000	-0.249119
0 days 00:00:19.270000	-0.330434
0 days 00:00:19.280000	-0.44491899999999995
0 days 00:00:19.290000	-0.5950949999999999
0 days 00:00:19.300000	-0.738952
0 days 00:00:19.310000	-0.9024280000000001
0 days 00:00:19.320000	-1.083017
0 days 00:00:19.330000	-1.303873
0 days 00:00:19.340000	-1.56261
0 days 00:00:19.350000	-1.7987419999999998
0 days 00:00:19.360000	-2.020632
0 days 00:00:19.370000	-2.223272
0 days 00:00:19.380000	-2.354953
0 days 00:00:19.390000	-2.3574650000000004
0 days 00:00:19.400000	-2.241056
0 days 00:00:19.410000	-2.043713
0 days 00:00:19.420000	-1.752204
0 days 00:00:19.430000	-1.3333780000000002
0 days 00:00:19.440000	-0.626362
0 days 00:00:19.450000	0.595314
0 days 00:00:19.460000	1.6414060000000001
0 days 00:00:19.470000	2.714732
0 days 00:00:19.480000	2.992624
0 days 00:00:19.490000	2.951568
0 days 00:00:19.500000	2.888415
0 days 00:00:19.510000	2.680152
0 days 00:00:19.520000	2.345756
0 days 00:00:19.530000	2.027707
0 days 00:00:19.540000	1.780687
0 days 00:00:19.550000	1.6194870000000001
0 days 00:00:19.560000	1.57241
0 days 00:00:19.570000	1.63781
0 days 00:00:19.580000	1.7621799999999999
0 days 00:00:19.590000	1.9233759999999998
0 days 00:00:19.600000	2.096841
0 days 00:00:19.610000	2.209987
0 days 00:00:19.620000	2.229014
0 days 00:00:19.630000	2.1470830000000003
0 days 00:00:19.640000	1.9797
0 days 00:00:19.650000	1.7598
0 days 00:00:19.660000	1.4900950000000002
0 days 00:00:19.670000	1.173983
0 days 00:00:19.680000	0.8633049999999999
0 days 00:00:19.690000	0.607055
0 days 00:00:19.700000	0.396782
0 days 00:00:19.710000	0.194179
0 days 00:00:19.720000	-0.013491999999999999
0 days 00:00:19.730000	-0.346815
0 days 00:00:19.740000	-0.560014
0 days 00:00:19.750000	-0.670198
0 days 00:00:19.760000	-0.788989
0 days 00:00:19.770000	-0.511717
0 days 00:00:19.780000	-0.392888
0 days 00:00:19.790000	-0.582907
0 days 00:00:19.800000	-0.608417
0 days 00:00:19.810000	-0.604797
0 days 00:00:19.820000	-0.652662
0 days 00:00:19.830000	-0.659697
0 days 00:00:19.840000	-0.628273
0 days 00:00:19.850000	-0.574974
0 days 00:00:19.860000	-0.546276
0 days 00:00:19.870000	-0.551629
0 days 00:00:19.880000	-0.576087
0 days 00:00:19.890000	-0.5976060000000001
0 days 00:00:19.900000	-0.6139789999999999
0 days 00:00:19.910000	-0.631768
0 days 00:00:19.920000	-0.620983
0 days 00:00:19.930000	-0.60296
0 days 00:00:19.940000	-0.570484
0 days 00:00:19.950000	-0.541027
0 days 00:00:19.960000	-0.529891
0 days 00:00:19.970000	-0.512332
0 days 00:00:19.980000	-0.504375
0 days 00:00:19.990000	-0.454995
0 days 00:00:20	-0.37101999999999996
0 days 00:00:20.010000	-0.31755300000000003
0 days 00:00:20.020000	-0.279398
0 days 00:00:20.030000	-0.23454899999999998
0 days 00:00:20.040000	-0.178143
0 days 00:00:20.050000	-0.147726
0 days 00:00:20.060000	-0.12428199999999999
0 days 00:00:20.070000	-0.104592
0 days 00:00:20.080000	-0.09145299999999999
0 days 00:00:20.090000	-0.092422
0 days 00:00:20.100000	-0.100911
0 days 00:00:20.110000	-0.117899
0 days 00:00:20.120000	-0.129484
0 days 00:00:20.130000	-0.12701199999999999
0 days 00:00:20.140000	-0.128637
0 days 00:00:20.150000	-0.121602
0 days 00:00:20.160000	-0.11342999999999999
0 days 00:00:20.170000	-0.105046
0 days 00:00:20.180000	-0.093238
0 days 00:00:20.190000	-0.090808
0 days 00:00:20.200000	-0.09081
0 days 00:00:20.210000	-0.085601
0 days 00:00:20.220000	-0.078789
0 days 00:00:20.230000	-0.07018200000000001
0 days 00:00:20.240000	-0.065609
0 days 00:00:20.250000	-0.058965
0 days 00:00:20.260000	-0.05474299999999999
0 days 00:00:20.270000	-0.058655
0 days 00:00:20.280000	-0.055547000000000006
0 days 00:00:20.290000	-0.056746000000000005
0 days 00:00:20.300000	-0.059724
0 days 00:00:20.310000	-0.055662
0 days 00:00:20.320000	-0.049691
0 days 00:00:20.330000	-0.037717
0 days 00:00:20.340000	-0.022637
0 days 00:00:20.350000	-0.016044
0 days 00:00:20.360000	-0.012487999999999999
0 days 00:00:20.370000	-0.006895999999999999
0 days 00:00:20.380000	-0.006506999999999999
0 days 00:00:20.390000	-0.004864
0 days 00:00:20.400000	-0.000733
0 days 00:00:20.410000	0.000168
0 days 00:00:20.420000	0.0070090000000000005
0 days 00:00:20.430000	0.007954000000000001
0 days 00:00:20.440000	0.010742
0 days 00:00:20.450000	0.011184999999999999
0 days 00:00:20.460000	0.008611
0 days 00:00:20.470000	0.005605
0 days 00:00:20.480000	0.001484
0 days 00:00:20.490000	0.001837
0 days 00:00:20.500000	0.006082
0 days 00:00:20.510000	0.011278
0 days 00:00:20.520000	0.018471
0 days 00:00:20.530000	0.020362
0 days 00:00:20.540000	0.024026
0 days 00:00:20.550000	0.030337
0 days 00:00:20.560000	0.030708999999999997
0 days 00:00:20.570000	0.036657
0 days 00:00:20.580000	0.037092
0 days 00:00:20.590000	0.045547000000000004
0 days 00:00:20.600000	0.047241000000000005
0 days 00:00:20.610000	0.044683999999999995
0 days 00:00:20.620000	0.03455
0 days 00:00:20.630000	0.028156
0 days 00:00:20.640000	0.020123
0 days 00:00:20.650000	0.0064269999999999996
0 days 00:00:20.660000	-0.015484999999999999
0 days 00:00:20.670000	-0.025983999999999997
0 days 00:00:20.680000	-0.040034
0 days 00:00:20.690000	-0.051071
0 days 00:00:20.700000	-0.06277200000000001
0 days 00:00:20.710000	-0.070631
0 days 00:00:20.720000	-0.08097
0 days 00:00:20.730000	-0.090285
0 days 00:00:20.740000	-0.100722
0 days 00:00:20.750000	-0.11431300000000001
0 days 00:00:20.760000	-0.134871
0 days 00:00:20.770000	-0.16129000000000002
0 days 00:00:20.780000	-0.20186199999999999
0 days 00:00:20.790000	-0.26655300000000004
0 days 00:00:20.800000	-0.374316
0 days 00:00:20.810000	-0.59086
0 days 00:00:20.820000	-0.801063
0 days 00:00:20.830000	-1.0505120000000001
0 days 00:00:20.840000	-1.3203040000000001
0 days 00:00:20.850000	-1.548188
0 days 00:00:20.860000	-1.7159490000000002
0 days 00:00:20.870000	-1.796146
0 days 00:00:20.880000	-1.784671
0 days 00:00:20.890000	-1.702823
0 days 00:00:20.900000	-1.575304
0 days 00:00:20.910000	-1.433443
0 days 00:00:20.920000	-1.187632
0 days 00:00:20.930000	-0.612585
0 days 00:00:20.940000	0.34325900000000004
0 days 00:00:20.950000	1.0301770000000001
0 days 00:00:20.960000	1.341281
0 days 00:00:20.970000	1.65209
0 days 00:00:20.980000	1.929266
0 days 00:00:20.990000	2.0212380000000003
0 days 00:00:21	1.9904689999999998
0 days 00:00:21.010000	1.9585029999999999
0 days 00:00:21.020000	1.9272650000000002
0 days 00:00:21.030000	1.8991790000000002
0 days 00:00:21.040000	1.919927
0 days 00:00:21.050000	1.9733619999999998
0 days 00:00:21.060000	2.024652
0 days 00:00:21.070000	2.066494
0 days 00:00:21.080000	2.0859
0 days 00:00:21.090000	2.0531919999999997
0 days 00:00:21.100000	1.968722
0 days 00:00:21.110000	1.8333650000000001
0 days 00:00:21.120000	1.6433240000000002
0 days 00:00:21.130000	1.427957
0 days 00:00:21.140000	1.2252100000000001
0 days 00:00:21.150000	1.027303
0 days 00:00:21.160000	0.8549959999999999
0 days 00:00:21.170000	0.692703
0 days 00:00:21.180000	0.539665
0 days 00:00:21.190000	0.39021100000000003
0 days 00:00:21.200000	0.24221900000000002
0 days 00:00:21.210000	0.103979
0 days 00:00:21.220000	-0.042194999999999996
0 days 00:00:21.230000	-0.192624
0 days 00:00:21.240000	-0.330407
0 days 00:00:21.250000	-0.45971999999999996
0 days 00:00:21.260000	-0.836973
0 days 00:00:21.270000	-1.528953
0 days 00:00:21.280000	-1.46481
0 days 00:00:21.290000	-1.1637879999999998
0 days 00:00:21.300000	-1.4162700000000001
0 days 00:00:21.310000	-1.356307
0 days 00:00:21.320000	-1.342883
0 days 00:00:21.330000	-1.385846
0 days 00:00:21.340000	-1.3535409999999999
0 days 00:00:21.350000	-1.3547280000000002
0 days 00:00:21.360000	-1.355954
0 days 00:00:21.370000	-1.350136
0 days 00:00:21.380000	-1.336327
0 days 00:00:21.390000	-1.234976
0 days 00:00:21.400000	-0.773011
0 days 00:00:21.410000	-0.346091
0 days 00:00:21.420000	-0.287815
0 days 00:00:21.430000	-0.210471
0 days 00:00:21.440000	-0.141592
0 days 00:00:21.450000	-0.128327
0 days 00:00:21.460000	-0.128978
0 days 00:00:21.470000	-0.140261
0 days 00:00:21.480000	-0.145938
0 days 00:00:21.490000	-0.150342
0 days 00:00:21.500000	-0.152029
0 days 00:00:21.510000	-0.148463
0 days 00:00:21.520000	-0.147586
0 days 00:00:21.530000	-0.145791
0 days 00:00:21.540000	-0.131742
0 days 00:00:21.550000	-0.11539
0 days 00:00:21.560000	-0.106839
0 days 00:00:21.570000	-0.093083
0 days 00:00:21.580000	-0.087279
0 days 00:00:21.590000	-0.084228
0 days 00:00:21.600000	-0.082307
0 days 00:00:21.610000	-0.081222
0 days 00:00:21.620000	-0.078065
0 days 00:00:21.630000	-0.07599700000000001
0 days 00:00:21.640000	-0.073193
0 days 00:00:21.650000	-0.07137
0 days 00:00:21.660000	-0.06540900000000001
0 days 00:00:21.670000	-0.062675
0 days 00:00:21.680000	-0.061772
0 days 00:00:21.690000	-0.060267999999999995
0 days 00:00:21.700000	-0.057630999999999995
0 days 00:00:21.710000	-0.049658999999999995
0 days 00:00:21.720000	-0.040566000000000005
0 days 00:00:21.730000	-0.029285000000000002
0 days 00:00:21.740000	-0.019517
0 days 00:00:21.750000	-0.009887
0 days 00:00:21.760000	-0.005325
0 days 00:00:21.770000	-0.002915
0 days 00:00:21.780000	-0.0034920000000000003
0 days 00:00:21.790000	0.00172
0 days 00:00:21.800000	-0.000614
0 days 00:00:21.810000	0.001111
0 days 00:00:21.820000	0.007653
0 days 00:00:21.830000	0.011789
0 days 00:00:21.840000	0.020489
0 days 00:00:21.850000	0.015424
0 days 00:00:21.860000	0.007624
0 days 00:00:21.870000	-0.000251
0 days 00:00:21.880000	-0.014698
0 days 00:00:21.890000	-0.027063
0 days 00:00:21.900000	-0.032555
0 days 00:00:21.910000	-0.031225
0 days 00:00:21.920000	-0.029668
0 days 00:00:21.930000	-0.016474000000000003
0 days 00:00:21.940000	-0.010426999999999999
0 days 00:00:21.950000	-0.0019510000000000003
0 days 00:00:21.960000	0.00585
0 days 00:00:21.970000	0.0077599999999999995
0 days 00:00:21.980000	0.01042
0 days 00:00:21.990000	0.010422
0 days 00:00:22	0.013082
0 days 00:00:22.010000	0.013081
0 days 00:00:22.020000	0.015572999999999998
0 days 00:00:22.030000	0.018066
0 days 00:00:22.040000	0.026375
0 days 00:00:22.050000	0.026874000000000002
0 days 00:00:22.060000	0.028292
0 days 00:00:22.070000	0.031201999999999997
0 days 00:00:22.080000	0.028214999999999997
0 days 00:00:22.090000	0.027972000000000004
0 days 00:00:22.100000	0.019497
0 days 00:00:22.110000	0.01819
0 days 00:00:22.120000	0.016432
0 days 00:00:22.130000	0.016768
0 days 00:00:22.140000	0.022746000000000002
0 days 00:00:22.150000	0.024171
0 days 00:00:22.160000	0.025838
0 days 00:00:22.170000	0.024753999999999998
0 days 00:00:22.180000	0.031149
0 days 00:00:22.190000	0.032077
0 days 00:00:22.200000	0.03218
0 days 00:00:22.210000	0.029929
0 days 00:00:22.220000	0.029594
0 days 00:00:22.230000	0.02852
0 days 00:00:22.240000	0.022416
0 days 00:00:22.250000	0.021652
0 days 00:00:22.260000	0.018435
0 days 00:00:22.270000	0.009748
0 days 00:00:22.280000	-0.004301
0 days 00:00:22.290000	-0.018619
0 days 00:00:22.300000	-0.037047000000000004
0 days 00:00:22.310000	-0.060642999999999996
0 days 00:00:22.320000	-0.085516
0 days 00:00:22.330000	-0.11071500000000001
0 days 00:00:22.340000	-0.14014300000000002
0 days 00:00:22.350000	-0.190392
0 days 00:00:22.360000	-0.25033099999999997
0 days 00:00:22.370000	-0.34071999999999997
0 days 00:00:22.380000	-0.426616
0 days 00:00:22.390000	-0.5299020000000001
0 days 00:00:22.400000	-0.630844
0 days 00:00:22.410000	-0.749899
0 days 00:00:22.420000	-0.87981
0 days 00:00:22.430000	-1.032781
0 days 00:00:22.440000	-1.227107
0 days 00:00:22.450000	-1.454793
0 days 00:00:22.460000	-1.616032
0 days 00:00:22.470000	-1.704059
0 days 00:00:22.480000	-1.7750560000000002
0 days 00:00:22.490000	-1.844656
0 days 00:00:22.500000	-1.939439
0 days 00:00:22.510000	-2.02763
0 days 00:00:22.520000	-2.043089
0 days 00:00:22.530000	-1.9973490000000003
0 days 00:00:22.540000	-1.887299
0 days 00:00:22.550000	-1.649918
0 days 00:00:22.560000	-1.344651
0 days 00:00:22.570000	-0.966549
0 days 00:00:22.580000	-0.23754
0 days 00:00:22.590000	0.8727209999999999
0 days 00:00:22.600000	1.872569
0 days 00:00:22.610000	2.771839
0 days 00:00:22.620000	2.81002
0 days 00:00:22.630000	2.6041060000000003
0 days 00:00:22.640000	2.379413
0 days 00:00:22.650000	2.082754
0 days 00:00:22.660000	1.805639
0 days 00:00:22.670000	1.6410770000000001
0 days 00:00:22.680000	1.6371790000000002
0 days 00:00:22.690000	1.7763919999999997
0 days 00:00:22.700000	1.994507
0 days 00:00:22.710000	2.2363150000000003
0 days 00:00:22.720000	2.455743
0 days 00:00:22.730000	2.590183
0 days 00:00:22.740000	2.6240419999999998
0 days 00:00:22.750000	2.540927
0 days 00:00:22.760000	2.334332
0 days 00:00:22.770000	2.024292
0 days 00:00:22.780000	1.656198
0 days 00:00:22.790000	1.278742
0 days 00:00:22.800000	0.9158290000000001
0 days 00:00:22.810000	0.629145
0 days 00:00:22.820000	0.454291
0 days 00:00:22.830000	0.33952899999999997
0 days 00:00:22.840000	0.244668
0 days 00:00:22.850000	0.15004800000000001
0 days 00:00:22.860000	0.054030999999999996
0 days 00:00:22.870000	-0.250607
0 days 00:00:22.880000	-0.6505479999999999
0 days 00:00:22.890000	-0.9612780000000001
0 days 00:00:22.900000	-1.3800709999999998
0 days 00:00:22.910000	-1.8683580000000002
0 days 00:00:22.920000	-1.7442099999999998
0 days 00:00:22.930000	-1.50295
0 days 00:00:22.940000	-1.611313
0 days 00:00:22.950000	-1.636811
0 days 00:00:22.960000	-1.388241
0 days 00:00:22.970000	-0.303925
0 days 00:00:22.980000	-0.302374
0 days 00:00:22.990000	-0.187507
0 days 00:00:23	-0.178953
0 days 00:00:23.010000	-0.111805
0 days 00:00:23.020000	-0.106477
0 days 00:00:23.030000	-0.10790899999999999
0 days 00:00:23.040000	-0.11246400000000001
0 days 00:00:23.050000	-0.117334
0 days 00:00:23.060000	-0.126274
0 days 00:00:23.070000	-0.138755
0 days 00:00:23.080000	-0.141505
0 days 00:00:23.090000	-0.140522
0 days 00:00:23.100000	-0.135554
0 days 00:00:23.110000	-0.129378
0 days 00:00:23.120000	-0.12004400000000001
0 days 00:00:23.130000	-0.11386800000000001
0 days 00:00:23.140000	-0.10308599999999998
0 days 00:00:23.150000	-0.098526
0 days 00:00:23.160000	-0.085035
0 days 00:00:23.170000	-0.07120599999999999
0 days 00:00:23.180000	-0.060967999999999994
0 days 00:00:23.190000	-0.051962
0 days 00:00:23.200000	-0.046448
0 days 00:00:23.210000	-0.046439
0 days 00:00:23.220000	-0.047325
0 days 00:00:23.230000	-0.046939
0 days 00:00:23.240000	-0.043875
0 days 00:00:23.250000	-0.047787
0 days 00:00:23.260000	-0.050622
0 days 00:00:23.270000	-0.048385000000000004
0 days 00:00:23.280000	-0.040467
0 days 00:00:23.290000	-0.027145
0 days 00:00:23.300000	-0.024382
0 days 00:00:23.310000	-0.016712
0 days 00:00:23.320000	-0.006726
0 days 00:00:23.330000	-0.003973
0 days 00:00:23.340000	-0.0038130000000000004
0 days 00:00:23.350000	-0.004215
0 days 00:00:23.360000	0.0026030000000000003
0 days 00:00:23.370000	0.004834000000000001
0 days 00:00:23.380000	0.012484
0 days 00:00:23.390000	0.021450999999999998
0 days 00:00:23.400000	0.027785
0 days 00:00:23.410000	0.037015
0 days 00:00:23.420000	0.040937
0 days 00:00:23.430000	0.047127999999999996
0 days 00:00:23.440000	0.045318000000000004
0 days 00:00:23.450000	0.044576
0 days 00:00:23.460000	0.032353
0 days 00:00:23.470000	0.022615
0 days 00:00:23.480000	0.011621
0 days 00:00:23.490000	0.00249
0 days 00:00:23.500000	-0.0028179999999999998
0 days 00:00:23.510000	-0.001891
0 days 00:00:23.520000	0.004524
0 days 00:00:23.530000	0.008475
0 days 00:00:23.540000	0.01929
0 days 00:00:23.550000	0.024489
0 days 00:00:23.560000	0.026978
0 days 00:00:23.570000	0.028891000000000003
0 days 00:00:23.580000	0.032958
0 days 00:00:23.590000	0.035373
0 days 00:00:23.600000	0.038633
0 days 00:00:23.610000	0.043893
0 days 00:00:23.620000	0.045156
0 days 00:00:23.630000	0.045741000000000004
0 days 00:00:23.640000	0.045574
0 days 00:00:23.650000	0.046165
0 days 00:00:23.660000	0.041599000000000004
0 days 00:00:23.670000	0.038012
0 days 00:00:23.680000	0.03367
0 days 00:00:23.690000	0.028922000000000003
0 days 00:00:23.700000	0.021833
0 days 00:00:23.710000	0.018298
0 days 00:00:23.720000	0.012843
0 days 00:00:23.730000	0.013822
0 days 00:00:23.740000	0.0060880000000000005
0 days 00:00:23.750000	0.002845
0 days 00:00:23.760000	0.0018679999999999999
0 days 00:00:23.770000	0.003704
0 days 00:00:23.780000	0.0020870000000000003
0 days 00:00:23.790000	-0.00025
0 days 00:00:23.800000	-0.000296
0 days 00:00:23.810000	-0.005699
0 days 00:00:23.820000	-0.010848
0 days 00:00:23.830000	-0.01556
0 days 00:00:23.840000	-0.022278
0 days 00:00:23.850000	-0.020635
0 days 00:00:23.860000	-0.019283
0 days 00:00:23.870000	-0.030905000000000002
0 days 00:00:23.880000	-0.037393
0 days 00:00:23.890000	-0.043806
0 days 00:00:23.900000	-0.062341999999999995
0 days 00:00:23.910000	-0.083172
0 days 00:00:23.920000	-0.11580399999999999
0 days 00:00:23.930000	-0.174048
0 days 00:00:23.940000	-0.282578
0 days 00:00:23.950000	-0.415414
0 days 00:00:23.960000	-0.600129
0 days 00:00:23.970000	-0.812134
0 days 00:00:23.980000	-1.075991
0 days 00:00:23.990000	-1.330969
0 days 00:00:24	-1.558137
0 days 00:00:24.010000	-1.780024
0 days 00:00:24.020000	-2.022626
0 days 00:00:24.030000	-2.250096
0 days 00:00:24.040000	-2.434984
0 days 00:00:24.050000	-2.512738
0 days 00:00:24.060000	-2.4624200000000003
0 days 00:00:24.070000	-2.306768
0 days 00:00:24.080000	-2.066272
0 days 00:00:24.090000	-1.7010939999999999
0 days 00:00:24.100000	-1.162827
0 days 00:00:24.110000	-0.327494
0 days 00:00:24.120000	0.844967
0 days 00:00:24.130000	1.8640970000000001
0 days 00:00:24.140000	2.861775
0 days 00:00:24.150000	3.065287
0 days 00:00:24.160000	2.857246
0 days 00:00:24.170000	2.689564
0 days 00:00:24.180000	2.456239
0 days 00:00:24.190000	2.175406
0 days 00:00:24.200000	1.9941200000000001
0 days 00:00:24.210000	1.927123
0 days 00:00:24.220000	1.96745
0 days 00:00:24.230000	2.0863099999999997
0 days 00:00:24.240000	2.247356
0 days 00:00:24.250000	2.402366
0 days 00:00:24.260000	2.516907
0 days 00:00:24.270000	2.553404
0 days 00:00:24.280000	2.4892990000000004
0 days 00:00:24.290000	2.317216
0 days 00:00:24.300000	2.046312
0 days 00:00:24.310000	1.7372599999999998
0 days 00:00:24.320000	1.402542
0 days 00:00:24.330000	1.087217
0 days 00:00:24.340000	0.817412
0 days 00:00:24.350000	0.600957
0 days 00:00:24.360000	0.43437299999999995
0 days 00:00:24.370000	0.317366
0 days 00:00:24.380000	0.228946
0 days 00:00:24.390000	0.146282
0 days 00:00:24.400000	0.075839
0 days 00:00:24.410000	0.02408
0 days 00:00:24.420000	-0.022234999999999998
0 days 00:00:24.430000	-0.059623
0 days 00:00:24.440000	-0.093788
0 days 00:00:24.450000	-0.136441
0 days 00:00:24.460000	-0.303126
0 days 00:00:24.470000	-0.9935950000000001
0 days 00:00:24.480000	-0.9568620000000001
0 days 00:00:24.490000	-0.9331370000000001
0 days 00:00:24.500000	-1.15957
0 days 00:00:24.510000	-1.011028
0 days 00:00:24.520000	-0.8982899999999999
0 days 00:00:24.530000	-0.8322309999999999
0 days 00:00:24.540000	-0.727893
0 days 00:00:24.550000	-0.69772
0 days 00:00:24.560000	-0.703445
0 days 00:00:24.570000	-0.728572
0 days 00:00:24.580000	-0.722436
0 days 00:00:24.590000	-0.69216
0 days 00:00:24.600000	-0.668892
0 days 00:00:24.610000	-0.614762
0 days 00:00:24.620000	-0.528103
0 days 00:00:24.630000	-0.47368599999999994
0 days 00:00:24.640000	-0.444553
0 days 00:00:24.650000	-0.440345
0 days 00:00:24.660000	-0.383021
0 days 00:00:24.670000	-0.304151
0 days 00:00:24.680000	-0.214848
0 days 00:00:24.690000	-0.181963
0 days 00:00:24.700000	-0.149572
0 days 00:00:24.710000	-0.119057
0 days 00:00:24.720000	-0.11701099999999999
0 days 00:00:24.730000	-0.11923800000000001
0 days 00:00:24.740000	-0.111831
0 days 00:00:24.750000	-0.10866700000000001
0 days 00:00:24.760000	-0.133456
0 days 00:00:24.770000	-0.16096300000000002
0 days 00:00:24.780000	-0.16201
0 days 00:00:24.790000	-0.141612
0 days 00:00:24.800000	-0.143767
0 days 00:00:24.810000	-0.157652
0 days 00:00:24.820000	-0.158923
0 days 00:00:24.830000	-0.15754200000000002
0 days 00:00:24.840000	-0.164476
0 days 00:00:24.850000	-0.143377
0 days 00:00:24.860000	-0.11086700000000001
0 days 00:00:24.870000	-0.091787
0 days 00:00:24.880000	-0.09335299999999999
0 days 00:00:24.890000	-0.09310700000000001
0 days 00:00:24.900000	-0.08212799999999999
0 days 00:00:24.910000	-0.071075
0 days 00:00:24.920000	-0.061215
0 days 00:00:24.930000	-0.058832
0 days 00:00:24.940000	-0.045356
0 days 00:00:24.950000	-0.037469999999999996
0 days 00:00:24.960000	-0.028983999999999996
0 days 00:00:24.970000	-0.019455
0 days 00:00:24.980000	-0.002708
0 days 00:00:24.990000	0.011942
0 days 00:00:25	0.022327
0 days 00:00:25.010000	0.029169999999999998
0 days 00:00:25.020000	0.027911000000000002
0 days 00:00:25.030000	0.015034
0 days 00:00:25.040000	-0.011392
0 days 00:00:25.050000	-0.029549000000000002
0 days 00:00:25.060000	-0.033296
0 days 00:00:25.070000	-0.031150999999999998
0 days 00:00:25.080000	-0.024935
0 days 00:00:25.090000	-0.019472999999999997
0 days 00:00:25.100000	-0.017991
0 days 00:00:25.110000	-0.015565
0 days 00:00:25.120000	-0.009984999999999999
0 days 00:00:25.130000	-0.003604
0 days 00:00:25.140000	-0.004111999999999999
0 days 00:00:25.150000	-0.004354
0 days 00:00:25.160000	-0.004591
0 days 00:00:25.170000	-0.009509
0 days 00:00:25.180000	-0.011441
0 days 00:00:25.190000	-0.013128
0 days 00:00:25.200000	-0.016919
0 days 00:00:25.210000	-0.019875
0 days 00:00:25.220000	-0.018213999999999998
0 days 00:00:25.230000	-0.017212
0 days 00:00:25.240000	-0.015403
0 days 00:00:25.250000	-0.017669999999999998
0 days 00:00:25.260000	-0.017562
0 days 00:00:25.270000	-0.017653
0 days 00:00:25.280000	-0.011446
0 days 00:00:25.290000	-0.017393000000000002
0 days 00:00:25.300000	-0.016547
0 days 00:00:25.310000	-0.024152
0 days 00:00:25.320000	-0.048994
0 days 00:00:25.330000	-0.086191
0 days 00:00:25.340000	-0.126826
0 days 00:00:25.350000	-0.165798
0 days 00:00:25.360000	-0.187576
0 days 00:00:25.370000	-0.12904100000000002
0 days 00:00:25.380000	-0.084009
0 days 00:00:25.390000	-0.077842
0 days 00:00:25.400000	-0.07913099999999999
0 days 00:00:25.410000	-0.089385
0 days 00:00:25.420000	-0.105886
0 days 00:00:25.430000	-0.12106199999999999
0 days 00:00:25.440000	-0.122955
0 days 00:00:25.450000	-0.119821
0 days 00:00:25.460000	-0.10781700000000001
0 days 00:00:25.470000	-0.085632
0 days 00:00:25.480000	-0.083031
0 days 00:00:25.490000	-0.076798
0 days 00:00:25.500000	-0.07662999999999999
0 days 00:00:25.510000	-0.08696799999999999
0 days 00:00:25.520000	-0.10042000000000001
0 days 00:00:25.530000	-0.123168
0 days 00:00:25.540000	-0.157519
0 days 00:00:25.550000	-0.21754600000000002
0 days 00:00:25.560000	-0.292198
0 days 00:00:25.570000	-0.392497
0 days 00:00:25.580000	-0.603755
0 days 00:00:25.590000	-0.80725
0 days 00:00:25.600000	-0.996808
0 days 00:00:25.610000	-1.1600030000000001
0 days 00:00:25.620000	-1.260271
0 days 00:00:25.630000	-1.272765
0 days 00:00:25.640000	-1.242048
0 days 00:00:25.650000	-1.169974
0 days 00:00:25.660000	-0.991893
0 days 00:00:25.670000	-0.570124
0 days 00:00:25.680000	0.38155900000000004
0 days 00:00:25.690000	1.27516
0 days 00:00:25.700000	1.6646889999999999
0 days 00:00:25.710000	1.9082830000000002
0 days 00:00:25.720000	2.137632
0 days 00:00:25.730000	2.287818
0 days 00:00:25.740000	2.308363
0 days 00:00:25.750000	2.2099990000000003
0 days 00:00:25.760000	2.0478490000000003
0 days 00:00:25.770000	1.8577810000000001
0 days 00:00:25.780000	1.627364
0 days 00:00:25.790000	1.414258
0 days 00:00:25.800000	1.28665
0 days 00:00:25.810000	1.2382229999999999
0 days 00:00:25.820000	1.225856
0 days 00:00:25.830000	1.193885
0 days 00:00:25.840000	1.161437
0 days 00:00:25.850000	1.137877
0 days 00:00:25.860000	1.128788
0 days 00:00:25.870000	1.099652
0 days 00:00:25.880000	1.05477
0 days 00:00:25.890000	0.9962610000000001
0 days 00:00:25.900000	0.905141
0 days 00:00:25.910000	0.79115
0 days 00:00:25.920000	0.637675
0 days 00:00:25.930000	0.4707
0 days 00:00:25.940000	0.309663
0 days 00:00:25.950000	0.126148
0 days 00:00:25.960000	-0.042641000000000005
0 days 00:00:25.970000	-0.165241
0 days 00:00:25.980000	-0.277439
0 days 00:00:25.990000	-0.392313
0 days 00:00:26	-0.518742
0 days 00:00:26.010000	-0.644235
0 days 00:00:26.020000	-0.7577699999999999
0 days 00:00:26.030000	-0.854634
0 days 00:00:26.040000	-0.9420709999999999
0 days 00:00:26.050000	-1.04586
0 days 00:00:26.060000	-1.2960049999999999
0 days 00:00:26.070000	-1.279414
0 days 00:00:26.080000	-1.359253
0 days 00:00:26.090000	-1.663787
0 days 00:00:26.100000	-1.591625
0 days 00:00:26.110000	-1.523358
0 days 00:00:26.120000	-1.463259
0 days 00:00:26.130000	-1.3108549999999999
0 days 00:00:26.140000	-1.195992
0 days 00:00:26.150000	-1.145078
0 days 00:00:26.160000	-1.1534
0 days 00:00:26.170000	-1.147633
0 days 00:00:26.180000	-1.106166
0 days 00:00:26.190000	-0.77085
0 days 00:00:26.200000	-0.523179
0 days 00:00:26.210000	-0.218521
0 days 00:00:26.220000	-0.222558
0 days 00:00:26.230000	-0.16438699999999998
0 days 00:00:26.240000	-0.156968
0 days 00:00:26.250000	-0.161051
0 days 00:00:26.260000	-0.156874
0 days 00:00:26.270000	-0.14668699999999998
0 days 00:00:26.280000	-0.129117
0 days 00:00:26.290000	-0.121472
0 days 00:00:26.300000	-0.125728
0 days 00:00:26.310000	-0.135674
0 days 00:00:26.320000	-0.13307
0 days 00:00:26.330000	-0.13028199999999998
0 days 00:00:26.340000	-0.119947
0 days 00:00:26.350000	-0.101
0 days 00:00:26.360000	-0.081246
0 days 00:00:26.370000	-0.06856699999999999
0 days 00:00:26.380000	-0.057079
0 days 00:00:26.390000	-0.049874
0 days 00:00:26.400000	-0.045295999999999996
0 days 00:00:26.410000	-0.051253999999999994
0 days 00:00:26.420000	-0.050037
0 days 00:00:26.430000	-0.050592000000000005
0 days 00:00:26.440000	-0.05745599999999999
0 days 00:00:26.450000	-0.060061
0 days 00:00:26.460000	-0.054865
0 days 00:00:26.470000	-0.045951
0 days 00:00:26.480000	-0.042477
0 days 00:00:26.490000	-0.041473
0 days 00:00:26.500000	-0.031025
0 days 00:00:26.510000	-0.024516999999999997
0 days 00:00:26.520000	-0.01643
0 days 00:00:26.530000	-0.012062
0 days 00:00:26.540000	-0.005688
0 days 00:00:26.550000	-0.00042800000000000005
0 days 00:00:26.560000	0.0019329999999999998
0 days 00:00:26.570000	-0.000471
0 days 00:00:26.580000	0.001596
0 days 00:00:26.590000	-0.000412
0 days 00:00:26.600000	-0.001883
0 days 00:00:26.610000	0.003561
0 days 00:00:26.620000	0.006687
0 days 00:00:26.630000	0.010305
0 days 00:00:26.640000	0.01697
0 days 00:00:26.650000	0.018226
0 days 00:00:26.660000	0.021469
0 days 00:00:26.670000	0.028433999999999997
0 days 00:00:26.680000	0.032823000000000005
0 days 00:00:26.690000	0.040045
0 days 00:00:26.700000	0.038472000000000006
0 days 00:00:26.710000	0.030351999999999997
0 days 00:00:26.720000	0.025187
0 days 00:00:26.730000	0.013869
0 days 00:00:26.740000	0.0091
0 days 00:00:26.750000	0.0060409999999999995
0 days 00:00:26.760000	0.0029
0 days 00:00:26.770000	0.006389
0 days 00:00:26.780000	0.010584
0 days 00:00:26.790000	0.009348
0 days 00:00:26.800000	0.011566
0 days 00:00:26.810000	0.008428
0 days 00:00:26.820000	0.006515000000000001
0 days 00:00:26.830000	0.013566
0 days 00:00:26.840000	0.013574000000000001
0 days 00:00:26.850000	0.021321
0 days 00:00:26.860000	0.027208
0 days 00:00:26.870000	0.030827999999999998
0 days 00:00:26.880000	0.032437
0 days 00:00:26.890000	0.028273000000000003
0 days 00:00:26.900000	0.029027999999999998
0 days 00:00:26.910000	0.028977
0 days 00:00:26.920000	0.032144
0 days 00:00:26.930000	0.031287
0 days 00:00:26.940000	0.029983999999999997
0 days 00:00:26.950000	0.022453
0 days 00:00:26.960000	0.025578999999999998
0 days 00:00:26.970000	0.020144
0 days 00:00:26.980000	0.023514
0 days 00:00:26.990000	0.022949
0 days 00:00:27	0.016387
0 days 00:00:27.010000	0.015469
0 days 00:00:27.020000	0.010055
0 days 00:00:27.030000	-0.001876
0 days 00:00:27.040000	-0.013811000000000002
0 days 00:00:27.050000	-0.027486
0 days 00:00:27.060000	-0.024461
0 days 00:00:27.070000	-0.033466
0 days 00:00:27.080000	-0.047084
0 days 00:00:27.090000	-0.05890599999999999
0 days 00:00:27.100000	-0.078695
0 days 00:00:27.110000	-0.100212
0 days 00:00:27.120000	-0.12701400000000002
0 days 00:00:27.130000	-0.159135
0 days 00:00:27.140000	-0.19406500000000002
0 days 00:00:27.150000	-0.23256100000000002
0 days 00:00:27.160000	-0.292788
0 days 00:00:27.170000	-0.379429
0 days 00:00:27.180000	-0.479004
0 days 00:00:27.190000	-0.57195
0 days 00:00:27.200000	-0.663552
0 days 00:00:27.210000	-0.749587
0 days 00:00:27.220000	-0.825892
0 days 00:00:27.230000	-0.919794
0 days 00:00:27.240000	-1.0057120000000002
0 days 00:00:27.250000	-1.121133
0 days 00:00:27.260000	-1.276089
0 days 00:00:27.270000	-1.390939
0 days 00:00:27.280000	-1.4763
0 days 00:00:27.290000	-1.528192
0 days 00:00:27.300000	-1.583318
0 days 00:00:27.310000	-1.6405619999999999
0 days 00:00:27.320000	-1.6746990000000002
0 days 00:00:27.330000	-1.690064
0 days 00:00:27.340000	-1.6472349999999998
0 days 00:00:27.350000	-1.525684
0 days 00:00:27.360000	-1.26746
0 days 00:00:27.370000	-0.913258
0 days 00:00:27.380000	-0.5723729999999999
0 days 00:00:27.390000	-0.06348200000000001
0 days 00:00:27.400000	0.8755069999999999
0 days 00:00:27.410000	1.8689619999999998
0 days 00:00:27.420000	3.014741
0 days 00:00:27.430000	3.463174
0 days 00:00:27.440000	3.4044489999999996
0 days 00:00:27.450000	3.2686889999999997
0 days 00:00:27.460000	3.069175
0 days 00:00:27.470000	2.778398
0 days 00:00:27.480000	2.472722
0 days 00:00:27.490000	2.246059
0 days 00:00:27.500000	2.100021
0 days 00:00:27.510000	2.0314259999999997
0 days 00:00:27.520000	2.050195
0 days 00:00:27.530000	2.140332
0 days 00:00:27.540000	2.2297
0 days 00:00:27.550000	2.273628
0 days 00:00:27.560000	2.250277
0 days 00:00:27.570000	2.155491
0 days 00:00:27.580000	1.990668
0 days 00:00:27.590000	1.76815
0 days 00:00:27.600000	1.5022719999999998
0 days 00:00:27.610000	1.2418200000000001
0 days 00:00:27.620000	1.012286
0 days 00:00:27.630000	0.8079189999999999
0 days 00:00:27.640000	0.6174390000000001
0 days 00:00:27.650000	0.45917600000000003
0 days 00:00:27.660000	0.32819
0 days 00:00:27.670000	0.21127100000000001
0 days 00:00:27.680000	0.095585
0 days 00:00:27.690000	-0.043668
0 days 00:00:27.700000	-0.174504
0 days 00:00:27.710000	-0.293539
0 days 00:00:27.720000	-0.610351
0 days 00:00:27.730000	-1.189314
0 days 00:00:27.740000	-1.372468
0 days 00:00:27.750000	-0.982087
0 days 00:00:27.760000	-0.9664149999999999
0 days 00:00:27.770000	-1.052643
0 days 00:00:27.780000	-0.9529040000000001
0 days 00:00:27.790000	-0.9297799999999999
0 days 00:00:27.800000	-0.903437
0 days 00:00:27.810000	-0.8636459999999999
0 days 00:00:27.820000	-0.870769
0 days 00:00:27.830000	-0.874724
0 days 00:00:27.840000	-0.892114
0 days 00:00:27.850000	-0.912974
0 days 00:00:27.860000	-0.892058
0 days 00:00:27.870000	-0.840174
0 days 00:00:27.880000	-0.800138
0 days 00:00:27.890000	-0.723645
0 days 00:00:27.900000	-0.491515
0 days 00:00:27.910000	-0.35529299999999997
0 days 00:00:27.920000	-0.274088
0 days 00:00:27.930000	-0.22043200000000002
0 days 00:00:27.940000	-0.180707
0 days 00:00:27.950000	-0.138829
0 days 00:00:27.960000	-0.135413
0 days 00:00:27.970000	-0.15038900000000002
0 days 00:00:27.980000	-0.168019
0 days 00:00:27.990000	-0.17443599999999998
0 days 00:00:28	-0.165948
0 days 00:00:28.010000	-0.164872
0 days 00:00:28.020000	-0.146725
0 days 00:00:28.030000	-0.140413
0 days 00:00:28.040000	-0.126698
0 days 00:00:28.050000	-0.11921500000000002
0 days 00:00:28.060000	-0.11994200000000001
0 days 00:00:28.070000	-0.128183
0 days 00:00:28.080000	-0.133381
0 days 00:00:28.090000	-0.134265
0 days 00:00:28.100000	-0.129413
0 days 00:00:28.110000	-0.116834
0 days 00:00:28.120000	-0.099186
0 days 00:00:28.130000	-0.088338
0 days 00:00:28.140000	-0.077856
0 days 00:00:28.150000	-0.073077
0 days 00:00:28.160000	-0.064603
0 days 00:00:28.170000	-0.051569000000000004
0 days 00:00:28.180000	-0.041132
0 days 00:00:28.190000	-0.03274
0 days 00:00:28.200000	-0.026195
0 days 00:00:28.210000	-0.019479
0 days 00:00:28.220000	-0.013162
0 days 00:00:28.230000	-0.010839
0 days 00:00:28.240000	-0.006099
0 days 00:00:28.250000	-0.004857
0 days 00:00:28.260000	0.00031600000000000004
0 days 00:00:28.270000	-0.001627
0 days 00:00:28.280000	0.001232
0 days 00:00:28.290000	0.008587000000000001
0 days 00:00:28.300000	0.015406
0 days 00:00:28.310000	0.027567
0 days 00:00:28.320000	0.038787
0 days 00:00:28.330000	0.046923
0 days 00:00:28.340000	0.054921000000000005
0 days 00:00:28.350000	0.045969
0 days 00:00:28.360000	0.030507999999999997
0 days 00:00:28.370000	0.013880000000000002
0 days 00:00:28.380000	0.0035380000000000003
0 days 00:00:28.390000	-0.001165
0 days 00:00:28.400000	0.00062
0 days 00:00:28.410000	0.007795999999999999
0 days 00:00:28.420000	0.015964
0 days 00:00:28.430000	0.024045
0 days 00:00:28.440000	0.030219
0 days 00:00:28.450000	0.027887000000000002
0 days 00:00:28.460000	0.030432
0 days 00:00:28.470000	0.025704
0 days 00:00:28.480000	0.023224
0 days 00:00:28.490000	0.019105
0 days 00:00:28.500000	0.014946000000000001
0 days 00:00:28.510000	0.012341
0 days 00:00:28.520000	0.014258000000000002
0 days 00:00:28.530000	0.012425
0 days 00:00:28.540000	0.012607
0 days 00:00:28.550000	0.009705
0 days 00:00:28.560000	0.010326
0 days 00:00:28.570000	0.003718
0 days 00:00:28.580000	0.0033020000000000002
0 days 00:00:28.590000	0.002489
0 days 00:00:28.600000	-0.007534000000000001
0 days 00:00:28.610000	-0.018702
0 days 00:00:28.620000	-0.030616
0 days 00:00:28.630000	-0.044493
0 days 00:00:28.640000	-0.060621
0 days 00:00:28.650000	-0.078435
0 days 00:00:28.660000	-0.107178
0 days 00:00:28.670000	-0.132217
0 days 00:00:28.680000	-0.167569
0 days 00:00:28.690000	-0.225123
0 days 00:00:28.700000	-0.289385
0 days 00:00:28.710000	-0.41156400000000004
0 days 00:00:28.720000	-0.6070939999999999
0 days 00:00:28.730000	-0.782345
0 days 00:00:28.740000	-0.988295
0 days 00:00:28.750000	-1.224613
0 days 00:00:28.760000	-1.482268
0 days 00:00:28.770000	-1.767568
0 days 00:00:28.780000	-2.052803
0 days 00:00:28.790000	-2.314246
0 days 00:00:28.800000	-2.495117
0 days 00:00:28.810000	-2.5560259999999997
0 days 00:00:28.820000	-2.484761
0 days 00:00:28.830000	-2.286594
0 days 00:00:28.840000	-1.9945099999999998
0 days 00:00:28.850000	-1.6441270000000001
0 days 00:00:28.860000	-0.966625
0 days 00:00:28.870000	0.094163
0 days 00:00:28.880000	1.155008
0 days 00:00:28.890000	2.135933
0 days 00:00:28.900000	2.52617
0 days 00:00:28.910000	2.565668
0 days 00:00:28.920000	2.5886810000000002
0 days 00:00:28.930000	2.57199
0 days 00:00:28.940000	2.4825619999999997
0 days 00:00:28.950000	2.426846
0 days 00:00:28.960000	2.4112080000000002
0 days 00:00:28.970000	2.433563
0 days 00:00:28.980000	2.4850220000000003
0 days 00:00:28.990000	2.533443
0 days 00:00:29	2.549602
0 days 00:00:29.010000	2.530481
0 days 00:00:29.020000	2.448079
0 days 00:00:29.030000	2.292638
0 days 00:00:29.040000	2.0920900000000002
0 days 00:00:29.050000	1.857125
0 days 00:00:29.060000	1.634483
0 days 00:00:29.070000	1.462405
0 days 00:00:29.080000	1.3287280000000001
0 days 00:00:29.090000	1.206189
0 days 00:00:29.100000	1.0848790000000001
0 days 00:00:29.110000	0.9578840000000001
0 days 00:00:29.120000	0.83252
0 days 00:00:29.130000	0.692933
0 days 00:00:29.140000	0.556164
0 days 00:00:29.150000	0.386168
0 days 00:00:29.160000	0.22397899999999998
0 days 00:00:29.170000	0.091228
0 days 00:00:29.180000	-0.001993
0 days 00:00:29.190000	-0.08404500000000001
0 days 00:00:29.200000	-0.170045
0 days 00:00:29.210000	-0.962569
0 days 00:00:29.220000	-1.225196
0 days 00:00:29.230000	-1.160994
0 days 00:00:29.240000	-1.463745
0 days 00:00:29.250000	-1.307042
0 days 00:00:29.260000	-1.0105979999999999
0 days 00:00:29.270000	-0.929517
0 days 00:00:29.280000	-0.835599
0 days 00:00:29.290000	-0.80735
0 days 00:00:29.300000	-0.833393
0 days 00:00:29.310000	-0.86649
0 days 00:00:29.320000	-0.894177
0 days 00:00:29.330000	-0.8922530000000001
0 days 00:00:29.340000	-0.8771100000000001
0 days 00:00:29.350000	-0.846023
0 days 00:00:29.360000	-0.7779020000000001
0 days 00:00:29.370000	-0.699784
0 days 00:00:29.380000	-0.6745680000000001
0 days 00:00:29.390000	-0.70855
0 days 00:00:29.400000	-0.7532979999999999
0 days 00:00:29.410000	-0.710647
0 days 00:00:29.420000	-0.5522090000000001
0 days 00:00:29.430000	-0.419048
0 days 00:00:29.440000	-0.368413
0 days 00:00:29.450000	-0.319332
0 days 00:00:29.460000	-0.262337
0 days 00:00:29.470000	-0.263996
0 days 00:00:29.480000	-0.249912
0 days 00:00:29.490000	-0.21645599999999998
0 days 00:00:29.500000	-0.203584
0 days 00:00:29.510000	-0.19351600000000002
0 days 00:00:29.520000	-0.170978
0 days 00:00:29.530000	-0.16178499999999998
0 days 00:00:29.540000	-0.139498
0 days 00:00:29.550000	-0.12617799999999998
0 days 00:00:29.560000	-0.105726
0 days 00:00:29.570000	-0.094291
0 days 00:00:29.580000	-0.086306
0 days 00:00:29.590000	-0.085543
0 days 00:00:29.600000	-0.081648
0 days 00:00:29.610000	-0.072818
0 days 00:00:29.620000	-0.073303
0 days 00:00:29.630000	-0.063669
0 days 00:00:29.640000	-0.05639299999999999
0 days 00:00:29.650000	-0.053946
0 days 00:00:29.660000	-0.053328
0 days 00:00:29.670000	-0.053624
0 days 00:00:29.680000	-0.052812
0 days 00:00:29.690000	-0.056315
0 days 00:00:29.700000	-0.053427999999999996
0 days 00:00:29.710000	-0.048451999999999995
0 days 00:00:29.720000	-0.047251999999999995
0 days 00:00:29.730000	-0.043617
0 days 00:00:29.740000	-0.037802999999999996
0 days 00:00:29.750000	-0.028954
0 days 00:00:29.760000	-0.022359
0 days 00:00:29.770000	-0.01344
0 days 00:00:29.780000	-0.015896
0 days 00:00:29.790000	-0.018298
0 days 00:00:29.800000	-0.017064
0 days 00:00:29.810000	-0.021715
0 days 00:00:29.820000	-0.020699000000000002
0 days 00:00:29.830000	-0.021443
0 days 00:00:29.840000	-0.024146
0 days 00:00:29.850000	-0.017369
0 days 00:00:29.860000	-0.022619999999999998
0 days 00:00:29.870000	-0.017099
0 days 00:00:29.880000	-0.017939
0 days 00:00:29.890000	-0.016656
0 days 00:00:29.900000	-0.011039
0 days 00:00:29.910000	-0.000624
0 days 00:00:29.920000	0.017189
0 days 00:00:29.930000	0.031291
0 days 00:00:29.940000	0.046649
0 days 00:00:29.950000	0.060395000000000004
0 days 00:00:29.960000	0.06565900000000001
0 days 00:00:29.970000	0.073916
0 days 00:00:29.980000	0.075928
0 days 00:00:29.990000	0.07863200000000001
0 days 00:00:30	0.08039
0 days 00:00:30.010000	0.076951
0 days 00:00:30.020000	0.077666
0 days 00:00:30.030000	0.072805
0 days 00:00:30.040000	0.071548
0 days 00:00:30.050000	0.062338
0 days 00:00:30.060000	0.05997
0 days 00:00:30.070000	0.05393200000000001
0 days 00:00:30.080000	0.052025
0 days 00:00:30.090000	0.051936
0 days 00:00:30.100000	0.044353
0 days 00:00:30.110000	0.044439
0 days 00:00:30.120000	0.034124
0 days 00:00:30.130000	0.031411
0 days 00:00:30.140000	0.027509
0 days 00:00:30.150000	0.023991
0 days 00:00:30.160000	0.019122999999999998
0 days 00:00:30.170000	0.019294
0 days 00:00:30.180000	0.021662999999999998
0 days 00:00:30.190000	0.020544999999999997
0 days 00:00:30.200000	0.025521000000000002
0 days 00:00:30.210000	0.027926999999999997
0 days 00:00:30.220000	0.025463
0 days 00:00:30.230000	0.023344
0 days 00:00:30.240000	0.022725
0 days 00:00:30.250000	0.031744999999999995
0 days 00:00:30.260000	0.032914
0 days 00:00:30.270000	0.034963
0 days 00:00:30.280000	0.034315
0 days 00:00:30.290000	0.036786
0 days 00:00:30.300000	0.034805
0 days 00:00:30.310000	0.033811
0 days 00:00:30.320000	0.034025
0 days 00:00:30.330000	0.032238
0 days 00:00:30.340000	0.030087
0 days 00:00:30.350000	0.033566000000000006
0 days 00:00:30.360000	0.033666
0 days 00:00:30.370000	0.032969
0 days 00:00:30.380000	0.032161
0 days 00:00:30.390000	0.032773000000000004
0 days 00:00:30.400000	0.030743
0 days 00:00:30.410000	0.026376
0 days 00:00:30.420000	0.025471
0 days 00:00:30.430000	0.024257
0 days 00:00:30.440000	0.020707
0 days 00:00:30.450000	0.019186
0 days 00:00:30.460000	0.016546
0 days 00:00:30.470000	0.004667
0 days 00:00:30.480000	-0.021131999999999998
0 days 00:00:30.490000	-0.04044
0 days 00:00:30.500000	-0.06289199999999999
0 days 00:00:30.510000	-0.070812
0 days 00:00:30.520000	-0.07924199999999999
0 days 00:00:30.530000	-0.07821399999999999
0 days 00:00:30.540000	-0.071004
0 days 00:00:30.550000	-0.063691
0 days 00:00:30.560000	-0.055047000000000006
0 days 00:00:30.570000	-0.04977
0 days 00:00:30.580000	-0.044376
0 days 00:00:30.590000	-0.035836
0 days 00:00:30.600000	-0.034714
0 days 00:00:30.610000	-0.031141000000000002
0 days 00:00:30.620000	-0.028286000000000002
0 days 00:00:30.630000	-0.030505
0 days 00:00:30.640000	-0.031511000000000004
0 days 00:00:30.650000	-0.033838
0 days 00:00:30.660000	-0.035983999999999995
0 days 00:00:30.670000	-0.034335000000000004
0 days 00:00:30.680000	-0.036177
0 days 00:00:30.690000	-0.040041
0 days 00:00:30.700000	-0.044393
0 days 00:00:30.710000	-0.055039
0 days 00:00:30.720000	-0.06192999999999999
0 days 00:00:30.730000	-0.068079
0 days 00:00:30.740000	-0.07812899999999999
0 days 00:00:30.750000	-0.088418
0 days 00:00:30.760000	-0.09979500000000001
0 days 00:00:30.770000	-0.11276300000000002
0 days 00:00:30.780000	-0.127689
0 days 00:00:30.790000	-0.145536
0 days 00:00:30.800000	-0.170093
0 days 00:00:30.810000	-0.20701799999999998
0 days 00:00:30.820000	-0.270316
0 days 00:00:30.830000	-0.359401
0 days 00:00:30.840000	-0.42922200000000005
0 days 00:00:30.850000	-0.507625
0 days 00:00:30.860000	-0.572663
0 days 00:00:30.870000	-0.631035
0 days 00:00:30.880000	-0.697338
0 days 00:00:30.890000	-0.770763
0 days 00:00:30.900000	-0.86255
0 days 00:00:30.910000	-0.993643
0 days 00:00:30.920000	-1.1192
0 days 00:00:30.930000	-1.220329
0 days 00:00:30.940000	-1.308423
0 days 00:00:30.950000	-1.38078
0 days 00:00:30.960000	-1.440949
0 days 00:00:30.970000	-1.486702
0 days 00:00:30.980000	-1.5146680000000001
0 days 00:00:30.990000	-1.510059
0 days 00:00:31	-1.4598010000000001
0 days 00:00:31.010000	-1.381665
0 days 00:00:31.020000	-1.227126
0 days 00:00:31.030000	-0.9664440000000001
0 days 00:00:31.040000	-0.453895
0 days 00:00:31.050000	0.385288
0 days 00:00:31.060000	1.25994
0 days 00:00:31.070000	2.1449689999999997
0 days 00:00:31.080000	2.499453
0 days 00:00:31.090000	2.635047
0 days 00:00:31.100000	2.725188
0 days 00:00:31.110000	2.6854139999999997
0 days 00:00:31.120000	2.525233
0 days 00:00:31.130000	2.310083
0 days 00:00:31.140000	2.072309
0 days 00:00:31.150000	1.8339169999999998
0 days 00:00:31.160000	1.630179
0 days 00:00:31.170000	1.5235809999999999
0 days 00:00:31.180000	1.546725
0 days 00:00:31.190000	1.672103
0 days 00:00:31.200000	1.8115599999999998
0 days 00:00:31.210000	1.918711
0 days 00:00:31.220000	1.975126
0 days 00:00:31.230000	1.942182
0 days 00:00:31.240000	1.8226810000000002
0 days 00:00:31.250000	1.6588990000000001
0 days 00:00:31.260000	1.465275
0 days 00:00:31.270000	1.246548
0 days 00:00:31.280000	1.009092
0 days 00:00:31.290000	0.787829
0 days 00:00:31.300000	0.587272
0 days 00:00:31.310000	0.40671999999999997
0 days 00:00:31.320000	0.22349699999999997
0 days 00:00:31.330000	0.059957
0 days 00:00:31.340000	-0.069216
0 days 00:00:31.350000	-0.16355899999999998
0 days 00:00:31.360000	-0.23696799999999998
0 days 00:00:31.370000	-0.28081
0 days 00:00:31.380000	-0.294001
0 days 00:00:31.390000	-0.46169899999999997
0 days 00:00:31.400000	-0.645915
0 days 00:00:31.410000	-0.515404
0 days 00:00:31.420000	-0.757162
0 days 00:00:31.430000	-0.8816360000000001
0 days 00:00:31.440000	-0.786858
0 days 00:00:31.450000	-0.7380869999999999
0 days 00:00:31.460000	-0.6552640000000001
0 days 00:00:31.470000	-0.586259
0 days 00:00:31.480000	-0.5610609999999999
0 days 00:00:31.490000	-0.560317
0 days 00:00:31.500000	-0.618746
0 days 00:00:31.510000	-0.6895899999999999
0 days 00:00:31.520000	-0.744391
0 days 00:00:31.530000	-0.7850590000000001
0 days 00:00:31.540000	-0.8152520000000001
0 days 00:00:31.550000	-0.8370719999999999
0 days 00:00:31.560000	-0.828434
0 days 00:00:31.570000	-0.781798
0 days 00:00:31.580000	-0.732082
0 days 00:00:31.590000	-0.7155060000000001
0 days 00:00:31.600000	-0.7046319999999999
0 days 00:00:31.610000	-0.64835
0 days 00:00:31.620000	-0.448633
0 days 00:00:31.630000	-0.329627
0 days 00:00:31.640000	-0.33711599999999997
0 days 00:00:31.650000	-0.273487
0 days 00:00:31.660000	-0.201201
0 days 00:00:31.670000	-0.194235
0 days 00:00:31.680000	-0.19576400000000002
0 days 00:00:31.690000	-0.170624
0 days 00:00:31.700000	-0.142447
0 days 00:00:31.710000	-0.128583
0 days 00:00:31.720000	-0.11233
0 days 00:00:31.730000	-0.10433599999999998
0 days 00:00:31.740000	-0.097684
0 days 00:00:31.750000	-0.10428699999999999
0 days 00:00:31.760000	-0.112634
0 days 00:00:31.770000	-0.122214
0 days 00:00:31.780000	-0.115021
0 days 00:00:31.790000	-0.108704
0 days 00:00:31.800000	-0.11138699999999999
0 days 00:00:31.810000	-0.11051099999999998
0 days 00:00:31.820000	-0.115094
0 days 00:00:31.830000	-0.10965599999999999
0 days 00:00:31.840000	-0.108321
0 days 00:00:31.850000	-0.10496099999999998
0 days 00:00:31.860000	-0.097795
0 days 00:00:31.870000	-0.07747000000000001
0 days 00:00:31.880000	-0.055975
0 days 00:00:31.890000	-0.05338300000000001
0 days 00:00:31.900000	-0.064196
0 days 00:00:31.910000	-0.069132
0 days 00:00:31.920000	-0.07660299999999999
0 days 00:00:31.930000	-0.073027
0 days 00:00:31.940000	-0.06455599999999999
0 days 00:00:31.950000	-0.057111
0 days 00:00:31.960000	-0.046993
0 days 00:00:31.970000	-0.041443
0 days 00:00:31.980000	-0.037346
0 days 00:00:31.990000	-0.033308
0 days 00:00:32	-0.025606
0 days 00:00:32.010000	-0.026155
0 days 00:00:32.020000	-0.027295
0 days 00:00:32.030000	-0.028687999999999998
0 days 00:00:32.040000	-0.029356999999999998
0 days 00:00:32.050000	-0.032225
0 days 00:00:32.060000	-0.033441000000000005
0 days 00:00:32.070000	-0.032646
0 days 00:00:32.080000	-0.031143
0 days 00:00:32.090000	-0.032186
0 days 00:00:32.100000	-0.031425
0 days 00:00:32.110000	-0.029175
0 days 00:00:32.120000	-0.027620999999999996
0 days 00:00:32.130000	-0.01925
0 days 00:00:32.140000	-0.013412
0 days 00:00:32.150000	-0.003401
0 days 00:00:32.160000	0.0047539999999999995
0 days 00:00:32.170000	0.021062
0 days 00:00:32.180000	0.029830000000000002
0 days 00:00:32.190000	0.04359
0 days 00:00:32.200000	0.050041
0 days 00:00:32.210000	0.057447000000000005
0 days 00:00:32.220000	0.058958
0 days 00:00:32.230000	0.051387
0 days 00:00:32.240000	0.042683
0 days 00:00:32.250000	0.032899
0 days 00:00:32.260000	0.033543
0 days 00:00:32.270000	0.033928
0 days 00:00:32.280000	0.034263999999999996
0 days 00:00:32.290000	0.038129
0 days 00:00:32.300000	0.04331
0 days 00:00:32.310000	0.041936
0 days 00:00:32.320000	0.040008999999999996
0 days 00:00:32.330000	0.040894
0 days 00:00:32.340000	0.035535000000000004
0 days 00:00:32.350000	0.035038
0 days 00:00:32.360000	0.027416000000000003
0 days 00:00:32.370000	0.021474
0 days 00:00:32.380000	0.017792
0 days 00:00:32.390000	0.011773
0 days 00:00:32.400000	0.012646
0 days 00:00:32.410000	0.009692000000000001
0 days 00:00:32.420000	0.000573
0 days 00:00:32.430000	-0.005374
0 days 00:00:32.440000	-0.015958
0 days 00:00:32.450000	-0.018806
0 days 00:00:32.460000	-0.028551999999999998
0 days 00:00:32.470000	-0.038988999999999996
0 days 00:00:32.480000	-0.055049
0 days 00:00:32.490000	-0.070008
0 days 00:00:32.500000	-0.081032
0 days 00:00:32.510000	-0.10273399999999999
0 days 00:00:32.520000	-0.12178699999999999
0 days 00:00:32.530000	-0.143479
0 days 00:00:32.540000	-0.1609
0 days 00:00:32.550000	-0.185084
0 days 00:00:32.560000	-0.22787
0 days 00:00:32.570000	-0.311759
0 days 00:00:32.580000	-0.389534
0 days 00:00:32.590000	-0.46702200000000005
0 days 00:00:32.600000	-0.5684739999999999
0 days 00:00:32.610000	-0.69692
0 days 00:00:32.620000	-0.864373
0 days 00:00:32.630000	-1.039883
0 days 00:00:32.640000	-1.17791
0 days 00:00:32.650000	-1.295379
0 days 00:00:32.660000	-1.403009
0 days 00:00:32.670000	-1.501539
0 days 00:00:32.680000	-1.584473
0 days 00:00:32.690000	-1.665271
0 days 00:00:32.700000	-1.7296479999999999
0 days 00:00:32.710000	-1.784675
0 days 00:00:32.720000	-1.8016299999999998
0 days 00:00:32.730000	-1.75052
0 days 00:00:32.740000	-1.547656
0 days 00:00:32.750000	-1.293389
0 days 00:00:32.760000	-0.941787
0 days 00:00:32.770000	-0.258388
0 days 00:00:32.780000	0.7272310000000001
0 days 00:00:32.790000	1.623926
0 days 00:00:32.800000	2.560711
0 days 00:00:32.810000	2.750531
0 days 00:00:32.820000	2.639263
0 days 00:00:32.830000	2.5547310000000003
0 days 00:00:32.840000	2.393043
0 days 00:00:32.850000	2.1361939999999997
0 days 00:00:32.860000	1.896813
0 days 00:00:32.870000	1.733929
0 days 00:00:32.880000	1.665288
0 days 00:00:32.890000	1.675172
0 days 00:00:32.900000	1.739008
0 days 00:00:32.910000	1.8233009999999998
0 days 00:00:32.920000	1.9076939999999998
0 days 00:00:32.930000	1.970491
0 days 00:00:32.940000	1.9737189999999998
0 days 00:00:32.950000	1.9123430000000001
0 days 00:00:32.960000	1.80414
0 days 00:00:32.970000	1.6782169999999998
0 days 00:00:32.980000	1.519205
0 days 00:00:32.990000	1.361076
0 days 00:00:33	1.226427
0 days 00:00:33.010000	1.101057
0 days 00:00:33.020000	0.983864
0 days 00:00:33.030000	0.880608
0 days 00:00:33.040000	0.778742
0 days 00:00:33.050000	0.675478
0 days 00:00:33.060000	0.560435
0 days 00:00:33.070000	0.435521
0 days 00:00:33.080000	0.304632
0 days 00:00:33.090000	0.13784000000000002
0 days 00:00:33.100000	-0.023513
0 days 00:00:33.110000	-0.144539
0 days 00:00:33.120000	-0.221879
0 days 00:00:33.130000	-0.277198
0 days 00:00:33.140000	-0.316822
0 days 00:00:33.150000	-0.33660999999999996
0 days 00:00:33.160000	-0.358967
0 days 00:00:33.170000	-0.392921
0 days 00:00:33.180000	-0.517975
0 days 00:00:33.190000	-0.8438899999999999
0 days 00:00:33.200000	-0.850008
0 days 00:00:33.210000	-1.047097
0 days 00:00:33.220000	-1.194582
0 days 00:00:33.230000	-1.0388549999999999
0 days 00:00:33.240000	-0.9110739999999999
0 days 00:00:33.250000	-0.8099729999999999
0 days 00:00:33.260000	-0.74268
0 days 00:00:33.270000	-0.7404
0 days 00:00:33.280000	-0.752688
0 days 00:00:33.290000	-0.790078
0 days 00:00:33.300000	-0.848751
0 days 00:00:33.310000	-0.891813
0 days 00:00:33.320000	-0.933451
0 days 00:00:33.330000	-0.919208
0 days 00:00:33.340000	-0.8429190000000001
0 days 00:00:33.350000	-0.749157
0 days 00:00:33.360000	-0.6716310000000001
0 days 00:00:33.370000	-0.5304939999999999
0 days 00:00:33.380000	-0.35086799999999996
0 days 00:00:33.390000	-0.254427
0 days 00:00:33.400000	-0.23531300000000002
0 days 00:00:33.410000	-0.19756600000000002
0 days 00:00:33.420000	-0.163571
0 days 00:00:33.430000	-0.15642999999999999
0 days 00:00:33.440000	-0.148548
0 days 00:00:33.450000	-0.147674
0 days 00:00:33.460000	-0.150013
0 days 00:00:33.470000	-0.141215
0 days 00:00:33.480000	-0.136071
0 days 00:00:33.490000	-0.131305
0 days 00:00:33.500000	-0.130655
0 days 00:00:33.510000	-0.129211
0 days 00:00:33.520000	-0.13443
0 days 00:00:33.530000	-0.129662
0 days 00:00:33.540000	-0.11922
0 days 00:00:33.550000	-0.104683
0 days 00:00:33.560000	-0.094859
0 days 00:00:33.570000	-0.091181
0 days 00:00:33.580000	-0.084344
0 days 00:00:33.590000	-0.078737
0 days 00:00:33.600000	-0.081789
0 days 00:00:33.610000	-0.07775
0 days 00:00:33.620000	-0.076395
0 days 00:00:33.630000	-0.07499199999999999
0 days 00:00:33.640000	-0.073239
0 days 00:00:33.650000	-0.067967
0 days 00:00:33.660000	-0.06615
0 days 00:00:33.670000	-0.064047
0 days 00:00:33.680000	-0.057749
0 days 00:00:33.690000	-0.042881
0 days 00:00:33.700000	-0.034776
0 days 00:00:33.710000	-0.019334
0 days 00:00:33.720000	-0.010832
0 days 00:00:33.730000	-0.004070000000000001
0 days 00:00:33.740000	0.0015119999999999999
0 days 00:00:33.750000	0.003254
0 days 00:00:33.760000	0.003572
0 days 00:00:33.770000	0.006812
0 days 00:00:33.780000	0.01197
0 days 00:00:33.790000	0.015496000000000001
0 days 00:00:33.800000	0.018911
0 days 00:00:33.810000	0.020551
0 days 00:00:33.820000	0.021769
0 days 00:00:33.830000	0.025796
0 days 00:00:33.840000	0.023168
0 days 00:00:33.850000	0.013947999999999999
0 days 00:00:33.860000	0.000559
0 days 00:00:33.870000	-0.001518
[truncated: 530 more rows]
