# Supplementary material for: A topological data analysis-based method for gait signals with an application to the study of multiple sclerosis
Source: PLoS One. 2022 May 13;17(5):e0268475. doi: 10.1371/journal.pone.0268475 (PMC9106173; doi:10.1371/journal.pone.0268475)
Supplement: S1 Data — (ZIP) [file pone.0268475.s005.zip › PlosOneData/Pathological_subjects/MS_13]

	Gyr_Y
0 days 00:00:09.970000	-0.179519
0 days 00:00:09.980000	0.315035
0 days 00:00:09.990000	-0.347285
0 days 00:00:10	-1.1356600000000001
0 days 00:00:10.010000	-0.695916
0 days 00:00:10.020000	-0.725197
0 days 00:00:10.030000	-0.622788
0 days 00:00:10.040000	-0.302978
0 days 00:00:10.050000	-0.156613
0 days 00:00:10.060000	-0.129824
0 days 00:00:10.070000	-0.350821
0 days 00:00:10.080000	-0.629579
0 days 00:00:10.090000	-0.7232609999999999
0 days 00:00:10.100000	-0.656076
0 days 00:00:10.110000	-0.6075229999999999
0 days 00:00:10.120000	-0.602063
0 days 00:00:10.130000	-0.6029760000000001
0 days 00:00:10.140000	-0.585062
0 days 00:00:10.150000	-0.550531
0 days 00:00:10.160000	-0.370639
0 days 00:00:10.170000	-0.23742800000000003
0 days 00:00:10.180000	-0.200102
0 days 00:00:10.190000	-0.166356
0 days 00:00:10.200000	-0.135061
0 days 00:00:10.210000	-0.122584
0 days 00:00:10.220000	-0.129115
0 days 00:00:10.230000	-0.133716
0 days 00:00:10.240000	-0.135541
0 days 00:00:10.250000	-0.141406
0 days 00:00:10.260000	-0.141334
0 days 00:00:10.270000	-0.1291
0 days 00:00:10.280000	-0.12356500000000001
0 days 00:00:10.290000	-0.120701
0 days 00:00:10.300000	-0.109767
0 days 00:00:10.310000	-0.101578
0 days 00:00:10.320000	-0.103439
0 days 00:00:10.330000	-0.102296
0 days 00:00:10.340000	-0.092988
0 days 00:00:10.350000	-0.07892
0 days 00:00:10.360000	-0.067501
0 days 00:00:10.370000	-0.055096000000000006
0 days 00:00:10.380000	-0.051216
0 days 00:00:10.390000	-0.038919999999999996
0 days 00:00:10.400000	-0.047452
0 days 00:00:10.410000	-0.044262
0 days 00:00:10.420000	-0.045696
0 days 00:00:10.430000	-0.053073
0 days 00:00:10.440000	-0.053911
0 days 00:00:10.450000	-0.050307
0 days 00:00:10.460000	-0.042206
0 days 00:00:10.470000	-0.046373000000000004
0 days 00:00:10.480000	-0.035012
0 days 00:00:10.490000	-0.033088
0 days 00:00:10.500000	-0.032659
0 days 00:00:10.510000	-0.023967
0 days 00:00:10.520000	-0.020478
0 days 00:00:10.530000	-0.017715
0 days 00:00:10.540000	-0.009044
0 days 00:00:10.550000	-0.010012
0 days 00:00:10.560000	-0.004566
0 days 00:00:10.570000	-0.002709
0 days 00:00:10.580000	0.005167000000000001
0 days 00:00:10.590000	0.008638
0 days 00:00:10.600000	0.014972999999999998
0 days 00:00:10.610000	0.01439
0 days 00:00:10.620000	0.014882
0 days 00:00:10.630000	0.0065840000000000004
0 days 00:00:10.640000	0.0030489999999999996
0 days 00:00:10.650000	-0.0019030000000000002
0 days 00:00:10.660000	-0.021439
0 days 00:00:10.670000	-0.037183
0 days 00:00:10.680000	-0.066592
0 days 00:00:10.690000	-0.115623
0 days 00:00:10.700000	-0.153599
0 days 00:00:10.710000	-0.200971
0 days 00:00:10.720000	-0.26499
0 days 00:00:10.730000	-0.35969
0 days 00:00:10.740000	-0.487683
0 days 00:00:10.750000	-0.660176
0 days 00:00:10.760000	-0.877568
0 days 00:00:10.770000	-1.117357
0 days 00:00:10.780000	-1.398206
0 days 00:00:10.790000	-1.681375
0 days 00:00:10.800000	-1.9477740000000001
0 days 00:00:10.810000	-2.210353
0 days 00:00:10.820000	-2.42786
0 days 00:00:10.830000	-2.582291
0 days 00:00:10.840000	-2.622545
0 days 00:00:10.850000	-2.496237
0 days 00:00:10.860000	-2.198066
0 days 00:00:10.870000	-1.661228
0 days 00:00:10.880000	-0.357406
0 days 00:00:10.890000	0.905141
0 days 00:00:10.900000	0.936891
0 days 00:00:10.910000	0.761402
0 days 00:00:10.920000	0.954335
0 days 00:00:10.930000	1.1238
0 days 00:00:10.940000	1.09269
0 days 00:00:10.950000	1.102716
0 days 00:00:10.960000	1.264149
0 days 00:00:10.970000	1.496558
0 days 00:00:10.980000	1.7410439999999998
0 days 00:00:10.990000	1.997357
0 days 00:00:11	2.244383
0 days 00:00:11.010000	2.453646
0 days 00:00:11.020000	2.5980209999999997
0 days 00:00:11.030000	2.6870119999999997
0 days 00:00:11.040000	2.740653
0 days 00:00:11.050000	2.748318
0 days 00:00:11.060000	2.65682
0 days 00:00:11.070000	2.467578
0 days 00:00:11.080000	2.2101029999999997
0 days 00:00:11.090000	1.934302
0 days 00:00:11.100000	1.65163
0 days 00:00:11.110000	1.397774
0 days 00:00:11.120000	1.2066290000000002
0 days 00:00:11.130000	1.042961
0 days 00:00:11.140000	0.888856
0 days 00:00:11.150000	0.742002
0 days 00:00:11.160000	0.6208319999999999
0 days 00:00:11.170000	0.511939
0 days 00:00:11.180000	0.393493
0 days 00:00:11.190000	0.251943
0 days 00:00:11.200000	0.079348
0 days 00:00:11.210000	-0.095384
0 days 00:00:11.220000	-0.262379
0 days 00:00:11.230000	-0.464959
0 days 00:00:11.240000	-0.6552479999999999
0 days 00:00:11.250000	-0.757963
0 days 00:00:11.260000	-0.7952020000000001
0 days 00:00:11.270000	-0.7852100000000001
0 days 00:00:11.280000	-0.714178
0 days 00:00:11.290000	-0.632451
0 days 00:00:11.300000	-0.57506
0 days 00:00:11.310000	-0.5289699999999999
0 days 00:00:11.320000	-0.499712
0 days 00:00:11.330000	-0.5069640000000001
0 days 00:00:11.340000	-0.5298649999999999
0 days 00:00:11.350000	-0.50571
0 days 00:00:11.360000	-0.198854
0 days 00:00:11.370000	0.482037
0 days 00:00:11.380000	-0.708546
0 days 00:00:11.390000	-1.7871689999999998
0 days 00:00:11.400000	-0.939301
0 days 00:00:11.410000	-0.902708
0 days 00:00:11.420000	-0.571155
0 days 00:00:11.430000	-0.403279
0 days 00:00:11.440000	-0.5394869999999999
0 days 00:00:11.450000	-0.596372
0 days 00:00:11.460000	-0.382694
0 days 00:00:11.470000	-0.142533
0 days 00:00:11.480000	-0.146627
0 days 00:00:11.490000	-0.13906300000000002
0 days 00:00:11.500000	-0.11829100000000001
0 days 00:00:11.510000	-0.144406
0 days 00:00:11.520000	-0.174739
0 days 00:00:11.530000	-0.17984
0 days 00:00:11.540000	-0.175086
0 days 00:00:11.550000	-0.165115
0 days 00:00:11.560000	-0.15001
0 days 00:00:11.570000	-0.14092000000000002
0 days 00:00:11.580000	-0.134053
0 days 00:00:11.590000	-0.127038
0 days 00:00:11.600000	-0.12455
0 days 00:00:11.610000	-0.12275799999999999
0 days 00:00:11.620000	-0.11568099999999999
0 days 00:00:11.630000	-0.103426
0 days 00:00:11.640000	-0.096337
0 days 00:00:11.650000	-0.088701
0 days 00:00:11.660000	-0.075526
0 days 00:00:11.670000	-0.054671000000000004
0 days 00:00:11.680000	-0.043597000000000004
0 days 00:00:11.690000	-0.034616
0 days 00:00:11.700000	-0.040193
0 days 00:00:11.710000	-0.043291
0 days 00:00:11.720000	-0.043561
0 days 00:00:11.730000	-0.045453
0 days 00:00:11.740000	-0.045488
0 days 00:00:11.750000	-0.050724
0 days 00:00:11.760000	-0.042753
0 days 00:00:11.770000	-0.033651
0 days 00:00:11.780000	-0.031711
0 days 00:00:11.790000	-0.019435
0 days 00:00:11.800000	-0.016172
0 days 00:00:11.810000	-0.017740000000000002
0 days 00:00:11.820000	-0.007681
0 days 00:00:11.830000	-0.010385
0 days 00:00:11.840000	-0.007272
0 days 00:00:11.850000	-0.008998
0 days 00:00:11.860000	-0.000828
0 days 00:00:11.870000	0.002764
0 days 00:00:11.880000	0.014411000000000002
0 days 00:00:11.890000	0.023224
0 days 00:00:11.900000	0.026602999999999998
0 days 00:00:11.910000	0.036328
0 days 00:00:11.920000	0.043715
0 days 00:00:11.930000	0.05669299999999999
0 days 00:00:11.940000	0.0708
0 days 00:00:11.950000	0.07635
0 days 00:00:11.960000	0.08493099999999999
0 days 00:00:11.970000	0.088804
0 days 00:00:11.980000	0.079224
0 days 00:00:11.990000	0.068855
0 days 00:00:12	0.04911
0 days 00:00:12.010000	0.035539999999999995
0 days 00:00:12.020000	0.009867
0 days 00:00:12.030000	-0.030302
0 days 00:00:12.040000	-0.078841
0 days 00:00:12.050000	-0.130849
0 days 00:00:12.060000	-0.17743
0 days 00:00:12.070000	-0.23765999999999998
0 days 00:00:12.080000	-0.32663200000000003
0 days 00:00:12.090000	-0.437959
0 days 00:00:12.100000	-0.5832229999999999
0 days 00:00:12.110000	-0.76541
0 days 00:00:12.120000	-0.967892
0 days 00:00:12.130000	-1.18581
0 days 00:00:12.140000	-1.4354049999999998
0 days 00:00:12.150000	-1.677002
0 days 00:00:12.160000	-1.911386
0 days 00:00:12.170000	-2.142664
0 days 00:00:12.180000	-2.359427
0 days 00:00:12.190000	-2.5090369999999997
0 days 00:00:12.200000	-2.560588
0 days 00:00:12.210000	-2.514065
0 days 00:00:12.220000	-2.336868
0 days 00:00:12.230000	-2.051526
0 days 00:00:12.240000	-1.6906400000000001
0 days 00:00:12.250000	-0.694367
0 days 00:00:12.260000	0.8731270000000001
0 days 00:00:12.270000	1.163535
0 days 00:00:12.280000	1.096971
0 days 00:00:12.290000	1.436315
0 days 00:00:12.300000	1.702509
0 days 00:00:12.310000	1.743254
0 days 00:00:12.320000	1.799384
0 days 00:00:12.330000	1.906164
0 days 00:00:12.340000	1.9888299999999999
0 days 00:00:12.350000	2.034864
0 days 00:00:12.360000	2.117762
0 days 00:00:12.370000	2.229722
0 days 00:00:12.380000	2.3254580000000002
0 days 00:00:12.390000	2.375292
0 days 00:00:12.400000	2.376978
0 days 00:00:12.410000	2.295982
0 days 00:00:12.420000	2.152814
0 days 00:00:12.430000	1.99548
0 days 00:00:12.440000	1.8756509999999997
0 days 00:00:12.450000	1.7846419999999998
0 days 00:00:12.460000	1.690174
0 days 00:00:12.470000	1.576028
0 days 00:00:12.480000	1.464726
0 days 00:00:12.490000	1.3491799999999998
0 days 00:00:12.500000	1.241492
0 days 00:00:12.510000	1.131821
0 days 00:00:12.520000	1.0146680000000001
0 days 00:00:12.530000	0.864669
0 days 00:00:12.540000	0.701445
0 days 00:00:12.550000	0.530338
0 days 00:00:12.560000	0.367336
0 days 00:00:12.570000	0.164801
0 days 00:00:12.580000	-0.097234
0 days 00:00:12.590000	-0.37825
0 days 00:00:12.600000	-0.640483
0 days 00:00:12.610000	-0.868333
0 days 00:00:12.620000	-1.036905
0 days 00:00:12.630000	-1.1373440000000001
0 days 00:00:12.640000	-1.154319
0 days 00:00:12.650000	-1.1154700000000002
0 days 00:00:12.660000	-1.05439
0 days 00:00:12.670000	-0.9452
0 days 00:00:12.680000	-0.797927
0 days 00:00:12.690000	-0.66009
0 days 00:00:12.700000	-0.555451
0 days 00:00:12.710000	-0.46088
0 days 00:00:12.720000	-0.358633
0 days 00:00:12.730000	-0.319244
0 days 00:00:12.740000	0.146229
0 days 00:00:12.750000	0.06907999999999999
0 days 00:00:12.760000	-1.246426
0 days 00:00:12.770000	-0.8327620000000001
0 days 00:00:12.780000	-0.6094890000000001
0 days 00:00:12.790000	-0.591861
0 days 00:00:12.800000	-0.29132800000000003
0 days 00:00:12.810000	-0.26109899999999997
0 days 00:00:12.820000	-0.32414699999999996
0 days 00:00:12.830000	-0.25554
0 days 00:00:12.840000	-0.068875
0 days 00:00:12.850000	0.009092
0 days 00:00:12.860000	0.010129
0 days 00:00:12.870000	0.00175
0 days 00:00:12.880000	-0.036606
0 days 00:00:12.890000	-0.060559
0 days 00:00:12.900000	-0.06539199999999999
0 days 00:00:12.910000	-0.067847
0 days 00:00:12.920000	-0.063072
0 days 00:00:12.930000	-0.053697
0 days 00:00:12.940000	-0.043866
0 days 00:00:12.950000	-0.048322000000000004
0 days 00:00:12.960000	-0.051472000000000004
0 days 00:00:12.970000	-0.07384500000000001
0 days 00:00:12.980000	-0.08770499999999999
0 days 00:00:12.990000	-0.093349
0 days 00:00:13	-0.092587
0 days 00:00:13.010000	-0.086521
0 days 00:00:13.020000	-0.086105
0 days 00:00:13.030000	-0.082933
0 days 00:00:13.040000	-0.077713
0 days 00:00:13.050000	-0.0801
0 days 00:00:13.060000	-0.073975
0 days 00:00:13.070000	-0.072517
0 days 00:00:13.080000	-0.072548
0 days 00:00:13.090000	-0.073155
0 days 00:00:13.100000	-0.076813
0 days 00:00:13.110000	-0.07948200000000001
0 days 00:00:13.120000	-0.087629
0 days 00:00:13.130000	-0.085766
0 days 00:00:13.140000	-0.093613
0 days 00:00:13.150000	-0.090866
0 days 00:00:13.160000	-0.085409
0 days 00:00:13.170000	-0.080411
0 days 00:00:13.180000	-0.073811
0 days 00:00:13.190000	-0.070761
0 days 00:00:13.200000	-0.05093
0 days 00:00:13.210000	-0.050613
0 days 00:00:13.220000	-0.046179000000000005
0 days 00:00:13.230000	-0.039756
0 days 00:00:13.240000	-0.036071
0 days 00:00:13.250000	-0.035460000000000005
0 days 00:00:13.260000	-0.030119
0 days 00:00:13.270000	-0.029825
0 days 00:00:13.280000	-0.031097000000000003
0 days 00:00:13.290000	-0.021535
0 days 00:00:13.300000	-0.014219999999999998
0 days 00:00:13.310000	0.00137
0 days 00:00:13.320000	0.013153
0 days 00:00:13.330000	0.026342
0 days 00:00:13.340000	0.030117
0 days 00:00:13.350000	0.043739
0 days 00:00:13.360000	0.041763
0 days 00:00:13.370000	0.028936
0 days 00:00:13.380000	-0.001928
0 days 00:00:13.390000	-0.039803
0 days 00:00:13.400000	-0.106304
0 days 00:00:13.410000	-0.161659
0 days 00:00:13.420000	-0.235461
0 days 00:00:13.430000	-0.36090900000000004
0 days 00:00:13.440000	-0.521135
0 days 00:00:13.450000	-0.714716
0 days 00:00:13.460000	-0.941894
0 days 00:00:13.470000	-1.188285
0 days 00:00:13.480000	-1.4569860000000001
0 days 00:00:13.490000	-1.7361349999999998
0 days 00:00:13.500000	-2.020046
0 days 00:00:13.510000	-2.284237
0 days 00:00:13.520000	-2.472658
0 days 00:00:13.530000	-2.572431
0 days 00:00:13.540000	-2.636029
0 days 00:00:13.550000	-2.663306
0 days 00:00:13.560000	-2.597968
0 days 00:00:13.570000	-2.436633
0 days 00:00:13.580000	-2.239839
0 days 00:00:13.590000	-1.952498
0 days 00:00:13.600000	-0.720961
0 days 00:00:13.610000	0.524035
0 days 00:00:13.620000	0.5794560000000001
0 days 00:00:13.630000	0.704385
0 days 00:00:13.640000	1.187606
0 days 00:00:13.650000	1.477429
0 days 00:00:13.660000	1.6430900000000002
0 days 00:00:13.670000	1.906508
0 days 00:00:13.680000	2.204259
0 days 00:00:13.690000	2.440964
0 days 00:00:13.700000	2.6286810000000003
0 days 00:00:13.710000	2.763598
0 days 00:00:13.720000	2.852193
0 days 00:00:13.730000	2.855754
0 days 00:00:13.740000	2.744982
0 days 00:00:13.750000	2.563759
0 days 00:00:13.760000	2.3502509999999996
0 days 00:00:13.770000	2.133182
0 days 00:00:13.780000	1.958216
0 days 00:00:13.790000	1.852989
0 days 00:00:13.800000	1.799987
0 days 00:00:13.810000	1.753109
0 days 00:00:13.820000	1.6860540000000002
0 days 00:00:13.830000	1.626671
0 days 00:00:13.840000	1.577023
0 days 00:00:13.850000	1.532345
0 days 00:00:13.860000	1.454914
0 days 00:00:13.870000	1.342532
0 days 00:00:13.880000	1.209694
0 days 00:00:13.890000	1.0727659999999999
0 days 00:00:13.900000	0.9018940000000001
0 days 00:00:13.910000	0.6891510000000001
0 days 00:00:13.920000	0.49203100000000005
0 days 00:00:13.930000	0.26311999999999997
0 days 00:00:13.940000	0.011457
0 days 00:00:13.950000	-0.192168
0 days 00:00:13.960000	-0.36582
0 days 00:00:13.970000	-0.529791
0 days 00:00:13.980000	-0.637383
0 days 00:00:13.990000	-0.737816
0 days 00:00:14	-0.817822
0 days 00:00:14.010000	-0.502499
0 days 00:00:14.020000	-1.391523
0 days 00:00:14.030000	-1.306062
0 days 00:00:14.040000	-1.176672
0 days 00:00:14.050000	-1.18646
0 days 00:00:14.060000	-0.796257
0 days 00:00:14.070000	-0.48708100000000004
0 days 00:00:14.080000	-0.447716
0 days 00:00:14.090000	-0.614376
0 days 00:00:14.100000	-0.789974
0 days 00:00:14.110000	-0.811539
0 days 00:00:14.120000	-0.771505
0 days 00:00:14.130000	-0.7660779999999999
0 days 00:00:14.140000	-0.779852
0 days 00:00:14.150000	-0.751516
0 days 00:00:14.160000	-0.711163
0 days 00:00:14.170000	-0.677921
0 days 00:00:14.180000	-0.665249
0 days 00:00:14.190000	-0.618769
0 days 00:00:14.200000	-0.574666
0 days 00:00:14.210000	-0.43667799999999996
0 days 00:00:14.220000	-0.304425
0 days 00:00:14.230000	-0.24418600000000001
0 days 00:00:14.240000	-0.23648200000000003
0 days 00:00:14.250000	-0.215427
0 days 00:00:14.260000	-0.19353399999999998
0 days 00:00:14.270000	-0.169086
0 days 00:00:14.280000	-0.151348
0 days 00:00:14.290000	-0.12801600000000002
0 days 00:00:14.300000	-0.112783
0 days 00:00:14.310000	-0.093943
0 days 00:00:14.320000	-0.081635
0 days 00:00:14.330000	-0.063877
0 days 00:00:14.340000	-0.055467999999999996
0 days 00:00:14.350000	-0.041375999999999996
0 days 00:00:14.360000	-0.034999
0 days 00:00:14.370000	-0.037366
0 days 00:00:14.380000	-0.042012
0 days 00:00:14.390000	-0.043231
0 days 00:00:14.400000	-0.03695
0 days 00:00:14.410000	-0.027632999999999998
0 days 00:00:14.420000	-0.027891000000000003
0 days 00:00:14.430000	-0.017719
0 days 00:00:14.440000	-0.0141
0 days 00:00:14.450000	-0.009081
0 days 00:00:14.460000	-0.010729
0 days 00:00:14.470000	-0.016074
0 days 00:00:14.480000	-0.018969999999999997
0 days 00:00:14.490000	-0.034761
0 days 00:00:14.500000	-0.038266
0 days 00:00:14.510000	-0.04356
0 days 00:00:14.520000	-0.046277
0 days 00:00:14.530000	-0.045567
0 days 00:00:14.540000	-0.040402999999999994
0 days 00:00:14.550000	-0.032879000000000005
0 days 00:00:14.560000	-0.030954000000000002
0 days 00:00:14.570000	-0.019913
0 days 00:00:14.580000	-0.002135
0 days 00:00:14.590000	0.00725
0 days 00:00:14.600000	0.012980000000000002
0 days 00:00:14.610000	0.022556
0 days 00:00:14.620000	0.022813999999999997
0 days 00:00:14.630000	0.022638
0 days 00:00:14.640000	0.021448
0 days 00:00:14.650000	0.015934999999999998
0 days 00:00:14.660000	0.015281999999999999
0 days 00:00:14.670000	0.012112999999999999
0 days 00:00:14.680000	0.008813
0 days 00:00:14.690000	0.014609
0 days 00:00:14.700000	0.02279
0 days 00:00:14.710000	0.018624
0 days 00:00:14.720000	0.003664
0 days 00:00:14.730000	-0.009265
0 days 00:00:14.740000	-0.017516
0 days 00:00:14.750000	-0.036057
0 days 00:00:14.760000	-0.053295
0 days 00:00:14.770000	-0.083319
0 days 00:00:14.780000	-0.11693800000000001
0 days 00:00:14.790000	-0.148944
0 days 00:00:14.800000	-0.203408
0 days 00:00:14.810000	-0.2598
0 days 00:00:14.820000	-0.341985
0 days 00:00:14.830000	-0.449036
0 days 00:00:14.840000	-0.584062
0 days 00:00:14.850000	-0.721776
0 days 00:00:14.860000	-0.911834
0 days 00:00:14.870000	-1.104744
0 days 00:00:14.880000	-1.336998
0 days 00:00:14.890000	-1.569865
0 days 00:00:14.900000	-1.80095
0 days 00:00:14.910000	-2.005583
0 days 00:00:14.920000	-2.163224
0 days 00:00:14.930000	-2.273501
0 days 00:00:14.940000	-2.30104
0 days 00:00:14.950000	-2.222092
0 days 00:00:14.960000	-1.949599
0 days 00:00:14.970000	-1.675286
0 days 00:00:14.980000	-1.135325
0 days 00:00:14.990000	0.15151199999999998
0 days 00:00:15	0.9524590000000001
0 days 00:00:15.010000	0.9773360000000001
0 days 00:00:15.020000	1.112892
0 days 00:00:15.030000	1.4234790000000002
0 days 00:00:15.040000	1.5719809999999999
0 days 00:00:15.050000	1.62988
0 days 00:00:15.060000	1.755875
0 days 00:00:15.070000	1.907827
0 days 00:00:15.080000	2.0424279999999997
0 days 00:00:15.090000	2.185416
0 days 00:00:15.100000	2.343703
0 days 00:00:15.110000	2.504698
0 days 00:00:15.120000	2.638643
0 days 00:00:15.130000	2.721314
0 days 00:00:15.140000	2.769143
0 days 00:00:15.150000	2.775574
0 days 00:00:15.160000	2.71537
0 days 00:00:15.170000	2.595932
0 days 00:00:15.180000	2.429914
0 days 00:00:15.190000	2.199056
0 days 00:00:15.200000	1.912237
0 days 00:00:15.210000	1.631564
0 days 00:00:15.220000	1.394197
0 days 00:00:15.230000	1.204653
0 days 00:00:15.240000	1.04348
0 days 00:00:15.250000	0.8822059999999999
0 days 00:00:15.260000	0.741495
0 days 00:00:15.270000	0.609347
0 days 00:00:15.280000	0.498971
0 days 00:00:15.290000	0.384446
0 days 00:00:15.300000	0.280328
0 days 00:00:15.310000	0.174612
0 days 00:00:15.320000	0.06514099999999999
0 days 00:00:15.330000	-0.038711
0 days 00:00:15.340000	-0.151453
0 days 00:00:15.350000	-0.229674
0 days 00:00:15.360000	-0.275669
0 days 00:00:15.370000	-0.323868
0 days 00:00:15.380000	-0.347562
0 days 00:00:15.390000	-0.296931
0 days 00:00:15.400000	-0.21854
0 days 00:00:15.410000	-0.188218
0 days 00:00:15.420000	-0.218403
0 days 00:00:15.430000	-0.253656
0 days 00:00:15.440000	-0.27441
0 days 00:00:15.450000	-0.3126
0 days 00:00:15.460000	-0.377131
0 days 00:00:15.470000	-0.422599
0 days 00:00:15.480000	-0.5351
0 days 00:00:15.490000	-0.391575
0 days 00:00:15.500000	-0.351889
0 days 00:00:15.510000	-1.416511
0 days 00:00:15.520000	-1.203813
0 days 00:00:15.530000	-0.930809
0 days 00:00:15.540000	-0.9720780000000001
0 days 00:00:15.550000	-0.699224
0 days 00:00:15.560000	-0.462237
0 days 00:00:15.570000	-0.367707
0 days 00:00:15.580000	-0.457225
0 days 00:00:15.590000	-0.6881619999999999
0 days 00:00:15.600000	-0.8572649999999999
0 days 00:00:15.610000	-0.8652120000000001
0 days 00:00:15.620000	-0.818122
0 days 00:00:15.630000	-0.8057850000000001
0 days 00:00:15.640000	-0.815425
0 days 00:00:15.650000	-0.837356
0 days 00:00:15.660000	-0.8531620000000001
0 days 00:00:15.670000	-0.826269
0 days 00:00:15.680000	-0.736242
0 days 00:00:15.690000	-0.63512
0 days 00:00:15.700000	-0.5775899999999999
0 days 00:00:15.710000	-0.46073800000000004
0 days 00:00:15.720000	-0.321309
0 days 00:00:15.730000	-0.24668800000000002
0 days 00:00:15.740000	-0.246205
0 days 00:00:15.750000	-0.22703800000000002
0 days 00:00:15.760000	-0.200427
0 days 00:00:15.770000	-0.172421
0 days 00:00:15.780000	-0.13962
0 days 00:00:15.790000	-0.115423
0 days 00:00:15.800000	-0.093702
0 days 00:00:15.810000	-0.072858
0 days 00:00:15.820000	-0.063665
0 days 00:00:15.830000	-0.056704
0 days 00:00:15.840000	-0.04539
0 days 00:00:15.850000	-0.036822
0 days 00:00:15.860000	-0.032
0 days 00:00:15.870000	-0.032234
0 days 00:00:15.880000	-0.034418000000000004
0 days 00:00:15.890000	-0.027944999999999998
0 days 00:00:15.900000	-0.025554
0 days 00:00:15.910000	-0.02547
0 days 00:00:15.920000	-0.022465
0 days 00:00:15.930000	-0.012281
0 days 00:00:15.940000	-0.002131
0 days 00:00:15.950000	0.008251
0 days 00:00:15.960000	0.014672999999999999
0 days 00:00:15.970000	0.020728
0 days 00:00:15.980000	0.035248
0 days 00:00:15.990000	0.027986
0 days 00:00:16	0.030555000000000002
0 days 00:00:16.010000	0.028533
0 days 00:00:16.020000	0.033641000000000004
0 days 00:00:16.030000	0.038069
0 days 00:00:16.040000	0.038863
0 days 00:00:16.050000	0.044703
0 days 00:00:16.060000	0.051608
0 days 00:00:16.070000	0.051967
0 days 00:00:16.080000	0.055934000000000005
0 days 00:00:16.090000	0.054105999999999994
0 days 00:00:16.100000	0.056557
0 days 00:00:16.110000	0.067473
0 days 00:00:16.120000	0.076152
0 days 00:00:16.130000	0.084887
0 days 00:00:16.140000	0.087702
0 days 00:00:16.150000	0.08882999999999999
0 days 00:00:16.160000	0.087759
0 days 00:00:16.170000	0.08644299999999999
0 days 00:00:16.180000	0.078566
0 days 00:00:16.190000	0.07227599999999999
0 days 00:00:16.200000	0.061314999999999995
0 days 00:00:16.210000	0.05262000000000001
0 days 00:00:16.220000	0.043505
0 days 00:00:16.230000	0.028255000000000002
0 days 00:00:16.240000	0.016876
0 days 00:00:16.250000	0.003204
0 days 00:00:16.260000	-0.001954
0 days 00:00:16.270000	-0.015171
0 days 00:00:16.280000	-0.041234
0 days 00:00:16.290000	-0.07134
0 days 00:00:16.300000	-0.093317
0 days 00:00:16.310000	-0.118406
0 days 00:00:16.320000	-0.143102
0 days 00:00:16.330000	-0.175093
0 days 00:00:16.340000	-0.21701399999999998
0 days 00:00:16.350000	-0.264855
0 days 00:00:16.360000	-0.32550300000000004
0 days 00:00:16.370000	-0.409646
0 days 00:00:16.380000	-0.523709
0 days 00:00:16.390000	-0.679925
0 days 00:00:16.400000	-0.86787
0 days 00:00:16.410000	-1.1058940000000002
0 days 00:00:16.420000	-1.366218
0 days 00:00:16.430000	-1.636567
0 days 00:00:16.440000	-1.908007
0 days 00:00:16.450000	-2.153995
0 days 00:00:16.460000	-2.354514
0 days 00:00:16.470000	-2.471858
0 days 00:00:16.480000	-2.49618
0 days 00:00:16.490000	-2.4245919999999996
0 days 00:00:16.500000	-2.227343
0 days 00:00:16.510000	-1.8579919999999999
0 days 00:00:16.520000	-1.356459
0 days 00:00:16.530000	-0.581498
0 days 00:00:16.540000	0.6655260000000001
0 days 00:00:16.550000	0.9448479999999999
0 days 00:00:16.560000	0.848301
0 days 00:00:16.570000	0.958751
0 days 00:00:16.580000	1.1362709999999998
0 days 00:00:16.590000	1.207057
0 days 00:00:16.600000	1.2935510000000001
0 days 00:00:16.610000	1.4729
0 days 00:00:16.620000	1.6830900000000002
0 days 00:00:16.630000	1.8438869999999998
0 days 00:00:16.640000	1.994146
0 days 00:00:16.650000	2.129434
0 days 00:00:16.660000	2.27718
0 days 00:00:16.670000	2.408462
0 days 00:00:16.680000	2.519213
0 days 00:00:16.690000	2.611522
0 days 00:00:16.700000	2.654658
0 days 00:00:16.710000	2.6266380000000003
0 days 00:00:16.720000	2.5428450000000002
0 days 00:00:16.730000	2.414548
0 days 00:00:16.740000	2.283271
0 days 00:00:16.750000	2.120032
0 days 00:00:16.760000	1.919411
0 days 00:00:16.770000	1.702102
0 days 00:00:16.780000	1.481631
0 days 00:00:16.790000	1.289674
0 days 00:00:16.800000	1.114233
0 days 00:00:16.810000	0.974504
0 days 00:00:16.820000	0.870782
0 days 00:00:16.830000	0.796034
0 days 00:00:16.840000	0.7309
0 days 00:00:16.850000	0.638789
0 days 00:00:16.860000	0.5384770000000001
0 days 00:00:16.870000	0.441168
0 days 00:00:16.880000	0.32547
0 days 00:00:16.890000	0.114123
0 days 00:00:16.900000	-0.169406
0 days 00:00:16.910000	-0.40531300000000003
0 days 00:00:16.920000	-0.589148
0 days 00:00:16.930000	-0.757668
0 days 00:00:16.940000	-0.908673
0 days 00:00:16.950000	-0.984808
0 days 00:00:16.960000	-1.0283229999999999
0 days 00:00:16.970000	-1.055392
0 days 00:00:16.980000	-1.053317
0 days 00:00:16.990000	-1.014414
0 days 00:00:17	-0.9630200000000001
0 days 00:00:17.010000	-0.9073389999999999
0 days 00:00:17.020000	-0.5653279999999999
0 days 00:00:17.030000	-0.357012
0 days 00:00:17.040000	-1.699402
0 days 00:00:17.050000	-1.8809630000000002
0 days 00:00:17.060000	-1.579348
0 days 00:00:17.070000	-1.762009
0 days 00:00:17.080000	-1.3034569999999999
0 days 00:00:17.090000	-0.786988
0 days 00:00:17.100000	-0.6220899999999999
0 days 00:00:17.110000	-0.70201
0 days 00:00:17.120000	-0.325422
0 days 00:00:17.130000	-0.263586
0 days 00:00:17.140000	-0.187224
0 days 00:00:17.150000	-0.139751
0 days 00:00:17.160000	-0.103762
0 days 00:00:17.170000	-0.08547300000000001
0 days 00:00:17.180000	-0.075
0 days 00:00:17.190000	-0.08131000000000001
0 days 00:00:17.200000	-0.085208
0 days 00:00:17.210000	-0.07802200000000001
0 days 00:00:17.220000	-0.072747
0 days 00:00:17.230000	-0.06541699999999999
0 days 00:00:17.240000	-0.06135499999999999
0 days 00:00:17.250000	-0.057086000000000005
0 days 00:00:17.260000	-0.05832999999999999
0 days 00:00:17.270000	-0.062292999999999994
0 days 00:00:17.280000	-0.064557
0 days 00:00:17.290000	-0.068049
0 days 00:00:17.300000	-0.06409
0 days 00:00:17.310000	-0.059425
0 days 00:00:17.320000	-0.05446
0 days 00:00:17.330000	-0.052105
0 days 00:00:17.340000	-0.047120999999999996
0 days 00:00:17.350000	-0.045105
0 days 00:00:17.360000	-0.05260499999999999
0 days 00:00:17.370000	-0.055300999999999996
0 days 00:00:17.380000	-0.053692
0 days 00:00:17.390000	-0.049641000000000005
0 days 00:00:17.400000	-0.044081
0 days 00:00:17.410000	-0.030149000000000002
0 days 00:00:17.420000	-0.022819
0 days 00:00:17.430000	-0.016888999999999998
0 days 00:00:17.440000	-0.02169
0 days 00:00:17.450000	-0.019716
0 days 00:00:17.460000	-0.0128
0 days 00:00:17.470000	-0.014224
0 days 00:00:17.480000	-0.01553
0 days 00:00:17.490000	-0.01672
0 days 00:00:17.500000	-0.019445
0 days 00:00:17.510000	-0.020064
0 days 00:00:17.520000	-0.022862999999999998
0 days 00:00:17.530000	-0.023717
0 days 00:00:17.540000	-0.017795
0 days 00:00:17.550000	-0.013753999999999999
0 days 00:00:17.560000	-0.010137
0 days 00:00:17.570000	2.1e-05
0 days 00:00:17.580000	0.016941
0 days 00:00:17.590000	0.031201
0 days 00:00:17.600000	0.0488
0 days 00:00:17.610000	0.062246
0 days 00:00:17.620000	0.072639
0 days 00:00:17.630000	0.06931
0 days 00:00:17.640000	0.058807000000000005
0 days 00:00:17.650000	0.054261000000000004
0 days 00:00:17.660000	0.046658
0 days 00:00:17.670000	0.035045
0 days 00:00:17.680000	0.019571
0 days 00:00:17.690000	-0.004351
0 days 00:00:17.700000	-0.02539
0 days 00:00:17.710000	-0.059692999999999996
0 days 00:00:17.720000	-0.08770599999999999
0 days 00:00:17.730000	-0.113488
0 days 00:00:17.740000	-0.136987
0 days 00:00:17.750000	-0.169317
0 days 00:00:17.760000	-0.208315
0 days 00:00:17.770000	-0.263258
0 days 00:00:17.780000	-0.319256
0 days 00:00:17.790000	-0.402138
0 days 00:00:17.800000	-0.48663599999999996
0 days 00:00:17.810000	-0.609463
0 days 00:00:17.820000	-0.755075
0 days 00:00:17.830000	-0.921472
0 days 00:00:17.840000	-1.121211
0 days 00:00:17.850000	-1.326834
0 days 00:00:17.860000	-1.568538
0 days 00:00:17.870000	-1.8171869999999999
0 days 00:00:17.880000	-2.071685
0 days 00:00:17.890000	-2.317111
0 days 00:00:17.900000	-2.531344
0 days 00:00:17.910000	-2.665351
0 days 00:00:17.920000	-2.6668369999999997
0 days 00:00:17.930000	-2.524028
0 days 00:00:17.940000	-2.306921
0 days 00:00:17.950000	-1.926135
0 days 00:00:17.960000	-0.34538
0 days 00:00:17.970000	0.9977030000000001
0 days 00:00:17.980000	1.195022
0 days 00:00:17.990000	1.7058259999999998
0 days 00:00:18	2.280493
0 days 00:00:18.010000	2.495243
0 days 00:00:18.020000	2.5571599999999997
0 days 00:00:18.030000	2.611298
0 days 00:00:18.040000	2.637205
0 days 00:00:18.050000	2.623809
0 days 00:00:18.060000	2.587688
0 days 00:00:18.070000	2.580701
0 days 00:00:18.080000	2.61935
0 days 00:00:18.090000	2.626825
0 days 00:00:18.100000	2.6432279999999997
0 days 00:00:18.110000	2.646788
0 days 00:00:18.120000	2.61143
0 days 00:00:18.130000	2.493664
0 days 00:00:18.140000	2.307826
0 days 00:00:18.150000	2.074493
0 days 00:00:18.160000	1.8420599999999998
0 days 00:00:18.170000	1.605726
0 days 00:00:18.180000	1.346175
0 days 00:00:18.190000	1.09276
0 days 00:00:18.200000	0.816217
0 days 00:00:18.210000	0.488112
0 days 00:00:18.220000	0.157458
0 days 00:00:18.230000	-0.164266
0 days 00:00:18.240000	-0.47682299999999994
0 days 00:00:18.250000	-0.7794840000000001
0 days 00:00:18.260000	-1.0383950000000002
0 days 00:00:18.270000	-1.23074
0 days 00:00:18.280000	-1.359049
0 days 00:00:18.290000	-1.4399620000000002
0 days 00:00:18.300000	-1.4588299999999998
0 days 00:00:18.310000	-1.4121350000000001
0 days 00:00:18.320000	-1.323843
0 days 00:00:18.330000	-1.1972120000000002
0 days 00:00:18.340000	-1.010858
0 days 00:00:18.350000	-0.751749
0 days 00:00:18.360000	-0.138889
0 days 00:00:18.370000	0.082241
0 days 00:00:18.380000	-1.7076049999999998
0 days 00:00:18.390000	-1.305128
0 days 00:00:18.400000	-0.690883
0 days 00:00:18.410000	-0.551078
0 days 00:00:18.420000	-0.41958500000000004
0 days 00:00:18.430000	-0.40325300000000003
0 days 00:00:18.440000	-0.229692
0 days 00:00:18.450000	-0.14135899999999998
0 days 00:00:18.460000	-0.03773
0 days 00:00:18.470000	0.011311
0 days 00:00:18.480000	0.027279
0 days 00:00:18.490000	0.006417
0 days 00:00:18.500000	-0.032381
0 days 00:00:18.510000	-0.068232
0 days 00:00:18.520000	-0.093908
0 days 00:00:18.530000	-0.130462
0 days 00:00:18.540000	-0.143729
0 days 00:00:18.550000	-0.14272100000000001
0 days 00:00:18.560000	-0.1375
0 days 00:00:18.570000	-0.12579400000000002
0 days 00:00:18.580000	-0.135123
0 days 00:00:18.590000	-0.137747
0 days 00:00:18.600000	-0.144092
0 days 00:00:18.610000	-0.141078
0 days 00:00:18.620000	-0.12199700000000001
0 days 00:00:18.630000	-0.097057
0 days 00:00:18.640000	-0.06856799999999999
0 days 00:00:18.650000	-0.053124
0 days 00:00:18.660000	-0.042892
0 days 00:00:18.670000	-0.039633
0 days 00:00:18.680000	-0.037737
0 days 00:00:18.690000	-0.034786000000000004
0 days 00:00:18.700000	-0.030175
0 days 00:00:18.710000	-0.030199
0 days 00:00:18.720000	-0.031769
0 days 00:00:18.730000	-0.036552
0 days 00:00:18.740000	-0.042152999999999996
0 days 00:00:18.750000	-0.049763
0 days 00:00:18.760000	-0.053155999999999995
0 days 00:00:18.770000	-0.055786
0 days 00:00:18.780000	-0.055374
0 days 00:00:18.790000	-0.050968
0 days 00:00:18.800000	-0.04753
0 days 00:00:18.810000	-0.05057
0 days 00:00:18.820000	-0.048315
0 days 00:00:18.830000	-0.040563
0 days 00:00:18.840000	-0.031928
0 days 00:00:18.850000	-0.028052999999999998
0 days 00:00:18.860000	-0.031727
0 days 00:00:18.870000	-0.03543
0 days 00:00:18.880000	-0.040717
0 days 00:00:18.890000	-0.052641999999999994
0 days 00:00:18.900000	-0.059358
0 days 00:00:18.910000	-0.060014
0 days 00:00:18.920000	-0.05731
0 days 00:00:18.930000	-0.05297
0 days 00:00:18.940000	-0.043113
0 days 00:00:18.950000	-0.030410000000000003
0 days 00:00:18.960000	-0.015247
0 days 00:00:18.970000	0.008383
0 days 00:00:18.980000	0.033352
0 days 00:00:18.990000	0.041759
0 days 00:00:19	0.052439
0 days 00:00:19.010000	0.05222
0 days 00:00:19.020000	0.056451
0 days 00:00:19.030000	0.053
0 days 00:00:19.040000	0.061270000000000005
0 days 00:00:19.050000	0.064791
0 days 00:00:19.060000	0.061890999999999995
0 days 00:00:19.070000	0.051772000000000006
0 days 00:00:19.080000	0.023562
0 days 00:00:19.090000	0.001513
0 days 00:00:19.100000	-0.026341000000000003
0 days 00:00:19.110000	-0.06376799999999999
0 days 00:00:19.120000	-0.094293
0 days 00:00:19.130000	-0.140572
0 days 00:00:19.140000	-0.162242
0 days 00:00:19.150000	-0.18504500000000002
0 days 00:00:19.160000	-0.23486100000000001
0 days 00:00:19.170000	-0.292241
0 days 00:00:19.180000	-0.369716
0 days 00:00:19.190000	-0.465077
0 days 00:00:19.200000	-0.56091
0 days 00:00:19.210000	-0.702833
0 days 00:00:19.220000	-0.853342
0 days 00:00:19.230000	-1.027333
0 days 00:00:19.240000	-1.229722
0 days 00:00:19.250000	-1.441814
0 days 00:00:19.260000	-1.6676240000000002
0 days 00:00:19.270000	-1.877778
0 days 00:00:19.280000	-2.06374
0 days 00:00:19.290000	-2.2068209999999997
0 days 00:00:19.300000	-2.315655
0 days 00:00:19.310000	-2.3275080000000004
0 days 00:00:19.320000	-2.265039
0 days 00:00:19.330000	-2.063127
0 days 00:00:19.340000	-1.7649419999999998
0 days 00:00:19.350000	-1.389853
0 days 00:00:19.360000	0.048867
0 days 00:00:19.370000	0.63969
0 days 00:00:19.380000	0.47459399999999996
0 days 00:00:19.390000	0.646717
0 days 00:00:19.400000	0.9914270000000001
0 days 00:00:19.410000	1.149142
0 days 00:00:19.420000	1.316784
0 days 00:00:19.430000	1.5696430000000001
0 days 00:00:19.440000	1.819361
0 days 00:00:19.450000	2.0262700000000002
0 days 00:00:19.460000	2.224484
0 days 00:00:19.470000	2.440884
0 days 00:00:19.480000	2.6434849999999996
0 days 00:00:19.490000	2.792964
0 days 00:00:19.500000	2.8794009999999997
0 days 00:00:19.510000	2.90639
0 days 00:00:19.520000	2.8420349999999996
0 days 00:00:19.530000	2.7591099999999997
0 days 00:00:19.540000	2.650591
0 days 00:00:19.550000	2.47064
0 days 00:00:19.560000	2.227129
0 days 00:00:19.570000	1.9694479999999999
0 days 00:00:19.580000	1.701139
0 days 00:00:19.590000	1.387163
0 days 00:00:19.600000	1.06575
0 days 00:00:19.610000	0.757364
0 days 00:00:19.620000	0.45408999999999994
0 days 00:00:19.630000	0.143102
0 days 00:00:19.640000	-0.136678
0 days 00:00:19.650000	-0.343019
0 days 00:00:19.660000	-0.469142
0 days 00:00:19.670000	-0.533483
0 days 00:00:19.680000	-0.543686
0 days 00:00:19.690000	-0.49262100000000003
0 days 00:00:19.700000	-0.435907
0 days 00:00:19.710000	-0.385472
0 days 00:00:19.720000	-0.371634
0 days 00:00:19.730000	-0.38881
0 days 00:00:19.740000	-0.42183999999999994
0 days 00:00:19.750000	-0.501135
0 days 00:00:19.760000	-0.09711399999999999
0 days 00:00:19.770000	0.186369
0 days 00:00:19.780000	-1.509011
0 days 00:00:19.790000	-1.396353
0 days 00:00:19.800000	-0.810577
0 days 00:00:19.810000	-0.796188
0 days 00:00:19.820000	-0.391142
0 days 00:00:19.830000	-0.403057
0 days 00:00:19.840000	-0.543456
0 days 00:00:19.850000	-0.7628550000000001
0 days 00:00:19.860000	-0.728535
0 days 00:00:19.870000	-0.20310999999999998
0 days 00:00:19.880000	-0.07852999999999999
0 days 00:00:19.890000	-0.11037000000000001
0 days 00:00:19.900000	-0.11177000000000001
0 days 00:00:19.910000	-0.12262
0 days 00:00:19.920000	-0.124518
0 days 00:00:19.930000	-0.10231799999999999
0 days 00:00:19.940000	-0.079136
0 days 00:00:19.950000	-0.072631
0 days 00:00:19.960000	-0.072986
0 days 00:00:19.970000	-0.076668
0 days 00:00:19.980000	-0.085106
0 days 00:00:19.990000	-0.102374
0 days 00:00:20	-0.112142
0 days 00:00:20.010000	-0.12173099999999999
0 days 00:00:20.020000	-0.133698
0 days 00:00:20.030000	-0.132099
0 days 00:00:20.040000	-0.124175
0 days 00:00:20.050000	-0.11299000000000001
0 days 00:00:20.060000	-0.106619
0 days 00:00:20.070000	-0.1095
0 days 00:00:20.080000	-0.109797
0 days 00:00:20.090000	-0.10290099999999999
0 days 00:00:20.100000	-0.107976
0 days 00:00:20.110000	-0.10192799999999999
0 days 00:00:20.120000	-0.10079500000000001
0 days 00:00:20.130000	-0.09980499999999999
0 days 00:00:20.140000	-0.104742
0 days 00:00:20.150000	-0.11638399999999999
0 days 00:00:20.160000	-0.109648
0 days 00:00:20.170000	-0.102475
0 days 00:00:20.180000	-0.102797
0 days 00:00:20.190000	-0.096549
0 days 00:00:20.200000	-0.086097
0 days 00:00:20.210000	-0.070411
0 days 00:00:20.220000	-0.052608
0 days 00:00:20.230000	-0.025097
0 days 00:00:20.240000	-0.011047
0 days 00:00:20.250000	0.008878
0 days 00:00:20.260000	0.020059999999999998
0 days 00:00:20.270000	0.015566
0 days 00:00:20.280000	0.009911
0 days 00:00:20.290000	-0.001457
0 days 00:00:20.300000	-0.004228
0 days 00:00:20.310000	-0.013421
0 days 00:00:20.320000	-0.018981
0 days 00:00:20.330000	-0.010058
0 days 00:00:20.340000	-0.002274
0 days 00:00:20.350000	0.00545
0 days 00:00:20.360000	0.00948
0 days 00:00:20.370000	0.017477
0 days 00:00:20.380000	0.024927
0 days 00:00:20.390000	0.041519
0 days 00:00:20.400000	0.053582000000000005
0 days 00:00:20.410000	0.066241
0 days 00:00:20.420000	0.074489
0 days 00:00:20.430000	0.079182
0 days 00:00:20.440000	0.081227
0 days 00:00:20.450000	0.076461
0 days 00:00:20.460000	0.074546
0 days 00:00:20.470000	0.056296000000000006
0 days 00:00:20.480000	0.051608
0 days 00:00:20.490000	0.030617000000000002
0 days 00:00:20.500000	0.005453
0 days 00:00:20.510000	-0.028581
0 days 00:00:20.520000	-0.0522
0 days 00:00:20.530000	-0.09372799999999999
0 days 00:00:20.540000	-0.130173
0 days 00:00:20.550000	-0.136519
0 days 00:00:20.560000	-0.159342
0 days 00:00:20.570000	-0.20731100000000002
0 days 00:00:20.580000	-0.26811799999999997
0 days 00:00:20.590000	-0.36086599999999996
0 days 00:00:20.600000	-0.48202700000000004
0 days 00:00:20.610000	-0.6252449999999999
0 days 00:00:20.620000	-0.801662
0 days 00:00:20.630000	-0.9743069999999999
0 days 00:00:20.640000	-1.184808
0 days 00:00:20.650000	-1.405551
0 days 00:00:20.660000	-1.642834
0 days 00:00:20.670000	-1.9022009999999998
0 days 00:00:20.680000	-2.173839
0 days 00:00:20.690000	-2.396631
0 days 00:00:20.700000	-2.55075
0 days 00:00:20.710000	-2.65052
0 days 00:00:20.720000	-2.64495
0 days 00:00:20.730000	-2.447871
0 days 00:00:20.740000	-2.136127
0 days 00:00:20.750000	-1.7701240000000003
0 days 00:00:20.760000	-1.349328
0 days 00:00:20.770000	-0.021178
0 days 00:00:20.780000	0.47847399999999995
0 days 00:00:20.790000	0.298635
0 days 00:00:20.800000	0.504923
0 days 00:00:20.810000	0.9112020000000001
0 days 00:00:20.820000	1.10097
0 days 00:00:20.830000	1.269575
0 days 00:00:20.840000	1.54556
0 days 00:00:20.850000	1.817106
0 days 00:00:20.860000	2.022122
0 days 00:00:20.870000	2.179291
0 days 00:00:20.880000	2.328802
0 days 00:00:20.890000	2.447223
0 days 00:00:20.900000	2.534563
0 days 00:00:20.910000	2.596954
0 days 00:00:20.920000	2.606818
0 days 00:00:20.930000	2.576101
0 days 00:00:20.940000	2.498361
0 days 00:00:20.950000	2.411625
0 days 00:00:20.960000	2.324918
0 days 00:00:20.970000	2.23736
0 days 00:00:20.980000	2.161998
0 days 00:00:20.990000	2.09841
0 days 00:00:21	2.0389049999999997
0 days 00:00:21.010000	1.9678810000000002
0 days 00:00:21.020000	1.857851
0 days 00:00:21.030000	1.711901
0 days 00:00:21.040000	1.54298
0 days 00:00:21.050000	1.345344
0 days 00:00:21.060000	1.12921
0 days 00:00:21.070000	0.909538
0 days 00:00:21.080000	0.675197
0 days 00:00:21.090000	0.43965600000000005
0 days 00:00:21.100000	0.204071
0 days 00:00:21.110000	-0.016744
0 days 00:00:21.120000	-0.203035
0 days 00:00:21.130000	-0.39689800000000003
0 days 00:00:21.140000	-0.559387
0 days 00:00:21.150000	-0.705199
0 days 00:00:21.160000	-0.809196
0 days 00:00:21.170000	-0.8439610000000001
0 days 00:00:21.180000	-0.8292290000000001
0 days 00:00:21.190000	-0.777692
0 days 00:00:21.200000	-0.725897
0 days 00:00:21.210000	-0.6252800000000001
0 days 00:00:21.220000	-0.61207
0 days 00:00:21.230000	-0.372242
0 days 00:00:21.240000	-1.539124
0 days 00:00:21.250000	-1.779454
0 days 00:00:21.260000	-1.275551
0 days 00:00:21.270000	-1.364709
0 days 00:00:21.280000	-1.233428
0 days 00:00:21.290000	-1.129334
0 days 00:00:21.300000	-1.113138
0 days 00:00:21.310000	-1.13901
0 days 00:00:21.320000	-1.21061
0 days 00:00:21.330000	-1.1570280000000002
0 days 00:00:21.340000	-0.971244
0 days 00:00:21.350000	-0.75874
0 days 00:00:21.360000	-0.6432680000000001
0 days 00:00:21.370000	-0.5767399999999999
0 days 00:00:21.380000	-0.276997
0 days 00:00:21.390000	-0.28076799999999996
0 days 00:00:21.400000	-0.283482
0 days 00:00:21.410000	-0.235496
0 days 00:00:21.420000	-0.20675900000000003
0 days 00:00:21.430000	-0.170325
0 days 00:00:21.440000	-0.15520899999999999
0 days 00:00:21.450000	-0.144875
0 days 00:00:21.460000	-0.13533299999999998
0 days 00:00:21.470000	-0.114988
0 days 00:00:21.480000	-0.093669
0 days 00:00:21.490000	-0.073176
0 days 00:00:21.500000	-0.061312
0 days 00:00:21.510000	-0.039883
0 days 00:00:21.520000	-0.025453
0 days 00:00:21.530000	-0.009061
0 days 00:00:21.540000	-0.004546
0 days 00:00:21.550000	-0.008341
0 days 00:00:21.560000	-0.009636
0 days 00:00:21.570000	-0.006672
0 days 00:00:21.580000	-0.0065829999999999994
0 days 00:00:21.590000	0.00777
0 days 00:00:21.600000	0.014731000000000001
0 days 00:00:21.610000	0.029377999999999998
0 days 00:00:21.620000	0.038654
0 days 00:00:21.630000	0.030354000000000003
0 days 00:00:21.640000	0.018531
0 days 00:00:21.650000	0.004076
0 days 00:00:21.660000	-0.005691
0 days 00:00:21.670000	-0.007487000000000001
0 days 00:00:21.680000	-0.008669
0 days 00:00:21.690000	-0.008831
0 days 00:00:21.700000	-0.005175
0 days 00:00:21.710000	-0.000472
0 days 00:00:21.720000	0.001964
0 days 00:00:21.730000	0.00686
0 days 00:00:21.740000	0.006145
0 days 00:00:21.750000	0.009492
0 days 00:00:21.760000	0.010553
0 days 00:00:21.770000	0.011844
0 days 00:00:21.780000	0.019173
0 days 00:00:21.790000	0.025092
0 days 00:00:21.800000	0.03795
0 days 00:00:21.810000	0.048157
0 days 00:00:21.820000	0.053732
0 days 00:00:21.830000	0.06199400000000001
0 days 00:00:21.840000	0.06314299999999999
0 days 00:00:21.850000	0.074464
0 days 00:00:21.860000	0.08252999999999999
0 days 00:00:21.870000	0.083775
0 days 00:00:21.880000	0.085226
0 days 00:00:21.890000	0.088255
0 days 00:00:21.900000	0.07825700000000001
0 days 00:00:21.910000	0.074515
0 days 00:00:21.920000	0.052534000000000004
0 days 00:00:21.930000	0.041555
0 days 00:00:21.940000	0.031273
0 days 00:00:21.950000	0.014292
0 days 00:00:21.960000	-0.018851
0 days 00:00:21.970000	-0.050436
0 days 00:00:21.980000	-0.089888
0 days 00:00:21.990000	-0.139558
0 days 00:00:22	-0.179303
0 days 00:00:22.010000	-0.22840500000000002
0 days 00:00:22.020000	-0.294205
0 days 00:00:22.030000	-0.38251599999999997
0 days 00:00:22.040000	-0.5093979999999999
0 days 00:00:22.050000	-0.6749850000000001
0 days 00:00:22.060000	-0.917682
0 days 00:00:22.070000	-1.1853799999999999
0 days 00:00:22.080000	-1.510958
0 days 00:00:22.090000	-1.798412
0 days 00:00:22.100000	-2.060315
0 days 00:00:22.110000	-2.2975630000000002
0 days 00:00:22.120000	-2.461982
0 days 00:00:22.130000	-2.53516
0 days 00:00:22.140000	-2.474719
0 days 00:00:22.150000	-2.2737380000000003
0 days 00:00:22.160000	-2.0463009999999997
0 days 00:00:22.170000	-1.634838
0 days 00:00:22.180000	-0.20965300000000003
0 days 00:00:22.190000	1.0687360000000001
0 days 00:00:22.200000	1.199817
0 days 00:00:22.210000	1.2707110000000001
0 days 00:00:22.220000	1.6358979999999999
0 days 00:00:22.230000	1.856284
0 days 00:00:22.240000	1.8395
0 days 00:00:22.250000	1.824279
0 days 00:00:22.260000	1.846602
0 days 00:00:22.270000	1.8639430000000001
0 days 00:00:22.280000	1.894795
0 days 00:00:22.290000	1.9524009999999998
0 days 00:00:22.300000	2.041209
0 days 00:00:22.310000	2.115934
0 days 00:00:22.320000	2.1581189999999997
0 days 00:00:22.330000	2.135311
0 days 00:00:22.340000	2.063128
0 days 00:00:22.350000	1.9705840000000001
0 days 00:00:22.360000	1.869161
0 days 00:00:22.370000	1.7950599999999999
0 days 00:00:22.380000	1.7193759999999998
0 days 00:00:22.390000	1.581172
0 days 00:00:22.400000	1.365413
0 days 00:00:22.410000	1.13469
0 days 00:00:22.420000	0.8872399999999999
0 days 00:00:22.430000	0.6462220000000001
0 days 00:00:22.440000	0.45983599999999997
0 days 00:00:22.450000	0.324336
0 days 00:00:22.460000	0.21756399999999998
0 days 00:00:22.470000	0.131701
0 days 00:00:22.480000	0.055300999999999996
0 days 00:00:22.490000	0.000989
0 days 00:00:22.500000	-0.016541999999999998
0 days 00:00:22.510000	-0.015111000000000001
0 days 00:00:22.520000	0.003985
0 days 00:00:22.530000	0.017486
0 days 00:00:22.540000	-0.012803
0 days 00:00:22.550000	-0.105771
0 days 00:00:22.560000	-0.247219
0 days 00:00:22.570000	-0.405535
0 days 00:00:22.580000	-0.580286
0 days 00:00:22.590000	-0.702691
0 days 00:00:22.600000	-0.723978
0 days 00:00:22.610000	-0.738093
0 days 00:00:22.620000	-0.6573720000000001
0 days 00:00:22.630000	-0.139956
0 days 00:00:22.640000	0.039026
0 days 00:00:22.650000	-1.437506
0 days 00:00:22.660000	-0.92505
0 days 00:00:22.670000	-0.714517
0 days 00:00:22.680000	-0.710252
0 days 00:00:22.690000	-0.38549
0 days 00:00:22.700000	-0.355205
0 days 00:00:22.710000	-0.45598900000000003
0 days 00:00:22.720000	-0.712464
0 days 00:00:22.730000	-0.8529129999999999
0 days 00:00:22.740000	-0.756363
0 days 00:00:22.750000	-0.61149
0 days 00:00:22.760000	-0.614119
0 days 00:00:22.770000	-0.596427
0 days 00:00:22.780000	-0.51978
0 days 00:00:22.790000	-0.282993
0 days 00:00:22.800000	-0.240492
0 days 00:00:22.810000	-0.19810899999999998
0 days 00:00:22.820000	-0.14731
0 days 00:00:22.830000	-0.095371
0 days 00:00:22.840000	-0.060322
0 days 00:00:22.850000	-0.033531
0 days 00:00:22.860000	-0.016284
0 days 00:00:22.870000	-0.023947
0 days 00:00:22.880000	-0.033344
0 days 00:00:22.890000	-0.042664
0 days 00:00:22.900000	-0.050044
0 days 00:00:22.910000	-0.047017
0 days 00:00:22.920000	-0.038553
0 days 00:00:22.930000	-0.033264
0 days 00:00:22.940000	-0.033107
0 days 00:00:22.950000	-0.039805
0 days 00:00:22.960000	-0.036839
0 days 00:00:22.970000	-0.041683
0 days 00:00:22.980000	-0.031673
0 days 00:00:22.990000	-0.023542
0 days 00:00:23	-0.012925999999999998
0 days 00:00:23.010000	-0.021158
0 days 00:00:23.020000	-0.038863999999999996
0 days 00:00:23.030000	-0.050806
0 days 00:00:23.040000	-0.06579600000000001
0 days 00:00:23.050000	-0.068553
0 days 00:00:23.060000	-0.07278
0 days 00:00:23.070000	-0.073283
0 days 00:00:23.080000	-0.068957
0 days 00:00:23.090000	-0.073661
0 days 00:00:23.100000	-0.079036
0 days 00:00:23.110000	-0.080282
0 days 00:00:23.120000	-0.080942
0 days 00:00:23.130000	-0.079169
0 days 00:00:23.140000	-0.061064999999999994
0 days 00:00:23.150000	-0.04514
0 days 00:00:23.160000	-0.027631
0 days 00:00:23.170000	-0.01754
0 days 00:00:23.180000	-0.005139
0 days 00:00:23.190000	-0.006470999999999999
0 days 00:00:23.200000	-0.002125
0 days 00:00:23.210000	0.004816
0 days 00:00:23.220000	0.0027199999999999998
0 days 00:00:23.230000	0.006572
0 days 00:00:23.240000	0.006962
0 days 00:00:23.250000	0.014487
0 days 00:00:23.260000	0.018226
0 days 00:00:23.270000	0.021977
0 days 00:00:23.280000	0.023066
0 days 00:00:23.290000	0.032083999999999994
0 days 00:00:23.300000	0.041707999999999995
0 days 00:00:23.310000	0.052909000000000005
0 days 00:00:23.320000	0.064049
0 days 00:00:23.330000	0.07556399999999999
0 days 00:00:23.340000	0.08706
0 days 00:00:23.350000	0.091059
0 days 00:00:23.360000	0.102407
0 days 00:00:23.370000	0.10451099999999999
0 days 00:00:23.380000	0.101649
0 days 00:00:23.390000	0.09622
0 days 00:00:23.400000	0.08730299999999999
0 days 00:00:23.410000	0.068457
0 days 00:00:23.420000	0.048477
0 days 00:00:23.430000	0.023065000000000002
0 days 00:00:23.440000	0.0033399999999999997
0 days 00:00:23.450000	-0.020408000000000003
0 days 00:00:23.460000	-0.046637
0 days 00:00:23.470000	-0.06513300000000001
0 days 00:00:23.480000	-0.091261
0 days 00:00:23.490000	-0.118298
0 days 00:00:23.500000	-0.152719
0 days 00:00:23.510000	-0.201924
0 days 00:00:23.520000	-0.24318299999999998
0 days 00:00:23.530000	-0.305363
0 days 00:00:23.540000	-0.379803
0 days 00:00:23.550000	-0.49917799999999996
0 days 00:00:23.560000	-0.672686
0 days 00:00:23.570000	-0.8992290000000001
0 days 00:00:23.580000	-1.149131
0 days 00:00:23.590000	-1.4425459999999999
0 days 00:00:23.600000	-1.733584
0 days 00:00:23.610000	-2.00162
0 days 00:00:23.620000	-2.2880849999999997
0 days 00:00:23.630000	-2.521043
0 days 00:00:23.640000	-2.613807
0 days 00:00:23.650000	-2.598927
0 days 00:00:23.660000	-2.454266
0 days 00:00:23.670000	-2.185461
0 days 00:00:23.680000	-1.7883229999999999
0 days 00:00:23.690000	-0.763418
0 days 00:00:23.700000	0.42954499999999995
0 days 00:00:23.710000	0.566923
0 days 00:00:23.720000	0.6220979999999999
0 days 00:00:23.730000	1.087776
0 days 00:00:23.740000	1.453012
0 days 00:00:23.750000	1.59623
0 days 00:00:23.760000	1.7265259999999998
0 days 00:00:23.770000	1.87087
0 days 00:00:23.780000	1.966431
0 days 00:00:23.790000	2.030441
0 days 00:00:23.800000	2.105036
0 days 00:00:23.810000	2.19518
0 days 00:00:23.820000	2.303196
0 days 00:00:23.830000	2.409841
0 days 00:00:23.840000	2.510385
0 days 00:00:23.850000	2.576444
0 days 00:00:23.860000	2.57477
0 days 00:00:23.870000	2.531278
0 days 00:00:23.880000	2.4769259999999997
0 days 00:00:23.890000	2.3912299999999997
0 days 00:00:23.900000	2.25925
0 days 00:00:23.910000	2.105476
0 days 00:00:23.920000	1.913482
0 days 00:00:23.930000	1.691727
0 days 00:00:23.940000	1.46659
0 days 00:00:23.950000	1.246882
0 days 00:00:23.960000	1.055038
0 days 00:00:23.970000	0.8969239999999999
0 days 00:00:23.980000	0.767759
0 days 00:00:23.990000	0.671134
0 days 00:00:24	0.555697
0 days 00:00:24.010000	0.38863000000000003
0 days 00:00:24.020000	0.190649
0 days 00:00:24.030000	0.008475
0 days 00:00:24.040000	-0.160199
0 days 00:00:24.050000	-0.319179
0 days 00:00:24.060000	-0.46631999999999996
0 days 00:00:24.070000	-0.61353
0 days 00:00:24.080000	-0.742243
0 days 00:00:24.090000	-0.84611
0 days 00:00:24.100000	-0.89999
0 days 00:00:24.110000	-0.9162459999999999
0 days 00:00:24.120000	-0.926105
0 days 00:00:24.130000	-0.9424790000000001
0 days 00:00:24.140000	-0.913367
0 days 00:00:24.150000	-0.7753479999999999
0 days 00:00:24.160000	-0.469577
0 days 00:00:24.170000	0.039721
0 days 00:00:24.180000	-0.859516
0 days 00:00:24.190000	-1.608282
0 days 00:00:24.200000	-0.983819
0 days 00:00:24.210000	-1.026732
0 days 00:00:24.220000	-0.967799
0 days 00:00:24.230000	-0.799133
0 days 00:00:24.240000	-0.810553
0 days 00:00:24.250000	-0.892231
0 days 00:00:24.260000	-1.073391
0 days 00:00:24.270000	-1.089293
0 days 00:00:24.280000	-0.9107370000000001
0 days 00:00:24.290000	-0.800742
0 days 00:00:24.300000	-0.575202
0 days 00:00:24.310000	-0.257727
0 days 00:00:24.320000	-0.21560700000000002
0 days 00:00:24.330000	-0.203022
0 days 00:00:24.340000	-0.13768699999999998
0 days 00:00:24.350000	-0.11149300000000001
0 days 00:00:24.360000	-0.10588099999999999
0 days 00:00:24.370000	-0.103773
0 days 00:00:24.380000	-0.101066
0 days 00:00:24.390000	-0.10417
0 days 00:00:24.400000	-0.10569500000000001
0 days 00:00:24.410000	-0.12380799999999999
0 days 00:00:24.420000	-0.12101700000000001
0 days 00:00:24.430000	-0.11516400000000002
0 days 00:00:24.440000	-0.10786
0 days 00:00:24.450000	-0.097764
0 days 00:00:24.460000	-0.085479
0 days 00:00:24.470000	-0.07624199999999999
0 days 00:00:24.480000	-0.064555
0 days 00:00:24.490000	-0.050237000000000004
0 days 00:00:24.500000	-0.048272
0 days 00:00:24.510000	-0.037012
0 days 00:00:24.520000	-0.030213
0 days 00:00:24.530000	-0.025745999999999998
0 days 00:00:24.540000	-0.025148
0 days 00:00:24.550000	-0.025175
0 days 00:00:24.560000	-0.025509999999999998
0 days 00:00:24.570000	-0.026542000000000003
0 days 00:00:24.580000	-0.023553
0 days 00:00:24.590000	-0.017973
0 days 00:00:24.600000	-0.012961000000000002
0 days 00:00:24.610000	-0.0038759999999999997
0 days 00:00:24.620000	7.7e-05
0 days 00:00:24.630000	0.015380000000000001
0 days 00:00:24.640000	0.018054
0 days 00:00:24.650000	0.030847000000000003
0 days 00:00:24.660000	0.043566
0 days 00:00:24.670000	0.051439
0 days 00:00:24.680000	0.058983
0 days 00:00:24.690000	0.06543
0 days 00:00:24.700000	0.068776
0 days 00:00:24.710000	0.075563
0 days 00:00:24.720000	0.076526
0 days 00:00:24.730000	0.073081
0 days 00:00:24.740000	0.071943
0 days 00:00:24.750000	0.07335499999999999
0 days 00:00:24.760000	0.072516
0 days 00:00:24.770000	0.06821100000000001
0 days 00:00:24.780000	0.071283
0 days 00:00:24.790000	0.06919
0 days 00:00:24.800000	0.077812
0 days 00:00:24.810000	0.077347
0 days 00:00:24.820000	0.079426
0 days 00:00:24.830000	0.074447
0 days 00:00:24.840000	0.065489
0 days 00:00:24.850000	0.04421
0 days 00:00:24.860000	0.017866
0 days 00:00:24.870000	0.009156999999999998
0 days 00:00:24.880000	-0.012747
0 days 00:00:24.890000	-0.020143
0 days 00:00:24.900000	-0.02805
0 days 00:00:24.910000	-0.033342000000000004
0 days 00:00:24.920000	-0.041261
0 days 00:00:24.930000	-0.054724
0 days 00:00:24.940000	-0.079654
0 days 00:00:24.950000	-0.098466
0 days 00:00:24.960000	-0.130904
0 days 00:00:24.970000	-0.165902
0 days 00:00:24.980000	-0.206794
0 days 00:00:24.990000	-0.264619
0 days 00:00:25	-0.337604
0 days 00:00:25.010000	-0.44992299999999996
0 days 00:00:25.020000	-0.576285
0 days 00:00:25.030000	-0.751502
0 days 00:00:25.040000	-0.9448290000000001
0 days 00:00:25.050000	-1.170669
0 days 00:00:25.060000	-1.430512
0 days 00:00:25.070000	-1.708765
0 days 00:00:25.080000	-1.991855
0 days 00:00:25.090000	-2.234261
0 days 00:00:25.100000	-2.427577
0 days 00:00:25.110000	-2.5546729999999997
0 days 00:00:25.120000	-2.5950860000000002
0 days 00:00:25.130000	-2.538373
0 days 00:00:25.140000	-2.363493
0 days 00:00:25.150000	-2.104214
0 days 00:00:25.160000	-1.7482419999999999
0 days 00:00:25.170000	-0.44691800000000004
0 days 00:00:25.180000	0.291594
0 days 00:00:25.190000	0.353583
0 days 00:00:25.200000	0.734592
0 days 00:00:25.210000	1.2422819999999999
0 days 00:00:25.220000	1.556722
0 days 00:00:25.230000	1.8261459999999998
0 days 00:00:25.240000	2.146439
0 days 00:00:25.250000	2.402991
0 days 00:00:25.260000	2.561272
0 days 00:00:25.270000	2.670824
0 days 00:00:25.280000	2.7593810000000003
0 days 00:00:25.290000	2.8323169999999998
0 days 00:00:25.300000	2.8396689999999998
0 days 00:00:25.310000	2.834717
0 days 00:00:25.320000	2.881903
0 days 00:00:25.330000	2.900877
0 days 00:00:25.340000	2.8474049999999997
0 days 00:00:25.350000	2.734573
0 days 00:00:25.360000	2.55008
0 days 00:00:25.370000	2.2814400000000004
0 days 00:00:25.380000	1.992521
0 days 00:00:25.390000	1.7138360000000001
0 days 00:00:25.400000	1.377264
0 days 00:00:25.410000	1.0271270000000001
0 days 00:00:25.420000	0.693291
0 days 00:00:25.430000	0.382146
0 days 00:00:25.440000	0.094739
0 days 00:00:25.450000	-0.131348
0 days 00:00:25.460000	-0.290242
0 days 00:00:25.470000	-0.426912
0 days 00:00:25.480000	-0.552351
0 days 00:00:25.490000	-0.667978
0 days 00:00:25.500000	-0.774737
0 days 00:00:25.510000	-0.8606659999999999
0 days 00:00:25.520000	-0.90649
0 days 00:00:25.530000	-0.908005
0 days 00:00:25.540000	-0.632424
0 days 00:00:25.550000	-0.629185
0 days 00:00:25.560000	-1.7619029999999998
0 days 00:00:25.570000	-1.476009
0 days 00:00:25.580000	-1.221515
0 days 00:00:25.590000	-1.182496
0 days 00:00:25.600000	-0.8488530000000001
0 days 00:00:25.610000	-0.760012
0 days 00:00:25.620000	-0.8428559999999999
0 days 00:00:25.630000	-1.044526
0 days 00:00:25.640000	-1.14067
0 days 00:00:25.650000	-0.970457
0 days 00:00:25.660000	-0.538872
0 days 00:00:25.670000	-0.265234
0 days 00:00:25.680000	-0.23132399999999997
0 days 00:00:25.690000	-0.19544
0 days 00:00:25.700000	-0.187144
0 days 00:00:25.710000	-0.2233
0 days 00:00:25.720000	-0.20938099999999998
0 days 00:00:25.730000	-0.18475899999999998
0 days 00:00:25.740000	-0.17787
0 days 00:00:25.750000	-0.169998
0 days 00:00:25.760000	-0.17568699999999998
0 days 00:00:25.770000	-0.183771
0 days 00:00:25.780000	-0.185561
0 days 00:00:25.790000	-0.167331
0 days 00:00:25.800000	-0.152876
0 days 00:00:25.810000	-0.12456199999999999
0 days 00:00:25.820000	-0.09378500000000001
0 days 00:00:25.830000	-0.0665
0 days 00:00:25.840000	-0.050707
0 days 00:00:25.850000	-0.037187
0 days 00:00:25.860000	-0.018529
0 days 00:00:25.870000	-0.011720999999999999
0 days 00:00:25.880000	-0.006855
0 days 00:00:25.890000	-0.00268
0 days 00:00:25.900000	-0.008297
0 days 00:00:25.910000	-0.010678
0 days 00:00:25.920000	-0.010577
0 days 00:00:25.930000	-0.023691999999999998
0 days 00:00:25.940000	-0.04305
0 days 00:00:25.950000	-0.057061
0 days 00:00:25.960000	-0.06955499999999999
0 days 00:00:25.970000	-0.08128300000000001
0 days 00:00:25.980000	-0.07866000000000001
0 days 00:00:25.990000	-0.06406
0 days 00:00:26	-0.05711
0 days 00:00:26.010000	-0.040346
0 days 00:00:26.020000	-0.030797
0 days 00:00:26.030000	-0.019553
0 days 00:00:26.040000	-0.009708
0 days 00:00:26.050000	-0.006587999999999999
0 days 00:00:26.060000	-0.002297
0 days 00:00:26.070000	0.005124
0 days 00:00:26.080000	0.020245
0 days 00:00:26.090000	0.029918
0 days 00:00:26.100000	0.035929
0 days 00:00:26.110000	0.034802
0 days 00:00:26.120000	0.034899
0 days 00:00:26.130000	0.036509
0 days 00:00:26.140000	0.034266000000000005
0 days 00:00:26.150000	0.037905
0 days 00:00:26.160000	0.030643
0 days 00:00:26.170000	0.033805
0 days 00:00:26.180000	0.03746
0 days 00:00:26.190000	0.039136000000000004
0 days 00:00:26.200000	0.044107
0 days 00:00:26.210000	0.056540999999999994
0 days 00:00:26.220000	0.066099
0 days 00:00:26.230000	0.073602
0 days 00:00:26.240000	0.073369
0 days 00:00:26.250000	0.06701599999999999
0 days 00:00:26.260000	0.057488
0 days 00:00:26.270000	0.046015
0 days 00:00:26.280000	0.029932
0 days 00:00:26.290000	0.022015
0 days 00:00:26.300000	0.005878
0 days 00:00:26.310000	-0.010378
0 days 00:00:26.320000	-0.027282
0 days 00:00:26.330000	-0.047682
0 days 00:00:26.340000	-0.068371
0 days 00:00:26.350000	-0.097218
0 days 00:00:26.360000	-0.12878900000000001
0 days 00:00:26.370000	-0.180542
0 days 00:00:26.380000	-0.250566
0 days 00:00:26.390000	-0.340339
0 days 00:00:26.400000	-0.467146
0 days 00:00:26.410000	-0.620861
0 days 00:00:26.420000	-0.8082060000000001
0 days 00:00:26.430000	-1.0023
0 days 00:00:26.440000	-1.236397
0 days 00:00:26.450000	-1.478067
0 days 00:00:26.460000	-1.722518
0 days 00:00:26.470000	-1.96715
0 days 00:00:26.480000	-2.200368
0 days 00:00:26.490000	-2.4219720000000002
0 days 00:00:26.500000	-2.598354
0 days 00:00:26.510000	-2.732516
0 days 00:00:26.520000	-2.791517
0 days 00:00:26.530000	-2.735319
0 days 00:00:26.540000	-2.552671
0 days 00:00:26.550000	-2.2819130000000003
0 days 00:00:26.560000	-1.937802
0 days 00:00:26.570000	-1.160528
0 days 00:00:26.580000	0.640468
0 days 00:00:26.590000	1.564132
0 days 00:00:26.600000	1.62837
0 days 00:00:26.610000	1.8810419999999999
0 days 00:00:26.620000	2.233764
0 days 00:00:26.630000	2.276815
0 days 00:00:26.640000	2.209566
0 days 00:00:26.650000	2.1681169999999996
0 days 00:00:26.660000	2.137395
0 days 00:00:26.670000	2.1114479999999998
0 days 00:00:26.680000	2.139825
0 days 00:00:26.690000	2.203403
0 days 00:00:26.700000	2.250168
0 days 00:00:26.710000	2.2578419999999997
0 days 00:00:26.720000	2.270936
0 days 00:00:26.730000	2.3167310000000003
0 days 00:00:26.740000	2.389882
0 days 00:00:26.750000	2.409129
0 days 00:00:26.760000	2.33271
0 days 00:00:26.770000	2.207678
0 days 00:00:26.780000	2.037163
0 days 00:00:26.790000	1.805157
0 days 00:00:26.800000	1.583544
0 days 00:00:26.810000	1.4029989999999999
0 days 00:00:26.820000	1.231838
0 days 00:00:26.830000	1.073915
0 days 00:00:26.840000	0.916206
0 days 00:00:26.850000	0.744341
0 days 00:00:26.860000	0.5488109999999999
0 days 00:00:26.870000	0.31969699999999995
0 days 00:00:26.880000	0.057036
0 days 00:00:26.890000	-0.197411
0 days 00:00:26.900000	-0.45260200000000006
0 days 00:00:26.910000	-0.764896
0 days 00:00:26.920000	-0.9424600000000001
0 days 00:00:26.930000	-0.8367120000000001
0 days 00:00:26.940000	-1.439629
0 days 00:00:26.950000	-1.516425
0 days 00:00:26.960000	-1.433167
0 days 00:00:26.970000	-1.515984
0 days 00:00:26.980000	-1.3778549999999998
0 days 00:00:26.990000	-1.125214
0 days 00:00:27	-0.87061
0 days 00:00:27.010000	-0.796489
0 days 00:00:27.020000	-0.8976290000000001
0 days 00:00:27.030000	-0.921992
0 days 00:00:27.040000	-0.775364
0 days 00:00:27.050000	-0.652729
0 days 00:00:27.060000	-0.423018
0 days 00:00:27.070000	-0.270629
0 days 00:00:27.080000	-0.21799699999999997
0 days 00:00:27.090000	-0.207985
0 days 00:00:27.100000	-0.178488
0 days 00:00:27.110000	-0.162863
0 days 00:00:27.120000	-0.16882
0 days 00:00:27.130000	-0.169283
0 days 00:00:27.140000	-0.16602
0 days 00:00:27.150000	-0.166732
0 days 00:00:27.160000	-0.164135
0 days 00:00:27.170000	-0.160913
0 days 00:00:27.180000	-0.158747
0 days 00:00:27.190000	-0.165153
0 days 00:00:27.200000	-0.158358
0 days 00:00:27.210000	-0.142032
0 days 00:00:27.220000	-0.127762
0 days 00:00:27.230000	-0.105274
0 days 00:00:27.240000	-0.091052
0 days 00:00:27.250000	-0.081925
0 days 00:00:27.260000	-0.080991
0 days 00:00:27.270000	-0.074198
0 days 00:00:27.280000	-0.074313
0 days 00:00:27.290000	-0.062098
0 days 00:00:27.300000	-0.0492
0 days 00:00:27.310000	-0.038411
0 days 00:00:27.320000	-0.032472
0 days 00:00:27.330000	-0.023364
0 days 00:00:27.340000	-0.017440999999999998
0 days 00:00:27.350000	-0.018897999999999998
0 days 00:00:27.360000	-0.0172
0 days 00:00:27.370000	-0.009493000000000001
0 days 00:00:27.380000	0.000607
0 days 00:00:27.390000	0.004907
0 days 00:00:27.400000	0.016630000000000002
0 days 00:00:27.410000	0.031411
0 days 00:00:27.420000	0.04854
0 days 00:00:27.430000	0.05980800000000001
0 days 00:00:27.440000	0.08008
0 days 00:00:27.450000	0.089714
0 days 00:00:27.460000	0.097696
0 days 00:00:27.470000	0.0947
0 days 00:00:27.480000	0.085594
0 days 00:00:27.490000	0.06363200000000001
0 days 00:00:27.500000	0.047856
0 days 00:00:27.510000	0.033412
0 days 00:00:27.520000	0.033464
0 days 00:00:27.530000	0.033135000000000005
0 days 00:00:27.540000	0.030973
0 days 00:00:27.550000	0.032229
0 days 00:00:27.560000	0.034152999999999996
0 days 00:00:27.570000	0.033815
0 days 00:00:27.580000	0.032038
0 days 00:00:27.590000	0.035972000000000004
0 days 00:00:27.600000	0.032036
0 days 00:00:27.610000	0.039605
0 days 00:00:27.620000	0.037489999999999996
0 days 00:00:27.630000	0.032945999999999996
0 days 00:00:27.640000	0.028058
0 days 00:00:27.650000	0.021136000000000002
0 days 00:00:27.660000	0.019272
0 days 00:00:27.670000	0.013753
0 days 00:00:27.680000	-0.005229
0 days 00:00:27.690000	-0.022093
0 days 00:00:27.700000	-0.050662
0 days 00:00:27.710000	-0.074244
0 days 00:00:27.720000	-0.09150599999999999
0 days 00:00:27.730000	-0.09992000000000001
0 days 00:00:27.740000	-0.12341099999999999
0 days 00:00:27.750000	-0.148325
0 days 00:00:27.760000	-0.18629400000000002
0 days 00:00:27.770000	-0.225906
0 days 00:00:27.780000	-0.27605999999999997
0 days 00:00:27.790000	-0.34523200000000004
0 days 00:00:27.800000	-0.44391400000000003
0 days 00:00:27.810000	-0.561979
0 days 00:00:27.820000	-0.7177600000000001
0 days 00:00:27.830000	-0.892051
0 days 00:00:27.840000	-1.080571
0 days 00:00:27.850000	-1.298926
0 days 00:00:27.860000	-1.526592
0 days 00:00:27.870000	-1.7736290000000001
0 days 00:00:27.880000	-2.024713
0 days 00:00:27.890000	-2.2548
0 days 00:00:27.900000	-2.444034
0 days 00:00:27.910000	-2.571283
0 days 00:00:27.920000	-2.609901
0 days 00:00:27.930000	-2.559488
0 days 00:00:27.940000	-2.4081639999999997
0 days 00:00:27.950000	-2.131138
0 days 00:00:27.960000	-1.729223
0 days 00:00:27.970000	-1.162175
0 days 00:00:27.980000	-0.11883800000000001
0 days 00:00:27.990000	1.644598
0 days 00:00:28	2.377267
0 days 00:00:28.010000	2.5287509999999997
0 days 00:00:28.020000	2.8362380000000003
0 days 00:00:28.030000	3.057383
0 days 00:00:28.040000	2.97562
0 days 00:00:28.050000	2.784472
0 days 00:00:28.060000	2.616573
0 days 00:00:28.070000	2.504546
0 days 00:00:28.080000	2.466206
0 days 00:00:28.090000	2.511692
0 days 00:00:28.100000	2.6168150000000003
0 days 00:00:28.110000	2.741651
0 days 00:00:28.120000	2.86735
0 days 00:00:28.130000	2.987227
0 days 00:00:28.140000	3.059456
0 days 00:00:28.150000	3.056172
0 days 00:00:28.160000	2.955015
0 days 00:00:28.170000	2.762543
0 days 00:00:28.180000	2.5073529999999997
0 days 00:00:28.190000	2.236727
0 days 00:00:28.200000	1.9704259999999998
0 days 00:00:28.210000	1.71658
0 days 00:00:28.220000	1.48367
0 days 00:00:28.230000	1.237535
0 days 00:00:28.240000	0.9460870000000001
0 days 00:00:28.250000	0.6228520000000001
0 days 00:00:28.260000	0.31119
0 days 00:00:28.270000	0.016406999999999998
0 days 00:00:28.280000	-0.283798
0 days 00:00:28.290000	-0.579725
0 days 00:00:28.300000	-0.84829
0 days 00:00:28.310000	-1.100069
0 days 00:00:28.320000	-1.329783
0 days 00:00:28.330000	-1.456587
0 days 00:00:28.340000	-1.5171350000000001
0 days 00:00:28.350000	-1.512664
0 days 00:00:28.360000	-1.4446350000000001
0 days 00:00:28.370000	-1.367146
0 days 00:00:28.380000	-1.287608
0 days 00:00:28.390000	-1.213861
0 days 00:00:28.400000	-1.127234
0 days 00:00:28.410000	-1.022059
0 days 00:00:28.420000	-0.9263610000000001
0 days 00:00:28.430000	-0.841585
0 days 00:00:28.440000	-0.617532
0 days 00:00:28.450000	0.025336
0 days 00:00:28.460000	-0.812867
0 days 00:00:28.470000	-1.701182
0 days 00:00:28.480000	-0.869691
0 days 00:00:28.490000	-0.996092
0 days 00:00:28.500000	-0.740154
0 days 00:00:28.510000	-0.530617
0 days 00:00:28.520000	-0.6186560000000001
0 days 00:00:28.530000	-0.798137
0 days 00:00:28.540000	-0.9504969999999999
0 days 00:00:28.550000	-0.530684
0 days 00:00:28.560000	-0.20530900000000002
0 days 00:00:28.570000	-0.212381
0 days 00:00:28.580000	-0.181258
0 days 00:00:28.590000	-0.14457899999999999
0 days 00:00:28.600000	-0.134913
0 days 00:00:28.610000	-0.138022
0 days 00:00:28.620000	-0.151567
0 days 00:00:28.630000	-0.162254
0 days 00:00:28.640000	-0.16100799999999998
0 days 00:00:28.650000	-0.158871
0 days 00:00:28.660000	-0.140834
0 days 00:00:28.670000	-0.115526
0 days 00:00:28.680000	-0.10081
0 days 00:00:28.690000	-0.09425599999999999
0 days 00:00:28.700000	-0.096805
0 days 00:00:28.710000	-0.09311900000000001
0 days 00:00:28.720000	-0.086921
0 days 00:00:28.730000	-0.064976
0 days 00:00:28.740000	-0.051031
0 days 00:00:28.750000	-0.033303
0 days 00:00:28.760000	-0.021563
0 days 00:00:28.770000	-0.022418
0 days 00:00:28.780000	-0.027777
0 days 00:00:28.790000	-0.029106
0 days 00:00:28.800000	-0.042561
0 days 00:00:28.810000	-0.04513
0 days 00:00:28.820000	-0.039018000000000004
0 days 00:00:28.830000	-0.035052999999999994
0 days 00:00:28.840000	-0.038198
0 days 00:00:28.850000	-0.038699000000000004
0 days 00:00:28.860000	-0.039306
0 days 00:00:28.870000	-0.039208
0 days 00:00:28.880000	-0.046323
0 days 00:00:28.890000	-0.047173
0 days 00:00:28.900000	-0.047583999999999994
0 days 00:00:28.910000	-0.0486
0 days 00:00:28.920000	-0.042318
0 days 00:00:28.930000	-0.036156
0 days 00:00:28.940000	-0.032208999999999995
0 days 00:00:28.950000	-0.035664
0 days 00:00:28.960000	-0.043091000000000004
0 days 00:00:28.970000	-0.037487
0 days 00:00:28.980000	-0.040582
0 days 00:00:28.990000	-0.034166
0 days 00:00:29	-0.028310000000000002
0 days 00:00:29.010000	-0.024955
0 days 00:00:29.020000	-0.022300999999999998
0 days 00:00:29.030000	-0.025809
0 days 00:00:29.040000	-0.018257
0 days 00:00:29.050000	-0.015034
0 days 00:00:29.060000	-0.018532
0 days 00:00:29.070000	-0.011113
0 days 00:00:29.080000	-0.010009
0 days 00:00:29.090000	0.003156
0 days 00:00:29.100000	0.00763
0 days 00:00:29.110000	0.017993000000000002
0 days 00:00:29.120000	0.027062
0 days 00:00:29.130000	0.031688
0 days 00:00:29.140000	0.036581999999999996
0 days 00:00:29.150000	0.043833
0 days 00:00:29.160000	0.052762
0 days 00:00:29.170000	0.056532000000000006
0 days 00:00:29.180000	0.06376799999999999
0 days 00:00:29.190000	0.07633200000000001
0 days 00:00:29.200000	0.083439
0 days 00:00:29.210000	0.087996
0 days 00:00:29.220000	0.09471
0 days 00:00:29.230000	0.09562999999999999
0 days 00:00:29.240000	0.101001
0 days 00:00:29.250000	0.10286500000000001
0 days 00:00:29.260000	0.10440999999999999
0 days 00:00:29.270000	0.10868599999999999
0 days 00:00:29.280000	0.10388
0 days 00:00:29.290000	0.07288700000000001
0 days 00:00:29.300000	0.044867000000000004
0 days 00:00:29.310000	0.009392
0 days 00:00:29.320000	-0.018806
0 days 00:00:29.330000	-0.043634
0 days 00:00:29.340000	-0.067165
0 days 00:00:29.350000	-0.096724
0 days 00:00:29.360000	-0.126216
0 days 00:00:29.370000	-0.156006
0 days 00:00:29.380000	-0.202665
0 days 00:00:29.390000	-0.242637
0 days 00:00:29.400000	-0.28570300000000004
0 days 00:00:29.410000	-0.33904
0 days 00:00:29.420000	-0.415839
0 days 00:00:29.430000	-0.532295
0 days 00:00:29.440000	-0.646097
0 days 00:00:29.450000	-0.791928
0 days 00:00:29.460000	-0.934615
0 days 00:00:29.470000	-1.100596
0 days 00:00:29.480000	-1.2752299999999999
0 days 00:00:29.490000	-1.435699
0 days 00:00:29.500000	-1.591314
0 days 00:00:29.510000	-1.7388549999999998
0 days 00:00:29.520000	-1.890909
0 days 00:00:29.530000	-2.047245
0 days 00:00:29.540000	-2.2021580000000003
0 days 00:00:29.550000	-2.315584
0 days 00:00:29.560000	-2.3828669999999996
0 days 00:00:29.570000	-2.389647
0 days 00:00:29.580000	-2.351771
0 days 00:00:29.590000	-2.261775
0 days 00:00:29.600000	-2.0809029999999997
0 days 00:00:29.610000	-1.805564
0 days 00:00:29.620000	-1.478249
0 days 00:00:29.630000	-1.123926
0 days 00:00:29.640000	-0.46195
0 days 00:00:29.650000	1.014857
0 days 00:00:29.660000	1.618961
0 days 00:00:29.670000	1.7048310000000002
0 days 00:00:29.680000	2.0347470000000003
0 days 00:00:29.690000	2.4118619999999997
0 days 00:00:29.700000	2.5746700000000002
0 days 00:00:29.710000	2.585353
0 days 00:00:29.720000	2.555689
0 days 00:00:29.730000	2.501436
0 days 00:00:29.740000	2.399731
0 days 00:00:29.750000	2.274
0 days 00:00:29.760000	2.183186
0 days 00:00:29.770000	2.168979
0 days 00:00:29.780000	2.181924
0 days 00:00:29.790000	2.2050810000000003
0 days 00:00:29.800000	2.277993
0 days 00:00:29.810000	2.40005
0 days 00:00:29.820000	2.5113950000000003
0 days 00:00:29.830000	2.555605
0 days 00:00:29.840000	2.530348
0 days 00:00:29.850000	2.4824650000000004
0 days 00:00:29.860000	2.4118720000000002
0 days 00:00:29.870000	2.280231
0 days 00:00:29.880000	2.092981
0 days 00:00:29.890000	1.8733529999999998
0 days 00:00:29.900000	1.613579
0 days 00:00:29.910000	1.333702
0 days 00:00:29.920000	1.080332
0 days 00:00:29.930000	0.8487120000000001
0 days 00:00:29.940000	0.622451
0 days 00:00:29.950000	0.361047
[truncated: 265 more rows]
