# Supplementary material for: A topological data analysis-based method for gait signals with an application to the study of multiple sclerosis
Source: PLoS One. 2022 May 13;17(5):e0268475. doi: 10.1371/journal.pone.0268475 (PMC9106173; doi:10.1371/journal.pone.0268475)
Supplement: S1 Data — (ZIP) [file pone.0268475.s005.zip › PlosOneData/Pathological_subjects/MS_70]

	Gyr_Y
0 days 00:00:06.320000	-1.194887
0 days 00:00:06.330000	-2.052403
0 days 00:00:06.340000	-1.665
0 days 00:00:06.350000	-1.328549
0 days 00:00:06.360000	-1.7167459999999999
0 days 00:00:06.370000	-0.705125
0 days 00:00:06.380000	-0.395837
0 days 00:00:06.390000	-0.680144
0 days 00:00:06.400000	-0.326257
0 days 00:00:06.410000	-0.127144
0 days 00:00:06.420000	-0.050402999999999996
0 days 00:00:06.430000	0.058584000000000004
0 days 00:00:06.440000	0.14139300000000002
0 days 00:00:06.450000	0.181777
0 days 00:00:06.460000	0.179506
0 days 00:00:06.470000	0.20524699999999999
0 days 00:00:06.480000	0.256554
0 days 00:00:06.490000	0.31532899999999997
0 days 00:00:06.500000	0.309713
0 days 00:00:06.510000	0.267547
0 days 00:00:06.520000	0.20664200000000002
0 days 00:00:06.530000	0.145672
0 days 00:00:06.540000	0.09567200000000001
0 days 00:00:06.550000	0.053610000000000005
0 days 00:00:06.560000	0.001727
0 days 00:00:06.570000	-0.025049000000000002
0 days 00:00:06.580000	-0.040479
0 days 00:00:06.590000	-0.041868
0 days 00:00:06.600000	-0.033856
0 days 00:00:06.610000	-0.029258999999999997
0 days 00:00:06.620000	-0.014903
0 days 00:00:06.630000	-0.015352000000000001
0 days 00:00:06.640000	-0.010279
0 days 00:00:06.650000	-0.012105
0 days 00:00:06.660000	-0.021193
0 days 00:00:06.670000	-0.023428
0 days 00:00:06.680000	-0.033086000000000004
0 days 00:00:06.690000	-0.039461
0 days 00:00:06.700000	-0.054592999999999996
0 days 00:00:06.710000	-0.051209000000000005
0 days 00:00:06.720000	-0.047474
0 days 00:00:06.730000	-0.040641000000000004
0 days 00:00:06.740000	-0.036601
0 days 00:00:06.750000	-0.035526999999999996
0 days 00:00:06.760000	-0.024984
0 days 00:00:06.770000	-0.04414
0 days 00:00:06.780000	-0.06129400000000001
0 days 00:00:06.790000	-0.09495
0 days 00:00:06.800000	-0.135451
0 days 00:00:06.810000	-0.183471
0 days 00:00:06.820000	-0.240328
0 days 00:00:06.830000	-0.288421
0 days 00:00:06.840000	-0.301458
0 days 00:00:06.850000	-0.281485
0 days 00:00:06.860000	-0.25669000000000003
0 days 00:00:06.870000	-0.22248400000000002
0 days 00:00:06.880000	-0.203289
0 days 00:00:06.890000	-0.183949
0 days 00:00:06.900000	-0.176895
0 days 00:00:06.910000	-0.196172
0 days 00:00:06.920000	-0.25572
0 days 00:00:06.930000	-0.341447
0 days 00:00:06.940000	-0.463847
0 days 00:00:06.950000	-0.600433
0 days 00:00:06.960000	-0.7653939999999999
0 days 00:00:06.970000	-0.9966870000000001
0 days 00:00:06.980000	-1.259735
0 days 00:00:06.990000	-1.6632759999999998
0 days 00:00:07	-2.063085
0 days 00:00:07.010000	-2.453502
0 days 00:00:07.020000	-2.915317
0 days 00:00:07.030000	-3.409154
0 days 00:00:07.040000	-3.935058
0 days 00:00:07.050000	-4.521393
0 days 00:00:07.060000	-5.220928
0 days 00:00:07.070000	-5.958342
0 days 00:00:07.080000	-6.60395
0 days 00:00:07.090000	-7.138095
0 days 00:00:07.100000	-7.562253
0 days 00:00:07.110000	-7.714312
0 days 00:00:07.120000	-7.756658
0 days 00:00:07.130000	-7.523672
0 days 00:00:07.140000	-7.195811999999999
0 days 00:00:07.150000	-6.698278999999999
0 days 00:00:07.160000	-6.006959999999999
0 days 00:00:07.170000	-5.415369999999999
0 days 00:00:07.180000	-2.746602
0 days 00:00:07.190000	0.839339
0 days 00:00:07.200000	1.8224220000000002
0 days 00:00:07.210000	1.667043
0 days 00:00:07.220000	1.3369149999999999
0 days 00:00:07.230000	1.7166419999999998
0 days 00:00:07.240000	2.537732
0 days 00:00:07.250000	3.334203
0 days 00:00:07.260000	3.874885
0 days 00:00:07.270000	4.218829
0 days 00:00:07.280000	4.463669
0 days 00:00:07.290000	4.652594000000001
0 days 00:00:07.300000	4.794236
0 days 00:00:07.310000	4.896548
0 days 00:00:07.320000	4.913499
0 days 00:00:07.330000	4.826708999999999
0 days 00:00:07.340000	4.681514
0 days 00:00:07.350000	4.550848
0 days 00:00:07.360000	4.5068790000000005
0 days 00:00:07.370000	4.468156
0 days 00:00:07.380000	4.354634
0 days 00:00:07.390000	4.181962
0 days 00:00:07.400000	4.006539
0 days 00:00:07.410000	3.888411
0 days 00:00:07.420000	3.875865
0 days 00:00:07.430000	3.9510739999999998
0 days 00:00:07.440000	4.0736419999999995
0 days 00:00:07.450000	4.1300930000000005
0 days 00:00:07.460000	4.123264
0 days 00:00:07.470000	4.052333
0 days 00:00:07.480000	3.883957
0 days 00:00:07.490000	3.5949980000000004
0 days 00:00:07.500000	3.131855
0 days 00:00:07.510000	2.463548
0 days 00:00:07.520000	1.592678
0 days 00:00:07.530000	0.668114
0 days 00:00:07.540000	-0.13676300000000002
0 days 00:00:07.550000	-0.777126
0 days 00:00:07.560000	-1.2830290000000002
0 days 00:00:07.570000	-2.435245
0 days 00:00:07.580000	-3.300082
0 days 00:00:07.590000	-2.31699
0 days 00:00:07.600000	-2.3937630000000003
0 days 00:00:07.610000	-0.685204
0 days 00:00:07.620000	0.036673000000000004
0 days 00:00:07.630000	-0.09754700000000001
0 days 00:00:07.640000	0.187341
0 days 00:00:07.650000	0.351514
0 days 00:00:07.660000	0.415357
0 days 00:00:07.670000	0.5547449999999999
0 days 00:00:07.680000	0.526104
0 days 00:00:07.690000	0.465678
0 days 00:00:07.700000	0.375175
0 days 00:00:07.710000	0.27466799999999997
0 days 00:00:07.720000	0.187703
0 days 00:00:07.730000	0.075516
0 days 00:00:07.740000	-0.027216000000000004
0 days 00:00:07.750000	-0.10597999999999999
0 days 00:00:07.760000	-0.154397
0 days 00:00:07.770000	-0.19022
0 days 00:00:07.780000	-0.212119
0 days 00:00:07.790000	-0.224662
0 days 00:00:07.800000	-0.22119
0 days 00:00:07.810000	-0.201335
0 days 00:00:07.820000	-0.18395999999999998
0 days 00:00:07.830000	-0.155531
0 days 00:00:07.840000	-0.124395
0 days 00:00:07.850000	-0.098288
0 days 00:00:07.860000	-0.074437
0 days 00:00:07.870000	-0.042735
0 days 00:00:07.880000	-0.016659
0 days 00:00:07.890000	-0.004546
0 days 00:00:07.900000	-0.007162000000000001
0 days 00:00:07.910000	-0.017313
0 days 00:00:07.920000	-0.021194
0 days 00:00:07.930000	-0.030146
0 days 00:00:07.940000	-0.042186
0 days 00:00:07.950000	-0.047443
0 days 00:00:07.960000	-0.06829299999999999
0 days 00:00:07.970000	-0.093472
0 days 00:00:07.980000	-0.12200599999999999
0 days 00:00:07.990000	-0.134917
0 days 00:00:08	-0.095736
0 days 00:00:08.010000	-0.018078999999999998
0 days 00:00:08.020000	0.022813999999999997
0 days 00:00:08.030000	0.030106
0 days 00:00:08.040000	-0.023913
0 days 00:00:08.050000	-0.121275
0 days 00:00:08.060000	-0.257024
0 days 00:00:08.070000	-0.45065200000000005
0 days 00:00:08.080000	-0.6755939999999999
0 days 00:00:08.090000	-0.970065
0 days 00:00:08.100000	-1.3555409999999999
0 days 00:00:08.110000	-1.801006
0 days 00:00:08.120000	-2.496038
0 days 00:00:08.130000	-3.040454
0 days 00:00:08.140000	-3.6265959999999997
0 days 00:00:08.150000	-4.193743
0 days 00:00:08.160000	-4.864402
0 days 00:00:08.170000	-5.66977
0 days 00:00:08.180000	-6.572628
0 days 00:00:08.190000	-7.332708
0 days 00:00:08.200000	-7.873597999999999
0 days 00:00:08.210000	-8.303213000000001
0 days 00:00:08.220000	-8.359687
0 days 00:00:08.230000	-8.313533999999999
0 days 00:00:08.240000	-8.070599000000001
0 days 00:00:08.250000	-7.805097999999999
0 days 00:00:08.260000	-7.414194
0 days 00:00:08.270000	-6.545816
0 days 00:00:08.280000	-5.432837999999999
0 days 00:00:08.290000	-1.179376
0 days 00:00:08.300000	1.981848
0 days 00:00:08.310000	2.4972529999999997
0 days 00:00:08.320000	2.222321
0 days 00:00:08.330000	1.8997389999999998
0 days 00:00:08.340000	2.291835
0 days 00:00:08.350000	3.1097650000000003
0 days 00:00:08.360000	3.893676
0 days 00:00:08.370000	4.410236
0 days 00:00:08.380000	4.677222
0 days 00:00:08.390000	4.814676
0 days 00:00:08.400000	4.883153
0 days 00:00:08.410000	4.922117
0 days 00:00:08.420000	4.968584
0 days 00:00:08.430000	5.0176870000000005
0 days 00:00:08.440000	5.01841
0 days 00:00:08.450000	4.900637000000001
0 days 00:00:08.460000	4.715751
0 days 00:00:08.470000	4.51657
0 days 00:00:08.480000	4.351291000000001
0 days 00:00:08.490000	4.22386
0 days 00:00:08.500000	4.163774
0 days 00:00:08.510000	4.154627
0 days 00:00:08.520000	4.154482
0 days 00:00:08.530000	4.135485
0 days 00:00:08.540000	4.1147730000000005
0 days 00:00:08.550000	4.0963650000000005
0 days 00:00:08.560000	4.0635639999999995
0 days 00:00:08.570000	3.982279
0 days 00:00:08.580000	3.7841769999999997
0 days 00:00:08.590000	3.468804
0 days 00:00:08.600000	2.99715
0 days 00:00:08.610000	2.4259619999999997
0 days 00:00:08.620000	1.822818
0 days 00:00:08.630000	1.16557
0 days 00:00:08.640000	0.42548400000000003
0 days 00:00:08.650000	-0.323763
0 days 00:00:08.660000	-1.564651
0 days 00:00:08.670000	-2.718234
0 days 00:00:08.680000	-3.6364940000000003
0 days 00:00:08.690000	-2.953954
0 days 00:00:08.700000	-2.472769
0 days 00:00:08.710000	-2.760334
0 days 00:00:08.720000	-1.207777
0 days 00:00:08.730000	-0.786824
0 days 00:00:08.740000	-0.522446
0 days 00:00:08.750000	-0.12487999999999999
0 days 00:00:08.760000	0.484001
0 days 00:00:08.770000	0.6294029999999999
0 days 00:00:08.780000	0.613267
0 days 00:00:08.790000	0.555708
0 days 00:00:08.800000	0.558834
0 days 00:00:08.810000	0.543587
0 days 00:00:08.820000	0.49717700000000004
0 days 00:00:08.830000	0.383312
0 days 00:00:08.840000	0.224462
0 days 00:00:08.850000	0.098291
0 days 00:00:08.860000	0.003941
0 days 00:00:08.870000	-0.064264
0 days 00:00:08.880000	-0.10737100000000001
0 days 00:00:08.890000	-0.140455
0 days 00:00:08.900000	-0.15728399999999998
0 days 00:00:08.910000	-0.159398
0 days 00:00:08.920000	-0.157879
0 days 00:00:08.930000	-0.156921
0 days 00:00:08.940000	-0.142232
0 days 00:00:08.950000	-0.12975899999999999
0 days 00:00:08.960000	-0.118523
0 days 00:00:08.970000	-0.097038
0 days 00:00:08.980000	-0.07368200000000001
0 days 00:00:08.990000	-0.048258999999999996
0 days 00:00:09	-0.027267000000000003
0 days 00:00:09.010000	-0.014463
0 days 00:00:09.020000	-0.005137
0 days 00:00:09.030000	-0.001964
0 days 00:00:09.040000	-0.001605
0 days 00:00:09.050000	-0.008867
0 days 00:00:09.060000	-0.024184
0 days 00:00:09.070000	-0.051575
0 days 00:00:09.080000	-0.096335
0 days 00:00:09.090000	-0.135562
0 days 00:00:09.100000	-0.177303
0 days 00:00:09.110000	-0.202988
0 days 00:00:09.120000	-0.20579899999999998
0 days 00:00:09.130000	-0.171177
0 days 00:00:09.140000	-0.120729
0 days 00:00:09.150000	-0.059770000000000004
0 days 00:00:09.160000	-0.034268
0 days 00:00:09.170000	-0.062292999999999994
0 days 00:00:09.180000	-0.139467
0 days 00:00:09.190000	-0.264883
0 days 00:00:09.200000	-0.443038
0 days 00:00:09.210000	-0.6763899999999999
0 days 00:00:09.220000	-0.9614450000000001
0 days 00:00:09.230000	-1.3240129999999999
0 days 00:00:09.240000	-1.7452560000000001
0 days 00:00:09.250000	-2.394247
0 days 00:00:09.260000	-2.86103
0 days 00:00:09.270000	-3.415211
0 days 00:00:09.280000	-3.972803
0 days 00:00:09.290000	-4.568293
0 days 00:00:09.300000	-5.203078
0 days 00:00:09.310000	-5.980353
0 days 00:00:09.320000	-6.712661
0 days 00:00:09.330000	-7.248842999999999
0 days 00:00:09.340000	-7.693161
0 days 00:00:09.350000	-7.87582
0 days 00:00:09.360000	-7.8281600000000005
0 days 00:00:09.370000	-7.608028
0 days 00:00:09.380000	-7.220675
0 days 00:00:09.390000	-6.508015
0 days 00:00:09.400000	-5.568642
0 days 00:00:09.410000	-4.534015
0 days 00:00:09.420000	-1.397765
0 days 00:00:09.430000	1.7099950000000002
0 days 00:00:09.440000	2.188432
0 days 00:00:09.450000	1.9804439999999999
0 days 00:00:09.460000	1.999818
0 days 00:00:09.470000	2.6655290000000003
0 days 00:00:09.480000	3.464467
0 days 00:00:09.490000	4.055883000000001
0 days 00:00:09.500000	4.476591
0 days 00:00:09.510000	4.747793
0 days 00:00:09.520000	4.8896370000000005
0 days 00:00:09.530000	4.902774
0 days 00:00:09.540000	4.841213
0 days 00:00:09.550000	4.761204
0 days 00:00:09.560000	4.580218
0 days 00:00:09.570000	4.407244
0 days 00:00:09.580000	4.206048
0 days 00:00:09.590000	3.981649
0 days 00:00:09.600000	3.7749029999999997
0 days 00:00:09.610000	3.598099
0 days 00:00:09.620000	3.4361269999999995
0 days 00:00:09.630000	3.2892080000000004
0 days 00:00:09.640000	3.185135
0 days 00:00:09.650000	3.130933
0 days 00:00:09.660000	3.130827
0 days 00:00:09.670000	3.17256
0 days 00:00:09.680000	3.2379439999999997
0 days 00:00:09.690000	3.329093
0 days 00:00:09.700000	3.3698870000000003
0 days 00:00:09.710000	3.291951
0 days 00:00:09.720000	3.1206080000000003
0 days 00:00:09.730000	2.86522
0 days 00:00:09.740000	2.451564
0 days 00:00:09.750000	1.896251
0 days 00:00:09.760000	1.246685
0 days 00:00:09.770000	0.5866520000000001
0 days 00:00:09.780000	-0.017901
0 days 00:00:09.790000	-0.560958
0 days 00:00:09.800000	-1.1774879999999999
0 days 00:00:09.810000	-2.307169
0 days 00:00:09.820000	-3.237365
0 days 00:00:09.830000	-3.210461
0 days 00:00:09.840000	-2.45333
0 days 00:00:09.850000	-3.392267
0 days 00:00:09.860000	-0.44898599999999994
0 days 00:00:09.870000	0.342614
0 days 00:00:09.880000	0.247153
0 days 00:00:09.890000	0.38587
0 days 00:00:09.900000	0.49982299999999996
0 days 00:00:09.910000	0.629042
0 days 00:00:09.920000	0.782712
0 days 00:00:09.930000	0.790276
0 days 00:00:09.940000	0.660917
0 days 00:00:09.950000	0.50336
0 days 00:00:09.960000	0.39823800000000004
0 days 00:00:09.970000	0.334014
0 days 00:00:09.980000	0.23179499999999997
0 days 00:00:09.990000	0.118128
0 days 00:00:10	0.027313
0 days 00:00:10.010000	-0.034763
0 days 00:00:10.020000	-0.08224400000000001
0 days 00:00:10.030000	-0.11106600000000001
0 days 00:00:10.040000	-0.13967000000000002
0 days 00:00:10.050000	-0.154718
0 days 00:00:10.060000	-0.17110799999999998
0 days 00:00:10.070000	-0.17535699999999999
0 days 00:00:10.080000	-0.177061
0 days 00:00:10.090000	-0.170914
0 days 00:00:10.100000	-0.16733900000000002
0 days 00:00:10.110000	-0.165425
0 days 00:00:10.120000	-0.156667
0 days 00:00:10.130000	-0.149502
0 days 00:00:10.140000	-0.135408
0 days 00:00:10.150000	-0.119298
0 days 00:00:10.160000	-0.104143
0 days 00:00:10.170000	-0.091201
0 days 00:00:10.180000	-0.083721
0 days 00:00:10.190000	-0.074752
0 days 00:00:10.200000	-0.075909
0 days 00:00:10.210000	-0.087894
0 days 00:00:10.220000	-0.11165599999999999
0 days 00:00:10.230000	-0.13810899999999998
0 days 00:00:10.240000	-0.173968
0 days 00:00:10.250000	-0.201923
0 days 00:00:10.260000	-0.213806
0 days 00:00:10.270000	-0.178396
0 days 00:00:10.280000	-0.10254300000000001
0 days 00:00:10.290000	-0.016571000000000002
0 days 00:00:10.300000	0.036024
0 days 00:00:10.310000	0.012789
0 days 00:00:10.320000	-0.063623
0 days 00:00:10.330000	-0.19927899999999998
0 days 00:00:10.340000	-0.393073
0 days 00:00:10.350000	-0.638517
0 days 00:00:10.360000	-0.934215
0 days 00:00:10.370000	-1.294964
0 days 00:00:10.380000	-1.71525
0 days 00:00:10.390000	-2.27047
0 days 00:00:10.400000	-2.892913
0 days 00:00:10.410000	-3.461012
0 days 00:00:10.420000	-4.065269
0 days 00:00:10.430000	-4.6144940000000005
0 days 00:00:10.440000	-5.231367
0 days 00:00:10.450000	-5.883904
0 days 00:00:10.460000	-6.48097
0 days 00:00:10.470000	-6.949383999999999
0 days 00:00:10.480000	-7.342608
0 days 00:00:10.490000	-7.548875
0 days 00:00:10.500000	-7.416898
0 days 00:00:10.510000	-7.212357000000001
0 days 00:00:10.520000	-6.906242
0 days 00:00:10.530000	-6.306831
0 days 00:00:10.540000	-5.464207
0 days 00:00:10.550000	-4.428513
0 days 00:00:10.560000	-1.755364
0 days 00:00:10.570000	1.095335
0 days 00:00:10.580000	1.7439470000000001
0 days 00:00:10.590000	1.8655279999999999
0 days 00:00:10.600000	1.975718
0 days 00:00:10.610000	2.53932
0 days 00:00:10.620000	3.240175
0 days 00:00:10.630000	3.803446
0 days 00:00:10.640000	4.21247
0 days 00:00:10.650000	4.483261
0 days 00:00:10.660000	4.669668
0 days 00:00:10.670000	4.783367
0 days 00:00:10.680000	4.807836
0 days 00:00:10.690000	4.7759220000000004
0 days 00:00:10.700000	4.723362
0 days 00:00:10.710000	4.652919
0 days 00:00:10.720000	4.591074
0 days 00:00:10.730000	4.493416000000001
0 days 00:00:10.740000	4.362403
0 days 00:00:10.750000	4.2310669999999995
0 days 00:00:10.760000	4.121143
0 days 00:00:10.770000	4.011132
0 days 00:00:10.780000	3.892902
0 days 00:00:10.790000	3.802056
0 days 00:00:10.800000	3.7524550000000003
0 days 00:00:10.810000	3.717479
0 days 00:00:10.820000	3.649085
0 days 00:00:10.830000	3.4771
0 days 00:00:10.840000	3.201867
0 days 00:00:10.850000	2.9152169999999997
0 days 00:00:10.860000	2.5951020000000002
0 days 00:00:10.870000	2.136631
0 days 00:00:10.880000	1.510391
0 days 00:00:10.890000	0.792085
0 days 00:00:10.900000	0.106321
0 days 00:00:10.910000	-0.47453900000000004
0 days 00:00:10.920000	-0.949667
0 days 00:00:10.930000	-1.369995
0 days 00:00:10.940000	-1.813937
0 days 00:00:10.950000	-2.803929
0 days 00:00:10.960000	-3.0645569999999998
0 days 00:00:10.970000	-2.160437
0 days 00:00:10.980000	-2.89957
0 days 00:00:10.990000	-2.98048
0 days 00:00:11	-1.123481
0 days 00:00:11.010000	-0.294522
0 days 00:00:11.020000	-0.095158
0 days 00:00:11.030000	0.26653699999999997
0 days 00:00:11.040000	0.5173439999999999
0 days 00:00:11.050000	0.640703
0 days 00:00:11.060000	0.715776
0 days 00:00:11.070000	0.753957
0 days 00:00:11.080000	0.715023
0 days 00:00:11.090000	0.6681159999999999
0 days 00:00:11.100000	0.5969140000000001
0 days 00:00:11.110000	0.5096229999999999
0 days 00:00:11.120000	0.385992
0 days 00:00:11.130000	0.237044
0 days 00:00:11.140000	0.11555699999999999
0 days 00:00:11.150000	0.029661
0 days 00:00:11.160000	-0.017161000000000003
0 days 00:00:11.170000	-0.05310499999999999
0 days 00:00:11.180000	-0.06804500000000001
0 days 00:00:11.190000	-0.085766
0 days 00:00:11.200000	-0.089121
0 days 00:00:11.210000	-0.086082
0 days 00:00:11.220000	-0.085025
0 days 00:00:11.230000	-0.089262
0 days 00:00:11.240000	-0.085458
0 days 00:00:11.250000	-0.081719
0 days 00:00:11.260000	-0.074989
0 days 00:00:11.270000	-0.061058
0 days 00:00:11.280000	-0.049007999999999996
0 days 00:00:11.290000	-0.033372000000000006
0 days 00:00:11.300000	-0.019781
0 days 00:00:11.310000	-0.001883
0 days 00:00:11.320000	0.018448
0 days 00:00:11.330000	0.03365
0 days 00:00:11.340000	0.038504000000000004
0 days 00:00:11.350000	0.033487
0 days 00:00:11.360000	0.019118
0 days 00:00:11.370000	-0.015834
0 days 00:00:11.380000	-0.062183
0 days 00:00:11.390000	-0.111823
0 days 00:00:11.400000	-0.146085
0 days 00:00:11.410000	-0.14785399999999999
0 days 00:00:11.420000	-0.095993
0 days 00:00:11.430000	-0.000552
0 days 00:00:11.440000	0.10746300000000002
0 days 00:00:11.450000	0.180204
0 days 00:00:11.460000	0.176305
0 days 00:00:11.470000	0.13155899999999998
0 days 00:00:11.480000	0.068367
0 days 00:00:11.490000	-0.018645
0 days 00:00:11.500000	-0.12501400000000001
0 days 00:00:11.510000	-0.270356
0 days 00:00:11.520000	-0.44919799999999993
0 days 00:00:11.530000	-0.6500779999999999
0 days 00:00:11.540000	-0.9141090000000001
0 days 00:00:11.550000	-1.264659
0 days 00:00:11.560000	-1.720709
0 days 00:00:11.570000	-2.307441
0 days 00:00:11.580000	-2.8971430000000002
0 days 00:00:11.590000	-3.459951
0 days 00:00:11.600000	-4.080131
0 days 00:00:11.610000	-4.637823
0 days 00:00:11.620000	-5.068768
0 days 00:00:11.630000	-5.476579
0 days 00:00:11.640000	-5.924161
0 days 00:00:11.650000	-6.387336
0 days 00:00:11.660000	-6.626125999999999
0 days 00:00:11.670000	-6.598521000000001
0 days 00:00:11.680000	-6.128973
0 days 00:00:11.690000	-5.118644000000001
0 days 00:00:11.700000	-4.339168
0 days 00:00:11.710000	-3.018456
