# Supplementary material for: A topological data analysis-based method for gait signals with an application to the study of multiple sclerosis
Source: PLoS One. 2022 May 13;17(5):e0268475. doi: 10.1371/journal.pone.0268475 (PMC9106173; doi:10.1371/journal.pone.0268475)
Supplement: S1 Data — (ZIP) [file pone.0268475.s005.zip › PlosOneData/Pathological_subjects/MS_222]

	Gyr_Y
0 days 00:00:04.100000	-1.845545
0 days 00:00:04.110000	-1.5534709999999998
0 days 00:00:04.120000	-2.284037
0 days 00:00:04.130000	-3.367671
0 days 00:00:04.140000	-3.550127
0 days 00:00:04.150000	-3.517469
0 days 00:00:04.160000	-3.680801
0 days 00:00:04.170000	-1.738561
0 days 00:00:04.180000	-0.7865979999999999
0 days 00:00:04.190000	-0.421285
0 days 00:00:04.200000	-0.229106
0 days 00:00:04.210000	-0.125494
0 days 00:00:04.220000	-0.06352000000000001
0 days 00:00:04.230000	7.8e-05
0 days 00:00:04.240000	0.045334
0 days 00:00:04.250000	0.06654199999999999
0 days 00:00:04.260000	0.073823
0 days 00:00:04.270000	0.081385
0 days 00:00:04.280000	0.09024299999999999
0 days 00:00:04.290000	0.091718
0 days 00:00:04.300000	0.096076
0 days 00:00:04.310000	0.100159
0 days 00:00:04.320000	0.095512
0 days 00:00:04.330000	0.087402
0 days 00:00:04.340000	0.07687100000000001
0 days 00:00:04.350000	0.06319
0 days 00:00:04.360000	0.045051999999999995
0 days 00:00:04.370000	0.044419
0 days 00:00:04.380000	0.050345999999999995
0 days 00:00:04.390000	0.054920000000000004
0 days 00:00:04.400000	0.057048
0 days 00:00:04.410000	0.05670700000000001
0 days 00:00:04.420000	0.058001
0 days 00:00:04.430000	0.06313200000000001
0 days 00:00:04.440000	0.05787899999999999
0 days 00:00:04.450000	0.051024
0 days 00:00:04.460000	0.042568
0 days 00:00:04.470000	0.032525
0 days 00:00:04.480000	0.022938999999999998
0 days 00:00:04.490000	0.020858
0 days 00:00:04.500000	0.027482999999999997
0 days 00:00:04.510000	0.037516
0 days 00:00:04.520000	0.052036
0 days 00:00:04.530000	0.059756
0 days 00:00:04.540000	0.06869299999999999
0 days 00:00:04.550000	0.081076
0 days 00:00:04.560000	0.094475
0 days 00:00:04.570000	0.104577
0 days 00:00:04.580000	0.11016500000000001
0 days 00:00:04.590000	0.101133
0 days 00:00:04.600000	0.092775
0 days 00:00:04.610000	0.073837
0 days 00:00:04.620000	0.046004
0 days 00:00:04.630000	0.020437
0 days 00:00:04.640000	-0.011032
0 days 00:00:04.650000	-0.041342000000000004
0 days 00:00:04.660000	-0.076839
0 days 00:00:04.670000	-0.112284
0 days 00:00:04.680000	-0.147161
0 days 00:00:04.690000	-0.211858
0 days 00:00:04.700000	-0.298311
0 days 00:00:04.710000	-0.4442
0 days 00:00:04.720000	-0.634818
0 days 00:00:04.730000	-0.896301
0 days 00:00:04.740000	-1.2131299999999998
0 days 00:00:04.750000	-1.570187
0 days 00:00:04.760000	-1.9569029999999998
0 days 00:00:04.770000	-2.3859220000000003
0 days 00:00:04.780000	-2.872074
0 days 00:00:04.790000	-3.3963970000000003
0 days 00:00:04.800000	-3.901553
0 days 00:00:04.810000	-4.400440000000001
0 days 00:00:04.820000	-4.947666000000001
0 days 00:00:04.830000	-5.541492
0 days 00:00:04.840000	-6.375596
0 days 00:00:04.850000	-7.441782000000001
0 days 00:00:04.860000	-8.619621
0 days 00:00:04.870000	-9.82891
0 days 00:00:04.880000	-10.742989
0 days 00:00:04.890000	-10.644288000000001
0 days 00:00:04.900000	-9.781887
0 days 00:00:04.910000	-9.060202
0 days 00:00:04.920000	-8.303799
0 days 00:00:04.930000	-7.668995
0 days 00:00:04.940000	-6.454895
0 days 00:00:04.950000	-4.469112
0 days 00:00:04.960000	-2.94985
0 days 00:00:04.970000	0.152866
0 days 00:00:04.980000	2.0379709999999998
0 days 00:00:04.990000	3.019672
0 days 00:00:05	3.479973
0 days 00:00:05.010000	3.79736
0 days 00:00:05.020000	4.045401
0 days 00:00:05.030000	4.201802
0 days 00:00:05.040000	4.322851
0 days 00:00:05.050000	4.443379
0 days 00:00:05.060000	4.595543
0 days 00:00:05.070000	4.820178
0 days 00:00:05.080000	5.076637
0 days 00:00:05.090000	5.320151
0 days 00:00:05.100000	5.522939
0 days 00:00:05.110000	5.713558
0 days 00:00:05.120000	5.879849
0 days 00:00:05.130000	6.010705000000001
0 days 00:00:05.140000	6.109474
0 days 00:00:05.150000	6.1847080000000005
0 days 00:00:05.160000	6.244287
0 days 00:00:05.170000	6.309629
0 days 00:00:05.180000	6.445309
0 days 00:00:05.190000	6.611241000000001
0 days 00:00:05.200000	6.829489
0 days 00:00:05.210000	6.956513
0 days 00:00:05.220000	6.843145
0 days 00:00:05.230000	6.464751000000001
0 days 00:00:05.240000	5.813226
0 days 00:00:05.250000	5.013225
0 days 00:00:05.260000	4.295676
0 days 00:00:05.270000	3.644072
0 days 00:00:05.280000	3.071817
0 days 00:00:05.290000	2.546979
0 days 00:00:05.300000	2.0364150000000003
0 days 00:00:05.310000	1.510581
0 days 00:00:05.320000	-0.051755999999999996
0 days 00:00:05.330000	-2.706208
0 days 00:00:05.340000	-4.325981
0 days 00:00:05.350000	-3.105871
0 days 00:00:05.360000	-3.7294370000000003
0 days 00:00:05.370000	-4.647255
0 days 00:00:05.380000	-3.9055050000000002
0 days 00:00:05.390000	-3.7178080000000002
0 days 00:00:05.400000	-2.922931
0 days 00:00:05.410000	-0.818623
0 days 00:00:05.420000	-0.566785
0 days 00:00:05.430000	-0.451446
0 days 00:00:05.440000	-0.31752800000000003
0 days 00:00:05.450000	-0.192951
0 days 00:00:05.460000	-0.078352
0 days 00:00:05.470000	-0.007519
0 days 00:00:05.480000	0.011917
0 days 00:00:05.490000	0.024888
0 days 00:00:05.500000	0.044142
0 days 00:00:05.510000	0.043321
0 days 00:00:05.520000	0.041355
0 days 00:00:05.530000	0.034879
0 days 00:00:05.540000	0.033912
0 days 00:00:05.550000	0.020724
0 days 00:00:05.560000	0.011356999999999999
0 days 00:00:05.570000	0.002866
0 days 00:00:05.580000	-0.004887
0 days 00:00:05.590000	-0.009541
0 days 00:00:05.600000	-0.005963
0 days 00:00:05.610000	0.005672
0 days 00:00:05.620000	0.017334
0 days 00:00:05.630000	0.03082
0 days 00:00:05.640000	0.03858
0 days 00:00:05.650000	0.056054999999999994
0 days 00:00:05.660000	0.066938
0 days 00:00:05.670000	0.065139
0 days 00:00:05.680000	0.064844
0 days 00:00:05.690000	0.059502
0 days 00:00:05.700000	0.053374
0 days 00:00:05.710000	0.045431
0 days 00:00:05.720000	0.029772000000000003
0 days 00:00:05.730000	0.010822
0 days 00:00:05.740000	-0.003824
0 days 00:00:05.750000	-0.004257
0 days 00:00:05.760000	-0.006634
0 days 00:00:05.770000	-0.022671
0 days 00:00:05.780000	-0.053607
0 days 00:00:05.790000	-0.08959299999999999
0 days 00:00:05.800000	-0.12042699999999999
0 days 00:00:05.810000	-0.134779
0 days 00:00:05.820000	-0.152471
0 days 00:00:05.830000	-0.173872
0 days 00:00:05.840000	-0.205458
0 days 00:00:05.850000	-0.250793
0 days 00:00:05.860000	-0.304429
0 days 00:00:05.870000	-0.373496
0 days 00:00:05.880000	-0.463621
0 days 00:00:05.890000	-0.559605
0 days 00:00:05.900000	-0.685893
0 days 00:00:05.910000	-0.854184
0 days 00:00:05.920000	-1.070899
0 days 00:00:05.930000	-1.324893
0 days 00:00:05.940000	-1.632534
0 days 00:00:05.950000	-1.991977
0 days 00:00:05.960000	-2.3875889999999997
0 days 00:00:05.970000	-2.784826
0 days 00:00:05.980000	-3.2073810000000003
0 days 00:00:05.990000	-3.637745
0 days 00:00:06	-4.100815
0 days 00:00:06.010000	-4.540783
0 days 00:00:06.020000	-5.0807709999999995
0 days 00:00:06.030000	-5.730716999999999
0 days 00:00:06.040000	-6.574727
0 days 00:00:06.050000	-7.683644
0 days 00:00:06.060000	-8.980989
0 days 00:00:06.070000	-10.293303
0 days 00:00:06.080000	-11.048548
0 days 00:00:06.090000	-10.480408
0 days 00:00:06.100000	-9.726695
0 days 00:00:06.110000	-9.076286
0 days 00:00:06.120000	-8.303251
0 days 00:00:06.130000	-7.521955999999999
0 days 00:00:06.140000	-5.921921
0 days 00:00:06.150000	-3.8314589999999997
0 days 00:00:06.160000	-1.187154
0 days 00:00:06.170000	2.034335
0 days 00:00:06.180000	3.4644489999999997
0 days 00:00:06.190000	4.062964
0 days 00:00:06.200000	4.371787
0 days 00:00:06.210000	4.555956
0 days 00:00:06.220000	4.720848
0 days 00:00:06.230000	4.893568
0 days 00:00:06.240000	5.073087
0 days 00:00:06.250000	5.266401999999999
0 days 00:00:06.260000	5.493894
0 days 00:00:06.270000	5.732167
0 days 00:00:06.280000	5.932583999999999
0 days 00:00:06.290000	6.078451
0 days 00:00:06.300000	6.187508
0 days 00:00:06.310000	6.273869
0 days 00:00:06.320000	6.3514
0 days 00:00:06.330000	6.436538
0 days 00:00:06.340000	6.504319000000001
0 days 00:00:06.350000	6.556767999999999
0 days 00:00:06.360000	6.607581
0 days 00:00:06.370000	6.697936
0 days 00:00:06.380000	6.882884
0 days 00:00:06.390000	7.131716
0 days 00:00:06.400000	7.270961
0 days 00:00:06.410000	7.221214999999999
0 days 00:00:06.420000	6.785267999999999
0 days 00:00:06.430000	5.79068
0 days 00:00:06.440000	4.647002
0 days 00:00:06.450000	3.6721699999999995
0 days 00:00:06.460000	3.139707
0 days 00:00:06.470000	2.87202
0 days 00:00:06.480000	2.4474669999999996
0 days 00:00:06.490000	1.8451650000000002
0 days 00:00:06.500000	1.149241
0 days 00:00:06.510000	0.398407
0 days 00:00:06.520000	-0.477092
0 days 00:00:06.530000	-2.089977
0 days 00:00:06.540000	-3.042402
0 days 00:00:06.550000	-2.219907
0 days 00:00:06.560000	-3.825474
0 days 00:00:06.570000	-4.031893
0 days 00:00:06.580000	-3.451689
0 days 00:00:06.590000	-4.0742970000000005
0 days 00:00:06.600000	-4.1465510000000005
0 days 00:00:06.610000	-3.16648
0 days 00:00:06.620000	-0.7977989999999999
0 days 00:00:06.630000	-0.4595
0 days 00:00:06.640000	-0.338831
0 days 00:00:06.650000	-0.246552
0 days 00:00:06.660000	-0.164605
0 days 00:00:06.670000	-0.11219200000000001
0 days 00:00:06.680000	-0.065426
0 days 00:00:06.690000	-0.025233000000000002
0 days 00:00:06.700000	-0.014107
0 days 00:00:06.710000	-0.00885
0 days 00:00:06.720000	0.002437
0 days 00:00:06.730000	0.00903
0 days 00:00:06.740000	0.016692
0 days 00:00:06.750000	0.023417
0 days 00:00:06.760000	0.024899
0 days 00:00:06.770000	0.030761
0 days 00:00:06.780000	0.032048
0 days 00:00:06.790000	0.029991000000000004
0 days 00:00:06.800000	0.035660000000000004
0 days 00:00:06.810000	0.034435
0 days 00:00:06.820000	0.039393
0 days 00:00:06.830000	0.0327
0 days 00:00:06.840000	0.036442
0 days 00:00:06.850000	0.048038
0 days 00:00:06.860000	0.052513
0 days 00:00:06.870000	0.053264
0 days 00:00:06.880000	0.0508
0 days 00:00:06.890000	0.04671
0 days 00:00:06.900000	0.044442
0 days 00:00:06.910000	0.026685000000000004
0 days 00:00:06.920000	0.020863999999999997
0 days 00:00:06.930000	0.021613
0 days 00:00:06.940000	0.013354
0 days 00:00:06.950000	0.006203
0 days 00:00:06.960000	0.007217
0 days 00:00:06.970000	0.015974000000000002
0 days 00:00:06.980000	0.044998
0 days 00:00:06.990000	0.08870499999999999
0 days 00:00:07	0.127947
0 days 00:00:07.010000	0.133425
0 days 00:00:07.020000	0.127582
0 days 00:00:07.030000	0.114878
0 days 00:00:07.040000	0.10698800000000001
0 days 00:00:07.050000	0.102128
0 days 00:00:07.060000	0.07789199999999999
0 days 00:00:07.070000	0.045814999999999995
0 days 00:00:07.080000	0.003361
0 days 00:00:07.090000	-0.0349
0 days 00:00:07.100000	-0.097318
0 days 00:00:07.110000	-0.16827899999999998
0 days 00:00:07.120000	-0.258031
0 days 00:00:07.130000	-0.372607
0 days 00:00:07.140000	-0.527737
0 days 00:00:07.150000	-0.7583439999999999
0 days 00:00:07.160000	-1.136388
0 days 00:00:07.170000	-1.515009
0 days 00:00:07.180000	-1.9303970000000001
0 days 00:00:07.190000	-2.39772
0 days 00:00:07.200000	-2.931794
0 days 00:00:07.210000	-3.509578
0 days 00:00:07.220000	-4.049441000000001
0 days 00:00:07.230000	-4.571921
0 days 00:00:07.240000	-5.1369419999999995
0 days 00:00:07.250000	-5.749645
0 days 00:00:07.260000	-6.565772
0 days 00:00:07.270000	-7.647651
0 days 00:00:07.280000	-8.847966
0 days 00:00:07.290000	-9.989583
0 days 00:00:07.300000	-10.979353
0 days 00:00:07.310000	-10.691383
0 days 00:00:07.320000	-9.823281
0 days 00:00:07.330000	-9.187691000000001
0 days 00:00:07.340000	-8.555789
0 days 00:00:07.350000	-7.850198
0 days 00:00:07.360000	-6.327243
0 days 00:00:07.370000	-4.188002
0 days 00:00:07.380000	-2.024069
0 days 00:00:07.390000	1.537079
0 days 00:00:07.400000	3.1679169999999996
0 days 00:00:07.410000	3.7566669999999998
0 days 00:00:07.420000	3.956403
0 days 00:00:07.430000	4.034785
0 days 00:00:07.440000	4.118533
0 days 00:00:07.450000	4.237559
0 days 00:00:07.460000	4.435651
0 days 00:00:07.470000	4.697089
0 days 00:00:07.480000	5.029652
0 days 00:00:07.490000	5.365724
0 days 00:00:07.500000	5.648268
0 days 00:00:07.510000	5.857989
0 days 00:00:07.520000	6.00517
0 days 00:00:07.530000	6.103149
0 days 00:00:07.540000	6.173556
0 days 00:00:07.550000	6.241948000000001
0 days 00:00:07.560000	6.296023
0 days 00:00:07.570000	6.297264
0 days 00:00:07.580000	6.302357
0 days 00:00:07.590000	6.3353209999999995
0 days 00:00:07.600000	6.451282
0 days 00:00:07.610000	6.670482000000001
0 days 00:00:07.620000	6.903119
0 days 00:00:07.630000	6.968623
0 days 00:00:07.640000	6.629397999999999
0 days 00:00:07.650000	5.780133999999999
0 days 00:00:07.660000	4.68391
0 days 00:00:07.670000	3.777343
0 days 00:00:07.680000	3.25834
0 days 00:00:07.690000	3.018384
0 days 00:00:07.700000	2.6944630000000003
0 days 00:00:07.710000	2.150425
0 days 00:00:07.720000	1.433431
0 days 00:00:07.730000	-0.23821599999999998
0 days 00:00:07.740000	-3.191001
0 days 00:00:07.750000	-4.874923
0 days 00:00:07.760000	-3.432553
0 days 00:00:07.770000	-3.5532790000000003
0 days 00:00:07.780000	-4.709786
0 days 00:00:07.790000	-4.127739
0 days 00:00:07.800000	-3.688158
0 days 00:00:07.810000	-3.034132
0 days 00:00:07.820000	-0.32052800000000004
0 days 00:00:07.830000	-0.514279
0 days 00:00:07.840000	-0.326511
0 days 00:00:07.850000	-0.236067
0 days 00:00:07.860000	-0.13004100000000002
0 days 00:00:07.870000	-0.017282
0 days 00:00:07.880000	0.046679000000000005
0 days 00:00:07.890000	0.089996
0 days 00:00:07.900000	0.119202
0 days 00:00:07.910000	0.13675199999999998
0 days 00:00:07.920000	0.163313
0 days 00:00:07.930000	0.173901
0 days 00:00:07.940000	0.17061300000000001
0 days 00:00:07.950000	0.150627
0 days 00:00:07.960000	0.13273
0 days 00:00:07.970000	0.118395
0 days 00:00:07.980000	0.08830700000000001
0 days 00:00:07.990000	0.056459
0 days 00:00:08	0.034406
0 days 00:00:08.010000	0.022146000000000002
0 days 00:00:08.020000	0.016699000000000002
0 days 00:00:08.030000	0.017934000000000002
0 days 00:00:08.040000	0.024983
0 days 00:00:08.050000	0.038643000000000004
0 days 00:00:08.060000	0.056997000000000006
0 days 00:00:08.070000	0.065527
0 days 00:00:08.080000	0.072326
0 days 00:00:08.090000	0.069388
0 days 00:00:08.100000	0.073176
0 days 00:00:08.110000	0.07421699999999999
0 days 00:00:08.120000	0.06597
0 days 00:00:08.130000	0.059657
0 days 00:00:08.140000	0.049717000000000004
0 days 00:00:08.150000	0.045325
0 days 00:00:08.160000	0.040916
0 days 00:00:08.170000	0.025373
0 days 00:00:08.180000	0.000383
0 days 00:00:08.190000	-0.010823000000000001
0 days 00:00:08.200000	-0.022637
0 days 00:00:08.210000	-0.039947
0 days 00:00:08.220000	-0.071531
0 days 00:00:08.230000	-0.103316
0 days 00:00:08.240000	-0.13778900000000002
0 days 00:00:08.250000	-0.16935
0 days 00:00:08.260000	-0.189166
0 days 00:00:08.270000	-0.21905
0 days 00:00:08.280000	-0.26879200000000003
0 days 00:00:08.290000	-0.344614
0 days 00:00:08.300000	-0.436313
0 days 00:00:08.310000	-0.5602189999999999
0 days 00:00:08.320000	-0.7175560000000001
0 days 00:00:08.330000	-0.9121809999999999
0 days 00:00:08.340000	-1.149259
0 days 00:00:08.350000	-1.458328
0 days 00:00:08.360000	-1.837807
0 days 00:00:08.370000	-2.270531
0 days 00:00:08.380000	-2.716599
0 days 00:00:08.390000	-3.184355
0 days 00:00:08.400000	-3.651078
0 days 00:00:08.410000	-4.1458129999999995
0 days 00:00:08.420000	-4.603815
0 days 00:00:08.430000	-5.203954
0 days 00:00:08.440000	-5.9520550000000005
0 days 00:00:08.450000	-6.86763
0 days 00:00:08.460000	-7.950435000000001
0 days 00:00:08.470000	-9.158767999999998
0 days 00:00:08.480000	-10.398933
0 days 00:00:08.490000	-11.108182000000001
0 days 00:00:08.500000	-10.814053999999999
0 days 00:00:08.510000	-10.036652
0 days 00:00:08.520000	-9.283022
