# Supplementary material for: A topological data analysis-based method for gait signals with an application to the study of multiple sclerosis
Source: PLoS One. 2022 May 13;17(5):e0268475. doi: 10.1371/journal.pone.0268475 (PMC9106173; doi:10.1371/journal.pone.0268475)
Supplement: S1 Data — (ZIP) [file pone.0268475.s005.zip › PlosOneData/Pathological_subjects/MS_84]

	Gyr_Y
0 days 00:00:15.760000	-2.1867330000000003
0 days 00:00:15.770000	-4.501257
0 days 00:00:15.780000	-3.2996839999999996
0 days 00:00:15.790000	-3.918427
0 days 00:00:15.800000	-5.446816
0 days 00:00:15.810000	-4.626918
0 days 00:00:15.820000	-4.243748
0 days 00:00:15.830000	-4.074779
0 days 00:00:15.840000	-3.4885059999999997
0 days 00:00:15.850000	-3.1858779999999998
0 days 00:00:15.860000	-2.810649
0 days 00:00:15.870000	-0.292593
0 days 00:00:15.880000	0.24163099999999998
0 days 00:00:15.890000	0.012903999999999999
0 days 00:00:15.900000	0.142466
0 days 00:00:15.910000	0.113075
0 days 00:00:15.920000	0.112946
0 days 00:00:15.930000	0.11153900000000001
0 days 00:00:15.940000	0.095699
0 days 00:00:15.950000	0.062422000000000005
0 days 00:00:15.960000	0.029667000000000002
0 days 00:00:15.970000	0.003475
0 days 00:00:15.980000	0.008506
0 days 00:00:15.990000	-0.0037869999999999996
0 days 00:00:16	-0.032968
0 days 00:00:16.010000	-0.034719
0 days 00:00:16.020000	-0.004751
0 days 00:00:16.030000	0.023924
0 days 00:00:16.040000	0.032306
0 days 00:00:16.050000	0.013541999999999998
0 days 00:00:16.060000	-0.05221
0 days 00:00:16.070000	-0.118775
0 days 00:00:16.080000	-0.147555
0 days 00:00:16.090000	-0.151923
0 days 00:00:16.100000	-0.153947
0 days 00:00:16.110000	-0.16875199999999999
0 days 00:00:16.120000	-0.192179
0 days 00:00:16.130000	-0.22390100000000002
0 days 00:00:16.140000	-0.23534699999999997
0 days 00:00:16.150000	-0.236722
0 days 00:00:16.160000	-0.240596
0 days 00:00:16.170000	-0.264627
0 days 00:00:16.180000	-0.287423
0 days 00:00:16.190000	-0.324376
0 days 00:00:16.200000	-0.354277
0 days 00:00:16.210000	-0.40095
0 days 00:00:16.220000	-0.48221
0 days 00:00:16.230000	-0.620233
0 days 00:00:16.240000	-0.800764
0 days 00:00:16.250000	-1.0001309999999999
0 days 00:00:16.260000	-1.2246920000000001
0 days 00:00:16.270000	-1.456409
0 days 00:00:16.280000	-1.6759330000000001
0 days 00:00:16.290000	-1.9303419999999998
0 days 00:00:16.300000	-2.232202
0 days 00:00:16.310000	-2.58934
0 days 00:00:16.320000	-3.0193659999999998
0 days 00:00:16.330000	-3.527072
0 days 00:00:16.340000	-4.050521
0 days 00:00:16.350000	-4.580808
0 days 00:00:16.360000	-5.248433
0 days 00:00:16.370000	-6.27576
0 days 00:00:16.380000	-7.533142999999999
0 days 00:00:16.390000	-8.623885000000001
0 days 00:00:16.400000	-9.250307000000001
0 days 00:00:16.410000	-9.424196
0 days 00:00:16.420000	-9.452716
0 days 00:00:16.430000	-9.050471
0 days 00:00:16.440000	-7.852147
0 days 00:00:16.450000	-6.039619
0 days 00:00:16.460000	-3.857987
0 days 00:00:16.470000	-1.2979209999999999
0 days 00:00:16.480000	1.097579
0 days 00:00:16.490000	2.2826009999999997
0 days 00:00:16.500000	2.155368
0 days 00:00:16.510000	2.146867
0 days 00:00:16.520000	2.3650759999999997
0 days 00:00:16.530000	2.6546819999999998
0 days 00:00:16.540000	3.00992
0 days 00:00:16.550000	3.392175
0 days 00:00:16.560000	3.753535
0 days 00:00:16.570000	4.069046
0 days 00:00:16.580000	4.320489
0 days 00:00:16.590000	4.480151
0 days 00:00:16.600000	4.562024
0 days 00:00:16.610000	4.583093
0 days 00:00:16.620000	4.561244
0 days 00:00:16.630000	4.506876
0 days 00:00:16.640000	4.475865
0 days 00:00:16.650000	4.484318
0 days 00:00:16.660000	4.585012
0 days 00:00:16.670000	4.726479
0 days 00:00:16.680000	4.868862
0 days 00:00:16.690000	4.938254
0 days 00:00:16.700000	4.968242
0 days 00:00:16.710000	5.019128
0 days 00:00:16.720000	5.125546
0 days 00:00:16.730000	5.312659
0 days 00:00:16.740000	5.503016000000001
0 days 00:00:16.750000	5.549082
0 days 00:00:16.760000	5.56251
0 days 00:00:16.770000	5.830487000000001
0 days 00:00:16.780000	6.233433
0 days 00:00:16.790000	6.513627
0 days 00:00:16.800000	6.441018
0 days 00:00:16.810000	5.644472
0 days 00:00:16.820000	4.442048000000001
0 days 00:00:16.830000	3.448356
0 days 00:00:16.840000	2.626936
0 days 00:00:16.850000	1.7636029999999998
0 days 00:00:16.860000	0.971662
0 days 00:00:16.870000	-0.024678
0 days 00:00:16.880000	-1.340398
0 days 00:00:16.890000	-2.651252
0 days 00:00:16.900000	-3.7428019999999997
0 days 00:00:16.910000	-2.710369
0 days 00:00:16.920000	-2.098373
0 days 00:00:16.930000	-7.135208
0 days 00:00:16.940000	-5.631826
0 days 00:00:16.950000	-3.465933
0 days 00:00:16.960000	-4.1666300000000005
0 days 00:00:16.970000	-3.881106
0 days 00:00:16.980000	-3.1977290000000003
0 days 00:00:16.990000	-2.982723
0 days 00:00:17	-2.819064
0 days 00:00:17.010000	-2.3881
0 days 00:00:17.020000	-0.166548
0 days 00:00:17.030000	-0.270376
0 days 00:00:17.040000	-0.17542
0 days 00:00:17.050000	-0.079825
0 days 00:00:17.060000	-0.069259
0 days 00:00:17.070000	-0.08408
0 days 00:00:17.080000	-0.122574
0 days 00:00:17.090000	-0.15703699999999998
0 days 00:00:17.100000	-0.17962999999999998
0 days 00:00:17.110000	-0.205209
0 days 00:00:17.120000	-0.248823
0 days 00:00:17.130000	-0.30739299999999997
0 days 00:00:17.140000	-0.323718
0 days 00:00:17.150000	-0.31356999999999996
0 days 00:00:17.160000	-0.285938
0 days 00:00:17.170000	-0.24752
0 days 00:00:17.180000	-0.22012600000000002
0 days 00:00:17.190000	-0.227367
0 days 00:00:17.200000	-0.25569400000000003
0 days 00:00:17.210000	-0.275304
0 days 00:00:17.220000	-0.278841
0 days 00:00:17.230000	-0.24283600000000002
0 days 00:00:17.240000	-0.203019
0 days 00:00:17.250000	-0.16003299999999998
0 days 00:00:17.260000	-0.110794
0 days 00:00:17.270000	-0.089202
0 days 00:00:17.280000	-0.050546
0 days 00:00:17.290000	-0.027034
0 days 00:00:17.300000	-0.04742
0 days 00:00:17.310000	-0.086644
0 days 00:00:17.320000	-0.1344
0 days 00:00:17.330000	-0.183829
0 days 00:00:17.340000	-0.263561
0 days 00:00:17.350000	-0.34407
0 days 00:00:17.360000	-0.471163
0 days 00:00:17.370000	-0.676358
0 days 00:00:17.380000	-0.8281799999999999
0 days 00:00:17.390000	-0.972319
0 days 00:00:17.400000	-1.167573
0 days 00:00:17.410000	-1.378468
0 days 00:00:17.420000	-1.615133
0 days 00:00:17.430000	-1.830323
0 days 00:00:17.440000	-2.116196
0 days 00:00:17.450000	-2.438221
0 days 00:00:17.460000	-2.797561
0 days 00:00:17.470000	-3.219825
0 days 00:00:17.480000	-3.7208309999999996
0 days 00:00:17.490000	-4.363674
0 days 00:00:17.500000	-5.047093
0 days 00:00:17.510000	-5.715927
0 days 00:00:17.520000	-6.522387999999999
0 days 00:00:17.530000	-7.405618
0 days 00:00:17.540000	-8.25197
0 days 00:00:17.550000	-8.988817
0 days 00:00:17.560000	-9.485975999999999
0 days 00:00:17.570000	-9.65103
0 days 00:00:17.580000	-9.391663000000001
0 days 00:00:17.590000	-9.108929
0 days 00:00:17.600000	-8.64534
0 days 00:00:17.610000	-7.714761
0 days 00:00:17.620000	-6.1181849999999995
0 days 00:00:17.630000	-4.451613
0 days 00:00:17.640000	-2.089037
0 days 00:00:17.650000	0.294072
0 days 00:00:17.660000	3.151422
0 days 00:00:17.670000	4.265518
0 days 00:00:17.680000	4.708351
0 days 00:00:17.690000	5.034717
0 days 00:00:17.700000	5.1942129999999995
0 days 00:00:17.710000	5.283248
0 days 00:00:17.720000	5.358326
0 days 00:00:17.730000	5.4267199999999995
0 days 00:00:17.740000	5.516643
0 days 00:00:17.750000	5.583735
0 days 00:00:17.760000	5.6005910000000005
0 days 00:00:17.770000	5.557682
0 days 00:00:17.780000	5.537422
0 days 00:00:17.790000	5.598428
0 days 00:00:17.800000	5.652632
0 days 00:00:17.810000	5.679697
0 days 00:00:17.820000	5.662154
0 days 00:00:17.830000	5.630548
0 days 00:00:17.840000	5.600858000000001
0 days 00:00:17.850000	5.603271
0 days 00:00:17.860000	5.692861
0 days 00:00:17.870000	5.823939
0 days 00:00:17.880000	6.016273
0 days 00:00:17.890000	6.351254
0 days 00:00:17.900000	6.83258
0 days 00:00:17.910000	7.221951
0 days 00:00:17.920000	7.429125
0 days 00:00:17.930000	7.415955
0 days 00:00:17.940000	7.285906
0 days 00:00:17.950000	7.02412
0 days 00:00:17.960000	6.255602
0 days 00:00:17.970000	5.142197
0 days 00:00:17.980000	3.867894
0 days 00:00:17.990000	2.750555
0 days 00:00:18	1.949962
0 days 00:00:18.010000	1.265557
0 days 00:00:18.020000	0.23182199999999997
0 days 00:00:18.030000	-1.254632
0 days 00:00:18.040000	-2.5937650000000003
0 days 00:00:18.050000	-4.850738
0 days 00:00:18.060000	-0.9571770000000001
0 days 00:00:18.070000	-3.7160860000000002
0 days 00:00:18.080000	-6.908291
0 days 00:00:18.090000	-4.86348
0 days 00:00:18.100000	-3.863271
0 days 00:00:18.110000	-4.275044
0 days 00:00:18.120000	-3.4015660000000003
0 days 00:00:18.130000	-2.990599
0 days 00:00:18.140000	-2.888087
0 days 00:00:18.150000	-2.571949
0 days 00:00:18.160000	-2.143821
0 days 00:00:18.170000	-1.9483150000000002
0 days 00:00:18.180000	-1.483439
0 days 00:00:18.190000	0.041625
0 days 00:00:18.200000	0.172926
0 days 00:00:18.210000	0.115774
0 days 00:00:18.220000	0.112907
0 days 00:00:18.230000	0.046526
0 days 00:00:18.240000	-0.034386
0 days 00:00:18.250000	-0.09840299999999999
0 days 00:00:18.260000	-0.145696
0 days 00:00:18.270000	-0.162796
0 days 00:00:18.280000	-0.150658
0 days 00:00:18.290000	-0.132231
0 days 00:00:18.300000	-0.115103
0 days 00:00:18.310000	-0.074304
0 days 00:00:18.320000	-0.045334
0 days 00:00:18.330000	-0.030043
0 days 00:00:18.340000	-0.06071699999999999
0 days 00:00:18.350000	-0.111845
0 days 00:00:18.360000	-0.154183
0 days 00:00:18.370000	-0.180524
0 days 00:00:18.380000	-0.192436
0 days 00:00:18.390000	-0.203378
0 days 00:00:18.400000	-0.19699
0 days 00:00:18.410000	-0.18822
0 days 00:00:18.420000	-0.176549
0 days 00:00:18.430000	-0.161944
0 days 00:00:18.440000	-0.156958
0 days 00:00:18.450000	-0.158591
0 days 00:00:18.460000	-0.170559
0 days 00:00:18.470000	-0.186967
0 days 00:00:18.480000	-0.20844899999999997
0 days 00:00:18.490000	-0.213745
0 days 00:00:18.500000	-0.216468
0 days 00:00:18.510000	-0.22323600000000002
0 days 00:00:18.520000	-0.222958
0 days 00:00:18.530000	-0.252101
0 days 00:00:18.540000	-0.293412
0 days 00:00:18.550000	-0.416397
0 days 00:00:18.560000	-0.570803
0 days 00:00:18.570000	-0.6884979999999999
0 days 00:00:18.580000	-0.792203
0 days 00:00:18.590000	-0.861124
0 days 00:00:18.600000	-0.8950450000000001
0 days 00:00:18.610000	-0.9772280000000001
0 days 00:00:18.620000	-1.121707
0 days 00:00:18.630000	-1.443423
0 days 00:00:18.640000	-1.8629490000000002
0 days 00:00:18.650000	-2.37508
0 days 00:00:18.660000	-2.966143
0 days 00:00:18.670000	-3.679119
0 days 00:00:18.680000	-4.377611
0 days 00:00:18.690000	-5.009539
0 days 00:00:18.700000	-5.589334
0 days 00:00:18.710000	-6.062522
0 days 00:00:18.720000	-6.399299
0 days 00:00:18.730000	-6.596153
0 days 00:00:18.740000	-6.701422999999999
0 days 00:00:18.750000	-6.754461
0 days 00:00:18.760000	-6.529229
0 days 00:00:18.770000	-5.945687
0 days 00:00:18.780000	-4.266508
