# Supplementary material for: A topological data analysis-based method for gait signals with an application to the study of multiple sclerosis
Source: PLoS One. 2022 May 13;17(5):e0268475. doi: 10.1371/journal.pone.0268475 (PMC9106173; doi:10.1371/journal.pone.0268475)
Supplement: S1 Data — (ZIP) [file pone.0268475.s005.zip › PlosOneData/Pathological_subjects/MS_48]

	Gyr_Y
0 days 00:00:35.120000	-1.6775930000000001
0 days 00:00:35.130000	-2.099558
0 days 00:00:35.140000	-1.3184420000000001
0 days 00:00:35.150000	-0.521216
0 days 00:00:35.160000	-0.193683
0 days 00:00:35.170000	0.062922
0 days 00:00:35.180000	0.005449
0 days 00:00:35.190000	-0.193152
0 days 00:00:35.200000	-0.258203
0 days 00:00:35.210000	-0.184556
0 days 00:00:35.220000	-0.047832
0 days 00:00:35.230000	0.021242
0 days 00:00:35.240000	0.031988
0 days 00:00:35.250000	0.008334000000000001
0 days 00:00:35.260000	0.037670999999999996
0 days 00:00:35.270000	0.07728600000000001
0 days 00:00:35.280000	0.104271
0 days 00:00:35.290000	0.115337
0 days 00:00:35.300000	0.101522
0 days 00:00:35.310000	0.097334
0 days 00:00:35.320000	0.085726
0 days 00:00:35.330000	0.09021699999999999
0 days 00:00:35.340000	0.08770900000000001
0 days 00:00:35.350000	0.08190399999999999
0 days 00:00:35.360000	0.07890599999999999
0 days 00:00:35.370000	0.07307999999999999
0 days 00:00:35.380000	0.059612
0 days 00:00:35.390000	0.049989
0 days 00:00:35.400000	0.039522
0 days 00:00:35.410000	0.028019
0 days 00:00:35.420000	0.01846
0 days 00:00:35.430000	0.008820999999999999
0 days 00:00:35.440000	-0.000489
0 days 00:00:35.450000	-0.007868
0 days 00:00:35.460000	-0.015509
0 days 00:00:35.470000	-0.030981
0 days 00:00:35.480000	-0.050443
0 days 00:00:35.490000	-0.070286
0 days 00:00:35.500000	-0.085311
0 days 00:00:35.510000	-0.103223
0 days 00:00:35.520000	-0.122939
0 days 00:00:35.530000	-0.147018
0 days 00:00:35.540000	-0.171743
0 days 00:00:35.550000	-0.200768
0 days 00:00:35.560000	-0.23787399999999997
0 days 00:00:35.570000	-0.288121
0 days 00:00:35.580000	-0.335343
0 days 00:00:35.590000	-0.37751799999999996
0 days 00:00:35.600000	-0.413821
0 days 00:00:35.610000	-0.45388599999999996
0 days 00:00:35.620000	-0.497475
0 days 00:00:35.630000	-0.544948
0 days 00:00:35.640000	-0.591183
0 days 00:00:35.650000	-0.6526850000000001
0 days 00:00:35.660000	-0.6917810000000001
0 days 00:00:35.670000	-0.726978
0 days 00:00:35.680000	-0.746414
0 days 00:00:35.690000	-0.756124
0 days 00:00:35.700000	-0.755142
0 days 00:00:35.710000	-0.7487199999999999
0 days 00:00:35.720000	-0.737929
0 days 00:00:35.730000	-0.733671
0 days 00:00:35.740000	-0.737686
0 days 00:00:35.750000	-0.74195
0 days 00:00:35.760000	-0.745578
0 days 00:00:35.770000	-0.7564569999999999
0 days 00:00:35.780000	-0.753927
0 days 00:00:35.790000	-0.758109
0 days 00:00:35.800000	-0.749731
0 days 00:00:35.810000	-0.7362609999999999
0 days 00:00:35.820000	-0.6978949999999999
0 days 00:00:35.830000	-0.651496
0 days 00:00:35.840000	-0.60626
0 days 00:00:35.850000	-0.558639
0 days 00:00:35.860000	-0.524053
0 days 00:00:35.870000	-0.5033340000000001
0 days 00:00:35.880000	-0.489472
0 days 00:00:35.890000	-0.487946
0 days 00:00:35.900000	-0.49183999999999994
0 days 00:00:35.910000	-0.49116800000000005
0 days 00:00:35.920000	-0.501173
0 days 00:00:35.930000	-0.511717
0 days 00:00:35.940000	-0.520995
0 days 00:00:35.950000	-0.522216
0 days 00:00:35.960000	-0.5099670000000001
0 days 00:00:35.970000	-0.485625
0 days 00:00:35.980000	-0.446083
0 days 00:00:35.990000	-0.397648
0 days 00:00:36	-0.335995
0 days 00:00:36.010000	-0.266406
0 days 00:00:36.020000	-0.190947
0 days 00:00:36.030000	-0.11031099999999999
0 days 00:00:36.040000	-0.035802
0 days 00:00:36.050000	0.034037
0 days 00:00:36.060000	0.09691799999999999
0 days 00:00:36.070000	0.146823
0 days 00:00:36.080000	0.19503900000000002
0 days 00:00:36.090000	0.234213
0 days 00:00:36.100000	0.25890100000000005
0 days 00:00:36.110000	0.266146
0 days 00:00:36.120000	0.256297
0 days 00:00:36.130000	0.22985100000000003
0 days 00:00:36.140000	0.17559
0 days 00:00:36.150000	0.107073
0 days 00:00:36.160000	0.028607
0 days 00:00:36.170000	-0.046737
0 days 00:00:36.180000	-0.123977
0 days 00:00:36.190000	-0.19076700000000002
0 days 00:00:36.200000	-0.252249
0 days 00:00:36.210000	-0.313192
0 days 00:00:36.220000	-0.37233099999999997
0 days 00:00:36.230000	-0.41767299999999996
0 days 00:00:36.240000	-0.473236
0 days 00:00:36.250000	-0.525717
0 days 00:00:36.260000	-0.572412
0 days 00:00:36.270000	-0.607082
0 days 00:00:36.280000	-0.6253380000000001
0 days 00:00:36.290000	-0.62011
0 days 00:00:36.300000	-0.604646
0 days 00:00:36.310000	-0.574216
0 days 00:00:36.320000	-0.54464
0 days 00:00:36.330000	-0.5098189999999999
0 days 00:00:36.340000	-0.47911899999999996
0 days 00:00:36.350000	-0.44961899999999994
0 days 00:00:36.360000	-0.412308
0 days 00:00:36.370000	-0.387289
0 days 00:00:36.380000	-0.35843400000000003
0 days 00:00:36.390000	-0.337426
0 days 00:00:36.400000	-0.316137
0 days 00:00:36.410000	-0.305711
0 days 00:00:36.420000	-0.289601
0 days 00:00:36.430000	-0.28170700000000004
0 days 00:00:36.440000	-0.276778
0 days 00:00:36.450000	-0.268882
0 days 00:00:36.460000	-0.267002
0 days 00:00:36.470000	-0.270314
0 days 00:00:36.480000	-0.273723
0 days 00:00:36.490000	-0.281369
0 days 00:00:36.500000	-0.29238000000000003
0 days 00:00:36.510000	-0.313646
0 days 00:00:36.520000	-0.335565
0 days 00:00:36.530000	-0.364082
0 days 00:00:36.540000	-0.396073
0 days 00:00:36.550000	-0.432497
0 days 00:00:36.560000	-0.467639
0 days 00:00:36.570000	-0.506575
0 days 00:00:36.580000	-0.545528
0 days 00:00:36.590000	-0.578913
0 days 00:00:36.600000	-0.617777
0 days 00:00:36.610000	-0.6496390000000001
0 days 00:00:36.620000	-0.677193
0 days 00:00:36.630000	-0.699236
0 days 00:00:36.640000	-0.7259140000000001
0 days 00:00:36.650000	-0.747123
0 days 00:00:36.660000	-0.771309
0 days 00:00:36.670000	-0.791155
0 days 00:00:36.680000	-0.802148
0 days 00:00:36.690000	-0.81483
0 days 00:00:36.700000	-0.8251299999999999
0 days 00:00:36.710000	-0.82204
0 days 00:00:36.720000	-0.807116
0 days 00:00:36.730000	-0.793552
0 days 00:00:36.740000	-0.7805350000000001
0 days 00:00:36.750000	-0.779245
0 days 00:00:36.760000	-0.781834
0 days 00:00:36.770000	-0.770204
0 days 00:00:36.780000	-0.72841
0 days 00:00:36.790000	-0.634825
0 days 00:00:36.800000	-0.445388
0 days 00:00:36.810000	-0.109883
0 days 00:00:36.820000	0.275226
0 days 00:00:36.830000	0.635356
0 days 00:00:36.840000	0.97564
0 days 00:00:36.850000	1.3216299999999999
0 days 00:00:36.860000	1.616414
0 days 00:00:36.870000	1.841588
0 days 00:00:36.880000	1.9714200000000002
0 days 00:00:36.890000	2.033196
0 days 00:00:36.900000	2.0123900000000003
0 days 00:00:36.910000	1.908912
0 days 00:00:36.920000	1.7369310000000002
0 days 00:00:36.930000	1.564434
0 days 00:00:36.940000	1.4605489999999999
0 days 00:00:36.950000	1.1885370000000002
0 days 00:00:36.960000	0.9573510000000001
0 days 00:00:36.970000	0.872375
0 days 00:00:36.980000	0.795754
0 days 00:00:36.990000	0.738951
0 days 00:00:37	0.74046
0 days 00:00:37.010000	0.72935
0 days 00:00:37.020000	0.776904
0 days 00:00:37.030000	0.8785280000000001
0 days 00:00:37.040000	0.8542860000000001
0 days 00:00:37.050000	1.0244389999999999
0 days 00:00:37.060000	1.207268
0 days 00:00:37.070000	1.315827
0 days 00:00:37.080000	1.3504530000000001
0 days 00:00:37.090000	1.393017
0 days 00:00:37.100000	1.500448
0 days 00:00:37.110000	1.613635
0 days 00:00:37.120000	1.6760830000000002
0 days 00:00:37.130000	1.702243
0 days 00:00:37.140000	1.6977380000000002
0 days 00:00:37.150000	1.6819790000000001
0 days 00:00:37.160000	1.6450310000000001
0 days 00:00:37.170000	1.597866
0 days 00:00:37.180000	1.545159
0 days 00:00:37.190000	1.5262360000000001
0 days 00:00:37.200000	1.536335
0 days 00:00:37.210000	1.546504
0 days 00:00:37.220000	1.526483
0 days 00:00:37.230000	1.459473
0 days 00:00:37.240000	1.353979
0 days 00:00:37.250000	1.2400280000000001
0 days 00:00:37.260000	1.153144
0 days 00:00:37.270000	1.092392
0 days 00:00:37.280000	1.061568
0 days 00:00:37.290000	1.0495709999999998
0 days 00:00:37.300000	1.040522
0 days 00:00:37.310000	1.049815
0 days 00:00:37.320000	1.112937
0 days 00:00:37.330000	1.192461
0 days 00:00:37.340000	1.268928
0 days 00:00:37.350000	1.335135
0 days 00:00:37.360000	1.377422
0 days 00:00:37.370000	1.367103
0 days 00:00:37.380000	1.289066
0 days 00:00:37.390000	1.147977
0 days 00:00:37.400000	0.9652860000000001
0 days 00:00:37.410000	0.741488
0 days 00:00:37.420000	0.49624399999999996
0 days 00:00:37.430000	0.21895
0 days 00:00:37.440000	-0.25621
0 days 00:00:37.450000	-1.137274
0 days 00:00:37.460000	-1.893792
0 days 00:00:37.470000	-1.628643
0 days 00:00:37.480000	-1.423011
0 days 00:00:37.490000	-1.7866650000000002
0 days 00:00:37.500000	-2.334478
0 days 00:00:37.510000	-2.269421
0 days 00:00:37.520000	-1.9661650000000002
0 days 00:00:37.530000	-1.691071
0 days 00:00:37.540000	-1.209156
0 days 00:00:37.550000	-0.657149
0 days 00:00:37.560000	-0.381758
0 days 00:00:37.570000	-0.16810999999999998
0 days 00:00:37.580000	-0.12339000000000001
0 days 00:00:37.590000	-0.17910399999999999
0 days 00:00:37.600000	-0.22613899999999998
0 days 00:00:37.610000	-0.146312
0 days 00:00:37.620000	0.01292
0 days 00:00:37.630000	0.063565
0 days 00:00:37.640000	0.082785
0 days 00:00:37.650000	0.083352
0 days 00:00:37.660000	0.08239199999999999
0 days 00:00:37.670000	0.09741799999999999
0 days 00:00:37.680000	0.10199
0 days 00:00:37.690000	0.098606
0 days 00:00:37.700000	0.093831
0 days 00:00:37.710000	0.10589200000000001
0 days 00:00:37.720000	0.113228
0 days 00:00:37.730000	0.11158299999999999
0 days 00:00:37.740000	0.113284
0 days 00:00:37.750000	0.11616099999999999
0 days 00:00:37.760000	0.108076
0 days 00:00:37.770000	0.099606
0 days 00:00:37.780000	0.08566
0 days 00:00:37.790000	0.071723
0 days 00:00:37.800000	0.054072
0 days 00:00:37.810000	0.036036
0 days 00:00:37.820000	0.02147
0 days 00:00:37.830000	0.011623
0 days 00:00:37.840000	0.000194
0 days 00:00:37.850000	-0.008781
0 days 00:00:37.860000	-0.020116
0 days 00:00:37.870000	-0.027727999999999996
0 days 00:00:37.880000	-0.035543
0 days 00:00:37.890000	-0.047067000000000005
0 days 00:00:37.900000	-0.05310499999999999
0 days 00:00:37.910000	-0.056825
0 days 00:00:37.920000	-0.061224
0 days 00:00:37.930000	-0.066689
0 days 00:00:37.940000	-0.072363
0 days 00:00:37.950000	-0.078419
0 days 00:00:37.960000	-0.082399
0 days 00:00:37.970000	-0.08757899999999999
0 days 00:00:37.980000	-0.09704
0 days 00:00:37.990000	-0.107964
0 days 00:00:38	-0.113134
0 days 00:00:38.010000	-0.12503399999999998
0 days 00:00:38.020000	-0.135175
0 days 00:00:38.030000	-0.149029
0 days 00:00:38.040000	-0.16266
0 days 00:00:38.050000	-0.190664
0 days 00:00:38.060000	-0.21364899999999998
0 days 00:00:38.070000	-0.226608
0 days 00:00:38.080000	-0.24843200000000001
0 days 00:00:38.090000	-0.273762
0 days 00:00:38.100000	-0.29294000000000003
0 days 00:00:38.110000	-0.312898
0 days 00:00:38.120000	-0.341887
0 days 00:00:38.130000	-0.371132
0 days 00:00:38.140000	-0.395999
0 days 00:00:38.150000	-0.41255299999999995
0 days 00:00:38.160000	-0.428996
0 days 00:00:38.170000	-0.43131400000000003
0 days 00:00:38.180000	-0.42199200000000003
0 days 00:00:38.190000	-0.410361
0 days 00:00:38.200000	-0.403528
0 days 00:00:38.210000	-0.38854
0 days 00:00:38.220000	-0.38316
0 days 00:00:38.230000	-0.371805
0 days 00:00:38.240000	-0.360668
0 days 00:00:38.250000	-0.360111
0 days 00:00:38.260000	-0.354298
0 days 00:00:38.270000	-0.354403
0 days 00:00:38.280000	-0.362196
0 days 00:00:38.290000	-0.37241399999999997
0 days 00:00:38.300000	-0.37364200000000003
0 days 00:00:38.310000	-0.378207
0 days 00:00:38.320000	-0.379114
0 days 00:00:38.330000	-0.376402
0 days 00:00:38.340000	-0.39015700000000003
0 days 00:00:38.350000	-0.41940299999999997
0 days 00:00:38.360000	-0.45685699999999996
0 days 00:00:38.370000	-0.494026
0 days 00:00:38.380000	-0.530903
0 days 00:00:38.390000	-0.555574
0 days 00:00:38.400000	-0.577738
0 days 00:00:38.410000	-0.592569
0 days 00:00:38.420000	-0.601287
0 days 00:00:38.430000	-0.6032489999999999
0 days 00:00:38.440000	-0.597657
0 days 00:00:38.450000	-0.582666
0 days 00:00:38.460000	-0.562395
0 days 00:00:38.470000	-0.538241
0 days 00:00:38.480000	-0.506694
0 days 00:00:38.490000	-0.475146
0 days 00:00:38.500000	-0.43441499999999994
0 days 00:00:38.510000	-0.396313
0 days 00:00:38.520000	-0.355145
0 days 00:00:38.530000	-0.313382
0 days 00:00:38.540000	-0.258251
0 days 00:00:38.550000	-0.190234
0 days 00:00:38.560000	-0.12441500000000001
0 days 00:00:38.570000	-0.049859
0 days 00:00:38.580000	0.025099
0 days 00:00:38.590000	0.096845
0 days 00:00:38.600000	0.160912
0 days 00:00:38.610000	0.21345100000000003
0 days 00:00:38.620000	0.260316
0 days 00:00:38.630000	0.30191999999999997
0 days 00:00:38.640000	0.331753
0 days 00:00:38.650000	0.347586
0 days 00:00:38.660000	0.345815
0 days 00:00:38.670000	0.334971
0 days 00:00:38.680000	0.308067
0 days 00:00:38.690000	0.273912
0 days 00:00:38.700000	0.226131
0 days 00:00:38.710000	0.184227
0 days 00:00:38.720000	0.136844
0 days 00:00:38.730000	0.088135
0 days 00:00:38.740000	0.042599
0 days 00:00:38.750000	0.014384000000000001
0 days 00:00:38.760000	0.004053
0 days 00:00:38.770000	0.00797
0 days 00:00:38.780000	0.029483999999999996
0 days 00:00:38.790000	0.058471
0 days 00:00:38.800000	0.090748
0 days 00:00:38.810000	0.119545
0 days 00:00:38.820000	0.14059000000000002
0 days 00:00:38.830000	0.144749
0 days 00:00:38.840000	0.138853
0 days 00:00:38.850000	0.09992999999999999
0 days 00:00:38.860000	0.035688
0 days 00:00:38.870000	-0.050501
0 days 00:00:38.880000	-0.143973
0 days 00:00:38.890000	-0.24672600000000003
0 days 00:00:38.900000	-0.34879299999999996
0 days 00:00:38.910000	-0.44556
0 days 00:00:38.920000	-0.540234
0 days 00:00:38.930000	-0.633192
0 days 00:00:38.940000	-0.7257600000000001
0 days 00:00:38.950000	-0.810603
0 days 00:00:38.960000	-0.8904790000000001
0 days 00:00:38.970000	-0.9656299999999999
0 days 00:00:38.980000	-1.0289469999999998
0 days 00:00:38.990000	-1.085072
0 days 00:00:39	-1.144978
0 days 00:00:39.010000	-1.190468
0 days 00:00:39.020000	-1.236774
0 days 00:00:39.030000	-1.2688540000000001
0 days 00:00:39.040000	-1.2896219999999998
0 days 00:00:39.050000	-1.298734
0 days 00:00:39.060000	-1.301715
0 days 00:00:39.070000	-1.287899
0 days 00:00:39.080000	-1.275801
0 days 00:00:39.090000	-1.262451
0 days 00:00:39.100000	-1.235454
0 days 00:00:39.110000	-1.195402
0 days 00:00:39.120000	-1.145618
0 days 00:00:39.130000	-1.0905559999999999
0 days 00:00:39.140000	-1.045299
0 days 00:00:39.150000	-0.9954040000000001
0 days 00:00:39.160000	-0.9402229999999999
0 days 00:00:39.170000	-0.8948719999999999
0 days 00:00:39.180000	-0.836347
0 days 00:00:39.190000	-0.7834979999999999
0 days 00:00:39.200000	-0.732981
0 days 00:00:39.210000	-0.6913779999999999
0 days 00:00:39.220000	-0.654597
0 days 00:00:39.230000	-0.626893
0 days 00:00:39.240000	-0.607308
0 days 00:00:39.250000	-0.5663060000000001
0 days 00:00:39.260000	-0.488888
0 days 00:00:39.270000	-0.360768
0 days 00:00:39.280000	-0.160302
0 days 00:00:39.290000	0.033727999999999994
0 days 00:00:39.300000	0.257542
0 days 00:00:39.310000	0.49637600000000004
0 days 00:00:39.320000	0.7170489999999999
0 days 00:00:39.330000	0.9269430000000001
0 days 00:00:39.340000	1.09443
0 days 00:00:39.350000	1.211341
0 days 00:00:39.360000	1.287507
0 days 00:00:39.370000	1.306884
0 days 00:00:39.380000	1.306445
0 days 00:00:39.390000	1.337169
0 days 00:00:39.400000	1.291407
0 days 00:00:39.410000	1.180334
0 days 00:00:39.420000	1.08321
0 days 00:00:39.430000	0.997455
0 days 00:00:39.440000	0.917341
0 days 00:00:39.450000	0.856665
0 days 00:00:39.460000	0.8380290000000001
0 days 00:00:39.470000	0.847043
0 days 00:00:39.480000	0.8724799999999999
0 days 00:00:39.490000	0.9021309999999999
0 days 00:00:39.500000	0.966678
0 days 00:00:39.510000	1.003082
0 days 00:00:39.520000	1.0447520000000001
0 days 00:00:39.530000	1.116567
0 days 00:00:39.540000	1.190279
0 days 00:00:39.550000	1.193335
0 days 00:00:39.560000	1.140599
0 days 00:00:39.570000	1.193741
0 days 00:00:39.580000	1.331258
0 days 00:00:39.590000	1.437531
0 days 00:00:39.600000	1.526791
0 days 00:00:39.610000	1.616903
0 days 00:00:39.620000	1.710779
0 days 00:00:39.630000	1.7731919999999999
0 days 00:00:39.640000	1.8267919999999997
0 days 00:00:39.650000	1.864064
0 days 00:00:39.660000	1.894152
0 days 00:00:39.670000	1.91618
0 days 00:00:39.680000	1.9280540000000002
0 days 00:00:39.690000	1.9216990000000003
0 days 00:00:39.700000	1.898696
0 days 00:00:39.710000	1.856991
0 days 00:00:39.720000	1.7757049999999999
0 days 00:00:39.730000	1.6370879999999999
0 days 00:00:39.740000	1.44084
0 days 00:00:39.750000	1.2013340000000001
0 days 00:00:39.760000	0.9468209999999999
0 days 00:00:39.770000	0.722615
0 days 00:00:39.780000	0.531767
0 days 00:00:39.790000	0.43280100000000005
0 days 00:00:39.800000	0.394049
0 days 00:00:39.810000	0.36093600000000003
0 days 00:00:39.820000	0.329867
0 days 00:00:39.830000	0.085122
0 days 00:00:39.840000	-0.459725
0 days 00:00:39.850000	-1.210041
0 days 00:00:39.860000	-1.8343939999999999
0 days 00:00:39.870000	-1.406676
0 days 00:00:39.880000	-0.183856
0 days 00:00:39.890000	-0.986274
0 days 00:00:39.900000	-0.507085
0 days 00:00:39.910000	0.506365
0 days 00:00:39.920000	0.069893
0 days 00:00:39.930000	-0.086424
0 days 00:00:39.940000	-0.243709
0 days 00:00:39.950000	-0.152535
0 days 00:00:39.960000	-0.110202
0 days 00:00:39.970000	-0.05291799999999999
0 days 00:00:39.980000	9e-06
0 days 00:00:39.990000	0.044754
0 days 00:00:40	0.079542
0 days 00:00:40.010000	0.083135
0 days 00:00:40.020000	0.052671
0 days 00:00:40.030000	0.029532
0 days 00:00:40.040000	-0.0061270000000000005
0 days 00:00:40.050000	-0.05388099999999999
0 days 00:00:40.060000	-0.076296
0 days 00:00:40.070000	-0.087417
0 days 00:00:40.080000	-0.087974
0 days 00:00:40.090000	-0.0908
0 days 00:00:40.100000	-0.09880900000000001
0 days 00:00:40.110000	-0.113396
0 days 00:00:40.120000	-0.154053
0 days 00:00:40.130000	-0.197792
0 days 00:00:40.140000	-0.248275
0 days 00:00:40.150000	-0.294894
0 days 00:00:40.160000	-0.335217
0 days 00:00:40.170000	-0.363309
0 days 00:00:40.180000	-0.392527
0 days 00:00:40.190000	-0.419709
0 days 00:00:40.200000	-0.452216
0 days 00:00:40.210000	-0.493363
0 days 00:00:40.220000	-0.540032
0 days 00:00:40.230000	-0.591436
0 days 00:00:40.240000	-0.637847
0 days 00:00:40.250000	-0.687017
0 days 00:00:40.260000	-0.7312850000000001
0 days 00:00:40.270000	-0.770402
0 days 00:00:40.280000	-0.787528
0 days 00:00:40.290000	-0.793432
0 days 00:00:40.300000	-0.791316
0 days 00:00:40.310000	-0.7788579999999999
0 days 00:00:40.320000	-0.773104
0 days 00:00:40.330000	-0.766822
0 days 00:00:40.340000	-0.7620560000000001
0 days 00:00:40.350000	-0.762592
0 days 00:00:40.360000	-0.768556
0 days 00:00:40.370000	-0.776349
0 days 00:00:40.380000	-0.795949
0 days 00:00:40.390000	-0.817344
0 days 00:00:40.400000	-0.852676
0 days 00:00:40.410000	-0.8749709999999999
0 days 00:00:40.420000	-0.8864690000000001
0 days 00:00:40.430000	-0.8891120000000001
0 days 00:00:40.440000	-0.8680700000000001
0 days 00:00:40.450000	-0.8478899999999999
0 days 00:00:40.460000	-0.81596
0 days 00:00:40.470000	-0.779691
0 days 00:00:40.480000	-0.730665
0 days 00:00:40.490000	-0.680705
0 days 00:00:40.500000	-0.622216
0 days 00:00:40.510000	-0.561308
0 days 00:00:40.520000	-0.7603479999999999
0 days 00:00:40.530000	-0.393953
0 days 00:00:40.540000	-0.374817
0 days 00:00:40.550000	-0.45126000000000005
0 days 00:00:40.560000	-0.351917
0 days 00:00:40.570000	-0.373573
0 days 00:00:40.580000	-0.308103
0 days 00:00:40.590000	-0.286777
0 days 00:00:40.600000	-0.25049899999999997
0 days 00:00:40.610000	-0.21633899999999998
0 days 00:00:40.620000	-0.17995899999999998
0 days 00:00:40.630000	-0.15190599999999999
0 days 00:00:40.640000	-0.132472
0 days 00:00:40.650000	-0.12453099999999999
0 days 00:00:40.660000	-0.12397999999999999
0 days 00:00:40.670000	-0.129408
0 days 00:00:40.680000	-0.138435
0 days 00:00:40.690000	-0.153276
0 days 00:00:40.700000	-0.16128
0 days 00:00:40.710000	-0.18002200000000002
0 days 00:00:40.720000	-0.19451300000000002
0 days 00:00:40.730000	-0.20905
0 days 00:00:40.740000	-0.218513
0 days 00:00:40.750000	-0.22963899999999998
0 days 00:00:40.760000	-0.242229
0 days 00:00:40.770000	-0.248126
0 days 00:00:40.780000	-0.26258400000000004
0 days 00:00:40.790000	-0.263696
0 days 00:00:40.800000	-0.265499
0 days 00:00:40.810000	-0.26337
0 days 00:00:40.820000	-0.25648000000000004
0 days 00:00:40.830000	-0.248454
0 days 00:00:40.840000	-0.23881599999999997
0 days 00:00:40.850000	-0.232329
0 days 00:00:40.860000	-0.223169
0 days 00:00:40.870000	-0.20694099999999999
0 days 00:00:40.880000	-0.19230799999999998
0 days 00:00:40.890000	-0.170355
0 days 00:00:40.900000	-0.143496
0 days 00:00:40.910000	-0.10720999999999999
0 days 00:00:40.920000	-0.082301
0 days 00:00:40.930000	-0.06983099999999999
0 days 00:00:40.940000	-0.088115
0 days 00:00:40.950000	-0.118086
0 days 00:00:40.960000	-0.154847
0 days 00:00:40.970000	-0.183134
0 days 00:00:40.980000	-0.20943
0 days 00:00:40.990000	-0.229496
0 days 00:00:41	-0.232004
0 days 00:00:41.010000	-0.229913
0 days 00:00:41.020000	-0.211992
0 days 00:00:41.030000	-0.177089
0 days 00:00:41.040000	-0.133602
0 days 00:00:41.050000	-0.088679
0 days 00:00:41.060000	-0.039066000000000004
0 days 00:00:41.070000	0.007272
0 days 00:00:41.080000	0.045744
0 days 00:00:41.090000	0.068159
0 days 00:00:41.100000	0.072615
0 days 00:00:41.110000	0.063873
0 days 00:00:41.120000	0.04047
0 days 00:00:41.130000	0.00915
0 days 00:00:41.140000	-0.024288
0 days 00:00:41.150000	-0.058655
0 days 00:00:41.160000	-0.088434
0 days 00:00:41.170000	-0.115904
0 days 00:00:41.180000	-0.144868
0 days 00:00:41.190000	-0.168728
0 days 00:00:41.200000	-0.192832
0 days 00:00:41.210000	-0.213245
0 days 00:00:41.220000	-0.229805
0 days 00:00:41.230000	-0.23673400000000003
0 days 00:00:41.240000	-0.242812
0 days 00:00:41.250000	-0.244259
0 days 00:00:41.260000	-0.24831199999999998
0 days 00:00:41.270000	-0.25317399999999995
0 days 00:00:41.280000	-0.25766999999999995
0 days 00:00:41.290000	-0.26757800000000004
0 days 00:00:41.300000	-0.28375300000000003
0 days 00:00:41.310000	-0.29781599999999997
0 days 00:00:41.320000	-0.31576
0 days 00:00:41.330000	-0.330814
0 days 00:00:41.340000	-0.34830300000000003
0 days 00:00:41.350000	-0.35954
0 days 00:00:41.360000	-0.37006500000000003
0 days 00:00:41.370000	-0.372375
0 days 00:00:41.380000	-0.375415
0 days 00:00:41.390000	-0.370234
0 days 00:00:41.400000	-0.36185900000000004
0 days 00:00:41.410000	-0.361152
0 days 00:00:41.420000	-0.35901900000000003
0 days 00:00:41.430000	-0.3503
0 days 00:00:41.440000	-0.350786
0 days 00:00:41.450000	-0.354902
0 days 00:00:41.460000	-0.360634
0 days 00:00:41.470000	-0.36595
0 days 00:00:41.480000	-0.381247
0 days 00:00:41.490000	-0.401764
0 days 00:00:41.500000	-0.42083400000000004
0 days 00:00:41.510000	-0.43871000000000004
0 days 00:00:41.520000	-0.455074
0 days 00:00:41.530000	-0.471025
0 days 00:00:41.540000	-0.480271
0 days 00:00:41.550000	-0.495313
0 days 00:00:41.560000	-0.507409
0 days 00:00:41.570000	-0.518567
0 days 00:00:41.580000	-0.523684
0 days 00:00:41.590000	-0.530184
0 days 00:00:41.600000	-0.5307270000000001
0 days 00:00:41.610000	-0.5341560000000001
0 days 00:00:41.620000	-0.537295
0 days 00:00:41.630000	-0.5393319999999999
0 days 00:00:41.640000	-0.539942
0 days 00:00:41.650000	-0.551872
0 days 00:00:41.660000	-0.571419
0 days 00:00:41.670000	-0.588298
0 days 00:00:41.680000	-0.6071270000000001
0 days 00:00:41.690000	-0.627707
0 days 00:00:41.700000	-0.646015
0 days 00:00:41.710000	-0.661463
0 days 00:00:41.720000	-0.6641520000000001
0 days 00:00:41.730000	-0.664934
0 days 00:00:41.740000	-0.687569
0 days 00:00:41.750000	-0.700975
0 days 00:00:41.760000	-0.708433
0 days 00:00:41.770000	-0.700988
0 days 00:00:41.780000	-0.656821
0 days 00:00:41.790000	-0.585346
0 days 00:00:41.800000	-0.358188
0 days 00:00:41.810000	0.019499000000000002
0 days 00:00:41.820000	0.425252
0 days 00:00:41.830000	0.803688
0 days 00:00:41.840000	1.1409639999999999
0 days 00:00:41.850000	1.40741
0 days 00:00:41.860000	1.634816
0 days 00:00:41.870000	1.7954860000000001
0 days 00:00:41.880000	1.8547930000000001
0 days 00:00:41.890000	1.8399729999999999
0 days 00:00:41.900000	1.7378369999999999
0 days 00:00:41.910000	1.5820450000000001
0 days 00:00:41.920000	1.412798
0 days 00:00:41.930000	1.258251
0 days 00:00:41.940000	1.1158379999999999
0 days 00:00:41.950000	0.983391
0 days 00:00:41.960000	0.8678879999999999
0 days 00:00:41.970000	0.781489
0 days 00:00:41.980000	0.717522
0 days 00:00:41.990000	0.68377
0 days 00:00:42	0.674373
0 days 00:00:42.010000	0.69471
0 days 00:00:42.020000	0.745292
0 days 00:00:42.030000	0.813137
0 days 00:00:42.040000	0.859927
0 days 00:00:42.050000	0.948842
0 days 00:00:42.060000	1.0359
0 days 00:00:42.070000	1.0833110000000001
0 days 00:00:42.080000	1.137737
0 days 00:00:42.090000	1.177392
0 days 00:00:42.100000	1.198677
0 days 00:00:42.110000	1.223462
0 days 00:00:42.120000	1.25112
0 days 00:00:42.130000	1.267544
0 days 00:00:42.140000	1.280983
0 days 00:00:42.150000	1.2771190000000001
0 days 00:00:42.160000	1.277743
0 days 00:00:42.170000	1.31434
0 days 00:00:42.180000	1.349101
0 days 00:00:42.190000	1.404261
0 days 00:00:42.200000	1.47298
0 days 00:00:42.210000	1.576654
0 days 00:00:42.220000	1.6997799999999998
0 days 00:00:42.230000	1.7829130000000002
0 days 00:00:42.240000	1.827236
0 days 00:00:42.250000	1.842728
0 days 00:00:42.260000	1.852109
0 days 00:00:42.270000	1.859403
0 days 00:00:42.280000	1.8559720000000002
0 days 00:00:42.290000	1.8299759999999998
0 days 00:00:42.300000	1.781996
0 days 00:00:42.310000	1.721061
0 days 00:00:42.320000	1.649202
0 days 00:00:42.330000	1.567477
0 days 00:00:42.340000	1.468301
0 days 00:00:42.350000	1.354085
0 days 00:00:42.360000	1.226613
0 days 00:00:42.370000	1.073167
0 days 00:00:42.380000	0.9121090000000001
0 days 00:00:42.390000	0.779863
0 days 00:00:42.400000	0.704449
0 days 00:00:42.410000	0.6861619999999999
0 days 00:00:42.420000	0.717888
0 days 00:00:42.430000	0.786356
0 days 00:00:42.440000	0.842727
0 days 00:00:42.450000	0.842827
0 days 00:00:42.460000	0.7776489999999999
0 days 00:00:42.470000	0.645278
0 days 00:00:42.480000	0.442884
0 days 00:00:42.490000	-0.11876500000000001
0 days 00:00:42.500000	-1.208862
0 days 00:00:42.510000	-2.0762560000000003
0 days 00:00:42.520000	-1.6033600000000001
0 days 00:00:42.530000	-1.689302
0 days 00:00:42.540000	-2.413767
0 days 00:00:42.550000	-2.058928
0 days 00:00:42.560000	-0.6707270000000001
0 days 00:00:42.570000	0.530871
0 days 00:00:42.580000	0.18667899999999998
0 days 00:00:42.590000	0.098467
0 days 00:00:42.600000	-0.11280699999999999
0 days 00:00:42.610000	-0.12131099999999999
0 days 00:00:42.620000	-0.097666
0 days 00:00:42.630000	-0.071618
0 days 00:00:42.640000	-0.020122
0 days 00:00:42.650000	0.033027999999999995
0 days 00:00:42.660000	0.043279000000000005
0 days 00:00:42.670000	0.052933
0 days 00:00:42.680000	0.073148
0 days 00:00:42.690000	0.074791
0 days 00:00:42.700000	0.093085
0 days 00:00:42.710000	0.078238
0 days 00:00:42.720000	0.073211
0 days 00:00:42.730000	0.058646000000000004
0 days 00:00:42.740000	0.052823
0 days 00:00:42.750000	0.057767
0 days 00:00:42.760000	0.064919
0 days 00:00:42.770000	0.077596
0 days 00:00:42.780000	0.074741
0 days 00:00:42.790000	0.069221
0 days 00:00:42.800000	0.054167999999999994
0 days 00:00:42.810000	0.040632999999999996
0 days 00:00:42.820000	0.029055
0 days 00:00:42.830000	0.01899
0 days 00:00:42.840000	0.015262999999999999
0 days 00:00:42.850000	0.005703
0 days 00:00:42.860000	-0.00415
0 days 00:00:42.870000	-0.014884999999999999
0 days 00:00:42.880000	-0.020503
0 days 00:00:42.890000	-0.030719
0 days 00:00:42.900000	-0.0388
0 days 00:00:42.910000	-0.047901
0 days 00:00:42.920000	-0.054384
0 days 00:00:42.930000	-0.057446000000000004
0 days 00:00:42.940000	-0.061863999999999995
0 days 00:00:42.950000	-0.069781
0 days 00:00:42.960000	-0.084225
0 days 00:00:42.970000	-0.10004099999999999
0 days 00:00:42.980000	-0.12016700000000001
0 days 00:00:42.990000	-0.138525
0 days 00:00:43	-0.156521
0 days 00:00:43.010000	-0.188174
0 days 00:00:43.020000	-0.220563
0 days 00:00:43.030000	-0.25145700000000004
0 days 00:00:43.040000	-0.278403
0 days 00:00:43.050000	-0.30456
0 days 00:00:43.060000	-0.332375
0 days 00:00:43.070000	-0.359836
0 days 00:00:43.080000	-0.38857800000000003
0 days 00:00:43.090000	-0.418025
0 days 00:00:43.100000	-0.447295
0 days 00:00:43.110000	-0.464337
0 days 00:00:43.120000	-0.48434499999999997
0 days 00:00:43.130000	-0.49101300000000003
0 days 00:00:43.140000	-0.498065
0 days 00:00:43.150000	-0.502607
0 days 00:00:43.160000	-0.511038
0 days 00:00:43.170000	-0.513467
0 days 00:00:43.180000	-0.5084569999999999
0 days 00:00:43.190000	-0.496511
0 days 00:00:43.200000	-0.486278
0 days 00:00:43.210000	-0.469553
0 days 00:00:43.220000	-0.450441
0 days 00:00:43.230000	-0.43372299999999997
0 days 00:00:43.240000	-0.414058
0 days 00:00:43.250000	-0.396507
0 days 00:00:43.260000	-0.373665
0 days 00:00:43.270000	-0.342991
0 days 00:00:43.280000	-0.313395
0 days 00:00:43.290000	-0.291464
0 days 00:00:43.300000	-0.29125100000000004
0 days 00:00:43.310000	-0.316985
0 days 00:00:43.320000	-0.381884
0 days 00:00:43.330000	-0.167766
0 days 00:00:43.340000	-0.66802
0 days 00:00:43.350000	-0.474501
0 days 00:00:43.360000	-0.573708
0 days 00:00:43.370000	-0.56529
0 days 00:00:43.380000	-0.5831649999999999
0 days 00:00:43.390000	-0.586625
0 days 00:00:43.400000	-0.594835
0 days 00:00:43.410000	-0.60263
0 days 00:00:43.420000	-0.6132989999999999
0 days 00:00:43.430000	-0.616188
0 days 00:00:43.440000	-0.614012
0 days 00:00:43.450000	-0.615915
0 days 00:00:43.460000	-0.61269
0 days 00:00:43.470000	-0.6129760000000001
0 days 00:00:43.480000	-0.607595
0 days 00:00:43.490000	-0.586287
0 days 00:00:43.500000	-0.5602729999999999
0 days 00:00:43.510000	-0.52144
0 days 00:00:43.520000	-0.48055
0 days 00:00:43.530000	-0.433895
0 days 00:00:43.540000	-0.386365
0 days 00:00:43.550000	-0.34063499999999997
0 days 00:00:43.560000	-0.291981
0 days 00:00:43.570000	-0.248298
0 days 00:00:43.580000	-0.20591500000000001
0 days 00:00:43.590000	-0.15873099999999998
0 days 00:00:43.600000	-0.114166
0 days 00:00:43.610000	-0.071301
0 days 00:00:43.620000	-0.030913
0 days 00:00:43.630000	0.005635
0 days 00:00:43.640000	0.036739999999999995
0 days 00:00:43.650000	0.069451
0 days 00:00:43.660000	0.096198
0 days 00:00:43.670000	0.13098900000000002
0 days 00:00:43.680000	0.162449
0 days 00:00:43.690000	0.192699
0 days 00:00:43.700000	0.20759
0 days 00:00:43.710000	0.21745100000000003
0 days 00:00:43.720000	0.225534
0 days 00:00:43.730000	0.229616
0 days 00:00:43.740000	0.22495900000000002
0 days 00:00:43.750000	0.18642899999999998
0 days 00:00:43.760000	0.119189
0 days 00:00:43.770000	0.040258999999999996
0 days 00:00:43.780000	-0.038451
0 days 00:00:43.790000	-0.11636500000000001
0 days 00:00:43.800000	-0.177511
0 days 00:00:43.810000	-0.23629899999999998
0 days 00:00:43.820000	-0.278934
0 days 00:00:43.830000	-0.319315
0 days 00:00:43.840000	-0.36097199999999996
0 days 00:00:43.850000	-0.41348900000000005
0 days 00:00:43.860000	-0.466919
0 days 00:00:43.870000	-0.527967
0 days 00:00:43.880000	-0.586385
0 days 00:00:43.890000	-0.64504
0 days 00:00:43.900000	-0.699679
0 days 00:00:43.910000	-0.7531329999999999
0 days 00:00:43.920000	-0.8085939999999999
0 days 00:00:43.930000	-0.856193
0 days 00:00:43.940000	-0.890491
0 days 00:00:43.950000	-0.914694
0 days 00:00:43.960000	-0.9291969999999999
0 days 00:00:43.970000	-0.9229229999999999
0 days 00:00:43.980000	-0.903932
0 days 00:00:43.990000	-0.877022
0 days 00:00:44	-0.843231
0 days 00:00:44.010000	-0.800655
0 days 00:00:44.020000	-0.762506
0 days 00:00:44.030000	-0.731499
0 days 00:00:44.040000	-0.697254
0 days 00:00:44.050000	-0.6641739999999999
0 days 00:00:44.060000	-0.627821
0 days 00:00:44.070000	-0.602267
0 days 00:00:44.080000	-0.578715
0 days 00:00:44.090000	-0.559246
0 days 00:00:44.100000	-0.536999
0 days 00:00:44.110000	-0.527021
0 days 00:00:44.120000	-0.522105
0 days 00:00:44.130000	-0.531067
0 days 00:00:44.140000	-0.530329
0 days 00:00:44.150000	-0.535994
0 days 00:00:44.160000	-0.542516
0 days 00:00:44.170000	-0.562099
0 days 00:00:44.180000	-0.577004
0 days 00:00:44.190000	-0.596815
0 days 00:00:44.200000	-0.610795
0 days 00:00:44.210000	-0.630484
0 days 00:00:44.220000	-0.65249
0 days 00:00:44.230000	-0.677241
0 days 00:00:44.240000	-0.7027220000000001
0 days 00:00:44.250000	-0.721598
0 days 00:00:44.260000	-0.710828
0 days 00:00:44.270000	-0.630282
0 days 00:00:44.280000	-0.45512700000000006
0 days 00:00:44.290000	-0.22052399999999997
0 days 00:00:44.300000	0.042232
0 days 00:00:44.310000	0.332473
0 days 00:00:44.320000	0.615596
0 days 00:00:44.330000	0.8735879999999999
0 days 00:00:44.340000	1.107528
0 days 00:00:44.350000	1.31834
0 days 00:00:44.360000	1.484759
0 days 00:00:44.370000	1.5698
0 days 00:00:44.380000	1.578963
0 days 00:00:44.390000	1.5220200000000002
0 days 00:00:44.400000	1.4421620000000002
0 days 00:00:44.410000	1.345113
0 days 00:00:44.420000	1.216925
0 days 00:00:44.430000	1.127074
0 days 00:00:44.440000	1.01301
0 days 00:00:44.450000	0.887553
0 days 00:00:44.460000	0.8176359999999999
0 days 00:00:44.470000	0.7682640000000001
0 days 00:00:44.480000	0.752794
0 days 00:00:44.490000	0.769958
0 days 00:00:44.500000	0.7865260000000001
0 days 00:00:44.510000	0.817311
0 days 00:00:44.520000	0.8775059999999999
0 days 00:00:44.530000	0.9577110000000001
0 days 00:00:44.540000	1.05481
0 days 00:00:44.550000	1.165801
0 days 00:00:44.560000	1.273476
0 days 00:00:44.570000	1.346912
0 days 00:00:44.580000	1.455967
0 days 00:00:44.590000	1.559272
0 days 00:00:44.600000	1.664793
0 days 00:00:44.610000	1.75417
0 days 00:00:44.620000	1.796405
0 days 00:00:44.630000	1.816416
0 days 00:00:44.640000	1.821289
0 days 00:00:44.650000	1.8139169999999998
0 days 00:00:44.660000	1.798414
0 days 00:00:44.670000	1.7755279999999998
0 days 00:00:44.680000	1.7442939999999998
0 days 00:00:44.690000	1.698811
0 days 00:00:44.700000	1.619038
0 days 00:00:44.710000	1.5254290000000001
0 days 00:00:44.720000	1.399254
0 days 00:00:44.730000	1.2515290000000001
0 days 00:00:44.740000	1.095164
0 days 00:00:44.750000	0.9545040000000001
0 days 00:00:44.760000	0.8489459999999999
0 days 00:00:44.770000	0.765868
0 days 00:00:44.780000	0.706799
0 days 00:00:44.790000	0.687455
0 days 00:00:44.800000	0.716513
0 days 00:00:44.810000	0.8310629999999999
0 days 00:00:44.820000	1.021551
0 days 00:00:44.830000	1.21967
0 days 00:00:44.840000	1.363813
0 days 00:00:44.850000	1.385417
0 days 00:00:44.860000	1.304397
0 days 00:00:44.870000	1.156468
0 days 00:00:44.880000	0.959666
0 days 00:00:44.890000	0.6725810000000001
0 days 00:00:44.900000	0.10086200000000001
0 days 00:00:44.910000	-0.5373640000000001
0 days 00:00:44.920000	-1.256977
0 days 00:00:44.930000	-1.8596240000000002
0 days 00:00:44.940000	-1.634413
0 days 00:00:44.950000	-1.1716870000000001
0 days 00:00:44.960000	-1.709309
0 days 00:00:44.970000	-2.35144
0 days 00:00:44.980000	-1.7466810000000002
0 days 00:00:44.990000	-0.8888889999999999
0 days 00:00:45	-0.341142
0 days 00:00:45.010000	0.147091
0 days 00:00:45.020000	0.15268800000000002
0 days 00:00:45.030000	-0.020829
0 days 00:00:45.040000	-0.115388
0 days 00:00:45.050000	-0.124197
0 days 00:00:45.060000	-0.053491
0 days 00:00:45.070000	0.018174
0 days 00:00:45.080000	0.059058000000000006
0 days 00:00:45.090000	0.087201
0 days 00:00:45.100000	0.085503
0 days 00:00:45.110000	0.117105
0 days 00:00:45.120000	0.14669200000000002
0 days 00:00:45.130000	0.16296300000000002
0 days 00:00:45.140000	0.161424
0 days 00:00:45.150000	0.155088
0 days 00:00:45.160000	0.149809
0 days 00:00:45.170000	0.158275
0 days 00:00:45.180000	0.172282
0 days 00:00:45.190000	0.163641
0 days 00:00:45.200000	0.152349
0 days 00:00:45.210000	0.124516
0 days 00:00:45.220000	0.101867
0 days 00:00:45.230000	0.060108
0 days 00:00:45.240000	0.026521
0 days 00:00:45.250000	-0.00059
0 days 00:00:45.260000	-0.01824
0 days 00:00:45.270000	-0.035466000000000004
0 days 00:00:45.280000	-0.043476999999999995
0 days 00:00:45.290000	-0.053447
0 days 00:00:45.300000	-0.059327
0 days 00:00:45.310000	-0.058386
0 days 00:00:45.320000	-0.062901
0 days 00:00:45.330000	-0.067416
0 days 00:00:45.340000	-0.075509
0 days 00:00:45.350000	-0.08309
0 days 00:00:45.360000	-0.098594
0 days 00:00:45.370000	-0.11358299999999999
0 days 00:00:45.380000	-0.127717
0 days 00:00:45.390000	-0.146785
0 days 00:00:45.400000	-0.171985
0 days 00:00:45.410000	-0.194278
0 days 00:00:45.420000	-0.216054
0 days 00:00:45.430000	-0.24740900000000002
0 days 00:00:45.440000	-0.292274
0 days 00:00:45.450000	-0.32564299999999996
0 days 00:00:45.460000	-0.360784
0 days 00:00:45.470000	-0.39409299999999997
0 days 00:00:45.480000	-0.43053199999999997
0 days 00:00:45.490000	-0.47532399999999997
0 days 00:00:45.500000	-0.514989
0 days 00:00:45.510000	-0.552628
0 days 00:00:45.520000	-0.591802
0 days 00:00:45.530000	-0.619965
0 days 00:00:45.540000	-0.645254
0 days 00:00:45.550000	-0.663582
0 days 00:00:45.560000	-0.678529
0 days 00:00:45.570000	-0.6806939999999999
0 days 00:00:45.580000	-0.681146
0 days 00:00:45.590000	-0.6731659999999999
0 days 00:00:45.600000	-0.669013
0 days 00:00:45.610000	-0.657717
0 days 00:00:45.620000	-0.653954
0 days 00:00:45.630000	-0.644712
0 days 00:00:45.640000	-0.647234
0 days 00:00:45.650000	-0.650384
0 days 00:00:45.660000	-0.661623
0 days 00:00:45.670000	-0.674545
0 days 00:00:45.680000	-0.692667
0 days 00:00:45.690000	-0.711204
0 days 00:00:45.700000	-0.72806
0 days 00:00:45.710000	-0.744316
0 days 00:00:45.720000	-0.7581
0 days 00:00:45.730000	-0.7802720000000001
0 days 00:00:45.740000	-0.792606
0 days 00:00:45.750000	-0.7424970000000001
0 days 00:00:45.760000	-0.965593
0 days 00:00:45.770000	-0.802512
0 days 00:00:45.780000	-0.888876
0 days 00:00:45.790000	-0.864027
0 days 00:00:45.800000	-0.854564
0 days 00:00:45.810000	-0.827651
0 days 00:00:45.820000	-0.802955
0 days 00:00:45.830000	-0.767238
0 days 00:00:45.840000	-0.731908
0 days 00:00:45.850000	-0.682066
0 days 00:00:45.860000	-0.621892
0 days 00:00:45.870000	-0.558292
0 days 00:00:45.880000	-0.496511
0 days 00:00:45.890000	-0.44035799999999997
0 days 00:00:45.900000	-0.389881
0 days 00:00:45.910000	-0.349481
0 days 00:00:45.920000	-0.3109
0 days 00:00:45.930000	-0.266392
0 days 00:00:45.940000	-0.217606
0 days 00:00:45.950000	-0.163351
0 days 00:00:45.960000	-0.10121799999999999
0 days 00:00:45.970000	-0.033512
0 days 00:00:45.980000	0.04063
0 days 00:00:45.990000	0.113159
0 days 00:00:46	0.19171300000000002
0 days 00:00:46.010000	0.268857
0 days 00:00:46.020000	0.34379099999999996
0 days 00:00:46.030000	0.40439400000000003
0 days 00:00:46.040000	0.45102600000000004
0 days 00:00:46.050000	0.478462
0 days 00:00:46.060000	0.488954
0 days 00:00:46.070000	0.49254
0 days 00:00:46.080000	0.48261099999999996
0 days 00:00:46.090000	0.453883
0 days 00:00:46.100000	0.402143
0 days 00:00:46.110000	0.33805999999999997
0 days 00:00:46.120000	0.264337
0 days 00:00:46.130000	0.186721
0 days 00:00:46.140000	0.09874400000000001
0 days 00:00:46.150000	0.014308000000000001
0 days 00:00:46.160000	-0.067553
0 days 00:00:46.170000	-0.152954
0 days 00:00:46.180000	-0.241367
0 days 00:00:46.190000	-0.319418
0 days 00:00:46.200000	-0.38267199999999996
0 days 00:00:46.210000	-0.416919
0 days 00:00:46.220000	-0.44111999999999996
0 days 00:00:46.230000	-0.444916
0 days 00:00:46.240000	-0.444712
0 days 00:00:46.250000	-0.43120699999999995
0 days 00:00:46.260000	-0.411246
0 days 00:00:46.270000	-0.391698
0 days 00:00:46.280000	-0.366698
0 days 00:00:46.290000	-0.35425
0 days 00:00:46.300000	-0.33829699999999996
0 days 00:00:46.310000	-0.331658
0 days 00:00:46.320000	-0.333316
0 days 00:00:46.330000	-0.327874
0 days 00:00:46.340000	-0.32466300000000003
0 days 00:00:46.350000	-0.314748
0 days 00:00:46.360000	-0.30649699999999996
0 days 00:00:46.370000	-0.288531
0 days 00:00:46.380000	-0.266886
0 days 00:00:46.390000	-0.23922
0 days 00:00:46.400000	-0.217768
0 days 00:00:46.410000	-0.201389
0 days 00:00:46.420000	-0.186204
0 days 00:00:46.430000	-0.180756
0 days 00:00:46.440000	-0.183925
0 days 00:00:46.450000	-0.19486900000000001
0 days 00:00:46.460000	-0.217898
0 days 00:00:46.470000	-0.24953000000000003
0 days 00:00:46.480000	-0.289035
0 days 00:00:46.490000	-0.341079
0 days 00:00:46.500000	-0.401277
0 days 00:00:46.510000	-0.472808
0 days 00:00:46.520000	-0.5529149999999999
0 days 00:00:46.530000	-0.6326689999999999
0 days 00:00:46.540000	-0.707645
0 days 00:00:46.550000	-0.786991
0 days 00:00:46.560000	-0.853504
0 days 00:00:46.570000	-0.9225690000000001
0 days 00:00:46.580000	-0.9927520000000001
0 days 00:00:46.590000	-1.061157
0 days 00:00:46.600000	-1.108746
0 days 00:00:46.610000	-1.132009
0 days 00:00:46.620000	-1.1515360000000001
0 days 00:00:46.630000	-1.165545
0 days 00:00:46.640000	-1.167211
0 days 00:00:46.650000	-1.155717
0 days 00:00:46.660000	-1.1539270000000001
0 days 00:00:46.670000	-1.14763
0 days 00:00:46.680000	-1.128929
0 days 00:00:46.690000	-1.065228
0 days 00:00:46.700000	-0.9440780000000001
0 days 00:00:46.710000	-0.708485
0 days 00:00:46.720000	-0.345507
0 days 00:00:46.730000	0.059005999999999996
0 days 00:00:46.740000	0.471625
0 days 00:00:46.750000	0.85757
0 days 00:00:46.760000	1.218541
0 days 00:00:46.770000	1.523644
0 days 00:00:46.780000	1.7622220000000002
0 days 00:00:46.790000	1.964335
0 days 00:00:46.800000	2.063047
0 days 00:00:46.810000	2.037337
0 days 00:00:46.820000	1.9273630000000002
0 days 00:00:46.830000	1.7737880000000001
0 days 00:00:46.840000	1.61758
0 days 00:00:46.850000	1.459653
0 days 00:00:46.860000	1.294218
0 days 00:00:46.870000	1.125623
0 days 00:00:46.880000	0.9950190000000001
0 days 00:00:46.890000	1.029509
0 days 00:00:46.900000	0.873323
0 days 00:00:46.910000	0.74821
0 days 00:00:46.920000	0.792719
0 days 00:00:46.930000	0.8323889999999999
0 days 00:00:46.940000	0.88538
0 days 00:00:46.950000	0.930782
0 days 00:00:46.960000	0.98355
0 days 00:00:46.970000	1.069452
0 days 00:00:46.980000	1.106493
0 days 00:00:46.990000	1.214685
0 days 00:00:47	1.355184
0 days 00:00:47.010000	1.4615690000000001
0 days 00:00:47.020000	1.521711
0 days 00:00:47.030000	1.555209
0 days 00:00:47.040000	1.594771
0 days 00:00:47.050000	1.636527
0 days 00:00:47.060000	1.6663
0 days 00:00:47.070000	1.6686869999999998
0 days 00:00:47.080000	1.650671
0 days 00:00:47.090000	1.608415
0 days 00:00:47.100000	1.546547
0 days 00:00:47.110000	1.4699950000000002
0 days 00:00:47.120000	1.381902
0 days 00:00:47.130000	1.289607
0 days 00:00:47.140000	1.2058360000000001
0 days 00:00:47.150000	1.1408639999999999
0 days 00:00:47.160000	1.091373
0 days 00:00:47.170000	1.062106
0 days 00:00:47.180000	1.0517610000000002
0 days 00:00:47.190000	1.028627
0 days 00:00:47.200000	0.907866
0 days 00:00:47.210000	0.764223
0 days 00:00:47.220000	0.689238
0 days 00:00:47.230000	0.578659
0 days 00:00:47.240000	0.49115200000000003
0 days 00:00:47.250000	0.48034
0 days 00:00:47.260000	0.498327
0 days 00:00:47.270000	0.46233900000000006
0 days 00:00:47.280000	0.296742
0 days 00:00:47.290000	0.004563
0 days 00:00:47.300000	-0.40253
0 days 00:00:47.310000	-0.9583299999999999
0 days 00:00:47.320000	-1.7473919999999998
0 days 00:00:47.330000	-1.5455860000000001
0 days 00:00:47.340000	-0.638497
0 days 00:00:47.350000	-0.367278
0 days 00:00:47.360000	-0.431559
0 days 00:00:47.370000	-0.329488
0 days 00:00:47.380000	-0.24584299999999998
0 days 00:00:47.390000	-0.21079499999999998
0 days 00:00:47.400000	-0.257125
0 days 00:00:47.410000	-0.396281
0 days 00:00:47.420000	-0.351758
0 days 00:00:47.430000	-0.12063199999999999
0 days 00:00:47.440000	0.014098
0 days 00:00:47.450000	0.053959
0 days 00:00:47.460000	0.0863
0 days 00:00:47.470000	0.098844
0 days 00:00:47.480000	0.124333
0 days 00:00:47.490000	0.153672
0 days 00:00:47.500000	0.15716
0 days 00:00:47.510000	0.138131
0 days 00:00:47.520000	0.119901
0 days 00:00:47.530000	0.11751600000000001
0 days 00:00:47.540000	0.109806
0 days 00:00:47.550000	0.10688800000000001
0 days 00:00:47.560000	0.101711
0 days 00:00:47.570000	0.08867699999999999
0 days 00:00:47.580000	0.088899
0 days 00:00:47.590000	0.07436799999999999
0 days 00:00:47.600000	0.061778999999999994
0 days 00:00:47.610000	0.052647
0 days 00:00:47.620000	0.037315
0 days 00:00:47.630000	0.024329
0 days 00:00:47.640000	0.013233000000000002
0 days 00:00:47.650000	0.009609999999999999
0 days 00:00:47.660000	0.011276000000000001
0 days 00:00:47.670000	0.004195
0 days 00:00:47.680000	0.007065999999999999
0 days 00:00:47.690000	0.011209
0 days 00:00:47.700000	0.012673
0 days 00:00:47.710000	0.013959000000000001
0 days 00:00:47.720000	0.009218
0 days 00:00:47.730000	0.011774
0 days 00:00:47.740000	0.011411
0 days 00:00:47.750000	0.010275
0 days 00:00:47.760000	0.008329000000000001
0 days 00:00:47.770000	0.010131999999999999
0 days 00:00:47.780000	0.005375
0 days 00:00:47.790000	0.000921
0 days 00:00:47.800000	-0.007954000000000001
0 days 00:00:47.810000	-0.023366
0 days 00:00:47.820000	-0.030242
0 days 00:00:47.830000	-0.038901
0 days 00:00:47.840000	-0.045686000000000004
0 days 00:00:47.850000	-0.05246900000000001
0 days 00:00:47.860000	-0.06422
0 days 00:00:47.870000	-0.07868
0 days 00:00:47.880000	-0.08541900000000001
0 days 00:00:47.890000	-0.096248
0 days 00:00:47.900000	-0.10802300000000001
0 days 00:00:47.910000	-0.11501600000000001
0 days 00:00:47.920000	-0.121117
0 days 00:00:47.930000	-0.133678
0 days 00:00:47.940000	-0.144651
0 days 00:00:47.950000	-0.15320599999999998
0 days 00:00:47.960000	-0.163579
0 days 00:00:47.970000	-0.175515
0 days 00:00:47.980000	-0.196852
0 days 00:00:47.990000	-0.21435
0 days 00:00:48	-0.23566399999999998
0 days 00:00:48.010000	-0.258637
0 days 00:00:48.020000	-0.273816
0 days 00:00:48.030000	-0.284588
0 days 00:00:48.040000	-0.29075
0 days 00:00:48.050000	-0.293376
0 days 00:00:48.060000	-0.297657
0 days 00:00:48.070000	-0.311219
0 days 00:00:48.080000	-0.323705
0 days 00:00:48.090000	-0.34281100000000003
0 days 00:00:48.100000	-0.359421
0 days 00:00:48.110000	-0.377293
0 days 00:00:48.120000	-0.39455100000000004
0 days 00:00:48.130000	-0.408661
0 days 00:00:48.140000	-0.41739
0 days 00:00:48.150000	-0.42903900000000006
0 days 00:00:48.160000	-0.440967
0 days 00:00:48.170000	-0.448184
0 days 00:00:48.180000	-0.45428199999999996
0 days 00:00:48.190000	-0.454427
0 days 00:00:48.200000	-0.46530600000000005
0 days 00:00:48.210000	-0.47202
0 days 00:00:48.220000	-0.478185
0 days 00:00:48.230000	-0.48892299999999994
0 days 00:00:48.240000	-0.49140600000000006
0 days 00:00:48.250000	-0.49555299999999997
0 days 00:00:48.260000	-0.49910200000000005
0 days 00:00:48.270000	-0.499857
0 days 00:00:48.280000	-0.500269
0 days 00:00:48.290000	-0.5122869999999999
0 days 00:00:48.300000	-0.516896
0 days 00:00:48.310000	-0.517417
0 days 00:00:48.320000	-0.5129100000000001
0 days 00:00:48.330000	-0.503933
0 days 00:00:48.340000	-0.48614399999999997
0 days 00:00:48.350000	-0.467296
0 days 00:00:48.360000	-0.450312
0 days 00:00:48.370000	-0.440405
0 days 00:00:48.380000	-0.431005
0 days 00:00:48.390000	-0.42869799999999997
0 days 00:00:48.400000	-0.43001000000000006
0 days 00:00:48.410000	-0.439362
0 days 00:00:48.420000	-0.449538
0 days 00:00:48.430000	-0.46434
0 days 00:00:48.440000	-0.47057
0 days 00:00:48.450000	-0.46786700000000003
0 days 00:00:48.460000	-0.45110200000000006
0 days 00:00:48.470000	-0.428016
0 days 00:00:48.480000	-0.397429
0 days 00:00:48.490000	-0.362081
0 days 00:00:48.500000	-0.324939
0 days 00:00:48.510000	-0.281776
0 days 00:00:48.520000	-0.23228400000000002
0 days 00:00:48.530000	-0.191995
0 days 00:00:48.540000	-0.14595
0 days 00:00:48.550000	-0.104843
0 days 00:00:48.560000	-0.06298
0 days 00:00:48.570000	-0.026351
0 days 00:00:48.580000	0.0063549999999999995
0 days 00:00:48.590000	0.044275999999999996
0 days 00:00:48.600000	0.080696
0 days 00:00:48.610000	0.11526700000000001
0 days 00:00:48.620000	0.145087
0 days 00:00:48.630000	0.169967
0 days 00:00:48.640000	0.186972
0 days 00:00:48.650000	0.190378
0 days 00:00:48.660000	0.190357
0 days 00:00:48.670000	0.184604
0 days 00:00:48.680000	0.187461
0 days 00:00:48.690000	0.199508
0 days 00:00:48.700000	0.201621
0 days 00:00:48.710000	0.20293599999999998
0 days 00:00:48.720000	0.189343
0 days 00:00:48.730000	0.15426900000000002
0 days 00:00:48.740000	0.120253
0 days 00:00:48.750000	0.086509
0 days 00:00:48.760000	0.050894999999999996
0 days 00:00:48.770000	0.003778
0 days 00:00:48.780000	-0.040755
0 days 00:00:48.790000	-0.090987
0 days 00:00:48.800000	-0.12659
0 days 00:00:48.810000	-0.155381
0 days 00:00:48.820000	-0.17266199999999998
0 days 00:00:48.830000	-0.181575
0 days 00:00:48.840000	-0.185219
0 days 00:00:48.850000	-0.18517899999999998
0 days 00:00:48.860000	-0.190443
0 days 00:00:48.870000	-0.190925
0 days 00:00:48.880000	-0.189331
0 days 00:00:48.890000	-0.184865
0 days 00:00:48.900000	-0.17881
0 days 00:00:48.910000	-0.165425
0 days 00:00:48.920000	-0.15776300000000001
0 days 00:00:48.930000	-0.146743
0 days 00:00:48.940000	-0.130469
0 days 00:00:48.950000	-0.121297
0 days 00:00:48.960000	-0.111327
0 days 00:00:48.970000	-0.10296500000000001
0 days 00:00:48.980000	-0.106102
0 days 00:00:48.990000	-0.107396
0 days 00:00:49	-0.123152
0 days 00:00:49.010000	-0.14613900000000002
0 days 00:00:49.020000	-0.17549800000000002
0 days 00:00:49.030000	-0.215785
0 days 00:00:49.040000	-0.26106799999999997
0 days 00:00:49.050000	-0.308963
0 days 00:00:49.060000	-0.35708
0 days 00:00:49.070000	-0.408634
0 days 00:00:49.080000	-0.46171899999999994
0 days 00:00:49.090000	-0.514588
0 days 00:00:49.100000	-0.5564279999999999
0 days 00:00:49.110000	-0.590449
0 days 00:00:49.120000	-0.617636
0 days 00:00:49.130000	-0.637763
0 days 00:00:49.140000	-0.661024
0 days 00:00:49.150000	-0.6727920000000001
0 days 00:00:49.160000	-0.6761689999999999
0 days 00:00:49.170000	-0.679325
0 days 00:00:49.180000	-0.677246
0 days 00:00:49.190000	-0.678604
0 days 00:00:49.200000	-0.6783399999999999
0 days 00:00:49.210000	-0.670006
0 days 00:00:49.220000	-0.670296
0 days 00:00:49.230000	-0.66906
0 days 00:00:49.240000	-0.667025
0 days 00:00:49.250000	-0.668719
0 days 00:00:49.260000	-0.661999
0 days 00:00:49.270000	-0.656377
0 days 00:00:49.280000	-0.64654
0 days 00:00:49.290000	-0.635415
0 days 00:00:49.300000	-0.622694
0 days 00:00:49.310000	-0.607865
0 days 00:00:49.320000	-0.6014
0 days 00:00:49.330000	-0.582659
0 days 00:00:49.340000	-0.576975
0 days 00:00:49.350000	-0.570547
0 days 00:00:49.360000	-0.570653
0 days 00:00:49.370000	-0.576006
0 days 00:00:49.380000	-0.59291
0 days 00:00:49.390000	-0.6090810000000001
0 days 00:00:49.400000	-0.62813
0 days 00:00:49.410000	-0.646174
0 days 00:00:49.420000	-0.659529
0 days 00:00:49.430000	-0.6838989999999999
0 days 00:00:49.440000	-0.710417
0 days 00:00:49.450000	-0.733859
0 days 00:00:49.460000	-0.754983
0 days 00:00:49.470000	-0.77799
0 days 00:00:49.480000	-0.799719
0 days 00:00:49.490000	-0.802257
0 days 00:00:49.500000	-0.802175
0 days 00:00:49.510000	-0.783338
0 days 00:00:49.520000	-0.723605
0 days 00:00:49.530000	-0.6151449999999999
0 days 00:00:49.540000	-0.389965
0 days 00:00:49.550000	-0.106499
0 days 00:00:49.560000	0.14787
0 days 00:00:49.570000	0.398618
0 days 00:00:49.580000	0.672128
0 days 00:00:49.590000	0.910856
0 days 00:00:49.600000	1.118149
0 days 00:00:49.610000	1.28834
0 days 00:00:49.620000	1.4502
0 days 00:00:49.630000	1.525349
0 days 00:00:49.640000	1.51391
0 days 00:00:49.650000	1.452205
0 days 00:00:49.660000	1.385749
0 days 00:00:49.670000	1.2717610000000001
0 days 00:00:49.680000	1.1462940000000001
0 days 00:00:49.690000	1.0159479999999999
0 days 00:00:49.700000	0.948968
0 days 00:00:49.710000	0.820831
0 days 00:00:49.720000	0.698086
0 days 00:00:49.730000	0.857858
0 days 00:00:49.740000	0.9138219999999999
0 days 00:00:49.750000	0.933674
0 days 00:00:49.760000	0.9873280000000001
0 days 00:00:49.770000	1.058565
0 days 00:00:49.780000	1.150311
0 days 00:00:49.790000	1.214402
0 days 00:00:49.800000	1.2417719999999999
0 days 00:00:49.810000	1.313178
0 days 00:00:49.820000	1.388927
