# Supplementary material for: A topological data analysis-based method for gait signals with an application to the study of multiple sclerosis
Source: PLoS One. 2022 May 13;17(5):e0268475. doi: 10.1371/journal.pone.0268475 (PMC9106173; doi:10.1371/journal.pone.0268475)
Supplement: S1 Data — (ZIP) [file pone.0268475.s005.zip › PlosOneData/Pathological_subjects/MS_225]

	Gyr_Y
0 days 00:00:06.170000	-1.826932
0 days 00:00:06.180000	-1.983524
0 days 00:00:06.190000	-2.1310919999999998
0 days 00:00:06.200000	-3.987947
0 days 00:00:06.210000	-4.964118
0 days 00:00:06.220000	-3.966583
0 days 00:00:06.230000	-3.063888
0 days 00:00:06.240000	-2.7392950000000003
0 days 00:00:06.250000	-1.8353119999999998
0 days 00:00:06.260000	-1.044818
0 days 00:00:06.270000	-0.975633
0 days 00:00:06.280000	-0.6465420000000001
0 days 00:00:06.290000	-0.418749
0 days 00:00:06.300000	-0.30325
0 days 00:00:06.310000	-0.1714
0 days 00:00:06.320000	-0.079581
0 days 00:00:06.330000	0.082872
0 days 00:00:06.340000	0.20533800000000002
0 days 00:00:06.350000	0.23789699999999997
0 days 00:00:06.360000	0.21861599999999998
0 days 00:00:06.370000	0.185558
0 days 00:00:06.380000	0.124177
0 days 00:00:06.390000	0.055392
0 days 00:00:06.400000	-0.014713
0 days 00:00:06.410000	-0.07960199999999999
0 days 00:00:06.420000	-0.11961500000000001
0 days 00:00:06.430000	-0.14497000000000002
0 days 00:00:06.440000	-0.151882
0 days 00:00:06.450000	-0.151886
0 days 00:00:06.460000	-0.142031
0 days 00:00:06.470000	-0.12734700000000002
0 days 00:00:06.480000	-0.104146
0 days 00:00:06.490000	-0.093779
0 days 00:00:06.500000	-0.083963
0 days 00:00:06.510000	-0.072754
0 days 00:00:06.520000	-0.064901
0 days 00:00:06.530000	-0.061738999999999995
0 days 00:00:06.540000	-0.062899
0 days 00:00:06.550000	-0.069105
0 days 00:00:06.560000	-0.078568
0 days 00:00:06.570000	-0.075394
0 days 00:00:06.580000	-0.07064400000000001
0 days 00:00:06.590000	-0.052617
0 days 00:00:06.600000	-0.04618
0 days 00:00:06.610000	-0.035335000000000005
0 days 00:00:06.620000	-0.031664
0 days 00:00:06.630000	-0.038646
0 days 00:00:06.640000	-0.043670999999999995
0 days 00:00:06.650000	-0.057614
0 days 00:00:06.660000	-0.073312
0 days 00:00:06.670000	-0.10315799999999999
0 days 00:00:06.680000	-0.126388
0 days 00:00:06.690000	-0.150703
0 days 00:00:06.700000	-0.180377
0 days 00:00:06.710000	-0.214031
0 days 00:00:06.720000	-0.260234
0 days 00:00:06.730000	-0.281846
0 days 00:00:06.740000	-0.33867800000000003
0 days 00:00:06.750000	-0.43249799999999994
0 days 00:00:06.760000	-0.5592729999999999
0 days 00:00:06.770000	-0.72921
0 days 00:00:06.780000	-0.9571940000000001
0 days 00:00:06.790000	-1.171062
0 days 00:00:06.800000	-1.437989
0 days 00:00:06.810000	-1.809057
0 days 00:00:06.820000	-2.219105
0 days 00:00:06.830000	-2.601575
0 days 00:00:06.840000	-3.04874
0 days 00:00:06.850000	-3.5974769999999996
0 days 00:00:06.860000	-4.146446
0 days 00:00:06.870000	-4.8011029999999995
0 days 00:00:06.880000	-5.494435
0 days 00:00:06.890000	-6.202266000000001
0 days 00:00:06.900000	-6.841473
0 days 00:00:06.910000	-7.28764
0 days 00:00:06.920000	-7.22403
0 days 00:00:06.930000	-6.896053
0 days 00:00:06.940000	-6.114913
0 days 00:00:06.950000	-5.8592379999999995
0 days 00:00:06.960000	-5.356288
0 days 00:00:06.970000	-5.06176
0 days 00:00:06.980000	-2.201129
0 days 00:00:06.990000	0.887927
0 days 00:00:07	1.516285
0 days 00:00:07.010000	1.2442950000000002
0 days 00:00:07.020000	0.9886389999999999
0 days 00:00:07.030000	1.182164
0 days 00:00:07.040000	1.7618630000000002
0 days 00:00:07.050000	2.400516
0 days 00:00:07.060000	2.96402
0 days 00:00:07.070000	3.4270419999999997
0 days 00:00:07.080000	3.825996
0 days 00:00:07.090000	4.1549879999999995
0 days 00:00:07.100000	4.4180839999999995
0 days 00:00:07.110000	4.627114
0 days 00:00:07.120000	4.736607
0 days 00:00:07.130000	4.749153
0 days 00:00:07.140000	4.702603
0 days 00:00:07.150000	4.639721
0 days 00:00:07.160000	4.539988
0 days 00:00:07.170000	4.453012
0 days 00:00:07.180000	4.399318
0 days 00:00:07.190000	4.3437529999999995
0 days 00:00:07.200000	4.242042
0 days 00:00:07.210000	4.098386
0 days 00:00:07.220000	3.946685
0 days 00:00:07.230000	3.8041300000000002
0 days 00:00:07.240000	3.6958889999999998
0 days 00:00:07.250000	3.5115589999999997
0 days 00:00:07.260000	3.445522
0 days 00:00:07.270000	3.406489
0 days 00:00:07.280000	3.345018
0 days 00:00:07.290000	3.266291
0 days 00:00:07.300000	3.076159
0 days 00:00:07.310000	2.8051630000000003
0 days 00:00:07.320000	2.70642
0 days 00:00:07.330000	2.593547
0 days 00:00:07.340000	2.239306
0 days 00:00:07.350000	1.616352
0 days 00:00:07.360000	0.7615270000000001
0 days 00:00:07.370000	-0.292327
0 days 00:00:07.380000	-1.355405
0 days 00:00:07.390000	-3.16805
0 days 00:00:07.400000	-3.879054
0 days 00:00:07.410000	-3.9534800000000003
0 days 00:00:07.420000	-4.732691
0 days 00:00:07.430000	-5.1115639999999996
0 days 00:00:07.440000	-4.522189
0 days 00:00:07.450000	-3.22486
0 days 00:00:07.460000	-1.8608759999999998
0 days 00:00:07.470000	-0.873959
0 days 00:00:07.480000	-0.442456
0 days 00:00:07.490000	-0.225187
0 days 00:00:07.500000	-0.113692
0 days 00:00:07.510000	-0.17158099999999998
0 days 00:00:07.520000	-0.120351
0 days 00:00:07.530000	0.001891
0 days 00:00:07.540000	0.050511
0 days 00:00:07.550000	0.050477
0 days 00:00:07.560000	0.026541000000000002
0 days 00:00:07.570000	-0.00587
0 days 00:00:07.580000	-0.017571
0 days 00:00:07.590000	-0.044386
0 days 00:00:07.600000	-0.080634
0 days 00:00:07.610000	-0.103598
0 days 00:00:07.620000	-0.128755
0 days 00:00:07.630000	-0.152176
0 days 00:00:07.640000	-0.15671300000000002
0 days 00:00:07.650000	-0.144215
0 days 00:00:07.660000	-0.119207
0 days 00:00:07.670000	-0.093439
0 days 00:00:07.680000	-0.060027
0 days 00:00:07.690000	-0.031412
0 days 00:00:07.700000	-0.010994
0 days 00:00:07.710000	-0.010404
0 days 00:00:07.720000	-0.016807
0 days 00:00:07.730000	-0.036211
0 days 00:00:07.740000	-0.056750999999999996
0 days 00:00:07.750000	-0.07763099999999999
0 days 00:00:07.760000	-0.10894300000000001
0 days 00:00:07.770000	-0.117289
0 days 00:00:07.780000	-0.13733099999999998
0 days 00:00:07.790000	-0.15656199999999998
0 days 00:00:07.800000	-0.168706
0 days 00:00:07.810000	-0.185648
0 days 00:00:07.820000	-0.198554
0 days 00:00:07.830000	-0.22071
0 days 00:00:07.840000	-0.254411
0 days 00:00:07.850000	-0.289918
0 days 00:00:07.860000	-0.323302
0 days 00:00:07.870000	-0.385723
0 days 00:00:07.880000	-0.448033
0 days 00:00:07.890000	-0.5096470000000001
0 days 00:00:07.900000	-0.578601
0 days 00:00:07.910000	-0.662538
0 days 00:00:07.920000	-0.755499
0 days 00:00:07.930000	-0.8757010000000001
0 days 00:00:07.940000	-1.028097
0 days 00:00:07.950000	-1.218697
0 days 00:00:07.960000	-1.454408
0 days 00:00:07.970000	-1.733761
0 days 00:00:07.980000	-2.073059
0 days 00:00:07.990000	-2.51946
0 days 00:00:08	-3.093588
0 days 00:00:08.010000	-3.6854169999999997
0 days 00:00:08.020000	-4.216737
0 days 00:00:08.030000	-4.766069
0 days 00:00:08.040000	-5.261343
0 days 00:00:08.050000	-5.767189
0 days 00:00:08.060000	-6.357069999999999
0 days 00:00:08.070000	-6.904631
0 days 00:00:08.080000	-7.249372999999999
0 days 00:00:08.090000	-7.257357000000001
0 days 00:00:08.100000	-6.988938
0 days 00:00:08.110000	-6.467132
0 days 00:00:08.120000	-6.091657
0 days 00:00:08.130000	-5.259782
0 days 00:00:08.140000	-4.780623
0 days 00:00:08.150000	-3.278264
0 days 00:00:08.160000	-0.183403
0 days 00:00:08.170000	0.8856780000000001
0 days 00:00:08.180000	1.187274
0 days 00:00:08.190000	1.442567
0 days 00:00:08.200000	1.878338
0 days 00:00:08.210000	2.552821
0 days 00:00:08.220000	3.155687
0 days 00:00:08.230000	3.640278
0 days 00:00:08.240000	4.028716
0 days 00:00:08.250000	4.321222
0 days 00:00:08.260000	4.5475650000000005
0 days 00:00:08.270000	4.6988389999999995
0 days 00:00:08.280000	4.784364
0 days 00:00:08.290000	4.772908999999999
0 days 00:00:08.300000	4.70437
0 days 00:00:08.310000	4.630698000000001
0 days 00:00:08.320000	4.602882
0 days 00:00:08.330000	4.611356
0 days 00:00:08.340000	4.641547
0 days 00:00:08.350000	4.729734
0 days 00:00:08.360000	4.848135
0 days 00:00:08.370000	4.967871
0 days 00:00:08.380000	4.909402
0 days 00:00:08.390000	4.862595
0 days 00:00:08.400000	4.835342
0 days 00:00:08.410000	4.872133
0 days 00:00:08.420000	4.839162
0 days 00:00:08.430000	4.83019
0 days 00:00:08.440000	4.855613
0 days 00:00:08.450000	4.84513
0 days 00:00:08.460000	4.777236
0 days 00:00:08.470000	4.613288
0 days 00:00:08.480000	4.555147
0 days 00:00:08.490000	4.449828
0 days 00:00:08.500000	4.024593
0 days 00:00:08.510000	3.155378
0 days 00:00:08.520000	1.7012349999999998
0 days 00:00:08.530000	0.27466399999999996
0 days 00:00:08.540000	-0.647749
0 days 00:00:08.550000	-1.4717879999999999
0 days 00:00:08.560000	-2.788792
0 days 00:00:08.570000	-3.761507
0 days 00:00:08.580000	-4.666386
0 days 00:00:08.590000	-5.673155
0 days 00:00:08.600000	-5.516591
0 days 00:00:08.610000	-4.259653
0 days 00:00:08.620000	-2.992283
0 days 00:00:08.630000	-1.7739759999999998
0 days 00:00:08.640000	-1.23451
0 days 00:00:08.650000	-0.751313
0 days 00:00:08.660000	-0.297831
0 days 00:00:08.670000	-0.192885
0 days 00:00:08.680000	-0.23073400000000002
0 days 00:00:08.690000	-0.039521
0 days 00:00:08.700000	0.10613099999999999
0 days 00:00:08.710000	0.11393800000000001
0 days 00:00:08.720000	0.081854
0 days 00:00:08.730000	0.038366000000000004
0 days 00:00:08.740000	0.001655
0 days 00:00:08.750000	-0.022241999999999998
0 days 00:00:08.760000	-0.027616
0 days 00:00:08.770000	-0.052767999999999995
0 days 00:00:08.780000	-0.096113
0 days 00:00:08.790000	-0.141191
0 days 00:00:08.800000	-0.187772
0 days 00:00:08.810000	-0.23038899999999998
0 days 00:00:08.820000	-0.254264
0 days 00:00:08.830000	-0.25821500000000003
0 days 00:00:08.840000	-0.240274
0 days 00:00:08.850000	-0.22637800000000002
0 days 00:00:08.860000	-0.20830300000000002
0 days 00:00:08.870000	-0.200133
0 days 00:00:08.880000	-0.195122
0 days 00:00:08.890000	-0.20125
0 days 00:00:08.900000	-0.19681300000000002
0 days 00:00:08.910000	-0.204025
0 days 00:00:08.920000	-0.20692800000000003
0 days 00:00:08.930000	-0.20832699999999998
0 days 00:00:08.940000	-0.200676
0 days 00:00:08.950000	-0.18953599999999998
0 days 00:00:08.960000	-0.185052
0 days 00:00:08.970000	-0.17573
0 days 00:00:08.980000	-0.176223
0 days 00:00:08.990000	-0.16702899999999998
0 days 00:00:09	-0.164236
0 days 00:00:09.010000	-0.16313
0 days 00:00:09.020000	-0.167474
0 days 00:00:09.030000	-0.172846
0 days 00:00:09.040000	-0.176071
0 days 00:00:09.050000	-0.182525
0 days 00:00:09.060000	-0.18535
0 days 00:00:09.070000	-0.196202
0 days 00:00:09.080000	-0.194957
0 days 00:00:09.090000	-0.19783299999999998
0 days 00:00:09.100000	-0.217777
0 days 00:00:09.110000	-0.24915900000000002
0 days 00:00:09.120000	-0.291457
0 days 00:00:09.130000	-0.36187199999999997
0 days 00:00:09.140000	-0.46271999999999996
0 days 00:00:09.150000	-0.570171
0 days 00:00:09.160000	-0.704171
0 days 00:00:09.170000	-0.8626030000000001
0 days 00:00:09.180000	-1.033461
0 days 00:00:09.190000	-1.2456040000000002
0 days 00:00:09.200000	-1.5161850000000001
0 days 00:00:09.210000	-1.853243
0 days 00:00:09.220000	-2.256669
0 days 00:00:09.230000	-2.687534
0 days 00:00:09.240000	-3.110884
0 days 00:00:09.250000	-3.572083
0 days 00:00:09.260000	-4.090444000000001
0 days 00:00:09.270000	-4.630904
0 days 00:00:09.280000	-5.206214
0 days 00:00:09.290000	-5.911157
0 days 00:00:09.300000	-6.630175
0 days 00:00:09.310000	-7.126186
0 days 00:00:09.320000	-7.198055999999999
0 days 00:00:09.330000	-6.989358
0 days 00:00:09.340000	-6.417333
0 days 00:00:09.350000	-5.826964
0 days 00:00:09.360000	-5.093743
0 days 00:00:09.370000	-4.363783
