# Supplementary material for: A topological data analysis-based method for gait signals with an application to the study of multiple sclerosis
Source: PLoS One. 2022 May 13;17(5):e0268475. doi: 10.1371/journal.pone.0268475 (PMC9106173; doi:10.1371/journal.pone.0268475)
Supplement: S1 Data — (ZIP) [file pone.0268475.s005.zip › PlosOneData/Pathological_subjects/MS_83]

	Gyr_Y
0 days 00:00:15.180000	-1.856441
0 days 00:00:15.190000	-1.199056
0 days 00:00:15.200000	-4.000224
0 days 00:00:15.210000	-6.416085
0 days 00:00:15.220000	-4.405252
0 days 00:00:15.230000	-3.9556699999999996
0 days 00:00:15.240000	-3.659215
0 days 00:00:15.250000	-3.4436480000000005
0 days 00:00:15.260000	-3.063398
0 days 00:00:15.270000	-2.511878
0 days 00:00:15.280000	-2.185869
0 days 00:00:15.290000	-2.188109
0 days 00:00:15.300000	-2.14905
0 days 00:00:15.310000	-2.0774049999999997
0 days 00:00:15.320000	-0.259368
0 days 00:00:15.330000	-0.22002800000000003
0 days 00:00:15.340000	-0.201096
0 days 00:00:15.350000	-0.141163
0 days 00:00:15.360000	-0.156951
0 days 00:00:15.370000	-0.176612
0 days 00:00:15.380000	-0.173403
0 days 00:00:15.390000	-0.169713
0 days 00:00:15.400000	-0.18094000000000002
0 days 00:00:15.410000	-0.186668
0 days 00:00:15.420000	-0.179981
0 days 00:00:15.430000	-0.16814400000000002
0 days 00:00:15.440000	-0.16861700000000002
0 days 00:00:15.450000	-0.202983
0 days 00:00:15.460000	-0.252216
0 days 00:00:15.470000	-0.29317
0 days 00:00:15.480000	-0.308421
0 days 00:00:15.490000	-0.308359
0 days 00:00:15.500000	-0.284012
0 days 00:00:15.510000	-0.251515
0 days 00:00:15.520000	-0.22148600000000002
0 days 00:00:15.530000	-0.201035
0 days 00:00:15.540000	-0.175081
0 days 00:00:15.550000	-0.152389
0 days 00:00:15.560000	-0.120118
0 days 00:00:15.570000	-0.077698
0 days 00:00:15.580000	-0.047633
0 days 00:00:15.590000	-0.033518
0 days 00:00:15.600000	-0.043325
0 days 00:00:15.610000	-0.094622
0 days 00:00:15.620000	-0.18143499999999999
0 days 00:00:15.630000	-0.272489
0 days 00:00:15.640000	-0.36652399999999996
0 days 00:00:15.650000	-0.482887
0 days 00:00:15.660000	-0.6336229999999999
0 days 00:00:15.670000	-0.805154
0 days 00:00:15.680000	-0.968342
0 days 00:00:15.690000	-1.1482629999999998
0 days 00:00:15.700000	-1.370108
0 days 00:00:15.710000	-1.622354
0 days 00:00:15.720000	-1.927582
0 days 00:00:15.730000	-2.2633520000000003
0 days 00:00:15.740000	-2.618825
0 days 00:00:15.750000	-2.987422
0 days 00:00:15.760000	-3.379482
0 days 00:00:15.770000	-3.8111839999999995
0 days 00:00:15.780000	-4.339383
0 days 00:00:15.790000	-5.001221
0 days 00:00:15.800000	-5.773813
0 days 00:00:15.810000	-6.689108999999999
0 days 00:00:15.820000	-7.782817
0 days 00:00:15.830000	-8.71381
0 days 00:00:15.840000	-9.480829
0 days 00:00:15.850000	-9.879696000000001
0 days 00:00:15.860000	-9.576971
0 days 00:00:15.870000	-9.339851
0 days 00:00:15.880000	-9.417791000000001
0 days 00:00:15.890000	-9.131797
0 days 00:00:15.900000	-7.7672479999999995
0 days 00:00:15.910000	-5.989715
0 days 00:00:15.920000	-4.192406
0 days 00:00:15.930000	-1.810991
0 days 00:00:15.940000	0.8819870000000001
0 days 00:00:15.950000	4.494634
0 days 00:00:15.960000	5.6958779999999996
0 days 00:00:15.970000	5.139105000000001
0 days 00:00:15.980000	5.095729
0 days 00:00:15.990000	5.165179
0 days 00:00:16	5.519483
0 days 00:00:16.010000	6.016849
0 days 00:00:16.020000	6.3701419999999995
0 days 00:00:16.030000	6.506744
0 days 00:00:16.040000	6.486827
0 days 00:00:16.050000	6.417848
0 days 00:00:16.060000	6.424066000000001
0 days 00:00:16.070000	6.4706019999999995
0 days 00:00:16.080000	6.586207000000001
0 days 00:00:16.090000	6.717011
0 days 00:00:16.100000	6.819071000000001
0 days 00:00:16.110000	6.879983999999999
0 days 00:00:16.120000	6.88697
0 days 00:00:16.130000	6.8551899999999995
0 days 00:00:16.140000	6.885089999999999
0 days 00:00:16.150000	6.99901
0 days 00:00:16.160000	7.150708
0 days 00:00:16.170000	7.3642970000000005
0 days 00:00:16.180000	7.513977000000001
0 days 00:00:16.190000	7.441041
0 days 00:00:16.200000	7.101213
0 days 00:00:16.210000	6.614358999999999
0 days 00:00:16.220000	5.998857
0 days 00:00:16.230000	5.565245
0 days 00:00:16.240000	4.517587000000001
0 days 00:00:16.250000	3.240389
0 days 00:00:16.260000	2.206713
0 days 00:00:16.270000	1.597877
0 days 00:00:16.280000	1.1080079999999999
0 days 00:00:16.290000	0.293715
0 days 00:00:16.300000	-1.018076
0 days 00:00:16.310000	-3.111683
0 days 00:00:16.320000	-2.9386400000000004
0 days 00:00:16.330000	-4.671176999999999
0 days 00:00:16.340000	-6.144699
0 days 00:00:16.350000	-4.4646989999999995
0 days 00:00:16.360000	-4.201542
0 days 00:00:16.370000	-3.899455
0 days 00:00:16.380000	-3.679005
0 days 00:00:16.390000	-3.565168
0 days 00:00:16.400000	-3.3119400000000003
0 days 00:00:16.410000	-2.895788
0 days 00:00:16.420000	-2.518829
0 days 00:00:16.430000	-2.265487
0 days 00:00:16.440000	-2.021865
0 days 00:00:16.450000	-0.923164
0 days 00:00:16.460000	-0.519524
0 days 00:00:16.470000	-0.41449899999999995
0 days 00:00:16.480000	-0.240734
0 days 00:00:16.490000	-0.145674
0 days 00:00:16.500000	-0.103225
0 days 00:00:16.510000	-0.040579000000000004
0 days 00:00:16.520000	0.013231
0 days 00:00:16.530000	0.035857
0 days 00:00:16.540000	0.025981
0 days 00:00:16.550000	-0.005536
0 days 00:00:16.560000	-0.043953
0 days 00:00:16.570000	-0.09172899999999999
0 days 00:00:16.580000	-0.151031
0 days 00:00:16.590000	-0.220554
0 days 00:00:16.600000	-0.27620700000000004
0 days 00:00:16.610000	-0.326691
0 days 00:00:16.620000	-0.346077
0 days 00:00:16.630000	-0.33407600000000004
0 days 00:00:16.640000	-0.294217
0 days 00:00:16.650000	-0.23590500000000003
0 days 00:00:16.660000	-0.110534
0 days 00:00:16.670000	-0.013675
0 days 00:00:16.680000	0.081195
0 days 00:00:16.690000	0.147922
0 days 00:00:16.700000	0.186783
0 days 00:00:16.710000	0.166133
0 days 00:00:16.720000	0.16464700000000002
0 days 00:00:16.730000	0.16236199999999998
0 days 00:00:16.740000	0.157066
0 days 00:00:16.750000	0.129829
0 days 00:00:16.760000	0.084035
0 days 00:00:16.770000	0.017622
0 days 00:00:16.780000	-0.068811
0 days 00:00:16.790000	-0.180016
0 days 00:00:16.800000	-0.307562
0 days 00:00:16.810000	-0.530311
0 days 00:00:16.820000	-0.79689
0 days 00:00:16.830000	-1.017865
0 days 00:00:16.840000	-1.2934459999999999
0 days 00:00:16.850000	-1.576646
0 days 00:00:16.860000	-1.8873220000000002
0 days 00:00:16.870000	-2.23862
0 days 00:00:16.880000	-2.6354610000000003
0 days 00:00:16.890000	-3.061226
0 days 00:00:16.900000	-3.5729610000000003
0 days 00:00:16.910000	-4.115883
0 days 00:00:16.920000	-4.762938
0 days 00:00:16.930000	-5.481949
0 days 00:00:16.940000	-6.228572
0 days 00:00:16.950000	-7.147233
0 days 00:00:16.960000	-8.221979
0 days 00:00:16.970000	-9.322985000000001
0 days 00:00:16.980000	-10.280364
0 days 00:00:16.990000	-10.369372
0 days 00:00:17	-10.135339
0 days 00:00:17.010000	-9.764634
0 days 00:00:17.020000	-9.640211
0 days 00:00:17.030000	-9.305264999999999
0 days 00:00:17.040000	-7.793925
0 days 00:00:17.050000	-5.936738
0 days 00:00:17.060000	-4.042519
0 days 00:00:17.070000	-1.079117
0 days 00:00:17.080000	1.364149
0 days 00:00:17.090000	4.1337779999999995
0 days 00:00:17.100000	4.689801
0 days 00:00:17.110000	4.319083999999999
0 days 00:00:17.120000	4.224076999999999
0 days 00:00:17.130000	4.129961
0 days 00:00:17.140000	4.187358000000001
0 days 00:00:17.150000	4.427773
0 days 00:00:17.160000	4.6799040000000005
0 days 00:00:17.170000	4.8972050000000005
0 days 00:00:17.180000	5.097816000000001
0 days 00:00:17.190000	5.323818
0 days 00:00:17.200000	5.5677900000000005
0 days 00:00:17.210000	5.832731
0 days 00:00:17.220000	6.069847
0 days 00:00:17.230000	6.235782
0 days 00:00:17.240000	6.331303
0 days 00:00:17.250000	6.393764
0 days 00:00:17.260000	6.455147
0 days 00:00:17.270000	6.514678
0 days 00:00:17.280000	6.634136
0 days 00:00:17.290000	6.837477000000001
0 days 00:00:17.300000	7.047744000000001
0 days 00:00:17.310000	7.288502
0 days 00:00:17.320000	7.584553
0 days 00:00:17.330000	7.917597
0 days 00:00:17.340000	8.233203999999999
0 days 00:00:17.350000	8.165591000000001
0 days 00:00:17.360000	7.882721000000001
0 days 00:00:17.370000	7.4451149999999995
0 days 00:00:17.380000	6.830814999999999
0 days 00:00:17.390000	6.045828
0 days 00:00:17.400000	4.71835
0 days 00:00:17.410000	3.335695
0 days 00:00:17.420000	2.196845
0 days 00:00:17.430000	1.170787
0 days 00:00:17.440000	0.20688299999999998
0 days 00:00:17.450000	-0.80411
0 days 00:00:17.460000	-1.6586439999999998
0 days 00:00:17.470000	-2.7486650000000004
0 days 00:00:17.480000	-0.509504
0 days 00:00:17.490000	-2.913792
0 days 00:00:17.500000	-7.586917
0 days 00:00:17.510000	-5.192643
0 days 00:00:17.520000	-4.253065
0 days 00:00:17.530000	-4.417683
0 days 00:00:17.540000	-4.023559
0 days 00:00:17.550000	-4.036537
0 days 00:00:17.560000	-3.850854
0 days 00:00:17.570000	-3.6479269999999997
0 days 00:00:17.580000	-3.144141
0 days 00:00:17.590000	-2.7167310000000002
0 days 00:00:17.600000	-2.5935799999999998
0 days 00:00:17.610000	-1.3902889999999999
0 days 00:00:17.620000	-0.676358
0 days 00:00:17.630000	-0.501613
0 days 00:00:17.640000	-0.275305
0 days 00:00:17.650000	-0.135324
0 days 00:00:17.660000	-0.066976
0 days 00:00:17.670000	-0.016268
0 days 00:00:17.680000	0.019903
0 days 00:00:17.690000	0.028562999999999998
0 days 00:00:17.700000	-0.009387000000000001
0 days 00:00:17.710000	-0.094805
0 days 00:00:17.720000	-0.205393
0 days 00:00:17.730000	-0.318843
0 days 00:00:17.740000	-0.42664399999999997
0 days 00:00:17.750000	-0.455118
0 days 00:00:17.760000	-0.460244
0 days 00:00:17.770000	-0.41904600000000003
0 days 00:00:17.780000	-0.31543699999999997
0 days 00:00:17.790000	-0.13023099999999999
0 days 00:00:17.800000	0.076253
0 days 00:00:17.810000	0.247002
0 days 00:00:17.820000	0.29179499999999997
0 days 00:00:17.830000	0.25233
0 days 00:00:17.840000	0.24713600000000002
0 days 00:00:17.850000	0.241405
0 days 00:00:17.860000	0.239225
0 days 00:00:17.870000	0.22757800000000003
0 days 00:00:17.880000	0.21241
0 days 00:00:17.890000	0.183307
0 days 00:00:17.900000	0.129167
0 days 00:00:17.910000	0.072224
0 days 00:00:17.920000	8.8e-05
0 days 00:00:17.930000	-0.080192
0 days 00:00:17.940000	-0.17793399999999998
0 days 00:00:17.950000	-0.31306100000000003
0 days 00:00:17.960000	-0.461624
0 days 00:00:17.970000	-0.66985
0 days 00:00:17.980000	-1.031828
0 days 00:00:17.990000	-1.3441
0 days 00:00:18	-1.7078400000000002
0 days 00:00:18.010000	-2.095072
0 days 00:00:18.020000	-2.4868419999999998
0 days 00:00:18.030000	-2.900072
0 days 00:00:18.040000	-3.315511
0 days 00:00:18.050000	-3.7735239999999997
0 days 00:00:18.060000	-4.383796
0 days 00:00:18.070000	-4.933855
0 days 00:00:18.080000	-5.66343
0 days 00:00:18.090000	-6.529128
0 days 00:00:18.100000	-7.603652
0 days 00:00:18.110000	-8.821472
0 days 00:00:18.120000	-10.000048
0 days 00:00:18.130000	-10.682375
0 days 00:00:18.140000	-10.33195
0 days 00:00:18.150000	-9.924601
0 days 00:00:18.160000	-9.585531
0 days 00:00:18.170000	-9.052715
0 days 00:00:18.180000	-7.520003999999999
0 days 00:00:18.190000	-5.626289
0 days 00:00:18.200000	-3.855581
0 days 00:00:18.210000	-1.600475
0 days 00:00:18.220000	0.559662
