# Supplementary material for: A topological data analysis-based method for gait signals with an application to the study of multiple sclerosis
Source: PLoS One. 2022 May 13;17(5):e0268475. doi: 10.1371/journal.pone.0268475 (PMC9106173; doi:10.1371/journal.pone.0268475)
Supplement: S1 Data — (ZIP) [file pone.0268475.s005.zip › PlosOneData/Pathological_subjects/MS_77]

	Gyr_Y
0 days 00:00:06.820000	-2.098243
0 days 00:00:06.830000	-2.333167
0 days 00:00:06.840000	-2.55951
0 days 00:00:06.850000	-4.168858
0 days 00:00:06.860000	-4.707305
0 days 00:00:06.870000	-2.817307
0 days 00:00:06.880000	0.47242
0 days 00:00:06.890000	-0.31602399999999997
0 days 00:00:06.900000	-0.417267
0 days 00:00:06.910000	-0.32592600000000005
0 days 00:00:06.920000	-0.27212800000000004
0 days 00:00:06.930000	-0.115495
0 days 00:00:06.940000	-0.100634
0 days 00:00:06.950000	-0.06613200000000001
0 days 00:00:06.960000	-0.029283
0 days 00:00:06.970000	-0.013434
0 days 00:00:06.980000	-0.020721
0 days 00:00:06.990000	-0.043949
0 days 00:00:07	-0.058699
0 days 00:00:07.010000	-0.08187699999999999
0 days 00:00:07.020000	-0.10916
0 days 00:00:07.030000	-0.133425
0 days 00:00:07.040000	-0.148698
0 days 00:00:07.050000	-0.149061
0 days 00:00:07.060000	-0.149623
0 days 00:00:07.070000	-0.124806
0 days 00:00:07.080000	-0.08920700000000001
0 days 00:00:07.090000	-0.05343200000000001
0 days 00:00:07.100000	-0.012256
0 days 00:00:07.110000	0.014328
0 days 00:00:07.120000	0.029464999999999998
0 days 00:00:07.130000	0.018034
0 days 00:00:07.140000	-0.022658
0 days 00:00:07.150000	-0.03974
0 days 00:00:07.160000	-0.061975999999999996
0 days 00:00:07.170000	-0.08946599999999999
0 days 00:00:07.180000	-0.114729
0 days 00:00:07.190000	-0.12645499999999998
0 days 00:00:07.200000	-0.140663
0 days 00:00:07.210000	-0.165811
0 days 00:00:07.220000	-0.16694
0 days 00:00:07.230000	-0.172873
0 days 00:00:07.240000	-0.166222
0 days 00:00:07.250000	-0.160588
0 days 00:00:07.260000	-0.14153
0 days 00:00:07.270000	-0.131623
0 days 00:00:07.280000	-0.13348
0 days 00:00:07.290000	-0.142624
0 days 00:00:07.300000	-0.157959
0 days 00:00:07.310000	-0.17949400000000001
0 days 00:00:07.320000	-0.201485
0 days 00:00:07.330000	-0.22743400000000003
0 days 00:00:07.340000	-0.261312
0 days 00:00:07.350000	-0.317836
0 days 00:00:07.360000	-0.386128
0 days 00:00:07.370000	-0.48131599999999997
0 days 00:00:07.380000	-0.706306
0 days 00:00:07.390000	-1.048083
0 days 00:00:07.400000	-1.347518
0 days 00:00:07.410000	-1.681561
0 days 00:00:07.420000	-2.0243029999999997
0 days 00:00:07.430000	-2.446071
0 days 00:00:07.440000	-2.944651
0 days 00:00:07.450000	-3.613315
0 days 00:00:07.460000	-4.420283
0 days 00:00:07.470000	-5.450671
0 days 00:00:07.480000	-6.712516
0 days 00:00:07.490000	-7.917235000000001
0 days 00:00:07.500000	-8.697141
0 days 00:00:07.510000	-8.973861999999999
0 days 00:00:07.520000	-8.904251
0 days 00:00:07.530000	-8.157248
0 days 00:00:07.540000	-6.640277
0 days 00:00:07.550000	-4.698792
0 days 00:00:07.560000	-1.324633
0 days 00:00:07.570000	1.043717
0 days 00:00:07.580000	2.075699
0 days 00:00:07.590000	1.8838290000000002
0 days 00:00:07.600000	1.933617
0 days 00:00:07.610000	2.294202
0 days 00:00:07.620000	2.862418
0 days 00:00:07.630000	3.42953
0 days 00:00:07.640000	3.879831
0 days 00:00:07.650000	4.212425
0 days 00:00:07.660000	4.450527
0 days 00:00:07.670000	4.612275
0 days 00:00:07.680000	4.72316
0 days 00:00:07.690000	4.73286
0 days 00:00:07.700000	4.655874
0 days 00:00:07.710000	4.550908
0 days 00:00:07.720000	4.438711
0 days 00:00:07.730000	4.314778
0 days 00:00:07.740000	4.202166
0 days 00:00:07.750000	4.1139660000000005
0 days 00:00:07.760000	4.042795
0 days 00:00:07.770000	4.008102
0 days 00:00:07.780000	4.034091
0 days 00:00:07.790000	4.092821
0 days 00:00:07.800000	4.132226
0 days 00:00:07.810000	4.055989
0 days 00:00:07.820000	3.769366
0 days 00:00:07.830000	3.376675
0 days 00:00:07.840000	3.007533
0 days 00:00:07.850000	2.723592
0 days 00:00:07.860000	2.512356
0 days 00:00:07.870000	2.260802
0 days 00:00:07.880000	1.8614080000000002
0 days 00:00:07.890000	1.347333
0 days 00:00:07.900000	0.777994
0 days 00:00:07.910000	0.22138200000000002
0 days 00:00:07.920000	-0.333636
0 days 00:00:07.930000	-0.86864
0 days 00:00:07.940000	-1.3738620000000001
0 days 00:00:07.950000	-2.67233
0 days 00:00:07.960000	-2.623183
0 days 00:00:07.970000	-1.583704
0 days 00:00:07.980000	-3.356418
0 days 00:00:07.990000	-3.7124339999999996
0 days 00:00:08	-2.800051
0 days 00:00:08.010000	0.5767140000000001
0 days 00:00:08.020000	-0.098409
0 days 00:00:08.030000	-0.361768
0 days 00:00:08.040000	-0.202131
0 days 00:00:08.050000	-0.240923
0 days 00:00:08.060000	-0.155184
0 days 00:00:08.070000	-0.11922100000000001
0 days 00:00:08.080000	-0.093458
0 days 00:00:08.090000	-0.07083400000000001
0 days 00:00:08.100000	-0.037246
0 days 00:00:08.110000	-0.041297
0 days 00:00:08.120000	-0.059033
0 days 00:00:08.130000	-0.07924199999999999
0 days 00:00:08.140000	-0.09097999999999999
0 days 00:00:08.150000	-0.111796
0 days 00:00:08.160000	-0.130455
0 days 00:00:08.170000	-0.144243
0 days 00:00:08.180000	-0.15683
0 days 00:00:08.190000	-0.157994
0 days 00:00:08.200000	-0.143308
0 days 00:00:08.210000	-0.11521600000000001
0 days 00:00:08.220000	-0.08722200000000001
0 days 00:00:08.230000	-0.046419
0 days 00:00:08.240000	-0.017616
0 days 00:00:08.250000	0.0013109999999999999
0 days 00:00:08.260000	-0.005913
0 days 00:00:08.270000	-0.022304
0 days 00:00:08.280000	-0.05744199999999999
0 days 00:00:08.290000	-0.094235
0 days 00:00:08.300000	-0.10705
0 days 00:00:08.310000	-0.10772799999999999
0 days 00:00:08.320000	-0.140815
0 days 00:00:08.330000	-0.15396700000000002
0 days 00:00:08.340000	-0.172037
0 days 00:00:08.350000	-0.171956
0 days 00:00:08.360000	-0.166102
0 days 00:00:08.370000	-0.167101
0 days 00:00:08.380000	-0.17208099999999998
0 days 00:00:08.390000	-0.175252
0 days 00:00:08.400000	-0.17548699999999998
0 days 00:00:08.410000	-0.15068299999999998
0 days 00:00:08.420000	-0.138399
0 days 00:00:08.430000	-0.134602
0 days 00:00:08.440000	-0.1305
0 days 00:00:08.450000	-0.132205
0 days 00:00:08.460000	-0.142582
0 days 00:00:08.470000	-0.160427
0 days 00:00:08.480000	-0.196432
0 days 00:00:08.490000	-0.26904
0 days 00:00:08.500000	-0.360482
0 days 00:00:08.510000	-0.535442
0 days 00:00:08.520000	-0.8242229999999999
0 days 00:00:08.530000	-1.097434
0 days 00:00:08.540000	-1.370929
0 days 00:00:08.550000	-1.669229
0 days 00:00:08.560000	-2.014941
0 days 00:00:08.570000	-2.403382
0 days 00:00:08.580000	-2.895536
0 days 00:00:08.590000	-3.4711830000000004
0 days 00:00:08.600000	-4.094121
0 days 00:00:08.610000	-4.8534120000000005
0 days 00:00:08.620000	-5.768269999999999
0 days 00:00:08.630000	-6.798356
0 days 00:00:08.640000	-7.763025
0 days 00:00:08.650000	-8.454945
0 days 00:00:08.660000	-8.865409
0 days 00:00:08.670000	-8.830219999999999
0 days 00:00:08.680000	-8.132702
0 days 00:00:08.690000	-6.9095889999999995
0 days 00:00:08.700000	-4.9756279999999995
0 days 00:00:08.710000	-3.705064
0 days 00:00:08.720000	-1.002257
0 days 00:00:08.730000	1.807608
0 days 00:00:08.740000	3.055303
0 days 00:00:08.750000	2.925743
0 days 00:00:08.760000	2.7465189999999997
0 days 00:00:08.770000	2.9796400000000003
0 days 00:00:08.780000	3.44369
0 days 00:00:08.790000	3.965725
0 days 00:00:08.800000	4.451919999999999
0 days 00:00:08.810000	4.851411
0 days 00:00:08.820000	5.137315
0 days 00:00:08.830000	5.319462000000001
0 days 00:00:08.840000	5.4056370000000005
0 days 00:00:08.850000	5.415817
0 days 00:00:08.860000	5.326516000000001
0 days 00:00:08.870000	5.1699839999999995
0 days 00:00:08.880000	4.920997
0 days 00:00:08.890000	4.638876
0 days 00:00:08.900000	4.363972
0 days 00:00:08.910000	4.2133519999999995
0 days 00:00:08.920000	4.207068
0 days 00:00:08.930000	4.233009
0 days 00:00:08.940000	4.307732
0 days 00:00:08.950000	4.405722
0 days 00:00:08.960000	4.479571
0 days 00:00:08.970000	4.433952
0 days 00:00:08.980000	4.260527
0 days 00:00:08.990000	3.995337
0 days 00:00:09	3.6833400000000003
0 days 00:00:09.010000	3.305624
0 days 00:00:09.020000	2.793514
0 days 00:00:09.030000	2.12515
0 days 00:00:09.040000	1.467536
0 days 00:00:09.050000	0.945989
0 days 00:00:09.060000	0.46790600000000004
0 days 00:00:09.070000	-0.073933
0 days 00:00:09.080000	-0.65457
0 days 00:00:09.090000	-1.180988
0 days 00:00:09.100000	-1.632727
0 days 00:00:09.110000	-2.597993
0 days 00:00:09.120000	-2.150309
0 days 00:00:09.130000	-1.551425
0 days 00:00:09.140000	-2.920467
0 days 00:00:09.150000	-3.513936
0 days 00:00:09.160000	-3.202024
0 days 00:00:09.170000	-3.5316199999999998
0 days 00:00:09.180000	-0.330084
0 days 00:00:09.190000	-0.11787
0 days 00:00:09.200000	-0.500124
0 days 00:00:09.210000	-0.320734
0 days 00:00:09.220000	-0.23958800000000002
0 days 00:00:09.230000	-0.18473299999999998
0 days 00:00:09.240000	-0.144524
0 days 00:00:09.250000	-0.119317
0 days 00:00:09.260000	-0.104469
0 days 00:00:09.270000	-0.063356
0 days 00:00:09.280000	-0.03441
0 days 00:00:09.290000	-0.023819
0 days 00:00:09.300000	-0.028941
0 days 00:00:09.310000	-0.03887
0 days 00:00:09.320000	-0.036455
0 days 00:00:09.330000	-0.040764999999999996
0 days 00:00:09.340000	-0.052073
0 days 00:00:09.350000	-0.094053
0 days 00:00:09.360000	-0.11819600000000001
0 days 00:00:09.370000	-0.13014
0 days 00:00:09.380000	-0.139194
0 days 00:00:09.390000	-0.142676
0 days 00:00:09.400000	-0.141586
0 days 00:00:09.410000	-0.13241
0 days 00:00:09.420000	-0.124509
0 days 00:00:09.430000	-0.12090899999999999
0 days 00:00:09.440000	-0.12178
0 days 00:00:09.450000	-0.12437100000000001
0 days 00:00:09.460000	-0.125308
0 days 00:00:09.470000	-0.13516
0 days 00:00:09.480000	-0.132237
0 days 00:00:09.490000	-0.124571
0 days 00:00:09.500000	-0.144154
0 days 00:00:09.510000	-0.143901
0 days 00:00:09.520000	-0.162175
0 days 00:00:09.530000	-0.175791
0 days 00:00:09.540000	-0.184798
0 days 00:00:09.550000	-0.201888
0 days 00:00:09.560000	-0.21657600000000002
0 days 00:00:09.570000	-0.21343600000000001
0 days 00:00:09.580000	-0.19783900000000001
0 days 00:00:09.590000	-0.181837
0 days 00:00:09.600000	-0.17644300000000002
0 days 00:00:09.610000	-0.176452
0 days 00:00:09.620000	-0.204058
0 days 00:00:09.630000	-0.224305
0 days 00:00:09.640000	-0.254023
0 days 00:00:09.650000	-0.27548
0 days 00:00:09.660000	-0.297688
0 days 00:00:09.670000	-0.355998
0 days 00:00:09.680000	-0.44251999999999997
0 days 00:00:09.690000	-0.5788449999999999
0 days 00:00:09.700000	-0.8722200000000001
0 days 00:00:09.710000	-1.086151
0 days 00:00:09.720000	-1.327133
0 days 00:00:09.730000	-1.586114
0 days 00:00:09.740000	-1.9026830000000001
0 days 00:00:09.750000	-2.281029
0 days 00:00:09.760000	-2.738481
0 days 00:00:09.770000	-3.3005269999999998
0 days 00:00:09.780000	-3.9678190000000004
0 days 00:00:09.790000	-4.76457
0 days 00:00:09.800000	-5.686884
0 days 00:00:09.810000	-6.754536
0 days 00:00:09.820000	-7.808269
0 days 00:00:09.830000	-8.556046
0 days 00:00:09.840000	-9.104474
0 days 00:00:09.850000	-8.982863
0 days 00:00:09.860000	-8.346144
0 days 00:00:09.870000	-7.172882
0 days 00:00:09.880000	-5.237385
0 days 00:00:09.890000	-3.9414510000000003
0 days 00:00:09.900000	-1.170535
0 days 00:00:09.910000	1.663598
0 days 00:00:09.920000	3.074161
0 days 00:00:09.930000	2.905065
0 days 00:00:09.940000	2.653959
0 days 00:00:09.950000	2.766164
0 days 00:00:09.960000	3.194166
0 days 00:00:09.970000	3.705631
0 days 00:00:09.980000	4.194608000000001
0 days 00:00:09.990000	4.562482
0 days 00:00:10	4.855748999999999
0 days 00:00:10.010000	5.05253
0 days 00:00:10.020000	5.18527
0 days 00:00:10.030000	5.2092480000000005
0 days 00:00:10.040000	5.134357
0 days 00:00:10.050000	4.989325
0 days 00:00:10.060000	4.775631
0 days 00:00:10.070000	4.451987
0 days 00:00:10.080000	4.113030999999999
0 days 00:00:10.090000	3.8347879999999996
0 days 00:00:10.100000	3.747923
0 days 00:00:10.110000	3.811635
0 days 00:00:10.120000	3.916095
0 days 00:00:10.130000	3.9428089999999996
0 days 00:00:10.140000	3.8108190000000004
0 days 00:00:10.150000	3.582279
0 days 00:00:10.160000	3.314368
0 days 00:00:10.170000	3.0460409999999998
0 days 00:00:10.180000	2.785104
0 days 00:00:10.190000	2.555064
0 days 00:00:10.200000	2.29387
0 days 00:00:10.210000	1.8676849999999998
0 days 00:00:10.220000	1.293243
0 days 00:00:10.230000	0.674103
0 days 00:00:10.240000	0.082717
0 days 00:00:10.250000	-0.429353
0 days 00:00:10.260000	-0.884057
0 days 00:00:10.270000	-1.292267
0 days 00:00:10.280000	-1.702866
0 days 00:00:10.290000	-2.138503
0 days 00:00:10.300000	-1.238867
0 days 00:00:10.310000	-2.2281880000000003
0 days 00:00:10.320000	-3.4214279999999997
0 days 00:00:10.330000	0.28715300000000005
0 days 00:00:10.340000	0.12386300000000001
0 days 00:00:10.350000	-0.063404
0 days 00:00:10.360000	-0.300725
0 days 00:00:10.370000	-0.14181
0 days 00:00:10.380000	-0.184684
0 days 00:00:10.390000	-0.097755
0 days 00:00:10.400000	-0.042307
0 days 00:00:10.410000	-0.035245
0 days 00:00:10.420000	-0.044715
0 days 00:00:10.430000	-0.039697
0 days 00:00:10.440000	-0.027438
0 days 00:00:10.450000	-0.012620000000000001
0 days 00:00:10.460000	-0.007784
0 days 00:00:10.470000	-0.016368999999999998
0 days 00:00:10.480000	-0.039112
0 days 00:00:10.490000	-0.06419
0 days 00:00:10.500000	-0.080287
0 days 00:00:10.510000	-0.085498
0 days 00:00:10.520000	-0.091209
0 days 00:00:10.530000	-0.09170700000000001
0 days 00:00:10.540000	-0.095987
0 days 00:00:10.550000	-0.07786
0 days 00:00:10.560000	-0.062469000000000004
0 days 00:00:10.570000	-0.049585000000000004
0 days 00:00:10.580000	-0.040885000000000005
0 days 00:00:10.590000	-0.032646
0 days 00:00:10.600000	-0.030692
0 days 00:00:10.610000	-0.028168000000000002
0 days 00:00:10.620000	-0.027904
0 days 00:00:10.630000	-0.022143
0 days 00:00:10.640000	-0.035354000000000003
0 days 00:00:10.650000	-0.043894
0 days 00:00:10.660000	-0.05658200000000001
0 days 00:00:10.670000	-0.073154
0 days 00:00:10.680000	-0.08784199999999999
0 days 00:00:10.690000	-0.097618
0 days 00:00:10.700000	-0.101401
0 days 00:00:10.710000	-0.10819300000000001
0 days 00:00:10.720000	-0.111694
0 days 00:00:10.730000	-0.122025
0 days 00:00:10.740000	-0.127676
0 days 00:00:10.750000	-0.129823
0 days 00:00:10.760000	-0.128978
0 days 00:00:10.770000	-0.11998900000000001
0 days 00:00:10.780000	-0.114772
0 days 00:00:10.790000	-0.126752
0 days 00:00:10.800000	-0.129986
0 days 00:00:10.810000	-0.153399
0 days 00:00:10.820000	-0.152539
0 days 00:00:10.830000	-0.178054
0 days 00:00:10.840000	-0.20355299999999998
0 days 00:00:10.850000	-0.231924
0 days 00:00:10.860000	-0.278455
0 days 00:00:10.870000	-0.349464
0 days 00:00:10.880000	-0.47124399999999994
0 days 00:00:10.890000	-0.7479779999999999
0 days 00:00:10.900000	-1.206711
0 days 00:00:10.910000	-1.6084559999999999
0 days 00:00:10.920000	-2.094064
0 days 00:00:10.930000	-2.73388
0 days 00:00:10.940000	-3.477959
0 days 00:00:10.950000	-4.257567
0 days 00:00:10.960000	-5.08852
0 days 00:00:10.970000	-5.9265550000000005
0 days 00:00:10.980000	-6.676506
0 days 00:00:10.990000	-7.162746
0 days 00:00:11	-7.421769
0 days 00:00:11.010000	-7.237556
0 days 00:00:11.020000	-7.024572999999999
0 days 00:00:11.030000	-6.40316
0 days 00:00:11.040000	-5.185469
0 days 00:00:11.050000	-3.612882
0 days 00:00:11.060000	-1.171006
