# Supplementary material for: A topological data analysis-based method for gait signals with an application to the study of multiple sclerosis
Source: PLoS One. 2022 May 13;17(5):e0268475. doi: 10.1371/journal.pone.0268475 (PMC9106173; doi:10.1371/journal.pone.0268475)
Supplement: S1 Data — (ZIP) [file pone.0268475.s005.zip › PlosOneData/Pathological_subjects/MS_213]

	Gyr_Y
0 days 00:00:07.070000	-1.009391
0 days 00:00:07.080000	-1.5986850000000001
0 days 00:00:07.090000	-1.5829600000000001
0 days 00:00:07.100000	-1.858868
0 days 00:00:07.110000	-2.50855
0 days 00:00:07.120000	-3.053481
0 days 00:00:07.130000	-3.110993
0 days 00:00:07.140000	-2.7206490000000003
0 days 00:00:07.150000	-2.391293
0 days 00:00:07.160000	-1.783021
0 days 00:00:07.170000	-0.981187
0 days 00:00:07.180000	-0.8594219999999999
0 days 00:00:07.190000	-0.780329
0 days 00:00:07.200000	-0.629947
0 days 00:00:07.210000	-0.47712299999999996
0 days 00:00:07.220000	-0.348437
0 days 00:00:07.230000	-0.219347
0 days 00:00:07.240000	-0.13935799999999998
0 days 00:00:07.250000	-0.08558400000000001
0 days 00:00:07.260000	-0.059741999999999996
0 days 00:00:07.270000	-0.043075
0 days 00:00:07.280000	-0.028682
0 days 00:00:07.290000	-0.018068999999999998
0 days 00:00:07.300000	-0.002995
0 days 00:00:07.310000	0.014636000000000001
0 days 00:00:07.320000	0.0056359999999999995
0 days 00:00:07.330000	0.021907
0 days 00:00:07.340000	-0.008726000000000001
0 days 00:00:07.350000	-0.021389
0 days 00:00:07.360000	-0.020501
0 days 00:00:07.370000	-0.039278
0 days 00:00:07.380000	-0.014438
0 days 00:00:07.390000	0.006665000000000001
0 days 00:00:07.400000	0.023545
0 days 00:00:07.410000	0.059561
0 days 00:00:07.420000	0.051348000000000005
0 days 00:00:07.430000	0.090135
0 days 00:00:07.440000	0.086465
0 days 00:00:07.450000	0.085634
0 days 00:00:07.460000	0.06830399999999999
0 days 00:00:07.470000	0.06565599999999999
0 days 00:00:07.480000	0.043608999999999995
0 days 00:00:07.490000	0.045765
0 days 00:00:07.500000	0.03152
0 days 00:00:07.510000	0.028508999999999996
0 days 00:00:07.520000	0.021943
0 days 00:00:07.530000	0.02045
0 days 00:00:07.540000	0.027238
0 days 00:00:07.550000	0.05458
0 days 00:00:07.560000	0.038544999999999996
0 days 00:00:07.570000	0.037747
0 days 00:00:07.580000	0.052881
0 days 00:00:07.590000	0.062452999999999995
0 days 00:00:07.600000	0.08715099999999999
0 days 00:00:07.610000	0.10449800000000001
0 days 00:00:07.620000	0.12401500000000001
0 days 00:00:07.630000	0.128432
0 days 00:00:07.640000	0.145254
0 days 00:00:07.650000	0.134761
0 days 00:00:07.660000	0.12199000000000002
0 days 00:00:07.670000	0.106313
0 days 00:00:07.680000	0.057311
0 days 00:00:07.690000	0.038982
0 days 00:00:07.700000	0.024555
0 days 00:00:07.710000	-0.015633
0 days 00:00:07.720000	-0.028486
0 days 00:00:07.730000	-0.065847
0 days 00:00:07.740000	-0.111752
0 days 00:00:07.750000	-0.153646
0 days 00:00:07.760000	-0.19664700000000002
0 days 00:00:07.770000	-0.244104
0 days 00:00:07.780000	-0.305267
0 days 00:00:07.790000	-0.37804499999999996
0 days 00:00:07.800000	-0.46269799999999994
0 days 00:00:07.810000	-0.5887640000000001
0 days 00:00:07.820000	-0.6915899999999999
0 days 00:00:07.830000	-0.857988
0 days 00:00:07.840000	-1.0339040000000002
0 days 00:00:07.850000	-1.223714
0 days 00:00:07.860000	-1.444744
0 days 00:00:07.870000	-1.6584880000000002
0 days 00:00:07.880000	-1.888279
0 days 00:00:07.890000	-2.128873
0 days 00:00:07.900000	-2.355867
0 days 00:00:07.910000	-2.624441
0 days 00:00:07.920000	-2.959727
0 days 00:00:07.930000	-3.331774
0 days 00:00:07.940000	-3.677546
0 days 00:00:07.950000	-4.053066
0 days 00:00:07.960000	-4.65583
0 days 00:00:07.970000	-5.343816
0 days 00:00:07.980000	-6.122776
0 days 00:00:07.990000	-6.558086
0 days 00:00:08	-7.0122160000000004
0 days 00:00:08.010000	-7.4362699999999995
0 days 00:00:08.020000	-7.666786999999999
0 days 00:00:08.030000	-7.600442999999999
0 days 00:00:08.040000	-7.400492
0 days 00:00:08.050000	-7.367648
0 days 00:00:08.060000	-7.162779
0 days 00:00:08.070000	-6.811369
0 days 00:00:08.080000	-6.250495
0 days 00:00:08.090000	-5.234162
0 days 00:00:08.100000	-4.116411
0 days 00:00:08.110000	-4.905583
0 days 00:00:08.120000	-3.294508
0 days 00:00:08.130000	0.32683
0 days 00:00:08.140000	3.276334
0 days 00:00:08.150000	5.237016000000001
0 days 00:00:08.160000	6.092102
0 days 00:00:08.170000	6.290306
0 days 00:00:08.180000	6.247686
0 days 00:00:08.190000	6.1186940000000005
0 days 00:00:08.200000	6.267544
0 days 00:00:08.210000	6.649014
0 days 00:00:08.220000	7.022171000000001
0 days 00:00:08.230000	7.08838
0 days 00:00:08.240000	6.842236
0 days 00:00:08.250000	6.412109
0 days 00:00:08.260000	5.985591
0 days 00:00:08.270000	5.714416
0 days 00:00:08.280000	5.623805
0 days 00:00:08.290000	5.633585
0 days 00:00:08.300000	5.631784
0 days 00:00:08.310000	5.579729
0 days 00:00:08.320000	5.469014
0 days 00:00:08.330000	5.307818
0 days 00:00:08.340000	5.112357
0 days 00:00:08.350000	4.88358
0 days 00:00:08.360000	4.678482
0 days 00:00:08.370000	4.461754
0 days 00:00:08.380000	4.1367080000000005
0 days 00:00:08.390000	3.6902519999999996
0 days 00:00:08.400000	3.252322
0 days 00:00:08.410000	2.849805
0 days 00:00:08.420000	2.408963
0 days 00:00:08.430000	1.936073
0 days 00:00:08.440000	1.4496040000000001
0 days 00:00:08.450000	0.975247
0 days 00:00:08.460000	0.476828
0 days 00:00:08.470000	-0.19009600000000001
0 days 00:00:08.480000	-0.913601
0 days 00:00:08.490000	-1.4311459999999998
0 days 00:00:08.500000	-2.305127
0 days 00:00:08.510000	-2.579713
0 days 00:00:08.520000	-2.822504
0 days 00:00:08.530000	-3.3686190000000003
0 days 00:00:08.540000	-4.427777
0 days 00:00:08.550000	-4.996279
0 days 00:00:08.560000	-4.27618
0 days 00:00:08.570000	-3.52638
0 days 00:00:08.580000	-1.9308939999999999
0 days 00:00:08.590000	-1.22389
0 days 00:00:08.600000	-0.782979
0 days 00:00:08.610000	-0.5315810000000001
0 days 00:00:08.620000	-0.419184
0 days 00:00:08.630000	-0.29742199999999996
0 days 00:00:08.640000	-0.14468499999999998
0 days 00:00:08.650000	-0.060388
0 days 00:00:08.660000	-0.019902
0 days 00:00:08.670000	0.0164
0 days 00:00:08.680000	0.017143000000000002
0 days 00:00:08.690000	0.040249
0 days 00:00:08.700000	0.046659
0 days 00:00:08.710000	0.047633999999999996
0 days 00:00:08.720000	0.058897000000000005
0 days 00:00:08.730000	0.067303
0 days 00:00:08.740000	0.049033999999999994
0 days 00:00:08.750000	0.073776
0 days 00:00:08.760000	0.05774
0 days 00:00:08.770000	0.078069
0 days 00:00:08.780000	0.037337999999999996
0 days 00:00:08.790000	0.039871
0 days 00:00:08.800000	0.044358999999999996
0 days 00:00:08.810000	0.06253600000000001
0 days 00:00:08.820000	0.09005099999999999
0 days 00:00:08.830000	0.078635
0 days 00:00:08.840000	0.095487
0 days 00:00:08.850000	0.080249
0 days 00:00:08.860000	0.07758999999999999
0 days 00:00:08.870000	0.088477
0 days 00:00:08.880000	0.058055999999999996
0 days 00:00:08.890000	0.014464
0 days 00:00:08.900000	0.000814
0 days 00:00:08.910000	-0.003811
0 days 00:00:08.920000	-0.0041990000000000005
0 days 00:00:08.930000	0.031229000000000003
0 days 00:00:08.940000	-0.010511
0 days 00:00:08.950000	0.031314999999999996
0 days 00:00:08.960000	0.023724000000000002
0 days 00:00:08.970000	0.035708
0 days 00:00:08.980000	0.045732
0 days 00:00:08.990000	0.054544
0 days 00:00:09	0.044324
0 days 00:00:09.010000	0.042489
0 days 00:00:09.020000	0.024082
0 days 00:00:09.030000	-0.034554
0 days 00:00:09.040000	-0.078081
0 days 00:00:09.050000	-0.138881
0 days 00:00:09.060000	-0.201459
0 days 00:00:09.070000	-0.260594
0 days 00:00:09.080000	-0.319266
0 days 00:00:09.090000	-0.391577
0 days 00:00:09.100000	-0.47553599999999996
0 days 00:00:09.110000	-0.540734
0 days 00:00:09.120000	-0.654479
0 days 00:00:09.130000	-0.738056
0 days 00:00:09.140000	-0.8881
0 days 00:00:09.150000	-1.010261
0 days 00:00:09.160000	-1.19533
0 days 00:00:09.170000	-1.38784
0 days 00:00:09.180000	-1.601537
0 days 00:00:09.190000	-1.825437
0 days 00:00:09.200000	-2.0736630000000003
0 days 00:00:09.210000	-2.338186
0 days 00:00:09.220000	-2.652866
0 days 00:00:09.230000	-3.071499
0 days 00:00:09.240000	-3.614924
0 days 00:00:09.250000	-4.271813
0 days 00:00:09.260000	-4.954903
0 days 00:00:09.270000	-5.565656
0 days 00:00:09.280000	-6.252375
0 days 00:00:09.290000	-6.911703999999999
0 days 00:00:09.300000	-7.569111
0 days 00:00:09.310000	-8.186827000000001
0 days 00:00:09.320000	-8.374808
0 days 00:00:09.330000	-8.046516
0 days 00:00:09.340000	-7.690066000000001
0 days 00:00:09.350000	-7.485724
0 days 00:00:09.360000	-7.164745
0 days 00:00:09.370000	-6.743243
0 days 00:00:09.380000	-6.000751999999999
0 days 00:00:09.390000	-5.004677
0 days 00:00:09.400000	-4.98149
0 days 00:00:09.410000	-4.7148
0 days 00:00:09.420000	-1.456099
0 days 00:00:09.430000	1.8431950000000001
0 days 00:00:09.440000	4.407396
0 days 00:00:09.450000	5.936698000000001
0 days 00:00:09.460000	6.489598
0 days 00:00:09.470000	6.598383999999999
0 days 00:00:09.480000	6.235696
0 days 00:00:09.490000	5.795730000000001
0 days 00:00:09.500000	5.56611
0 days 00:00:09.510000	5.620319
0 days 00:00:09.520000	5.839867
0 days 00:00:09.530000	6.01044
0 days 00:00:09.540000	6.074117
0 days 00:00:09.550000	6.010033
0 days 00:00:09.560000	5.865698
0 days 00:00:09.570000	5.741836
0 days 00:00:09.580000	5.670995
0 days 00:00:09.590000	5.646555
0 days 00:00:09.600000	5.635766
0 days 00:00:09.610000	5.576968
0 days 00:00:09.620000	5.45298
0 days 00:00:09.630000	5.247387000000001
0 days 00:00:09.640000	4.964112999999999
0 days 00:00:09.650000	4.640692
0 days 00:00:09.660000	4.362343
0 days 00:00:09.670000	4.157566
0 days 00:00:09.680000	3.992132
0 days 00:00:09.690000	3.7682629999999997
0 days 00:00:09.700000	3.432174
0 days 00:00:09.710000	3.119646
0 days 00:00:09.720000	2.8511290000000002
0 days 00:00:09.730000	2.564156
0 days 00:00:09.740000	2.2563310000000003
0 days 00:00:09.750000	1.9162299999999999
0 days 00:00:09.760000	1.410827
0 days 00:00:09.770000	0.61352
0 days 00:00:09.780000	-0.32069200000000003
0 days 00:00:09.790000	-1.284151
0 days 00:00:09.800000	-3.256989
0 days 00:00:09.810000	-3.594433
0 days 00:00:09.820000	-3.651359
0 days 00:00:09.830000	-4.066306
0 days 00:00:09.840000	-4.9920279999999995
0 days 00:00:09.850000	-5.324607
0 days 00:00:09.860000	-4.425523
0 days 00:00:09.870000	-2.26348
0 days 00:00:09.880000	-1.4826709999999999
0 days 00:00:09.890000	-1.20191
0 days 00:00:09.900000	-0.614947
0 days 00:00:09.910000	-0.527512
0 days 00:00:09.920000	-0.43577200000000005
0 days 00:00:09.930000	-0.23444099999999998
0 days 00:00:09.940000	-0.128218
0 days 00:00:09.950000	-0.073861
0 days 00:00:09.960000	-0.021897
0 days 00:00:09.970000	0.009522
0 days 00:00:09.980000	0.032262
0 days 00:00:09.990000	0.058955999999999995
0 days 00:00:10	0.075009
0 days 00:00:10.010000	0.073654
0 days 00:00:10.020000	0.093793
0 days 00:00:10.030000	0.086221
0 days 00:00:10.040000	0.125197
0 days 00:00:10.050000	0.099223
0 days 00:00:10.060000	0.129274
0 days 00:00:10.070000	0.071256
0 days 00:00:10.080000	0.062294
0 days 00:00:10.090000	0.11603
0 days 00:00:10.100000	0.061415
0 days 00:00:10.110000	0.101279
0 days 00:00:10.120000	0.104689
0 days 00:00:10.130000	0.105866
0 days 00:00:10.140000	0.11417200000000001
0 days 00:00:10.150000	0.11034400000000001
0 days 00:00:10.160000	0.11209000000000001
0 days 00:00:10.170000	0.0941
0 days 00:00:10.180000	0.088699
0 days 00:00:10.190000	0.082161
0 days 00:00:10.200000	0.08345599999999999
0 days 00:00:10.210000	0.046686
0 days 00:00:10.220000	0.039396
0 days 00:00:10.230000	0.069506
0 days 00:00:10.240000	0.011333
0 days 00:00:10.250000	0.034941
0 days 00:00:10.260000	0.013577
0 days 00:00:10.270000	0.038846
0 days 00:00:10.280000	0.018615
0 days 00:00:10.290000	0.016746
0 days 00:00:10.300000	0.001888
0 days 00:00:10.310000	-0.014658000000000001
0 days 00:00:10.320000	-0.027514
0 days 00:00:10.330000	-0.052444000000000005
0 days 00:00:10.340000	-0.076501
0 days 00:00:10.350000	-0.087156
0 days 00:00:10.360000	-0.096291
0 days 00:00:10.370000	-0.122044
0 days 00:00:10.380000	-0.15879000000000001
0 days 00:00:10.390000	-0.202471
0 days 00:00:10.400000	-0.269896
0 days 00:00:10.410000	-0.342223
0 days 00:00:10.420000	-0.405852
0 days 00:00:10.430000	-0.510162
0 days 00:00:10.440000	-0.622432
0 days 00:00:10.450000	-0.743241
0 days 00:00:10.460000	-0.8736200000000001
0 days 00:00:10.470000	-1.022742
0 days 00:00:10.480000	-1.235183
0 days 00:00:10.490000	-1.436649
0 days 00:00:10.500000	-1.673619
0 days 00:00:10.510000	-1.904569
0 days 00:00:10.520000	-2.168103
0 days 00:00:10.530000	-2.458549
0 days 00:00:10.540000	-2.814941
0 days 00:00:10.550000	-3.183021
0 days 00:00:10.560000	-3.695561
0 days 00:00:10.570000	-4.3457349999999995
0 days 00:00:10.580000	-5.0176940000000005
0 days 00:00:10.590000	-5.632127
0 days 00:00:10.600000	-6.227454
0 days 00:00:10.610000	-6.9080699999999995
0 days 00:00:10.620000	-7.573595
0 days 00:00:10.630000	-8.276753
0 days 00:00:10.640000	-8.618939
0 days 00:00:10.650000	-8.463635
0 days 00:00:10.660000	-8.053485
0 days 00:00:10.670000	-7.811078999999999
0 days 00:00:10.680000	-7.4444729999999995
0 days 00:00:10.690000	-6.94003
0 days 00:00:10.700000	-6.086315
0 days 00:00:10.710000	-4.93487
0 days 00:00:10.720000	-5.589273
0 days 00:00:10.730000	-5.080369999999999
0 days 00:00:10.740000	-1.139636
0 days 00:00:10.750000	2.516812
0 days 00:00:10.760000	5.024535
0 days 00:00:10.770000	6.473199
0 days 00:00:10.780000	6.860372999999999
0 days 00:00:10.790000	6.579733999999999
0 days 00:00:10.800000	6.084096
0 days 00:00:10.810000	5.867522
0 days 00:00:10.820000	6.017053
0 days 00:00:10.830000	6.153167
0 days 00:00:10.840000	6.230249
0 days 00:00:10.850000	6.1596910000000005
0 days 00:00:10.860000	5.977467
0 days 00:00:10.870000	5.758795
0 days 00:00:10.880000	5.6148430000000005
0 days 00:00:10.890000	5.586698999999999
0 days 00:00:10.900000	5.629351
0 days 00:00:10.910000	5.646882
0 days 00:00:10.920000	5.604648
0 days 00:00:10.930000	5.4459040000000005
0 days 00:00:10.940000	5.192469
0 days 00:00:10.950000	4.910548
0 days 00:00:10.960000	4.6597349999999995
0 days 00:00:10.970000	4.493417
0 days 00:00:10.980000	4.405958999999999
0 days 00:00:10.990000	4.242534
0 days 00:00:11	3.945387
0 days 00:00:11.010000	3.579828
0 days 00:00:11.020000	3.230324
0 days 00:00:11.030000	2.844751
0 days 00:00:11.040000	2.383273
0 days 00:00:11.050000	1.9825169999999999
0 days 00:00:11.060000	1.543315
0 days 00:00:11.070000	0.9107059999999999
0 days 00:00:11.080000	0.092575
0 days 00:00:11.090000	-0.72283
0 days 00:00:11.100000	-1.291524
0 days 00:00:11.110000	-2.627495
0 days 00:00:11.120000	-2.938904
0 days 00:00:11.130000	-3.278517
0 days 00:00:11.140000	-3.8632440000000003
0 days 00:00:11.150000	-4.930091
0 days 00:00:11.160000	-5.000481
0 days 00:00:11.170000	-4.177366999999999
0 days 00:00:11.180000	-2.946385
0 days 00:00:11.190000	-1.4776340000000001
0 days 00:00:11.200000	-1.085623
0 days 00:00:11.210000	-0.5762010000000001
0 days 00:00:11.220000	-0.522775
0 days 00:00:11.230000	-0.393282
0 days 00:00:11.240000	-0.21941
0 days 00:00:11.250000	-0.107958
0 days 00:00:11.260000	-0.023545
0 days 00:00:11.270000	0.034296
0 days 00:00:11.280000	0.066162
0 days 00:00:11.290000	0.082264
0 days 00:00:11.300000	0.092297
0 days 00:00:11.310000	0.09625299999999999
0 days 00:00:11.320000	0.110697
0 days 00:00:11.330000	0.12643800000000002
0 days 00:00:11.340000	0.1503
0 days 00:00:11.350000	0.149291
0 days 00:00:11.360000	0.16354000000000002
0 days 00:00:11.370000	0.126171
0 days 00:00:11.380000	0.15421700000000002
0 days 00:00:11.390000	0.110527
0 days 00:00:11.400000	0.118967
0 days 00:00:11.410000	0.085618
0 days 00:00:11.420000	0.133928
0 days 00:00:11.430000	0.11648499999999999
0 days 00:00:11.440000	0.12246300000000002
0 days 00:00:11.450000	0.152056
0 days 00:00:11.460000	0.151946
0 days 00:00:11.470000	0.11934000000000002
0 days 00:00:11.480000	0.135805
0 days 00:00:11.490000	0.09041
0 days 00:00:11.500000	0.105025
0 days 00:00:11.510000	0.056199
0 days 00:00:11.520000	0.043419
0 days 00:00:11.530000	0.067475
0 days 00:00:11.540000	0.010625
0 days 00:00:11.550000	0.005162
0 days 00:00:11.560000	0.04545
0 days 00:00:11.570000	0.019434
0 days 00:00:11.580000	0.025916
0 days 00:00:11.590000	0.030902
0 days 00:00:11.600000	0.010391
0 days 00:00:11.610000	-0.003053
0 days 00:00:11.620000	-0.022706999999999998
0 days 00:00:11.630000	-0.0637
0 days 00:00:11.640000	-0.11911600000000001
0 days 00:00:11.650000	-0.147525
0 days 00:00:11.660000	-0.192281
0 days 00:00:11.670000	-0.265752
0 days 00:00:11.680000	-0.293225
0 days 00:00:11.690000	-0.359363
0 days 00:00:11.700000	-0.423487
0 days 00:00:11.710000	-0.480462
0 days 00:00:11.720000	-0.547903
0 days 00:00:11.730000	-0.638883
0 days 00:00:11.740000	-0.710274
0 days 00:00:11.750000	-0.8206950000000001
0 days 00:00:11.760000	-0.923074
0 days 00:00:11.770000	-1.05429
0 days 00:00:11.780000	-1.206508
0 days 00:00:11.790000	-1.3931209999999998
0 days 00:00:11.800000	-1.600908
0 days 00:00:11.810000	-1.8236139999999998
0 days 00:00:11.820000	-2.0840919999999996
0 days 00:00:11.830000	-2.382549
0 days 00:00:11.840000	-2.711366
0 days 00:00:11.850000	-3.08043
0 days 00:00:11.860000	-3.447814
0 days 00:00:11.870000	-4.0847739999999995
0 days 00:00:11.880000	-4.931133
0 days 00:00:11.890000	-5.848864
0 days 00:00:11.900000	-6.762492999999999
0 days 00:00:11.910000	-7.67858
0 days 00:00:11.920000	-8.489662
0 days 00:00:11.930000	-8.837607
0 days 00:00:11.940000	-8.340759
0 days 00:00:11.950000	-7.688519
0 days 00:00:11.960000	-7.337152000000001
0 days 00:00:11.970000	-6.948678999999999
0 days 00:00:11.980000	-6.461147
0 days 00:00:11.990000	-5.88802
0 days 00:00:12	-5.174904
0 days 00:00:12.010000	-5.19487
0 days 00:00:12.020000	-5.330415
0 days 00:00:12.030000	-1.8274740000000003
0 days 00:00:12.040000	1.672335
0 days 00:00:12.050000	4.187853
0 days 00:00:12.060000	5.696022
0 days 00:00:12.070000	6.080387
0 days 00:00:12.080000	5.930857
0 days 00:00:12.090000	5.652286
0 days 00:00:12.100000	5.570759
0 days 00:00:12.110000	5.696567
0 days 00:00:12.120000	5.841114
0 days 00:00:12.130000	5.997309
0 days 00:00:12.140000	5.993863
0 days 00:00:12.150000	5.800582
0 days 00:00:12.160000	5.5541599999999995
0 days 00:00:12.170000	5.339543
0 days 00:00:12.180000	5.241224
0 days 00:00:12.190000	5.2365330000000005
0 days 00:00:12.200000	5.231528
0 days 00:00:12.210000	5.157659
0 days 00:00:12.220000	4.984959
0 days 00:00:12.230000	4.733048999999999
0 days 00:00:12.240000	4.442406
0 days 00:00:12.250000	4.136259
0 days 00:00:12.260000	3.8604870000000004
0 days 00:00:12.270000	3.67878
0 days 00:00:12.280000	3.599878
0 days 00:00:12.290000	3.611597
0 days 00:00:12.300000	3.668747
0 days 00:00:12.310000	3.649255
0 days 00:00:12.320000	3.476528
0 days 00:00:12.330000	3.2147919999999996
0 days 00:00:12.340000	2.909907
0 days 00:00:12.350000	2.554792
0 days 00:00:12.360000	2.164102
0 days 00:00:12.370000	1.8117830000000001
0 days 00:00:12.380000	1.416984
0 days 00:00:12.390000	0.833791
0 days 00:00:12.400000	0.076173
0 days 00:00:12.410000	-0.676395
0 days 00:00:12.420000	-1.259206
0 days 00:00:12.430000	-1.626638
0 days 00:00:12.440000	-2.2413279999999998
0 days 00:00:12.450000	-2.527956
0 days 00:00:12.460000	-3.131984
0 days 00:00:12.470000	-3.831526
0 days 00:00:12.480000	-4.534875
0 days 00:00:12.490000	-4.662152
0 days 00:00:12.500000	-4.060401000000001
0 days 00:00:12.510000	-3.4921300000000004
0 days 00:00:12.520000	-2.024624
0 days 00:00:12.530000	-1.325122
0 days 00:00:12.540000	-0.5428430000000001
0 days 00:00:12.550000	-0.41084799999999994
0 days 00:00:12.560000	-0.318114
0 days 00:00:12.570000	-0.207864
0 days 00:00:12.580000	-0.133674
0 days 00:00:12.590000	-0.046645
0 days 00:00:12.600000	0.008662999999999999
0 days 00:00:12.610000	0.031066000000000003
0 days 00:00:12.620000	0.049509
0 days 00:00:12.630000	0.061030999999999995
0 days 00:00:12.640000	0.063424
0 days 00:00:12.650000	0.066374
0 days 00:00:12.660000	0.097554
0 days 00:00:12.670000	0.108182
0 days 00:00:12.680000	0.104898
0 days 00:00:12.690000	0.103698
0 days 00:00:12.700000	0.089478
0 days 00:00:12.710000	0.05985599999999999
0 days 00:00:12.720000	0.047286
0 days 00:00:12.730000	0.032887
0 days 00:00:12.740000	0.04049
0 days 00:00:12.750000	0.042191
0 days 00:00:12.760000	0.04125
0 days 00:00:12.770000	0.037017
0 days 00:00:12.780000	0.06489299999999999
0 days 00:00:12.790000	0.01601
0 days 00:00:12.800000	0.046993
0 days 00:00:12.810000	0.014069
0 days 00:00:12.820000	0.033592000000000004
0 days 00:00:12.830000	0.023082
0 days 00:00:12.840000	0.006868000000000001
0 days 00:00:12.850000	0.033591
0 days 00:00:12.860000	0.015998
0 days 00:00:12.870000	-0.007701
0 days 00:00:12.880000	0.054391999999999996
0 days 00:00:12.890000	0.023379
0 days 00:00:12.900000	0.040152
0 days 00:00:12.910000	0.06435
0 days 00:00:12.920000	0.051384000000000006
0 days 00:00:12.930000	0.047363999999999996
0 days 00:00:12.940000	0.050362
0 days 00:00:12.950000	0.069704
0 days 00:00:12.960000	0.043131
0 days 00:00:12.970000	0.026181
0 days 00:00:12.980000	0.002574
0 days 00:00:12.990000	-0.015937
0 days 00:00:13	-0.047964
0 days 00:00:13.010000	-0.085999
0 days 00:00:13.020000	-0.125556
0 days 00:00:13.030000	-0.162768
0 days 00:00:13.040000	-0.233846
0 days 00:00:13.050000	-0.287371
0 days 00:00:13.060000	-0.34580500000000003
0 days 00:00:13.070000	-0.426516
0 days 00:00:13.080000	-0.49413900000000005
0 days 00:00:13.090000	-0.595224
0 days 00:00:13.100000	-0.691742
0 days 00:00:13.110000	-0.806379
0 days 00:00:13.120000	-0.9291219999999999
0 days 00:00:13.130000	-1.041413
0 days 00:00:13.140000	-1.179815
0 days 00:00:13.150000	-1.336965
0 days 00:00:13.160000	-1.541225
0 days 00:00:13.170000	-1.7455669999999999
0 days 00:00:13.180000	-1.9807310000000002
0 days 00:00:13.190000	-2.239725
0 days 00:00:13.200000	-2.548998
0 days 00:00:13.210000	-2.8852759999999997
0 days 00:00:13.220000	-3.346772
0 days 00:00:13.230000	-3.92654
0 days 00:00:13.240000	-4.49357
0 days 00:00:13.250000	-5.022941
0 days 00:00:13.260000	-5.564453
0 days 00:00:13.270000	-6.209537
0 days 00:00:13.280000	-6.948813
0 days 00:00:13.290000	-7.80594
0 days 00:00:13.300000	-8.529895
0 days 00:00:13.310000	-9.10641
0 days 00:00:13.320000	-9.098051
0 days 00:00:13.330000	-8.752146
0 days 00:00:13.340000	-8.553405999999999
0 days 00:00:13.350000	-8.370334
0 days 00:00:13.360000	-8.142236
0 days 00:00:13.370000	-7.653199000000001
0 days 00:00:13.380000	-6.403764
