# Supplementary material for: A topological data analysis-based method for gait signals with an application to the study of multiple sclerosis
Source: PLoS One. 2022 May 13;17(5):e0268475. doi: 10.1371/journal.pone.0268475 (PMC9106173; doi:10.1371/journal.pone.0268475)
Supplement: S1 Data — (ZIP) [file pone.0268475.s005.zip › PlosOneData/Pathological_subjects/MS_41]

	Gyr_Y
0 days 00:00:11.240000	-0.374798
0 days 00:00:11.250000	-0.717875
0 days 00:00:11.260000	-1.0478120000000002
0 days 00:00:11.270000	-1.3074
0 days 00:00:11.280000	-1.050843
0 days 00:00:11.290000	-0.817663
0 days 00:00:11.300000	-0.878347
0 days 00:00:11.310000	-0.9646889999999999
0 days 00:00:11.320000	-0.8842540000000001
0 days 00:00:11.330000	-0.538524
0 days 00:00:11.340000	-0.225423
0 days 00:00:11.350000	-0.098315
0 days 00:00:11.360000	-0.188752
0 days 00:00:11.370000	-0.170185
0 days 00:00:11.380000	-0.056209
0 days 00:00:11.390000	0.01909
0 days 00:00:11.400000	0.07940499999999999
0 days 00:00:11.410000	0.120175
0 days 00:00:11.420000	0.149346
0 days 00:00:11.430000	0.18491300000000002
0 days 00:00:11.440000	0.20214200000000002
0 days 00:00:11.450000	0.210169
0 days 00:00:11.460000	0.191678
0 days 00:00:11.470000	0.183424
0 days 00:00:11.480000	0.158476
0 days 00:00:11.490000	0.145515
0 days 00:00:11.500000	0.153941
0 days 00:00:11.510000	0.139148
0 days 00:00:11.520000	0.129167
0 days 00:00:11.530000	0.12413699999999998
0 days 00:00:11.540000	0.125493
0 days 00:00:11.550000	0.117443
0 days 00:00:11.560000	0.10678900000000001
0 days 00:00:11.570000	0.089824
0 days 00:00:11.580000	0.09056499999999999
0 days 00:00:11.590000	0.084244
0 days 00:00:11.600000	0.090827
0 days 00:00:11.610000	0.094123
0 days 00:00:11.620000	0.076562
0 days 00:00:11.630000	0.078966
0 days 00:00:11.640000	0.08086900000000001
0 days 00:00:11.650000	0.078956
0 days 00:00:11.660000	0.080296
0 days 00:00:11.670000	0.081501
0 days 00:00:11.680000	0.089288
0 days 00:00:11.690000	0.0872
0 days 00:00:11.700000	0.07656
0 days 00:00:11.710000	0.069502
0 days 00:00:11.720000	0.061513
0 days 00:00:11.730000	0.055241
0 days 00:00:11.740000	0.051571000000000006
0 days 00:00:11.750000	0.047566000000000004
0 days 00:00:11.760000	0.046249
0 days 00:00:11.770000	0.03706
0 days 00:00:11.780000	0.032973
0 days 00:00:11.790000	0.028937
0 days 00:00:11.800000	0.033195
0 days 00:00:11.810000	0.033144
0 days 00:00:11.820000	0.031848
0 days 00:00:11.830000	0.028391000000000003
0 days 00:00:11.840000	0.022718000000000002
0 days 00:00:11.850000	0.023511
0 days 00:00:11.860000	0.02197
0 days 00:00:11.870000	0.022940000000000002
0 days 00:00:11.880000	0.019135
0 days 00:00:11.890000	0.018017
0 days 00:00:11.900000	0.016774
0 days 00:00:11.910000	0.015657
0 days 00:00:11.920000	0.022349
0 days 00:00:11.930000	0.02452
0 days 00:00:11.940000	0.020866
0 days 00:00:11.950000	0.024873
0 days 00:00:11.960000	0.024929
0 days 00:00:11.970000	0.026554
0 days 00:00:11.980000	0.024347999999999998
0 days 00:00:11.990000	0.029925999999999998
0 days 00:00:12	0.028293000000000002
0 days 00:00:12.010000	0.044363
0 days 00:00:12.020000	0.039564999999999996
0 days 00:00:12.030000	0.042457
0 days 00:00:12.040000	0.046798
0 days 00:00:12.050000	0.055718
0 days 00:00:12.060000	0.052909000000000005
0 days 00:00:12.070000	0.05934
0 days 00:00:12.080000	0.063964
0 days 00:00:12.090000	0.064553
0 days 00:00:12.100000	0.070299
0 days 00:00:12.110000	0.06389199999999999
0 days 00:00:12.120000	0.060659000000000005
0 days 00:00:12.130000	0.06221
0 days 00:00:12.140000	0.056339
0 days 00:00:12.150000	0.056220000000000006
0 days 00:00:12.160000	0.042872
0 days 00:00:12.170000	0.042595
0 days 00:00:12.180000	0.028577999999999996
0 days 00:00:12.190000	0.028363
0 days 00:00:12.200000	0.016663
0 days 00:00:12.210000	0.006927
0 days 00:00:12.220000	-0.0049700000000000005
0 days 00:00:12.230000	-0.009319
0 days 00:00:12.240000	-0.011616
0 days 00:00:12.250000	-0.020861
0 days 00:00:12.260000	-0.028686
0 days 00:00:12.270000	-0.027277999999999997
0 days 00:00:12.280000	-0.040019
0 days 00:00:12.290000	-0.037285000000000006
0 days 00:00:12.300000	-0.050033999999999995
0 days 00:00:12.310000	-0.055585
0 days 00:00:12.320000	-0.080688
0 days 00:00:12.330000	-0.11953399999999999
0 days 00:00:12.340000	-0.153705
0 days 00:00:12.350000	-0.194384
0 days 00:00:12.360000	-0.241222
0 days 00:00:12.370000	-0.29342199999999996
0 days 00:00:12.380000	-0.324359
0 days 00:00:12.390000	-0.343331
0 days 00:00:12.400000	-0.354498
0 days 00:00:12.410000	-0.365073
0 days 00:00:12.420000	-0.37146599999999996
0 days 00:00:12.430000	-0.366496
0 days 00:00:12.440000	-0.365117
0 days 00:00:12.450000	-0.374874
0 days 00:00:12.460000	-0.39813899999999997
0 days 00:00:12.470000	-0.423654
0 days 00:00:12.480000	-0.46427299999999994
0 days 00:00:12.490000	-0.522373
0 days 00:00:12.500000	-0.58427
0 days 00:00:12.510000	-0.644682
0 days 00:00:12.520000	-0.708331
0 days 00:00:12.530000	-0.760241
0 days 00:00:12.540000	-0.826657
0 days 00:00:12.550000	-0.877317
0 days 00:00:12.560000	-0.937909
0 days 00:00:12.570000	-0.979261
0 days 00:00:12.580000	-1.013739
0 days 00:00:12.590000	-1.0411629999999998
0 days 00:00:12.600000	-1.088384
0 days 00:00:12.610000	-1.1198110000000001
0 days 00:00:12.620000	-1.138915
0 days 00:00:12.630000	-1.184365
0 days 00:00:12.640000	-1.1411280000000001
0 days 00:00:12.650000	-1.323049
0 days 00:00:12.660000	-1.2998020000000001
0 days 00:00:12.670000	-1.377823
0 days 00:00:12.680000	-1.49596
0 days 00:00:12.690000	-1.529806
0 days 00:00:12.700000	-1.611977
0 days 00:00:12.710000	-1.6297059999999999
0 days 00:00:12.720000	-1.680498
0 days 00:00:12.730000	-1.741266
0 days 00:00:12.740000	-1.694347
0 days 00:00:12.750000	-1.7515060000000002
0 days 00:00:12.760000	-1.820544
0 days 00:00:12.770000	-1.885461
0 days 00:00:12.780000	-1.811981
0 days 00:00:12.790000	-1.7887080000000002
0 days 00:00:12.800000	-1.774113
0 days 00:00:12.810000	-1.775609
0 days 00:00:12.820000	-1.760011
0 days 00:00:12.830000	-1.65878
0 days 00:00:12.840000	-1.398053
0 days 00:00:12.850000	-1.023575
0 days 00:00:12.860000	-0.549798
0 days 00:00:12.870000	0.033768
0 days 00:00:12.880000	0.594018
0 days 00:00:12.890000	1.012944
0 days 00:00:12.900000	1.26314
0 days 00:00:12.910000	1.3719350000000001
0 days 00:00:12.920000	1.399879
0 days 00:00:12.930000	1.408475
0 days 00:00:12.940000	1.404313
0 days 00:00:12.950000	1.3859489999999999
0 days 00:00:12.960000	1.349626
0 days 00:00:12.970000	1.292032
0 days 00:00:12.980000	1.228586
0 days 00:00:12.990000	1.1631200000000002
0 days 00:00:13	1.096159
0 days 00:00:13.010000	1.020853
0 days 00:00:13.020000	0.9490540000000001
0 days 00:00:13.030000	0.905774
0 days 00:00:13.040000	0.878451
0 days 00:00:13.050000	0.8748530000000001
0 days 00:00:13.060000	0.9322809999999999
0 days 00:00:13.070000	0.994985
0 days 00:00:13.080000	0.928534
0 days 00:00:13.090000	0.840031
0 days 00:00:13.100000	0.803523
0 days 00:00:13.110000	0.841283
0 days 00:00:13.120000	0.8935639999999999
0 days 00:00:13.130000	0.959514
0 days 00:00:13.140000	1.066885
0 days 00:00:13.150000	1.1577600000000001
0 days 00:00:13.160000	1.2215280000000002
0 days 00:00:13.170000	1.28155
0 days 00:00:13.180000	1.3309790000000001
0 days 00:00:13.190000	1.372861
0 days 00:00:13.200000	1.401
0 days 00:00:13.210000	1.416347
0 days 00:00:13.220000	1.4183709999999998
0 days 00:00:13.230000	1.4034010000000001
0 days 00:00:13.240000	1.382734
0 days 00:00:13.250000	1.357656
0 days 00:00:13.260000	1.3264989999999999
0 days 00:00:13.270000	1.282097
0 days 00:00:13.280000	1.224942
0 days 00:00:13.290000	1.163824
0 days 00:00:13.300000	1.093644
0 days 00:00:13.310000	1.018867
0 days 00:00:13.320000	0.939809
0 days 00:00:13.330000	0.8531049999999999
0 days 00:00:13.340000	0.768949
0 days 00:00:13.350000	0.692943
0 days 00:00:13.360000	0.614677
0 days 00:00:13.370000	0.555437
0 days 00:00:13.380000	0.5006189999999999
0 days 00:00:13.390000	0.44691099999999995
0 days 00:00:13.400000	0.398834
0 days 00:00:13.410000	0.354064
0 days 00:00:13.420000	0.303847
0 days 00:00:13.430000	0.25797800000000004
0 days 00:00:13.440000	0.211094
0 days 00:00:13.450000	0.16184500000000002
0 days 00:00:13.460000	-0.10264300000000001
0 days 00:00:13.470000	-0.619166
0 days 00:00:13.480000	-1.003427
0 days 00:00:13.490000	-1.349276
0 days 00:00:13.500000	-1.286929
0 days 00:00:13.510000	-1.0733469999999998
0 days 00:00:13.520000	-1.107359
0 days 00:00:13.530000	-1.135089
0 days 00:00:13.540000	-1.07629
0 days 00:00:13.550000	-0.959831
0 days 00:00:13.560000	-0.614384
0 days 00:00:13.570000	-0.284093
0 days 00:00:13.580000	-0.187779
0 days 00:00:13.590000	-0.23428000000000002
0 days 00:00:13.600000	-0.275424
0 days 00:00:13.610000	-0.149758
0 days 00:00:13.620000	0.014506
0 days 00:00:13.630000	0.089347
0 days 00:00:13.640000	0.11526099999999999
0 days 00:00:13.650000	0.1604
0 days 00:00:13.660000	0.21414499999999997
0 days 00:00:13.670000	0.215982
0 days 00:00:13.680000	0.208925
0 days 00:00:13.690000	0.20737600000000003
0 days 00:00:13.700000	0.186755
0 days 00:00:13.710000	0.17488
0 days 00:00:13.720000	0.159573
0 days 00:00:13.730000	0.146678
0 days 00:00:13.740000	0.155379
0 days 00:00:13.750000	0.133432
0 days 00:00:13.760000	0.133106
0 days 00:00:13.770000	0.11284300000000001
0 days 00:00:13.780000	0.09564199999999999
0 days 00:00:13.790000	0.080313
0 days 00:00:13.800000	0.064988
0 days 00:00:13.810000	0.064718
0 days 00:00:13.820000	0.063593
0 days 00:00:13.830000	0.056758
0 days 00:00:13.840000	0.057637
0 days 00:00:13.850000	0.054634
0 days 00:00:13.860000	0.05172
0 days 00:00:13.870000	0.047458999999999994
0 days 00:00:13.880000	0.050563
0 days 00:00:13.890000	0.052698
0 days 00:00:13.900000	0.047194
0 days 00:00:13.910000	0.05268
0 days 00:00:13.920000	0.052677999999999996
0 days 00:00:13.930000	0.056615
0 days 00:00:13.940000	0.064721
0 days 00:00:13.950000	0.065099
0 days 00:00:13.960000	0.06270099999999999
0 days 00:00:13.970000	0.072536
0 days 00:00:13.980000	0.067329
0 days 00:00:13.990000	0.071785
0 days 00:00:14	0.082333
0 days 00:00:14.010000	0.080711
0 days 00:00:14.020000	0.090877
0 days 00:00:14.030000	0.087808
0 days 00:00:14.040000	0.09318
0 days 00:00:14.050000	0.090325
0 days 00:00:14.060000	0.081597
0 days 00:00:14.070000	0.078831
0 days 00:00:14.080000	0.081028
0 days 00:00:14.090000	0.06574400000000001
0 days 00:00:14.100000	0.069673
0 days 00:00:14.110000	0.061265
0 days 00:00:14.120000	0.060830999999999996
0 days 00:00:14.130000	0.053054
0 days 00:00:14.140000	0.055314
0 days 00:00:14.150000	0.048354
0 days 00:00:14.160000	0.0573
0 days 00:00:14.170000	0.048563
0 days 00:00:14.180000	0.049772000000000004
0 days 00:00:14.190000	0.050401
0 days 00:00:14.200000	0.049979
0 days 00:00:14.210000	0.048926
0 days 00:00:14.220000	0.042496
0 days 00:00:14.230000	0.040726
0 days 00:00:14.240000	0.052528
0 days 00:00:14.250000	0.044248
0 days 00:00:14.260000	0.043907
0 days 00:00:14.270000	0.045443
0 days 00:00:14.280000	0.051006
0 days 00:00:14.290000	0.052164
0 days 00:00:14.300000	0.028877
0 days 00:00:14.310000	0.020666
0 days 00:00:14.320000	0.017668
0 days 00:00:14.330000	0.010479
0 days 00:00:14.340000	0.018566
0 days 00:00:14.350000	0.011352
0 days 00:00:14.360000	0.011798999999999999
0 days 00:00:14.370000	0.017866
0 days 00:00:14.380000	0.017863999999999998
0 days 00:00:14.390000	0.028952
0 days 00:00:14.400000	0.011447
0 days 00:00:14.410000	0.006436
0 days 00:00:14.420000	-0.001537
0 days 00:00:14.430000	-0.001977
0 days 00:00:14.440000	-0.000267
0 days 00:00:14.450000	-0.005215
0 days 00:00:14.460000	-0.003619
0 days 00:00:14.470000	-0.003636
0 days 00:00:14.480000	-0.01235
0 days 00:00:14.490000	-0.023150999999999998
0 days 00:00:14.500000	-0.041279
0 days 00:00:14.510000	-0.05795
0 days 00:00:14.520000	-0.086447
0 days 00:00:14.530000	-0.114049
0 days 00:00:14.540000	-0.160651
0 days 00:00:14.550000	-0.207321
0 days 00:00:14.560000	-0.251143
0 days 00:00:14.570000	-0.312028
0 days 00:00:14.580000	-0.373179
0 days 00:00:14.590000	-0.409261
0 days 00:00:14.600000	-0.43162
0 days 00:00:14.610000	-0.46117600000000003
0 days 00:00:14.620000	-0.486645
0 days 00:00:14.630000	-0.501261
0 days 00:00:14.640000	-0.51393
0 days 00:00:14.650000	-0.5359550000000001
0 days 00:00:14.660000	-0.563211
0 days 00:00:14.670000	-0.592376
0 days 00:00:14.680000	-0.629387
0 days 00:00:14.690000	-0.6707850000000001
0 days 00:00:14.700000	-0.721039
0 days 00:00:14.710000	-0.778616
0 days 00:00:14.720000	-0.8540530000000001
0 days 00:00:14.730000	-0.9309799999999999
0 days 00:00:14.740000	-1.01088
0 days 00:00:14.750000	-1.0788790000000001
0 days 00:00:14.760000	-1.186359
0 days 00:00:14.770000	-1.271927
0 days 00:00:14.780000	-1.379216
0 days 00:00:14.790000	-1.422121
0 days 00:00:14.800000	-1.59664
0 days 00:00:14.810000	-1.6119700000000001
0 days 00:00:14.820000	-1.735002
0 days 00:00:14.830000	-1.8111689999999998
0 days 00:00:14.840000	-1.865825
0 days 00:00:14.850000	-1.898495
0 days 00:00:14.860000	-1.9238220000000001
0 days 00:00:14.870000	-1.883417
0 days 00:00:14.880000	-2.00338
0 days 00:00:14.890000	-1.993157
0 days 00:00:14.900000	-1.9478540000000002
0 days 00:00:14.910000	-1.9490169999999998
0 days 00:00:14.920000	-1.933225
0 days 00:00:14.930000	-1.920853
0 days 00:00:14.940000	-1.8921560000000002
0 days 00:00:14.950000	-1.8832849999999999
0 days 00:00:14.960000	-1.8689939999999998
0 days 00:00:14.970000	-1.8063189999999998
0 days 00:00:14.980000	-1.6417560000000002
0 days 00:00:14.990000	-1.337274
0 days 00:00:15	-0.9349149999999999
0 days 00:00:15.010000	-0.43100600000000006
0 days 00:00:15.020000	0.183727
0 days 00:00:15.030000	0.7589520000000001
0 days 00:00:15.040000	1.1907370000000002
0 days 00:00:15.050000	1.433916
0 days 00:00:15.060000	1.5246
0 days 00:00:15.070000	1.539859
0 days 00:00:15.080000	1.5430110000000001
0 days 00:00:15.090000	1.537672
0 days 00:00:15.100000	1.511409
0 days 00:00:15.110000	1.458742
0 days 00:00:15.120000	1.389472
0 days 00:00:15.130000	1.315666
0 days 00:00:15.140000	1.246135
0 days 00:00:15.150000	1.169088
0 days 00:00:15.160000	1.107213
0 days 00:00:15.170000	1.06011
0 days 00:00:15.180000	1.023225
0 days 00:00:15.190000	1.015313
0 days 00:00:15.200000	1.0119790000000002
0 days 00:00:15.210000	1.025671
0 days 00:00:15.220000	1.0383959999999999
0 days 00:00:15.230000	1.057124
0 days 00:00:15.240000	1.0911110000000002
0 days 00:00:15.250000	1.160626
0 days 00:00:15.260000	1.242514
0 days 00:00:15.270000	1.298231
0 days 00:00:15.280000	1.3445719999999999
0 days 00:00:15.290000	1.419825
0 days 00:00:15.300000	1.489166
0 days 00:00:15.310000	1.531408
0 days 00:00:15.320000	1.53322
0 days 00:00:15.330000	1.51464
0 days 00:00:15.340000	1.4766290000000002
0 days 00:00:15.350000	1.43821
0 days 00:00:15.360000	1.375981
0 days 00:00:15.370000	1.30356
0 days 00:00:15.380000	1.217515
0 days 00:00:15.390000	1.1301350000000001
0 days 00:00:15.400000	1.0416809999999999
0 days 00:00:15.410000	0.95909
0 days 00:00:15.420000	0.88034
0 days 00:00:15.430000	0.803541
0 days 00:00:15.440000	0.735897
0 days 00:00:15.450000	0.683095
0 days 00:00:15.460000	0.625396
0 days 00:00:15.470000	0.577896
0 days 00:00:15.480000	0.532273
0 days 00:00:15.490000	0.489834
0 days 00:00:15.500000	0.458559
0 days 00:00:15.510000	0.423525
0 days 00:00:15.520000	0.390669
0 days 00:00:15.530000	0.357568
0 days 00:00:15.540000	0.328986
0 days 00:00:15.550000	0.29931599999999997
0 days 00:00:15.560000	0.271991
0 days 00:00:15.570000	0.24538200000000002
0 days 00:00:15.580000	0.207979
0 days 00:00:15.590000	0.174978
0 days 00:00:15.600000	0.12228699999999999
0 days 00:00:15.610000	0.050324
0 days 00:00:15.620000	-0.282163
0 days 00:00:15.630000	-0.619812
0 days 00:00:15.640000	-0.802519
0 days 00:00:15.650000	-0.759278
0 days 00:00:15.660000	-0.824901
0 days 00:00:15.670000	-0.8788520000000001
0 days 00:00:15.680000	-0.843683
0 days 00:00:15.690000	-0.799309
0 days 00:00:15.700000	-0.7590140000000001
0 days 00:00:15.710000	-0.695543
0 days 00:00:15.720000	-0.56755
0 days 00:00:15.730000	-0.41806400000000005
0 days 00:00:15.740000	-0.34383
0 days 00:00:15.750000	-0.293837
0 days 00:00:15.760000	-0.283542
0 days 00:00:15.770000	-0.288645
0 days 00:00:15.780000	-0.253431
0 days 00:00:15.790000	-0.176148
0 days 00:00:15.800000	-0.107571
0 days 00:00:15.810000	-0.049464
0 days 00:00:15.820000	-0.023548
0 days 00:00:15.830000	0.078042
0 days 00:00:15.840000	0.136901
0 days 00:00:15.850000	0.125998
0 days 00:00:15.860000	0.118251
0 days 00:00:15.870000	0.1129
0 days 00:00:15.880000	0.11826600000000001
0 days 00:00:15.890000	0.11968800000000002
0 days 00:00:15.900000	0.125975
0 days 00:00:15.910000	0.14411
0 days 00:00:15.920000	0.152755
0 days 00:00:15.930000	0.144198
0 days 00:00:15.940000	0.131944
0 days 00:00:15.950000	0.12825699999999998
0 days 00:00:15.960000	0.140448
0 days 00:00:15.970000	0.134223
0 days 00:00:15.980000	0.120247
0 days 00:00:15.990000	0.116757
0 days 00:00:16	0.10938099999999999
0 days 00:00:16.010000	0.108521
0 days 00:00:16.020000	0.100569
0 days 00:00:16.030000	0.096951
0 days 00:00:16.040000	0.088305
0 days 00:00:16.050000	0.088297
0 days 00:00:16.060000	0.09031900000000001
0 days 00:00:16.070000	0.09056399999999999
0 days 00:00:16.080000	0.0847
0 days 00:00:16.090000	0.096747
0 days 00:00:16.100000	0.091178
0 days 00:00:16.110000	0.082371
0 days 00:00:16.120000	0.075237
0 days 00:00:16.130000	0.060916
0 days 00:00:16.140000	0.066243
0 days 00:00:16.150000	0.069507
0 days 00:00:16.160000	0.06916
0 days 00:00:16.170000	0.06705499999999999
0 days 00:00:16.180000	0.068235
0 days 00:00:16.190000	0.06794
0 days 00:00:16.200000	0.07160599999999999
0 days 00:00:16.210000	0.063945
0 days 00:00:16.220000	0.052642999999999995
0 days 00:00:16.230000	0.048586000000000004
0 days 00:00:16.240000	0.042829
0 days 00:00:16.250000	0.034185
0 days 00:00:16.260000	0.029251
0 days 00:00:16.270000	0.027348
0 days 00:00:16.280000	0.021537
0 days 00:00:16.290000	0.020059999999999998
0 days 00:00:16.300000	0.019885
0 days 00:00:16.310000	0.017227000000000003
0 days 00:00:16.320000	0.017026
0 days 00:00:16.330000	0.019632
0 days 00:00:16.340000	0.020356
0 days 00:00:16.350000	0.022259
0 days 00:00:16.360000	0.028245999999999997
0 days 00:00:16.370000	0.036813
0 days 00:00:16.380000	0.053647
0 days 00:00:16.390000	0.061564
0 days 00:00:16.400000	0.065718
0 days 00:00:16.410000	0.081901
0 days 00:00:16.420000	0.096403
0 days 00:00:16.430000	0.10694400000000001
0 days 00:00:16.440000	0.115101
0 days 00:00:16.450000	0.11317
0 days 00:00:16.460000	0.10305299999999999
0 days 00:00:16.470000	0.095185
0 days 00:00:16.480000	0.107017
0 days 00:00:16.490000	0.091013
0 days 00:00:16.500000	0.08050299999999999
0 days 00:00:16.510000	0.07885299999999999
0 days 00:00:16.520000	0.066059
0 days 00:00:16.530000	0.053711
0 days 00:00:16.540000	0.046245999999999995
0 days 00:00:16.550000	0.03803
0 days 00:00:16.560000	0.028831
0 days 00:00:16.570000	0.025802999999999996
0 days 00:00:16.580000	0.017771000000000002
0 days 00:00:16.590000	0.022345
0 days 00:00:16.600000	0.023209
0 days 00:00:16.610000	0.024689
0 days 00:00:16.620000	0.042236
0 days 00:00:16.630000	0.025059
0 days 00:00:16.640000	0.026289
0 days 00:00:16.650000	0.024249
0 days 00:00:16.660000	0.025098
0 days 00:00:16.670000	0.018015
0 days 00:00:16.680000	0.018144
0 days 00:00:16.690000	0.020793
0 days 00:00:16.700000	0.017943
0 days 00:00:16.710000	0.017163
0 days 00:00:16.720000	0.019931
0 days 00:00:16.730000	0.016397
0 days 00:00:16.740000	0.021471
0 days 00:00:16.750000	0.018373
0 days 00:00:16.760000	0.01517
0 days 00:00:16.770000	0.017075999999999997
0 days 00:00:16.780000	0.024689
0 days 00:00:16.790000	0.032742
0 days 00:00:16.800000	0.033085
0 days 00:00:16.810000	0.026274000000000002
0 days 00:00:16.820000	0.023612
0 days 00:00:16.830000	0.017606999999999998
0 days 00:00:16.840000	0.00848
0 days 00:00:16.850000	0.011065
0 days 00:00:16.860000	0.00043200000000000004
0 days 00:00:16.870000	-0.006363000000000001
0 days 00:00:16.880000	-0.009821
0 days 00:00:16.890000	-0.014786
0 days 00:00:16.900000	-0.025111
0 days 00:00:16.910000	-0.036642
0 days 00:00:16.920000	-0.04862
0 days 00:00:16.930000	-0.046882
0 days 00:00:16.940000	-0.053127999999999995
0 days 00:00:16.950000	-0.061688
0 days 00:00:16.960000	-0.065962
0 days 00:00:16.970000	-0.07134299999999999
0 days 00:00:16.980000	-0.088042
0 days 00:00:16.990000	-0.139319
0 days 00:00:17	-0.18651600000000002
0 days 00:00:17.010000	-0.23372199999999999
0 days 00:00:17.020000	-0.296237
0 days 00:00:17.030000	-0.37613
0 days 00:00:17.040000	-0.451816
0 days 00:00:17.050000	-0.5169590000000001
0 days 00:00:17.060000	-0.584571
0 days 00:00:17.070000	-0.661708
0 days 00:00:17.080000	-0.729445
0 days 00:00:17.090000	-0.7926449999999999
0 days 00:00:17.100000	-0.826666
0 days 00:00:17.110000	-0.8523540000000001
0 days 00:00:17.120000	-0.886175
0 days 00:00:17.130000	-0.9356190000000001
0 days 00:00:17.140000	-0.994584
0 days 00:00:17.150000	-1.057734
0 days 00:00:17.160000	-1.133546
0 days 00:00:17.170000	-1.233876
0 days 00:00:17.180000	-1.320239
0 days 00:00:17.190000	-1.366625
0 days 00:00:17.200000	-1.552096
0 days 00:00:17.210000	-1.553516
0 days 00:00:17.220000	-1.626098
0 days 00:00:17.230000	-1.7354029999999998
0 days 00:00:17.240000	-1.777105
0 days 00:00:17.250000	-1.823755
0 days 00:00:17.260000	-1.889155
0 days 00:00:17.270000	-1.853082
0 days 00:00:17.280000	-1.9241869999999999
0 days 00:00:17.290000	-2.0193209999999997
0 days 00:00:17.300000	-1.9185259999999997
0 days 00:00:17.310000	-1.950661
0 days 00:00:17.320000	-1.922293
0 days 00:00:17.330000	-1.9093330000000002
0 days 00:00:17.340000	-1.9436830000000003
0 days 00:00:17.350000	-1.919273
0 days 00:00:17.360000	-1.9050040000000001
0 days 00:00:17.370000	-1.8815819999999999
0 days 00:00:17.380000	-1.8782279999999998
0 days 00:00:17.390000	-1.8347669999999998
0 days 00:00:17.400000	-1.6983759999999999
0 days 00:00:17.410000	-1.4288809999999998
0 days 00:00:17.420000	-1.006261
0 days 00:00:17.430000	-0.4758
0 days 00:00:17.440000	0.165933
0 days 00:00:17.450000	0.8175100000000001
0 days 00:00:17.460000	1.316258
0 days 00:00:17.470000	1.644147
0 days 00:00:17.480000	1.8276540000000001
0 days 00:00:17.490000	1.9060529999999998
0 days 00:00:17.500000	1.926195
0 days 00:00:17.510000	1.900077
0 days 00:00:17.520000	1.8333540000000002
0 days 00:00:17.530000	1.7338630000000002
0 days 00:00:17.540000	1.616905
0 days 00:00:17.550000	1.493158
0 days 00:00:17.560000	1.3743049999999999
0 days 00:00:17.570000	1.265594
0 days 00:00:17.580000	1.173492
0 days 00:00:17.590000	1.102861
0 days 00:00:17.600000	1.045792
0 days 00:00:17.610000	1.00627
0 days 00:00:17.620000	0.9701850000000001
0 days 00:00:17.630000	0.973841
0 days 00:00:17.640000	1.0104950000000001
0 days 00:00:17.650000	1.08245
0 days 00:00:17.660000	1.104366
0 days 00:00:17.670000	1.081036
0 days 00:00:17.680000	1.099417
0 days 00:00:17.690000	1.1609209999999999
0 days 00:00:17.700000	1.2539420000000001
0 days 00:00:17.710000	0.642961
0 days 00:00:17.720000	-0.059773
0 days 00:00:17.730000	0.9802
0 days 00:00:17.740000	0.913301
0 days 00:00:17.750000	0.870814
0 days 00:00:17.760000	0.9459629999999999
0 days 00:00:17.770000	1.0453569999999999
0 days 00:00:17.780000	1.0895110000000001
0 days 00:00:17.790000	1.056524
0 days 00:00:17.800000	1.068163
0 days 00:00:17.810000	1.153376
0 days 00:00:17.820000	1.251083
0 days 00:00:17.830000	1.287066
0 days 00:00:17.840000	1.261938
0 days 00:00:17.850000	1.196336
0 days 00:00:17.860000	1.149846
0 days 00:00:17.870000	1.132115
0 days 00:00:17.880000	1.123441
0 days 00:00:17.890000	1.0933030000000001
0 days 00:00:17.900000	1.056361
0 days 00:00:17.910000	1.008997
0 days 00:00:17.920000	0.9572229999999999
0 days 00:00:17.930000	0.897841
0 days 00:00:17.940000	0.828091
0 days 00:00:17.950000	0.752811
0 days 00:00:17.960000	0.677267
0 days 00:00:17.970000	0.600416
0 days 00:00:17.980000	0.519211
0 days 00:00:17.990000	0.433047
0 days 00:00:18	0.33403499999999997
0 days 00:00:18.010000	0.24193800000000001
0 days 00:00:18.020000	0.14976199999999998
0 days 00:00:18.030000	0.067753
0 days 00:00:18.040000	-0.291675
0 days 00:00:18.050000	-0.8501850000000001
0 days 00:00:18.060000	-1.120474
0 days 00:00:18.070000	-1.062892
0 days 00:00:18.080000	-1.209838
0 days 00:00:18.090000	-1.304724
0 days 00:00:18.100000	-1.2576559999999999
0 days 00:00:18.110000	-0.9365450000000001
0 days 00:00:18.120000	-0.444104
0 days 00:00:18.130000	-0.180343
0 days 00:00:18.140000	-0.092275
0 days 00:00:18.150000	-0.162813
0 days 00:00:18.160000	-0.180695
0 days 00:00:18.170000	-0.109542
0 days 00:00:18.180000	-0.036964
0 days 00:00:18.190000	0.049566000000000006
0 days 00:00:18.200000	0.173913
0 days 00:00:18.210000	0.202072
0 days 00:00:18.220000	0.223742
0 days 00:00:18.230000	0.23912199999999997
0 days 00:00:18.240000	0.233923
0 days 00:00:18.250000	0.242186
0 days 00:00:18.260000	0.22620300000000002
0 days 00:00:18.270000	0.193876
0 days 00:00:18.280000	0.168768
0 days 00:00:18.290000	0.138849
0 days 00:00:18.300000	0.13730599999999998
0 days 00:00:18.310000	0.117183
0 days 00:00:18.320000	0.085565
0 days 00:00:18.330000	0.078546
0 days 00:00:18.340000	0.053261
0 days 00:00:18.350000	0.046084
0 days 00:00:18.360000	0.048719
0 days 00:00:18.370000	0.048717
0 days 00:00:18.380000	0.042832999999999996
0 days 00:00:18.390000	0.038495
0 days 00:00:18.400000	0.042664
0 days 00:00:18.410000	0.045938
0 days 00:00:18.420000	0.046601
0 days 00:00:18.430000	0.048173
0 days 00:00:18.440000	0.049884
0 days 00:00:18.450000	0.042018
0 days 00:00:18.460000	0.040095
0 days 00:00:18.470000	0.036834
0 days 00:00:18.480000	0.029122000000000002
0 days 00:00:18.490000	0.019927
0 days 00:00:18.500000	0.015109000000000001
0 days 00:00:18.510000	0.008776
0 days 00:00:18.520000	0.008112000000000001
0 days 00:00:18.530000	0.006605
0 days 00:00:18.540000	0.007448000000000001
0 days 00:00:18.550000	0.01466
0 days 00:00:18.560000	0.018871000000000002
0 days 00:00:18.570000	0.018438999999999997
0 days 00:00:18.580000	0.02875
0 days 00:00:18.590000	0.040997000000000006
0 days 00:00:18.600000	0.041227999999999994
0 days 00:00:18.610000	0.049999
0 days 00:00:18.620000	0.060254999999999996
0 days 00:00:18.630000	0.063724
0 days 00:00:18.640000	0.070111
0 days 00:00:18.650000	0.070951
0 days 00:00:18.660000	0.069437
0 days 00:00:18.670000	0.072696
0 days 00:00:18.680000	0.075502
0 days 00:00:18.690000	0.0678
0 days 00:00:18.700000	0.06506100000000001
0 days 00:00:18.710000	0.066478
0 days 00:00:18.720000	0.061641999999999995
0 days 00:00:18.730000	0.050026
0 days 00:00:18.740000	0.041136
0 days 00:00:18.750000	0.030389
0 days 00:00:18.760000	0.021391999999999998
0 days 00:00:18.770000	0.016146999999999998
0 days 00:00:18.780000	0.007181
0 days 00:00:18.790000	0.005148
0 days 00:00:18.800000	0.001895
0 days 00:00:18.810000	0.00137
0 days 00:00:18.820000	0.004698
0 days 00:00:18.830000	0.003995
0 days 00:00:18.840000	0.009075
0 days 00:00:18.850000	0.015206
0 days 00:00:18.860000	0.021056000000000002
0 days 00:00:18.870000	0.028345
0 days 00:00:18.880000	0.037001
0 days 00:00:18.890000	0.048527999999999995
0 days 00:00:18.900000	0.05581799999999999
0 days 00:00:18.910000	0.059287
0 days 00:00:18.920000	0.065247
0 days 00:00:18.930000	0.07359
0 days 00:00:18.940000	0.075932
0 days 00:00:18.950000	0.072639
0 days 00:00:18.960000	0.066125
0 days 00:00:18.970000	0.079816
0 days 00:00:18.980000	0.082906
0 days 00:00:18.990000	0.064335
0 days 00:00:19	0.05644400000000001
0 days 00:00:19.010000	0.06729
0 days 00:00:19.020000	0.082425
0 days 00:00:19.030000	0.060019
0 days 00:00:19.040000	0.06135499999999999
0 days 00:00:19.050000	0.062802
0 days 00:00:19.060000	0.054075
0 days 00:00:19.070000	0.055878
0 days 00:00:19.080000	0.07038
0 days 00:00:19.090000	0.056902999999999995
0 days 00:00:19.100000	0.049937
0 days 00:00:19.110000	0.040102
0 days 00:00:19.120000	0.039162999999999996
0 days 00:00:19.130000	0.025323
0 days 00:00:19.140000	0.022565
0 days 00:00:19.150000	0.017494
0 days 00:00:19.160000	0.025067
0 days 00:00:19.170000	0.014712000000000001
0 days 00:00:19.180000	0.011806
0 days 00:00:19.190000	0.001336
0 days 00:00:19.200000	0.0056619999999999995
0 days 00:00:19.210000	0.0033710000000000003
0 days 00:00:19.220000	0.0051270000000000005
0 days 00:00:19.230000	0.008919
0 days 00:00:19.240000	-0.012505
0 days 00:00:19.250000	-0.022983
0 days 00:00:19.260000	-0.053715
0 days 00:00:19.270000	-0.075407
0 days 00:00:19.280000	-0.113498
0 days 00:00:19.290000	-0.128591
0 days 00:00:19.300000	-0.13281400000000002
0 days 00:00:19.310000	-0.133456
0 days 00:00:19.320000	-0.15693800000000002
0 days 00:00:19.330000	-0.191028
0 days 00:00:19.340000	-0.215179
0 days 00:00:19.350000	-0.23519600000000002
0 days 00:00:19.360000	-0.244997
0 days 00:00:19.370000	-0.24986599999999998
0 days 00:00:19.380000	-0.259886
0 days 00:00:19.390000	-0.283119
0 days 00:00:19.400000	-0.31454
0 days 00:00:19.410000	-0.35872
0 days 00:00:19.420000	-0.41722299999999996
0 days 00:00:19.430000	-0.48655
0 days 00:00:19.440000	-0.578174
0 days 00:00:19.450000	-0.6917260000000001
0 days 00:00:19.460000	-0.811833
0 days 00:00:19.470000	-0.937826
0 days 00:00:19.480000	-1.0766870000000002
0 days 00:00:19.490000	-1.198768
0 days 00:00:19.500000	-1.330085
0 days 00:00:19.510000	-1.442504
0 days 00:00:19.520000	-1.5468600000000001
0 days 00:00:19.530000	-1.632844
0 days 00:00:19.540000	-1.715811
0 days 00:00:19.550000	-1.79365
0 days 00:00:19.560000	-1.776358
0 days 00:00:19.570000	-1.895677
0 days 00:00:19.580000	-1.835116
0 days 00:00:19.590000	-1.9074470000000001
0 days 00:00:19.600000	-1.923963
0 days 00:00:19.610000	-1.98958
0 days 00:00:19.620000	-1.987295
0 days 00:00:19.630000	-2.032013
0 days 00:00:19.640000	-2.0372779999999997
0 days 00:00:19.650000	-1.993959
0 days 00:00:19.660000	-2.0219970000000003
0 days 00:00:19.670000	-2.05071
0 days 00:00:19.680000	-2.068137
0 days 00:00:19.690000	-2.048506
0 days 00:00:19.700000	-1.88495
0 days 00:00:19.710000	-1.532062
0 days 00:00:19.720000	-1.1119350000000001
0 days 00:00:19.730000	-0.582657
0 days 00:00:19.740000	0.046265
0 days 00:00:19.750000	0.67276
0 days 00:00:19.760000	1.157327
0 days 00:00:19.770000	1.433159
0 days 00:00:19.780000	1.544923
0 days 00:00:19.790000	1.559157
0 days 00:00:19.800000	1.537973
0 days 00:00:19.810000	1.5011079999999999
0 days 00:00:19.820000	1.447483
0 days 00:00:19.830000	1.354544
0 days 00:00:19.840000	1.250641
0 days 00:00:19.850000	1.147292
0 days 00:00:19.860000	1.048235
0 days 00:00:19.870000	0.9578399999999999
0 days 00:00:19.880000	0.882936
0 days 00:00:19.890000	0.82155
0 days 00:00:19.900000	0.779479
0 days 00:00:19.910000	0.7599229999999999
0 days 00:00:19.920000	0.7516390000000001
0 days 00:00:19.930000	0.760102
0 days 00:00:19.940000	0.77308
0 days 00:00:19.950000	0.7963779999999999
0 days 00:00:19.960000	0.831881
0 days 00:00:19.970000	0.9334389999999999
0 days 00:00:19.980000	1.078622
0 days 00:00:19.990000	1.049384
0 days 00:00:20	0.974032
0 days 00:00:20.010000	0.9584219999999999
0 days 00:00:20.020000	1.0046709999999999
0 days 00:00:20.030000	1.121275
0 days 00:00:20.040000	1.270956
0 days 00:00:20.050000	1.385081
0 days 00:00:20.060000	1.469078
0 days 00:00:20.070000	1.539786
0 days 00:00:20.080000	1.600557
0 days 00:00:20.090000	1.6525759999999998
0 days 00:00:20.100000	1.6798939999999998
0 days 00:00:20.110000	1.685562
0 days 00:00:20.120000	1.6716799999999998
0 days 00:00:20.130000	1.637276
0 days 00:00:20.140000	1.5713190000000001
0 days 00:00:20.150000	1.488767
0 days 00:00:20.160000	1.3699370000000002
0 days 00:00:20.170000	1.238186
0 days 00:00:20.180000	1.0813139999999999
0 days 00:00:20.190000	0.91294
0 days 00:00:20.200000	0.7369720000000001
0 days 00:00:20.210000	0.558984
0 days 00:00:20.220000	0.393764
0 days 00:00:20.230000	0.229543
0 days 00:00:20.240000	0.049223
0 days 00:00:20.250000	-0.11880399999999999
0 days 00:00:20.260000	-0.403846
0 days 00:00:20.270000	-0.8293309999999999
0 days 00:00:20.280000	-1.1727459999999998
0 days 00:00:20.290000	-1.479386
0 days 00:00:20.300000	-1.535147
0 days 00:00:20.310000	-1.399412
0 days 00:00:20.320000	-1.360729
0 days 00:00:20.330000	-1.356203
0 days 00:00:20.340000	-1.2764719999999998
0 days 00:00:20.350000	-1.028838
0 days 00:00:20.360000	-0.664982
0 days 00:00:20.370000	-0.257255
0 days 00:00:20.380000	-0.210065
0 days 00:00:20.390000	-0.10446400000000002
0 days 00:00:20.400000	-0.036129
0 days 00:00:20.410000	-0.027712
0 days 00:00:20.420000	0.074799
0 days 00:00:20.430000	0.14210899999999999
0 days 00:00:20.440000	0.14318399999999998
0 days 00:00:20.450000	0.19370199999999999
0 days 00:00:20.460000	0.25512199999999996
0 days 00:00:20.470000	0.30145500000000003
0 days 00:00:20.480000	0.270908
0 days 00:00:20.490000	0.24771100000000001
0 days 00:00:20.500000	0.258326
0 days 00:00:20.510000	0.230508
0 days 00:00:20.520000	0.23691700000000002
0 days 00:00:20.530000	0.21099299999999999
0 days 00:00:20.540000	0.181849
0 days 00:00:20.550000	0.158504
0 days 00:00:20.560000	0.163804
0 days 00:00:20.570000	0.131802
0 days 00:00:20.580000	0.117021
0 days 00:00:20.590000	0.099737
0 days 00:00:20.600000	0.088284
0 days 00:00:20.610000	0.08792699999999999
0 days 00:00:20.620000	0.093599
0 days 00:00:20.630000	0.085648
0 days 00:00:20.640000	0.09213500000000001
0 days 00:00:20.650000	0.08416799999999999
0 days 00:00:20.660000	0.08290700000000001
0 days 00:00:20.670000	0.07789
0 days 00:00:20.680000	0.077585
0 days 00:00:20.690000	0.070489
0 days 00:00:20.700000	0.056470000000000006
0 days 00:00:20.710000	0.048244999999999996
0 days 00:00:20.720000	0.041663
0 days 00:00:20.730000	0.031631
0 days 00:00:20.740000	0.024398
0 days 00:00:20.750000	0.018769
0 days 00:00:20.760000	0.018119
0 days 00:00:20.770000	0.012489
0 days 00:00:20.780000	0.010236
0 days 00:00:20.790000	0.018014
0 days 00:00:20.800000	0.009789
0 days 00:00:20.810000	0.015590000000000001
0 days 00:00:20.820000	0.014774
0 days 00:00:20.830000	0.014299000000000001
0 days 00:00:20.840000	0.014130000000000002
0 days 00:00:20.850000	0.013144999999999999
0 days 00:00:20.860000	0.011823
0 days 00:00:20.870000	0.014694
0 days 00:00:20.880000	0.013572999999999998
0 days 00:00:20.890000	0.017598
0 days 00:00:20.900000	0.015008
0 days 00:00:20.910000	0.020336
0 days 00:00:20.920000	0.014983000000000002
0 days 00:00:20.930000	0.011097
0 days 00:00:20.940000	0.007883
0 days 00:00:20.950000	0.013522
0 days 00:00:20.960000	0.009468
0 days 00:00:20.970000	0.007859
0 days 00:00:20.980000	0.004787
0 days 00:00:20.990000	0.000587
0 days 00:00:21	0.010283
0 days 00:00:21.010000	0.010117000000000001
0 days 00:00:21.020000	0.007373
0 days 00:00:21.030000	0.00349
0 days 00:00:21.040000	0.016416
0 days 00:00:21.050000	0.01852
0 days 00:00:21.060000	0.020777
0 days 00:00:21.070000	0.018668999999999998
0 days 00:00:21.080000	0.021894999999999998
0 days 00:00:21.090000	0.017522
0 days 00:00:21.100000	0.012980000000000002
0 days 00:00:21.110000	0.014272
0 days 00:00:21.120000	0.017036000000000003
0 days 00:00:21.130000	0.044377
0 days 00:00:21.140000	0.019754
0 days 00:00:21.150000	0.016697999999999998
0 days 00:00:21.160000	0.005534000000000001
0 days 00:00:21.170000	-0.005139
0 days 00:00:21.180000	-0.001419
0 days 00:00:21.190000	-0.014509000000000001
0 days 00:00:21.200000	-0.018904
0 days 00:00:21.210000	-0.021034
0 days 00:00:21.220000	-0.02216
0 days 00:00:21.230000	-0.021059
0 days 00:00:21.240000	-0.017519
0 days 00:00:21.250000	-0.018202
0 days 00:00:21.260000	-0.019531
0 days 00:00:21.270000	-0.020538999999999998
0 days 00:00:21.280000	-0.013637
0 days 00:00:21.290000	-0.017046000000000002
0 days 00:00:21.300000	-0.037222000000000005
0 days 00:00:21.310000	-0.035757
0 days 00:00:21.320000	-0.032639999999999995
0 days 00:00:21.330000	-0.032395
0 days 00:00:21.340000	-0.044347000000000004
0 days 00:00:21.350000	-0.038185000000000004
0 days 00:00:21.360000	-0.061912
0 days 00:00:21.370000	-0.050411000000000004
0 days 00:00:21.380000	-0.062774
0 days 00:00:21.390000	-0.07509400000000001
0 days 00:00:21.400000	-0.081245
0 days 00:00:21.410000	-0.109136
0 days 00:00:21.420000	-0.132476
0 days 00:00:21.430000	-0.16363699999999998
0 days 00:00:21.440000	-0.178004
0 days 00:00:21.450000	-0.197728
0 days 00:00:21.460000	-0.188191
0 days 00:00:21.470000	-0.18548599999999998
0 days 00:00:21.480000	-0.186376
0 days 00:00:21.490000	-0.19088
0 days 00:00:21.500000	-0.205969
0 days 00:00:21.510000	-0.197889
0 days 00:00:21.520000	-0.200819
0 days 00:00:21.530000	-0.214248
0 days 00:00:21.540000	-0.229798
0 days 00:00:21.550000	-0.24856199999999998
0 days 00:00:21.560000	-0.280152
0 days 00:00:21.570000	-0.320782
0 days 00:00:21.580000	-0.371205
0 days 00:00:21.590000	-0.43083
0 days 00:00:21.600000	-0.5006470000000001
0 days 00:00:21.610000	-0.5720189999999999
0 days 00:00:21.620000	-0.6424770000000001
0 days 00:00:21.630000	-0.716137
0 days 00:00:21.640000	-0.779877
0 days 00:00:21.650000	-0.843857
0 days 00:00:21.660000	-0.903
0 days 00:00:21.670000	-0.972783
0 days 00:00:21.680000	-1.035647
0 days 00:00:21.690000	-1.126652
0 days 00:00:21.700000	-1.194124
0 days 00:00:21.710000	-1.271601
0 days 00:00:21.720000	-1.333209
0 days 00:00:21.730000	-1.407589
0 days 00:00:21.740000	-1.388262
0 days 00:00:21.750000	-1.509603
0 days 00:00:21.760000	-1.524131
0 days 00:00:21.770000	-1.6471
0 days 00:00:21.780000	-1.613974
0 days 00:00:21.790000	-1.7238939999999998
0 days 00:00:21.800000	-1.743739
0 days 00:00:21.810000	-1.7655560000000001
0 days 00:00:21.820000	-1.694622
0 days 00:00:21.830000	-1.7981599999999998
0 days 00:00:21.840000	-1.9175830000000003
0 days 00:00:21.850000	-1.8463349999999998
0 days 00:00:21.860000	-1.9057560000000002
0 days 00:00:21.870000	-1.949285
0 days 00:00:21.880000	-1.966473
0 days 00:00:21.890000	-1.9775310000000001
0 days 00:00:21.900000	-1.983755
0 days 00:00:21.910000	-1.96735
0 days 00:00:21.920000	-1.920416
0 days 00:00:21.930000	-1.6923540000000001
0 days 00:00:21.940000	-1.275842
0 days 00:00:21.950000	-0.725036
0 days 00:00:21.960000	-0.00585
0 days 00:00:21.970000	0.662143
0 days 00:00:21.980000	1.160138
0 days 00:00:21.990000	1.412792
0 days 00:00:22	1.506182
0 days 00:00:22.010000	1.534689
0 days 00:00:22.020000	1.55518
0 days 00:00:22.030000	1.5675540000000001
0 days 00:00:22.040000	1.549079
0 days 00:00:22.050000	1.488817
0 days 00:00:22.060000	1.401822
0 days 00:00:22.070000	1.295121
0 days 00:00:22.080000	1.200632
0 days 00:00:22.090000	1.115934
0 days 00:00:22.100000	1.042507
0 days 00:00:22.110000	0.982801
0 days 00:00:22.120000	0.927673
0 days 00:00:22.130000	0.8976049999999999
0 days 00:00:22.140000	0.882123
0 days 00:00:22.150000	0.8669889999999999
0 days 00:00:22.160000	0.864339
0 days 00:00:22.170000	0.8798020000000001
0 days 00:00:22.180000	1.036319
0 days 00:00:22.190000	1.1729379999999998
0 days 00:00:22.200000	1.033582
0 days 00:00:22.210000	0.939156
0 days 00:00:22.220000	0.9191219999999999
0 days 00:00:22.230000	0.9065409999999999
0 days 00:00:22.240000	0.9011809999999999
0 days 00:00:22.250000	0.92553
0 days 00:00:22.260000	0.9935620000000001
0 days 00:00:22.270000	1.082281
0 days 00:00:22.280000	1.155235
0 days 00:00:22.290000	1.2110379999999998
0 days 00:00:22.300000	1.268135
0 days 00:00:22.310000	1.321691
0 days 00:00:22.320000	1.364835
0 days 00:00:22.330000	1.400376
0 days 00:00:22.340000	1.406017
0 days 00:00:22.350000	1.399738
0 days 00:00:22.360000	1.37626
0 days 00:00:22.370000	1.337215
0 days 00:00:22.380000	1.271563
0 days 00:00:22.390000	1.19575
0 days 00:00:22.400000	1.1006879999999999
0 days 00:00:22.410000	0.982691
0 days 00:00:22.420000	0.8604459999999999
0 days 00:00:22.430000	0.750576
0 days 00:00:22.440000	0.6480199999999999
0 days 00:00:22.450000	0.546599
0 days 00:00:22.460000	0.449133
0 days 00:00:22.470000	0.34052
0 days 00:00:22.480000	0.245962
0 days 00:00:22.490000	0.169837
0 days 00:00:22.500000	0.061787
0 days 00:00:22.510000	-0.221046
0 days 00:00:22.520000	-0.567176
0 days 00:00:22.530000	-0.832255
0 days 00:00:22.540000	-1.119032
0 days 00:00:22.550000	-1.3487799999999999
0 days 00:00:22.560000	-1.258054
0 days 00:00:22.570000	-1.1494360000000001
0 days 00:00:22.580000	-1.044041
0 days 00:00:22.590000	-0.821535
0 days 00:00:22.600000	-0.5870029999999999
0 days 00:00:22.610000	-0.352085
0 days 00:00:22.620000	-0.305251
0 days 00:00:22.630000	-0.284429
0 days 00:00:22.640000	-0.11843800000000002
0 days 00:00:22.650000	-0.115629
0 days 00:00:22.660000	-0.10030800000000001
0 days 00:00:22.670000	-0.034145999999999996
0 days 00:00:22.680000	0.08771
0 days 00:00:22.690000	0.145075
0 days 00:00:22.700000	0.203371
0 days 00:00:22.710000	0.22572399999999998
0 days 00:00:22.720000	0.235154
0 days 00:00:22.730000	0.278826
0 days 00:00:22.740000	0.24201999999999999
0 days 00:00:22.750000	0.23480700000000002
0 days 00:00:22.760000	0.200986
0 days 00:00:22.770000	0.181819
0 days 00:00:22.780000	0.173176
0 days 00:00:22.790000	0.171789
0 days 00:00:22.800000	0.170349
0 days 00:00:22.810000	0.154815
0 days 00:00:22.820000	0.141691
0 days 00:00:22.830000	0.127635
0 days 00:00:22.840000	0.107502
0 days 00:00:22.850000	0.10986900000000001
0 days 00:00:22.860000	0.09804199999999999
0 days 00:00:22.870000	0.09462000000000001
0 days 00:00:22.880000	0.084984
0 days 00:00:22.890000	0.084787
0 days 00:00:22.900000	0.07800800000000001
0 days 00:00:22.910000	0.087647
0 days 00:00:22.920000	0.062457000000000006
0 days 00:00:22.930000	0.068799
0 days 00:00:22.940000	0.057617999999999996
0 days 00:00:22.950000	0.054946
0 days 00:00:22.960000	0.050529000000000004
0 days 00:00:22.970000	0.038975
0 days 00:00:22.980000	0.038241000000000004
0 days 00:00:22.990000	0.028811
0 days 00:00:23	0.028714999999999997
0 days 00:00:23.010000	0.027388
0 days 00:00:23.020000	0.0175
0 days 00:00:23.030000	0.020524
0 days 00:00:23.040000	0.016102
0 days 00:00:23.050000	0.015666
0 days 00:00:23.060000	0.013068000000000001
0 days 00:00:23.070000	0.010856999999999999
0 days 00:00:23.080000	0.010015000000000001
0 days 00:00:23.090000	0.013087
0 days 00:00:23.100000	0.010015000000000001
0 days 00:00:23.110000	0.012226
0 days 00:00:23.120000	0.01091
0 days 00:00:23.130000	0.012262
0 days 00:00:23.140000	0.011401999999999999
0 days 00:00:23.150000	0.009701000000000001
0 days 00:00:23.160000	0.010597
0 days 00:00:23.170000	0.013267
0 days 00:00:23.180000	0.012977
0 days 00:00:23.190000	0.014421000000000002
0 days 00:00:23.200000	0.032382999999999995
0 days 00:00:23.210000	0.024482
0 days 00:00:23.220000	0.0224
0 days 00:00:23.230000	0.0226
0 days 00:00:23.240000	0.015156000000000001
0 days 00:00:23.250000	0.016912
0 days 00:00:23.260000	0.014696
0 days 00:00:23.270000	0.016912
0 days 00:00:23.280000	0.017269999999999997
0 days 00:00:23.290000	0.012342
0 days 00:00:23.300000	0.017613
0 days 00:00:23.310000	0.015374
0 days 00:00:23.320000	0.016712
0 days 00:00:23.330000	0.021085
0 days 00:00:23.340000	0.016273
0 days 00:00:23.350000	0.015854
0 days 00:00:23.360000	0.017347
0 days 00:00:23.370000	0.021937
0 days 00:00:23.380000	0.023671
0 days 00:00:23.390000	0.022078999999999998
0 days 00:00:23.400000	0.013987999999999999
0 days 00:00:23.410000	0.012962999999999999
0 days 00:00:23.420000	0.012542
0 days 00:00:23.430000	0.011023999999999999
0 days 00:00:23.440000	0.014603999999999999
0 days 00:00:23.450000	0.014766999999999999
0 days 00:00:23.460000	0.006543000000000001
0 days 00:00:23.470000	0.006301
0 days 00:00:23.480000	0.000859
0 days 00:00:23.490000	0.001129
0 days 00:00:23.500000	-0.004001
0 days 00:00:23.510000	0.007304000000000001
0 days 00:00:23.520000	0.008631999999999999
0 days 00:00:23.530000	0.006168
0 days 00:00:23.540000	0.002258
0 days 00:00:23.550000	0.009997
0 days 00:00:23.560000	-0.002635
0 days 00:00:23.570000	-0.001689
0 days 00:00:23.580000	-0.015418000000000001
0 days 00:00:23.590000	-0.022328999999999998
0 days 00:00:23.600000	-0.027274
0 days 00:00:23.610000	-0.032434
0 days 00:00:23.620000	-0.029568999999999998
0 days 00:00:23.630000	-0.040389
0 days 00:00:23.640000	-0.040914
0 days 00:00:23.650000	-0.04111
0 days 00:00:23.660000	-0.048695999999999996
0 days 00:00:23.670000	-0.066666
0 days 00:00:23.680000	-0.076362
0 days 00:00:23.690000	-0.07232100000000001
0 days 00:00:23.700000	-0.099825
0 days 00:00:23.710000	-0.11548399999999999
0 days 00:00:23.720000	-0.144872
0 days 00:00:23.730000	-0.203157
0 days 00:00:23.740000	-0.25543499999999997
0 days 00:00:23.750000	-0.282559
0 days 00:00:23.760000	-0.299869
0 days 00:00:23.770000	-0.327044
0 days 00:00:23.780000	-0.364182
0 days 00:00:23.790000	-0.396944
0 days 00:00:23.800000	-0.419278
0 days 00:00:23.810000	-0.443796
0 days 00:00:23.820000	-0.477721
0 days 00:00:23.830000	-0.520911
0 days 00:00:23.840000	-0.581228
0 days 00:00:23.850000	-0.6549229999999999
0 days 00:00:23.860000	-0.7326159999999999
0 days 00:00:23.870000	-0.810341
0 days 00:00:23.880000	-0.9210520000000001
0 days 00:00:23.890000	-1.009922
0 days 00:00:23.900000	-1.0899370000000002
0 days 00:00:23.910000	-1.196083
0 days 00:00:23.920000	-1.2716610000000002
0 days 00:00:23.930000	-1.38277
0 days 00:00:23.940000	-1.443965
0 days 00:00:23.950000	-1.5686579999999999
0 days 00:00:23.960000	-1.6293520000000001
0 days 00:00:23.970000	-1.6483290000000002
0 days 00:00:23.980000	-1.726648
0 days 00:00:23.990000	-1.8465040000000001
0 days 00:00:24	-1.82335
0 days 00:00:24.010000	-1.8401869999999998
0 days 00:00:24.020000	-1.8501869999999998
0 days 00:00:24.030000	-1.8490529999999998
0 days 00:00:24.040000	-1.8864020000000001
0 days 00:00:24.050000	-1.985293
0 days 00:00:24.060000	-1.9338330000000001
0 days 00:00:24.070000	-1.8867909999999999
0 days 00:00:24.080000	-1.8826180000000001
0 days 00:00:24.090000	-1.8722580000000002
0 days 00:00:24.100000	-1.8366189999999998
0 days 00:00:24.110000	-1.800385
0 days 00:00:24.120000	-1.7785669999999998
0 days 00:00:24.130000	-1.718666
0 days 00:00:24.140000	-1.5446870000000001
0 days 00:00:24.150000	-1.246253
