# Supplementary material for: A topological data analysis-based method for gait signals with an application to the study of multiple sclerosis
Source: PLoS One. 2022 May 13;17(5):e0268475. doi: 10.1371/journal.pone.0268475 (PMC9106173; doi:10.1371/journal.pone.0268475)
Supplement: S1 Data — (ZIP) [file pone.0268475.s005.zip › PlosOneData/Pathological_subjects/MS_79]

	Gyr_Y
0 days 00:00:16.460000	-1.5782129999999999
0 days 00:00:16.470000	0.565685
0 days 00:00:16.480000	-1.188458
0 days 00:00:16.490000	-5.082683
0 days 00:00:16.500000	-2.848866
0 days 00:00:16.510000	-1.288837
0 days 00:00:16.520000	0.21843800000000002
0 days 00:00:16.530000	-0.8083600000000001
0 days 00:00:16.540000	-0.521703
0 days 00:00:16.550000	-0.445654
0 days 00:00:16.560000	-0.289654
0 days 00:00:16.570000	-0.186276
0 days 00:00:16.580000	-0.17661
0 days 00:00:16.590000	-0.113907
0 days 00:00:16.600000	-0.048053
0 days 00:00:16.610000	-0.008491
0 days 00:00:16.620000	-0.011602
0 days 00:00:16.630000	-0.021766
0 days 00:00:16.640000	-0.041194999999999996
0 days 00:00:16.650000	-0.061885
0 days 00:00:16.660000	-0.073001
0 days 00:00:16.670000	-0.06868400000000001
0 days 00:00:16.680000	-0.081457
0 days 00:00:16.690000	-0.08474
0 days 00:00:16.700000	-0.083139
0 days 00:00:16.710000	-0.073684
0 days 00:00:16.720000	-0.055764
0 days 00:00:16.730000	-0.028118
0 days 00:00:16.740000	-0.02221
0 days 00:00:16.750000	-0.031779
0 days 00:00:16.760000	-0.038556
0 days 00:00:16.770000	-0.041056
0 days 00:00:16.780000	-0.058778
0 days 00:00:16.790000	-0.077765
0 days 00:00:16.800000	-0.10476500000000001
0 days 00:00:16.810000	-0.10913699999999998
0 days 00:00:16.820000	-0.139177
0 days 00:00:16.830000	-0.171203
0 days 00:00:16.840000	-0.174601
0 days 00:00:16.850000	-0.17995899999999998
0 days 00:00:16.860000	-0.214267
0 days 00:00:16.870000	-0.21442600000000003
0 days 00:00:16.880000	-0.25238299999999997
0 days 00:00:16.890000	-0.27731500000000003
0 days 00:00:16.900000	-0.292912
0 days 00:00:16.910000	-0.293119
0 days 00:00:16.920000	-0.29076599999999997
0 days 00:00:16.930000	-0.283028
0 days 00:00:16.940000	-0.283858
0 days 00:00:16.950000	-0.28767
0 days 00:00:16.960000	-0.298877
0 days 00:00:16.970000	-0.33598
0 days 00:00:16.980000	-0.377784
0 days 00:00:16.990000	-0.422675
0 days 00:00:17	-0.461793
0 days 00:00:17.010000	-0.527019
0 days 00:00:17.020000	-0.644254
0 days 00:00:17.030000	-0.9940530000000001
0 days 00:00:17.040000	-1.337037
0 days 00:00:17.050000	-1.729293
0 days 00:00:17.060000	-2.1736310000000003
0 days 00:00:17.070000	-2.7221
0 days 00:00:17.080000	-3.4004510000000003
0 days 00:00:17.090000	-4.161464
0 days 00:00:17.100000	-5.136878
0 days 00:00:17.110000	-6.3745709999999995
0 days 00:00:17.120000	-7.564010000000001
0 days 00:00:17.130000	-8.608478
0 days 00:00:17.140000	-9.356366
0 days 00:00:17.150000	-9.567241000000001
0 days 00:00:17.160000	-9.38388
0 days 00:00:17.170000	-8.422245
0 days 00:00:17.180000	-6.757341
0 days 00:00:17.190000	-4.963591
0 days 00:00:17.200000	-1.888349
0 days 00:00:17.210000	1.371059
0 days 00:00:17.220000	2.783309
0 days 00:00:17.230000	2.510191
0 days 00:00:17.240000	2.277971
0 days 00:00:17.250000	2.5853990000000002
0 days 00:00:17.260000	3.120946
0 days 00:00:17.270000	3.67392
0 days 00:00:17.280000	4.130895
0 days 00:00:17.290000	4.489096
0 days 00:00:17.300000	4.801761
0 days 00:00:17.310000	5.041627
0 days 00:00:17.320000	5.159223
0 days 00:00:17.330000	5.2065019999999995
0 days 00:00:17.340000	5.230158
0 days 00:00:17.350000	5.24718
0 days 00:00:17.360000	5.266056
0 days 00:00:17.370000	5.203094
0 days 00:00:17.380000	5.080198
0 days 00:00:17.390000	4.905801
0 days 00:00:17.400000	4.731299
0 days 00:00:17.410000	4.579605
0 days 00:00:17.420000	4.433623000000001
0 days 00:00:17.430000	4.252122
0 days 00:00:17.440000	4.062004
0 days 00:00:17.450000	3.8553290000000002
0 days 00:00:17.460000	3.6949110000000003
0 days 00:00:17.470000	3.515762
0 days 00:00:17.480000	3.294186
0 days 00:00:17.490000	3.0663970000000003
0 days 00:00:17.500000	2.778279
0 days 00:00:17.510000	2.305533
0 days 00:00:17.520000	1.610969
0 days 00:00:17.530000	0.8584040000000001
0 days 00:00:17.540000	0.12409200000000001
0 days 00:00:17.550000	-0.6126510000000001
0 days 00:00:17.560000	-1.218104
0 days 00:00:17.570000	-1.617582
0 days 00:00:17.580000	-1.909441
0 days 00:00:17.590000	-2.009267
0 days 00:00:17.600000	0.078053
0 days 00:00:17.610000	-3.186361
0 days 00:00:17.620000	-4.387784
0 days 00:00:17.630000	-3.0602840000000002
0 days 00:00:17.640000	-2.803407
0 days 00:00:17.650000	0.018059
0 days 00:00:17.660000	-0.724707
0 days 00:00:17.670000	-0.700013
0 days 00:00:17.680000	-0.41895299999999996
0 days 00:00:17.690000	-0.283248
0 days 00:00:17.700000	-0.138551
0 days 00:00:17.710000	-0.111877
0 days 00:00:17.720000	-0.049794
0 days 00:00:17.730000	-0.00318
0 days 00:00:17.740000	0.021411000000000003
0 days 00:00:17.750000	0.024944
0 days 00:00:17.760000	0.003958
0 days 00:00:17.770000	0.0033380000000000003
0 days 00:00:17.780000	-0.015328999999999999
0 days 00:00:17.790000	-0.042699
0 days 00:00:17.800000	-0.050933
0 days 00:00:17.810000	-0.063014
0 days 00:00:17.820000	-0.073465
0 days 00:00:17.830000	-0.08504199999999999
0 days 00:00:17.840000	-0.08656599999999999
0 days 00:00:17.850000	-0.082745
0 days 00:00:17.860000	-0.085121
0 days 00:00:17.870000	-0.096712
0 days 00:00:17.880000	-0.12422799999999999
0 days 00:00:17.890000	-0.14746900000000002
0 days 00:00:17.900000	-0.171208
0 days 00:00:17.910000	-0.17362
0 days 00:00:17.920000	-0.21009299999999997
0 days 00:00:17.930000	-0.294203
0 days 00:00:17.940000	-0.082832
0 days 00:00:17.950000	-0.327773
0 days 00:00:17.960000	-0.312335
0 days 00:00:17.970000	-0.343233
0 days 00:00:17.980000	-0.386855
0 days 00:00:17.990000	-0.41721099999999994
0 days 00:00:18	-0.423432
0 days 00:00:18.010000	-0.423279
0 days 00:00:18.020000	-0.375004
0 days 00:00:18.030000	-0.33274699999999996
0 days 00:00:18.040000	-0.28380700000000003
0 days 00:00:18.050000	-0.24836100000000003
0 days 00:00:18.060000	-0.269568
0 days 00:00:18.070000	-0.282566
0 days 00:00:18.080000	-0.30136
0 days 00:00:18.090000	-0.3518
0 days 00:00:18.100000	-0.42548100000000005
0 days 00:00:18.110000	-0.590063
0 days 00:00:18.120000	-0.903961
0 days 00:00:18.130000	-1.1874879999999999
0 days 00:00:18.140000	-1.5226959999999998
0 days 00:00:18.150000	-1.872139
0 days 00:00:18.160000	-2.253547
0 days 00:00:18.170000	-2.683672
0 days 00:00:18.180000	-3.186834
0 days 00:00:18.190000	-3.81031
0 days 00:00:18.200000	-4.603541000000001
0 days 00:00:18.210000	-5.602828
0 days 00:00:18.220000	-6.695336999999999
0 days 00:00:18.230000	-7.858408
0 days 00:00:18.240000	-8.913526
0 days 00:00:18.250000	-9.689062
0 days 00:00:18.260000	-9.988311
0 days 00:00:18.270000	-9.521359
0 days 00:00:18.280000	-8.285332
0 days 00:00:18.290000	-6.063071
0 days 00:00:18.300000	-4.42834
0 days 00:00:18.310000	-1.5048979999999998
0 days 00:00:18.320000	1.7460810000000002
0 days 00:00:18.330000	3.133066
0 days 00:00:18.340000	2.839409
0 days 00:00:18.350000	2.6381189999999997
0 days 00:00:18.360000	2.920002
0 days 00:00:18.370000	3.4261470000000003
0 days 00:00:18.380000	3.9720980000000004
0 days 00:00:18.390000	4.520284999999999
0 days 00:00:18.400000	4.915935
0 days 00:00:18.410000	5.165562
0 days 00:00:18.420000	5.311901
0 days 00:00:18.430000	5.3467720000000005
0 days 00:00:18.440000	5.359486
0 days 00:00:18.450000	5.35119
0 days 00:00:18.460000	5.289051000000001
0 days 00:00:18.470000	5.164036
0 days 00:00:18.480000	4.951953
0 days 00:00:18.490000	4.693988
0 days 00:00:18.500000	4.446403
0 days 00:00:18.510000	4.286312000000001
0 days 00:00:18.520000	4.206054
0 days 00:00:18.530000	4.0967910000000005
0 days 00:00:18.540000	3.988111
0 days 00:00:18.550000	3.8681970000000003
0 days 00:00:18.560000	3.6936519999999997
0 days 00:00:18.570000	3.4639290000000003
0 days 00:00:18.580000	3.270237
0 days 00:00:18.590000	3.179307
0 days 00:00:18.600000	3.141559
0 days 00:00:18.610000	3.0659799999999997
0 days 00:00:18.620000	2.783783
0 days 00:00:18.630000	2.329438
0 days 00:00:18.640000	1.751138
0 days 00:00:18.650000	1.134788
0 days 00:00:18.660000	0.657302
0 days 00:00:18.670000	0.28847399999999995
0 days 00:00:18.680000	-0.209287
0 days 00:00:18.690000	-0.8300559999999999
0 days 00:00:18.700000	-1.385697
0 days 00:00:18.710000	-1.7483970000000002
0 days 00:00:18.720000	-1.9109779999999998
0 days 00:00:18.730000	-1.8946189999999998
0 days 00:00:18.740000	-1.694953
0 days 00:00:18.750000	0.214258
0 days 00:00:18.760000	-4.312296
0 days 00:00:18.770000	-4.127807
0 days 00:00:18.780000	-1.7231169999999998
0 days 00:00:18.790000	0.006768000000000001
0 days 00:00:18.800000	-0.876381
0 days 00:00:18.810000	-0.572098
0 days 00:00:18.820000	-0.437137
0 days 00:00:18.830000	-0.323036
0 days 00:00:18.840000	-0.24589499999999997
0 days 00:00:18.850000	-0.179952
0 days 00:00:18.860000	-0.156845
0 days 00:00:18.870000	-0.092691
0 days 00:00:18.880000	-0.073874
0 days 00:00:18.890000	-0.035133
0 days 00:00:18.900000	-0.080951
0 days 00:00:18.910000	-0.079138
0 days 00:00:18.920000	-0.095024
0 days 00:00:18.930000	-0.12236
0 days 00:00:18.940000	-0.146281
0 days 00:00:18.950000	-0.17387
0 days 00:00:18.960000	-0.16931
0 days 00:00:18.970000	-0.143276
0 days 00:00:18.980000	-0.12068800000000002
0 days 00:00:18.990000	-0.10082
0 days 00:00:19	-0.073539
0 days 00:00:19.010000	-0.066859
0 days 00:00:19.020000	-0.06668400000000001
0 days 00:00:19.030000	-0.072433
0 days 00:00:19.040000	-0.09143
0 days 00:00:19.050000	-0.088882
0 days 00:00:19.060000	-0.11126400000000002
0 days 00:00:19.070000	-0.083106
0 days 00:00:19.080000	-0.062027
0 days 00:00:19.090000	-0.147438
0 days 00:00:19.100000	-0.11708900000000001
0 days 00:00:19.110000	-0.156692
0 days 00:00:19.120000	-0.185981
0 days 00:00:19.130000	-0.199551
0 days 00:00:19.140000	-0.216991
0 days 00:00:19.150000	-0.229327
0 days 00:00:19.160000	-0.219466
0 days 00:00:19.170000	-0.21082800000000002
0 days 00:00:19.180000	-0.197499
0 days 00:00:19.190000	-0.199427
0 days 00:00:19.200000	-0.211548
0 days 00:00:19.210000	-0.24992399999999998
0 days 00:00:19.220000	-0.28742399999999996
0 days 00:00:19.230000	-0.31719899999999995
0 days 00:00:19.240000	-0.367288
0 days 00:00:19.250000	-0.45607700000000007
0 days 00:00:19.260000	-0.583846
0 days 00:00:19.270000	-0.933868
0 days 00:00:19.280000	-1.275931
0 days 00:00:19.290000	-1.66589
0 days 00:00:19.300000	-2.053249
0 days 00:00:19.310000	-2.479318
0 days 00:00:19.320000	-2.991094
0 days 00:00:19.330000	-3.606531
0 days 00:00:19.340000	-4.339132
0 days 00:00:19.350000	-5.252622
0 days 00:00:19.360000	-6.277174
0 days 00:00:19.370000	-7.42236
0 days 00:00:19.380000	-8.598244000000001
0 days 00:00:19.390000	-9.313483999999999
0 days 00:00:19.400000	-9.703184
0 days 00:00:19.410000	-9.386906
0 days 00:00:19.420000	-8.281462
0 days 00:00:19.430000	-6.344193
0 days 00:00:19.440000	-4.63929
0 days 00:00:19.450000	-1.837936
0 days 00:00:19.460000	1.5141790000000002
0 days 00:00:19.470000	2.983436
0 days 00:00:19.480000	2.9353700000000003
0 days 00:00:19.490000	2.780818
0 days 00:00:19.500000	3.0405599999999997
0 days 00:00:19.510000	3.4525040000000002
0 days 00:00:19.520000	3.911525
0 days 00:00:19.530000	4.313946
0 days 00:00:19.540000	4.634422
0 days 00:00:19.550000	4.835604
0 days 00:00:19.560000	4.928047
0 days 00:00:19.570000	4.945880000000001
0 days 00:00:19.580000	4.874503
0 days 00:00:19.590000	4.763694999999999
0 days 00:00:19.600000	4.614795
0 days 00:00:19.610000	4.439987
0 days 00:00:19.620000	4.181499
0 days 00:00:19.630000	3.9563379999999997
0 days 00:00:19.640000	3.859194
0 days 00:00:19.650000	3.9566660000000002
0 days 00:00:19.660000	4.110747
0 days 00:00:19.670000	4.161811
0 days 00:00:19.680000	4.104015
0 days 00:00:19.690000	4.009951
0 days 00:00:19.700000	3.941877
0 days 00:00:19.710000	3.854572
0 days 00:00:19.720000	3.713632
0 days 00:00:19.730000	3.5693080000000004
0 days 00:00:19.740000	3.41014
0 days 00:00:19.750000	3.173991
0 days 00:00:19.760000	2.869234
0 days 00:00:19.770000	2.455359
0 days 00:00:19.780000	1.9511209999999999
0 days 00:00:19.790000	1.3629209999999998
0 days 00:00:19.800000	0.7548189999999999
0 days 00:00:19.810000	0.173295
0 days 00:00:19.820000	-0.491008
0 days 00:00:19.830000	-1.7915279999999998
0 days 00:00:19.840000	-2.970797
0 days 00:00:19.850000	-2.1854400000000003
0 days 00:00:19.860000	-0.876245
0 days 00:00:19.870000	-2.785911
0 days 00:00:19.880000	-3.4068410000000005
0 days 00:00:19.890000	-3.208104
0 days 00:00:19.900000	-3.194835
0 days 00:00:19.910000	-1.577983
0 days 00:00:19.920000	0.22207600000000002
0 days 00:00:19.930000	-0.409812
0 days 00:00:19.940000	-0.34994699999999995
0 days 00:00:19.950000	-0.278011
0 days 00:00:19.960000	-0.28475100000000003
0 days 00:00:19.970000	-0.17774600000000002
0 days 00:00:19.980000	-0.189674
0 days 00:00:19.990000	-0.154347
0 days 00:00:20	-0.126664
0 days 00:00:20.010000	-0.128961
0 days 00:00:20.020000	-0.13708299999999998
0 days 00:00:20.030000	-0.121744
0 days 00:00:20.040000	-0.15101199999999998
0 days 00:00:20.050000	-0.151901
0 days 00:00:20.060000	-0.155624
0 days 00:00:20.070000	-0.160905
0 days 00:00:20.080000	-0.161404
0 days 00:00:20.090000	-0.163185
0 days 00:00:20.100000	-0.15571500000000002
0 days 00:00:20.110000	-0.14516600000000002
0 days 00:00:20.120000	-0.12190899999999999
0 days 00:00:20.130000	-0.10348900000000001
0 days 00:00:20.140000	-0.077948
0 days 00:00:20.150000	-0.059536
0 days 00:00:20.160000	-0.030358
0 days 00:00:20.170000	-0.014027000000000001
0 days 00:00:20.180000	-0.005438
0 days 00:00:20.190000	-0.005179
0 days 00:00:20.200000	-0.030952999999999998
0 days 00:00:20.210000	-0.046649
0 days 00:00:20.220000	-0.056772
0 days 00:00:20.230000	-0.08618200000000001
0 days 00:00:20.240000	-0.083909
0 days 00:00:20.250000	-0.105125
0 days 00:00:20.260000	-0.121474
0 days 00:00:20.270000	-0.133446
0 days 00:00:20.280000	-0.142333
0 days 00:00:20.290000	-0.119335
0 days 00:00:20.300000	-0.095349
0 days 00:00:20.310000	-0.07632
0 days 00:00:20.320000	-0.079583
0 days 00:00:20.330000	-0.076946
0 days 00:00:20.340000	-0.10170499999999999
0 days 00:00:20.350000	-0.138227
0 days 00:00:20.360000	-0.178057
0 days 00:00:20.370000	-0.221073
0 days 00:00:20.380000	-0.262786
0 days 00:00:20.390000	-0.300605
0 days 00:00:20.400000	-0.367112
0 days 00:00:20.410000	-0.44932
0 days 00:00:20.420000	-0.575005
0 days 00:00:20.430000	-0.8710760000000001
0 days 00:00:20.440000	-1.187741
0 days 00:00:20.450000	-1.496024
0 days 00:00:20.460000	-1.839975
0 days 00:00:20.470000	-2.251112
0 days 00:00:20.480000	-2.75525
0 days 00:00:20.490000	-3.326693
0 days 00:00:20.500000	-3.9813160000000005
0 days 00:00:20.510000	-4.835543
0 days 00:00:20.520000	-5.798323
0 days 00:00:20.530000	-6.725192
0 days 00:00:20.540000	-7.610007
0 days 00:00:20.550000	-8.180158
0 days 00:00:20.560000	-8.519559
0 days 00:00:20.570000	-8.490502000000001
0 days 00:00:20.580000	-7.878703
0 days 00:00:20.590000	-6.853561
0 days 00:00:20.600000	-4.979205
0 days 00:00:20.610000	-3.631539
0 days 00:00:20.620000	-0.8153819999999999
0 days 00:00:20.630000	1.588155
0 days 00:00:20.640000	2.469791
0 days 00:00:20.650000	2.218395
0 days 00:00:20.660000	2.259891
0 days 00:00:20.670000	2.708278
0 days 00:00:20.680000	3.2878260000000004
0 days 00:00:20.690000	3.8328949999999997
0 days 00:00:20.700000	4.316463
0 days 00:00:20.710000	4.7786040000000005
0 days 00:00:20.720000	5.160213
0 days 00:00:20.730000	5.423121
0 days 00:00:20.740000	5.5790169999999994
0 days 00:00:20.750000	5.6255
0 days 00:00:20.760000	5.4951360000000005
0 days 00:00:20.770000	5.2111160000000005
0 days 00:00:20.780000	4.8405059999999995
0 days 00:00:20.790000	4.47089
0 days 00:00:20.800000	4.20216
0 days 00:00:20.810000	4.188631
0 days 00:00:20.820000	4.292023
0 days 00:00:20.830000	4.409903
0 days 00:00:20.840000	4.569371
0 days 00:00:20.850000	4.712714
0 days 00:00:20.860000	4.758916999999999
0 days 00:00:20.870000	4.694918
0 days 00:00:20.880000	4.574079
0 days 00:00:20.890000	4.368032
0 days 00:00:20.900000	4.088273
0 days 00:00:20.910000	3.7380519999999997
0 days 00:00:20.920000	3.240412
0 days 00:00:20.930000	2.522309
0 days 00:00:20.940000	1.731829
0 days 00:00:20.950000	1.000646
0 days 00:00:20.960000	0.316932
0 days 00:00:20.970000	-0.34723000000000004
0 days 00:00:20.980000	-0.9903620000000001
0 days 00:00:20.990000	-1.572706
0 days 00:00:21	-2.0676959999999998
0 days 00:00:21.010000	-2.409828
0 days 00:00:21.020000	-2.66584
0 days 00:00:21.030000	-1.9576580000000001
0 days 00:00:21.040000	-1.796083
0 days 00:00:21.050000	-3.758716
0 days 00:00:21.060000	-4.098751999999999
0 days 00:00:21.070000	-3.734352
0 days 00:00:21.080000	-3.99188
0 days 00:00:21.090000	-2.601187
0 days 00:00:21.100000	0.766695
0 days 00:00:21.110000	-0.10696900000000001
0 days 00:00:21.120000	-0.48113999999999996
0 days 00:00:21.130000	-0.257186
0 days 00:00:21.140000	-0.181427
0 days 00:00:21.150000	-0.11340399999999999
0 days 00:00:21.160000	-0.027813
0 days 00:00:21.170000	-0.01169
0 days 00:00:21.180000	0.001176
0 days 00:00:21.190000	0.004615
0 days 00:00:21.200000	-0.0014210000000000002
0 days 00:00:21.210000	-0.010756
0 days 00:00:21.220000	-0.030900999999999998
0 days 00:00:21.230000	-0.048802
0 days 00:00:21.240000	-0.062426
0 days 00:00:21.250000	-0.073314
0 days 00:00:21.260000	-0.08449
0 days 00:00:21.270000	-0.088434
0 days 00:00:21.280000	-0.097624
0 days 00:00:21.290000	-0.110588
0 days 00:00:21.300000	-0.11763699999999999
0 days 00:00:21.310000	-0.11639100000000001
0 days 00:00:21.320000	-0.111108
0 days 00:00:21.330000	-0.10328499999999999
0 days 00:00:21.340000	-0.10148
0 days 00:00:21.350000	-0.096256
0 days 00:00:21.360000	-0.087327
0 days 00:00:21.370000	-0.086151
0 days 00:00:21.380000	-0.080953
0 days 00:00:21.390000	-0.087599
0 days 00:00:21.400000	-0.08790099999999999
0 days 00:00:21.410000	-0.07374700000000001
0 days 00:00:21.420000	-0.071337
0 days 00:00:21.430000	-0.069265
0 days 00:00:21.440000	-0.066064
0 days 00:00:21.450000	-0.060634
0 days 00:00:21.460000	-0.059024
0 days 00:00:21.470000	-0.052644
0 days 00:00:21.480000	-0.054692
0 days 00:00:21.490000	-0.046502999999999996
0 days 00:00:21.500000	-0.043181
0 days 00:00:21.510000	-0.030784
0 days 00:00:21.520000	-0.0064459999999999995
0 days 00:00:21.530000	0.006326
0 days 00:00:21.540000	0.020368
0 days 00:00:21.550000	0.025187
0 days 00:00:21.560000	0.026882
0 days 00:00:21.570000	0.005418
0 days 00:00:21.580000	-0.00221
0 days 00:00:21.590000	-0.021001
0 days 00:00:21.600000	-0.041538
0 days 00:00:21.610000	-0.05464
0 days 00:00:21.620000	-0.067932
0 days 00:00:21.630000	-0.074245
0 days 00:00:21.640000	-0.074379
0 days 00:00:21.650000	-0.060095
0 days 00:00:21.660000	-0.051934
0 days 00:00:21.670000	-0.058298
0 days 00:00:21.680000	-0.062462000000000004
0 days 00:00:21.690000	-0.06577000000000001
0 days 00:00:21.700000	-0.069801
0 days 00:00:21.710000	-0.07749199999999999
0 days 00:00:21.720000	-0.088088
0 days 00:00:21.730000	-0.105548
0 days 00:00:21.740000	-0.11729500000000001
0 days 00:00:21.750000	-0.132925
0 days 00:00:21.760000	-0.15429
0 days 00:00:21.770000	-0.17171
0 days 00:00:21.780000	-0.200351
0 days 00:00:21.790000	-0.242443
0 days 00:00:21.800000	-0.334291
0 days 00:00:21.810000	-0.511905
0 days 00:00:21.820000	-0.704288
0 days 00:00:21.830000	-0.8997950000000001
0 days 00:00:21.840000	-1.104869
0 days 00:00:21.850000	-1.364067
0 days 00:00:21.860000	-1.704205
0 days 00:00:21.870000	-2.0491919999999997
0 days 00:00:21.880000	-2.399611
0 days 00:00:21.890000	-2.74669
0 days 00:00:21.900000	-3.112341
0 days 00:00:21.910000	-3.47318
0 days 00:00:21.920000	-3.8418910000000004
0 days 00:00:21.930000	-4.212535
0 days 00:00:21.940000	-4.577532
0 days 00:00:21.950000	-4.92091
0 days 00:00:21.960000	-5.2507019999999995
0 days 00:00:21.970000	-5.454686
0 days 00:00:21.980000	-5.338836
0 days 00:00:21.990000	-5.296316
0 days 00:00:22	-4.968612
0 days 00:00:22.010000	-4.432162
0 days 00:00:22.020000	-3.477489
0 days 00:00:22.030000	-2.504902
