# Supplementary material for: A topological data analysis-based method for gait signals with an application to the study of multiple sclerosis
Source: PLoS One. 2022 May 13;17(5):e0268475. doi: 10.1371/journal.pone.0268475 (PMC9106173; doi:10.1371/journal.pone.0268475)
Supplement: S1 Data — (ZIP) [file pone.0268475.s005.zip › PlosOneData/Pathological_subjects/MS_46]

	Gyr_Y
0 days 00:00:09.110000	-0.445695
0 days 00:00:09.120000	-1.698537
0 days 00:00:09.130000	-2.606099
0 days 00:00:09.140000	-2.100907
0 days 00:00:09.150000	0.389653
0 days 00:00:09.160000	-1.282008
0 days 00:00:09.170000	-1.2806620000000002
0 days 00:00:09.180000	0.727954
0 days 00:00:09.190000	-0.088353
0 days 00:00:09.200000	-0.071406
0 days 00:00:09.210000	-0.24696500000000002
0 days 00:00:09.220000	-0.17659
0 days 00:00:09.230000	-0.172312
0 days 00:00:09.240000	-0.10966400000000001
0 days 00:00:09.250000	0.002072
0 days 00:00:09.260000	0.109205
0 days 00:00:09.270000	0.163477
0 days 00:00:09.280000	0.16267
0 days 00:00:09.290000	0.119593
0 days 00:00:09.300000	0.073211
0 days 00:00:09.310000	0.032947000000000004
0 days 00:00:09.320000	0.008745000000000001
0 days 00:00:09.330000	0.003822
0 days 00:00:09.340000	0.0058850000000000005
0 days 00:00:09.350000	0.014528
0 days 00:00:09.360000	0.03157
0 days 00:00:09.370000	0.034156
0 days 00:00:09.380000	0.038310000000000004
0 days 00:00:09.390000	0.029486000000000002
0 days 00:00:09.400000	0.022701
0 days 00:00:09.410000	0.013404
0 days 00:00:09.420000	0.004364
0 days 00:00:09.430000	-0.000472
0 days 00:00:09.440000	-0.008948000000000001
0 days 00:00:09.450000	-0.016697999999999998
0 days 00:00:09.460000	-0.026722000000000003
0 days 00:00:09.470000	-0.03875
0 days 00:00:09.480000	-0.051289999999999995
0 days 00:00:09.490000	-0.067001
0 days 00:00:09.500000	-0.080765
0 days 00:00:09.510000	-0.093753
0 days 00:00:09.520000	-0.110123
0 days 00:00:09.530000	-0.131305
0 days 00:00:09.540000	-0.15087
0 days 00:00:09.550000	-0.172523
0 days 00:00:09.560000	-0.20158099999999998
0 days 00:00:09.570000	-0.23419099999999998
0 days 00:00:09.580000	-0.261176
0 days 00:00:09.590000	-0.292686
0 days 00:00:09.600000	-0.323919
0 days 00:00:09.610000	-0.347825
0 days 00:00:09.620000	-0.369158
0 days 00:00:09.630000	-0.380251
0 days 00:00:09.640000	-0.396818
0 days 00:00:09.650000	-0.406431
0 days 00:00:09.660000	-0.422598
0 days 00:00:09.670000	-0.44056000000000006
0 days 00:00:09.680000	-0.46005799999999997
0 days 00:00:09.690000	-0.486861
0 days 00:00:09.700000	-0.5216689999999999
0 days 00:00:09.710000	-0.53947
0 days 00:00:09.720000	-0.559395
0 days 00:00:09.730000	-0.575192
0 days 00:00:09.740000	-0.5878800000000001
0 days 00:00:09.750000	-0.603101
0 days 00:00:09.760000	-0.611851
0 days 00:00:09.770000	-0.614872
0 days 00:00:09.780000	-0.607711
0 days 00:00:09.790000	-0.598966
0 days 00:00:09.800000	-0.575585
0 days 00:00:09.810000	-0.5643
0 days 00:00:09.820000	-0.558584
0 days 00:00:09.830000	-0.560888
0 days 00:00:09.840000	-0.5678310000000001
0 days 00:00:09.850000	-0.577151
0 days 00:00:09.860000	-0.581646
0 days 00:00:09.870000	-0.585152
0 days 00:00:09.880000	-0.584011
0 days 00:00:09.890000	-0.576956
0 days 00:00:09.900000	-0.570878
0 days 00:00:09.910000	-0.5584939999999999
0 days 00:00:09.920000	-0.536641
0 days 00:00:09.930000	-0.495841
0 days 00:00:09.940000	-0.448661
0 days 00:00:09.950000	-0.407301
0 days 00:00:09.960000	-0.368181
0 days 00:00:09.970000	-0.327797
0 days 00:00:09.980000	-0.295021
0 days 00:00:09.990000	-0.269469
0 days 00:00:10	-0.255473
0 days 00:00:10.010000	-0.245102
0 days 00:00:10.020000	-0.23866500000000002
0 days 00:00:10.030000	-0.236447
0 days 00:00:10.040000	-0.22025799999999998
0 days 00:00:10.050000	-0.203188
0 days 00:00:10.060000	-0.179378
0 days 00:00:10.070000	-0.149612
0 days 00:00:10.080000	-0.111988
0 days 00:00:10.090000	-0.067874
0 days 00:00:10.100000	-0.027103
0 days 00:00:10.110000	0.02912
0 days 00:00:10.120000	0.086862
0 days 00:00:10.130000	0.142289
0 days 00:00:10.140000	0.204754
0 days 00:00:10.150000	0.262703
0 days 00:00:10.160000	0.30595700000000003
0 days 00:00:10.170000	0.329207
0 days 00:00:10.180000	0.322683
0 days 00:00:10.190000	0.301754
0 days 00:00:10.200000	0.260081
0 days 00:00:10.210000	0.213342
0 days 00:00:10.220000	0.162187
0 days 00:00:10.230000	0.084672
0 days 00:00:10.240000	-0.019503
0 days 00:00:10.250000	-0.133551
0 days 00:00:10.260000	-0.25864000000000004
0 days 00:00:10.270000	-0.36214
0 days 00:00:10.280000	-0.44459499999999996
0 days 00:00:10.290000	-0.516463
0 days 00:00:10.300000	-0.576885
0 days 00:00:10.310000	-0.6351600000000001
0 days 00:00:10.320000	-0.689609
0 days 00:00:10.330000	-0.734362
0 days 00:00:10.340000	-0.767254
0 days 00:00:10.350000	-0.802851
0 days 00:00:10.360000	-0.8350540000000001
0 days 00:00:10.370000	-0.8497819999999999
0 days 00:00:10.380000	-0.866552
0 days 00:00:10.390000	-0.885957
0 days 00:00:10.400000	-0.906982
0 days 00:00:10.410000	-0.9259290000000001
0 days 00:00:10.420000	-0.937926
0 days 00:00:10.430000	-0.9496290000000001
0 days 00:00:10.440000	-0.948109
0 days 00:00:10.450000	-0.945599
0 days 00:00:10.460000	-0.9265639999999999
0 days 00:00:10.470000	-0.891792
0 days 00:00:10.480000	-0.852925
0 days 00:00:10.490000	-0.805405
0 days 00:00:10.500000	-0.763127
0 days 00:00:10.510000	-0.711218
0 days 00:00:10.520000	-0.663122
0 days 00:00:10.530000	-0.611208
0 days 00:00:10.540000	-0.5644020000000001
0 days 00:00:10.550000	-0.520741
0 days 00:00:10.560000	-0.474303
0 days 00:00:10.570000	-0.430148
0 days 00:00:10.580000	-0.396838
0 days 00:00:10.590000	-0.36028000000000004
0 days 00:00:10.600000	-0.336358
0 days 00:00:10.610000	-0.31297600000000003
0 days 00:00:10.620000	-0.298154
0 days 00:00:10.630000	-0.289508
0 days 00:00:10.640000	-0.295099
0 days 00:00:10.650000	-0.300654
0 days 00:00:10.660000	-0.323393
0 days 00:00:10.670000	-0.352197
0 days 00:00:10.680000	-0.379893
0 days 00:00:10.690000	-0.412649
0 days 00:00:10.700000	-0.456226
0 days 00:00:10.710000	-0.500776
0 days 00:00:10.720000	-0.545462
0 days 00:00:10.730000	-0.589408
0 days 00:00:10.740000	-0.642505
0 days 00:00:10.750000	-0.691997
0 days 00:00:10.760000	-0.7251350000000001
0 days 00:00:10.770000	-0.747071
0 days 00:00:10.780000	-0.755219
0 days 00:00:10.790000	-0.743392
0 days 00:00:10.800000	-0.720827
0 days 00:00:10.810000	-0.6592600000000001
0 days 00:00:10.820000	-0.48982
0 days 00:00:10.830000	-0.227341
0 days 00:00:10.840000	0.065209
0 days 00:00:10.850000	0.343075
0 days 00:00:10.860000	0.636608
0 days 00:00:10.870000	0.94104
0 days 00:00:10.880000	1.2278639999999998
0 days 00:00:10.890000	1.445674
0 days 00:00:10.900000	1.612797
0 days 00:00:10.910000	1.737522
0 days 00:00:10.920000	1.870636
0 days 00:00:10.930000	1.951627
0 days 00:00:10.940000	1.879605
0 days 00:00:10.950000	1.7355740000000002
0 days 00:00:10.960000	1.6006129999999998
0 days 00:00:10.970000	1.482315
0 days 00:00:10.980000	1.368019
0 days 00:00:10.990000	1.276673
0 days 00:00:11	1.182735
0 days 00:00:11.010000	1.127384
0 days 00:00:11.020000	1.122279
0 days 00:00:11.030000	1.12866
0 days 00:00:11.040000	1.163705
0 days 00:00:11.050000	1.255566
0 days 00:00:11.060000	1.3866290000000001
0 days 00:00:11.070000	1.480963
0 days 00:00:11.080000	1.553635
0 days 00:00:11.090000	1.638123
0 days 00:00:11.100000	1.707157
0 days 00:00:11.110000	1.772829
0 days 00:00:11.120000	1.83725
0 days 00:00:11.130000	1.896709
0 days 00:00:11.140000	1.9399419999999998
0 days 00:00:11.150000	1.972215
0 days 00:00:11.160000	2.001521
0 days 00:00:11.170000	1.9973900000000002
0 days 00:00:11.180000	1.973248
0 days 00:00:11.190000	1.941016
0 days 00:00:11.200000	1.880929
0 days 00:00:11.210000	1.7872599999999998
0 days 00:00:11.220000	1.663097
0 days 00:00:11.230000	1.5263
0 days 00:00:11.240000	1.383165
0 days 00:00:11.250000	1.227234
0 days 00:00:11.260000	1.128723
0 days 00:00:11.270000	1.147974
0 days 00:00:11.280000	1.218425
0 days 00:00:11.290000	1.299425
0 days 00:00:11.300000	1.339457
0 days 00:00:11.310000	1.287289
0 days 00:00:11.320000	1.1464219999999998
0 days 00:00:11.330000	0.958907
0 days 00:00:11.340000	0.723495
0 days 00:00:11.350000	0.460825
0 days 00:00:11.360000	0.186405
0 days 00:00:11.370000	-0.999871
0 days 00:00:11.380000	-2.306721
0 days 00:00:11.390000	-2.5591169999999996
0 days 00:00:11.400000	-1.493631
0 days 00:00:11.410000	-1.546409
0 days 00:00:11.420000	-2.4500490000000004
0 days 00:00:11.430000	-1.6385189999999998
0 days 00:00:11.440000	-0.153772
0 days 00:00:11.450000	0.131243
0 days 00:00:11.460000	-0.055747000000000005
0 days 00:00:11.470000	-0.132481
0 days 00:00:11.480000	-0.134225
0 days 00:00:11.490000	-0.025483000000000002
0 days 00:00:11.500000	0.005733
0 days 00:00:11.510000	0.05366900000000001
0 days 00:00:11.520000	0.100828
0 days 00:00:11.530000	0.12203900000000001
0 days 00:00:11.540000	0.14238299999999998
0 days 00:00:11.550000	0.138381
0 days 00:00:11.560000	0.115969
0 days 00:00:11.570000	0.086653
0 days 00:00:11.580000	0.059026
0 days 00:00:11.590000	0.054459
0 days 00:00:11.600000	0.051113
0 days 00:00:11.610000	0.047012
0 days 00:00:11.620000	0.03594
0 days 00:00:11.630000	0.024897
0 days 00:00:11.640000	0.0020829999999999998
0 days 00:00:11.650000	-0.012523999999999999
0 days 00:00:11.660000	-0.031007
0 days 00:00:11.670000	-0.043198
0 days 00:00:11.680000	-0.051871
0 days 00:00:11.690000	-0.059115
0 days 00:00:11.700000	-0.070629
0 days 00:00:11.710000	-0.07674
0 days 00:00:11.720000	-0.09168899999999999
0 days 00:00:11.730000	-0.10881099999999999
0 days 00:00:11.740000	-0.123177
0 days 00:00:11.750000	-0.140002
0 days 00:00:11.760000	-0.163993
0 days 00:00:11.770000	-0.194709
0 days 00:00:11.780000	-0.223059
0 days 00:00:11.790000	-0.273458
0 days 00:00:11.800000	-0.313411
0 days 00:00:11.810000	-0.361224
0 days 00:00:11.820000	-0.406578
0 days 00:00:11.830000	-0.456784
0 days 00:00:11.840000	-0.504861
0 days 00:00:11.850000	-0.5365340000000001
0 days 00:00:11.860000	-0.563539
0 days 00:00:11.870000	-0.595384
0 days 00:00:11.880000	-0.613949
0 days 00:00:11.890000	-0.635233
0 days 00:00:11.900000	-0.637845
0 days 00:00:11.910000	-0.64258
0 days 00:00:11.920000	-0.644016
0 days 00:00:11.930000	-0.644782
0 days 00:00:11.940000	-0.637251
0 days 00:00:11.950000	-0.6397609999999999
0 days 00:00:11.960000	-0.6516689999999999
0 days 00:00:11.970000	-0.6562060000000001
0 days 00:00:11.980000	-0.6741510000000001
0 days 00:00:11.990000	-0.682094
0 days 00:00:12	-0.6966
0 days 00:00:12.010000	-0.71175
0 days 00:00:12.020000	-0.718471
0 days 00:00:12.030000	-0.719104
0 days 00:00:12.040000	-0.7072930000000001
0 days 00:00:12.050000	-0.680934
0 days 00:00:12.060000	-0.635895
0 days 00:00:12.070000	-0.581033
0 days 00:00:12.080000	-0.51681
0 days 00:00:12.090000	-0.439104
0 days 00:00:12.100000	-0.361679
0 days 00:00:12.110000	-0.276544
0 days 00:00:12.120000	-0.201455
0 days 00:00:12.130000	-0.132509
0 days 00:00:12.140000	-0.058145
0 days 00:00:12.150000	0.019426
0 days 00:00:12.160000	0.07089
0 days 00:00:12.170000	0.091427
0 days 00:00:12.180000	0.101112
0 days 00:00:12.190000	0.088233
0 days 00:00:12.200000	0.065811
0 days 00:00:12.210000	0.048253
0 days 00:00:12.220000	0.035213999999999995
0 days 00:00:12.230000	0.023912
0 days 00:00:12.240000	0.008284999999999999
0 days 00:00:12.250000	-0.021779
0 days 00:00:12.260000	-0.061882000000000006
0 days 00:00:12.270000	-0.115186
0 days 00:00:12.280000	-0.162009
0 days 00:00:12.290000	-0.213613
0 days 00:00:12.300000	-0.266909
0 days 00:00:12.310000	-0.324998
0 days 00:00:12.320000	-0.39234600000000003
0 days 00:00:12.330000	-0.452758
0 days 00:00:12.340000	-0.505257
0 days 00:00:12.350000	-0.545808
0 days 00:00:12.360000	-0.574354
0 days 00:00:12.370000	-0.59745
0 days 00:00:12.380000	-0.601772
0 days 00:00:12.390000	-0.601506
0 days 00:00:12.400000	-0.5902729999999999
0 days 00:00:12.410000	-0.580225
0 days 00:00:12.420000	-0.575542
0 days 00:00:12.430000	-0.585784
0 days 00:00:12.440000	-0.592036
0 days 00:00:12.450000	-0.604144
0 days 00:00:12.460000	-0.6071770000000001
0 days 00:00:12.470000	-0.598458
0 days 00:00:12.480000	-0.574098
0 days 00:00:12.490000	-0.5401229999999999
0 days 00:00:12.500000	-0.489767
0 days 00:00:12.510000	-0.437067
0 days 00:00:12.520000	-0.378533
0 days 00:00:12.530000	-0.326494
0 days 00:00:12.540000	-0.279983
0 days 00:00:12.550000	-0.24275
0 days 00:00:12.560000	-0.22060300000000002
0 days 00:00:12.570000	-0.232609
0 days 00:00:12.580000	-0.266677
0 days 00:00:12.590000	-0.31986
0 days 00:00:12.600000	-0.370719
0 days 00:00:12.610000	-0.432163
0 days 00:00:12.620000	-0.48571000000000003
0 days 00:00:12.630000	-0.535714
0 days 00:00:12.640000	-0.577073
0 days 00:00:12.650000	-0.617306
0 days 00:00:12.660000	-0.656004
0 days 00:00:12.670000	-0.6900109999999999
0 days 00:00:12.680000	-0.717345
0 days 00:00:12.690000	-0.749217
0 days 00:00:12.700000	-0.777199
0 days 00:00:12.710000	-0.798653
0 days 00:00:12.720000	-0.820542
0 days 00:00:12.730000	-0.844097
0 days 00:00:12.740000	-0.858557
0 days 00:00:12.750000	-0.8759540000000001
0 days 00:00:12.760000	-0.8937639999999999
0 days 00:00:12.770000	-0.910315
0 days 00:00:12.780000	-0.927235
0 days 00:00:12.790000	-0.944342
0 days 00:00:12.800000	-0.9505899999999999
0 days 00:00:12.810000	-0.9503
0 days 00:00:12.820000	-0.94796
0 days 00:00:12.830000	-0.928309
0 days 00:00:12.840000	-0.9053030000000001
0 days 00:00:12.850000	-0.880549
0 days 00:00:12.860000	-0.8569389999999999
0 days 00:00:12.870000	-0.83521
0 days 00:00:12.880000	-0.822667
0 days 00:00:12.890000	-0.810376
0 days 00:00:12.900000	-0.775269
0 days 00:00:12.910000	-0.743114
0 days 00:00:12.920000	-0.7039310000000001
0 days 00:00:12.930000	-0.595093
0 days 00:00:12.940000	-0.398381
0 days 00:00:12.950000	-0.187655
0 days 00:00:12.960000	0.06765499999999999
0 days 00:00:12.970000	0.32648499999999997
0 days 00:00:12.980000	0.56307
0 days 00:00:12.990000	0.80917
0 days 00:00:13	1.036343
0 days 00:00:13.010000	1.225093
0 days 00:00:13.020000	1.352927
0 days 00:00:13.030000	1.431646
0 days 00:00:13.040000	1.483455
0 days 00:00:13.050000	1.501107
0 days 00:00:13.060000	1.4862360000000001
0 days 00:00:13.070000	1.386962
0 days 00:00:13.080000	1.2627030000000001
0 days 00:00:13.090000	1.136127
0 days 00:00:13.100000	1.004492
0 days 00:00:13.110000	0.8836729999999999
0 days 00:00:13.120000	0.799929
0 days 00:00:13.130000	0.74821
0 days 00:00:13.140000	0.722474
0 days 00:00:13.150000	0.747922
0 days 00:00:13.160000	0.789065
0 days 00:00:13.170000	0.847217
0 days 00:00:13.180000	0.932003
0 days 00:00:13.190000	1.01633
0 days 00:00:13.200000	1.127477
0 days 00:00:13.210000	1.261668
0 days 00:00:13.220000	1.487635
0 days 00:00:13.230000	1.323832
0 days 00:00:13.240000	1.377281
0 days 00:00:13.250000	1.525304
0 days 00:00:13.260000	1.587892
0 days 00:00:13.270000	1.624434
0 days 00:00:13.280000	1.661993
0 days 00:00:13.290000	1.681385
0 days 00:00:13.300000	1.7111020000000001
0 days 00:00:13.310000	1.74226
0 days 00:00:13.320000	1.7694869999999998
0 days 00:00:13.330000	1.790821
0 days 00:00:13.340000	1.799316
0 days 00:00:13.350000	1.794291
0 days 00:00:13.360000	1.790557
0 days 00:00:13.370000	1.7925689999999999
0 days 00:00:13.380000	1.7749840000000001
0 days 00:00:13.390000	1.755916
0 days 00:00:13.400000	1.704362
0 days 00:00:13.410000	1.6386939999999999
0 days 00:00:13.420000	1.538184
0 days 00:00:13.430000	1.400908
0 days 00:00:13.440000	1.212209
0 days 00:00:13.450000	0.994246
0 days 00:00:13.460000	0.790072
0 days 00:00:13.470000	0.630652
0 days 00:00:13.480000	0.5295489999999999
0 days 00:00:13.490000	0.575666
0 days 00:00:13.500000	0.722264
0 days 00:00:13.510000	0.9015479999999999
0 days 00:00:13.520000	1.054645
0 days 00:00:13.530000	1.122494
0 days 00:00:13.540000	1.072041
0 days 00:00:13.550000	0.9218120000000001
0 days 00:00:13.560000	0.6815760000000001
0 days 00:00:13.570000	0.41060100000000005
0 days 00:00:13.580000	0.046623000000000005
0 days 00:00:13.590000	-1.0537
0 days 00:00:13.600000	-2.002375
0 days 00:00:13.610000	-1.279793
0 days 00:00:13.620000	-0.8216760000000001
0 days 00:00:13.630000	-1.642041
0 days 00:00:13.640000	-2.331402
0 days 00:00:13.650000	-1.677858
0 days 00:00:13.660000	-0.7966840000000001
0 days 00:00:13.670000	0.12623099999999998
0 days 00:00:13.680000	0.12118699999999999
0 days 00:00:13.690000	0.008232
0 days 00:00:13.700000	-0.096524
0 days 00:00:13.710000	-0.097801
0 days 00:00:13.720000	-0.022752
0 days 00:00:13.730000	0.02605
0 days 00:00:13.740000	0.06405
0 days 00:00:13.750000	0.09895
0 days 00:00:13.760000	0.11716800000000001
0 days 00:00:13.770000	0.11505599999999999
0 days 00:00:13.780000	0.117297
0 days 00:00:13.790000	0.10335
0 days 00:00:13.800000	0.090664
0 days 00:00:13.810000	0.08342100000000001
0 days 00:00:13.820000	0.073502
0 days 00:00:13.830000	0.080331
0 days 00:00:13.840000	0.078182
0 days 00:00:13.850000	0.077514
0 days 00:00:13.860000	0.063199
0 days 00:00:13.870000	0.050602
0 days 00:00:13.880000	0.028611
0 days 00:00:13.890000	0.011144
0 days 00:00:13.900000	-0.001703
0 days 00:00:13.910000	-0.009315
0 days 00:00:13.920000	-0.011962
0 days 00:00:13.930000	-0.01615
0 days 00:00:13.940000	-0.027349000000000002
0 days 00:00:13.950000	-0.034394
0 days 00:00:13.960000	-0.038841
0 days 00:00:13.970000	-0.048149000000000004
0 days 00:00:13.980000	-0.058289
0 days 00:00:13.990000	-0.071131
0 days 00:00:14	-0.087533
0 days 00:00:14.010000	-0.093655
0 days 00:00:14.020000	-0.105723
0 days 00:00:14.030000	-0.119121
0 days 00:00:14.040000	-0.131916
0 days 00:00:14.050000	-0.142245
0 days 00:00:14.060000	-0.156099
0 days 00:00:14.070000	-0.17230399999999998
0 days 00:00:14.080000	-0.197371
0 days 00:00:14.090000	-0.228331
0 days 00:00:14.100000	-0.253502
0 days 00:00:14.110000	-0.280045
0 days 00:00:14.120000	-0.302032
0 days 00:00:14.130000	-0.324864
0 days 00:00:14.140000	-0.340953
0 days 00:00:14.150000	-0.35523000000000005
0 days 00:00:14.160000	-0.366563
0 days 00:00:14.170000	-0.389416
0 days 00:00:14.180000	-0.40877800000000003
0 days 00:00:14.190000	-0.43541499999999994
0 days 00:00:14.200000	-0.466026
0 days 00:00:14.210000	-0.47953599999999996
0 days 00:00:14.220000	-0.48242299999999994
0 days 00:00:14.230000	-0.480451
0 days 00:00:14.240000	-0.47458500000000003
0 days 00:00:14.250000	-0.46785
0 days 00:00:14.260000	-0.445388
0 days 00:00:14.270000	-0.44135699999999994
0 days 00:00:14.280000	-0.434988
0 days 00:00:14.290000	-0.44091899999999995
0 days 00:00:14.300000	-0.45269799999999993
0 days 00:00:14.310000	-0.46415500000000004
0 days 00:00:14.320000	-0.48554899999999995
0 days 00:00:14.330000	-0.49217799999999995
0 days 00:00:14.340000	-0.495486
0 days 00:00:14.350000	-0.493533
0 days 00:00:14.360000	-0.48621099999999995
0 days 00:00:14.370000	-0.44031800000000004
0 days 00:00:14.380000	-0.49692299999999995
0 days 00:00:14.390000	-0.422505
0 days 00:00:14.400000	-0.440496
0 days 00:00:14.410000	-0.41727700000000006
0 days 00:00:14.420000	-0.400353
0 days 00:00:14.430000	-0.37463
0 days 00:00:14.440000	-0.33626
0 days 00:00:14.450000	-0.310324
0 days 00:00:14.460000	-0.275904
0 days 00:00:14.470000	-0.243144
0 days 00:00:14.480000	-0.20726599999999998
0 days 00:00:14.490000	-0.178233
0 days 00:00:14.500000	-0.16034400000000001
0 days 00:00:14.510000	-0.15175
0 days 00:00:14.520000	-0.14338499999999998
0 days 00:00:14.530000	-0.14995
0 days 00:00:14.540000	-0.154257
0 days 00:00:14.550000	-0.161162
0 days 00:00:14.560000	-0.16256099999999998
0 days 00:00:14.570000	-0.16589500000000001
0 days 00:00:14.580000	-0.16095399999999999
0 days 00:00:14.590000	-0.148391
0 days 00:00:14.600000	-0.134883
0 days 00:00:14.610000	-0.110026
0 days 00:00:14.620000	-0.084462
0 days 00:00:14.630000	-0.060009
0 days 00:00:14.640000	-0.030601999999999997
0 days 00:00:14.650000	-0.021161000000000003
0 days 00:00:14.660000	-0.01311
0 days 00:00:14.670000	-0.027558999999999997
0 days 00:00:14.680000	-0.060461
0 days 00:00:14.690000	-0.099753
0 days 00:00:14.700000	-0.160667
0 days 00:00:14.710000	-0.22911399999999998
0 days 00:00:14.720000	-0.309181
0 days 00:00:14.730000	-0.40571
0 days 00:00:14.740000	-0.5083529999999999
0 days 00:00:14.750000	-0.604212
0 days 00:00:14.760000	-0.68434
0 days 00:00:14.770000	-0.7435970000000001
0 days 00:00:14.780000	-0.789409
0 days 00:00:14.790000	-0.82335
0 days 00:00:14.800000	-0.840334
0 days 00:00:14.810000	-0.851936
0 days 00:00:14.820000	-0.85829
0 days 00:00:14.830000	-0.85254
0 days 00:00:14.840000	-0.84693
0 days 00:00:14.850000	-0.831801
0 days 00:00:14.860000	-0.805657
0 days 00:00:14.870000	-0.775324
0 days 00:00:14.880000	-0.744372
0 days 00:00:14.890000	-0.707056
0 days 00:00:14.900000	-0.66913
0 days 00:00:14.910000	-0.6251260000000001
0 days 00:00:14.920000	-0.587855
0 days 00:00:14.930000	-0.505062
0 days 00:00:14.940000	-0.429438
0 days 00:00:14.950000	-0.39125
0 days 00:00:14.960000	-0.371528
0 days 00:00:14.970000	-0.351531
0 days 00:00:14.980000	-0.34523200000000004
0 days 00:00:14.990000	-0.34425500000000003
0 days 00:00:15	-0.352171
0 days 00:00:15.010000	-0.36606
0 days 00:00:15.020000	-0.386783
0 days 00:00:15.030000	-0.412797
0 days 00:00:15.040000	-0.448341
0 days 00:00:15.050000	-0.481962
0 days 00:00:15.060000	-0.512273
0 days 00:00:15.070000	-0.54172
0 days 00:00:15.080000	-0.569392
0 days 00:00:15.090000	-0.598517
0 days 00:00:15.100000	-0.622798
0 days 00:00:15.110000	-0.650562
0 days 00:00:15.120000	-0.6571020000000001
0 days 00:00:15.130000	-0.6813319999999999
0 days 00:00:15.140000	-0.686003
0 days 00:00:15.150000	-0.6923739999999999
0 days 00:00:15.160000	-0.692274
0 days 00:00:15.170000	-0.687886
0 days 00:00:15.180000	-0.688772
0 days 00:00:15.190000	-0.689095
0 days 00:00:15.200000	-0.672284
0 days 00:00:15.210000	-0.6126659999999999
0 days 00:00:15.220000	-0.47131000000000006
0 days 00:00:15.230000	-0.25296
0 days 00:00:15.240000	0.009187
0 days 00:00:15.250000	0.279327
0 days 00:00:15.260000	0.552756
0 days 00:00:15.270000	0.8264440000000001
0 days 00:00:15.280000	1.0651680000000001
0 days 00:00:15.290000	1.271467
0 days 00:00:15.300000	1.434621
0 days 00:00:15.310000	1.544029
0 days 00:00:15.320000	1.5673219999999999
0 days 00:00:15.330000	1.545269
0 days 00:00:15.340000	1.436275
0 days 00:00:15.350000	1.203035
0 days 00:00:15.360000	1.091648
0 days 00:00:15.370000	1.0468959999999998
0 days 00:00:15.380000	0.962058
0 days 00:00:15.390000	0.901935
0 days 00:00:15.400000	0.8765860000000001
0 days 00:00:15.410000	0.854699
0 days 00:00:15.420000	0.8527520000000001
0 days 00:00:15.430000	0.869676
0 days 00:00:15.440000	0.886368
0 days 00:00:15.450000	0.9655030000000001
0 days 00:00:15.460000	1.123118
0 days 00:00:15.470000	1.218214
0 days 00:00:15.480000	1.267344
0 days 00:00:15.490000	1.318977
0 days 00:00:15.500000	1.3882459999999999
0 days 00:00:15.510000	1.453925
0 days 00:00:15.520000	1.511526
0 days 00:00:15.530000	1.568026
0 days 00:00:15.540000	1.612407
0 days 00:00:15.550000	1.646844
0 days 00:00:15.560000	1.670995
0 days 00:00:15.570000	1.6725009999999998
0 days 00:00:15.580000	1.656712
0 days 00:00:15.590000	1.6244450000000001
0 days 00:00:15.600000	1.5987209999999998
0 days 00:00:15.610000	1.565018
0 days 00:00:15.620000	1.509277
0 days 00:00:15.630000	1.4311180000000001
0 days 00:00:15.640000	1.327691
0 days 00:00:15.650000	1.214466
0 days 00:00:15.660000	1.1353790000000001
0 days 00:00:15.670000	1.1088149999999999
0 days 00:00:15.680000	1.1039510000000001
0 days 00:00:15.690000	1.128509
0 days 00:00:15.700000	1.130554
0 days 00:00:15.710000	1.117401
0 days 00:00:15.720000	1.0950280000000001
0 days 00:00:15.730000	1.078541
0 days 00:00:15.740000	1.073627
0 days 00:00:15.750000	1.107852
0 days 00:00:15.760000	1.163342
0 days 00:00:15.770000	1.200703
0 days 00:00:15.780000	1.181706
0 days 00:00:15.790000	1.079615
0 days 00:00:15.800000	0.90755
0 days 00:00:15.810000	0.69219
0 days 00:00:15.820000	0.45576700000000003
0 days 00:00:15.830000	0.210063
0 days 00:00:15.840000	-0.052884
0 days 00:00:15.850000	-0.313123
0 days 00:00:15.860000	-0.874366
0 days 00:00:15.870000	-1.6750479999999999
0 days 00:00:15.880000	-1.09331
0 days 00:00:15.890000	-1.8122619999999998
0 days 00:00:15.900000	-2.6800580000000003
0 days 00:00:15.910000	-2.9436720000000003
0 days 00:00:15.920000	-2.564489
0 days 00:00:15.930000	-1.580401
0 days 00:00:15.940000	-0.505424
0 days 00:00:15.950000	0.344053
0 days 00:00:15.960000	0.207191
0 days 00:00:15.970000	0.011031000000000001
0 days 00:00:15.980000	-0.118093
0 days 00:00:15.990000	-0.137725
0 days 00:00:16	-0.085721
0 days 00:00:16.010000	-0.005776
0 days 00:00:16.020000	0.06524500000000001
0 days 00:00:16.030000	0.10341600000000001
0 days 00:00:16.040000	0.122201
0 days 00:00:16.050000	0.136016
0 days 00:00:16.060000	0.138237
0 days 00:00:16.070000	0.126696
0 days 00:00:16.080000	0.120834
0 days 00:00:16.090000	0.1128
0 days 00:00:16.100000	0.107313
0 days 00:00:16.110000	0.11576800000000001
0 days 00:00:16.120000	0.11511199999999999
0 days 00:00:16.130000	0.113409
0 days 00:00:16.140000	0.12135
0 days 00:00:16.150000	0.110454
0 days 00:00:16.160000	0.084834
0 days 00:00:16.170000	0.057861
0 days 00:00:16.180000	0.030858999999999998
0 days 00:00:16.190000	0.008494
0 days 00:00:16.200000	-0.007449
0 days 00:00:16.210000	-0.015387
0 days 00:00:16.220000	-0.016122
0 days 00:00:16.230000	-0.014766
0 days 00:00:16.240000	-0.018852
0 days 00:00:16.250000	-0.017695
0 days 00:00:16.260000	-0.015605
0 days 00:00:16.270000	-0.017615000000000002
0 days 00:00:16.280000	-0.020437999999999998
0 days 00:00:16.290000	-0.029349
0 days 00:00:16.300000	-0.034735
0 days 00:00:16.310000	-0.044412
0 days 00:00:16.320000	-0.052836
0 days 00:00:16.330000	-0.062116
0 days 00:00:16.340000	-0.073688
0 days 00:00:16.350000	-0.087031
0 days 00:00:16.360000	-0.100138
0 days 00:00:16.370000	-0.111596
0 days 00:00:16.380000	-0.129497
0 days 00:00:16.390000	-0.144708
0 days 00:00:16.400000	-0.163995
0 days 00:00:16.410000	-0.18103
0 days 00:00:16.420000	-0.199495
0 days 00:00:16.430000	-0.229185
0 days 00:00:16.440000	-0.26808200000000004
0 days 00:00:16.450000	-0.30091799999999996
0 days 00:00:16.460000	-0.32912600000000003
0 days 00:00:16.470000	-0.359756
0 days 00:00:16.480000	-0.380469
0 days 00:00:16.490000	-0.404362
0 days 00:00:16.500000	-0.43470600000000004
0 days 00:00:16.510000	-0.467404
0 days 00:00:16.520000	-0.500101
0 days 00:00:16.530000	-0.537058
0 days 00:00:16.540000	-0.561217
0 days 00:00:16.550000	-0.5965010000000001
0 days 00:00:16.560000	-0.614759
0 days 00:00:16.570000	-0.639976
0 days 00:00:16.580000	-0.664221
0 days 00:00:16.590000	-0.683307
0 days 00:00:16.600000	-0.701986
0 days 00:00:16.610000	-0.7207859999999999
0 days 00:00:16.620000	-0.732336
0 days 00:00:16.630000	-0.739716
0 days 00:00:16.640000	-0.7472989999999999
0 days 00:00:16.650000	-0.746544
0 days 00:00:16.660000	-0.749682
0 days 00:00:16.670000	-0.734744
0 days 00:00:16.680000	-0.715461
0 days 00:00:16.690000	-0.8507
0 days 00:00:16.700000	-0.450032
0 days 00:00:16.710000	-0.686893
0 days 00:00:16.720000	-0.690425
0 days 00:00:16.730000	-0.607741
0 days 00:00:16.740000	-0.613205
0 days 00:00:16.750000	-0.563811
0 days 00:00:16.760000	-0.528084
0 days 00:00:16.770000	-0.48439799999999994
0 days 00:00:16.780000	-0.43687600000000004
0 days 00:00:16.790000	-0.390428
0 days 00:00:16.800000	-0.323313
0 days 00:00:16.810000	-0.267341
0 days 00:00:16.820000	-0.21984299999999998
0 days 00:00:16.830000	-0.170454
0 days 00:00:16.840000	-0.130446
0 days 00:00:16.850000	-0.092075
0 days 00:00:16.860000	-0.051463999999999996
0 days 00:00:16.870000	-0.014437
0 days 00:00:16.880000	0.022959
0 days 00:00:16.890000	0.063718
0 days 00:00:16.900000	0.108981
0 days 00:00:16.910000	0.152879
0 days 00:00:16.920000	0.201048
0 days 00:00:16.930000	0.252087
0 days 00:00:16.940000	0.302383
0 days 00:00:16.950000	0.341482
0 days 00:00:16.960000	0.381981
0 days 00:00:16.970000	0.404965
0 days 00:00:16.980000	0.42436
0 days 00:00:16.990000	0.434514
0 days 00:00:17	0.443524
0 days 00:00:17.010000	0.442795
0 days 00:00:17.020000	0.435471
0 days 00:00:17.030000	0.411075
0 days 00:00:17.040000	0.37819899999999995
0 days 00:00:17.050000	0.31958200000000003
0 days 00:00:17.060000	0.256523
0 days 00:00:17.070000	0.178696
0 days 00:00:17.080000	0.090725
0 days 00:00:17.090000	-0.006426
0 days 00:00:17.100000	-0.114428
0 days 00:00:17.110000	-0.23989699999999997
0 days 00:00:17.120000	-0.355799
0 days 00:00:17.130000	-0.45652200000000004
0 days 00:00:17.140000	-0.52946
0 days 00:00:17.150000	-0.592435
0 days 00:00:17.160000	-0.6340439999999999
0 days 00:00:17.170000	-0.6649970000000001
0 days 00:00:17.180000	-0.676139
0 days 00:00:17.190000	-0.6844720000000001
0 days 00:00:17.200000	-0.679326
0 days 00:00:17.210000	-0.661467
0 days 00:00:17.220000	-0.645235
0 days 00:00:17.230000	-0.630767
0 days 00:00:17.240000	-0.6179180000000001
0 days 00:00:17.250000	-0.607499
0 days 00:00:17.260000	-0.6049899999999999
0 days 00:00:17.270000	-0.596715
0 days 00:00:17.280000	-0.589742
0 days 00:00:17.290000	-0.5778220000000001
0 days 00:00:17.300000	-0.56382
0 days 00:00:17.310000	-0.544896
0 days 00:00:17.320000	-0.52091
0 days 00:00:17.330000	-0.48824300000000004
0 days 00:00:17.340000	-0.450063
0 days 00:00:17.350000	-0.398712
0 days 00:00:17.360000	-0.349292
0 days 00:00:17.370000	-0.311406
0 days 00:00:17.380000	-0.280147
0 days 00:00:17.390000	-0.257279
0 days 00:00:17.400000	-0.24945100000000003
0 days 00:00:17.410000	-0.252789
0 days 00:00:17.420000	-0.265345
0 days 00:00:17.430000	-0.287008
0 days 00:00:17.440000	-0.314812
0 days 00:00:17.450000	-0.34217600000000004
0 days 00:00:17.460000	-0.386061
0 days 00:00:17.470000	-0.427054
0 days 00:00:17.480000	-0.478853
0 days 00:00:17.490000	-0.534846
0 days 00:00:17.500000	-0.587629
0 days 00:00:17.510000	-0.6237560000000001
0 days 00:00:17.520000	-0.6679689999999999
0 days 00:00:17.530000	-0.707126
0 days 00:00:17.540000	-0.74227
0 days 00:00:17.550000	-0.769775
0 days 00:00:17.560000	-0.804825
0 days 00:00:17.570000	-0.831368
0 days 00:00:17.580000	-0.8575450000000001
0 days 00:00:17.590000	-0.868353
0 days 00:00:17.600000	-0.8815069999999999
0 days 00:00:17.610000	-0.8866440000000001
0 days 00:00:17.620000	-0.880473
0 days 00:00:17.630000	-0.8695379999999999
0 days 00:00:17.640000	-0.8608899999999999
0 days 00:00:17.650000	-0.8517110000000001
0 days 00:00:17.660000	-0.844791
0 days 00:00:17.670000	-0.84477
0 days 00:00:17.680000	-0.828773
0 days 00:00:17.690000	-0.797542
0 days 00:00:17.700000	-0.742985
0 days 00:00:17.710000	-0.651953
0 days 00:00:17.720000	-0.513864
0 days 00:00:17.730000	-0.296915
0 days 00:00:17.740000	-0.061323
0 days 00:00:17.750000	0.20754
0 days 00:00:17.760000	0.42268599999999995
0 days 00:00:17.770000	0.633851
0 days 00:00:17.780000	0.833464
0 days 00:00:17.790000	1.006564
0 days 00:00:17.800000	1.143407
0 days 00:00:17.810000	1.2406700000000002
0 days 00:00:17.820000	1.282445
0 days 00:00:17.830000	1.253841
0 days 00:00:17.840000	1.162246
0 days 00:00:17.850000	1.048781
0 days 00:00:17.860000	0.9329649999999999
0 days 00:00:17.870000	0.80919
0 days 00:00:17.880000	0.691558
0 days 00:00:17.890000	0.610579
0 days 00:00:17.900000	0.559912
0 days 00:00:17.910000	0.527922
0 days 00:00:17.920000	0.525502
0 days 00:00:17.930000	0.558822
0 days 00:00:17.940000	0.600445
0 days 00:00:17.950000	0.636717
0 days 00:00:17.960000	0.698667
0 days 00:00:17.970000	0.780438
0 days 00:00:17.980000	0.8539969999999999
0 days 00:00:17.990000	0.9154620000000001
0 days 00:00:18	1.000626
0 days 00:00:18.010000	1.049716
0 days 00:00:18.020000	1.107472
0 days 00:00:18.030000	1.154403
0 days 00:00:18.040000	1.1907379999999999
0 days 00:00:18.050000	1.21901
0 days 00:00:18.060000	1.23989
0 days 00:00:18.070000	1.259766
0 days 00:00:18.080000	1.258383
0 days 00:00:18.090000	1.272518
0 days 00:00:18.100000	1.288427
0 days 00:00:18.110000	1.331366
0 days 00:00:18.120000	1.389224
0 days 00:00:18.130000	1.471993
0 days 00:00:18.140000	1.55081
0 days 00:00:18.150000	1.592852
0 days 00:00:18.160000	1.615019
0 days 00:00:18.170000	1.621392
0 days 00:00:18.180000	1.634458
0 days 00:00:18.190000	1.633119
0 days 00:00:18.200000	1.614598
0 days 00:00:18.210000	1.576065
0 days 00:00:18.220000	1.521795
0 days 00:00:18.230000	1.468764
0 days 00:00:18.240000	1.390793
0 days 00:00:18.250000	1.3117450000000002
0 days 00:00:18.260000	1.2117879999999999
0 days 00:00:18.270000	1.107191
0 days 00:00:18.280000	1.0288540000000002
0 days 00:00:18.290000	0.9790040000000001
0 days 00:00:18.300000	0.934162
0 days 00:00:18.310000	0.8853559999999999
0 days 00:00:18.320000	0.8410299999999999
0 days 00:00:18.330000	0.809407
0 days 00:00:18.340000	0.809574
0 days 00:00:18.350000	0.819722
0 days 00:00:18.360000	0.826617
0 days 00:00:18.370000	0.8362290000000001
0 days 00:00:18.380000	0.837198
0 days 00:00:18.390000	0.8408450000000001
0 days 00:00:18.400000	0.847033
0 days 00:00:18.410000	0.81479
0 days 00:00:18.420000	0.7239720000000001
0 days 00:00:18.430000	0.264753
0 days 00:00:18.440000	-0.486404
0 days 00:00:18.450000	-1.260166
0 days 00:00:18.460000	-1.6861009999999998
0 days 00:00:18.470000	-1.2464030000000001
0 days 00:00:18.480000	-0.774957
0 days 00:00:18.490000	-1.299143
0 days 00:00:18.500000	-1.892564
0 days 00:00:18.510000	-1.8547080000000002
0 days 00:00:18.520000	-1.464446
0 days 00:00:18.530000	-0.824909
0 days 00:00:18.540000	-0.439725
0 days 00:00:18.550000	-0.233737
0 days 00:00:18.560000	-0.132423
0 days 00:00:18.570000	-0.17735599999999999
0 days 00:00:18.580000	-0.278344
0 days 00:00:18.590000	-0.329839
0 days 00:00:18.600000	-0.288172
0 days 00:00:18.610000	-0.193193
0 days 00:00:18.620000	-0.109273
0 days 00:00:18.630000	-0.065825
0 days 00:00:18.640000	-0.051108
0 days 00:00:18.650000	0.014586000000000002
0 days 00:00:18.660000	0.054082000000000005
0 days 00:00:18.670000	0.052677999999999996
0 days 00:00:18.680000	0.073422
0 days 00:00:18.690000	0.070113
0 days 00:00:18.700000	0.086791
0 days 00:00:18.710000	0.099772
0 days 00:00:18.720000	0.094109
0 days 00:00:18.730000	0.11075399999999999
0 days 00:00:18.740000	0.10743
0 days 00:00:18.750000	0.111095
0 days 00:00:18.760000	0.10743499999999999
0 days 00:00:18.770000	0.103754
0 days 00:00:18.780000	0.096416
0 days 00:00:18.790000	0.089753
0 days 00:00:18.800000	0.075718
0 days 00:00:18.810000	0.065461
0 days 00:00:18.820000	0.0481
0 days 00:00:18.830000	0.035802
0 days 00:00:18.840000	0.023459
0 days 00:00:18.850000	0.007456999999999999
0 days 00:00:18.860000	-0.006889
0 days 00:00:18.870000	-0.023545
0 days 00:00:18.880000	-0.040205
0 days 00:00:18.890000	-0.041549
0 days 00:00:18.900000	-0.055897
0 days 00:00:18.910000	-0.05756699999999999
0 days 00:00:18.920000	-0.05991900000000001
0 days 00:00:18.930000	-0.066231
0 days 00:00:18.940000	-0.076254
0 days 00:00:18.950000	-0.09020700000000001
0 days 00:00:18.960000	-0.10621199999999999
0 days 00:00:18.970000	-0.120522
0 days 00:00:18.980000	-0.139854
0 days 00:00:18.990000	-0.158844
0 days 00:00:19	-0.185814
0 days 00:00:19.010000	-0.218455
0 days 00:00:19.020000	-0.26110700000000003
0 days 00:00:19.030000	-0.31442800000000004
0 days 00:00:19.040000	-0.36605
0 days 00:00:19.050000	-0.39934400000000003
0 days 00:00:19.060000	-0.429637
0 days 00:00:19.070000	-0.462926
0 days 00:00:19.080000	-0.49621499999999996
0 days 00:00:19.090000	-0.5411100000000001
0 days 00:00:19.100000	-0.578997
0 days 00:00:19.110000	-0.6204890000000001
0 days 00:00:19.120000	-0.650563
0 days 00:00:19.130000	-0.6925479999999999
0 days 00:00:19.140000	-0.7296239999999999
0 days 00:00:19.150000	-0.748442
0 days 00:00:19.160000	-0.759637
0 days 00:00:19.170000	-0.76885
0 days 00:00:19.180000	-0.769306
0 days 00:00:19.190000	-0.762192
0 days 00:00:19.200000	-0.7516930000000001
0 days 00:00:19.210000	-0.736586
0 days 00:00:19.220000	-0.7116859999999999
0 days 00:00:19.230000	-0.6799350000000001
0 days 00:00:19.240000	-0.650419
0 days 00:00:19.250000	-0.619868
0 days 00:00:19.260000	-0.595056
0 days 00:00:19.270000	-0.581692
0 days 00:00:19.280000	-0.574525
0 days 00:00:19.290000	-0.576684
0 days 00:00:19.300000	-0.5790390000000001
0 days 00:00:19.310000	-0.586878
0 days 00:00:19.320000	-0.593491
0 days 00:00:19.330000	-0.605793
0 days 00:00:19.340000	-0.617466
0 days 00:00:19.350000	-0.639537
0 days 00:00:19.360000	-0.657572
0 days 00:00:19.370000	-0.668605
0 days 00:00:19.380000	-0.674303
0 days 00:00:19.390000	-0.669376
0 days 00:00:19.400000	-0.657004
0 days 00:00:19.410000	-0.632063
0 days 00:00:19.420000	-0.608437
0 days 00:00:19.430000	-0.576994
0 days 00:00:19.440000	-0.54686
0 days 00:00:19.450000	-0.533788
0 days 00:00:19.460000	-0.519467
0 days 00:00:19.470000	-0.509454
0 days 00:00:19.480000	-0.50661
0 days 00:00:19.490000	-0.501201
0 days 00:00:19.500000	-0.485836
0 days 00:00:19.510000	-0.465504
0 days 00:00:19.520000	-0.431486
0 days 00:00:19.530000	-0.386731
0 days 00:00:19.540000	-0.32795799999999997
0 days 00:00:19.550000	-0.25769000000000003
0 days 00:00:19.560000	-0.174859
0 days 00:00:19.570000	-0.082143
0 days 00:00:19.580000	0.007613
0 days 00:00:19.590000	0.093352
0 days 00:00:19.600000	0.151256
0 days 00:00:19.610000	0.16821
0 days 00:00:19.620000	0.144784
0 days 00:00:19.630000	0.092423
0 days 00:00:19.640000	0.037165
0 days 00:00:19.650000	-0.02196
0 days 00:00:19.660000	-0.080884
0 days 00:00:19.670000	-0.146345
0 days 00:00:19.680000	-0.219067
0 days 00:00:19.690000	-0.29072
0 days 00:00:19.700000	-0.355557
0 days 00:00:19.710000	-0.41661499999999996
0 days 00:00:19.720000	-0.473976
0 days 00:00:19.730000	-0.527917
0 days 00:00:19.740000	-0.582579
0 days 00:00:19.750000	-0.638278
0 days 00:00:19.760000	-0.680994
0 days 00:00:19.770000	-0.724392
0 days 00:00:19.780000	-0.750862
0 days 00:00:19.790000	-0.7700670000000001
0 days 00:00:19.800000	-0.769358
0 days 00:00:19.810000	-0.7568699999999999
0 days 00:00:19.820000	-0.732942
0 days 00:00:19.830000	-0.705709
0 days 00:00:19.840000	-0.674691
0 days 00:00:19.850000	-0.643875
0 days 00:00:19.860000	-0.618102
0 days 00:00:19.870000	-0.5963
0 days 00:00:19.880000	-0.573695
0 days 00:00:19.890000	-0.550249
0 days 00:00:19.900000	-0.5223720000000001
0 days 00:00:19.910000	-0.501625
0 days 00:00:19.920000	-0.48703100000000005
0 days 00:00:19.930000	-0.484238
0 days 00:00:19.940000	-0.492309
0 days 00:00:19.950000	-0.50313
0 days 00:00:19.960000	-0.516554
0 days 00:00:19.970000	-0.537691
0 days 00:00:19.980000	-0.5548069999999999
0 days 00:00:19.990000	-0.5779310000000001
0 days 00:00:20	-0.591551
0 days 00:00:20.010000	-0.630111
0 days 00:00:20.020000	-0.673313
0 days 00:00:20.030000	-0.704395
0 days 00:00:20.040000	-0.687968
0 days 00:00:20.050000	-0.5942569999999999
0 days 00:00:20.060000	-0.3955
0 days 00:00:20.070000	-0.13513
0 days 00:00:20.080000	0.11868800000000002
0 days 00:00:20.090000	0.367677
0 days 00:00:20.100000	0.629404
0 days 00:00:20.110000	0.883893
0 days 00:00:20.120000	1.106831
0 days 00:00:20.130000	1.3156
0 days 00:00:20.140000	1.5163950000000002
0 days 00:00:20.150000	1.5311190000000001
0 days 00:00:20.160000	1.538907
0 days 00:00:20.170000	1.521667
0 days 00:00:20.180000	1.477019
0 days 00:00:20.190000	1.411122
0 days 00:00:20.200000	1.34847
0 days 00:00:20.210000	1.253451
0 days 00:00:20.220000	1.157521
0 days 00:00:20.230000	1.10744
0 days 00:00:20.240000	1.072991
0 days 00:00:20.250000	1.040802
0 days 00:00:20.260000	1.012791
0 days 00:00:20.270000	1.0266520000000001
0 days 00:00:20.280000	1.040571
0 days 00:00:20.290000	1.0473290000000002
0 days 00:00:20.300000	1.077759
0 days 00:00:20.310000	1.124794
0 days 00:00:20.320000	1.18823
0 days 00:00:20.330000	1.277463
0 days 00:00:20.340000	1.396541
0 days 00:00:20.350000	1.490401
0 days 00:00:20.360000	1.552151
0 days 00:00:20.370000	1.5924969999999998
0 days 00:00:20.380000	1.621218
0 days 00:00:20.390000	1.644006
0 days 00:00:20.400000	1.6588669999999999
0 days 00:00:20.410000	1.666304
0 days 00:00:20.420000	1.6710209999999999
0 days 00:00:20.430000	1.6649310000000002
0 days 00:00:20.440000	1.6455389999999999
0 days 00:00:20.450000	1.6078620000000001
0 days 00:00:20.460000	1.558433
0 days 00:00:20.470000	1.497959
0 days 00:00:20.480000	1.43108
0 days 00:00:20.490000	1.344666
0 days 00:00:20.500000	1.241738
0 days 00:00:20.510000	1.109732
0 days 00:00:20.520000	0.9731420000000001
0 days 00:00:20.530000	0.8363280000000001
0 days 00:00:20.540000	0.7388140000000001
0 days 00:00:20.550000	0.7099479999999999
0 days 00:00:20.560000	0.725363
0 days 00:00:20.570000	0.799809
0 days 00:00:20.580000	0.9038149999999999
0 days 00:00:20.590000	1.007103
0 days 00:00:20.600000	1.052743
0 days 00:00:20.610000	1.035061
0 days 00:00:20.620000	0.951792
0 days 00:00:20.630000	0.797737
0 days 00:00:20.640000	0.601053
0 days 00:00:20.650000	0.36389
0 days 00:00:20.660000	0.11351199999999999
0 days 00:00:20.670000	-0.145587
0 days 00:00:20.680000	-0.638355
0 days 00:00:20.690000	-1.3091629999999999
0 days 00:00:20.700000	-1.212089
0 days 00:00:20.710000	-0.815858
0 days 00:00:20.720000	-0.876607
0 days 00:00:20.730000	-1.296786
0 days 00:00:20.740000	-1.5517459999999998
0 days 00:00:20.750000	-1.647571
0 days 00:00:20.760000	-1.470548
0 days 00:00:20.770000	-0.9217930000000001
0 days 00:00:20.780000	-0.5456880000000001
0 days 00:00:20.790000	-0.22095700000000001
0 days 00:00:20.800000	-0.06387799999999999
0 days 00:00:20.810000	-0.095103
0 days 00:00:20.820000	-0.158193
0 days 00:00:20.830000	-0.18867899999999999
0 days 00:00:20.840000	-0.115345
0 days 00:00:20.850000	-0.03743
0 days 00:00:20.860000	0.018869
0 days 00:00:20.870000	0.02511
0 days 00:00:20.880000	0.020914
0 days 00:00:20.890000	0.043816
0 days 00:00:20.900000	0.076049
0 days 00:00:20.910000	0.09427100000000001
0 days 00:00:20.920000	0.11861600000000001
0 days 00:00:20.930000	0.12550799999999998
0 days 00:00:20.940000	0.125755
0 days 00:00:20.950000	0.11415299999999999
0 days 00:00:20.960000	0.10781099999999999
0 days 00:00:20.970000	0.089632
0 days 00:00:20.980000	0.07347000000000001
0 days 00:00:20.990000	0.055742999999999994
0 days 00:00:21	0.046312
0 days 00:00:21.010000	0.038113
0 days 00:00:21.020000	0.032389999999999995
0 days 00:00:21.030000	0.02543
0 days 00:00:21.040000	0.014353
0 days 00:00:21.050000	0.014571
0 days 00:00:21.060000	0.0054600000000000004
0 days 00:00:21.070000	0.000799
0 days 00:00:21.080000	-0.004593
0 days 00:00:21.090000	-0.008966
0 days 00:00:21.100000	-0.012684
0 days 00:00:21.110000	-0.027658999999999996
0 days 00:00:21.120000	-0.036364999999999995
0 days 00:00:21.130000	-0.047333
0 days 00:00:21.140000	-0.06547599999999999
0 days 00:00:21.150000	-0.075929
0 days 00:00:21.160000	-0.088893
0 days 00:00:21.170000	-0.108449
0 days 00:00:21.180000	-0.12825699999999998
0 days 00:00:21.190000	-0.143835
0 days 00:00:21.200000	-0.164963
0 days 00:00:21.210000	-0.18216300000000002
0 days 00:00:21.220000	-0.200067
0 days 00:00:21.230000	-0.23566700000000002
0 days 00:00:21.240000	-0.27131
0 days 00:00:21.250000	-0.301121
0 days 00:00:21.260000	-0.329096
0 days 00:00:21.270000	-0.355151
0 days 00:00:21.280000	-0.382966
0 days 00:00:21.290000	-0.404246
0 days 00:00:21.300000	-0.451543
0 days 00:00:21.310000	-0.508465
0 days 00:00:21.320000	-0.587168
0 days 00:00:21.330000	-0.67925
0 days 00:00:21.340000	-0.764664
0 days 00:00:21.350000	-0.848463
0 days 00:00:21.360000	-0.918832
0 days 00:00:21.370000	-0.9640270000000001
0 days 00:00:21.380000	-1.0109059999999999
0 days 00:00:21.390000	-1.023117
0 days 00:00:21.400000	-1.034038
0 days 00:00:21.410000	-1.021059
0 days 00:00:21.420000	-0.998958
0 days 00:00:21.430000	-0.9548629999999999
0 days 00:00:21.440000	-0.898675
0 days 00:00:21.450000	-0.840284
0 days 00:00:21.460000	-0.791347
0 days 00:00:21.470000	-0.734535
0 days 00:00:21.480000	-0.682909
0 days 00:00:21.490000	-0.632497
0 days 00:00:21.500000	-0.579956
0 days 00:00:21.510000	-0.527853
0 days 00:00:21.520000	-0.47597700000000004
0 days 00:00:21.530000	-0.423799
0 days 00:00:21.540000	-0.434158
0 days 00:00:21.550000	-0.43491899999999994
0 days 00:00:21.560000	-0.18650999999999998
0 days 00:00:21.570000	-0.336644
0 days 00:00:21.580000	-0.253788
0 days 00:00:21.590000	-0.26057600000000003
0 days 00:00:21.600000	-0.203272
0 days 00:00:21.610000	-0.182776
0 days 00:00:21.620000	-0.16954
0 days 00:00:21.630000	-0.15875899999999998
0 days 00:00:21.640000	-0.134036
0 days 00:00:21.650000	-0.11477000000000001
0 days 00:00:21.660000	-0.094891
0 days 00:00:21.670000	-0.07134
0 days 00:00:21.680000	-0.042054
0 days 00:00:21.690000	-0.011826999999999999
0 days 00:00:21.700000	0.017279
0 days 00:00:21.710000	0.052926999999999995
0 days 00:00:21.720000	0.08797
0 days 00:00:21.730000	0.120902
0 days 00:00:21.740000	0.150412
0 days 00:00:21.750000	0.177292
0 days 00:00:21.760000	0.195605
0 days 00:00:21.770000	0.21079099999999998
0 days 00:00:21.780000	0.229735
0 days 00:00:21.790000	0.241562
0 days 00:00:21.800000	0.25619400000000003
0 days 00:00:21.810000	0.269465
0 days 00:00:21.820000	0.28572
0 days 00:00:21.830000	0.29934
0 days 00:00:21.840000	0.316251
0 days 00:00:21.850000	0.32135
0 days 00:00:21.860000	0.323185
0 days 00:00:21.870000	0.313616
0 days 00:00:21.880000	0.288512
0 days 00:00:21.890000	0.257631
0 days 00:00:21.900000	0.21208000000000002
0 days 00:00:21.910000	0.15275899999999998
0 days 00:00:21.920000	0.077569
0 days 00:00:21.930000	-0.018295
0 days 00:00:21.940000	-0.11108
0 days 00:00:21.950000	-0.207301
0 days 00:00:21.960000	-0.31246399999999996
0 days 00:00:21.970000	-0.418004
0 days 00:00:21.980000	-0.49896499999999994
0 days 00:00:21.990000	-0.5617310000000001
0 days 00:00:22	-0.585709
0 days 00:00:22.010000	-0.577436
0 days 00:00:22.020000	-0.539299
0 days 00:00:22.030000	-0.484684
0 days 00:00:22.040000	-0.42106000000000005
0 days 00:00:22.050000	-0.34918499999999997
0 days 00:00:22.060000	-0.28076599999999996
0 days 00:00:22.070000	-0.210977
0 days 00:00:22.080000	-0.15498299999999998
0 days 00:00:22.090000	-0.09575800000000001
0 days 00:00:22.100000	-0.059026999999999996
0 days 00:00:22.110000	-0.045968
0 days 00:00:22.120000	-0.048738
0 days 00:00:22.130000	-0.06468600000000001
0 days 00:00:22.140000	-0.096477
0 days 00:00:22.150000	-0.12723800000000002
0 days 00:00:22.160000	-0.165826
0 days 00:00:22.170000	-0.198295
0 days 00:00:22.180000	-0.267069
0 days 00:00:22.190000	-0.32258000000000003
0 days 00:00:22.200000	-0.33264099999999996
0 days 00:00:22.210000	-0.35534899999999997
0 days 00:00:22.220000	-0.36753600000000003
0 days 00:00:22.230000	-0.38566
0 days 00:00:22.240000	-0.397244
0 days 00:00:22.250000	-0.408404
0 days 00:00:22.260000	-0.415224
0 days 00:00:22.270000	-0.419019
0 days 00:00:22.280000	-0.417263
0 days 00:00:22.290000	-0.414996
0 days 00:00:22.300000	-0.41336300000000004
0 days 00:00:22.310000	-0.411696
0 days 00:00:22.320000	-0.409277
0 days 00:00:22.330000	-0.40812600000000004
0 days 00:00:22.340000	-0.40883
0 days 00:00:22.350000	-0.41264300000000004
0 days 00:00:22.360000	-0.421807
0 days 00:00:22.370000	-0.431065
0 days 00:00:22.380000	-0.44784399999999996
0 days 00:00:22.390000	-0.458313
0 days 00:00:22.400000	-0.47526599999999997
0 days 00:00:22.410000	-0.48913999999999996
0 days 00:00:22.420000	-0.513418
0 days 00:00:22.430000	-0.5364869999999999
0 days 00:00:22.440000	-0.5633520000000001
0 days 00:00:22.450000	-0.5950479999999999
0 days 00:00:22.460000	-0.623606
0 days 00:00:22.470000	-0.661751
0 days 00:00:22.480000	-0.698616
0 days 00:00:22.490000	-0.72512
0 days 00:00:22.500000	-0.7488319999999999
0 days 00:00:22.510000	-0.768786
0 days 00:00:22.520000	-0.7826350000000001
0 days 00:00:22.530000	-0.798072
0 days 00:00:22.540000	-0.802146
0 days 00:00:22.550000	-0.8151510000000001
0 days 00:00:22.560000	-0.8247190000000001
0 days 00:00:22.570000	-0.8245979999999999
0 days 00:00:22.580000	-0.819129
0 days 00:00:22.590000	-0.7966340000000001
0 days 00:00:22.600000	-0.778704
0 days 00:00:22.610000	-0.749688
0 days 00:00:22.620000	-0.714612
0 days 00:00:22.630000	-0.680876
0 days 00:00:22.640000	-0.667244
0 days 00:00:22.650000	-0.654958
0 days 00:00:22.660000	-0.633609
0 days 00:00:22.670000	-0.602649
0 days 00:00:22.680000	-0.560171
0 days 00:00:22.690000	-0.483691
0 days 00:00:22.700000	-0.315546
0 days 00:00:22.710000	-0.07745
0 days 00:00:22.720000	0.196409
0 days 00:00:22.730000	0.4937
0 days 00:00:22.740000	0.7675810000000001
0 days 00:00:22.750000	1.024286
0 days 00:00:22.760000	1.254424
0 days 00:00:22.770000	1.471514
0 days 00:00:22.780000	1.6196409999999999
0 days 00:00:22.790000	1.716325
0 days 00:00:22.800000	1.752347
0 days 00:00:22.810000	1.6831720000000001
0 days 00:00:22.820000	1.5680889999999998
0 days 00:00:22.830000	1.426868
0 days 00:00:22.840000	1.272987
0 days 00:00:22.850000	1.12973
0 days 00:00:22.860000	0.9921139999999999
0 days 00:00:22.870000	0.897733
0 days 00:00:22.880000	0.8226479999999999
0 days 00:00:22.890000	0.754394
0 days 00:00:22.900000	0.732634
0 days 00:00:22.910000	0.7347819999999999
0 days 00:00:22.920000	0.725646
0 days 00:00:22.930000	0.780944
0 days 00:00:22.940000	0.864065
0 days 00:00:22.950000	0.9239209999999999
0 days 00:00:22.960000	0.997291
