# Supplementary material for: A topological data analysis-based method for gait signals with an application to the study of multiple sclerosis
Source: PLoS One. 2022 May 13;17(5):e0268475. doi: 10.1371/journal.pone.0268475 (PMC9106173; doi:10.1371/journal.pone.0268475)
Supplement: S1 Data — (ZIP) [file pone.0268475.s005.zip › PlosOneData/Pathological_subjects/MS_214]

	Gyr_Y
0 days 00:00:07.820000	-1.606776
0 days 00:00:07.830000	-1.7825529999999998
0 days 00:00:07.840000	-2.565471
0 days 00:00:07.850000	-3.248067
0 days 00:00:07.860000	-3.6218199999999996
0 days 00:00:07.870000	-3.084189
0 days 00:00:07.880000	-2.66166
0 days 00:00:07.890000	-2.582366
0 days 00:00:07.900000	-2.094868
0 days 00:00:07.910000	-1.4405700000000001
0 days 00:00:07.920000	-1.191441
0 days 00:00:07.930000	-0.966335
0 days 00:00:07.940000	-0.620099
0 days 00:00:07.950000	-0.524935
0 days 00:00:07.960000	-0.454524
0 days 00:00:07.970000	-0.300124
0 days 00:00:07.980000	-0.20636300000000002
0 days 00:00:07.990000	-0.142483
0 days 00:00:08	-0.079827
0 days 00:00:08.010000	-0.044958
0 days 00:00:08.020000	-0.029879000000000003
0 days 00:00:08.030000	-0.010818000000000001
0 days 00:00:08.040000	0.009893
0 days 00:00:08.050000	0.032698000000000005
0 days 00:00:08.060000	0.046357999999999996
0 days 00:00:08.070000	0.066092
0 days 00:00:08.080000	0.061515999999999994
0 days 00:00:08.090000	0.077688
0 days 00:00:08.100000	0.069011
0 days 00:00:08.110000	0.06354299999999999
0 days 00:00:08.120000	0.053038
0 days 00:00:08.130000	0.053624
0 days 00:00:08.140000	0.063217
0 days 00:00:08.150000	0.051948
0 days 00:00:08.160000	0.049010000000000005
0 days 00:00:08.170000	0.050202
0 days 00:00:08.180000	0.021026
0 days 00:00:08.190000	0.025248
0 days 00:00:08.200000	0.030227999999999998
0 days 00:00:08.210000	0.052649
0 days 00:00:08.220000	0.025246
0 days 00:00:08.230000	0.028681
0 days 00:00:08.240000	0.041243
0 days 00:00:08.250000	0.0417
0 days 00:00:08.260000	0.025578999999999998
0 days 00:00:08.270000	0.019989
0 days 00:00:08.280000	0.016896
0 days 00:00:08.290000	0.020728
0 days 00:00:08.300000	0.016944999999999998
0 days 00:00:08.310000	0.008681
0 days 00:00:08.320000	0.002585
0 days 00:00:08.330000	-0.005416
0 days 00:00:08.340000	-0.021374
0 days 00:00:08.350000	-0.043572
0 days 00:00:08.360000	-0.062729
0 days 00:00:08.370000	-0.099713
0 days 00:00:08.380000	-0.12580999999999998
0 days 00:00:08.390000	-0.15704200000000001
0 days 00:00:08.400000	-0.173923
0 days 00:00:08.410000	-0.22002800000000003
0 days 00:00:08.420000	-0.26818000000000003
0 days 00:00:08.430000	-0.306802
0 days 00:00:08.440000	-0.368082
0 days 00:00:08.450000	-0.420171
0 days 00:00:08.460000	-0.48649899999999996
0 days 00:00:08.470000	-0.562701
0 days 00:00:08.480000	-0.655395
0 days 00:00:08.490000	-0.771183
0 days 00:00:08.500000	-0.9013559999999999
0 days 00:00:08.510000	-1.053592
0 days 00:00:08.520000	-1.225185
0 days 00:00:08.530000	-1.4310559999999999
0 days 00:00:08.540000	-1.685312
0 days 00:00:08.550000	-1.990131
0 days 00:00:08.560000	-2.34845
0 days 00:00:08.570000	-2.7478740000000004
0 days 00:00:08.580000	-3.175496
0 days 00:00:08.590000	-3.6712
0 days 00:00:08.600000	-4.250138
0 days 00:00:08.610000	-4.833993
0 days 00:00:08.620000	-5.422198000000001
0 days 00:00:08.630000	-6.037884
0 days 00:00:08.640000	-6.692588000000001
0 days 00:00:08.650000	-7.420534
0 days 00:00:08.660000	-8.169006
0 days 00:00:08.670000	-8.733013
0 days 00:00:08.680000	-8.54735
0 days 00:00:08.690000	-7.955400999999999
0 days 00:00:08.700000	-7.733101
0 days 00:00:08.710000	-7.517627
0 days 00:00:08.720000	-7.197841
0 days 00:00:08.730000	-6.782027
0 days 00:00:08.740000	-6.429199
0 days 00:00:08.750000	-6.075031
0 days 00:00:08.760000	-5.440947
0 days 00:00:08.770000	-1.394557
0 days 00:00:08.780000	2.0474349999999997
0 days 00:00:08.790000	4.4292370000000005
0 days 00:00:08.800000	5.555004
0 days 00:00:08.810000	5.690457
0 days 00:00:08.820000	5.2412339999999995
0 days 00:00:08.830000	4.681721
0 days 00:00:08.840000	4.379563
0 days 00:00:08.850000	4.559679
0 days 00:00:08.860000	5.0780389999999995
0 days 00:00:08.870000	5.606841
0 days 00:00:08.880000	5.936852
0 days 00:00:08.890000	6.0227949999999995
0 days 00:00:08.900000	5.957276
0 days 00:00:08.910000	5.8454120000000005
0 days 00:00:08.920000	5.786405
0 days 00:00:08.930000	5.824104
0 days 00:00:08.940000	5.938194
0 days 00:00:08.950000	6.05921
0 days 00:00:08.960000	6.144704
0 days 00:00:08.970000	6.198313
0 days 00:00:08.980000	6.217445
0 days 00:00:08.990000	6.216825
0 days 00:00:09	6.184257
0 days 00:00:09.010000	6.062888
0 days 00:00:09.020000	5.820567
0 days 00:00:09.030000	5.466605
0 days 00:00:09.040000	5.042644
0 days 00:00:09.050000	4.57672
0 days 00:00:09.060000	4.117629
0 days 00:00:09.070000	3.593442
0 days 00:00:09.080000	3.008747
0 days 00:00:09.090000	2.468281
0 days 00:00:09.100000	2.001173
0 days 00:00:09.110000	1.552875
0 days 00:00:09.120000	0.953198
0 days 00:00:09.130000	0.259085
0 days 00:00:09.140000	-0.41779499999999997
0 days 00:00:09.150000	-2.0287759999999997
0 days 00:00:09.160000	-2.338664
0 days 00:00:09.170000	-2.714487
0 days 00:00:09.180000	-3.097655
0 days 00:00:09.190000	-4.124461
0 days 00:00:09.200000	-4.034915
0 days 00:00:09.210000	-3.387361
0 days 00:00:09.220000	-3.0202709999999997
0 days 00:00:09.230000	-2.184483
0 days 00:00:09.240000	-1.481562
0 days 00:00:09.250000	-1.110244
0 days 00:00:09.260000	-0.6996640000000001
0 days 00:00:09.270000	-0.549437
0 days 00:00:09.280000	-0.458143
0 days 00:00:09.290000	-0.33229699999999995
0 days 00:00:09.300000	-0.234985
0 days 00:00:09.310000	-0.14382
0 days 00:00:09.320000	-0.06865399999999999
0 days 00:00:09.330000	-0.071469
0 days 00:00:09.340000	-0.069904
0 days 00:00:09.350000	-0.040595
0 days 00:00:09.360000	-0.016918
0 days 00:00:09.370000	-0.00349
0 days 00:00:09.380000	0.026226
0 days 00:00:09.390000	0.033839999999999995
0 days 00:00:09.400000	0.031567000000000005
0 days 00:00:09.410000	0.051365
0 days 00:00:09.420000	0.049214
0 days 00:00:09.430000	0.054624
0 days 00:00:09.440000	0.060237
0 days 00:00:09.450000	0.06509
0 days 00:00:09.460000	0.060453
0 days 00:00:09.470000	0.056479999999999995
0 days 00:00:09.480000	0.061453
0 days 00:00:09.490000	0.07142000000000001
0 days 00:00:09.500000	0.072693
0 days 00:00:09.510000	0.112026
0 days 00:00:09.520000	0.062145000000000006
0 days 00:00:09.530000	0.07994
0 days 00:00:09.540000	0.11418900000000001
0 days 00:00:09.550000	0.056926
0 days 00:00:09.560000	0.063056
0 days 00:00:09.570000	0.012255
0 days 00:00:09.580000	0.013142
0 days 00:00:09.590000	-0.029457999999999998
0 days 00:00:09.600000	-0.032537
0 days 00:00:09.610000	-0.043732
0 days 00:00:09.620000	-0.102162
0 days 00:00:09.630000	-0.151976
0 days 00:00:09.640000	-0.176542
0 days 00:00:09.650000	-0.194768
0 days 00:00:09.660000	-0.17260799999999998
0 days 00:00:09.670000	-0.137792
0 days 00:00:09.680000	-0.112081
0 days 00:00:09.690000	-0.07034299999999999
0 days 00:00:09.700000	-0.035697
0 days 00:00:09.710000	-0.056185
0 days 00:00:09.720000	-0.08004800000000001
0 days 00:00:09.730000	-0.130882
0 days 00:00:09.740000	-0.175851
0 days 00:00:09.750000	-0.23655500000000002
0 days 00:00:09.760000	-0.312485
0 days 00:00:09.770000	-0.376854
0 days 00:00:09.780000	-0.479761
0 days 00:00:09.790000	-0.577205
0 days 00:00:09.800000	-0.720567
0 days 00:00:09.810000	-0.88284
0 days 00:00:09.820000	-1.056283
0 days 00:00:09.830000	-1.259112
0 days 00:00:09.840000	-1.485623
0 days 00:00:09.850000	-1.749956
0 days 00:00:09.860000	-2.078459
0 days 00:00:09.870000	-2.476075
0 days 00:00:09.880000	-2.938843
0 days 00:00:09.890000	-3.4562690000000003
0 days 00:00:09.900000	-4.022945
0 days 00:00:09.910000	-4.6148
0 days 00:00:09.920000	-5.193872
0 days 00:00:09.930000	-5.798259
0 days 00:00:09.940000	-6.425534
0 days 00:00:09.950000	-7.119622
0 days 00:00:09.960000	-7.81832
0 days 00:00:09.970000	-8.319808
0 days 00:00:09.980000	-8.283187
0 days 00:00:09.990000	-7.706969
0 days 00:00:10	-7.5127630000000005
0 days 00:00:10.010000	-7.388702
0 days 00:00:10.020000	-7.190703
0 days 00:00:10.030000	-6.883633000000001
0 days 00:00:10.040000	-6.489949
0 days 00:00:10.050000	-6.010886
0 days 00:00:10.060000	-5.773173
0 days 00:00:10.070000	-2.99242
0 days 00:00:10.080000	0.6289859999999999
0 days 00:00:10.090000	3.224015
0 days 00:00:10.100000	4.8520330000000005
0 days 00:00:10.110000	5.514362
0 days 00:00:10.120000	5.601095
0 days 00:00:10.130000	5.293943
0 days 00:00:10.140000	4.88164
0 days 00:00:10.150000	4.643268
0 days 00:00:10.160000	4.676912000000001
0 days 00:00:10.170000	4.924623
0 days 00:00:10.180000	5.233837
0 days 00:00:10.190000	5.473532
0 days 00:00:10.200000	5.558207
0 days 00:00:10.210000	5.544194
0 days 00:00:10.220000	5.530055
0 days 00:00:10.230000	5.593877
0 days 00:00:10.240000	5.7664089999999995
0 days 00:00:10.250000	5.966431
0 days 00:00:10.260000	6.106953
0 days 00:00:10.270000	6.147582
0 days 00:00:10.280000	6.12443
0 days 00:00:10.290000	6.052226
0 days 00:00:10.300000	6.007619999999999
0 days 00:00:10.310000	5.964809
0 days 00:00:10.320000	5.901752
0 days 00:00:10.330000	5.785012
0 days 00:00:10.340000	5.6098230000000004
0 days 00:00:10.350000	5.3855580000000005
0 days 00:00:10.360000	5.04669
0 days 00:00:10.370000	4.533030999999999
0 days 00:00:10.380000	3.866196
0 days 00:00:10.390000	3.1854009999999997
0 days 00:00:10.400000	2.604668
0 days 00:00:10.410000	2.091164
0 days 00:00:10.420000	1.445625
0 days 00:00:10.430000	0.575328
0 days 00:00:10.440000	-0.364342
0 days 00:00:10.450000	-1.160616
0 days 00:00:10.460000	-1.667268
0 days 00:00:10.470000	-2.5198650000000002
0 days 00:00:10.480000	-3.193755
0 days 00:00:10.490000	-4.063968
0 days 00:00:10.500000	-4.82011
0 days 00:00:10.510000	-4.533466000000001
0 days 00:00:10.520000	-3.94063
0 days 00:00:10.530000	-3.4444160000000004
0 days 00:00:10.540000	-2.291689
0 days 00:00:10.550000	-1.7047450000000002
0 days 00:00:10.560000	-0.9848520000000001
0 days 00:00:10.570000	-0.778632
0 days 00:00:10.580000	-0.535237
0 days 00:00:10.590000	-0.333588
0 days 00:00:10.600000	-0.21750799999999998
0 days 00:00:10.610000	-0.14515
0 days 00:00:10.620000	-0.073874
0 days 00:00:10.630000	-0.01237
0 days 00:00:10.640000	-0.009918000000000001
0 days 00:00:10.650000	0.020732
0 days 00:00:10.660000	0.034611
0 days 00:00:10.670000	0.048774
0 days 00:00:10.680000	0.07132899999999999
0 days 00:00:10.690000	0.07938300000000001
0 days 00:00:10.700000	0.084575
0 days 00:00:10.710000	0.08405900000000001
0 days 00:00:10.720000	0.092235
0 days 00:00:10.730000	0.096573
0 days 00:00:10.740000	0.073304
0 days 00:00:10.750000	0.082661
0 days 00:00:10.760000	0.07298400000000001
0 days 00:00:10.770000	0.022262
0 days 00:00:10.780000	0.024263999999999997
0 days 00:00:10.790000	0.050671
0 days 00:00:10.800000	0.048019
0 days 00:00:10.810000	0.07651000000000001
0 days 00:00:10.820000	0.099766
0 days 00:00:10.830000	0.077113
0 days 00:00:10.840000	0.075723
0 days 00:00:10.850000	0.051588
0 days 00:00:10.860000	0.038997000000000004
0 days 00:00:10.870000	0.022211
0 days 00:00:10.880000	0.0077870000000000005
0 days 00:00:10.890000	-0.005967
0 days 00:00:10.900000	-0.020221
0 days 00:00:10.910000	-0.021304
0 days 00:00:10.920000	-0.040697000000000004
0 days 00:00:10.930000	-0.037096
0 days 00:00:10.940000	-0.044202
0 days 00:00:10.950000	-0.061553
0 days 00:00:10.960000	-0.087727
0 days 00:00:10.970000	-0.119242
0 days 00:00:10.980000	-0.163357
0 days 00:00:10.990000	-0.200979
0 days 00:00:11	-0.21598499999999998
0 days 00:00:11.010000	-0.233431
0 days 00:00:11.020000	-0.276521
0 days 00:00:11.030000	-0.322577
0 days 00:00:11.040000	-0.369994
0 days 00:00:11.050000	-0.42091999999999996
0 days 00:00:11.060000	-0.48276199999999997
0 days 00:00:11.070000	-0.560739
0 days 00:00:11.080000	-0.634942
0 days 00:00:11.090000	-0.736683
0 days 00:00:11.100000	-0.824058
0 days 00:00:11.110000	-0.9413360000000001
0 days 00:00:11.120000	-1.077512
0 days 00:00:11.130000	-1.236932
0 days 00:00:11.140000	-1.430321
0 days 00:00:11.150000	-1.662004
0 days 00:00:11.160000	-1.9594310000000001
0 days 00:00:11.170000	-2.302108
0 days 00:00:11.180000	-2.697143
0 days 00:00:11.190000	-3.119456
0 days 00:00:11.200000	-3.597296
0 days 00:00:11.210000	-4.1147
0 days 00:00:11.220000	-4.640593
0 days 00:00:11.230000	-5.185276
0 days 00:00:11.240000	-5.793336
0 days 00:00:11.250000	-6.474321
0 days 00:00:11.260000	-7.2122850000000005
0 days 00:00:11.270000	-7.92841
0 days 00:00:11.280000	-8.587041000000001
0 days 00:00:11.290000	-8.75783
0 days 00:00:11.300000	-8.239146
0 days 00:00:11.310000	-7.966636
0 days 00:00:11.320000	-7.835511
0 days 00:00:11.330000	-7.615536
0 days 00:00:11.340000	-7.234210000000001
0 days 00:00:11.350000	-6.673602000000001
0 days 00:00:11.360000	-6.034096
0 days 00:00:11.370000	-5.616366
0 days 00:00:11.380000	-2.84077
0 days 00:00:11.390000	1.0498100000000001
0 days 00:00:11.400000	3.788049
0 days 00:00:11.410000	5.5569440000000005
0 days 00:00:11.420000	6.228579
0 days 00:00:11.430000	6.287756
0 days 00:00:11.440000	5.874287000000001
0 days 00:00:11.450000	5.336835
0 days 00:00:11.460000	4.969338
0 days 00:00:11.470000	5.023091
0 days 00:00:11.480000	5.412643
0 days 00:00:11.490000	5.826148
0 days 00:00:11.500000	6.064189
0 days 00:00:11.510000	6.059292
0 days 00:00:11.520000	5.9049949999999995
0 days 00:00:11.530000	5.781572
0 days 00:00:11.540000	5.790441
0 days 00:00:11.550000	5.9389970000000005
0 days 00:00:11.560000	6.144727
0 days 00:00:11.570000	6.324758999999999
0 days 00:00:11.580000	6.385264
0 days 00:00:11.590000	6.338522
0 days 00:00:11.600000	6.246764
0 days 00:00:11.610000	6.135515
0 days 00:00:11.620000	5.976331
0 days 00:00:11.630000	5.80702
0 days 00:00:11.640000	5.601619
0 days 00:00:11.650000	5.27619
0 days 00:00:11.660000	4.860608
0 days 00:00:11.670000	4.458409
0 days 00:00:11.680000	3.9907239999999997
0 days 00:00:11.690000	3.5049040000000002
0 days 00:00:11.700000	3.0114330000000002
0 days 00:00:11.710000	2.540339
0 days 00:00:11.720000	1.984248
0 days 00:00:11.730000	1.207699
0 days 00:00:11.740000	0.347919
0 days 00:00:11.750000	-0.48473299999999997
0 days 00:00:11.760000	-2.183868
0 days 00:00:11.770000	-2.4133240000000002
0 days 00:00:11.780000	-3.07108
0 days 00:00:11.790000	-3.642907
0 days 00:00:11.800000	-4.392271
0 days 00:00:11.810000	-3.853425
0 days 00:00:11.820000	-3.401768
0 days 00:00:11.830000	-3.254225
0 days 00:00:11.840000	-2.480709
0 days 00:00:11.850000	-1.638418
0 days 00:00:11.860000	-1.17065
0 days 00:00:11.870000	-0.724396
0 days 00:00:11.880000	-0.453776
0 days 00:00:11.890000	-0.371866
0 days 00:00:11.900000	-0.23061500000000001
0 days 00:00:11.910000	-0.128396
0 days 00:00:11.920000	-0.07975399999999999
0 days 00:00:11.930000	-0.038908
0 days 00:00:11.940000	-0.035561
0 days 00:00:11.950000	-0.0427
0 days 00:00:11.960000	-0.030777999999999996
0 days 00:00:11.970000	-0.006014
0 days 00:00:11.980000	0.007490000000000001
0 days 00:00:11.990000	0.040979
0 days 00:00:12	0.055550999999999996
0 days 00:00:12.010000	0.065111
0 days 00:00:12.020000	0.06828200000000001
0 days 00:00:12.030000	0.093127
0 days 00:00:12.040000	0.0789
0 days 00:00:12.050000	0.08127899999999999
0 days 00:00:12.060000	0.080661
0 days 00:00:12.070000	0.076284
0 days 00:00:12.080000	0.05459
0 days 00:00:12.090000	0.019361
0 days 00:00:12.100000	0.0027199999999999998
0 days 00:00:12.110000	-0.006384
0 days 00:00:12.120000	0.007253
0 days 00:00:12.130000	-0.030604000000000003
0 days 00:00:12.140000	-0.060467999999999994
0 days 00:00:12.150000	-0.118969
0 days 00:00:12.160000	-0.174457
0 days 00:00:12.170000	-0.23547600000000002
0 days 00:00:12.180000	-0.237985
0 days 00:00:12.190000	-0.153499
0 days 00:00:12.200000	-0.072907
0 days 00:00:12.210000	-0.0071790000000000005
0 days 00:00:12.220000	0.020732
0 days 00:00:12.230000	0.044464
0 days 00:00:12.240000	0.04668
0 days 00:00:12.250000	0.0387
0 days 00:00:12.260000	0.029881
0 days 00:00:12.270000	0.001302
0 days 00:00:12.280000	-0.007533
0 days 00:00:12.290000	-0.032441000000000005
0 days 00:00:12.300000	-0.064447
0 days 00:00:12.310000	-0.09869299999999999
0 days 00:00:12.320000	-0.13303299999999998
0 days 00:00:12.330000	-0.17339200000000002
0 days 00:00:12.340000	-0.21261799999999997
0 days 00:00:12.350000	-0.240056
0 days 00:00:12.360000	-0.286117
0 days 00:00:12.370000	-0.337495
0 days 00:00:12.380000	-0.39962
0 days 00:00:12.390000	-0.463632
0 days 00:00:12.400000	-0.520355
0 days 00:00:12.410000	-0.617189
0 days 00:00:12.420000	-0.722422
0 days 00:00:12.430000	-0.8384440000000001
0 days 00:00:12.440000	-0.955616
0 days 00:00:12.450000	-1.085581
0 days 00:00:12.460000	-1.244987
0 days 00:00:12.470000	-1.437431
0 days 00:00:12.480000	-1.656291
0 days 00:00:12.490000	-1.9565549999999998
0 days 00:00:12.500000	-2.3157349999999997
0 days 00:00:12.510000	-2.729766
0 days 00:00:12.520000	-3.170721
0 days 00:00:12.530000	-3.6417059999999997
0 days 00:00:12.540000	-4.155754
0 days 00:00:12.550000	-4.678097
0 days 00:00:12.560000	-5.230156
0 days 00:00:12.570000	-5.824571
0 days 00:00:12.580000	-6.513366
0 days 00:00:12.590000	-7.287746
0 days 00:00:12.600000	-8.098838
0 days 00:00:12.610000	-8.754213
0 days 00:00:12.620000	-8.843932
0 days 00:00:12.630000	-8.28471
0 days 00:00:12.640000	-8.05942
0 days 00:00:12.650000	-7.869949
0 days 00:00:12.660000	-7.609605999999999
0 days 00:00:12.670000	-7.225117999999999
0 days 00:00:12.680000	-6.733650999999999
0 days 00:00:12.690000	-6.024735
