# Supplementary material for: A topological data analysis-based method for gait signals with an application to the study of multiple sclerosis
Source: PLoS One. 2022 May 13;17(5):e0268475. doi: 10.1371/journal.pone.0268475 (PMC9106173; doi:10.1371/journal.pone.0268475)
Supplement: S1 Data — (ZIP) [file pone.0268475.s005.zip › PlosOneData/Pathological_subjects/MS_12]

	Gyr_Y
0 days 00:00:47.110000	-0.756096
0 days 00:00:47.120000	-0.958142
0 days 00:00:47.130000	-1.067839
0 days 00:00:47.140000	-1.2744870000000001
0 days 00:00:47.150000	-1.358486
0 days 00:00:47.160000	-1.287674
0 days 00:00:47.170000	-1.1966940000000001
0 days 00:00:47.180000	-1.0859969999999999
0 days 00:00:47.190000	-1.040943
0 days 00:00:47.200000	-1.078943
0 days 00:00:47.210000	-1.120741
0 days 00:00:47.220000	-1.1326829999999999
0 days 00:00:47.230000	-1.121975
0 days 00:00:47.240000	-1.103508
0 days 00:00:47.250000	-1.071531
0 days 00:00:47.260000	-1.013541
0 days 00:00:47.270000	-0.9605450000000001
0 days 00:00:47.280000	-0.913643
0 days 00:00:47.290000	-0.859031
0 days 00:00:47.300000	-0.730837
0 days 00:00:47.310000	-0.667637
0 days 00:00:47.320000	-0.611225
0 days 00:00:47.330000	-0.57621
0 days 00:00:47.340000	-0.492691
0 days 00:00:47.350000	-0.320969
0 days 00:00:47.360000	-0.321544
0 days 00:00:47.370000	-0.283275
0 days 00:00:47.380000	-0.243918
0 days 00:00:47.390000	-0.216023
0 days 00:00:47.400000	-0.196509
0 days 00:00:47.410000	-0.188887
0 days 00:00:47.420000	-0.192127
0 days 00:00:47.430000	-0.178748
0 days 00:00:47.440000	-0.145637
0 days 00:00:47.450000	-0.101619
0 days 00:00:47.460000	-0.066012
0 days 00:00:47.470000	-0.034043000000000004
0 days 00:00:47.480000	-0.014147
0 days 00:00:47.490000	0.000672
0 days 00:00:47.500000	0.009991
0 days 00:00:47.510000	0.01823
0 days 00:00:47.520000	0.017353999999999998
0 days 00:00:47.530000	0.011222
0 days 00:00:47.540000	0.002454
0 days 00:00:47.550000	-0.010917
0 days 00:00:47.560000	-0.025089
0 days 00:00:47.570000	-0.035337
0 days 00:00:47.580000	-0.050301
0 days 00:00:47.590000	-0.059324
0 days 00:00:47.600000	-0.06250499999999999
0 days 00:00:47.610000	-0.060243
0 days 00:00:47.620000	-0.059974
0 days 00:00:47.630000	-0.051199
0 days 00:00:47.640000	-0.049093
0 days 00:00:47.650000	-0.034729
0 days 00:00:47.660000	-0.025304
0 days 00:00:47.670000	-0.014667
0 days 00:00:47.680000	-0.009096
0 days 00:00:47.690000	-0.0006490000000000001
0 days 00:00:47.700000	0.006084
0 days 00:00:47.710000	0.01761
0 days 00:00:47.720000	0.027139
0 days 00:00:47.730000	0.041662
0 days 00:00:47.740000	0.056622000000000006
0 days 00:00:47.750000	0.074189
0 days 00:00:47.760000	0.081544
0 days 00:00:47.770000	0.07609099999999999
0 days 00:00:47.780000	0.067854
0 days 00:00:47.790000	0.062068
0 days 00:00:47.800000	0.052916
0 days 00:00:47.810000	0.051115
0 days 00:00:47.820000	0.036357
0 days 00:00:47.830000	0.023066999999999997
0 days 00:00:47.840000	0.0035310000000000003
0 days 00:00:47.850000	-0.012657999999999999
0 days 00:00:47.860000	-0.027692
0 days 00:00:47.870000	-0.033706
0 days 00:00:47.880000	-0.031807
0 days 00:00:47.890000	-0.035268
0 days 00:00:47.900000	-0.03315
0 days 00:00:47.910000	-0.025356999999999998
0 days 00:00:47.920000	-0.018379
0 days 00:00:47.930000	-0.009844
0 days 00:00:47.940000	-0.007462999999999999
0 days 00:00:47.950000	-0.005652
0 days 00:00:47.960000	-0.005407
0 days 00:00:47.970000	-0.010912
0 days 00:00:47.980000	-0.00804
0 days 00:00:47.990000	-0.000968
0 days 00:00:48	0.0063549999999999995
0 days 00:00:48.010000	0.010237000000000001
0 days 00:00:48.020000	0.016998
0 days 00:00:48.030000	0.018983
0 days 00:00:48.040000	0.019089
0 days 00:00:48.050000	0.02255
0 days 00:00:48.060000	0.014922
0 days 00:00:48.070000	0.012275
0 days 00:00:48.080000	0.004873
0 days 00:00:48.090000	0.0008289999999999999
0 days 00:00:48.100000	-0.00073
0 days 00:00:48.110000	-0.001697
0 days 00:00:48.120000	-0.003054
0 days 00:00:48.130000	-0.0048270000000000006
0 days 00:00:48.140000	-0.010740999999999999
0 days 00:00:48.150000	-0.009575
0 days 00:00:48.160000	-0.009572
0 days 00:00:48.170000	-0.010965
0 days 00:00:48.180000	-0.006690000000000001
0 days 00:00:48.190000	-0.006755
0 days 00:00:48.200000	-0.031162
0 days 00:00:48.210000	-0.061894000000000005
0 days 00:00:48.220000	-0.071724
0 days 00:00:48.230000	-0.073646
0 days 00:00:48.240000	-0.096765
0 days 00:00:48.250000	-0.12159600000000001
0 days 00:00:48.260000	-0.12251600000000001
0 days 00:00:48.270000	-0.12650899999999998
0 days 00:00:48.280000	-0.140372
0 days 00:00:48.290000	-0.141376
0 days 00:00:48.300000	-0.146893
0 days 00:00:48.310000	-0.151501
0 days 00:00:48.320000	-0.167768
0 days 00:00:48.330000	-0.179778
0 days 00:00:48.340000	-0.213577
0 days 00:00:48.350000	-0.261881
0 days 00:00:48.360000	-0.324027
0 days 00:00:48.370000	-0.374221
0 days 00:00:48.380000	-0.41843400000000003
0 days 00:00:48.390000	-0.46604700000000004
0 days 00:00:48.400000	-0.528792
0 days 00:00:48.410000	-0.618297
0 days 00:00:48.420000	-0.692964
0 days 00:00:48.430000	-0.7379560000000001
0 days 00:00:48.440000	-0.783195
0 days 00:00:48.450000	-0.8281850000000001
0 days 00:00:48.460000	-0.8890620000000001
0 days 00:00:48.470000	-0.946896
0 days 00:00:48.480000	-1.021731
0 days 00:00:48.490000	-1.106617
0 days 00:00:48.500000	-1.203335
0 days 00:00:48.510000	-1.29016
0 days 00:00:48.520000	-1.370834
0 days 00:00:48.530000	-1.409435
0 days 00:00:48.540000	-1.387564
0 days 00:00:48.550000	-1.3257290000000002
0 days 00:00:48.560000	-1.216908
0 days 00:00:48.570000	-1.049606
0 days 00:00:48.580000	-0.843405
0 days 00:00:48.590000	-0.597386
0 days 00:00:48.600000	-0.318689
0 days 00:00:48.610000	-0.012272
0 days 00:00:48.620000	0.286796
0 days 00:00:48.630000	0.581924
0 days 00:00:48.640000	0.82783
0 days 00:00:48.650000	1.049126
0 days 00:00:48.660000	1.213033
0 days 00:00:48.670000	1.360703
0 days 00:00:48.680000	1.505298
0 days 00:00:48.690000	1.5394450000000002
0 days 00:00:48.700000	1.492086
0 days 00:00:48.710000	1.360196
0 days 00:00:48.720000	1.165918
0 days 00:00:48.730000	0.9040159999999999
0 days 00:00:48.740000	0.707279
0 days 00:00:48.750000	0.572731
0 days 00:00:48.760000	0.436967
0 days 00:00:48.770000	0.27822600000000003
0 days 00:00:48.780000	0.124751
0 days 00:00:48.790000	0.001046
0 days 00:00:48.800000	-0.101859
0 days 00:00:48.810000	-0.180676
0 days 00:00:48.820000	-0.227408
0 days 00:00:48.830000	-0.288815
0 days 00:00:48.840000	-0.356955
0 days 00:00:48.850000	-0.437183
0 days 00:00:48.860000	-0.426856
0 days 00:00:48.870000	-0.379215
0 days 00:00:48.880000	-0.29304600000000003
0 days 00:00:48.890000	-0.165239
0 days 00:00:48.900000	-0.023614
0 days 00:00:48.910000	0.11287799999999999
0 days 00:00:48.920000	0.23733600000000002
0 days 00:00:48.930000	0.349611
0 days 00:00:48.940000	0.383735
0 days 00:00:48.950000	0.372094
0 days 00:00:48.960000	0.305713
0 days 00:00:48.970000	0.21294000000000002
0 days 00:00:48.980000	0.099182
0 days 00:00:48.990000	-0.019255
0 days 00:00:49	-0.135569
0 days 00:00:49.010000	-0.23549099999999998
0 days 00:00:49.020000	-0.303211
0 days 00:00:49.030000	-0.354485
0 days 00:00:49.040000	-0.38173
0 days 00:00:49.050000	-0.401778
0 days 00:00:49.060000	-0.42108
0 days 00:00:49.070000	-0.45642
0 days 00:00:49.080000	-0.509422
0 days 00:00:49.090000	-0.567129
0 days 00:00:49.100000	-0.6355069999999999
0 days 00:00:49.110000	-0.711638
0 days 00:00:49.120000	-0.78271
0 days 00:00:49.130000	-0.849067
0 days 00:00:49.140000	-0.9045290000000001
0 days 00:00:49.150000	-0.95911
0 days 00:00:49.160000	-1.017635
0 days 00:00:49.170000	-1.0802530000000001
0 days 00:00:49.180000	-1.1278700000000002
0 days 00:00:49.190000	-1.157429
0 days 00:00:49.200000	-1.1811180000000001
0 days 00:00:49.210000	-1.206307
0 days 00:00:49.220000	-1.239325
0 days 00:00:49.230000	-1.272106
0 days 00:00:49.240000	-1.308416
0 days 00:00:49.250000	-1.335387
0 days 00:00:49.260000	-1.337273
0 days 00:00:49.270000	-1.320383
0 days 00:00:49.280000	-1.2706600000000001
0 days 00:00:49.290000	-1.231506
0 days 00:00:49.300000	-1.187455
0 days 00:00:49.310000	-1.122609
0 days 00:00:49.320000	-1.0448950000000001
0 days 00:00:49.330000	-0.937787
0 days 00:00:49.340000	-0.802466
0 days 00:00:49.350000	-0.65698
0 days 00:00:49.360000	-0.54066
0 days 00:00:49.370000	-0.22094899999999998
0 days 00:00:49.380000	0.45751000000000003
0 days 00:00:49.390000	1.17034
0 days 00:00:49.400000	1.381577
0 days 00:00:49.410000	1.603813
0 days 00:00:49.420000	2.065821
0 days 00:00:49.430000	2.515212
0 days 00:00:49.440000	2.796116
0 days 00:00:49.450000	2.861005
0 days 00:00:49.460000	2.852143
0 days 00:00:49.470000	2.762593
0 days 00:00:49.480000	2.537864
0 days 00:00:49.490000	2.126737
0 days 00:00:49.500000	1.666409
0 days 00:00:49.510000	1.385489
0 days 00:00:49.520000	1.251685
0 days 00:00:49.530000	1.162225
0 days 00:00:49.540000	1.12919
0 days 00:00:49.550000	1.116227
0 days 00:00:49.560000	1.1237840000000001
0 days 00:00:49.570000	1.196094
0 days 00:00:49.580000	1.305293
0 days 00:00:49.590000	1.43326
0 days 00:00:49.600000	1.575812
0 days 00:00:49.610000	1.722964
0 days 00:00:49.620000	1.903888
0 days 00:00:49.630000	2.095356
0 days 00:00:49.640000	2.2684029999999997
0 days 00:00:49.650000	2.4173240000000003
0 days 00:00:49.660000	2.546533
0 days 00:00:49.670000	2.604197
0 days 00:00:49.680000	2.578414
0 days 00:00:49.690000	2.48398
0 days 00:00:49.700000	2.327481
0 days 00:00:49.710000	2.118452
0 days 00:00:49.720000	1.8798869999999999
0 days 00:00:49.730000	1.607443
0 days 00:00:49.740000	1.3476629999999998
0 days 00:00:49.750000	1.096986
0 days 00:00:49.760000	0.826253
0 days 00:00:49.770000	0.565222
0 days 00:00:49.780000	0.306944
0 days 00:00:49.790000	0.067285
0 days 00:00:49.800000	-0.11079000000000001
0 days 00:00:49.810000	-0.248266
0 days 00:00:49.820000	-0.352943
0 days 00:00:49.830000	-0.415563
0 days 00:00:49.840000	-0.462888
0 days 00:00:49.850000	-0.51558
0 days 00:00:49.860000	-0.551511
0 days 00:00:49.870000	-0.5706289999999999
0 days 00:00:49.880000	-0.587665
0 days 00:00:49.890000	-0.612722
0 days 00:00:49.900000	-0.634684
0 days 00:00:49.910000	-0.643891
0 days 00:00:49.920000	-0.644375
0 days 00:00:49.930000	-0.6254850000000001
0 days 00:00:49.940000	-0.789786
0 days 00:00:49.950000	-0.626568
0 days 00:00:49.960000	-0.8790879999999999
0 days 00:00:49.970000	-0.9831979999999999
0 days 00:00:49.980000	-0.9301959999999999
0 days 00:00:49.990000	-1.0097559999999999
0 days 00:00:50	-1.053891
0 days 00:00:50.010000	-1.009711
0 days 00:00:50.020000	-0.9975299999999999
0 days 00:00:50.030000	-0.9666
0 days 00:00:50.040000	-0.907331
0 days 00:00:50.050000	-0.8476950000000001
0 days 00:00:50.060000	-0.8200040000000001
0 days 00:00:50.070000	-0.800503
0 days 00:00:50.080000	-0.8116720000000001
0 days 00:00:50.090000	-0.8372879999999999
0 days 00:00:50.100000	-0.882392
0 days 00:00:50.110000	-0.9172530000000001
0 days 00:00:50.120000	-0.907172
0 days 00:00:50.130000	-0.874452
0 days 00:00:50.140000	-0.8569760000000001
0 days 00:00:50.150000	-0.8531110000000001
0 days 00:00:50.160000	-0.796114
0 days 00:00:50.170000	-0.727943
0 days 00:00:50.180000	-0.605
0 days 00:00:50.190000	-0.542184
0 days 00:00:50.200000	-0.404887
0 days 00:00:50.210000	-0.301992
0 days 00:00:50.220000	-0.199048
0 days 00:00:50.230000	-0.13151300000000002
0 days 00:00:50.240000	-0.092801
0 days 00:00:50.250000	-0.077339
0 days 00:00:50.260000	-0.066092
0 days 00:00:50.270000	-0.067087
0 days 00:00:50.280000	-0.068812
0 days 00:00:50.290000	-0.06417
0 days 00:00:50.300000	-0.065585
0 days 00:00:50.310000	-0.063363
0 days 00:00:50.320000	-0.057191
0 days 00:00:50.330000	-0.053903999999999994
0 days 00:00:50.340000	-0.061624
0 days 00:00:50.350000	-0.068824
0 days 00:00:50.360000	-0.089538
0 days 00:00:50.370000	-0.10311600000000001
0 days 00:00:50.380000	-0.113345
0 days 00:00:50.390000	-0.108002
0 days 00:00:50.400000	-0.09844800000000001
0 days 00:00:50.410000	-0.078752
0 days 00:00:50.420000	-0.051945000000000005
0 days 00:00:50.430000	-0.03
0 days 00:00:50.440000	-0.0139
0 days 00:00:50.450000	-0.015249
0 days 00:00:50.460000	-0.014194
0 days 00:00:50.470000	-0.007164
0 days 00:00:50.480000	-0.010318
0 days 00:00:50.490000	-0.019267
0 days 00:00:50.500000	-0.039695999999999995
0 days 00:00:50.510000	-0.060766999999999995
0 days 00:00:50.520000	-0.072297
0 days 00:00:50.530000	-0.07759400000000001
0 days 00:00:50.540000	-0.081335
0 days 00:00:50.550000	-0.080371
0 days 00:00:50.560000	-0.078567
0 days 00:00:50.570000	-0.068346
0 days 00:00:50.580000	-0.057247
0 days 00:00:50.590000	-0.051284
0 days 00:00:50.600000	-0.033773000000000004
0 days 00:00:50.610000	-0.022134
0 days 00:00:50.620000	-0.00765
0 days 00:00:50.630000	0.014309
0 days 00:00:50.640000	0.033491
0 days 00:00:50.650000	0.048309
0 days 00:00:50.660000	0.062029999999999995
0 days 00:00:50.670000	0.071198
0 days 00:00:50.680000	0.08361
0 days 00:00:50.690000	0.087185
0 days 00:00:50.700000	0.086078
0 days 00:00:50.710000	0.091145
0 days 00:00:50.720000	0.094936
0 days 00:00:50.730000	0.091673
0 days 00:00:50.740000	0.089776
0 days 00:00:50.750000	0.08616
0 days 00:00:50.760000	0.08724
0 days 00:00:50.770000	0.075144
0 days 00:00:50.780000	0.050072000000000005
0 days 00:00:50.790000	0.038041000000000005
0 days 00:00:50.800000	0.028122
0 days 00:00:50.810000	0.020371
0 days 00:00:50.820000	0.020163
0 days 00:00:50.830000	0.03023
0 days 00:00:50.840000	0.036801
0 days 00:00:50.850000	0.034527999999999996
0 days 00:00:50.860000	0.030012999999999998
0 days 00:00:50.870000	0.029024
0 days 00:00:50.880000	0.028908999999999997
0 days 00:00:50.890000	0.03182
0 days 00:00:50.900000	0.040474
0 days 00:00:50.910000	0.040402999999999994
0 days 00:00:50.920000	0.048052
0 days 00:00:50.930000	0.059167
0 days 00:00:50.940000	0.06639099999999999
0 days 00:00:50.950000	0.07069
0 days 00:00:50.960000	0.075113
0 days 00:00:50.970000	0.078163
0 days 00:00:50.980000	0.080022
0 days 00:00:50.990000	0.076395
0 days 00:00:51	0.045844
0 days 00:00:51.010000	0.0009339999999999999
0 days 00:00:51.020000	-0.009195
0 days 00:00:51.030000	0.005915999999999999
0 days 00:00:51.040000	-0.017168
0 days 00:00:51.050000	-0.066893
0 days 00:00:51.060000	-0.10342
0 days 00:00:51.070000	-0.14746700000000001
0 days 00:00:51.080000	-0.18185
0 days 00:00:51.090000	-0.23529899999999998
0 days 00:00:51.100000	-0.30804699999999996
0 days 00:00:51.110000	-0.402976
0 days 00:00:51.120000	-0.496055
0 days 00:00:51.130000	-0.6077
0 days 00:00:51.140000	-0.7263850000000001
0 days 00:00:51.150000	-0.859418
0 days 00:00:51.160000	-0.995149
0 days 00:00:51.170000	-1.1353209999999998
0 days 00:00:51.180000	-1.262968
0 days 00:00:51.190000	-1.38819
0 days 00:00:51.200000	-1.518491
0 days 00:00:51.210000	-1.656504
0 days 00:00:51.220000	-1.790698
0 days 00:00:51.230000	-1.844316
0 days 00:00:51.240000	-1.8276439999999998
0 days 00:00:51.250000	-1.7644950000000001
0 days 00:00:51.260000	-1.685784
0 days 00:00:51.270000	-1.5798729999999999
0 days 00:00:51.280000	-1.464253
0 days 00:00:51.290000	-1.321632
0 days 00:00:51.300000	-1.1575739999999999
0 days 00:00:51.310000	-0.968166
0 days 00:00:51.320000	-0.75165
0 days 00:00:51.330000	-0.532075
0 days 00:00:51.340000	-0.283591
0 days 00:00:51.350000	0.05169
0 days 00:00:51.360000	0.5786939999999999
0 days 00:00:51.370000	1.235991
0 days 00:00:51.380000	2.0888259999999996
0 days 00:00:51.390000	2.1933979999999997
0 days 00:00:51.400000	2.02185
0 days 00:00:51.410000	1.9070200000000002
0 days 00:00:51.420000	1.8250919999999997
0 days 00:00:51.430000	1.652993
0 days 00:00:51.440000	1.4566569999999999
0 days 00:00:51.450000	1.251325
0 days 00:00:51.460000	1.119588
0 days 00:00:51.470000	0.994452
0 days 00:00:51.480000	0.9225190000000001
0 days 00:00:51.490000	0.946477
0 days 00:00:51.500000	1.056476
0 days 00:00:51.510000	1.206568
0 days 00:00:51.520000	1.375378
0 days 00:00:51.530000	1.515754
0 days 00:00:51.540000	1.586502
0 days 00:00:51.550000	1.5882610000000001
0 days 00:00:51.560000	1.560331
0 days 00:00:51.570000	1.52044
0 days 00:00:51.580000	1.454344
0 days 00:00:51.590000	1.363672
0 days 00:00:51.600000	1.280577
0 days 00:00:51.610000	1.219128
0 days 00:00:51.620000	1.165366
0 days 00:00:51.630000	1.1098379999999999
0 days 00:00:51.640000	1.087466
0 days 00:00:51.650000	1.1090879999999999
0 days 00:00:51.660000	1.1453959999999999
0 days 00:00:51.670000	1.184604
0 days 00:00:51.680000	1.197975
0 days 00:00:51.690000	1.168972
0 days 00:00:51.700000	1.107645
0 days 00:00:51.710000	1.036775
0 days 00:00:51.720000	0.941069
0 days 00:00:51.730000	0.823041
0 days 00:00:51.740000	0.675982
0 days 00:00:51.750000	0.5258430000000001
0 days 00:00:51.760000	0.384248
0 days 00:00:51.770000	0.24598899999999999
0 days 00:00:51.780000	0.10130499999999999
0 days 00:00:51.790000	-0.031514999999999994
0 days 00:00:51.800000	-0.167246
0 days 00:00:51.810000	-0.291973
0 days 00:00:51.820000	-0.417258
0 days 00:00:51.830000	-0.5139520000000001
0 days 00:00:51.840000	-0.578289
0 days 00:00:51.850000	-0.6425649999999999
0 days 00:00:51.860000	-0.7040069999999999
0 days 00:00:51.870000	-0.7518060000000001
0 days 00:00:51.880000	-0.77796
0 days 00:00:51.890000	-0.82014
0 days 00:00:51.900000	-0.828551
0 days 00:00:51.910000	-0.789493
0 days 00:00:51.920000	-0.717893
0 days 00:00:51.930000	-0.6192850000000001
0 days 00:00:51.940000	-1.049302
0 days 00:00:51.950000	-1.106617
0 days 00:00:51.960000	-1.461705
0 days 00:00:51.970000	-1.493266
0 days 00:00:51.980000	-1.4098870000000001
0 days 00:00:51.990000	-1.285714
0 days 00:00:52	-1.1682219999999999
0 days 00:00:52.010000	-1.128815
0 days 00:00:52.020000	-1.16296
0 days 00:00:52.030000	-1.206075
0 days 00:00:52.040000	-1.139456
0 days 00:00:52.050000	-0.928874
0 days 00:00:52.060000	-0.706537
0 days 00:00:52.070000	-0.504152
0 days 00:00:52.080000	-0.32287899999999997
0 days 00:00:52.090000	-0.174601
0 days 00:00:52.100000	-0.15550899999999998
0 days 00:00:52.110000	-0.117817
0 days 00:00:52.120000	-0.09277300000000001
0 days 00:00:52.130000	-0.099299
0 days 00:00:52.140000	-0.140809
0 days 00:00:52.150000	-0.149597
0 days 00:00:52.160000	-0.129999
0 days 00:00:52.170000	-0.103926
0 days 00:00:52.180000	-0.07849099999999999
0 days 00:00:52.190000	-0.053051
0 days 00:00:52.200000	-0.043747
0 days 00:00:52.210000	-0.028009
0 days 00:00:52.220000	-0.024343
0 days 00:00:52.230000	-0.016159
0 days 00:00:52.240000	-0.007475
0 days 00:00:52.250000	-0.011354000000000001
0 days 00:00:52.260000	-0.012761
0 days 00:00:52.270000	-0.015116999999999998
0 days 00:00:52.280000	-0.022042
0 days 00:00:52.290000	-0.028395
0 days 00:00:52.300000	-0.029383999999999997
0 days 00:00:52.310000	-0.02717
0 days 00:00:52.320000	-0.022815000000000002
0 days 00:00:52.330000	-0.010328
0 days 00:00:52.340000	-0.0009109999999999999
0 days 00:00:52.350000	0.016600999999999998
0 days 00:00:52.360000	0.031536
0 days 00:00:52.370000	0.041682
0 days 00:00:52.380000	0.055603999999999994
0 days 00:00:52.390000	0.056736
0 days 00:00:52.400000	0.062606
0 days 00:00:52.410000	0.058166999999999996
0 days 00:00:52.420000	0.057429999999999995
0 days 00:00:52.430000	0.060462
0 days 00:00:52.440000	0.057836
0 days 00:00:52.450000	0.056462
0 days 00:00:52.460000	0.053256
0 days 00:00:52.470000	0.051588999999999996
0 days 00:00:52.480000	0.046916
0 days 00:00:52.490000	0.041036
0 days 00:00:52.500000	0.036611000000000005
0 days 00:00:52.510000	0.030128
0 days 00:00:52.520000	0.02333
0 days 00:00:52.530000	0.024154
0 days 00:00:52.540000	0.023984000000000002
0 days 00:00:52.550000	0.026057999999999998
0 days 00:00:52.560000	0.030755
0 days 00:00:52.570000	0.034606
0 days 00:00:52.580000	0.041279
0 days 00:00:52.590000	0.045442
0 days 00:00:52.600000	0.053426999999999995
0 days 00:00:52.610000	0.047042
0 days 00:00:52.620000	0.036215
0 days 00:00:52.630000	0.030323000000000003
0 days 00:00:52.640000	0.033063999999999996
0 days 00:00:52.650000	0.020693
0 days 00:00:52.660000	0.000807
0 days 00:00:52.670000	-0.021641
0 days 00:00:52.680000	-0.042444
0 days 00:00:52.690000	-0.075048
0 days 00:00:52.700000	-0.116302
0 days 00:00:52.710000	-0.15689
0 days 00:00:52.720000	-0.20679499999999998
0 days 00:00:52.730000	-0.258422
0 days 00:00:52.740000	-0.325325
0 days 00:00:52.750000	-0.402204
0 days 00:00:52.760000	-0.486133
0 days 00:00:52.770000	-0.585345
0 days 00:00:52.780000	-0.684867
0 days 00:00:52.790000	-0.794882
0 days 00:00:52.800000	-0.912809
0 days 00:00:52.810000	-1.044802
0 days 00:00:52.820000	-1.1867860000000001
0 days 00:00:52.830000	-1.322942
0 days 00:00:52.840000	-1.4634049999999998
0 days 00:00:52.850000	-1.598079
0 days 00:00:52.860000	-1.7509599999999998
0 days 00:00:52.870000	-1.9127330000000002
0 days 00:00:52.880000	-2.079652
0 days 00:00:52.890000	-2.261318
0 days 00:00:52.900000	-2.419455
0 days 00:00:52.910000	-2.480014
0 days 00:00:52.920000	-2.477409
0 days 00:00:52.930000	-2.389691
0 days 00:00:52.940000	-2.2473490000000003
0 days 00:00:52.950000	-2.07713
0 days 00:00:52.960000	-1.88
0 days 00:00:52.970000	-1.656381
0 days 00:00:52.980000	-1.427941
0 days 00:00:52.990000	-1.1974870000000002
0 days 00:00:53	-0.927747
0 days 00:00:53.010000	-0.608538
0 days 00:00:53.020000	-0.17195
0 days 00:00:53.030000	0.5322180000000001
0 days 00:00:53.040000	1.599767
0 days 00:00:53.050000	2.2512790000000003
0 days 00:00:53.060000	2.20745
0 days 00:00:53.070000	2.192205
0 days 00:00:53.080000	2.306883
0 days 00:00:53.090000	2.397379
0 days 00:00:53.100000	2.315649
0 days 00:00:53.110000	2.161449
0 days 00:00:53.120000	2.010636
0 days 00:00:53.130000	1.893101
0 days 00:00:53.140000	1.786803
0 days 00:00:53.150000	1.6912599999999998
0 days 00:00:53.160000	1.634737
0 days 00:00:53.170000	1.6298270000000001
0 days 00:00:53.180000	1.671615
0 days 00:00:53.190000	1.7693849999999998
0 days 00:00:53.200000	1.895203
0 days 00:00:53.210000	2.01817
0 days 00:00:53.220000	2.099986
0 days 00:00:53.230000	2.147761
0 days 00:00:53.240000	2.1580630000000003
0 days 00:00:53.250000	2.110507
0 days 00:00:53.260000	2.024033
0 days 00:00:53.270000	1.9233650000000002
0 days 00:00:53.280000	1.8186209999999998
0 days 00:00:53.290000	1.7253630000000002
0 days 00:00:53.300000	1.622435
0 days 00:00:53.310000	1.523531
0 days 00:00:53.320000	1.450205
0 days 00:00:53.330000	1.40525
0 days 00:00:53.340000	1.379786
0 days 00:00:53.350000	1.370468
0 days 00:00:53.360000	1.36049
0 days 00:00:53.370000	1.330323
0 days 00:00:53.380000	1.267929
0 days 00:00:53.390000	1.159759
0 days 00:00:53.400000	1.036834
0 days 00:00:53.410000	0.9002459999999999
0 days 00:00:53.420000	0.756759
0 days 00:00:53.430000	0.6047319999999999
0 days 00:00:53.440000	0.46171899999999994
0 days 00:00:53.450000	0.351862
0 days 00:00:53.460000	0.26191
0 days 00:00:53.470000	0.157276
0 days 00:00:53.480000	0.039229
0 days 00:00:53.490000	-0.066819
0 days 00:00:53.500000	-0.1482
0 days 00:00:53.510000	-0.21511
0 days 00:00:53.520000	-0.278878
0 days 00:00:53.530000	-0.329461
0 days 00:00:53.540000	-0.369904
0 days 00:00:53.550000	-0.39821
0 days 00:00:53.560000	-0.391293
0 days 00:00:53.570000	-0.346565
0 days 00:00:53.580000	-0.284846
0 days 00:00:53.590000	-0.19648800000000002
0 days 00:00:53.600000	-0.102226
0 days 00:00:53.610000	-0.012887000000000001
0 days 00:00:53.620000	0.058236
0 days 00:00:53.630000	0.113078
0 days 00:00:53.640000	0.142309
0 days 00:00:53.650000	0.142501
0 days 00:00:53.660000	0.109142
0 days 00:00:53.670000	0.056295000000000005
0 days 00:00:53.680000	0.003078
0 days 00:00:53.690000	-0.08881900000000001
0 days 00:00:53.700000	-0.24185
0 days 00:00:53.710000	-0.418283
0 days 00:00:53.720000	-0.655958
0 days 00:00:53.730000	-0.928425
0 days 00:00:53.740000	-1.129234
0 days 00:00:53.750000	-1.269611
0 days 00:00:53.760000	-1.395681
0 days 00:00:53.770000	-1.456453
0 days 00:00:53.780000	-1.4720389999999999
0 days 00:00:53.790000	-1.502529
0 days 00:00:53.800000	-1.479008
0 days 00:00:53.810000	-1.412652
0 days 00:00:53.820000	-1.322461
0 days 00:00:53.830000	-1.2656399999999999
0 days 00:00:53.840000	-1.200979
0 days 00:00:53.850000	-1.125167
0 days 00:00:53.860000	-1.108559
0 days 00:00:53.870000	-1.1544290000000001
0 days 00:00:53.880000	-1.253374
0 days 00:00:53.890000	-1.325939
0 days 00:00:53.900000	-1.2862129999999998
0 days 00:00:53.910000	-1.104028
0 days 00:00:53.920000	-0.962449
0 days 00:00:53.930000	-0.881875
0 days 00:00:53.940000	-0.766692
0 days 00:00:53.950000	-0.657199
0 days 00:00:53.960000	-0.6010260000000001
0 days 00:00:53.970000	-0.584384
0 days 00:00:53.980000	-0.567004
0 days 00:00:53.990000	-0.556142
0 days 00:00:54	-0.559868
0 days 00:00:54.010000	-0.573815
0 days 00:00:54.020000	-0.573281
0 days 00:00:54.030000	-0.562992
0 days 00:00:54.040000	-0.525285
0 days 00:00:54.050000	-0.47553100000000004
0 days 00:00:54.060000	-0.42408199999999996
0 days 00:00:54.070000	1.218679
0 days 00:00:54.080000	1.460955
0 days 00:00:54.090000	0.39815700000000004
0 days 00:00:54.100000	0.298282
0 days 00:00:54.110000	0.289396
0 days 00:00:54.120000	0.016434999999999998
0 days 00:00:54.130000	-0.101453
0 days 00:00:54.140000	-0.166441
0 days 00:00:54.150000	-0.219658
0 days 00:00:54.160000	-0.22143200000000002
0 days 00:00:54.170000	-0.186886
0 days 00:00:54.180000	-0.128901
0 days 00:00:54.190000	-0.06879600000000001
0 days 00:00:54.200000	-0.011159
0 days 00:00:54.210000	0.023577
0 days 00:00:54.220000	0.046325
0 days 00:00:54.230000	0.048683
0 days 00:00:54.240000	0.047705000000000004
0 days 00:00:54.250000	0.04786
0 days 00:00:54.260000	0.052062
0 days 00:00:54.270000	0.05961
0 days 00:00:54.280000	0.06197999999999999
0 days 00:00:54.290000	0.067026
0 days 00:00:54.300000	0.066598
0 days 00:00:54.310000	0.067117
0 days 00:00:54.320000	0.067437
0 days 00:00:54.330000	0.067063
0 days 00:00:54.340000	0.066626
0 days 00:00:54.350000	0.072755
0 days 00:00:54.360000	0.072123
0 days 00:00:54.370000	0.07441299999999999
0 days 00:00:54.380000	0.081273
0 days 00:00:54.390000	0.087607
0 days 00:00:54.400000	0.086751
0 days 00:00:54.410000	0.081578
0 days 00:00:54.420000	0.06727999999999999
0 days 00:00:54.430000	0.053165
0 days 00:00:54.440000	0.037874
0 days 00:00:54.450000	0.028613999999999997
0 days 00:00:54.460000	0.014822
0 days 00:00:54.470000	-0.00048300000000000003
0 days 00:00:54.480000	-0.015228
0 days 00:00:54.490000	-0.020003999999999997
0 days 00:00:54.500000	-0.022282
0 days 00:00:54.510000	-0.040402
0 days 00:00:54.520000	-0.057673
0 days 00:00:54.530000	-0.072681
0 days 00:00:54.540000	-0.076583
0 days 00:00:54.550000	-0.075366
0 days 00:00:54.560000	-0.071229
0 days 00:00:54.570000	-0.068911
0 days 00:00:54.580000	-0.069671
0 days 00:00:54.590000	-0.064903
0 days 00:00:54.600000	-0.05322999999999999
0 days 00:00:54.610000	-0.045458
0 days 00:00:54.620000	-0.038137
0 days 00:00:54.630000	-0.031580000000000004
0 days 00:00:54.640000	-0.029963999999999998
0 days 00:00:54.650000	-0.023946000000000002
0 days 00:00:54.660000	-0.015909
0 days 00:00:54.670000	-0.008072
0 days 00:00:54.680000	0.000194
0 days 00:00:54.690000	0.002575
0 days 00:00:54.700000	0.015280000000000002
0 days 00:00:54.710000	0.028473000000000002
0 days 00:00:54.720000	0.03857
0 days 00:00:54.730000	0.052610000000000004
0 days 00:00:54.740000	0.061702999999999994
0 days 00:00:54.750000	0.06680900000000001
0 days 00:00:54.760000	0.068902
0 days 00:00:54.770000	0.07510599999999999
0 days 00:00:54.780000	0.072013
0 days 00:00:54.790000	0.071012
0 days 00:00:54.800000	0.07025
0 days 00:00:54.810000	0.071495
0 days 00:00:54.820000	0.06895599999999999
0 days 00:00:54.830000	0.069664
0 days 00:00:54.840000	0.063675
0 days 00:00:54.850000	0.066344
0 days 00:00:54.860000	0.064471
0 days 00:00:54.870000	0.064702
0 days 00:00:54.880000	0.07091499999999999
0 days 00:00:54.890000	0.069716
0 days 00:00:54.900000	0.070403
0 days 00:00:54.910000	0.068651
0 days 00:00:54.920000	0.06757300000000001
0 days 00:00:54.930000	0.073589
0 days 00:00:54.940000	0.073837
0 days 00:00:54.950000	0.073404
0 days 00:00:54.960000	0.077401
0 days 00:00:54.970000	0.077841
0 days 00:00:54.980000	0.080603
0 days 00:00:54.990000	0.084589
0 days 00:00:55	0.082808
0 days 00:00:55.010000	0.087572
0 days 00:00:55.020000	0.08669500000000001
0 days 00:00:55.030000	0.091476
0 days 00:00:55.040000	0.097366
0 days 00:00:55.050000	0.097277
0 days 00:00:55.060000	0.10263299999999999
0 days 00:00:55.070000	0.10770199999999999
0 days 00:00:55.080000	0.12348900000000002
0 days 00:00:55.090000	0.11189500000000001
0 days 00:00:55.100000	0.104683
0 days 00:00:55.110000	0.10965
0 days 00:00:55.120000	0.112746
0 days 00:00:55.130000	0.127383
0 days 00:00:55.140000	0.141897
0 days 00:00:55.150000	0.177318
0 days 00:00:55.160000	0.186077
0 days 00:00:55.170000	0.196963
0 days 00:00:55.180000	0.22008200000000003
0 days 00:00:55.190000	0.24370999999999998
0 days 00:00:55.200000	0.25572
0 days 00:00:55.210000	0.269687
0 days 00:00:55.220000	0.267356
0 days 00:00:55.230000	0.27436900000000003
0 days 00:00:55.240000	0.28231300000000004
0 days 00:00:55.250000	0.293558
0 days 00:00:55.260000	0.295838
0 days 00:00:55.270000	0.30509200000000003
0 days 00:00:55.280000	0.311839
0 days 00:00:55.290000	0.318745
0 days 00:00:55.300000	0.299147
0 days 00:00:55.310000	0.23202399999999998
0 days 00:00:55.320000	0.10993599999999999
0 days 00:00:55.330000	0.06356200000000001
0 days 00:00:55.340000	0.137441
0 days 00:00:55.350000	0.19758499999999998
0 days 00:00:55.360000	0.165699
0 days 00:00:55.370000	0.049533
0 days 00:00:55.380000	-0.146739
0 days 00:00:55.390000	-0.355013
0 days 00:00:55.400000	-0.48307700000000003
0 days 00:00:55.410000	-0.45200200000000007
0 days 00:00:55.420000	-0.363408
0 days 00:00:55.430000	-0.356605
0 days 00:00:55.440000	-0.41518999999999995
0 days 00:00:55.450000	-0.43893000000000004
0 days 00:00:55.460000	-0.446788
0 days 00:00:55.470000	-0.45877299999999993
0 days 00:00:55.480000	-0.439988
0 days 00:00:55.490000	-0.396136
0 days 00:00:55.500000	-0.306913
0 days 00:00:55.510000	-0.170061
0 days 00:00:55.520000	-0.046418
0 days 00:00:55.530000	0.040246
0 days 00:00:55.540000	0.116264
0 days 00:00:55.550000	0.198659
0 days 00:00:55.560000	0.264052
0 days 00:00:55.570000	0.313695
0 days 00:00:55.580000	0.371463
0 days 00:00:55.590000	0.418307
0 days 00:00:55.600000	0.43896199999999996
0 days 00:00:55.610000	0.42400600000000005
0 days 00:00:55.620000	0.403606
0 days 00:00:55.630000	0.38792
0 days 00:00:55.640000	0.372263
0 days 00:00:55.650000	0.372754
0 days 00:00:55.660000	0.372219
0 days 00:00:55.670000	0.387785
0 days 00:00:55.680000	0.402233
0 days 00:00:55.690000	0.41085200000000005
0 days 00:00:55.700000	0.418789
0 days 00:00:55.710000	0.41457
0 days 00:00:55.720000	0.396882
0 days 00:00:55.730000	0.392584
0 days 00:00:55.740000	0.40065500000000004
0 days 00:00:55.750000	0.395931
0 days 00:00:55.760000	0.38121900000000003
0 days 00:00:55.770000	0.35390900000000003
0 days 00:00:55.780000	0.293903
0 days 00:00:55.790000	0.206484
0 days 00:00:55.800000	0.02327
0 days 00:00:55.810000	-1.146576
0 days 00:00:55.820000	-1.4976530000000001
0 days 00:00:55.830000	-1.347612
0 days 00:00:55.840000	-0.36482600000000004
0 days 00:00:55.850000	-0.598414
0 days 00:00:55.860000	-0.402092
0 days 00:00:55.870000	-0.292333
0 days 00:00:55.880000	-0.203752
0 days 00:00:55.890000	-0.105682
0 days 00:00:55.900000	-0.015844
0 days 00:00:55.910000	0.034245
0 days 00:00:55.920000	0.042147000000000004
0 days 00:00:55.930000	0.014262
0 days 00:00:55.940000	-0.028886000000000002
0 days 00:00:55.950000	-0.058819
0 days 00:00:55.960000	-0.07959400000000001
0 days 00:00:55.970000	-0.080897
0 days 00:00:55.980000	-0.070913
0 days 00:00:55.990000	-0.058008000000000004
0 days 00:00:56	-0.038785
0 days 00:00:56.010000	-0.025134
0 days 00:00:56.020000	-0.019658000000000002
0 days 00:00:56.030000	-0.02737
0 days 00:00:56.040000	-0.021307
0 days 00:00:56.050000	-0.020297
0 days 00:00:56.060000	-0.019755
0 days 00:00:56.070000	-0.018637
0 days 00:00:56.080000	-0.015381
0 days 00:00:56.090000	-0.011961
0 days 00:00:56.100000	0.000148
0 days 00:00:56.110000	0.007981
0 days 00:00:56.120000	0.019114
0 days 00:00:56.130000	0.034053
0 days 00:00:56.140000	0.039249
0 days 00:00:56.150000	0.04962
0 days 00:00:56.160000	0.06250700000000001
0 days 00:00:56.170000	0.069641
0 days 00:00:56.180000	0.068165
0 days 00:00:56.190000	0.064652
0 days 00:00:56.200000	0.0618
0 days 00:00:56.210000	0.05218
0 days 00:00:56.220000	0.047359
0 days 00:00:56.230000	0.038484
0 days 00:00:56.240000	0.036857
0 days 00:00:56.250000	0.033749
0 days 00:00:56.260000	0.031112
0 days 00:00:56.270000	0.0266
0 days 00:00:56.280000	0.022165999999999998
0 days 00:00:56.290000	0.01828
0 days 00:00:56.300000	0.009096
0 days 00:00:56.310000	0.005525
0 days 00:00:56.320000	0.009212
0 days 00:00:56.330000	0.016031999999999998
0 days 00:00:56.340000	0.028083999999999998
0 days 00:00:56.350000	0.043188
0 days 00:00:56.360000	0.035209
0 days 00:00:56.370000	0.029483
0 days 00:00:56.380000	0.021154
0 days 00:00:56.390000	0.024708
0 days 00:00:56.400000	0.010806
0 days 00:00:56.410000	-0.013479
0 days 00:00:56.420000	-0.033139999999999996
0 days 00:00:56.430000	-0.06340499999999999
0 days 00:00:56.440000	-0.106197
0 days 00:00:56.450000	-0.167903
0 days 00:00:56.460000	-0.24993600000000002
0 days 00:00:56.470000	-0.379496
0 days 00:00:56.480000	-0.5292899999999999
0 days 00:00:56.490000	-0.707887
0 days 00:00:56.500000	-0.910135
0 days 00:00:56.510000	-1.117504
0 days 00:00:56.520000	-1.324608
0 days 00:00:56.530000	-1.521288
0 days 00:00:56.540000	-1.720653
0 days 00:00:56.550000	-1.9367439999999998
0 days 00:00:56.560000	-2.145104
0 days 00:00:56.570000	-2.254939
0 days 00:00:56.580000	-2.287116
0 days 00:00:56.590000	-2.250857
0 days 00:00:56.600000	-2.099699
0 days 00:00:56.610000	-1.883025
0 days 00:00:56.620000	-1.656375
0 days 00:00:56.630000	-1.431467
0 days 00:00:56.640000	-1.1492799999999999
0 days 00:00:56.650000	-0.824099
0 days 00:00:56.660000	-0.473354
0 days 00:00:56.670000	-0.016523
0 days 00:00:56.680000	0.47532700000000006
0 days 00:00:56.690000	1.062734
0 days 00:00:56.700000	1.092702
0 days 00:00:56.710000	0.90846
0 days 00:00:56.720000	0.880547
0 days 00:00:56.730000	0.9552790000000001
0 days 00:00:56.740000	0.995944
0 days 00:00:56.750000	0.993608
0 days 00:00:56.760000	0.979252
0 days 00:00:56.770000	1.002731
0 days 00:00:56.780000	1.025669
0 days 00:00:56.790000	1.049854
0 days 00:00:56.800000	1.111054
0 days 00:00:56.810000	1.214726
0 days 00:00:56.820000	1.343767
0 days 00:00:56.830000	1.469897
0 days 00:00:56.840000	1.5430620000000002
0 days 00:00:56.850000	1.580092
0 days 00:00:56.860000	1.580379
0 days 00:00:56.870000	1.568184
0 days 00:00:56.880000	1.550362
0 days 00:00:56.890000	1.543979
0 days 00:00:56.900000	1.548265
0 days 00:00:56.910000	1.567237
0 days 00:00:56.920000	1.621413
0 days 00:00:56.930000	1.717366
0 days 00:00:56.940000	1.826499
0 days 00:00:56.950000	1.897966
0 days 00:00:56.960000	1.916216
0 days 00:00:56.970000	1.892675
0 days 00:00:56.980000	1.8158900000000002
0 days 00:00:56.990000	1.707209
0 days 00:00:57	1.573896
0 days 00:00:57.010000	1.424112
0 days 00:00:57.020000	1.231754
0 days 00:00:57.030000	0.9950540000000001
0 days 00:00:57.040000	0.742436
0 days 00:00:57.050000	0.499641
0 days 00:00:57.060000	0.25878
0 days 00:00:57.070000	0.02696
0 days 00:00:57.080000	-0.13549
0 days 00:00:57.090000	-0.240948
0 days 00:00:57.100000	-0.312335
0 days 00:00:57.110000	-0.323531
0 days 00:00:57.120000	-0.306289
0 days 00:00:57.130000	-0.278471
0 days 00:00:57.140000	-0.248282
0 days 00:00:57.150000	-0.682824
0 days 00:00:57.160000	-1.031599
0 days 00:00:57.170000	-0.902542
0 days 00:00:57.180000	-0.8411569999999999
0 days 00:00:57.190000	-1.111205
0 days 00:00:57.200000	-1.2941799999999999
0 days 00:00:57.210000	-1.2841879999999999
0 days 00:00:57.220000	-1.230621
0 days 00:00:57.230000	-1.176251
0 days 00:00:57.240000	-1.129466
0 days 00:00:57.250000	-1.1267399999999999
0 days 00:00:57.260000	-1.1263450000000002
0 days 00:00:57.270000	-1.0972959999999998
0 days 00:00:57.280000	-1.052684
0 days 00:00:57.290000	-1.0000069999999999
0 days 00:00:57.300000	-0.961528
0 days 00:00:57.310000	-0.9582870000000001
0 days 00:00:57.320000	-0.9670030000000001
0 days 00:00:57.330000	-0.941464
0 days 00:00:57.340000	-0.768146
0 days 00:00:57.350000	-0.687711
0 days 00:00:57.360000	-0.620508
0 days 00:00:57.370000	-0.484703
0 days 00:00:57.380000	-0.39339
0 days 00:00:57.390000	-0.301489
0 days 00:00:57.400000	-0.228106
0 days 00:00:57.410000	-0.152338
0 days 00:00:57.420000	-0.09836
0 days 00:00:57.430000	-0.057212
0 days 00:00:57.440000	-0.032983
0 days 00:00:57.450000	-0.014962
0 days 00:00:57.460000	-0.007059
0 days 00:00:57.470000	-0.018695
0 days 00:00:57.480000	-0.026169
0 days 00:00:57.490000	-0.030177
0 days 00:00:57.500000	-0.039162
0 days 00:00:57.510000	-0.05022
0 days 00:00:57.520000	-0.059217
0 days 00:00:57.530000	-0.059271000000000004
0 days 00:00:57.540000	-0.056066
0 days 00:00:57.550000	-0.053898
0 days 00:00:57.560000	-0.046988999999999996
0 days 00:00:57.570000	-0.041641000000000004
0 days 00:00:57.580000	-0.040293999999999996
0 days 00:00:57.590000	-0.031415
0 days 00:00:57.600000	-0.021695
0 days 00:00:57.610000	-0.010052
0 days 00:00:57.620000	-0.002008
0 days 00:00:57.630000	0.003479
0 days 00:00:57.640000	0.010862
0 days 00:00:57.650000	0.015637
0 days 00:00:57.660000	0.021647
0 days 00:00:57.670000	0.024880000000000003
0 days 00:00:57.680000	0.025197999999999998
0 days 00:00:57.690000	0.025813
0 days 00:00:57.700000	0.023190000000000002
0 days 00:00:57.710000	0.02521
0 days 00:00:57.720000	0.016797
0 days 00:00:57.730000	0.014237999999999999
0 days 00:00:57.740000	0.006364
0 days 00:00:57.750000	0.002949
0 days 00:00:57.760000	-0.0008300000000000001
0 days 00:00:57.770000	-0.002534
0 days 00:00:57.780000	-0.000129
0 days 00:00:57.790000	-0.005279
0 days 00:00:57.800000	-0.00148
0 days 00:00:57.810000	-0.0011359999999999999
0 days 00:00:57.820000	-0.004214
0 days 00:00:57.830000	-0.000584
0 days 00:00:57.840000	0.0035600000000000002
0 days 00:00:57.850000	0.008054
0 days 00:00:57.860000	0.013912
0 days 00:00:57.870000	0.017379
0 days 00:00:57.880000	0.01665
0 days 00:00:57.890000	0.021679
0 days 00:00:57.900000	0.020106
0 days 00:00:57.910000	0.028694
0 days 00:00:57.920000	0.035877
0 days 00:00:57.930000	0.041147
0 days 00:00:57.940000	0.0477
0 days 00:00:57.950000	0.052608
0 days 00:00:57.960000	0.056559000000000005
0 days 00:00:57.970000	0.058419000000000006
0 days 00:00:57.980000	0.0554
0 days 00:00:57.990000	0.057244
0 days 00:00:58	0.05946
0 days 00:00:58.010000	0.062334
0 days 00:00:58.020000	0.066957
0 days 00:00:58.030000	0.078075
0 days 00:00:58.040000	0.076689
0 days 00:00:58.050000	0.085811
0 days 00:00:58.060000	0.08542000000000001
0 days 00:00:58.070000	0.086623
0 days 00:00:58.080000	0.085089
0 days 00:00:58.090000	0.080136
0 days 00:00:58.100000	0.07697799999999999
0 days 00:00:58.110000	0.07676799999999999
0 days 00:00:58.120000	0.076093
0 days 00:00:58.130000	0.076272
0 days 00:00:58.140000	0.07072
0 days 00:00:58.150000	0.068052
0 days 00:00:58.160000	0.075998
0 days 00:00:58.170000	0.08226599999999999
0 days 00:00:58.180000	0.089398
0 days 00:00:58.190000	0.10823499999999998
0 days 00:00:58.200000	0.145624
0 days 00:00:58.210000	0.160485
0 days 00:00:58.220000	0.169705
0 days 00:00:58.230000	0.18801600000000002
0 days 00:00:58.240000	0.218781
0 days 00:00:58.250000	0.233335
0 days 00:00:58.260000	0.239213
0 days 00:00:58.270000	0.259015
0 days 00:00:58.280000	0.290931
0 days 00:00:58.290000	0.31449
0 days 00:00:58.300000	0.337675
0 days 00:00:58.310000	0.368492
0 days 00:00:58.320000	0.405669
0 days 00:00:58.330000	0.430511
0 days 00:00:58.340000	0.457241
0 days 00:00:58.350000	0.446449
0 days 00:00:58.360000	0.42507399999999995
0 days 00:00:58.370000	0.36435
0 days 00:00:58.380000	0.279134
0 days 00:00:58.390000	0.21374400000000002
0 days 00:00:58.400000	0.151633
0 days 00:00:58.410000	0.075036
0 days 00:00:58.420000	-0.023587
0 days 00:00:58.430000	-0.131168
0 days 00:00:58.440000	-0.272921
0 days 00:00:58.450000	-0.399311
0 days 00:00:58.460000	-0.5075270000000001
0 days 00:00:58.470000	-0.643795
0 days 00:00:58.480000	-0.799802
0 days 00:00:58.490000	-0.937264
0 days 00:00:58.500000	-1.0463790000000002
0 days 00:00:58.510000	-1.148448
0 days 00:00:58.520000	-1.125536
0 days 00:00:58.530000	-0.661267
0 days 00:00:58.540000	-0.808244
0 days 00:00:58.550000	-0.799342
0 days 00:00:58.560000	-0.7678010000000001
0 days 00:00:58.570000	-0.7060029999999999
0 days 00:00:58.580000	-0.674906
0 days 00:00:58.590000	-0.664855
0 days 00:00:58.600000	-0.664532
0 days 00:00:58.610000	-0.662176
0 days 00:00:58.620000	-0.641058
0 days 00:00:58.630000	-0.611099
0 days 00:00:58.640000	-0.620166
0 days 00:00:58.650000	-0.591567
0 days 00:00:58.660000	-0.507071
0 days 00:00:58.670000	-0.43234300000000003
0 days 00:00:58.680000	-0.288499
0 days 00:00:58.690000	-0.11087000000000001
0 days 00:00:58.700000	0.04325
0 days 00:00:58.710000	0.23087600000000003
0 days 00:00:58.720000	0.429112
0 days 00:00:58.730000	0.6028220000000001
0 days 00:00:58.740000	0.71613
0 days 00:00:58.750000	0.7592
0 days 00:00:58.760000	0.76779
0 days 00:00:58.770000	0.7530819999999999
0 days 00:00:58.780000	0.706272
0 days 00:00:58.790000	0.626706
0 days 00:00:58.800000	0.543823
0 days 00:00:58.810000	0.444367
0 days 00:00:58.820000	0.34677800000000003
0 days 00:00:58.830000	0.261817
0 days 00:00:58.840000	0.206263
0 days 00:00:58.850000	0.196515
0 days 00:00:58.860000	0.23547800000000002
0 days 00:00:58.870000	0.306829
0 days 00:00:58.880000	0.385318
0 days 00:00:58.890000	0.45101099999999994
0 days 00:00:58.900000	0.506682
0 days 00:00:58.910000	0.51852
0 days 00:00:58.920000	0.43653500000000006
0 days 00:00:58.930000	0.391546
0 days 00:00:58.940000	1.5934409999999999
0 days 00:00:58.950000	0.12447899999999999
0 days 00:00:58.960000	0.055242999999999993
0 days 00:00:58.970000	-0.15917
0 days 00:00:58.980000	-0.21161799999999997
0 days 00:00:58.990000	-0.373933
0 days 00:00:59	-0.423885
0 days 00:00:59.010000	-0.37656
0 days 00:00:59.020000	-0.266714
0 days 00:00:59.030000	-0.12468399999999999
0 days 00:00:59.040000	-0.016949000000000002
0 days 00:00:59.050000	0.039689
0 days 00:00:59.060000	0.042102999999999995
0 days 00:00:59.070000	0.005592
0 days 00:00:59.080000	-0.030161
0 days 00:00:59.090000	-0.057141
0 days 00:00:59.100000	-0.048561
0 days 00:00:59.110000	-0.018696
0 days 00:00:59.120000	0.015461
0 days 00:00:59.130000	0.037965
0 days 00:00:59.140000	0.047823000000000004
0 days 00:00:59.150000	0.027358999999999998
0 days 00:00:59.160000	-0.000231
0 days 00:00:59.170000	-0.035422
0 days 00:00:59.180000	-0.052190999999999994
0 days 00:00:59.190000	-0.053318
0 days 00:00:59.200000	-0.049611
0 days 00:00:59.210000	-0.04471
0 days 00:00:59.220000	-0.038398
0 days 00:00:59.230000	-0.031698000000000004
0 days 00:00:59.240000	-0.023198
0 days 00:00:59.250000	-0.013462
0 days 00:00:59.260000	-0.002916
0 days 00:00:59.270000	0.0019579999999999997
0 days 00:00:59.280000	0.010440999999999999
0 days 00:00:59.290000	0.011256
0 days 00:00:59.300000	0.014278
0 days 00:00:59.310000	0.02056
0 days 00:00:59.320000	0.022552000000000003
0 days 00:00:59.330000	0.021537999999999998
0 days 00:00:59.340000	0.021127
0 days 00:00:59.350000	0.012190000000000001
0 days 00:00:59.360000	0.005711
0 days 00:00:59.370000	-0.004822
0 days 00:00:59.380000	-0.016349000000000002
0 days 00:00:59.390000	-0.013297999999999999
0 days 00:00:59.400000	-0.017126
0 days 00:00:59.410000	-0.007198
0 days 00:00:59.420000	0.007411
0 days 00:00:59.430000	0.017131
0 days 00:00:59.440000	0.025851999999999997
0 days 00:00:59.450000	0.034766000000000005
0 days 00:00:59.460000	0.043687000000000004
0 days 00:00:59.470000	0.05282100000000001
0 days 00:00:59.480000	0.059099
0 days 00:00:59.490000	0.071478
0 days 00:00:59.500000	0.074568
0 days 00:00:59.510000	0.085954
0 days 00:00:59.520000	0.087801
0 days 00:00:59.530000	0.08702
0 days 00:00:59.540000	0.079586
0 days 00:00:59.550000	0.07778099999999999
0 days 00:00:59.560000	0.068674
0 days 00:00:59.570000	0.06302100000000001
0 days 00:00:59.580000	0.053970000000000004
0 days 00:00:59.590000	0.039868
0 days 00:00:59.600000	0.02525
0 days 00:00:59.610000	0.017647
0 days 00:00:59.620000	0.008876
0 days 00:00:59.630000	0.0056560000000000004
0 days 00:00:59.640000	-0.0052450000000000005
0 days 00:00:59.650000	-0.061612
0 days 00:00:59.660000	-0.14541099999999998
0 days 00:00:59.670000	-0.179849
0 days 00:00:59.680000	-0.23313899999999999
0 days 00:00:59.690000	-0.32527
0 days 00:00:59.700000	-0.401588
0 days 00:00:59.710000	-0.478049
0 days 00:00:59.720000	-0.560577
0 days 00:00:59.730000	-0.645045
0 days 00:00:59.740000	-0.745494
0 days 00:00:59.750000	-0.857258
0 days 00:00:59.760000	-0.9846290000000001
0 days 00:00:59.770000	-1.112415
0 days 00:00:59.780000	-1.250669
0 days 00:00:59.790000	-1.377726
0 days 00:00:59.800000	-1.4983899999999999
0 days 00:00:59.810000	-1.615879
0 days 00:00:59.820000	-1.7728669999999997
0 days 00:00:59.830000	-1.909888
0 days 00:00:59.840000	-1.961889
0 days 00:00:59.850000	-1.976952
0 days 00:00:59.860000	-1.963173
0 days 00:00:59.870000	-1.9285830000000002
0 days 00:00:59.880000	-1.85265
0 days 00:00:59.890000	-1.74355
0 days 00:00:59.900000	-1.611793
0 days 00:00:59.910000	-1.472277
0 days 00:00:59.920000	-1.307964
0 days 00:00:59.930000	-1.106753
0 days 00:00:59.940000	-0.8575809999999999
0 days 00:00:59.950000	-0.534274
0 days 00:00:59.960000	0.099391
0 days 00:00:59.970000	1.076044
0 days 00:00:59.980000	1.960751
0 days 00:00:59.990000	2.264177
0 days 00:01:00	2.3811150000000003
0 days 00:01:00.010000	2.5217169999999998
0 days 00:01:00.020000	2.562445
0 days 00:01:00.030000	2.471904
0 days 00:01:00.040000	2.299975
0 days 00:01:00.050000	2.0838650000000003
0 days 00:01:00.060000	1.8685060000000002
0 days 00:01:00.070000	1.615245
0 days 00:01:00.080000	1.361217
0 days 00:01:00.090000	1.171292
0 days 00:01:00.100000	1.083689
0 days 00:01:00.110000	1.062575
0 days 00:01:00.120000	1.061416
0 days 00:01:00.130000	1.106161
0 days 00:01:00.140000	1.215727
0 days 00:01:00.150000	1.3226799999999999
0 days 00:01:00.160000	1.388101
0 days 00:01:00.170000	1.416941
0 days 00:01:00.180000	1.40333
0 days 00:01:00.190000	1.348576
0 days 00:01:00.200000	1.27237
0 days 00:01:00.210000	1.1907889999999999
0 days 00:01:00.220000	1.11874
0 days 00:01:00.230000	1.056072
0 days 00:01:00.240000	0.9961399999999999
0 days 00:01:00.250000	0.9463799999999999
0 days 00:01:00.260000	0.896596
0 days 00:01:00.270000	0.847567
0 days 00:01:00.280000	0.8421049999999999
0 days 00:01:00.290000	0.83914
0 days 00:01:00.300000	0.804662
0 days 00:01:00.310000	0.757512
0 days 00:01:00.320000	0.6996140000000001
0 days 00:01:00.330000	0.616873
0 days 00:01:00.340000	0.49158
0 days 00:01:00.350000	0.33935
0 days 00:01:00.360000	0.194237
0 days 00:01:00.370000	0.060196000000000006
0 days 00:01:00.380000	-0.072
0 days 00:01:00.390000	-0.19609000000000001
0 days 00:01:00.400000	-0.2978
0 days 00:01:00.410000	-0.351637
0 days 00:01:00.420000	-0.389214
0 days 00:01:00.430000	-0.581908
0 days 00:01:00.440000	-1.1523
0 days 00:01:00.450000	-1.31502
0 days 00:01:00.460000	-1.397635
0 days 00:01:00.470000	-1.472586
0 days 00:01:00.480000	-1.647009
0 days 00:01:00.490000	-1.635865
0 days 00:01:00.500000	-1.524599
0 days 00:01:00.510000	-1.409234
0 days 00:01:00.520000	-1.323707
0 days 00:01:00.530000	-1.29911
0 days 00:01:00.540000	-1.2835239999999999
0 days 00:01:00.550000	-1.250159
0 days 00:01:00.560000	-1.134185
0 days 00:01:00.570000	-0.856771
0 days 00:01:00.580000	-0.700095
0 days 00:01:00.590000	-0.632516
0 days 00:01:00.600000	-0.48255600000000004
0 days 00:01:00.610000	-0.22301500000000002
0 days 00:01:00.620000	-0.245721
0 days 00:01:00.630000	-0.21881399999999998
0 days 00:01:00.640000	-0.176761
0 days 00:01:00.650000	-0.153695
0 days 00:01:00.660000	-0.143476
0 days 00:01:00.670000	-0.136707
0 days 00:01:00.680000	-0.119054
0 days 00:01:00.690000	-0.099017
0 days 00:01:00.700000	-0.0849
0 days 00:01:00.710000	-0.075999
0 days 00:01:00.720000	-0.07017799999999999
0 days 00:01:00.730000	-0.068391
0 days 00:01:00.740000	-0.06776900000000001
0 days 00:01:00.750000	-0.062322
0 days 00:01:00.760000	-0.059766
0 days 00:01:00.770000	-0.047179
0 days 00:01:00.780000	-0.048486
0 days 00:01:00.790000	-0.039902
0 days 00:01:00.800000	-0.034926
0 days 00:01:00.810000	-0.032748
0 days 00:01:00.820000	-0.032721
0 days 00:01:00.830000	-0.028196
0 days 00:01:00.840000	-0.033951
0 days 00:01:00.850000	-0.033499
0 days 00:01:00.860000	-0.037717
0 days 00:01:00.870000	-0.038678
0 days 00:01:00.880000	-0.036794
0 days 00:01:00.890000	-0.037567
0 days 00:01:00.900000	-0.030813999999999998
0 days 00:01:00.910000	-0.024237
0 days 00:01:00.920000	-0.020028
0 days 00:01:00.930000	-0.015641
0 days 00:01:00.940000	-0.017063
0 days 00:01:00.950000	-0.02055
0 days 00:01:00.960000	-0.023624000000000003
0 days 00:01:00.970000	-0.024567
0 days 00:01:00.980000	-0.031127999999999996
0 days 00:01:00.990000	-0.028582999999999997
0 days 00:01:01	-0.031595
0 days 00:01:01.010000	-0.028408999999999997
0 days 00:01:01.020000	-0.026573000000000003
0 days 00:01:01.030000	-0.021728
0 days 00:01:01.040000	-0.018124
0 days 00:01:01.050000	-0.007670000000000001
0 days 00:01:01.060000	-0.002768
0 days 00:01:01.070000	0.0063950000000000005
0 days 00:01:01.080000	0.009645
0 days 00:01:01.090000	0.021131
0 days 00:01:01.100000	0.018961000000000002
0 days 00:01:01.110000	0.022645
0 days 00:01:01.120000	0.017394
0 days 00:01:01.130000	0.020603
0 days 00:01:01.140000	0.021384999999999998
0 days 00:01:01.150000	0.025536
0 days 00:01:01.160000	0.024746
0 days 00:01:01.170000	0.023821000000000002
0 days 00:01:01.180000	0.026077999999999997
0 days 00:01:01.190000	0.025786
0 days 00:01:01.200000	0.025541
0 days 00:01:01.210000	0.023408
0 days 00:01:01.220000	0.021217
0 days 00:01:01.230000	0.022949
0 days 00:01:01.240000	0.027864
0 days 00:01:01.250000	0.030261
0 days 00:01:01.260000	0.031423
0 days 00:01:01.270000	0.034981
0 days 00:01:01.280000	0.039122000000000004
0 days 00:01:01.290000	0.040431
0 days 00:01:01.300000	0.042372
0 days 00:01:01.310000	0.050907
0 days 00:01:01.320000	0.059288
0 days 00:01:01.330000	0.063903
0 days 00:01:01.340000	0.06732300000000001
0 days 00:01:01.350000	0.072838
0 days 00:01:01.360000	0.075165
0 days 00:01:01.370000	0.07256900000000001
0 days 00:01:01.380000	0.074528
0 days 00:01:01.390000	0.069899
0 days 00:01:01.400000	0.063604
0 days 00:01:01.410000	0.057138
0 days 00:01:01.420000	0.035834
0 days 00:01:01.430000	0.019449
0 days 00:01:01.440000	0.01135
0 days 00:01:01.450000	0.009136
0 days 00:01:01.460000	-0.003636
0 days 00:01:01.470000	-0.030949
0 days 00:01:01.480000	-0.046583
0 days 00:01:01.490000	-0.05581799999999999
0 days 00:01:01.500000	-0.065857
0 days 00:01:01.510000	-0.076975
0 days 00:01:01.520000	-0.081317
0 days 00:01:01.530000	-0.089887
0 days 00:01:01.540000	-0.107197
0 days 00:01:01.550000	-0.141711
0 days 00:01:01.560000	-0.23738
0 days 00:01:01.570000	-0.33772800000000003
0 days 00:01:01.580000	-0.444125
0 days 00:01:01.590000	-0.576386
0 days 00:01:01.600000	-0.709379
0 days 00:01:01.610000	-0.8457479999999999
0 days 00:01:01.620000	-0.994216
0 days 00:01:01.630000	-1.136588
0 days 00:01:01.640000	-1.277773
0 days 00:01:01.650000	-1.428317
0 days 00:01:01.660000	-1.597963
0 days 00:01:01.670000	-1.689195
0 days 00:01:01.680000	-1.737486
0 days 00:01:01.690000	-1.766152
0 days 00:01:01.700000	-1.793873
0 days 00:01:01.710000	-1.8146930000000001
0 days 00:01:01.720000	-1.7985380000000002
0 days 00:01:01.730000	-1.752056
0 days 00:01:01.740000	-1.691432
0 days 00:01:01.750000	-1.6013469999999999
0 days 00:01:01.760000	-1.489947
0 days 00:01:01.770000	-1.358236
0 days 00:01:01.780000	-1.198461
0 days 00:01:01.790000	-1.01939
0 days 00:01:01.800000	-0.8107800000000001
0 days 00:01:01.810000	-0.592137
0 days 00:01:01.820000	-0.386711
0 days 00:01:01.830000	-0.126503
0 days 00:01:01.840000	0.414393
0 days 00:01:01.850000	1.281413
0 days 00:01:01.860000	2.507248
0 days 00:01:01.870000	3.3290629999999997
0 days 00:01:01.880000	3.451564
0 days 00:01:01.890000	3.324881
0 days 00:01:01.900000	3.2093409999999998
0 days 00:01:01.910000	3.018555
0 days 00:01:01.920000	2.690369
0 days 00:01:01.930000	2.162873
0 days 00:01:01.940000	1.646375
0 days 00:01:01.950000	1.286988
0 days 00:01:01.960000	1.034659
0 days 00:01:01.970000	0.8395530000000001
0 days 00:01:01.980000	0.720078
0 days 00:01:01.990000	0.6940569999999999
0 days 00:01:02	0.719808
0 days 00:01:02.010000	0.765461
0 days 00:01:02.020000	0.86174
0 days 00:01:02.030000	1.040139
0 days 00:01:02.040000	1.236285
0 days 00:01:02.050000	1.369173
0 days 00:01:02.060000	1.442238
0 days 00:01:02.070000	1.476639
0 days 00:01:02.080000	1.498893
0 days 00:01:02.090000	1.504859
0 days 00:01:02.100000	1.516343
0 days 00:01:02.110000	1.513742
0 days 00:01:02.120000	1.48104
0 days 00:01:02.130000	1.433902
0 days 00:01:02.140000	1.364586
0 days 00:01:02.150000	1.28748
0 days 00:01:02.160000	1.192595
0 days 00:01:02.170000	1.07444
0 days 00:01:02.180000	0.930299
0 days 00:01:02.190000	0.772942
0 days 00:01:02.200000	0.605085
0 days 00:01:02.210000	0.418182
0 days 00:01:02.220000	0.22307600000000002
0 days 00:01:02.230000	0.017209000000000002
0 days 00:01:02.240000	-0.181557
0 days 00:01:02.250000	-0.358629
0 days 00:01:02.260000	-0.494123
0 days 00:01:02.270000	-0.605753
0 days 00:01:02.280000	-0.684375
0 days 00:01:02.290000	-0.728881
0 days 00:01:02.300000	-0.742078
0 days 00:01:02.310000	-0.737189
0 days 00:01:02.320000	-0.756117
0 days 00:01:02.330000	-0.907185
0 days 00:01:02.340000	-1.052827
0 days 00:01:02.350000	-1.5118260000000001
0 days 00:01:02.360000	-1.6857810000000002
0 days 00:01:02.370000	-1.731585
0 days 00:01:02.380000	-1.698243
0 days 00:01:02.390000	-1.57762
0 days 00:01:02.400000	-1.430239
0 days 00:01:02.410000	-1.33936
0 days 00:01:02.420000	-1.335911
0 days 00:01:02.430000	-1.316042
0 days 00:01:02.440000	-1.286248
0 days 00:01:02.450000	-1.195317
0 days 00:01:02.460000	-0.929791
0 days 00:01:02.470000	-0.726679
0 days 00:01:02.480000	-0.538704
0 days 00:01:02.490000	-0.312913
0 days 00:01:02.500000	-0.244027
0 days 00:01:02.510000	-0.1941
0 days 00:01:02.520000	-0.16142
0 days 00:01:02.530000	-0.141679
0 days 00:01:02.540000	-0.128247
0 days 00:01:02.550000	-0.124948
0 days 00:01:02.560000	-0.11416
0 days 00:01:02.570000	-0.102103
0 days 00:01:02.580000	-0.084484
0 days 00:01:02.590000	-0.063485
0 days 00:01:02.600000	-0.03915
0 days 00:01:02.610000	-0.017856999999999998
0 days 00:01:02.620000	0.005029
0 days 00:01:02.630000	0.018335
0 days 00:01:02.640000	0.036426
0 days 00:01:02.650000	0.045493
0 days 00:01:02.660000	0.046008999999999994
0 days 00:01:02.670000	0.037931
0 days 00:01:02.680000	0.020324000000000002
0 days 00:01:02.690000	0.012758
0 days 00:01:02.700000	-0.001192
0 days 00:01:02.710000	-0.009115
0 days 00:01:02.720000	-0.017657
0 days 00:01:02.730000	-0.019163999999999997
0 days 00:01:02.740000	-0.018515
0 days 00:01:02.750000	-0.019384000000000002
0 days 00:01:02.760000	-0.008679000000000001
0 days 00:01:02.770000	-0.0013800000000000002
0 days 00:01:02.780000	0.000769
0 days 00:01:02.790000	0.011706999999999999
0 days 00:01:02.800000	0.016609
0 days 00:01:02.810000	0.021765
0 days 00:01:02.820000	0.026162
0 days 00:01:02.830000	0.021256
0 days 00:01:02.840000	0.022643
0 days 00:01:02.850000	0.019875
0 days 00:01:02.860000	0.018361000000000002
0 days 00:01:02.870000	0.016354
0 days 00:01:02.880000	0.015855
0 days 00:01:02.890000	0.018885
0 days 00:01:02.900000	0.026573000000000003
0 days 00:01:02.910000	0.031119
0 days 00:01:02.920000	0.040702999999999996
0 days 00:01:02.930000	0.038958
0 days 00:01:02.940000	0.043128
0 days 00:01:02.950000	0.046038
0 days 00:01:02.960000	0.042910000000000004
0 days 00:01:02.970000	0.04243
0 days 00:01:02.980000	0.044722000000000005
0 days 00:01:02.990000	0.041252
0 days 00:01:03	0.036466000000000005
0 days 00:01:03.010000	0.031045999999999997
0 days 00:01:03.020000	0.027391000000000002
0 days 00:01:03.030000	0.018324
0 days 00:01:03.040000	0.015774
0 days 00:01:03.050000	0.015772
0 days 00:01:03.060000	0.01816
0 days 00:01:03.070000	0.018144999999999998
0 days 00:01:03.080000	0.021189
0 days 00:01:03.090000	0.022289
0 days 00:01:03.100000	0.024662
0 days 00:01:03.110000	0.032981
0 days 00:01:03.120000	0.038543
0 days 00:01:03.130000	0.045972000000000006
0 days 00:01:03.140000	0.054314
0 days 00:01:03.150000	0.064524
0 days 00:01:03.160000	0.06229
0 days 00:01:03.170000	0.052287
0 days 00:01:03.180000	0.049477
0 days 00:01:03.190000	0.068255
0 days 00:01:03.200000	0.057125999999999996
0 days 00:01:03.210000	0.03422
0 days 00:01:03.220000	0.018169
0 days 00:01:03.230000	4.1e-05
0 days 00:01:03.240000	-0.018261000000000003
0 days 00:01:03.250000	-0.028667
0 days 00:01:03.260000	-0.039820999999999995
0 days 00:01:03.270000	-0.05276599999999999
0 days 00:01:03.280000	-0.073151
0 days 00:01:03.290000	-0.10069199999999999
0 days 00:01:03.300000	-0.14005399999999998
0 days 00:01:03.310000	-0.191648
0 days 00:01:03.320000	-0.276519
0 days 00:01:03.330000	-0.394525
0 days 00:01:03.340000	-0.538674
0 days 00:01:03.350000	-0.6893279999999999
0 days 00:01:03.360000	-0.854658
0 days 00:01:03.370000	-1.027591
0 days 00:01:03.380000	-1.188688
0 days 00:01:03.390000	-1.332908
0 days 00:01:03.400000	-1.462315
0 days 00:01:03.410000	-1.57885
0 days 00:01:03.420000	-1.678418
0 days 00:01:03.430000	-1.7724349999999998
0 days 00:01:03.440000	-1.823074
0 days 00:01:03.450000	-1.8409389999999999
0 days 00:01:03.460000	-1.8577669999999997
0 days 00:01:03.470000	-1.821627
0 days 00:01:03.480000	-1.724633
0 days 00:01:03.490000	-1.5667870000000002
0 days 00:01:03.500000	-1.384069
0 days 00:01:03.510000	-1.190476
0 days 00:01:03.520000	-0.991617
0 days 00:01:03.530000	-0.756313
0 days 00:01:03.540000	-0.47871
0 days 00:01:03.550000	-0.175146
0 days 00:01:03.560000	0.332154
0 days 00:01:03.570000	0.997295
0 days 00:01:03.580000	1.8386080000000002
0 days 00:01:03.590000	2.774506
0 days 00:01:03.600000	2.960599
0 days 00:01:03.610000	2.93759
0 days 00:01:03.620000	2.964829
0 days 00:01:03.630000	3.0188490000000003
0 days 00:01:03.640000	2.9247799999999997
0 days 00:01:03.650000	2.665336
0 days 00:01:03.660000	2.306927
0 days 00:01:03.670000	1.9079279999999998
0 days 00:01:03.680000	1.486756
0 days 00:01:03.690000	1.07054
0 days 00:01:03.700000	0.715391
0 days 00:01:03.710000	0.450112
0 days 00:01:03.720000	0.234748
0 days 00:01:03.730000	0.08834
0 days 00:01:03.740000	0.028406
0 days 00:01:03.750000	0.007126
0 days 00:01:03.760000	0.077085
0 days 00:01:03.770000	0.29923299999999997
0 days 00:01:03.780000	0.605503
0 days 00:01:03.790000	0.8545299999999999
0 days 00:01:03.800000	0.99918
0 days 00:01:03.810000	1.060753
0 days 00:01:03.820000	1.081424
0 days 00:01:03.830000	1.066495
0 days 00:01:03.840000	0.9975870000000001
0 days 00:01:03.850000	0.899114
0 days 00:01:03.860000	0.825456
0 days 00:01:03.870000	0.794625
0 days 00:01:03.880000	0.7732140000000001
0 days 00:01:03.890000	0.740904
0 days 00:01:03.900000	0.70355
0 days 00:01:03.910000	0.67506
0 days 00:01:03.920000	0.636579
0 days 00:01:03.930000	0.568558
0 days 00:01:03.940000	0.47901800000000005
0 days 00:01:03.950000	0.374604
0 days 00:01:03.960000	0.23304299999999997
0 days 00:01:03.970000	0.069518
0 days 00:01:03.980000	-0.091916
0 days 00:01:03.990000	-0.254089
0 days 00:01:04	-0.407526
0 days 00:01:04.010000	-0.5521229999999999
0 days 00:01:04.020000	-0.655428
0 days 00:01:04.030000	-0.694725
0 days 00:01:04.040000	-0.682543
0 days 00:01:04.050000	-0.682761
0 days 00:01:04.060000	-0.71
0 days 00:01:04.070000	-0.740524
0 days 00:01:04.080000	-0.741857
0 days 00:01:04.090000	-0.680299
0 days 00:01:04.100000	-0.563034
0 days 00:01:04.110000	-0.475102
0 days 00:01:04.120000	-0.41633000000000003
0 days 00:01:04.130000	-0.563411
0 days 00:01:04.140000	-0.683623
0 days 00:01:04.150000	-0.845759
0 days 00:01:04.160000	-1.043358
0 days 00:01:04.170000	-1.0992979999999999
0 days 00:01:04.180000	-1.022047
0 days 00:01:04.190000	-0.89294
0 days 00:01:04.200000	-0.777321
0 days 00:01:04.210000	-0.734617
0 days 00:01:04.220000	-0.7641979999999999
0 days 00:01:04.230000	-0.799446
0 days 00:01:04.240000	-0.770733
0 days 00:01:04.250000	-0.559574
0 days 00:01:04.260000	-0.418624
0 days 00:01:04.270000	-0.167516
0 days 00:01:04.280000	-0.170455
0 days 00:01:04.290000	-0.11697300000000001
0 days 00:01:04.300000	-0.09728300000000001
0 days 00:01:04.310000	-0.073556
0 days 00:01:04.320000	-0.059588
0 days 00:01:04.330000	-0.059653
0 days 00:01:04.340000	-0.067398
0 days 00:01:04.350000	-0.075101
0 days 00:01:04.360000	-0.074075
0 days 00:01:04.370000	-0.07763300000000001
0 days 00:01:04.380000	-0.071893
0 days 00:01:04.390000	-0.09099299999999999
0 days 00:01:04.400000	-0.114748
0 days 00:01:04.410000	-0.13396
0 days 00:01:04.420000	-0.145728
0 days 00:01:04.430000	-0.144206
0 days 00:01:04.440000	-0.128323
0 days 00:01:04.450000	-0.104831
0 days 00:01:04.460000	-0.076348
0 days 00:01:04.470000	-0.0452
0 days 00:01:04.480000	-0.01855
0 days 00:01:04.490000	-0.003558
0 days 00:01:04.500000	0.010404
0 days 00:01:04.510000	0.021616999999999997
0 days 00:01:04.520000	0.024791
0 days 00:01:04.530000	0.02351
0 days 00:01:04.540000	0.017294
0 days 00:01:04.550000	0.00512
0 days 00:01:04.560000	-0.013045
0 days 00:01:04.570000	-0.030909
0 days 00:01:04.580000	-0.03347
0 days 00:01:04.590000	-0.039922000000000006
0 days 00:01:04.600000	-0.041727
0 days 00:01:04.610000	-0.03669
0 days 00:01:04.620000	-0.024373
0 days 00:01:04.630000	-0.011209
0 days 00:01:04.640000	0.006124
0 days 00:01:04.650000	0.012445999999999999
0 days 00:01:04.660000	0.019053
0 days 00:01:04.670000	0.024579
0 days 00:01:04.680000	0.018135
0 days 00:01:04.690000	0.028148000000000003
0 days 00:01:04.700000	0.029776
0 days 00:01:04.710000	0.038488999999999995
0 days 00:01:04.720000	0.043601
0 days 00:01:04.730000	0.046816
0 days 00:01:04.740000	0.048558
0 days 00:01:04.750000	0.046278
0 days 00:01:04.760000	0.046221
0 days 00:01:04.770000	0.044331
0 days 00:01:04.780000	0.039326
0 days 00:01:04.790000	0.03538
0 days 00:01:04.800000	0.03369
0 days 00:01:04.810000	0.027673000000000003
0 days 00:01:04.820000	0.019167
0 days 00:01:04.830000	0.018231999999999998
0 days 00:01:04.840000	0.016815
0 days 00:01:04.850000	0.020036
0 days 00:01:04.860000	0.025756
0 days 00:01:04.870000	0.026032999999999997
0 days 00:01:04.880000	0.023066999999999997
0 days 00:01:04.890000	0.018312000000000002
0 days 00:01:04.900000	0.01725
0 days 00:01:04.910000	0.022846
0 days 00:01:04.920000	0.022751
0 days 00:01:04.930000	0.023697
0 days 00:01:04.940000	0.023624000000000003
0 days 00:01:04.950000	0.025629000000000002
0 days 00:01:04.960000	0.019665000000000002
0 days 00:01:04.970000	0.019773
0 days 00:01:04.980000	0.027456
0 days 00:01:04.990000	0.023843
0 days 00:01:05	0.02302
0 days 00:01:05.010000	0.040043
0 days 00:01:05.020000	0.050275
0 days 00:01:05.030000	0.061648
0 days 00:01:05.040000	0.063274
0 days 00:01:05.050000	0.064622
0 days 00:01:05.060000	0.06765700000000001
0 days 00:01:05.070000	0.077162
0 days 00:01:05.080000	0.080678
0 days 00:01:05.090000	0.079572
0 days 00:01:05.100000	0.07939
0 days 00:01:05.110000	0.08189199999999999
0 days 00:01:05.120000	0.08819
0 days 00:01:05.130000	0.09381
0 days 00:01:05.140000	0.093932
0 days 00:01:05.150000	0.099971
0 days 00:01:05.160000	0.096114
0 days 00:01:05.170000	0.09234400000000001
0 days 00:01:05.180000	0.095825
0 days 00:01:05.190000	0.1056
0 days 00:01:05.200000	0.10358900000000001
0 days 00:01:05.210000	0.090773
0 days 00:01:05.220000	0.083511
0 days 00:01:05.230000	0.086364
0 days 00:01:05.240000	0.08469
0 days 00:01:05.250000	0.089554
0 days 00:01:05.260000	0.09732400000000001
0 days 00:01:05.270000	0.10541600000000001
0 days 00:01:05.280000	0.098994
0 days 00:01:05.290000	0.066463
0 days 00:01:05.300000	0.01963
0 days 00:01:05.310000	-0.040621
0 days 00:01:05.320000	-0.08340299999999999
0 days 00:01:05.330000	-0.11923199999999999
0 days 00:01:05.340000	-0.168579
0 days 00:01:05.350000	-0.20663600000000001
0 days 00:01:05.360000	-0.240639
0 days 00:01:05.370000	-0.281552
0 days 00:01:05.380000	-0.33717199999999997
0 days 00:01:05.390000	-0.402737
0 days 00:01:05.400000	-0.519532
0 days 00:01:05.410000	-0.659357
0 days 00:01:05.420000	-0.7886850000000001
0 days 00:01:05.430000	-0.9429350000000001
0 days 00:01:05.440000	-1.109987
0 days 00:01:05.450000	-1.259056
0 days 00:01:05.460000	-1.376185
0 days 00:01:05.470000	-1.470481
0 days 00:01:05.480000	-1.551987
0 days 00:01:05.490000	-1.605533
0 days 00:01:05.500000	-1.634771
0 days 00:01:05.510000	-1.643382
0 days 00:01:05.520000	-1.6454349999999998
0 days 00:01:05.530000	-1.6390080000000002
0 days 00:01:05.540000	-1.601723
0 days 00:01:05.550000	-1.550865
0 days 00:01:05.560000	-1.4765030000000001
0 days 00:01:05.570000	-1.3786909999999999
0 days 00:01:05.580000	-1.274636
0 days 00:01:05.590000	-1.175543
0 days 00:01:05.600000	-1.061312
0 days 00:01:05.610000	-0.9323610000000001
0 days 00:01:05.620000	-0.780109
0 days 00:01:05.630000	-0.609938
0 days 00:01:05.640000	-0.44648999999999994
0 days 00:01:05.650000	-0.284851
0 days 00:01:05.660000	-0.109357
0 days 00:01:05.670000	0.258616
0 days 00:01:05.680000	0.77342
0 days 00:01:05.690000	1.571598
0 days 00:01:05.700000	2.418505
0 days 00:01:05.710000	2.712756
0 days 00:01:05.720000	2.771893
0 days 00:01:05.730000	2.888882
0 days 00:01:05.740000	2.9664479999999998
0 days 00:01:05.750000	2.841968
0 days 00:01:05.760000	2.535354
0 days 00:01:05.770000	2.148157
0 days 00:01:05.780000	1.7383830000000002
0 days 00:01:05.790000	1.371658
0 days 00:01:05.800000	1.0321129999999998
0 days 00:01:05.810000	0.770467
0 days 00:01:05.820000	0.6190640000000001
0 days 00:01:05.830000	0.551194
0 days 00:01:05.840000	0.517915
0 days 00:01:05.850000	0.49469799999999997
0 days 00:01:05.860000	0.49599899999999997
0 days 00:01:05.870000	0.564679
0 days 00:01:05.880000	0.6969890000000001
0 days 00:01:05.890000	0.849843
0 days 00:01:05.900000	0.999476
0 days 00:01:05.910000	1.1136700000000002
0 days 00:01:05.920000	1.215733
0 days 00:01:05.930000	1.319173
0 days 00:01:05.940000	1.398768
0 days 00:01:05.950000	1.394611
0 days 00:01:05.960000	1.309906
0 days 00:01:05.970000	1.132013
0 days 00:01:05.980000	0.877052
0 days 00:01:05.990000	0.645009
0 days 00:01:06	0.495708
0 days 00:01:06.010000	0.38637
0 days 00:01:06.020000	0.250496
0 days 00:01:06.030000	0.127748
0 days 00:01:06.040000	-0.149954
0 days 00:01:06.050000	-0.7388899999999999
0 days 00:01:06.060000	-0.8866209999999999
0 days 00:01:06.070000	-0.777065
0 days 00:01:06.080000	-0.705692
0 days 00:01:06.090000	-0.8324010000000001
0 days 00:01:06.100000	-0.922336
0 days 00:01:06.110000	-0.9852629999999999
0 days 00:01:06.120000	-1.099442
0 days 00:01:06.130000	-1.155025
0 days 00:01:06.140000	-1.1796280000000001
0 days 00:01:06.150000	-1.171243
0 days 00:01:06.160000	-1.097133
0 days 00:01:06.170000	-0.755744
0 days 00:01:06.180000	-0.627941
0 days 00:01:06.190000	-0.423178
0 days 00:01:06.200000	-0.31906
0 days 00:01:06.210000	-0.191666
0 days 00:01:06.220000	-0.155806
0 days 00:01:06.230000	-0.147346
0 days 00:01:06.240000	-0.139203
0 days 00:01:06.250000	-0.12847999999999998
0 days 00:01:06.260000	-0.128274
0 days 00:01:06.270000	-0.114561
0 days 00:01:06.280000	-0.107499
0 days 00:01:06.290000	-0.08559299999999999
0 days 00:01:06.300000	-0.070482
0 days 00:01:06.310000	-0.056062
0 days 00:01:06.320000	-0.04705
0 days 00:01:06.330000	-0.042036000000000004
0 days 00:01:06.340000	-0.038307
0 days 00:01:06.350000	-0.032739
0 days 00:01:06.360000	-0.033543
0 days 00:01:06.370000	-0.030244999999999998
0 days 00:01:06.380000	-0.024804
0 days 00:01:06.390000	-0.02021
0 days 00:01:06.400000	-0.015248
0 days 00:01:06.410000	-0.015016999999999999
0 days 00:01:06.420000	-0.006714
0 days 00:01:06.430000	-0.00488
0 days 00:01:06.440000	0.002482
0 days 00:01:06.450000	0.006364
0 days 00:01:06.460000	0.011939
0 days 00:01:06.470000	0.013880000000000002
0 days 00:01:06.480000	0.014150999999999999
0 days 00:01:06.490000	0.014205
0 days 00:01:06.500000	0.013472999999999999
0 days 00:01:06.510000	0.011009999999999999
0 days 00:01:06.520000	0.0077469999999999995
0 days 00:01:06.530000	0.007626000000000001
0 days 00:01:06.540000	0.003544
0 days 00:01:06.550000	0.0018670000000000002
0 days 00:01:06.560000	-0.0020469999999999998
0 days 00:01:06.570000	-0.0045049999999999995
0 days 00:01:06.580000	-0.011151000000000001
0 days 00:01:06.590000	-0.010811
0 days 00:01:06.600000	0.000361
0 days 00:01:06.610000	0.00864
0 days 00:01:06.620000	0.015847999999999998
0 days 00:01:06.630000	0.019874
0 days 00:01:06.640000	0.024791999999999998
0 days 00:01:06.650000	0.029768
0 days 00:01:06.660000	0.029494
0 days 00:01:06.670000	0.032123
0 days 00:01:06.680000	0.03135
0 days 00:01:06.690000	0.036386
0 days 00:01:06.700000	0.032648
0 days 00:01:06.710000	0.034557
0 days 00:01:06.720000	0.036134
0 days 00:01:06.730000	0.036877999999999994
0 days 00:01:06.740000	0.035283999999999996
0 days 00:01:06.750000	0.031235000000000002
0 days 00:01:06.760000	0.029365
0 days 00:01:06.770000	0.02203
0 days 00:01:06.780000	0.019725
0 days 00:01:06.790000	0.011165999999999999
0 days 00:01:06.800000	0.015948
0 days 00:01:06.810000	0.016708
0 days 00:01:06.820000	-0.002171
0 days 00:01:06.830000	-0.021911
0 days 00:01:06.840000	-0.02866
0 days 00:01:06.850000	-0.034822000000000006
0 days 00:01:06.860000	-0.045985000000000005
0 days 00:01:06.870000	-0.043233
0 days 00:01:06.880000	-0.039498
0 days 00:01:06.890000	-0.035911
0 days 00:01:06.900000	-0.045022
0 days 00:01:06.910000	-0.060592999999999994
0 days 00:01:06.920000	-0.080331
0 days 00:01:06.930000	-0.108761
0 days 00:01:06.940000	-0.137696
0 days 00:01:06.950000	-0.187393
0 days 00:01:06.960000	-0.313917
0 days 00:01:06.970000	-0.45996499999999996
0 days 00:01:06.980000	-0.592354
0 days 00:01:06.990000	-0.7449560000000001
0 days 00:01:07	-0.907027
0 days 00:01:07.010000	-1.0547549999999999
0 days 00:01:07.020000	-1.217061
0 days 00:01:07.030000	-1.356848
0 days 00:01:07.040000	-1.476558
0 days 00:01:07.050000	-1.559756
0 days 00:01:07.060000	-1.58477
0 days 00:01:07.070000	-1.538914
0 days 00:01:07.080000	-1.453278
0 days 00:01:07.090000	-1.369103
[truncated: 523 more rows]
