# Supplementary material for: A topological data analysis-based method for gait signals with an application to the study of multiple sclerosis
Source: PLoS One. 2022 May 13;17(5):e0268475. doi: 10.1371/journal.pone.0268475 (PMC9106173; doi:10.1371/journal.pone.0268475)
Supplement: S1 Data — (ZIP) [file pone.0268475.s005.zip › PlosOneData/Pathological_subjects/MS_240]

	Gyr_Y
0 days 00:00:14.480000	-2.412128
0 days 00:00:14.490000	-3.1201790000000003
0 days 00:00:14.500000	-2.4649900000000002
0 days 00:00:14.510000	-4.185651
0 days 00:00:14.520000	-4.856272
0 days 00:00:14.530000	-3.921471
0 days 00:00:14.540000	-3.0400869999999998
0 days 00:00:14.550000	-2.673598
0 days 00:00:14.560000	-2.04567
0 days 00:00:14.570000	-1.493671
0 days 00:00:14.580000	-1.0711600000000001
0 days 00:00:14.590000	-0.707823
0 days 00:00:14.600000	-0.5997180000000001
0 days 00:00:14.610000	-0.233631
0 days 00:00:14.620000	0.049455
0 days 00:00:14.630000	0.07993099999999999
0 days 00:00:14.640000	0.091596
0 days 00:00:14.650000	0.062171000000000004
0 days 00:00:14.660000	-0.011365
0 days 00:00:14.670000	-0.081754
0 days 00:00:14.680000	-0.149646
0 days 00:00:14.690000	-0.221858
0 days 00:00:14.700000	-0.282115
0 days 00:00:14.710000	-0.324896
0 days 00:00:14.720000	-0.359149
0 days 00:00:14.730000	-0.38057399999999997
0 days 00:00:14.740000	-0.393903
0 days 00:00:14.750000	-0.393673
0 days 00:00:14.760000	-0.370778
0 days 00:00:14.770000	-0.34786
0 days 00:00:14.780000	-0.348628
0 days 00:00:14.790000	-0.392335
0 days 00:00:14.800000	-0.435313
0 days 00:00:14.810000	-0.454793
0 days 00:00:14.820000	-0.446675
0 days 00:00:14.830000	-0.441446
0 days 00:00:14.840000	-0.402713
0 days 00:00:14.850000	-0.367257
0 days 00:00:14.860000	-0.333567
0 days 00:00:14.870000	-0.310134
0 days 00:00:14.880000	-0.309148
0 days 00:00:14.890000	-0.34376100000000004
0 days 00:00:14.900000	-0.399771
0 days 00:00:14.910000	-0.46178500000000006
0 days 00:00:14.920000	-0.513521
0 days 00:00:14.930000	-0.558859
0 days 00:00:14.940000	-0.586292
0 days 00:00:14.950000	-0.620373
0 days 00:00:14.960000	-0.651412
0 days 00:00:14.970000	-0.7027760000000001
0 days 00:00:14.980000	-0.805685
0 days 00:00:14.990000	-0.974144
0 days 00:00:15	-1.198194
0 days 00:00:15.010000	-1.4746190000000001
0 days 00:00:15.020000	-1.78298
0 days 00:00:15.030000	-2.13537
0 days 00:00:15.040000	-2.5147150000000003
0 days 00:00:15.050000	-2.933967
0 days 00:00:15.060000	-3.416878
0 days 00:00:15.070000	-3.9395239999999996
0 days 00:00:15.080000	-4.616445
0 days 00:00:15.090000	-5.377022
0 days 00:00:15.100000	-6.195035
0 days 00:00:15.110000	-7.0053279999999996
0 days 00:00:15.120000	-7.807822
0 days 00:00:15.130000	-8.486452
0 days 00:00:15.140000	-8.948125
0 days 00:00:15.150000	-9.247472
0 days 00:00:15.160000	-9.223602
0 days 00:00:15.170000	-8.441597999999999
0 days 00:00:15.180000	-7.3389880000000005
0 days 00:00:15.190000	-5.1119959999999995
0 days 00:00:15.200000	-4.081135
0 days 00:00:15.210000	-3.4568589999999997
0 days 00:00:15.220000	0.283938
0 days 00:00:15.230000	2.042519
0 days 00:00:15.240000	1.815607
0 days 00:00:15.250000	1.452836
0 days 00:00:15.260000	1.410061
0 days 00:00:15.270000	1.736661
0 days 00:00:15.280000	2.215618
0 days 00:00:15.290000	2.671109
0 days 00:00:15.300000	3.093409
0 days 00:00:15.310000	3.509689
0 days 00:00:15.320000	3.94447
0 days 00:00:15.330000	4.404446
0 days 00:00:15.340000	4.866725
0 days 00:00:15.350000	5.27082
0 days 00:00:15.360000	5.575009
0 days 00:00:15.370000	5.816635
0 days 00:00:15.380000	5.99337
0 days 00:00:15.390000	6.073027
0 days 00:00:15.400000	6.0564
0 days 00:00:15.410000	6.005925
0 days 00:00:15.420000	5.947306
0 days 00:00:15.430000	6.0056080000000005
0 days 00:00:15.440000	6.111233
0 days 00:00:15.450000	6.225396
0 days 00:00:15.460000	6.399624
0 days 00:00:15.470000	6.643811
0 days 00:00:15.480000	6.822636999999999
0 days 00:00:15.490000	6.887686
0 days 00:00:15.500000	6.907025
0 days 00:00:15.510000	6.772647
0 days 00:00:15.520000	6.296302
0 days 00:00:15.530000	5.641186
0 days 00:00:15.540000	5.146123
0 days 00:00:15.550000	4.93396
0 days 00:00:15.560000	4.599521
0 days 00:00:15.570000	3.881621
0 days 00:00:15.580000	2.554242
0 days 00:00:15.590000	0.583914
0 days 00:00:15.600000	-1.208104
0 days 00:00:15.610000	-2.125423
0 days 00:00:15.620000	-3.291896
0 days 00:00:15.630000	-2.94922
0 days 00:00:15.640000	-3.6882349999999997
0 days 00:00:15.650000	-4.85542
0 days 00:00:15.660000	-4.4288989999999995
0 days 00:00:15.670000	-3.6697550000000003
0 days 00:00:15.680000	-3.3443110000000003
0 days 00:00:15.690000	-2.85995
0 days 00:00:15.700000	-2.373175
0 days 00:00:15.710000	-1.885678
0 days 00:00:15.720000	-1.426391
0 days 00:00:15.730000	-1.1500709999999998
0 days 00:00:15.740000	-0.8532799999999999
0 days 00:00:15.750000	-0.400511
0 days 00:00:15.760000	-0.22873000000000002
0 days 00:00:15.770000	-0.157701
0 days 00:00:15.780000	-0.090824
0 days 00:00:15.790000	-0.08432100000000001
0 days 00:00:15.800000	-0.13627999999999998
0 days 00:00:15.810000	-0.182321
0 days 00:00:15.820000	-0.194299
0 days 00:00:15.830000	-0.208815
0 days 00:00:15.840000	-0.22839299999999998
0 days 00:00:15.850000	-0.240889
0 days 00:00:15.860000	-0.25751999999999997
0 days 00:00:15.870000	-0.283623
0 days 00:00:15.880000	-0.292403
0 days 00:00:15.890000	-0.295187
0 days 00:00:15.900000	-0.284967
0 days 00:00:15.910000	-0.260767
0 days 00:00:15.920000	-0.24804099999999998
0 days 00:00:15.930000	-0.239302
0 days 00:00:15.940000	-0.23029699999999997
0 days 00:00:15.950000	-0.234092
0 days 00:00:15.960000	-0.24190100000000003
0 days 00:00:15.970000	-0.25300100000000003
0 days 00:00:15.980000	-0.260765
0 days 00:00:15.990000	-0.260967
0 days 00:00:16	-0.285394
0 days 00:00:16.010000	-0.30559899999999995
0 days 00:00:16.020000	-0.332586
0 days 00:00:16.030000	-0.355579
0 days 00:00:16.040000	-0.39223600000000003
0 days 00:00:16.050000	-0.42840600000000006
0 days 00:00:16.060000	-0.479376
0 days 00:00:16.070000	-0.5288930000000001
0 days 00:00:16.080000	-0.615079
0 days 00:00:16.090000	-0.705229
0 days 00:00:16.100000	-0.831476
0 days 00:00:16.110000	-1.005214
0 days 00:00:16.120000	-1.20913
0 days 00:00:16.130000	-1.448524
0 days 00:00:16.140000	-1.723844
0 days 00:00:16.150000	-2.024471
0 days 00:00:16.160000	-2.353821
0 days 00:00:16.170000	-2.702117
0 days 00:00:16.180000	-3.0466759999999997
0 days 00:00:16.190000	-3.415953
0 days 00:00:16.200000	-3.81492
0 days 00:00:16.210000	-4.241651
0 days 00:00:16.220000	-4.742708
0 days 00:00:16.230000	-5.4594190000000005
0 days 00:00:16.240000	-6.317144
0 days 00:00:16.250000	-7.120519
0 days 00:00:16.260000	-7.89485
0 days 00:00:16.270000	-8.669707
0 days 00:00:16.280000	-9.190429
0 days 00:00:16.290000	-9.174553999999999
0 days 00:00:16.300000	-8.893642
0 days 00:00:16.310000	-8.209592
0 days 00:00:16.320000	-6.895099
0 days 00:00:16.330000	-5.413601
0 days 00:00:16.340000	-4.573918
0 days 00:00:16.350000	-2.752951
0 days 00:00:16.360000	1.0445799999999998
0 days 00:00:16.370000	2.06696
0 days 00:00:16.380000	1.517754
0 days 00:00:16.390000	1.179122
0 days 00:00:16.400000	1.443378
0 days 00:00:16.410000	2.120025
0 days 00:00:16.420000	2.771652
0 days 00:00:16.430000	3.323322
0 days 00:00:16.440000	3.7807739999999996
0 days 00:00:16.450000	4.1785760000000005
0 days 00:00:16.460000	4.616633
0 days 00:00:16.470000	5.015584
0 days 00:00:16.480000	5.342818
0 days 00:00:16.490000	5.547287
0 days 00:00:16.500000	5.654717
0 days 00:00:16.510000	5.666294000000001
0 days 00:00:16.520000	5.586626
0 days 00:00:16.530000	5.467262
0 days 00:00:16.540000	5.386734
0 days 00:00:16.550000	5.426111
0 days 00:00:16.560000	5.509401
0 days 00:00:16.570000	5.591327
0 days 00:00:16.580000	5.617573999999999
0 days 00:00:16.590000	5.599184999999999
0 days 00:00:16.600000	5.594591
0 days 00:00:16.610000	5.665833999999999
0 days 00:00:16.620000	5.833083
0 days 00:00:16.630000	5.997123
0 days 00:00:16.640000	6.090939
0 days 00:00:16.650000	6.119366
0 days 00:00:16.660000	6.054018
0 days 00:00:16.670000	5.743248
0 days 00:00:16.680000	5.237779
0 days 00:00:16.690000	4.788504
0 days 00:00:16.700000	4.400002
0 days 00:00:16.710000	3.702719
0 days 00:00:16.720000	2.731965
0 days 00:00:16.730000	1.500193
0 days 00:00:16.740000	-0.479159
0 days 00:00:16.750000	-3.351729
0 days 00:00:16.760000	-6.122866999999999
0 days 00:00:16.770000	-3.77735
0 days 00:00:16.780000	-3.3624400000000003
0 days 00:00:16.790000	-4.602226
0 days 00:00:16.800000	-4.336401
0 days 00:00:16.810000	-3.0620700000000003
0 days 00:00:16.820000	-2.4613549999999997
0 days 00:00:16.830000	-1.8314549999999998
0 days 00:00:16.840000	-1.485149
0 days 00:00:16.850000	-1.070694
0 days 00:00:16.860000	-0.468106
0 days 00:00:16.870000	-0.41163599999999995
0 days 00:00:16.880000	-0.271104
0 days 00:00:16.890000	-0.10954900000000001
0 days 00:00:16.900000	-0.036758
0 days 00:00:16.910000	-0.048217
0 days 00:00:16.920000	-0.06681000000000001
0 days 00:00:16.930000	-0.087517
0 days 00:00:16.940000	-0.134304
0 days 00:00:16.950000	-0.185319
0 days 00:00:16.960000	-0.22728299999999999
0 days 00:00:16.970000	-0.254171
0 days 00:00:16.980000	-0.271728
0 days 00:00:16.990000	-0.269994
0 days 00:00:17	-0.257734
0 days 00:00:17.010000	-0.24296199999999998
0 days 00:00:17.020000	-0.231514
0 days 00:00:17.030000	-0.222259
0 days 00:00:17.040000	-0.20848200000000003
0 days 00:00:17.050000	-0.187125
0 days 00:00:17.060000	-0.161665
0 days 00:00:17.070000	-0.161353
0 days 00:00:17.080000	-0.152341
0 days 00:00:17.090000	-0.160956
0 days 00:00:17.100000	-0.173977
0 days 00:00:17.110000	-0.187622
0 days 00:00:17.120000	-0.183556
0 days 00:00:17.130000	-0.18745599999999998
0 days 00:00:17.140000	-0.193639
0 days 00:00:17.150000	-0.203926
0 days 00:00:17.160000	-0.211378
0 days 00:00:17.170000	-0.22409899999999996
0 days 00:00:17.180000	-0.24885
0 days 00:00:17.190000	-0.25756
0 days 00:00:17.200000	-0.263884
0 days 00:00:17.210000	-0.28521599999999997
0 days 00:00:17.220000	-0.317431
0 days 00:00:17.230000	-0.38494
0 days 00:00:17.240000	-0.491004
0 days 00:00:17.250000	-0.61454
0 days 00:00:17.260000	-0.765409
0 days 00:00:17.270000	-0.9642120000000001
0 days 00:00:17.280000	-1.191694
0 days 00:00:17.290000	-1.45135
0 days 00:00:17.300000	-1.734172
0 days 00:00:17.310000	-2.0335400000000003
0 days 00:00:17.320000	-2.3489419999999996
0 days 00:00:17.330000	-2.677997
0 days 00:00:17.340000	-3.06094
0 days 00:00:17.350000	-3.4872379999999996
0 days 00:00:17.360000	-3.982108
0 days 00:00:17.370000	-4.5795
0 days 00:00:17.380000	-5.324505
0 days 00:00:17.390000	-6.199705000000001
0 days 00:00:17.400000	-7.0980039999999995
0 days 00:00:17.410000	-7.868811999999999
0 days 00:00:17.420000	-8.419582
0 days 00:00:17.430000	-8.68013
0 days 00:00:17.440000	-8.532597
0 days 00:00:17.450000	-7.983089
0 days 00:00:17.460000	-6.881694
0 days 00:00:17.470000	-5.877244
0 days 00:00:17.480000	-4.522814
0 days 00:00:17.490000	-3.8521370000000004
