# Supplementary material for: A topological data analysis-based method for gait signals with an application to the study of multiple sclerosis
Source: PLoS One. 2022 May 13;17(5):e0268475. doi: 10.1371/journal.pone.0268475 (PMC9106173; doi:10.1371/journal.pone.0268475)
Supplement: S1 Data — (ZIP) [file pone.0268475.s005.zip › PlosOneData/Pathological_subjects/MS_4]

	Gyr_Y
0 days 00:00:49.480000	0.266189
0 days 00:00:49.490000	-0.235422
0 days 00:00:49.500000	-0.23214400000000002
0 days 00:00:49.510000	-0.449309
0 days 00:00:49.520000	-0.644505
0 days 00:00:49.530000	-0.6537270000000001
0 days 00:00:49.540000	-0.680923
0 days 00:00:49.550000	-0.43326800000000004
0 days 00:00:49.560000	-0.318922
0 days 00:00:49.570000	-0.288217
0 days 00:00:49.580000	-0.147274
0 days 00:00:49.590000	-0.029939
0 days 00:00:49.600000	-0.096177
0 days 00:00:49.610000	-0.144009
0 days 00:00:49.620000	-0.156697
0 days 00:00:49.630000	-0.155658
0 days 00:00:49.640000	-0.127006
0 days 00:00:49.650000	-0.092035
0 days 00:00:49.660000	-0.063182
0 days 00:00:49.670000	-0.032454000000000004
0 days 00:00:49.680000	-0.016495
0 days 00:00:49.690000	-0.000549
0 days 00:00:49.700000	-0.00878
0 days 00:00:49.710000	-0.022737
0 days 00:00:49.720000	-0.037736
0 days 00:00:49.730000	-0.043605
0 days 00:00:49.740000	-0.032934
0 days 00:00:49.750000	-0.01971
0 days 00:00:49.760000	0.009177
0 days 00:00:49.770000	0.029261000000000002
0 days 00:00:49.780000	0.051102999999999996
0 days 00:00:49.790000	0.069875
0 days 00:00:49.800000	0.081026
0 days 00:00:49.810000	0.082109
0 days 00:00:49.820000	0.064839
0 days 00:00:49.830000	0.044612
0 days 00:00:49.840000	0.026094
0 days 00:00:49.850000	0.01455
0 days 00:00:49.860000	0.004718
0 days 00:00:49.870000	-0.0006799999999999999
0 days 00:00:49.880000	-0.011934
0 days 00:00:49.890000	-0.020373
0 days 00:00:49.900000	-0.035081
0 days 00:00:49.910000	-0.036693
0 days 00:00:49.920000	-0.03688
0 days 00:00:49.930000	-0.025312
0 days 00:00:49.940000	-0.014943999999999999
0 days 00:00:49.950000	-0.0026899999999999997
0 days 00:00:49.960000	0.01761
0 days 00:00:49.970000	0.034331
0 days 00:00:49.980000	0.049002
0 days 00:00:49.990000	0.06590399999999999
0 days 00:00:50	0.075942
0 days 00:00:50.010000	0.088281
0 days 00:00:50.020000	0.094802
0 days 00:00:50.030000	0.098493
0 days 00:00:50.040000	0.100578
0 days 00:00:50.050000	0.096856
0 days 00:00:50.060000	0.094932
0 days 00:00:50.070000	0.09233999999999999
0 days 00:00:50.080000	0.080709
0 days 00:00:50.090000	0.07069500000000001
0 days 00:00:50.100000	0.054963
0 days 00:00:50.110000	0.038176999999999996
0 days 00:00:50.120000	0.028192000000000002
0 days 00:00:50.130000	0.015355
0 days 00:00:50.140000	0.00835
0 days 00:00:50.150000	-0.005163
0 days 00:00:50.160000	-0.021234
0 days 00:00:50.170000	-0.040713
0 days 00:00:50.180000	-0.059515
0 days 00:00:50.190000	-0.08373799999999999
0 days 00:00:50.200000	-0.095614
0 days 00:00:50.210000	-0.108405
0 days 00:00:50.220000	-0.12291400000000001
0 days 00:00:50.230000	-0.139245
0 days 00:00:50.240000	-0.161683
0 days 00:00:50.250000	-0.188273
0 days 00:00:50.260000	-0.21285
0 days 00:00:50.270000	-0.24846500000000002
0 days 00:00:50.280000	-0.301052
0 days 00:00:50.290000	-0.368491
0 days 00:00:50.300000	-0.434621
0 days 00:00:50.310000	-0.504285
0 days 00:00:50.320000	-0.5838409999999999
0 days 00:00:50.330000	-0.6782020000000001
0 days 00:00:50.340000	-0.779644
0 days 00:00:50.350000	-0.886972
0 days 00:00:50.360000	-0.992049
0 days 00:00:50.370000	-1.104818
0 days 00:00:50.380000	-1.2216
0 days 00:00:50.390000	-1.350007
0 days 00:00:50.400000	-1.49813
0 days 00:00:50.410000	-1.648829
0 days 00:00:50.420000	-1.793541
0 days 00:00:50.430000	-1.95095
0 days 00:00:50.440000	-2.081873
0 days 00:00:50.450000	-2.17564
0 days 00:00:50.460000	-2.22335
0 days 00:00:50.470000	-2.261635
0 days 00:00:50.480000	-2.245859
0 days 00:00:50.490000	-2.142697
0 days 00:00:50.500000	-1.992835
0 days 00:00:50.510000	-1.834814
0 days 00:00:50.520000	-1.636574
0 days 00:00:50.530000	-1.3918409999999999
0 days 00:00:50.540000	-1.111805
0 days 00:00:50.550000	-0.835615
0 days 00:00:50.560000	-0.563998
0 days 00:00:50.570000	-0.312082
0 days 00:00:50.580000	-0.084676
0 days 00:00:50.590000	0.206625
0 days 00:00:50.600000	0.733479
0 days 00:00:50.610000	1.315101
0 days 00:00:50.620000	1.802698
0 days 00:00:50.630000	2.303953
0 days 00:00:50.640000	2.401707
0 days 00:00:50.650000	2.3397669999999997
0 days 00:00:50.660000	2.192604
0 days 00:00:50.670000	1.8878810000000001
0 days 00:00:50.680000	1.451123
0 days 00:00:50.690000	1.040548
0 days 00:00:50.700000	0.763586
0 days 00:00:50.710000	0.59038
0 days 00:00:50.720000	0.579647
0 days 00:00:50.730000	0.711966
0 days 00:00:50.740000	0.897857
0 days 00:00:50.750000	1.091753
0 days 00:00:50.760000	1.240126
0 days 00:00:50.770000	1.31417
0 days 00:00:50.780000	1.374599
0 days 00:00:50.790000	1.429837
0 days 00:00:50.800000	1.444257
0 days 00:00:50.810000	1.4251639999999999
0 days 00:00:50.820000	1.4202
0 days 00:00:50.830000	1.441071
0 days 00:00:50.840000	1.4628079999999999
0 days 00:00:50.850000	1.4626370000000002
0 days 00:00:50.860000	1.43297
0 days 00:00:50.870000	1.356859
0 days 00:00:50.880000	1.168131
0 days 00:00:50.890000	0.923574
0 days 00:00:50.900000	0.756389
0 days 00:00:50.910000	0.5751609999999999
0 days 00:00:50.920000	0.43291599999999997
0 days 00:00:50.930000	0.354548
0 days 00:00:50.940000	0.280463
0 days 00:00:50.950000	0.091424
0 days 00:00:50.960000	-0.08429500000000001
0 days 00:00:50.970000	-0.05956
0 days 00:00:50.980000	-0.118026
0 days 00:00:50.990000	-0.177379
0 days 00:00:51	-0.169977
0 days 00:00:51.010000	-0.18984700000000002
0 days 00:00:51.020000	-0.231181
0 days 00:00:51.030000	-0.28328200000000003
0 days 00:00:51.040000	-0.380836
0 days 00:00:51.050000	-0.5516479999999999
0 days 00:00:51.060000	-0.676081
0 days 00:00:51.070000	-0.377554
0 days 00:00:51.080000	-0.208529
0 days 00:00:51.090000	-0.31961999999999996
0 days 00:00:51.100000	-0.160998
0 days 00:00:51.110000	-0.11090599999999999
0 days 00:00:51.120000	-0.132194
0 days 00:00:51.130000	-0.143617
0 days 00:00:51.140000	-0.133125
0 days 00:00:51.150000	-0.10564000000000001
0 days 00:00:51.160000	-0.069227
0 days 00:00:51.170000	-0.012856
0 days 00:00:51.180000	0.023075
0 days 00:00:51.190000	0.0317
0 days 00:00:51.200000	0.043196
0 days 00:00:51.210000	0.041339999999999995
0 days 00:00:51.220000	0.050421
0 days 00:00:51.230000	0.055666999999999994
0 days 00:00:51.240000	0.062096000000000005
0 days 00:00:51.250000	0.074119
0 days 00:00:51.260000	0.07124
0 days 00:00:51.270000	0.074627
0 days 00:00:51.280000	0.06649400000000001
0 days 00:00:51.290000	0.053811000000000005
0 days 00:00:51.300000	0.034977
0 days 00:00:51.310000	0.012323
0 days 00:00:51.320000	-0.005704
0 days 00:00:51.330000	-0.025533
0 days 00:00:51.340000	-0.039181
0 days 00:00:51.350000	-0.043167000000000004
0 days 00:00:51.360000	-0.051620000000000006
0 days 00:00:51.370000	-0.048673
0 days 00:00:51.380000	-0.040531
0 days 00:00:51.390000	-0.030043
0 days 00:00:51.400000	-0.013922
0 days 00:00:51.410000	-0.0007509999999999999
0 days 00:00:51.420000	0.012006999999999999
0 days 00:00:51.430000	0.023062
0 days 00:00:51.440000	0.032609
0 days 00:00:51.450000	0.034260000000000006
0 days 00:00:51.460000	0.037754
0 days 00:00:51.470000	0.042644999999999995
0 days 00:00:51.480000	0.044596
0 days 00:00:51.490000	0.04838
0 days 00:00:51.500000	0.052385
0 days 00:00:51.510000	0.055182
0 days 00:00:51.520000	0.063736
0 days 00:00:51.530000	0.068451
0 days 00:00:51.540000	0.074292
0 days 00:00:51.550000	0.079426
0 days 00:00:51.560000	0.08791399999999999
0 days 00:00:51.570000	0.088525
0 days 00:00:51.580000	0.096339
0 days 00:00:51.590000	0.095648
0 days 00:00:51.600000	0.100803
0 days 00:00:51.610000	0.09051000000000001
0 days 00:00:51.620000	0.09167
0 days 00:00:51.630000	0.08572300000000001
0 days 00:00:51.640000	0.082999
0 days 00:00:51.650000	0.078363
0 days 00:00:51.660000	0.075801
0 days 00:00:51.670000	0.06565599999999999
0 days 00:00:51.680000	0.057935
0 days 00:00:51.690000	0.048458999999999995
0 days 00:00:51.700000	0.044841000000000006
0 days 00:00:51.710000	0.041922
0 days 00:00:51.720000	0.030926
0 days 00:00:51.730000	0.010336
0 days 00:00:51.740000	-0.012834
0 days 00:00:51.750000	-0.038955000000000004
0 days 00:00:51.760000	-0.07180299999999999
0 days 00:00:51.770000	-0.12466300000000001
0 days 00:00:51.780000	-0.20504299999999998
0 days 00:00:51.790000	-0.272201
0 days 00:00:51.800000	-0.337631
0 days 00:00:51.810000	-0.40341
0 days 00:00:51.820000	-0.46984499999999996
0 days 00:00:51.830000	-0.541671
0 days 00:00:51.840000	-0.61632
0 days 00:00:51.850000	-0.7019350000000001
0 days 00:00:51.860000	-0.800842
0 days 00:00:51.870000	-0.9068870000000001
0 days 00:00:51.880000	-1.031274
0 days 00:00:51.890000	-1.156211
0 days 00:00:51.900000	-1.289707
0 days 00:00:51.910000	-1.417007
0 days 00:00:51.920000	-1.545959
0 days 00:00:51.930000	-1.6666580000000002
0 days 00:00:51.940000	-1.79902
0 days 00:00:51.950000	-1.9191630000000002
0 days 00:00:51.960000	-2.0273220000000003
0 days 00:00:51.970000	-2.1133740000000003
0 days 00:00:51.980000	-2.160029
0 days 00:00:51.990000	-2.167608
0 days 00:00:52	-2.158301
0 days 00:00:52.010000	-2.070696
0 days 00:00:52.020000	-1.92042
0 days 00:00:52.030000	-1.75583
0 days 00:00:52.040000	-1.599595
0 days 00:00:52.050000	-1.433799
0 days 00:00:52.060000	-1.238788
0 days 00:00:52.070000	-1.005124
0 days 00:00:52.080000	-0.764628
0 days 00:00:52.090000	-0.517464
0 days 00:00:52.100000	-0.26259699999999997
0 days 00:00:52.110000	0.109233
0 days 00:00:52.120000	0.723007
0 days 00:00:52.130000	1.253493
0 days 00:00:52.140000	1.8314130000000002
0 days 00:00:52.150000	2.284983
0 days 00:00:52.160000	2.384984
0 days 00:00:52.170000	2.332656
0 days 00:00:52.180000	2.1928520000000002
0 days 00:00:52.190000	1.879702
0 days 00:00:52.200000	1.460503
0 days 00:00:52.210000	1.109197
0 days 00:00:52.220000	0.8592799999999999
0 days 00:00:52.230000	0.693659
0 days 00:00:52.240000	0.675053
0 days 00:00:52.250000	0.763883
0 days 00:00:52.260000	0.8780530000000001
0 days 00:00:52.270000	1.002203
0 days 00:00:52.280000	1.106682
0 days 00:00:52.290000	1.161258
0 days 00:00:52.300000	1.178667
0 days 00:00:52.310000	1.1830450000000001
0 days 00:00:52.320000	1.173534
0 days 00:00:52.330000	1.1500190000000001
0 days 00:00:52.340000	1.1515959999999998
0 days 00:00:52.350000	1.2102950000000001
0 days 00:00:52.360000	1.2937530000000002
0 days 00:00:52.370000	1.366933
0 days 00:00:52.380000	1.38911
0 days 00:00:52.390000	1.33381
0 days 00:00:52.400000	1.127289
0 days 00:00:52.410000	0.8684559999999999
0 days 00:00:52.420000	0.664538
0 days 00:00:52.430000	0.421642
0 days 00:00:52.440000	0.22189499999999998
0 days 00:00:52.450000	0.134687
0 days 00:00:52.460000	0.078712
0 days 00:00:52.470000	0.04347
0 days 00:00:52.480000	0.054361
0 days 00:00:52.490000	0.102108
0 days 00:00:52.500000	0.149146
0 days 00:00:52.510000	0.21280900000000003
0 days 00:00:52.520000	0.295111
0 days 00:00:52.530000	0.359306
0 days 00:00:52.540000	0.431795
0 days 00:00:52.550000	0.506306
0 days 00:00:52.560000	0.552882
0 days 00:00:52.570000	0.5933609999999999
0 days 00:00:52.580000	0.617897
0 days 00:00:52.590000	0.619116
0 days 00:00:52.600000	0.38009
0 days 00:00:52.610000	-0.139478
0 days 00:00:52.620000	-0.25898699999999997
0 days 00:00:52.630000	-0.640694
0 days 00:00:52.640000	-1.023825
0 days 00:00:52.650000	-0.861591
0 days 00:00:52.660000	-0.653479
0 days 00:00:52.670000	-0.764338
0 days 00:00:52.680000	-0.605217
0 days 00:00:52.690000	-0.517597
0 days 00:00:52.700000	-0.447325
0 days 00:00:52.710000	-0.40304
0 days 00:00:52.720000	-0.36659400000000003
0 days 00:00:52.730000	-0.292432
0 days 00:00:52.740000	-0.286876
0 days 00:00:52.750000	-0.261403
0 days 00:00:52.760000	-0.231681
0 days 00:00:52.770000	-0.204172
0 days 00:00:52.780000	-0.205486
0 days 00:00:52.790000	-0.201986
0 days 00:00:52.800000	-0.175746
0 days 00:00:52.810000	-0.142438
0 days 00:00:52.820000	-0.108465
0 days 00:00:52.830000	-0.081224
0 days 00:00:52.840000	-0.04115
0 days 00:00:52.850000	-0.021699
0 days 00:00:52.860000	-0.009219
0 days 00:00:52.870000	-0.007118000000000001
0 days 00:00:52.880000	-0.001812
0 days 00:00:52.890000	-0.003944
0 days 00:00:52.900000	-0.003536
0 days 00:00:52.910000	-0.003432
0 days 00:00:52.920000	-0.013123
0 days 00:00:52.930000	-0.019138
0 days 00:00:52.940000	-0.02129
0 days 00:00:52.950000	-0.024709000000000002
0 days 00:00:52.960000	-0.028231
0 days 00:00:52.970000	-0.022186
0 days 00:00:52.980000	-0.021121
0 days 00:00:52.990000	-0.016956
0 days 00:00:53	-0.011754
0 days 00:00:53.010000	-0.009895000000000001
0 days 00:00:53.020000	-0.017653
0 days 00:00:53.030000	-0.018066
0 days 00:00:53.040000	-0.026449
0 days 00:00:53.050000	-0.027482999999999997
0 days 00:00:53.060000	-0.022438
0 days 00:00:53.070000	-0.021785
0 days 00:00:53.080000	-0.018209
0 days 00:00:53.090000	-0.019649
0 days 00:00:53.100000	-0.017963999999999997
0 days 00:00:53.110000	-0.020763
0 days 00:00:53.120000	-0.015544999999999998
0 days 00:00:53.130000	-0.014425
0 days 00:00:53.140000	-0.006152
0 days 00:00:53.150000	-0.0037990000000000003
0 days 00:00:53.160000	-0.003585
0 days 00:00:53.170000	0.004014
0 days 00:00:53.180000	0.006568000000000001
0 days 00:00:53.190000	0.01024
0 days 00:00:53.200000	0.011349
0 days 00:00:53.210000	0.019883
0 days 00:00:53.220000	0.022012
0 days 00:00:53.230000	0.018584
0 days 00:00:53.240000	0.024318
0 days 00:00:53.250000	0.028263999999999997
0 days 00:00:53.260000	0.027862
0 days 00:00:53.270000	0.03486
0 days 00:00:53.280000	0.033172
0 days 00:00:53.290000	0.035882
0 days 00:00:53.300000	0.037169
0 days 00:00:53.310000	0.040485
0 days 00:00:53.320000	0.037596
0 days 00:00:53.330000	0.037912
0 days 00:00:53.340000	0.041985
0 days 00:00:53.350000	0.045185
0 days 00:00:53.360000	0.05226
0 days 00:00:53.370000	0.053842999999999995
0 days 00:00:53.380000	0.057495000000000004
0 days 00:00:53.390000	0.055225
0 days 00:00:53.400000	0.05476
0 days 00:00:53.410000	0.05873300000000001
0 days 00:00:53.420000	0.06645
0 days 00:00:53.430000	0.068345
0 days 00:00:53.440000	0.065735
0 days 00:00:53.450000	0.066465
0 days 00:00:53.460000	0.074258
0 days 00:00:53.470000	0.07941799999999999
0 days 00:00:53.480000	0.083397
0 days 00:00:53.490000	0.086136
0 days 00:00:53.500000	0.08179299999999999
0 days 00:00:53.510000	0.080759
0 days 00:00:53.520000	0.081164
0 days 00:00:53.530000	0.076662
0 days 00:00:53.540000	0.075288
0 days 00:00:53.550000	0.068814
0 days 00:00:53.560000	0.066719
0 days 00:00:53.570000	0.061013
0 days 00:00:53.580000	0.051131
0 days 00:00:53.590000	0.040036
0 days 00:00:53.600000	0.043309
0 days 00:00:53.610000	0.036699
0 days 00:00:53.620000	0.041608
0 days 00:00:53.630000	0.027662
0 days 00:00:53.640000	0.006495
0 days 00:00:53.650000	0.0067469999999999995
0 days 00:00:53.660000	0.014421999999999999
0 days 00:00:53.670000	0.01176
0 days 00:00:53.680000	-0.001975
0 days 00:00:53.690000	-0.016968
0 days 00:00:53.700000	-0.029892000000000002
0 days 00:00:53.710000	-0.037085
0 days 00:00:53.720000	-0.045198
0 days 00:00:53.730000	-0.065623
0 days 00:00:53.740000	-0.090502
0 days 00:00:53.750000	-0.133522
0 days 00:00:53.760000	-0.190527
0 days 00:00:53.770000	-0.248004
0 days 00:00:53.780000	-0.32315900000000003
0 days 00:00:53.790000	-0.41645200000000004
0 days 00:00:53.800000	-0.515352
0 days 00:00:53.810000	-0.615529
0 days 00:00:53.820000	-0.7154739999999999
0 days 00:00:53.830000	-0.829427
0 days 00:00:53.840000	-0.936227
0 days 00:00:53.850000	-1.047556
0 days 00:00:53.860000	-1.166315
0 days 00:00:53.870000	-1.28098
0 days 00:00:53.880000	-1.393964
0 days 00:00:53.890000	-1.523156
0 days 00:00:53.900000	-1.630467
0 days 00:00:53.910000	-1.714264
0 days 00:00:53.920000	-1.7935349999999999
0 days 00:00:53.930000	-1.863132
0 days 00:00:53.940000	-1.850798
0 days 00:00:53.950000	-1.795332
0 days 00:00:53.960000	-1.731313
0 days 00:00:53.970000	-1.625076
0 days 00:00:53.980000	-1.478327
0 days 00:00:53.990000	-1.302037
0 days 00:00:54	-1.103599
0 days 00:00:54.010000	-0.8928780000000001
0 days 00:00:54.020000	-0.644632
0 days 00:00:54.030000	-0.38621700000000003
0 days 00:00:54.040000	-0.095364
0 days 00:00:54.050000	0.202806
0 days 00:00:54.060000	0.592805
0 days 00:00:54.070000	1.1615719999999998
0 days 00:00:54.080000	1.750603
0 days 00:00:54.090000	2.273409
0 days 00:00:54.100000	3.019673
0 days 00:00:54.110000	3.2776730000000005
0 days 00:00:54.120000	3.093587
0 days 00:00:54.130000	2.881321
0 days 00:00:54.140000	2.550704
0 days 00:00:54.150000	2.012505
0 days 00:00:54.160000	1.408514
0 days 00:00:54.170000	0.8728819999999999
0 days 00:00:54.180000	0.48676
0 days 00:00:54.190000	0.18371099999999999
0 days 00:00:54.200000	-0.007989
0 days 00:00:54.210000	-0.035647000000000005
0 days 00:00:54.220000	0.069458
0 days 00:00:54.230000	0.238256
0 days 00:00:54.240000	0.48098500000000005
0 days 00:00:54.250000	0.731033
0 days 00:00:54.260000	0.927263
0 days 00:00:54.270000	1.05556
0 days 00:00:54.280000	1.1198110000000001
0 days 00:00:54.290000	1.121438
0 days 00:00:54.300000	1.09069
0 days 00:00:54.310000	1.035239
0 days 00:00:54.320000	0.989507
0 days 00:00:54.330000	0.950984
0 days 00:00:54.340000	0.9184260000000001
0 days 00:00:54.350000	0.885325
0 days 00:00:54.360000	0.847555
0 days 00:00:54.370000	0.773668
0 days 00:00:54.380000	0.641295
0 days 00:00:54.390000	0.493304
0 days 00:00:54.400000	0.367286
0 days 00:00:54.410000	0.252747
0 days 00:00:54.420000	0.137996
0 days 00:00:54.430000	0.024213
0 days 00:00:54.440000	-0.07528
0 days 00:00:54.450000	-0.13852799999999998
0 days 00:00:54.460000	-0.19852999999999998
0 days 00:00:54.470000	-0.241042
0 days 00:00:54.480000	-0.29636799999999996
0 days 00:00:54.490000	-0.33110100000000003
0 days 00:00:54.500000	-0.33762600000000004
0 days 00:00:54.510000	-0.406903
0 days 00:00:54.520000	-0.520515
0 days 00:00:54.530000	-0.562224
0 days 00:00:54.540000	-0.668824
0 days 00:00:54.550000	-0.8306389999999999
0 days 00:00:54.560000	-1.011833
0 days 00:00:54.570000	-1.0883639999999999
0 days 00:00:54.580000	-0.881918
0 days 00:00:54.590000	-0.844125
0 days 00:00:54.600000	-0.868569
0 days 00:00:54.610000	-0.752946
0 days 00:00:54.620000	-0.515622
0 days 00:00:54.630000	-0.542621
0 days 00:00:54.640000	-0.502075
0 days 00:00:54.650000	-0.315612
0 days 00:00:54.660000	-0.24559499999999998
0 days 00:00:54.670000	-0.212279
0 days 00:00:54.680000	-0.175111
0 days 00:00:54.690000	-0.133706
0 days 00:00:54.700000	-0.099538
0 days 00:00:54.710000	-0.046945
0 days 00:00:54.720000	-0.009543000000000001
0 days 00:00:54.730000	0.022662
0 days 00:00:54.740000	0.040632
0 days 00:00:54.750000	0.045946
0 days 00:00:54.760000	0.046130000000000004
0 days 00:00:54.770000	0.04245
0 days 00:00:54.780000	0.039857
0 days 00:00:54.790000	0.028611
0 days 00:00:54.800000	0.023405000000000002
0 days 00:00:54.810000	0.0248
0 days 00:00:54.820000	0.032144
0 days 00:00:54.830000	0.040255
0 days 00:00:54.840000	0.048075
0 days 00:00:54.850000	0.051634000000000006
0 days 00:00:54.860000	0.051552
0 days 00:00:54.870000	0.042211
0 days 00:00:54.880000	0.032619
0 days 00:00:54.890000	0.020064
0 days 00:00:54.900000	0.002852
0 days 00:00:54.910000	-0.007422
0 days 00:00:54.920000	-0.016973
0 days 00:00:54.930000	-0.036624000000000004
0 days 00:00:54.940000	-0.055432
0 days 00:00:54.950000	-0.072517
0 days 00:00:54.960000	-0.078328
0 days 00:00:54.970000	-0.07384
0 days 00:00:54.980000	-0.057439
0 days 00:00:54.990000	-0.036752999999999994
0 days 00:00:55	-0.015203
0 days 00:00:55.010000	0.009982
0 days 00:00:55.020000	0.026659
0 days 00:00:55.030000	0.044494
0 days 00:00:55.040000	0.055558
0 days 00:00:55.050000	0.06694800000000001
0 days 00:00:55.060000	0.067932
0 days 00:00:55.070000	0.070934
0 days 00:00:55.080000	0.0619
0 days 00:00:55.090000	0.06404299999999999
0 days 00:00:55.100000	0.06267400000000001
0 days 00:00:55.110000	0.067788
0 days 00:00:55.120000	0.07298400000000001
0 days 00:00:55.130000	0.077266
0 days 00:00:55.140000	0.084163
0 days 00:00:55.150000	0.09032899999999999
0 days 00:00:55.160000	0.089138
0 days 00:00:55.170000	0.087094
0 days 00:00:55.180000	0.09139299999999999
0 days 00:00:55.190000	0.075738
0 days 00:00:55.200000	0.073278
0 days 00:00:55.210000	0.060394
0 days 00:00:55.220000	0.050562
0 days 00:00:55.230000	0.038518000000000004
0 days 00:00:55.240000	0.030693
0 days 00:00:55.250000	0.027692
0 days 00:00:55.260000	0.014658000000000001
0 days 00:00:55.270000	-0.00132
0 days 00:00:55.280000	-0.032274000000000004
0 days 00:00:55.290000	-0.07881
0 days 00:00:55.300000	-0.150541
0 days 00:00:55.310000	-0.22798800000000002
0 days 00:00:55.320000	-0.30283899999999997
0 days 00:00:55.330000	-0.39107
0 days 00:00:55.340000	-0.48037399999999997
0 days 00:00:55.350000	-0.575769
0 days 00:00:55.360000	-0.678556
0 days 00:00:55.370000	-0.7827390000000001
0 days 00:00:55.380000	-0.895818
0 days 00:00:55.390000	-1.008051
0 days 00:00:55.400000	-1.122944
0 days 00:00:55.410000	-1.228565
0 days 00:00:55.420000	-1.344371
0 days 00:00:55.430000	-1.452282
0 days 00:00:55.440000	-1.581877
0 days 00:00:55.450000	-1.724863
0 days 00:00:55.460000	-1.877321
0 days 00:00:55.470000	-2.036494
0 days 00:00:55.480000	-2.192845
0 days 00:00:55.490000	-2.294563
0 days 00:00:55.500000	-2.349538
0 days 00:00:55.510000	-2.3539830000000004
0 days 00:00:55.520000	-2.312339
0 days 00:00:55.530000	-2.226265
0 days 00:00:55.540000	-2.0876650000000003
0 days 00:00:55.550000	-1.910245
0 days 00:00:55.560000	-1.721932
0 days 00:00:55.570000	-1.5177100000000001
0 days 00:00:55.580000	-1.278597
0 days 00:00:55.590000	-1.014178
0 days 00:00:55.600000	-0.770636
0 days 00:00:55.610000	-0.504614
0 days 00:00:55.620000	-0.228963
0 days 00:00:55.630000	0.039684
0 days 00:00:55.640000	0.42800200000000005
0 days 00:00:55.650000	1.02928
0 days 00:00:55.660000	1.596781
0 days 00:00:55.670000	2.118656
0 days 00:00:55.680000	2.680308
0 days 00:00:55.690000	2.9328529999999997
0 days 00:00:55.700000	2.859865
0 days 00:00:55.710000	2.657181
0 days 00:00:55.720000	2.317082
0 days 00:00:55.730000	1.8300830000000001
0 days 00:00:55.740000	1.365163
0 days 00:00:55.750000	1.021786
0 days 00:00:55.760000	0.739211
0 days 00:00:55.770000	0.555475
0 days 00:00:55.780000	0.509239
0 days 00:00:55.790000	0.538489
0 days 00:00:55.800000	0.639728
0 days 00:00:55.810000	0.787126
0 days 00:00:55.820000	0.961298
0 days 00:00:55.830000	1.136929
0 days 00:00:55.840000	1.2955780000000001
0 days 00:00:55.850000	1.414307
0 days 00:00:55.860000	1.502464
0 days 00:00:55.870000	1.556656
0 days 00:00:55.880000	1.577066
0 days 00:00:55.890000	1.552466
0 days 00:00:55.900000	1.481689
0 days 00:00:55.910000	1.368156
0 days 00:00:55.920000	1.204985
0 days 00:00:55.930000	0.986448
0 days 00:00:55.940000	0.7360939999999999
0 days 00:00:55.950000	0.510944
0 days 00:00:55.960000	0.296741
0 days 00:00:55.970000	0.12703399999999998
0 days 00:00:55.980000	0.009201
0 days 00:00:55.990000	-0.13320099999999999
0 days 00:00:56	-0.47475900000000004
0 days 00:00:56.010000	-0.523038
0 days 00:00:56.020000	-0.5768939999999999
0 days 00:00:56.030000	-0.705955
0 days 00:00:56.040000	-0.738063
0 days 00:00:56.050000	-0.680569
0 days 00:00:56.060000	-0.72668
0 days 00:00:56.070000	-0.285988
0 days 00:00:56.080000	-0.154332
0 days 00:00:56.090000	-0.20924299999999998
0 days 00:00:56.100000	-0.098195
0 days 00:00:56.110000	-0.03028
0 days 00:00:56.120000	-0.022381
0 days 00:00:56.130000	-0.032672
0 days 00:00:56.140000	-0.030631
0 days 00:00:56.150000	-0.028862
0 days 00:00:56.160000	-0.025921
0 days 00:00:56.170000	-0.011244
0 days 00:00:56.180000	0.016566
0 days 00:00:56.190000	0.026198000000000003
0 days 00:00:56.200000	0.026126999999999997
0 days 00:00:56.210000	0.017231
0 days 00:00:56.220000	0.010934000000000001
0 days 00:00:56.230000	0.0067280000000000005
0 days 00:00:56.240000	0.014594999999999999
0 days 00:00:56.250000	0.024753999999999998
0 days 00:00:56.260000	0.044173000000000004
0 days 00:00:56.270000	0.060145000000000004
0 days 00:00:56.280000	0.074658
0 days 00:00:56.290000	0.086466
0 days 00:00:56.300000	0.08395
0 days 00:00:56.310000	0.083427
0 days 00:00:56.320000	0.068985
0 days 00:00:56.330000	0.043536
0 days 00:00:56.340000	0.015593000000000001
0 days 00:00:56.350000	-0.009904000000000001
0 days 00:00:56.360000	-0.032591
0 days 00:00:56.370000	-0.043434
0 days 00:00:56.380000	-0.053295
0 days 00:00:56.390000	-0.045314
0 days 00:00:56.400000	-0.037885
0 days 00:00:56.410000	-0.033173
0 days 00:00:56.420000	-0.026743
0 days 00:00:56.430000	-0.014877000000000001
0 days 00:00:56.440000	-0.000496
0 days 00:00:56.450000	0.013009
0 days 00:00:56.460000	0.027754
0 days 00:00:56.470000	0.03997
0 days 00:00:56.480000	0.050417000000000003
0 days 00:00:56.490000	0.05954299999999999
0 days 00:00:56.500000	0.063782
0 days 00:00:56.510000	0.066524
0 days 00:00:56.520000	0.067101
0 days 00:00:56.530000	0.063788
0 days 00:00:56.540000	0.060744000000000006
0 days 00:00:56.550000	0.057747
0 days 00:00:56.560000	0.060767999999999996
0 days 00:00:56.570000	0.064991
0 days 00:00:56.580000	0.06200599999999999
0 days 00:00:56.590000	0.067116
0 days 00:00:56.600000	0.070115
0 days 00:00:56.610000	0.068594
0 days 00:00:56.620000	0.076985
0 days 00:00:56.630000	0.070926
0 days 00:00:56.640000	0.072052
0 days 00:00:56.650000	0.07688099999999999
0 days 00:00:56.660000	0.073516
0 days 00:00:56.670000	0.074349
0 days 00:00:56.680000	0.070684
0 days 00:00:56.690000	0.069735
0 days 00:00:56.700000	0.063377
0 days 00:00:56.710000	0.063387
0 days 00:00:56.720000	0.056152
0 days 00:00:56.730000	0.064603
0 days 00:00:56.740000	0.059489
0 days 00:00:56.750000	0.06073099999999999
0 days 00:00:56.760000	0.06196
0 days 00:00:56.770000	0.063782
0 days 00:00:56.780000	0.0635
0 days 00:00:56.790000	0.064664
0 days 00:00:56.800000	0.070163
0 days 00:00:56.810000	0.06443099999999999
0 days 00:00:56.820000	0.067768
0 days 00:00:56.830000	0.045937
0 days 00:00:56.840000	0.014613999999999999
0 days 00:00:56.850000	-0.001102
0 days 00:00:56.860000	-0.007056000000000001
0 days 00:00:56.870000	-0.045597000000000006
0 days 00:00:56.880000	-0.081713
0 days 00:00:56.890000	-0.113327
0 days 00:00:56.900000	-0.171216
0 days 00:00:56.910000	-0.234526
0 days 00:00:56.920000	-0.297804
0 days 00:00:56.930000	-0.358554
0 days 00:00:56.940000	-0.42631099999999994
0 days 00:00:56.950000	-0.485441
0 days 00:00:56.960000	-0.55052
0 days 00:00:56.970000	-0.615851
0 days 00:00:56.980000	-0.69624
0 days 00:00:56.990000	-0.790223
0 days 00:00:57	-0.891007
0 days 00:00:57.010000	-0.9922700000000001
0 days 00:00:57.020000	-1.098067
0 days 00:00:57.030000	-1.233508
0 days 00:00:57.040000	-1.378662
0 days 00:00:57.050000	-1.544398
0 days 00:00:57.060000	-1.7173200000000002
0 days 00:00:57.070000	-1.872163
0 days 00:00:57.080000	-2.0134689999999997
0 days 00:00:57.090000	-2.118725
0 days 00:00:57.100000	-2.1575830000000003
0 days 00:00:57.110000	-2.113491
0 days 00:00:57.120000	-2.023227
0 days 00:00:57.130000	-1.875589
0 days 00:00:57.140000	-1.6873200000000002
0 days 00:00:57.150000	-1.473671
0 days 00:00:57.160000	-1.2190159999999999
0 days 00:00:57.170000	-0.9529120000000001
0 days 00:00:57.180000	-0.673625
0 days 00:00:57.190000	-0.393223
0 days 00:00:57.200000	-0.11158199999999999
0 days 00:00:57.210000	0.166259
0 days 00:00:57.220000	0.594908
0 days 00:00:57.230000	1.145823
0 days 00:00:57.240000	1.572202
0 days 00:00:57.250000	1.984648
0 days 00:00:57.260000	2.364276
0 days 00:00:57.270000	2.479948
0 days 00:00:57.280000	2.461232
0 days 00:00:57.290000	2.304927
0 days 00:00:57.300000	2.0806139999999997
0 days 00:00:57.310000	1.739997
0 days 00:00:57.320000	1.329379
0 days 00:00:57.330000	0.9968049999999999
0 days 00:00:57.340000	0.764382
0 days 00:00:57.350000	0.608164
0 days 00:00:57.360000	0.534397
0 days 00:00:57.370000	0.560766
0 days 00:00:57.380000	0.688207
0 days 00:00:57.390000	0.874242
0 days 00:00:57.400000	1.0759459999999998
0 days 00:00:57.410000	1.234374
0 days 00:00:57.420000	1.322126
0 days 00:00:57.430000	1.356147
0 days 00:00:57.440000	1.351267
0 days 00:00:57.450000	1.3113
0 days 00:00:57.460000	1.271276
0 days 00:00:57.470000	1.241311
0 days 00:00:57.480000	1.205473
0 days 00:00:57.490000	1.170763
0 days 00:00:57.500000	1.10461
0 days 00:00:57.510000	0.9711879999999999
0 days 00:00:57.520000	0.768206
0 days 00:00:57.530000	0.538564
0 days 00:00:57.540000	0.067379
0 days 00:00:57.550000	-0.13409400000000002
0 days 00:00:57.560000	-0.233147
0 days 00:00:57.570000	-0.48665600000000003
0 days 00:00:57.580000	-0.698878
0 days 00:00:57.590000	-0.837757
0 days 00:00:57.600000	-0.9534940000000001
0 days 00:00:57.610000	-1.0137049999999999
0 days 00:00:57.620000	-0.991758
0 days 00:00:57.630000	-0.8036770000000001
0 days 00:00:57.640000	-0.694695
0 days 00:00:57.650000	-0.671026
0 days 00:00:57.660000	-0.50434
0 days 00:00:57.670000	-0.352838
0 days 00:00:57.680000	-0.31745999999999996
0 days 00:00:57.690000	-0.325152
0 days 00:00:57.700000	-0.315104
0 days 00:00:57.710000	-0.264162
0 days 00:00:57.720000	-0.20435999999999999
0 days 00:00:57.730000	-0.162709
0 days 00:00:57.740000	-0.13480799999999998
0 days 00:00:57.750000	-0.109554
0 days 00:00:57.760000	-0.096511
0 days 00:00:57.770000	-0.097027
0 days 00:00:57.780000	-0.092654
0 days 00:00:57.790000	-0.08770900000000001
0 days 00:00:57.800000	-0.071274
0 days 00:00:57.810000	-0.0611
0 days 00:00:57.820000	-0.031856999999999996
0 days 00:00:57.830000	-0.001524
0 days 00:00:57.840000	0.016838
0 days 00:00:57.850000	0.038116000000000004
0 days 00:00:57.860000	0.052203
0 days 00:00:57.870000	0.054973
0 days 00:00:57.880000	0.049029
0 days 00:00:57.890000	0.038356
0 days 00:00:57.900000	0.03092
0 days 00:00:57.910000	0.027228
0 days 00:00:57.920000	0.025419999999999998
0 days 00:00:57.930000	0.037630000000000004
0 days 00:00:57.940000	0.046564999999999995
0 days 00:00:57.950000	0.058866999999999996
0 days 00:00:57.960000	0.0664
0 days 00:00:57.970000	0.075999
0 days 00:00:57.980000	0.0702
0 days 00:00:57.990000	0.065446
0 days 00:00:58	0.062444000000000006
0 days 00:00:58.010000	0.05602000000000001
0 days 00:00:58.020000	0.043313
0 days 00:00:58.030000	0.028531
0 days 00:00:58.040000	0.017041999999999998
0 days 00:00:58.050000	0.010445999999999999
0 days 00:00:58.060000	0.0034
0 days 00:00:58.070000	-0.001887
0 days 00:00:58.080000	-0.0017699999999999999
0 days 00:00:58.090000	-0.001972
0 days 00:00:58.100000	-0.001306
0 days 00:00:58.110000	0.000604
0 days 00:00:58.120000	0.006475
0 days 00:00:58.130000	0.012435
0 days 00:00:58.140000	0.013531
0 days 00:00:58.150000	0.028219
0 days 00:00:58.160000	0.029655
0 days 00:00:58.170000	0.042161000000000004
0 days 00:00:58.180000	0.045302999999999996
0 days 00:00:58.190000	0.049336
0 days 00:00:58.200000	0.058799000000000004
0 days 00:00:58.210000	0.061850999999999996
0 days 00:00:58.220000	0.076101
0 days 00:00:58.230000	0.074364
0 days 00:00:58.240000	0.07915499999999999
0 days 00:00:58.250000	0.079834
0 days 00:00:58.260000	0.084652
0 days 00:00:58.270000	0.083149
0 days 00:00:58.280000	0.08345
0 days 00:00:58.290000	0.083725
0 days 00:00:58.300000	0.087615
0 days 00:00:58.310000	0.087662
0 days 00:00:58.320000	0.09249600000000001
0 days 00:00:58.330000	0.095201
0 days 00:00:58.340000	0.09276000000000001
0 days 00:00:58.350000	0.091796
0 days 00:00:58.360000	0.08632100000000001
0 days 00:00:58.370000	0.085039
0 days 00:00:58.380000	0.070502
0 days 00:00:58.390000	0.069763
0 days 00:00:58.400000	0.0576
0 days 00:00:58.410000	0.043046
0 days 00:00:58.420000	0.020844
0 days 00:00:58.430000	0.005827000000000001
0 days 00:00:58.440000	-0.022313
0 days 00:00:58.450000	-0.055980999999999996
0 days 00:00:58.460000	-0.100354
0 days 00:00:58.470000	-0.15018099999999998
0 days 00:00:58.480000	-0.233354
0 days 00:00:58.490000	-0.327962
0 days 00:00:58.500000	-0.428295
0 days 00:00:58.510000	-0.542233
0 days 00:00:58.520000	-0.65866
0 days 00:00:58.530000	-0.791179
0 days 00:00:58.540000	-0.940409
0 days 00:00:58.550000	-1.086986
0 days 00:00:58.560000	-1.259725
0 days 00:00:58.570000	-1.414404
0 days 00:00:58.580000	-1.575674
0 days 00:00:58.590000	-1.725222
0 days 00:00:58.600000	-1.8662400000000001
0 days 00:00:58.610000	-2.003055
0 days 00:00:58.620000	-2.115026
0 days 00:00:58.630000	-2.190589
0 days 00:00:58.640000	-2.215348
0 days 00:00:58.650000	-2.194703
0 days 00:00:58.660000	-2.103039
0 days 00:00:58.670000	-1.968991
0 days 00:00:58.680000	-1.8068330000000001
0 days 00:00:58.690000	-1.634048
0 days 00:00:58.700000	-1.4585110000000001
0 days 00:00:58.710000	-1.2801420000000001
0 days 00:00:58.720000	-1.107812
0 days 00:00:58.730000	-0.9494309999999999
0 days 00:00:58.740000	-0.762188
0 days 00:00:58.750000	-0.5692020000000001
0 days 00:00:58.760000	-0.324965
0 days 00:00:58.770000	0.117497
0 days 00:00:58.780000	0.67661
0 days 00:00:58.790000	1.184016
0 days 00:00:58.800000	1.7809650000000001
0 days 00:00:58.810000	2.379274
0 days 00:00:58.820000	2.569483
0 days 00:00:58.830000	2.5559849999999997
0 days 00:00:58.840000	2.459611
0 days 00:00:58.850000	2.229963
0 days 00:00:58.860000	1.77794
0 days 00:00:58.870000	1.375839
0 days 00:00:58.880000	1.107901
0 days 00:00:58.890000	0.828699
0 days 00:00:58.900000	0.576982
0 days 00:00:58.910000	0.44096199999999997
0 days 00:00:58.920000	0.361763
0 days 00:00:58.930000	0.300506
0 days 00:00:58.940000	0.28828899999999996
0 days 00:00:58.950000	0.35213099999999997
0 days 00:00:58.960000	0.48079799999999995
0 days 00:00:58.970000	0.626582
0 days 00:00:58.980000	0.7647550000000001
0 days 00:00:58.990000	0.894116
0 days 00:00:59	0.9970479999999999
0 days 00:00:59.010000	1.079434
0 days 00:00:59.020000	1.145638
0 days 00:00:59.030000	1.229853
0 days 00:00:59.040000	1.306734
0 days 00:00:59.050000	1.35915
0 days 00:00:59.060000	1.394892
0 days 00:00:59.070000	1.394076
0 days 00:00:59.080000	1.3137729999999999
0 days 00:00:59.090000	1.119553
0 days 00:00:59.100000	0.918737
0 days 00:00:59.110000	0.7528020000000001
0 days 00:00:59.120000	0.5785859999999999
0 days 00:00:59.130000	0.479583
0 days 00:00:59.140000	0.43549499999999997
0 days 00:00:59.150000	0.360182
0 days 00:00:59.160000	0.187171
0 days 00:00:59.170000	-0.133134
0 days 00:00:59.180000	-0.12124000000000001
0 days 00:00:59.190000	-0.206697
0 days 00:00:59.200000	-0.372996
0 days 00:00:59.210000	-0.44863800000000004
0 days 00:00:59.220000	-0.523996
0 days 00:00:59.230000	-0.604154
0 days 00:00:59.240000	-0.669452
0 days 00:00:59.250000	-0.752534
0 days 00:00:59.260000	-0.857248
0 days 00:00:59.270000	-0.9943620000000001
0 days 00:00:59.280000	-0.949399
0 days 00:00:59.290000	-0.529582
0 days 00:00:59.300000	-0.289193
0 days 00:00:59.310000	-0.393907
0 days 00:00:59.320000	-0.359971
0 days 00:00:59.330000	-0.291082
0 days 00:00:59.340000	-0.20981100000000003
0 days 00:00:59.350000	-0.182041
0 days 00:00:59.360000	-0.15948299999999999
0 days 00:00:59.370000	-0.146162
0 days 00:00:59.380000	-0.11665899999999998
0 days 00:00:59.390000	-0.095101
0 days 00:00:59.400000	-0.069622
0 days 00:00:59.410000	-0.039919
0 days 00:00:59.420000	-0.005208
0 days 00:00:59.430000	0.030791000000000002
0 days 00:00:59.440000	0.075402
0 days 00:00:59.450000	0.109785
0 days 00:00:59.460000	0.130334
0 days 00:00:59.470000	0.146297
0 days 00:00:59.480000	0.14436300000000002
0 days 00:00:59.490000	0.136055
0 days 00:00:59.500000	0.118153
0 days 00:00:59.510000	0.090861
0 days 00:00:59.520000	0.058112
0 days 00:00:59.530000	0.025155
0 days 00:00:59.540000	-0.001911
0 days 00:00:59.550000	-0.025551
0 days 00:00:59.560000	-0.04167
0 days 00:00:59.570000	-0.056524
0 days 00:00:59.580000	-0.062985
0 days 00:00:59.590000	-0.070633
0 days 00:00:59.600000	-0.05811
0 days 00:00:59.610000	-0.038125
0 days 00:00:59.620000	-0.025509999999999998
0 days 00:00:59.630000	-0.010179
0 days 00:00:59.640000	0.000149
0 days 00:00:59.650000	0.009889
0 days 00:00:59.660000	0.017681
0 days 00:00:59.670000	0.022331999999999998
0 days 00:00:59.680000	0.026226
0 days 00:00:59.690000	0.027410000000000004
0 days 00:00:59.700000	0.030282
0 days 00:00:59.710000	0.035954
0 days 00:00:59.720000	0.040268
0 days 00:00:59.730000	0.045254
0 days 00:00:59.740000	0.047019
0 days 00:00:59.750000	0.053778
0 days 00:00:59.760000	0.057323
0 days 00:00:59.770000	0.061373000000000004
0 days 00:00:59.780000	0.066852
0 days 00:00:59.790000	0.071397
0 days 00:00:59.800000	0.083122
0 days 00:00:59.810000	0.087893
0 days 00:00:59.820000	0.09688200000000001
0 days 00:00:59.830000	0.10316700000000001
0 days 00:00:59.840000	0.100776
0 days 00:00:59.850000	0.103315
0 days 00:00:59.860000	0.100244
0 days 00:00:59.870000	0.09690399999999999
0 days 00:00:59.880000	0.08541499999999999
0 days 00:00:59.890000	0.07493999999999999
0 days 00:00:59.900000	0.050660000000000004
0 days 00:00:59.910000	0.011879
0 days 00:00:59.920000	-0.036203
0 days 00:00:59.930000	-0.091685
0 days 00:00:59.940000	-0.1672
0 days 00:00:59.950000	-0.273337
0 days 00:00:59.960000	-0.387258
0 days 00:00:59.970000	-0.497188
0 days 00:00:59.980000	-0.61265
0 days 00:00:59.990000	-0.7302
0 days 00:01:00	-0.847564
0 days 00:01:00.010000	-0.961368
0 days 00:01:00.020000	-1.098544
0 days 00:01:00.030000	-1.234007
0 days 00:01:00.040000	-1.3923020000000002
0 days 00:01:00.050000	-1.5908280000000001
0 days 00:01:00.060000	-1.7657080000000003
0 days 00:01:00.070000	-1.926714
0 days 00:01:00.080000	-2.045616
0 days 00:01:00.090000	-2.139599
0 days 00:01:00.100000	-2.2025240000000004
0 days 00:01:00.110000	-2.196776
0 days 00:01:00.120000	-2.143544
0 days 00:01:00.130000	-2.0692459999999997
0 days 00:01:00.140000	-1.94675
0 days 00:01:00.150000	-1.793993
0 days 00:01:00.160000	-1.634523
0 days 00:01:00.170000	-1.480089
0 days 00:01:00.180000	-1.314645
0 days 00:01:00.190000	-1.144849
0 days 00:01:00.200000	-0.9611209999999999
0 days 00:01:00.210000	-0.776193
0 days 00:01:00.220000	-0.5918359999999999
0 days 00:01:00.230000	-0.392004
0 days 00:01:00.240000	-0.186867
0 days 00:01:00.250000	0.020213
0 days 00:01:00.260000	0.29601900000000003
0 days 00:01:00.270000	0.7410770000000001
0 days 00:01:00.280000	1.228676
0 days 00:01:00.290000	1.6999939999999998
0 days 00:01:00.300000	2.183086
0 days 00:01:00.310000	2.7501450000000003
0 days 00:01:00.320000	2.8428259999999996
0 days 00:01:00.330000	2.695188
0 days 00:01:00.340000	2.442124
0 days 00:01:00.350000	2.047409
0 days 00:01:00.360000	1.523372
0 days 00:01:00.370000	1.095241
0 days 00:01:00.380000	0.8421190000000001
0 days 00:01:00.390000	0.596388
0 days 00:01:00.400000	0.427094
0 days 00:01:00.410000	0.368564
0 days 00:01:00.420000	0.411772
0 days 00:01:00.430000	0.5433020000000001
0 days 00:01:00.440000	0.751214
0 days 00:01:00.450000	0.9900709999999999
0 days 00:01:00.460000	1.207808
0 days 00:01:00.470000	1.378248
0 days 00:01:00.480000	1.480392
0 days 00:01:00.490000	1.5137559999999999
0 days 00:01:00.500000	1.484042
0 days 00:01:00.510000	1.414598
0 days 00:01:00.520000	1.329023
0 days 00:01:00.530000	1.231167
0 days 00:01:00.540000	1.11842
0 days 00:01:00.550000	0.9838950000000001
0 days 00:01:00.560000	0.8198
0 days 00:01:00.570000	0.632205
0 days 00:01:00.580000	0.43301300000000004
0 days 00:01:00.590000	0.261683
0 days 00:01:00.600000	0.128911
0 days 00:01:00.610000	0.033744
0 days 00:01:00.620000	-0.22314099999999998
0 days 00:01:00.630000	-0.43135500000000004
0 days 00:01:00.640000	-0.44878100000000004
0 days 00:01:00.650000	-0.602407
0 days 00:01:00.660000	-0.783671
0 days 00:01:00.670000	-0.96539
0 days 00:01:00.680000	-1.1681780000000002
0 days 00:01:00.690000	-0.8320799999999999
0 days 00:01:00.700000	-0.29441100000000003
0 days 00:01:00.710000	-0.161142
0 days 00:01:00.720000	-0.34631100000000004
0 days 00:01:00.730000	-0.159744
0 days 00:01:00.740000	-0.10466600000000001
0 days 00:01:00.750000	-0.048782
0 days 00:01:00.760000	-0.00539
0 days 00:01:00.770000	0.058543
0 days 00:01:00.780000	0.089376
0 days 00:01:00.790000	0.08346100000000001
0 days 00:01:00.800000	0.074715
0 days 00:01:00.810000	0.060242
0 days 00:01:00.820000	0.052773
0 days 00:01:00.830000	0.059858
0 days 00:01:00.840000	0.075882
0 days 00:01:00.850000	0.097079
0 days 00:01:00.860000	0.11626700000000001
0 days 00:01:00.870000	0.10878199999999999
0 days 00:01:00.880000	0.092766
0 days 00:01:00.890000	0.061719
0 days 00:01:00.900000	0.035232
0 days 00:01:00.910000	0.002491
0 days 00:01:00.920000	-0.030733999999999997
0 days 00:01:00.930000	-0.060864
0 days 00:01:00.940000	-0.07397100000000001
0 days 00:01:00.950000	-0.07373099999999999
0 days 00:01:00.960000	-0.072686
0 days 00:01:00.970000	-0.07076
0 days 00:01:00.980000	-0.062794
0 days 00:01:00.990000	-0.045904
0 days 00:01:01	-0.026791000000000002
0 days 00:01:01.010000	-0.005577
0 days 00:01:01.020000	0.004246
0 days 00:01:01.030000	0.016237
0 days 00:01:01.040000	0.016281
0 days 00:01:01.050000	0.023267
0 days 00:01:01.060000	0.025588999999999997
0 days 00:01:01.070000	0.027844999999999998
0 days 00:01:01.080000	0.024335
0 days 00:01:01.090000	0.022693
0 days 00:01:01.100000	0.017844
0 days 00:01:01.110000	0.016318
0 days 00:01:01.120000	0.019112
0 days 00:01:01.130000	0.026552999999999997
0 days 00:01:01.140000	0.032010000000000004
0 days 00:01:01.150000	0.039279
0 days 00:01:01.160000	0.049107
0 days 00:01:01.170000	0.060487
0 days 00:01:01.180000	0.064733
0 days 00:01:01.190000	0.066709
0 days 00:01:01.200000	0.075424
0 days 00:01:01.210000	0.082674
0 days 00:01:01.220000	0.080981
0 days 00:01:01.230000	0.086395
0 days 00:01:01.240000	0.09136699999999999
0 days 00:01:01.250000	0.093632
0 days 00:01:01.260000	0.089187
0 days 00:01:01.270000	0.087437
0 days 00:01:01.280000	0.078106
0 days 00:01:01.290000	0.068375
0 days 00:01:01.300000	0.036828
0 days 00:01:01.310000	-0.003865
0 days 00:01:01.320000	-0.064317
0 days 00:01:01.330000	-0.140786
0 days 00:01:01.340000	-0.24533400000000002
0 days 00:01:01.350000	-0.352101
0 days 00:01:01.360000	-0.48814700000000005
0 days 00:01:01.370000	-0.633102
0 days 00:01:01.380000	-0.7935949999999999
0 days 00:01:01.390000	-0.998242
0 days 00:01:01.400000	-1.200963
0 days 00:01:01.410000	-1.357308
0 days 00:01:01.420000	-1.505727
0 days 00:01:01.430000	-1.6494330000000001
0 days 00:01:01.440000	-1.7880189999999998
0 days 00:01:01.450000	-1.8931919999999998
0 days 00:01:01.460000	-1.975498
0 days 00:01:01.470000	-2.039527
0 days 00:01:01.480000	-2.089055
0 days 00:01:01.490000	-2.072421
0 days 00:01:01.500000	-2.03727
0 days 00:01:01.510000	-1.958031
0 days 00:01:01.520000	-1.840888
0 days 00:01:01.530000	-1.6781540000000001
0 days 00:01:01.540000	-1.504459
0 days 00:01:01.550000	-1.306951
0 days 00:01:01.560000	-1.0678450000000002
0 days 00:01:01.570000	-0.817742
0 days 00:01:01.580000	-0.574974
0 days 00:01:01.590000	-0.315427
0 days 00:01:01.600000	-0.012948
0 days 00:01:01.610000	0.41151899999999997
0 days 00:01:01.620000	1.0257120000000002
0 days 00:01:01.630000	1.634749
0 days 00:01:01.640000	2.225943
0 days 00:01:01.650000	2.69549
0 days 00:01:01.660000	3.245058
0 days 00:01:01.670000	3.358625
0 days 00:01:01.680000	3.053543
0 days 00:01:01.690000	2.675511
0 days 00:01:01.700000	2.3300799999999997
0 days 00:01:01.710000	1.8504490000000002
0 days 00:01:01.720000	1.3095649999999999
0 days 00:01:01.730000	0.885532
0 days 00:01:01.740000	0.548765
0 days 00:01:01.750000	0.261444
0 days 00:01:01.760000	0.059486000000000004
0 days 00:01:01.770000	-0.037435
0 days 00:01:01.780000	0.016850999999999998
0 days 00:01:01.790000	0.130742
0 days 00:01:01.800000	0.309327
0 days 00:01:01.810000	0.511528
0 days 00:01:01.820000	0.689012
0 days 00:01:01.830000	0.825923
0 days 00:01:01.840000	0.9082870000000001
0 days 00:01:01.850000	0.9530069999999999
0 days 00:01:01.860000	0.948993
0 days 00:01:01.870000	0.924359
0 days 00:01:01.880000	0.874193
0 days 00:01:01.890000	0.8269610000000001
0 days 00:01:01.900000	0.771508
0 days 00:01:01.910000	0.716987
0 days 00:01:01.920000	0.6597390000000001
0 days 00:01:01.930000	0.594214
0 days 00:01:01.940000	0.495184
0 days 00:01:01.950000	0.067814
0 days 00:01:01.960000	-0.148628
0 days 00:01:01.970000	-0.29385500000000003
0 days 00:01:01.980000	-0.530187
0 days 00:01:01.990000	-0.757204
0 days 00:01:02	-0.906832
0 days 00:01:02.010000	-1.01779
0 days 00:01:02.020000	-0.9254110000000001
0 days 00:01:02.030000	-0.8738299999999999
0 days 00:01:02.040000	-0.747372
0 days 00:01:02.050000	-0.44683500000000004
0 days 00:01:02.060000	-0.184444
0 days 00:01:02.070000	-0.22971100000000003
0 days 00:01:02.080000	-0.165752
0 days 00:01:02.090000	-0.149523
0 days 00:01:02.100000	-0.10977
0 days 00:01:02.110000	-0.055221000000000006
0 days 00:01:02.120000	0.016489
0 days 00:01:02.130000	0.038747000000000004
0 days 00:01:02.140000	0.067628
0 days 00:01:02.150000	0.07531
0 days 00:01:02.160000	0.077387
0 days 00:01:02.170000	0.07335499999999999
0 days 00:01:02.180000	0.061925
0 days 00:01:02.190000	0.049527
0 days 00:01:02.200000	0.039079
0 days 00:01:02.210000	0.031830000000000004
0 days 00:01:02.220000	0.021661
0 days 00:01:02.230000	0.019008
0 days 00:01:02.240000	0.019139
0 days 00:01:02.250000	0.015378
0 days 00:01:02.260000	0.008136
0 days 00:01:02.270000	0.003811
0 days 00:01:02.280000	0.005745
0 days 00:01:02.290000	0.00435
0 days 00:01:02.300000	0.0016899999999999999
0 days 00:01:02.310000	0.005850999999999999
0 days 00:01:02.320000	0.00921
0 days 00:01:02.330000	0.027228
0 days 00:01:02.340000	0.034085000000000004
0 days 00:01:02.350000	0.049399
0 days 00:01:02.360000	0.059114
0 days 00:01:02.370000	0.063887
0 days 00:01:02.380000	0.061914
0 days 00:01:02.390000	0.054983000000000004
0 days 00:01:02.400000	0.043701
0 days 00:01:02.410000	0.031437
0 days 00:01:02.420000	0.015037
0 days 00:01:02.430000	0.002731
0 days 00:01:02.440000	-0.00466
0 days 00:01:02.450000	-0.009079
0 days 00:01:02.460000	-0.007956999999999999
0 days 00:01:02.470000	-0.011772
0 days 00:01:02.480000	-0.014228999999999999
0 days 00:01:02.490000	-0.014105000000000001
0 days 00:01:02.500000	-0.009581000000000001
0 days 00:01:02.510000	-0.001689
0 days 00:01:02.520000	0.017292
0 days 00:01:02.530000	0.041971
0 days 00:01:02.540000	0.063671
0 days 00:01:02.550000	0.078597
0 days 00:01:02.560000	0.091865
0 days 00:01:02.570000	0.103986
0 days 00:01:02.580000	0.099175
0 days 00:01:02.590000	0.100863
0 days 00:01:02.600000	0.09408899999999999
0 days 00:01:02.610000	0.08829
0 days 00:01:02.620000	0.08053099999999999
0 days 00:01:02.630000	0.079141
0 days 00:01:02.640000	0.076774
0 days 00:01:02.650000	0.070572
0 days 00:01:02.660000	0.06820599999999999
0 days 00:01:02.670000	0.06512899999999999
0 days 00:01:02.680000	0.060705999999999996
0 days 00:01:02.690000	0.055300999999999996
0 days 00:01:02.700000	0.051817999999999996
0 days 00:01:02.710000	0.040569
0 days 00:01:02.720000	0.029019
0 days 00:01:02.730000	0.023871
0 days 00:01:02.740000	0.013955
0 days 00:01:02.750000	-0.0038770000000000002
0 days 00:01:02.760000	-0.028541000000000004
0 days 00:01:02.770000	-0.064998
0 days 00:01:02.780000	-0.11106500000000001
0 days 00:01:02.790000	-0.17093
0 days 00:01:02.800000	-0.234828
0 days 00:01:02.810000	-0.28973699999999997
0 days 00:01:02.820000	-0.353581
0 days 00:01:02.830000	-0.411869
0 days 00:01:02.840000	-0.475328
0 days 00:01:02.850000	-0.54623
0 days 00:01:02.860000	-0.619078
0 days 00:01:02.870000	-0.707156
0 days 00:01:02.880000	-0.79735
0 days 00:01:02.890000	-0.9063629999999999
0 days 00:01:02.900000	-1.016741
0 days 00:01:02.910000	-1.1458780000000002
0 days 00:01:02.920000	-1.293528
0 days 00:01:02.930000	-1.448569
0 days 00:01:02.940000	-1.610892
0 days 00:01:02.950000	-1.785793
0 days 00:01:02.960000	-1.9644259999999998
0 days 00:01:02.970000	-2.148542
0 days 00:01:02.980000	-2.29431
0 days 00:01:02.990000	-2.387433
0 days 00:01:03	-2.437364
0 days 00:01:03.010000	-2.412489
0 days 00:01:03.020000	-2.3180810000000003
0 days 00:01:03.030000	-2.2116029999999998
0 days 00:01:03.040000	-2.069889
0 days 00:01:03.050000	-1.931588
0 days 00:01:03.060000	-1.7710130000000002
0 days 00:01:03.070000	-1.584009
0 days 00:01:03.080000	-1.33789
0 days 00:01:03.090000	-1.110054
0 days 00:01:03.100000	-0.86077
0 days 00:01:03.110000	-0.62756
0 days 00:01:03.120000	-0.381802
0 days 00:01:03.130000	-0.065595
0 days 00:01:03.140000	0.48810699999999996
0 days 00:01:03.150000	1.144841
0 days 00:01:03.160000	1.6533240000000002
0 days 00:01:03.170000	2.170475
0 days 00:01:03.180000	2.383579
0 days 00:01:03.190000	2.38806
0 days 00:01:03.200000	2.2219900000000004
0 days 00:01:03.210000	1.8408650000000002
0 days 00:01:03.220000	1.472561
0 days 00:01:03.230000	1.236958
0 days 00:01:03.240000	1.033427
0 days 00:01:03.250000	0.890225
0 days 00:01:03.260000	0.8558950000000001
0 days 00:01:03.270000	0.8782139999999999
0 days 00:01:03.280000	0.929248
0 days 00:01:03.290000	1.0189030000000001
0 days 00:01:03.300000	1.1466120000000002
0 days 00:01:03.310000	1.298681
0 days 00:01:03.320000	1.431458
0 days 00:01:03.330000	1.537176
0 days 00:01:03.340000	1.6232090000000001
0 days 00:01:03.350000	1.6724009999999998
0 days 00:01:03.360000	1.713856
0 days 00:01:03.370000	1.710409
0 days 00:01:03.380000	1.6593950000000002
0 days 00:01:03.390000	1.560538
0 days 00:01:03.400000	1.334775
0 days 00:01:03.410000	1.008406
0 days 00:01:03.420000	0.70858
0 days 00:01:03.430000	0.48105200000000004
0 days 00:01:03.440000	0.27446
0 days 00:01:03.450000	0.14205
0 days 00:01:03.460000	0.0678
0 days 00:01:03.470000	-0.05481900000000001
0 days 00:01:03.480000	-0.067582
0 days 00:01:03.490000	-0.145612
0 days 00:01:03.500000	-0.179054
0 days 00:01:03.510000	-0.169043
0 days 00:01:03.520000	-0.1792
0 days 00:01:03.530000	-0.330283
0 days 00:01:03.540000	-0.358755
0 days 00:01:03.550000	-0.05676900000000001
0 days 00:01:03.560000	-0.129208
0 days 00:01:03.570000	-0.075649
0 days 00:01:03.580000	0.009633
0 days 00:01:03.590000	0.039225
0 days 00:01:03.600000	0.053435
0 days 00:01:03.610000	0.05848
0 days 00:01:03.620000	0.067467
0 days 00:01:03.630000	0.07013899999999999
0 days 00:01:03.640000	0.077535
0 days 00:01:03.650000	0.078003
0 days 00:01:03.660000	0.07331
0 days 00:01:03.670000	0.066302
0 days 00:01:03.680000	0.074148
0 days 00:01:03.690000	0.089201
0 days 00:01:03.700000	0.088571
0 days 00:01:03.710000	0.087616
0 days 00:01:03.720000	0.08124400000000001
0 days 00:01:03.730000	0.064283
0 days 00:01:03.740000	0.053299
0 days 00:01:03.750000	0.032899
0 days 00:01:03.760000	0.014878
0 days 00:01:03.770000	-0.0039840000000000006
0 days 00:01:03.780000	-0.005468
0 days 00:01:03.790000	0.004412
0 days 00:01:03.800000	0.018997999999999998
0 days 00:01:03.810000	0.023543
0 days 00:01:03.820000	0.031129
0 days 00:01:03.830000	0.032902
0 days 00:01:03.840000	0.021277
0 days 00:01:03.850000	0.015903999999999998
0 days 00:01:03.860000	0.002144
0 days 00:01:03.870000	-0.001859
0 days 00:01:03.880000	-0.00233
0 days 00:01:03.890000	-4e-05
0 days 00:01:03.900000	0.005527000000000001
0 days 00:01:03.910000	0.013465000000000001
0 days 00:01:03.920000	0.024377
0 days 00:01:03.930000	0.036326
0 days 00:01:03.940000	0.042142
0 days 00:01:03.950000	0.044512
0 days 00:01:03.960000	0.052358
0 days 00:01:03.970000	0.057787
0 days 00:01:03.980000	0.061103
0 days 00:01:03.990000	0.062226
0 days 00:01:04	0.059847000000000004
0 days 00:01:04.010000	0.058596
0 days 00:01:04.020000	0.057040999999999994
0 days 00:01:04.030000	0.054888
0 days 00:01:04.040000	0.056398000000000004
0 days 00:01:04.050000	0.060386
0 days 00:01:04.060000	0.056164
0 days 00:01:04.070000	0.064078
0 days 00:01:04.080000	0.061808
0 days 00:01:04.090000	0.063679
0 days 00:01:04.100000	0.06410700000000001
0 days 00:01:04.110000	0.06538300000000001
0 days 00:01:04.120000	0.06576900000000001
0 days 00:01:04.130000	0.074192
0 days 00:01:04.140000	0.070079
0 days 00:01:04.150000	0.07497899999999999
0 days 00:01:04.160000	0.07735299999999999
0 days 00:01:04.170000	0.078832
0 days 00:01:04.180000	0.08359
0 days 00:01:04.190000	0.088926
0 days 00:01:04.200000	0.093591
0 days 00:01:04.210000	0.097638
0 days 00:01:04.220000	0.101457
0 days 00:01:04.230000	0.10698699999999998
0 days 00:01:04.240000	0.109628
0 days 00:01:04.250000	0.106027
0 days 00:01:04.260000	0.11014600000000001
0 days 00:01:04.270000	0.105447
0 days 00:01:04.280000	0.090917
0 days 00:01:04.290000	0.068445
0 days 00:01:04.300000	0.045439
0 days 00:01:04.310000	0.018861000000000003
0 days 00:01:04.320000	-0.003575
0 days 00:01:04.330000	-0.018713999999999998
0 days 00:01:04.340000	-0.056063999999999996
0 days 00:01:04.350000	-0.10711400000000001
0 days 00:01:04.360000	-0.171971
0 days 00:01:04.370000	-0.25509499999999996
0 days 00:01:04.380000	-0.34384499999999996
0 days 00:01:04.390000	-0.459999
0 days 00:01:04.400000	-0.587014
0 days 00:01:04.410000	-0.7243029999999999
0 days 00:01:04.420000	-0.866276
0 days 00:01:04.430000	-1.011174
0 days 00:01:04.440000	-1.153564
0 days 00:01:04.450000	-1.275866
0 days 00:01:04.460000	-1.37581
0 days 00:01:04.470000	-1.466749
0 days 00:01:04.480000	-1.520437
0 days 00:01:04.490000	-1.561439
0 days 00:01:04.500000	-1.610354
0 days 00:01:04.510000	-1.6644259999999997
0 days 00:01:04.520000	-1.691497
0 days 00:01:04.530000	-1.6988830000000001
0 days 00:01:04.540000	-1.656577
0 days 00:01:04.550000	-1.5890090000000001
0 days 00:01:04.560000	-1.4783709999999999
0 days 00:01:04.570000	-1.332665
0 days 00:01:04.580000	-1.162619
0 days 00:01:04.590000	-0.9923270000000001
0 days 00:01:04.600000	-0.808639
0 days 00:01:04.610000	-0.604744
0 days 00:01:04.620000	-0.396928
0 days 00:01:04.630000	-0.194895
0 days 00:01:04.640000	-0.00451
0 days 00:01:04.650000	0.181997
0 days 00:01:04.660000	0.387563
0 days 00:01:04.670000	0.661533
0 days 00:01:04.680000	0.838699
0 days 00:01:04.690000	0.982085
0 days 00:01:04.700000	1.186682
0 days 00:01:04.710000	1.263423
0 days 00:01:04.720000	1.135147
0 days 00:01:04.730000	0.957493
0 days 00:01:04.740000	0.799529
0 days 00:01:04.750000	0.650453
0 days 00:01:04.760000	0.50041
0 days 00:01:04.770000	0.38163400000000003
0 days 00:01:04.780000	0.338688
0 days 00:01:04.790000	0.410459
0 days 00:01:04.800000	0.526831
0 days 00:01:04.810000	0.667496
0 days 00:01:04.820000	0.838148
0 days 00:01:04.830000	1.042317
0 days 00:01:04.840000	1.241076
0 days 00:01:04.850000	1.426326
0 days 00:01:04.860000	1.604829
0 days 00:01:04.870000	1.732436
0 days 00:01:04.880000	1.79191
0 days 00:01:04.890000	1.690752
0 days 00:01:04.900000	1.475703
0 days 00:01:04.910000	1.306236
0 days 00:01:04.920000	1.125744
0 days 00:01:04.930000	0.890539
0 days 00:01:04.940000	0.702727
0 days 00:01:04.950000	0.55903
0 days 00:01:04.960000	0.448427
0 days 00:01:04.970000	0.280141
0 days 00:01:04.980000	-0.28083600000000003
0 days 00:01:04.990000	-0.259399
0 days 00:01:05	-0.316273
0 days 00:01:05.010000	-0.456891
0 days 00:01:05.020000	-0.310974
0 days 00:01:05.030000	0.041352999999999994
0 days 00:01:05.040000	-0.13280799999999998
0 days 00:01:05.050000	-0.219966
0 days 00:01:05.060000	-0.200329
0 days 00:01:05.070000	-0.13486900000000002
0 days 00:01:05.080000	-0.094661
0 days 00:01:05.090000	-0.054785
0 days 00:01:05.100000	-0.017597
0 days 00:01:05.110000	0.015271000000000002
0 days 00:01:05.120000	0.027885000000000004
0 days 00:01:05.130000	0.033318
0 days 00:01:05.140000	0.022866
0 days 00:01:05.150000	0.001698
0 days 00:01:05.160000	-0.022037
0 days 00:01:05.170000	-0.041569999999999996
0 days 00:01:05.180000	-0.053426999999999995
0 days 00:01:05.190000	-0.05739299999999999
0 days 00:01:05.200000	-0.063574
0 days 00:01:05.210000	-0.062876
0 days 00:01:05.220000	-0.068435
0 days 00:01:05.230000	-0.073015
0 days 00:01:05.240000	-0.08143099999999999
0 days 00:01:05.250000	-0.080103
0 days 00:01:05.260000	-0.08477
0 days 00:01:05.270000	-0.078929
0 days 00:01:05.280000	-0.068114
0 days 00:01:05.290000	-0.044605
0 days 00:01:05.300000	-0.023306
0 days 00:01:05.310000	0.0009369999999999999
0 days 00:01:05.320000	0.019578
0 days 00:01:05.330000	0.030449
0 days 00:01:05.340000	0.041009
0 days 00:01:05.350000	0.046258
0 days 00:01:05.360000	0.056126
0 days 00:01:05.370000	0.062155999999999996
0 days 00:01:05.380000	0.059673000000000004
0 days 00:01:05.390000	0.057428
0 days 00:01:05.400000	0.044112
0 days 00:01:05.410000	0.029841000000000003
0 days 00:01:05.420000	0.018499
0 days 00:01:05.430000	0.009574
0 days 00:01:05.440000	-0.005731
0 days 00:01:05.450000	-0.020651
0 days 00:01:05.460000	-0.023316999999999997
0 days 00:01:05.470000	-0.029322000000000004
0 days 00:01:05.480000	-0.029138999999999998
0 days 00:01:05.490000	-0.025549000000000002
0 days 00:01:05.500000	-0.019803
0 days 00:01:05.510000	-0.005881
0 days 00:01:05.520000	-0.001675
0 days 00:01:05.530000	0.015288999999999999
0 days 00:01:05.540000	0.018441
0 days 00:01:05.550000	0.019576
0 days 00:01:05.560000	0.018571999999999998
0 days 00:01:05.570000	0.013829
0 days 00:01:05.580000	0.013878999999999999
0 days 00:01:05.590000	0.004909
0 days 00:01:05.600000	0.001035
0 days 00:01:05.610000	-0.003488
0 days 00:01:05.620000	-0.004785
0 days 00:01:05.630000	-0.0077269999999999995
0 days 00:01:05.640000	-0.007373
0 days 00:01:05.650000	-0.012355
0 days 00:01:05.660000	-0.017450999999999998
0 days 00:01:05.670000	-0.021547
0 days 00:01:05.680000	-0.014237999999999999
0 days 00:01:05.690000	0.00275
0 days 00:01:05.700000	0.015281
0 days 00:01:05.710000	0.029638
0 days 00:01:05.720000	0.041337
0 days 00:01:05.730000	0.05032
0 days 00:01:05.740000	0.052509
0 days 00:01:05.750000	0.06200800000000001
0 days 00:01:05.760000	0.066566
0 days 00:01:05.770000	0.071014
0 days 00:01:05.780000	0.06720599999999999
0 days 00:01:05.790000	0.067329
0 days 00:01:05.800000	0.073887
0 days 00:01:05.810000	0.083785
0 days 00:01:05.820000	0.089151
0 days 00:01:05.830000	0.096222
0 days 00:01:05.840000	0.105455
0 days 00:01:05.850000	0.106707
0 days 00:01:05.860000	0.109273
0 days 00:01:05.870000	0.111706
0 days 00:01:05.880000	0.110492
0 days 00:01:05.890000	0.106425
0 days 00:01:05.900000	0.09882200000000001
0 days 00:01:05.910000	0.097639
0 days 00:01:05.920000	0.087088
0 days 00:01:05.930000	0.08250199999999999
0 days 00:01:05.940000	0.07625499999999999
0 days 00:01:05.950000	0.070376
0 days 00:01:05.960000	0.060417
0 days 00:01:05.970000	0.048973
0 days 00:01:05.980000	0.035185
0 days 00:01:05.990000	0.03005
0 days 00:01:06	0.019355
0 days 00:01:06.010000	0.004446
0 days 00:01:06.020000	-0.016094
0 days 00:01:06.030000	-0.036132
0 days 00:01:06.040000	-0.061235000000000005
0 days 00:01:06.050000	-0.103004
0 days 00:01:06.060000	-0.157566
0 days 00:01:06.070000	-0.220739
0 days 00:01:06.080000	-0.273543
0 days 00:01:06.090000	-0.327679
0 days 00:01:06.100000	-0.377822
0 days 00:01:06.110000	-0.42669300000000004
0 days 00:01:06.120000	-0.47556499999999996
0 days 00:01:06.130000	-0.5232680000000001
0 days 00:01:06.140000	-0.5752659999999999
0 days 00:01:06.150000	-0.620455
0 days 00:01:06.160000	-0.67474
0 days 00:01:06.170000	-0.732157
0 days 00:01:06.180000	-0.801771
0 days 00:01:06.190000	-0.882178
0 days 00:01:06.200000	-0.978153
0 days 00:01:06.210000	-1.0841049999999999
0 days 00:01:06.220000	-1.1883350000000001
0 days 00:01:06.230000	-1.298912
0 days 00:01:06.240000	-1.412043
0 days 00:01:06.250000	-1.506498
0 days 00:01:06.260000	-1.574241
0 days 00:01:06.270000	-1.647861
0 days 00:01:06.280000	-1.695038
0 days 00:01:06.290000	-1.716721
0 days 00:01:06.300000	-1.7053650000000002
0 days 00:01:06.310000	-1.660377
0 days 00:01:06.320000	-1.5820020000000001
0 days 00:01:06.330000	-1.4948270000000001
0 days 00:01:06.340000	-1.38771
0 days 00:01:06.350000	-1.270076
0 days 00:01:06.360000	-1.114507
0 days 00:01:06.370000	-0.92761
0 days 00:01:06.380000	-0.7430720000000001
0 days 00:01:06.390000	-0.563185
0 days 00:01:06.400000	-0.400509
0 days 00:01:06.410000	-0.20534499999999997
0 days 00:01:06.420000	0.035218
0 days 00:01:06.430000	0.488938
0 days 00:01:06.440000	1.0331780000000002
0 days 00:01:06.450000	1.494178
0 days 00:01:06.460000	2.164909
0 days 00:01:06.470000	2.662137
0 days 00:01:06.480000	2.706298
0 days 00:01:06.490000	2.418269
0 days 00:01:06.500000	2.067921
0 days 00:01:06.510000	1.68005
0 days 00:01:06.520000	1.2001709999999999
0 days 00:01:06.530000	0.781487
0 days 00:01:06.540000	0.511813
0 days 00:01:06.550000	0.3516
0 days 00:01:06.560000	0.279885
0 days 00:01:06.570000	0.293273
0 days 00:01:06.580000	0.40173600000000004
0 days 00:01:06.590000	0.554341
0 days 00:01:06.600000	0.730386
0 days 00:01:06.610000	0.9184559999999999
0 days 00:01:06.620000	1.0755629999999998
0 days 00:01:06.630000	1.175526
0 days 00:01:06.640000	1.2323
0 days 00:01:06.650000	1.267151
0 days 00:01:06.660000	1.267483
0 days 00:01:06.670000	1.2404899999999999
0 days 00:01:06.680000	1.2142879999999998
0 days 00:01:06.690000	1.178643
0 days 00:01:06.700000	1.140156
0 days 00:01:06.710000	1.081302
0 days 00:01:06.720000	1.0056450000000001
0 days 00:01:06.730000	0.8905489999999999
0 days 00:01:06.740000	0.7095640000000001
0 days 00:01:06.750000	0.536176
0 days 00:01:06.760000	0.399731
0 days 00:01:06.770000	0.276309
0 days 00:01:06.780000	0.19971
0 days 00:01:06.790000	0.155754
0 days 00:01:06.800000	0.11571500000000001
0 days 00:01:06.810000	-0.015705
0 days 00:01:06.820000	-0.198434
0 days 00:01:06.830000	-0.178432
0 days 00:01:06.840000	-0.224365
0 days 00:01:06.850000	-0.32163200000000003
0 days 00:01:06.860000	-0.3684
0 days 00:01:06.870000	-0.44552700000000006
0 days 00:01:06.880000	-0.5475180000000001
0 days 00:01:06.890000	-0.6538229999999999
0 days 00:01:06.900000	-0.779744
0 days 00:01:06.910000	-0.914385
0 days 00:01:06.920000	-1.013699
0 days 00:01:06.930000	-0.7698649999999999
0 days 00:01:06.940000	-0.310209
0 days 00:01:06.950000	-0.32424899999999995
0 days 00:01:06.960000	-0.356752
0 days 00:01:06.970000	-0.163074
0 days 00:01:06.980000	-0.136718
0 days 00:01:06.990000	-0.160216
0 days 00:01:07	-0.178244
0 days 00:01:07.010000	-0.154847
0 days 00:01:07.020000	-0.130102
0 days 00:01:07.030000	-0.099307
0 days 00:01:07.040000	-0.054738999999999996
0 days 00:01:07.050000	-0.008733
0 days 00:01:07.060000	0.046406
0 days 00:01:07.070000	0.07950399999999999
0 days 00:01:07.080000	0.094946
0 days 00:01:07.090000	0.11341199999999999
0 days 00:01:07.100000	0.11623900000000001
0 days 00:01:07.110000	0.109226
0 days 00:01:07.120000	0.104327
0 days 00:01:07.130000	0.101772
0 days 00:01:07.140000	0.08852
0 days 00:01:07.150000	0.07125
0 days 00:01:07.160000	0.049804
0 days 00:01:07.170000	0.028702999999999996
0 days 00:01:07.180000	0.011355
0 days 00:01:07.190000	0.0022140000000000003
0 days 00:01:07.200000	-0.009137000000000001
0 days 00:01:07.210000	-0.015722999999999997
0 days 00:01:07.220000	-0.0179
0 days 00:01:07.230000	-0.013224000000000001
0 days 00:01:07.240000	-0.008646
0 days 00:01:07.250000	-0.000587
0 days 00:01:07.260000	0.004074
0 days 00:01:07.270000	0.013734
0 days 00:01:07.280000	0.018682
0 days 00:01:07.290000	0.026994999999999998
0 days 00:01:07.300000	0.03209
0 days 00:01:07.310000	0.036189
0 days 00:01:07.320000	0.038659
0 days 00:01:07.330000	0.036823
0 days 00:01:07.340000	0.037864999999999996
0 days 00:01:07.350000	0.038283
0 days 00:01:07.360000	0.036026
0 days 00:01:07.370000	0.043381
0 days 00:01:07.380000	0.043549000000000004
0 days 00:01:07.390000	0.045499
0 days 00:01:07.400000	0.047519
0 days 00:01:07.410000	0.049316000000000006
0 days 00:01:07.420000	0.061532
0 days 00:01:07.430000	0.058937
0 days 00:01:07.440000	0.06615
0 days 00:01:07.450000	0.064993
0 days 00:01:07.460000	0.07144400000000001
0 days 00:01:07.470000	0.07699099999999999
0 days 00:01:07.480000	0.08243400000000001
0 days 00:01:07.490000	0.087725
0 days 00:01:07.500000	0.092162
0 days 00:01:07.510000	0.102681
0 days 00:01:07.520000	0.104125
0 days 00:01:07.530000	0.10008500000000001
0 days 00:01:07.540000	0.08936799999999999
0 days 00:01:07.550000	0.07940499999999999
0 days 00:01:07.560000	0.075192
0 days 00:01:07.570000	0.066909
0 days 00:01:07.580000	0.058388999999999996
0 days 00:01:07.590000	0.028933999999999998
0 days 00:01:07.600000	0.004033
0 days 00:01:07.610000	-0.031341
0 days 00:01:07.620000	-0.074212
0 days 00:01:07.630000	-0.1225
0 days 00:01:07.640000	-0.177793
0 days 00:01:07.650000	-0.252544
0 days 00:01:07.660000	-0.380308
0 days 00:01:07.670000	-0.501166
0 days 00:01:07.680000	-0.639158
0 days 00:01:07.690000	-0.77627
0 days 00:01:07.700000	-0.9268190000000001
0 days 00:01:07.710000	-1.087912
0 days 00:01:07.720000	-1.243685
0 days 00:01:07.730000	-1.372581
0 days 00:01:07.740000	-1.488185
0 days 00:01:07.750000	-1.585041
0 days 00:01:07.760000	-1.649229
0 days 00:01:07.770000	-1.676854
0 days 00:01:07.780000	-1.6731349999999998
0 days 00:01:07.790000	-1.64123
0 days 00:01:07.800000	-1.5777459999999999
0 days 00:01:07.810000	-1.493365
0 days 00:01:07.820000	-1.3507049999999998
0 days 00:01:07.830000	-1.160244
0 days 00:01:07.840000	-0.977575
0 days 00:01:07.850000	-0.797233
0 days 00:01:07.860000	-0.6270180000000001
0 days 00:01:07.870000	-0.471946
0 days 00:01:07.880000	-0.26188
0 days 00:01:07.890000	0.055527999999999994
0 days 00:01:07.900000	0.37419
0 days 00:01:07.910000	0.684181
0 days 00:01:07.920000	1.139426
0 days 00:01:07.930000	1.618989
0 days 00:01:07.940000	1.7047419999999998
0 days 00:01:07.950000	1.628167
0 days 00:01:07.960000	1.644238
0 days 00:01:07.970000	1.633369
0 days 00:01:07.980000	1.484997
0 days 00:01:07.990000	1.2930979999999999
0 days 00:01:08	1.1376600000000001
0 days 00:01:08.010000	0.9939600000000001
0 days 00:01:08.020000	0.842508
0 days 00:01:08.030000	0.7066020000000001
0 days 00:01:08.040000	0.631577
0 days 00:01:08.050000	0.607384
0 days 00:01:08.060000	0.604524
0 days 00:01:08.070000	0.622261
0 days 00:01:08.080000	0.685584
0 days 00:01:08.090000	0.764162
0 days 00:01:08.100000	0.815661
0 days 00:01:08.110000	0.8634149999999999
0 days 00:01:08.120000	0.906474
0 days 00:01:08.130000	0.9318879999999999
0 days 00:01:08.140000	0.917058
0 days 00:01:08.150000	0.904199
0 days 00:01:08.160000	0.895214
0 days 00:01:08.170000	0.873199
0 days 00:01:08.180000	0.832443
0 days 00:01:08.190000	0.7684340000000001
0 days 00:01:08.200000	0.69848
0 days 00:01:08.210000	0.6341180000000001
0 days 00:01:08.220000	0.575136
0 days 00:01:08.230000	0.499329
0 days 00:01:08.240000	0.415501
0 days 00:01:08.250000	0.334417
0 days 00:01:08.260000	0.247327
0 days 00:01:08.270000	0.152375
0 days 00:01:08.280000	0.066073
0 days 00:01:08.290000	-0.002644
0 days 00:01:08.300000	-0.050739
0 days 00:01:08.310000	-0.094652
0 days 00:01:08.320000	-0.126915
0 days 00:01:08.330000	-0.143977
0 days 00:01:08.340000	-0.15901099999999999
0 days 00:01:08.350000	-0.165682
0 days 00:01:08.360000	-0.636305
0 days 00:01:08.370000	-0.8968659999999999
0 days 00:01:08.380000	-0.886288
0 days 00:01:08.390000	-0.757142
0 days 00:01:08.400000	-0.876124
0 days 00:01:08.410000	-0.9792489999999999
0 days 00:01:08.420000	-0.8699889999999999
0 days 00:01:08.430000	-0.679286
0 days 00:01:08.440000	-0.326106
0 days 00:01:08.450000	-0.183152
0 days 00:01:08.460000	-0.28825500000000004
0 days 00:01:08.470000	-0.295692
0 days 00:01:08.480000	-0.24894699999999997
0 days 00:01:08.490000	-0.114001
0 days 00:01:08.500000	-0.124347
0 days 00:01:08.510000	-0.087285
0 days 00:01:08.520000	-0.06778300000000001
0 days 00:01:08.530000	-0.043498
0 days 00:01:08.540000	-0.032504000000000005
0 days 00:01:08.550000	-0.024482
0 days 00:01:08.560000	-0.017856
0 days 00:01:08.570000	-0.0034159999999999998
0 days 00:01:08.580000	0.003682
0 days 00:01:08.590000	0.016066999999999998
0 days 00:01:08.600000	0.026986000000000003
0 days 00:01:08.610000	0.037685
0 days 00:01:08.620000	0.047082
0 days 00:01:08.630000	0.049556
0 days 00:01:08.640000	0.052023
0 days 00:01:08.650000	0.044610000000000004
0 days 00:01:08.660000	0.04318
0 days 00:01:08.670000	0.036924
0 days 00:01:08.680000	0.029564999999999998
0 days 00:01:08.690000	0.025667000000000002
0 days 00:01:08.700000	0.019804
0 days 00:01:08.710000	0.015201
0 days 00:01:08.720000	0.010901000000000001
0 days 00:01:08.730000	0.011812999999999999
0 days 00:01:08.740000	0.008736
0 days 00:01:08.750000	0.007319
0 days 00:01:08.760000	0.003849
0 days 00:01:08.770000	0.0037799999999999995
0 days 00:01:08.780000	-0.002484
0 days 00:01:08.790000	-0.0026219999999999998
0 days 00:01:08.800000	0.00361
0 days 00:01:08.810000	0.006339
0 days 00:01:08.820000	0.015496000000000001
0 days 00:01:08.830000	0.024909999999999998
0 days 00:01:08.840000	0.03368
0 days 00:01:08.850000	0.038888
0 days 00:01:08.860000	0.039985
0 days 00:01:08.870000	0.033754
0 days 00:01:08.880000	0.035352999999999996
0 days 00:01:08.890000	0.03047
0 days 00:01:08.900000	0.026619999999999998
0 days 00:01:08.910000	0.023175
0 days 00:01:08.920000	0.018944
0 days 00:01:08.930000	0.013024
0 days 00:01:08.940000	0.006346
0 days 00:01:08.950000	0.0068390000000000005
0 days 00:01:08.960000	0.002216
0 days 00:01:08.970000	-0.000504
0 days 00:01:08.980000	-0.0012230000000000001
0 days 00:01:08.990000	0.0009339999999999999
0 days 00:01:09	0.002647
0 days 00:01:09.010000	0.0036780000000000003
0 days 00:01:09.020000	0.014745
0 days 00:01:09.030000	0.018316
0 days 00:01:09.040000	0.024897
0 days 00:01:09.050000	0.027288
0 days 00:01:09.060000	0.033197000000000004
0 days 00:01:09.070000	0.036649
0 days 00:01:09.080000	0.04077
0 days 00:01:09.090000	0.047738
0 days 00:01:09.100000	0.05575599999999999
0 days 00:01:09.110000	0.055361
0 days 00:01:09.120000	0.067268
0 days 00:01:09.130000	0.06716
0 days 00:01:09.140000	0.074152
0 days 00:01:09.150000	0.076503
0 days 00:01:09.160000	0.0775
0 days 00:01:09.170000	0.07779
0 days 00:01:09.180000	0.08455399999999999
0 days 00:01:09.190000	0.088509
0 days 00:01:09.200000	0.083328
0 days 00:01:09.210000	0.088149
0 days 00:01:09.220000	0.085847
0 days 00:01:09.230000	0.086423
0 days 00:01:09.240000	0.08805
0 days 00:01:09.250000	0.082737
0 days 00:01:09.260000	0.076917
0 days 00:01:09.270000	0.063053
0 days 00:01:09.280000	0.049457999999999995
0 days 00:01:09.290000	0.038544
0 days 00:01:09.300000	0.017439
0 days 00:01:09.310000	0.003013
0 days 00:01:09.320000	-0.019847
0 days 00:01:09.330000	-0.039465
0 days 00:01:09.340000	-0.059809
0 days 00:01:09.350000	-0.075327
0 days 00:01:09.360000	-0.091387
0 days 00:01:09.370000	-0.10877300000000001
0 days 00:01:09.380000	-0.12193299999999999
0 days 00:01:09.390000	-0.14375
0 days 00:01:09.400000	-0.179203
0 days 00:01:09.410000	-0.263905
0 days 00:01:09.420000	-0.343248
0 days 00:01:09.430000	-0.42783999999999994
0 days 00:01:09.440000	-0.5274449999999999
0 days 00:01:09.450000	-0.627432
0 days 00:01:09.460000	-0.724022
[truncated: 24 more rows]
