# Supplementary material for: A topological data analysis-based method for gait signals with an application to the study of multiple sclerosis
Source: PLoS One. 2022 May 13;17(5):e0268475. doi: 10.1371/journal.pone.0268475 (PMC9106173; doi:10.1371/journal.pone.0268475)
Supplement: S1 Data — (ZIP) [file pone.0268475.s005.zip › PlosOneData/Pathological_subjects/MS_3]

	Gyr_Y
0 days 00:00:48.810000	-0.839507
0 days 00:00:48.820000	-0.9936299999999999
0 days 00:00:48.830000	-1.303663
0 days 00:00:48.840000	-1.5785129999999998
0 days 00:00:48.850000	-1.498116
0 days 00:00:48.860000	-1.340866
0 days 00:00:48.870000	-1.221797
0 days 00:00:48.880000	-1.1145770000000002
0 days 00:00:48.890000	-1.078841
0 days 00:00:48.900000	-1.08187
0 days 00:00:48.910000	-1.076206
0 days 00:00:48.920000	-1.044367
0 days 00:00:48.930000	-0.968902
0 days 00:00:48.940000	-0.91099
0 days 00:00:48.950000	-0.8646530000000001
0 days 00:00:48.960000	-0.779385
0 days 00:00:48.970000	-0.606141
0 days 00:00:48.980000	-0.43158500000000005
0 days 00:00:48.990000	-0.349646
0 days 00:00:49	-0.318094
0 days 00:00:49.010000	-0.262196
0 days 00:00:49.020000	-0.17936300000000002
0 days 00:00:49.030000	-0.192398
0 days 00:00:49.040000	-0.192894
0 days 00:00:49.050000	-0.182094
0 days 00:00:49.060000	-0.168417
0 days 00:00:49.070000	-0.151748
0 days 00:00:49.080000	-0.141076
0 days 00:00:49.090000	-0.132692
0 days 00:00:49.100000	-0.127935
0 days 00:00:49.110000	-0.12264100000000001
0 days 00:00:49.120000	-0.11213800000000002
0 days 00:00:49.130000	-0.098871
0 days 00:00:49.140000	-0.082333
0 days 00:00:49.150000	-0.069145
0 days 00:00:49.160000	-0.060316999999999996
0 days 00:00:49.170000	-0.050072000000000005
0 days 00:00:49.180000	-0.052164
0 days 00:00:49.190000	-0.05271900000000001
0 days 00:00:49.200000	-0.049398000000000004
0 days 00:00:49.210000	-0.046024
0 days 00:00:49.220000	-0.042152999999999996
0 days 00:00:49.230000	-0.037787
0 days 00:00:49.240000	-0.039392
0 days 00:00:49.250000	-0.038623000000000005
0 days 00:00:49.260000	-0.033256
0 days 00:00:49.270000	-0.038592
0 days 00:00:49.280000	-0.036101999999999995
0 days 00:00:49.290000	-0.031024
0 days 00:00:49.300000	-0.031656000000000004
0 days 00:00:49.310000	-0.030621
0 days 00:00:49.320000	-0.028380000000000002
0 days 00:00:49.330000	-0.031061000000000002
0 days 00:00:49.340000	-0.031641
0 days 00:00:49.350000	-0.029751
0 days 00:00:49.360000	-0.028730000000000002
0 days 00:00:49.370000	-0.02
0 days 00:00:49.380000	-0.021244
0 days 00:00:49.390000	-0.01574
0 days 00:00:49.400000	-0.010085
0 days 00:00:49.410000	-0.00465
0 days 00:00:49.420000	-0.0012380000000000002
0 days 00:00:49.430000	-0.0030859999999999998
0 days 00:00:49.440000	0.002809
0 days 00:00:49.450000	0.007929
0 days 00:00:49.460000	0.009806
0 days 00:00:49.470000	0.019265
0 days 00:00:49.480000	0.031093
0 days 00:00:49.490000	0.04231
0 days 00:00:49.500000	0.056305999999999995
0 days 00:00:49.510000	0.066723
0 days 00:00:49.520000	0.072818
0 days 00:00:49.530000	0.071388
0 days 00:00:49.540000	0.059498
0 days 00:00:49.550000	0.042682
0 days 00:00:49.560000	0.010125
0 days 00:00:49.570000	-0.024794999999999998
0 days 00:00:49.580000	-0.050161000000000004
0 days 00:00:49.590000	-0.08543099999999999
0 days 00:00:49.600000	-0.11818
0 days 00:00:49.610000	-0.13387000000000002
0 days 00:00:49.620000	-0.15471300000000002
0 days 00:00:49.630000	-0.180141
0 days 00:00:49.640000	-0.201673
0 days 00:00:49.650000	-0.23195
0 days 00:00:49.660000	-0.265473
0 days 00:00:49.670000	-0.313365
0 days 00:00:49.680000	-0.39706199999999997
0 days 00:00:49.690000	-0.523319
0 days 00:00:49.700000	-0.661461
0 days 00:00:49.710000	-0.7871630000000001
0 days 00:00:49.720000	-0.919209
0 days 00:00:49.730000	-1.051828
0 days 00:00:49.740000	-1.216016
0 days 00:00:49.750000	-1.395119
0 days 00:00:49.760000	-1.571525
0 days 00:00:49.770000	-1.7394029999999998
0 days 00:00:49.780000	-1.860613
0 days 00:00:49.790000	-1.9216939999999998
0 days 00:00:49.800000	-1.911072
0 days 00:00:49.810000	-1.853323
0 days 00:00:49.820000	-1.755484
0 days 00:00:49.830000	-1.6073
0 days 00:00:49.840000	-1.388802
0 days 00:00:49.850000	-0.965226
0 days 00:00:49.860000	-0.10469500000000001
0 days 00:00:49.870000	0.9534239999999999
0 days 00:00:49.880000	1.749596
0 days 00:00:49.890000	1.853963
0 days 00:00:49.900000	1.891534
0 days 00:00:49.910000	1.9798349999999998
0 days 00:00:49.920000	1.9373099999999999
0 days 00:00:49.930000	1.841706
0 days 00:00:49.940000	1.8037299999999998
0 days 00:00:49.950000	1.834593
0 days 00:00:49.960000	1.9014080000000002
0 days 00:00:49.970000	2.007282
0 days 00:00:49.980000	2.153362
0 days 00:00:49.990000	2.282914
0 days 00:00:50	2.392424
0 days 00:00:50.010000	2.4561349999999997
0 days 00:00:50.020000	2.456097
0 days 00:00:50.030000	2.387252
0 days 00:00:50.040000	2.26763
0 days 00:00:50.050000	2.1162509999999997
0 days 00:00:50.060000	1.949829
0 days 00:00:50.070000	1.8015849999999998
0 days 00:00:50.080000	1.659223
0 days 00:00:50.090000	1.53273
0 days 00:00:50.100000	1.435673
0 days 00:00:50.110000	1.349248
0 days 00:00:50.120000	1.243311
0 days 00:00:50.130000	1.113377
0 days 00:00:50.140000	0.9622799999999999
0 days 00:00:50.150000	0.788975
0 days 00:00:50.160000	0.5742109999999999
0 days 00:00:50.170000	0.326669
0 days 00:00:50.180000	0.045406999999999996
0 days 00:00:50.190000	-0.22672199999999998
0 days 00:00:50.200000	-0.458618
0 days 00:00:50.210000	-0.6415109999999999
0 days 00:00:50.220000	-0.8007350000000001
0 days 00:00:50.230000	-0.9301389999999999
0 days 00:00:50.240000	-1.028532
0 days 00:00:50.250000	-1.138628
0 days 00:00:50.260000	-1.453355
0 days 00:00:50.270000	-1.603219
0 days 00:00:50.280000	-1.58897
0 days 00:00:50.290000	-1.931297
0 days 00:00:50.300000	-2.0723700000000003
0 days 00:00:50.310000	-2.010554
0 days 00:00:50.320000	-1.952407
0 days 00:00:50.330000	-1.8384150000000001
0 days 00:00:50.340000	-1.678104
0 days 00:00:50.350000	-1.49245
0 days 00:00:50.360000	-1.347283
0 days 00:00:50.370000	-1.285936
0 days 00:00:50.380000	-1.254692
0 days 00:00:50.390000	-1.209031
0 days 00:00:50.400000	-1.152093
0 days 00:00:50.410000	-1.024814
0 days 00:00:50.420000	-0.732705
0 days 00:00:50.430000	-0.41976800000000003
0 days 00:00:50.440000	-0.215406
0 days 00:00:50.450000	-0.192348
0 days 00:00:50.460000	-0.146753
0 days 00:00:50.470000	-0.111169
0 days 00:00:50.480000	-0.08666900000000001
0 days 00:00:50.490000	-0.080313
0 days 00:00:50.500000	-0.091
0 days 00:00:50.510000	-0.092441
0 days 00:00:50.520000	-0.096776
0 days 00:00:50.530000	-0.09806799999999999
0 days 00:00:50.540000	-0.10203
0 days 00:00:50.550000	-0.08885499999999999
0 days 00:00:50.560000	-0.076508
0 days 00:00:50.570000	-0.057648000000000005
0 days 00:00:50.580000	-0.044412
0 days 00:00:50.590000	-0.029898
0 days 00:00:50.600000	-0.024794999999999998
0 days 00:00:50.610000	-0.015781
0 days 00:00:50.620000	-0.010556999999999999
0 days 00:00:50.630000	-0.004951
0 days 00:00:50.640000	0.001749
0 days 00:00:50.650000	0.012317
0 days 00:00:50.660000	0.026232
0 days 00:00:50.670000	0.037752
0 days 00:00:50.680000	0.050673
0 days 00:00:50.690000	0.05889400000000001
0 days 00:00:50.700000	0.06612699999999999
0 days 00:00:50.710000	0.072781
0 days 00:00:50.720000	0.06577100000000001
0 days 00:00:50.730000	0.055273
0 days 00:00:50.740000	0.038577
0 days 00:00:50.750000	0.021312
0 days 00:00:50.760000	0.005881
0 days 00:00:50.770000	-0.011365
0 days 00:00:50.780000	-0.019883
0 days 00:00:50.790000	-0.032311
0 days 00:00:50.800000	-0.041964999999999995
0 days 00:00:50.810000	-0.046152
0 days 00:00:50.820000	-0.048806999999999996
0 days 00:00:50.830000	-0.04356
0 days 00:00:50.840000	-0.039409
0 days 00:00:50.850000	-0.032567
0 days 00:00:50.860000	-0.018868
0 days 00:00:50.870000	-0.009714
0 days 00:00:50.880000	0.005856
0 days 00:00:50.890000	0.02008
0 days 00:00:50.900000	0.030518
0 days 00:00:50.910000	0.045877
0 days 00:00:50.920000	0.058135
0 days 00:00:50.930000	0.061778
0 days 00:00:50.940000	0.059108
0 days 00:00:50.950000	0.051241999999999996
0 days 00:00:50.960000	0.049372000000000006
0 days 00:00:50.970000	0.032396
0 days 00:00:50.980000	0.027415
0 days 00:00:50.990000	0.016249
0 days 00:00:51	0.00627
0 days 00:00:51.010000	-8.3e-05
0 days 00:00:51.020000	0.000588
0 days 00:00:51.030000	-0.0052770000000000004
0 days 00:00:51.040000	-0.010751
0 days 00:00:51.050000	-0.014525999999999999
0 days 00:00:51.060000	-0.029693
0 days 00:00:51.070000	-0.050597
0 days 00:00:51.080000	-0.073651
0 days 00:00:51.090000	-0.097867
0 days 00:00:51.100000	-0.13178099999999998
0 days 00:00:51.110000	-0.164766
0 days 00:00:51.120000	-0.22175100000000003
0 days 00:00:51.130000	-0.309132
0 days 00:00:51.140000	-0.43168599999999996
0 days 00:00:51.150000	-0.6318090000000001
0 days 00:00:51.160000	-0.8737010000000001
0 days 00:00:51.170000	-1.120275
0 days 00:00:51.180000	-1.409058
0 days 00:00:51.190000	-1.680738
0 days 00:00:51.200000	-1.923299
0 days 00:00:51.210000	-2.1492259999999996
0 days 00:00:51.220000	-2.313981
0 days 00:00:51.230000	-2.409004
0 days 00:00:51.240000	-2.3849139999999998
0 days 00:00:51.250000	-2.265
0 days 00:00:51.260000	-2.067395
0 days 00:00:51.270000	-1.7996299999999998
0 days 00:00:51.280000	-1.487557
0 days 00:00:51.290000	-0.827723
0 days 00:00:51.300000	0.230278
0 days 00:00:51.310000	1.40244
0 days 00:00:51.320000	2.102569
0 days 00:00:51.330000	2.140905
0 days 00:00:51.340000	2.093689
0 days 00:00:51.350000	2.071278
0 days 00:00:51.360000	1.9244709999999998
0 days 00:00:51.370000	1.7310919999999999
0 days 00:00:51.380000	1.609004
0 days 00:00:51.390000	1.5820290000000001
0 days 00:00:51.400000	1.6470810000000002
0 days 00:00:51.410000	1.7775619999999999
0 days 00:00:51.420000	1.9685580000000003
0 days 00:00:51.430000	2.174273
0 days 00:00:51.440000	2.372161
0 days 00:00:51.450000	2.5186319999999998
0 days 00:00:51.460000	2.602957
0 days 00:00:51.470000	2.6106700000000003
0 days 00:00:51.480000	2.541664
0 days 00:00:51.490000	2.407715
0 days 00:00:51.500000	2.241696
0 days 00:00:51.510000	2.0692720000000002
0 days 00:00:51.520000	1.904251
0 days 00:00:51.530000	1.746645
0 days 00:00:51.540000	1.6041860000000001
0 days 00:00:51.550000	1.477147
0 days 00:00:51.560000	1.328473
0 days 00:00:51.570000	1.124687
0 days 00:00:51.580000	0.877028
0 days 00:00:51.590000	0.609106
0 days 00:00:51.600000	0.356319
0 days 00:00:51.610000	0.143869
0 days 00:00:51.620000	-0.040016
0 days 00:00:51.630000	-0.191664
0 days 00:00:51.640000	-0.321441
0 days 00:00:51.650000	-0.43754
0 days 00:00:51.660000	-0.547994
0 days 00:00:51.670000	-0.645203
0 days 00:00:51.680000	-0.751709
0 days 00:00:51.690000	-0.842367
0 days 00:00:51.700000	-0.9074260000000001
0 days 00:00:51.710000	-1.0307819999999999
0 days 00:00:51.720000	-0.940941
0 days 00:00:51.730000	-1.0193219999999998
0 days 00:00:51.740000	-1.3518219999999999
0 days 00:00:51.750000	-1.363325
0 days 00:00:51.760000	-1.209635
0 days 00:00:51.770000	-1.190544
0 days 00:00:51.780000	-1.108083
0 days 00:00:51.790000	-1.056804
0 days 00:00:51.800000	-1.026641
0 days 00:00:51.810000	-0.991074
0 days 00:00:51.820000	-0.9817670000000001
0 days 00:00:51.830000	-0.990692
0 days 00:00:51.840000	-0.9935309999999999
0 days 00:00:51.850000	-0.989748
0 days 00:00:51.860000	-0.920869
0 days 00:00:51.870000	-0.8206979999999999
0 days 00:00:51.880000	-0.754402
0 days 00:00:51.890000	-0.727002
0 days 00:00:51.900000	-0.736438
0 days 00:00:51.910000	-0.7609899999999999
0 days 00:00:51.920000	-0.755993
0 days 00:00:51.930000	-0.62173
0 days 00:00:51.940000	-0.5003770000000001
0 days 00:00:51.950000	-0.43907799999999997
0 days 00:00:51.960000	-0.268596
0 days 00:00:51.970000	-0.206659
0 days 00:00:51.980000	-0.18746500000000002
0 days 00:00:51.990000	-0.161092
0 days 00:00:52	-0.150809
0 days 00:00:52.010000	-0.147045
0 days 00:00:52.020000	-0.13397
0 days 00:00:52.030000	-0.120894
0 days 00:00:52.040000	-0.107923
0 days 00:00:52.050000	-0.089723
0 days 00:00:52.060000	-0.073462
0 days 00:00:52.070000	-0.064141
0 days 00:00:52.080000	-0.052302999999999995
0 days 00:00:52.090000	-0.05501
0 days 00:00:52.100000	-0.042506
0 days 00:00:52.110000	-0.03963
0 days 00:00:52.120000	-0.039958999999999995
0 days 00:00:52.130000	-0.036897000000000006
0 days 00:00:52.140000	-0.036324
0 days 00:00:52.150000	-0.034532
0 days 00:00:52.160000	-0.042135
0 days 00:00:52.170000	-0.033504
0 days 00:00:52.180000	-0.036562
0 days 00:00:52.190000	-0.033358
0 days 00:00:52.200000	-0.026680000000000002
0 days 00:00:52.210000	-0.023816999999999998
0 days 00:00:52.220000	-0.022712
0 days 00:00:52.230000	-0.025585
0 days 00:00:52.240000	-0.021282
0 days 00:00:52.250000	-0.024543000000000002
0 days 00:00:52.260000	-0.023826
0 days 00:00:52.270000	-0.023285
0 days 00:00:52.280000	-0.026697000000000002
0 days 00:00:52.290000	-0.027614
0 days 00:00:52.300000	-0.033576999999999996
0 days 00:00:52.310000	-0.042220999999999995
0 days 00:00:52.320000	-0.042988
0 days 00:00:52.330000	-0.049326
0 days 00:00:52.340000	-0.050794
0 days 00:00:52.350000	-0.047775
0 days 00:00:52.360000	-0.042763
0 days 00:00:52.370000	-0.03199
0 days 00:00:52.380000	-0.02229
0 days 00:00:52.390000	-0.014046000000000001
0 days 00:00:52.400000	-2.2e-05
0 days 00:00:52.410000	0.009492
0 days 00:00:52.420000	0.022924
0 days 00:00:52.430000	0.03945
0 days 00:00:52.440000	0.048587
0 days 00:00:52.450000	0.058136
0 days 00:00:52.460000	0.05887100000000001
0 days 00:00:52.470000	0.064634
0 days 00:00:52.480000	0.059252
0 days 00:00:52.490000	0.050456
0 days 00:00:52.500000	0.052312
0 days 00:00:52.510000	0.05180800000000001
0 days 00:00:52.520000	0.052322
0 days 00:00:52.530000	0.050469
0 days 00:00:52.540000	0.0571
0 days 00:00:52.550000	0.056695
0 days 00:00:52.560000	0.055182
0 days 00:00:52.570000	0.055289
0 days 00:00:52.580000	0.057552
0 days 00:00:52.590000	0.057122000000000006
0 days 00:00:52.600000	0.06166
0 days 00:00:52.610000	0.06034
0 days 00:00:52.620000	0.061475999999999996
0 days 00:00:52.630000	0.054916999999999994
0 days 00:00:52.640000	0.049510000000000005
0 days 00:00:52.650000	0.03568
0 days 00:00:52.660000	0.02249
0 days 00:00:52.670000	0.011821
0 days 00:00:52.680000	0.015293000000000001
0 days 00:00:52.690000	0.013444999999999999
0 days 00:00:52.700000	-0.000117
0 days 00:00:52.710000	-0.012366
0 days 00:00:52.720000	-0.027870999999999996
0 days 00:00:52.730000	-0.043953
0 days 00:00:52.740000	-0.058528
0 days 00:00:52.750000	-0.07182899999999999
0 days 00:00:52.760000	-0.087109
0 days 00:00:52.770000	-0.10456900000000001
0 days 00:00:52.780000	-0.117871
0 days 00:00:52.790000	-0.134882
0 days 00:00:52.800000	-0.150738
0 days 00:00:52.810000	-0.171601
0 days 00:00:52.820000	-0.203595
0 days 00:00:52.830000	-0.229532
0 days 00:00:52.840000	-0.27607
0 days 00:00:52.850000	-0.36861900000000003
0 days 00:00:52.860000	-0.499982
0 days 00:00:52.870000	-0.615949
0 days 00:00:52.880000	-0.72707
0 days 00:00:52.890000	-0.84796
0 days 00:00:52.900000	-0.9731110000000001
0 days 00:00:52.910000	-1.1165129999999999
0 days 00:00:52.920000	-1.28356
0 days 00:00:52.930000	-1.434305
0 days 00:00:52.940000	-1.562714
0 days 00:00:52.950000	-1.6936400000000003
0 days 00:00:52.960000	-1.770197
0 days 00:00:52.970000	-1.813275
0 days 00:00:52.980000	-1.839818
0 days 00:00:52.990000	-1.818958
0 days 00:00:53	-1.75764
0 days 00:00:53.010000	-1.6795759999999997
0 days 00:00:53.020000	-1.581122
0 days 00:00:53.030000	-1.423823
0 days 00:00:53.040000	-1.191792
0 days 00:00:53.050000	-0.877368
0 days 00:00:53.060000	-0.26106599999999996
0 days 00:00:53.070000	0.533018
0 days 00:00:53.080000	1.536174
0 days 00:00:53.090000	1.808602
0 days 00:00:53.100000	1.72364
0 days 00:00:53.110000	1.685527
0 days 00:00:53.120000	1.719973
0 days 00:00:53.130000	1.664882
0 days 00:00:53.140000	1.573194
0 days 00:00:53.150000	1.546861
0 days 00:00:53.160000	1.588011
0 days 00:00:53.170000	1.683425
0 days 00:00:53.180000	1.817059
0 days 00:00:53.190000	1.987882
0 days 00:00:53.200000	2.190788
0 days 00:00:53.210000	2.380594
0 days 00:00:53.220000	2.554347
0 days 00:00:53.230000	2.683305
0 days 00:00:53.240000	2.758633
0 days 00:00:53.250000	2.76903
0 days 00:00:53.260000	2.719766
0 days 00:00:53.270000	2.6070860000000002
0 days 00:00:53.280000	2.450428
0 days 00:00:53.290000	2.277227
0 days 00:00:53.300000	2.106354
0 days 00:00:53.310000	1.947352
0 days 00:00:53.320000	1.793505
0 days 00:00:53.330000	1.6529349999999998
0 days 00:00:53.340000	1.5292430000000001
0 days 00:00:53.350000	1.415502
0 days 00:00:53.360000	1.315379
0 days 00:00:53.370000	1.2008370000000002
0 days 00:00:53.380000	1.0579969999999999
0 days 00:00:53.390000	0.897742
0 days 00:00:53.400000	0.718475
0 days 00:00:53.410000	0.524421
0 days 00:00:53.420000	0.318851
0 days 00:00:53.430000	0.118173
0 days 00:00:53.440000	-0.062409000000000006
0 days 00:00:53.450000	-0.212019
0 days 00:00:53.460000	-0.344981
0 days 00:00:53.470000	-0.446301
0 days 00:00:53.480000	-0.5227310000000001
0 days 00:00:53.490000	-0.57357
0 days 00:00:53.500000	-0.624674
0 days 00:00:53.510000	-0.671304
0 days 00:00:53.520000	-0.691516
0 days 00:00:53.530000	-0.6931069999999999
0 days 00:00:53.540000	-0.713641
0 days 00:00:53.550000	-0.7530140000000001
0 days 00:00:53.560000	-0.787565
0 days 00:00:53.570000	-0.821544
0 days 00:00:53.580000	-0.828325
0 days 00:00:53.590000	-0.8295610000000001
0 days 00:00:53.600000	-0.828541
0 days 00:00:53.610000	-0.807363
0 days 00:00:53.620000	-0.784582
0 days 00:00:53.630000	-0.30428
0 days 00:00:53.640000	-0.11325
0 days 00:00:53.650000	-1.700423
0 days 00:00:53.660000	-1.23307
0 days 00:00:53.670000	-0.5726140000000001
0 days 00:00:53.680000	-0.6564989999999999
0 days 00:00:53.690000	-0.503454
0 days 00:00:53.700000	-0.51686
0 days 00:00:53.710000	-0.481479
0 days 00:00:53.720000	-0.520451
0 days 00:00:53.730000	-0.668851
0 days 00:00:53.740000	-0.7951630000000001
0 days 00:00:53.750000	-0.8628129999999999
0 days 00:00:53.760000	-0.8758879999999999
0 days 00:00:53.770000	-0.8406610000000001
0 days 00:00:53.780000	-0.7896310000000001
0 days 00:00:53.790000	-0.724947
0 days 00:00:53.800000	-0.667467
0 days 00:00:53.810000	-0.6210289999999999
0 days 00:00:53.820000	-0.56579
0 days 00:00:53.830000	-0.544354
0 days 00:00:53.840000	-0.5230640000000001
0 days 00:00:53.850000	-0.491045
0 days 00:00:53.860000	-0.46132799999999996
0 days 00:00:53.870000	-0.424195
0 days 00:00:53.880000	-0.393595
0 days 00:00:53.890000	-0.36701100000000003
0 days 00:00:53.900000	-0.31895300000000004
0 days 00:00:53.910000	-0.265358
0 days 00:00:53.920000	-0.24065599999999998
0 days 00:00:53.930000	-0.222636
0 days 00:00:53.940000	-0.22284299999999999
0 days 00:00:53.950000	-0.22271100000000002
0 days 00:00:53.960000	-0.222021
0 days 00:00:53.970000	-0.22150799999999998
0 days 00:00:53.980000	-0.20561
0 days 00:00:53.990000	-0.18520999999999999
0 days 00:00:54	-0.161922
0 days 00:00:54.010000	-0.147329
0 days 00:00:54.020000	-0.13852799999999998
0 days 00:00:54.030000	-0.13556700000000002
0 days 00:00:54.040000	-0.123223
0 days 00:00:54.050000	-0.110278
0 days 00:00:54.060000	-0.101171
0 days 00:00:54.070000	-0.10226299999999999
0 days 00:00:54.080000	-0.087412
0 days 00:00:54.090000	-0.089531
0 days 00:00:54.100000	-0.08826200000000001
0 days 00:00:54.110000	-0.083936
0 days 00:00:54.120000	-0.073768
0 days 00:00:54.130000	-0.065428
0 days 00:00:54.140000	-0.055727
0 days 00:00:54.150000	-0.052816999999999996
0 days 00:00:54.160000	-0.0426
0 days 00:00:54.170000	-0.041174
0 days 00:00:54.180000	-0.033111
0 days 00:00:54.190000	-0.026956
0 days 00:00:54.200000	-0.018875
0 days 00:00:54.210000	-0.008433
0 days 00:00:54.220000	-0.011734999999999999
0 days 00:00:54.230000	-0.008631999999999999
0 days 00:00:54.240000	-0.015075999999999999
0 days 00:00:54.250000	-0.02516
0 days 00:00:54.260000	-0.035366
0 days 00:00:54.270000	-0.046462
0 days 00:00:54.280000	-0.055060000000000005
0 days 00:00:54.290000	-0.056532000000000006
0 days 00:00:54.300000	-0.05600599999999999
0 days 00:00:54.310000	-0.057758000000000004
0 days 00:00:54.320000	-0.049582999999999995
0 days 00:00:54.330000	-0.045236
0 days 00:00:54.340000	-0.040383999999999996
0 days 00:00:54.350000	-0.031251999999999995
0 days 00:00:54.360000	-0.023328
0 days 00:00:54.370000	-0.016306
0 days 00:00:54.380000	0.0013859999999999999
0 days 00:00:54.390000	0.006389
0 days 00:00:54.400000	0.011012000000000001
0 days 00:00:54.410000	0.022315
0 days 00:00:54.420000	0.020259
0 days 00:00:54.430000	0.021759999999999998
0 days 00:00:54.440000	0.021668
0 days 00:00:54.450000	0.025713
0 days 00:00:54.460000	0.021918
0 days 00:00:54.470000	0.030422
0 days 00:00:54.480000	0.030375
0 days 00:00:54.490000	0.029263
0 days 00:00:54.500000	0.022991
0 days 00:00:54.510000	0.021341
0 days 00:00:54.520000	0.022543
0 days 00:00:54.530000	0.018044
0 days 00:00:54.540000	0.02479
0 days 00:00:54.550000	0.016203
0 days 00:00:54.560000	0.01905
0 days 00:00:54.570000	0.0101
0 days 00:00:54.580000	0.0022329999999999997
0 days 00:00:54.590000	-0.010456
0 days 00:00:54.600000	-0.022328999999999998
0 days 00:00:54.610000	-0.035149
0 days 00:00:54.620000	-0.046068
0 days 00:00:54.630000	-0.06065
0 days 00:00:54.640000	-0.07819
0 days 00:00:54.650000	-0.083547
0 days 00:00:54.660000	-0.10865
0 days 00:00:54.670000	-0.140491
0 days 00:00:54.680000	-0.182421
0 days 00:00:54.690000	-0.24015300000000003
0 days 00:00:54.700000	-0.317324
0 days 00:00:54.710000	-0.44971700000000003
0 days 00:00:54.720000	-0.6371640000000001
0 days 00:00:54.730000	-0.805821
0 days 00:00:54.740000	-0.982195
0 days 00:00:54.750000	-1.179019
0 days 00:00:54.760000	-1.394579
0 days 00:00:54.770000	-1.6291129999999998
0 days 00:00:54.780000	-1.87373
0 days 00:00:54.790000	-2.068476
0 days 00:00:54.800000	-2.215677
0 days 00:00:54.810000	-2.304584
0 days 00:00:54.820000	-2.3254650000000003
0 days 00:00:54.830000	-2.298616
0 days 00:00:54.840000	-2.209622
0 days 00:00:54.850000	-2.05487
0 days 00:00:54.860000	-1.847466
0 days 00:00:54.870000	-1.584624
0 days 00:00:54.880000	-1.2355639999999999
0 days 00:00:54.890000	-0.568695
0 days 00:00:54.900000	0.450838
0 days 00:00:54.910000	1.515685
0 days 00:00:54.920000	2.2650740000000003
0 days 00:00:54.930000	2.222227
0 days 00:00:54.940000	2.015503
0 days 00:00:54.950000	1.9323110000000001
0 days 00:00:54.960000	1.845694
0 days 00:00:54.970000	1.699485
0 days 00:00:54.980000	1.625801
0 days 00:00:54.990000	1.6583450000000002
0 days 00:00:55	1.7814889999999999
0 days 00:00:55.010000	1.9843369999999998
0 days 00:00:55.020000	2.23772
0 days 00:00:55.030000	2.513284
0 days 00:00:55.040000	2.749632
0 days 00:00:55.050000	2.942015
0 days 00:00:55.060000	3.038519
0 days 00:00:55.070000	3.021558
0 days 00:00:55.080000	2.894327
0 days 00:00:55.090000	2.680252
0 days 00:00:55.100000	2.4014290000000003
0 days 00:00:55.110000	2.095884
0 days 00:00:55.120000	1.808825
0 days 00:00:55.130000	1.577253
0 days 00:00:55.140000	1.385383
0 days 00:00:55.150000	1.231015
0 days 00:00:55.160000	1.112782
0 days 00:00:55.170000	1.011052
0 days 00:00:55.180000	0.8684069999999999
0 days 00:00:55.190000	0.668682
0 days 00:00:55.200000	0.46502899999999997
0 days 00:00:55.210000	0.26429600000000003
0 days 00:00:55.220000	0.101845
0 days 00:00:55.230000	-0.048288
0 days 00:00:55.240000	-0.20534000000000002
0 days 00:00:55.250000	-0.47437799999999997
0 days 00:00:55.260000	-1.18925
0 days 00:00:55.270000	-1.563289
0 days 00:00:55.280000	-1.7949439999999999
0 days 00:00:55.290000	-1.434521
0 days 00:00:55.300000	-1.3849120000000001
0 days 00:00:55.310000	-1.564431
0 days 00:00:55.320000	-1.4867299999999999
0 days 00:00:55.330000	-1.464497
0 days 00:00:55.340000	-1.507695
0 days 00:00:55.350000	-1.5316020000000001
0 days 00:00:55.360000	-1.55856
0 days 00:00:55.370000	-1.550701
0 days 00:00:55.380000	-1.559216
0 days 00:00:55.390000	-1.574573
0 days 00:00:55.400000	-1.571143
0 days 00:00:55.410000	-1.55051
0 days 00:00:55.420000	-1.531501
0 days 00:00:55.430000	-1.142677
0 days 00:00:55.440000	-0.331402
0 days 00:00:55.450000	-0.240037
0 days 00:00:55.460000	-0.180609
0 days 00:00:55.470000	-0.117451
0 days 00:00:55.480000	-0.10451400000000001
0 days 00:00:55.490000	-0.112027
0 days 00:00:55.500000	-0.105555
0 days 00:00:55.510000	-0.107902
0 days 00:00:55.520000	-0.107299
0 days 00:00:55.530000	-0.098313
0 days 00:00:55.540000	-0.093627
0 days 00:00:55.550000	-0.083709
0 days 00:00:55.560000	-0.074597
0 days 00:00:55.570000	-0.06275499999999999
0 days 00:00:55.580000	-0.056215
0 days 00:00:55.590000	-0.047370999999999996
0 days 00:00:55.600000	-0.035646
0 days 00:00:55.610000	-0.038045999999999996
0 days 00:00:55.620000	-0.036443
0 days 00:00:55.630000	-0.035598000000000005
0 days 00:00:55.640000	-0.032376999999999996
0 days 00:00:55.650000	-0.025639999999999996
0 days 00:00:55.660000	-0.024030000000000003
0 days 00:00:55.670000	-0.007996
0 days 00:00:55.680000	0.000106
0 days 00:00:55.690000	0.0006360000000000001
0 days 00:00:55.700000	0.005974
0 days 00:00:55.710000	0.013093
0 days 00:00:55.720000	0.014169999999999999
0 days 00:00:55.730000	0.009352
0 days 00:00:55.740000	0.013600999999999999
0 days 00:00:55.750000	0.011798000000000001
0 days 00:00:55.760000	0.017526
0 days 00:00:55.770000	0.013102
0 days 00:00:55.780000	0.023863
0 days 00:00:55.790000	0.023003
0 days 00:00:55.800000	0.019347
0 days 00:00:55.810000	0.015077000000000002
0 days 00:00:55.820000	0.009191
0 days 00:00:55.830000	-0.0008179999999999999
0 days 00:00:55.840000	-0.011847
0 days 00:00:55.850000	-0.015954
0 days 00:00:55.860000	-0.023023
0 days 00:00:55.870000	-0.030551
0 days 00:00:55.880000	-0.03015
0 days 00:00:55.890000	-0.032708
0 days 00:00:55.900000	-0.025844
0 days 00:00:55.910000	-0.025412
0 days 00:00:55.920000	-0.022133
0 days 00:00:55.930000	-0.010856999999999999
0 days 00:00:55.940000	-0.00021600000000000002
0 days 00:00:55.950000	0.007188
0 days 00:00:55.960000	0.021016999999999997
0 days 00:00:55.970000	0.031795
0 days 00:00:55.980000	0.044295999999999995
0 days 00:00:55.990000	0.056098
0 days 00:00:56	0.061342999999999995
0 days 00:00:56.010000	0.058411000000000005
0 days 00:00:56.020000	0.050677999999999994
0 days 00:00:56.030000	0.04559
0 days 00:00:56.040000	0.037648
0 days 00:00:56.050000	0.024835
0 days 00:00:56.060000	0.013266
0 days 00:00:56.070000	0.001532
0 days 00:00:56.080000	-0.011355
0 days 00:00:56.090000	-0.030833999999999997
0 days 00:00:56.100000	-0.055300999999999996
0 days 00:00:56.110000	-0.084925
0 days 00:00:56.120000	-0.1184
0 days 00:00:56.130000	-0.160905
0 days 00:00:56.140000	-0.216112
0 days 00:00:56.150000	-0.287983
0 days 00:00:56.160000	-0.394831
0 days 00:00:56.170000	-0.58437
0 days 00:00:56.180000	-0.725748
0 days 00:00:56.190000	-0.8810879999999999
0 days 00:00:56.200000	-1.057721
0 days 00:00:56.210000	-1.245235
0 days 00:00:56.220000	-1.412762
0 days 00:00:56.230000	-1.551376
0 days 00:00:56.240000	-1.660691
0 days 00:00:56.250000	-1.760357
0 days 00:00:56.260000	-1.8010529999999998
0 days 00:00:56.270000	-1.8149
0 days 00:00:56.280000	-1.78825
0 days 00:00:56.290000	-1.7097
0 days 00:00:56.300000	-1.576423
0 days 00:00:56.310000	-1.377828
0 days 00:00:56.320000	-1.085584
0 days 00:00:56.330000	-0.474467
0 days 00:00:56.340000	0.409027
0 days 00:00:56.350000	1.5027110000000001
0 days 00:00:56.360000	1.9936779999999998
0 days 00:00:56.370000	2.0303299999999997
0 days 00:00:56.380000	2.07795
0 days 00:00:56.390000	2.069833
0 days 00:00:56.400000	1.956911
0 days 00:00:56.410000	1.849537
0 days 00:00:56.420000	1.7930419999999998
0 days 00:00:56.430000	1.7740770000000001
0 days 00:00:56.440000	1.8080990000000001
0 days 00:00:56.450000	1.8994349999999998
0 days 00:00:56.460000	2.013457
0 days 00:00:56.470000	2.131067
0 days 00:00:56.480000	2.237604
0 days 00:00:56.490000	2.293879
0 days 00:00:56.500000	2.31449
0 days 00:00:56.510000	2.2841110000000002
0 days 00:00:56.520000	2.1913139999999998
0 days 00:00:56.530000	2.050922
0 days 00:00:56.540000	1.891429
0 days 00:00:56.550000	1.7430279999999998
0 days 00:00:56.560000	1.635782
0 days 00:00:56.570000	1.535857
0 days 00:00:56.580000	1.465408
0 days 00:00:56.590000	1.4054200000000001
0 days 00:00:56.600000	1.329191
0 days 00:00:56.610000	1.213978
0 days 00:00:56.620000	1.0580479999999999
0 days 00:00:56.630000	0.8702350000000001
0 days 00:00:56.640000	0.6518010000000001
0 days 00:00:56.650000	0.410326
0 days 00:00:56.660000	0.17573699999999998
0 days 00:00:56.670000	-0.032392000000000004
0 days 00:00:56.680000	-0.20366700000000001
0 days 00:00:56.690000	-0.34976
0 days 00:00:56.700000	-0.47621800000000003
0 days 00:00:56.710000	-0.588019
0 days 00:00:56.720000	-0.683099
0 days 00:00:56.730000	-0.75772
0 days 00:00:56.740000	-0.820634
0 days 00:00:56.750000	-0.86554
0 days 00:00:56.760000	-0.8950229999999999
0 days 00:00:56.770000	-0.9132129999999999
0 days 00:00:56.780000	-0.9191239999999999
0 days 00:00:56.790000	-0.9322379999999999
0 days 00:00:56.800000	-0.9356530000000001
0 days 00:00:56.810000	-0.917487
0 days 00:00:56.820000	-0.979809
0 days 00:00:56.830000	-0.574389
0 days 00:00:56.840000	-0.8638170000000001
0 days 00:00:56.850000	-1.82752
0 days 00:00:56.860000	-1.1570690000000001
0 days 00:00:56.870000	-0.936999
0 days 00:00:56.880000	-0.928006
0 days 00:00:56.890000	-0.773125
0 days 00:00:56.900000	-0.769035
0 days 00:00:56.910000	-0.761988
0 days 00:00:56.920000	-0.8377629999999999
0 days 00:00:56.930000	-0.932089
0 days 00:00:56.940000	-0.9930389999999999
0 days 00:00:56.950000	-1.007436
0 days 00:00:56.960000	-0.963074
0 days 00:00:56.970000	-0.885094
0 days 00:00:56.980000	-0.8425219999999999
0 days 00:00:56.990000	-0.8368639999999999
0 days 00:00:57	-0.8055720000000001
0 days 00:00:57.010000	-0.697463
0 days 00:00:57.020000	-0.5277
0 days 00:00:57.030000	-0.461808
0 days 00:00:57.040000	-0.416892
0 days 00:00:57.050000	-0.313784
0 days 00:00:57.060000	-0.183541
0 days 00:00:57.070000	-0.17283199999999999
0 days 00:00:57.080000	-0.171256
0 days 00:00:57.090000	-0.16538599999999998
0 days 00:00:57.100000	-0.172016
0 days 00:00:57.110000	-0.170477
0 days 00:00:57.120000	-0.15099300000000002
0 days 00:00:57.130000	-0.138978
0 days 00:00:57.140000	-0.122049
0 days 00:00:57.150000	-0.105779
0 days 00:00:57.160000	-0.09650700000000001
0 days 00:00:57.170000	-0.091076
0 days 00:00:57.180000	-0.090285
0 days 00:00:57.190000	-0.08406
0 days 00:00:57.200000	-0.077808
0 days 00:00:57.210000	-0.062145000000000006
0 days 00:00:57.220000	-0.051636
0 days 00:00:57.230000	-0.042095999999999995
0 days 00:00:57.240000	-0.026739999999999996
0 days 00:00:57.250000	-0.017948
0 days 00:00:57.260000	-0.012715
0 days 00:00:57.270000	-0.010407
0 days 00:00:57.280000	-0.010618
0 days 00:00:57.290000	-0.0049759999999999995
0 days 00:00:57.300000	-0.0062840000000000005
0 days 00:00:57.310000	-0.00601
0 days 00:00:57.320000	-0.0064069999999999995
0 days 00:00:57.330000	0.000608
0 days 00:00:57.340000	-0.002968
0 days 00:00:57.350000	-0.0034100000000000003
0 days 00:00:57.360000	-0.0033350000000000003
0 days 00:00:57.370000	-0.008907
0 days 00:00:57.380000	-0.009106
0 days 00:00:57.390000	-0.015653
0 days 00:00:57.400000	-0.017058
0 days 00:00:57.410000	-0.021827000000000003
0 days 00:00:57.420000	-0.024909
0 days 00:00:57.430000	-0.032342
0 days 00:00:57.440000	-0.035369
0 days 00:00:57.450000	-0.034763999999999996
0 days 00:00:57.460000	-0.042056
0 days 00:00:57.470000	-0.041522
0 days 00:00:57.480000	-0.036215
0 days 00:00:57.490000	-0.024027
0 days 00:00:57.500000	-0.014922
0 days 00:00:57.510000	0.00244
0 days 00:00:57.520000	0.023194
0 days 00:00:57.530000	0.028366000000000002
0 days 00:00:57.540000	0.042745
0 days 00:00:57.550000	0.048475
0 days 00:00:57.560000	0.058738
0 days 00:00:57.570000	0.057409
0 days 00:00:57.580000	0.057226
0 days 00:00:57.590000	0.054972
0 days 00:00:57.600000	0.040733
0 days 00:00:57.610000	0.035342
0 days 00:00:57.620000	0.027873000000000002
0 days 00:00:57.630000	0.025563
0 days 00:00:57.640000	0.026436
0 days 00:00:57.650000	0.021154
0 days 00:00:57.660000	0.023728
0 days 00:00:57.670000	0.026393
0 days 00:00:57.680000	0.013115
0 days 00:00:57.690000	0.00352
0 days 00:00:57.700000	-0.0036299999999999995
0 days 00:00:57.710000	-0.014928
0 days 00:00:57.720000	-0.026411
0 days 00:00:57.730000	-0.040467
0 days 00:00:57.740000	-0.041569999999999996
0 days 00:00:57.750000	-0.052837999999999996
0 days 00:00:57.760000	-0.06174299999999999
0 days 00:00:57.770000	-0.068906
0 days 00:00:57.780000	-0.0778
0 days 00:00:57.790000	-0.087311
0 days 00:00:57.800000	-0.102947
0 days 00:00:57.810000	-0.125173
0 days 00:00:57.820000	-0.156827
0 days 00:00:57.830000	-0.20671799999999999
0 days 00:00:57.840000	-0.279352
0 days 00:00:57.850000	-0.397395
0 days 00:00:57.860000	-0.599324
0 days 00:00:57.870000	-0.786708
0 days 00:00:57.880000	-0.992761
0 days 00:00:57.890000	-1.223934
0 days 00:00:57.900000	-1.4788729999999999
0 days 00:00:57.910000	-1.701212
0 days 00:00:57.920000	-1.8930310000000001
0 days 00:00:57.930000	-2.053124
0 days 00:00:57.940000	-2.153839
0 days 00:00:57.950000	-2.17679
0 days 00:00:57.960000	-2.115066
0 days 00:00:57.970000	-1.980922
0 days 00:00:57.980000	-1.81565
0 days 00:00:57.990000	-1.618481
0 days 00:00:58	-1.3568930000000001
0 days 00:00:58.010000	-1.0410620000000002
0 days 00:00:58.020000	-0.556539
0 days 00:00:58.030000	0.258854
0 days 00:00:58.040000	1.11592
0 days 00:00:58.050000	2.023345
0 days 00:00:58.060000	2.643964
0 days 00:00:58.070000	2.538353
0 days 00:00:58.080000	2.208239
0 days 00:00:58.090000	1.9340490000000001
0 days 00:00:58.100000	1.647096
0 days 00:00:58.110000	1.371514
0 days 00:00:58.120000	1.210941
0 days 00:00:58.130000	1.201716
0 days 00:00:58.140000	1.326337
0 days 00:00:58.150000	1.5570760000000001
0 days 00:00:58.160000	1.8505169999999997
0 days 00:00:58.170000	2.1488150000000004
0 days 00:00:58.180000	2.3915029999999997
0 days 00:00:58.190000	2.54688
0 days 00:00:58.200000	2.593608
0 days 00:00:58.210000	2.5181419999999997
0 days 00:00:58.220000	2.349125
0 days 00:00:58.230000	2.110721
0 days 00:00:58.240000	1.8285639999999999
0 days 00:00:58.250000	1.54104
0 days 00:00:58.260000	1.2744010000000001
0 days 00:00:58.270000	1.068647
0 days 00:00:58.280000	0.915373
0 days 00:00:58.290000	0.794387
0 days 00:00:58.300000	0.674906
0 days 00:00:58.310000	0.5481090000000001
0 days 00:00:58.320000	0.41875200000000007
0 days 00:00:58.330000	0.28033
0 days 00:00:58.340000	0.127317
0 days 00:00:58.350000	-0.021534
0 days 00:00:58.360000	-0.15893
0 days 00:00:58.370000	-0.527626
0 days 00:00:58.380000	-1.2118719999999998
0 days 00:00:58.390000	-1.478469
0 days 00:00:58.400000	-1.131948
0 days 00:00:58.410000	-1.165614
0 days 00:00:58.420000	-1.336122
0 days 00:00:58.430000	-1.308973
0 days 00:00:58.440000	-1.310607
0 days 00:00:58.450000	-1.252527
0 days 00:00:58.460000	-1.2028159999999999
0 days 00:00:58.470000	-1.1949049999999999
0 days 00:00:58.480000	-1.1936639999999998
0 days 00:00:58.490000	-1.1534309999999999
0 days 00:00:58.500000	-1.0697530000000002
0 days 00:00:58.510000	-0.9663370000000001
0 days 00:00:58.520000	-0.6509050000000001
0 days 00:00:58.530000	-0.535583
0 days 00:00:58.540000	-0.230692
0 days 00:00:58.550000	-0.226516
0 days 00:00:58.560000	-0.159411
0 days 00:00:58.570000	-0.114355
0 days 00:00:58.580000	-0.09337899999999999
0 days 00:00:58.590000	-0.0882
0 days 00:00:58.600000	-0.092739
0 days 00:00:58.610000	-0.102676
0 days 00:00:58.620000	-0.10256300000000002
0 days 00:00:58.630000	-0.092252
0 days 00:00:58.640000	-0.09767999999999999
0 days 00:00:58.650000	-0.091404
0 days 00:00:58.660000	-0.08885499999999999
0 days 00:00:58.670000	-0.081355
0 days 00:00:58.680000	-0.075767
0 days 00:00:58.690000	-0.070389
0 days 00:00:58.700000	-0.06954400000000001
0 days 00:00:58.710000	-0.056512
0 days 00:00:58.720000	-0.047666
0 days 00:00:58.730000	-0.0467
0 days 00:00:58.740000	-0.040354
0 days 00:00:58.750000	-0.037163
0 days 00:00:58.760000	-0.042116
0 days 00:00:58.770000	-0.044920999999999996
0 days 00:00:58.780000	-0.04456
0 days 00:00:58.790000	-0.046017
0 days 00:00:58.800000	-0.033907
0 days 00:00:58.810000	-0.037663999999999996
0 days 00:00:58.820000	-0.033589
0 days 00:00:58.830000	-0.03252
0 days 00:00:58.840000	-0.028279000000000002
0 days 00:00:58.850000	-0.022103
0 days 00:00:58.860000	-0.016898
0 days 00:00:58.870000	-0.014799000000000001
0 days 00:00:58.880000	-0.009853
0 days 00:00:58.890000	-0.001167
0 days 00:00:58.900000	-0.003321
0 days 00:00:58.910000	-0.005698
0 days 00:00:58.920000	-0.0076939999999999995
0 days 00:00:58.930000	-0.007326000000000001
0 days 00:00:58.940000	-0.011023999999999999
0 days 00:00:58.950000	-0.008185
0 days 00:00:58.960000	-0.006028
0 days 00:00:58.970000	-0.009733
0 days 00:00:58.980000	-0.005046
0 days 00:00:58.990000	-0.00821
0 days 00:00:59	-0.00659
0 days 00:00:59.010000	-0.010284
0 days 00:00:59.020000	-0.013222
0 days 00:00:59.030000	-0.020253999999999998
0 days 00:00:59.040000	-0.019499000000000002
0 days 00:00:59.050000	-0.015781
0 days 00:00:59.060000	-0.012546999999999999
0 days 00:00:59.070000	-0.004699
0 days 00:00:59.080000	0.004545
0 days 00:00:59.090000	0.009701000000000001
0 days 00:00:59.100000	0.020005000000000002
0 days 00:00:59.110000	0.028845
0 days 00:00:59.120000	0.033436
0 days 00:00:59.130000	0.041951
0 days 00:00:59.140000	0.039379000000000004
0 days 00:00:59.150000	0.038654
0 days 00:00:59.160000	0.036692
0 days 00:00:59.170000	0.038432999999999995
0 days 00:00:59.180000	0.030729000000000003
0 days 00:00:59.190000	0.031067
0 days 00:00:59.200000	0.025356
0 days 00:00:59.210000	0.023082
0 days 00:00:59.220000	0.020365
0 days 00:00:59.230000	0.017351
0 days 00:00:59.240000	0.010409
0 days 00:00:59.250000	-0.001973
0 days 00:00:59.260000	-0.009769
0 days 00:00:59.270000	-0.020055
0 days 00:00:59.280000	-0.035637
0 days 00:00:59.290000	-0.056994
0 days 00:00:59.300000	-0.089982
0 days 00:00:59.310000	-0.127467
0 days 00:00:59.320000	-0.17891500000000002
0 days 00:00:59.330000	-0.25550100000000003
0 days 00:00:59.340000	-0.386883
0 days 00:00:59.350000	-0.541706
0 days 00:00:59.360000	-0.7153229999999999
0 days 00:00:59.370000	-0.893849
0 days 00:00:59.380000	-1.099112
0 days 00:00:59.390000	-1.317986
0 days 00:00:59.400000	-1.5437100000000001
0 days 00:00:59.410000	-1.811378
0 days 00:00:59.420000	-2.068332
0 days 00:00:59.430000	-2.2194380000000002
0 days 00:00:59.440000	-2.3310150000000003
0 days 00:00:59.450000	-2.43217
0 days 00:00:59.460000	-2.494259
0 days 00:00:59.470000	-2.4870799999999997
0 days 00:00:59.480000	-2.38127
0 days 00:00:59.490000	-2.197766
0 days 00:00:59.500000	-1.919874
0 days 00:00:59.510000	-1.583567
0 days 00:00:59.520000	-1.161319
0 days 00:00:59.530000	-0.685448
0 days 00:00:59.540000	0.067686
0 days 00:00:59.550000	1.1426
0 days 00:00:59.560000	2.02957
0 days 00:00:59.570000	2.716144
0 days 00:00:59.580000	2.544234
0 days 00:00:59.590000	2.216097
0 days 00:00:59.600000	1.98899
0 days 00:00:59.610000	1.6994669999999998
0 days 00:00:59.620000	1.443749
0 days 00:00:59.630000	1.3152760000000001
0 days 00:00:59.640000	1.342949
0 days 00:00:59.650000	1.501931
0 days 00:00:59.660000	1.7749830000000002
0 days 00:00:59.670000	2.119669
0 days 00:00:59.680000	2.4765610000000002
0 days 00:00:59.690000	2.79375
0 days 00:00:59.700000	2.999935
0 days 00:00:59.710000	3.064824
0 days 00:00:59.720000	2.994304
0 days 00:00:59.730000	2.8113200000000003
0 days 00:00:59.740000	2.527974
0 days 00:00:59.750000	2.200007
0 days 00:00:59.760000	1.849761
0 days 00:00:59.770000	1.5373940000000001
0 days 00:00:59.780000	1.289523
0 days 00:00:59.790000	1.082186
0 days 00:00:59.800000	0.8903629999999999
0 days 00:00:59.810000	0.713951
0 days 00:00:59.820000	0.551296
0 days 00:00:59.830000	0.340593
0 days 00:00:59.840000	-0.011942
0 days 00:00:59.850000	-0.453891
0 days 00:00:59.860000	-0.731412
0 days 00:00:59.870000	-1.046323
0 days 00:00:59.880000	-1.3623049999999999
0 days 00:00:59.890000	-1.2498200000000002
0 days 00:00:59.900000	-0.8256600000000001
0 days 00:00:59.910000	-1.133917
0 days 00:00:59.920000	-1.3620450000000002
0 days 00:00:59.930000	-1.426398
0 days 00:00:59.940000	-1.528208
0 days 00:00:59.950000	-1.526558
0 days 00:00:59.960000	-1.52955
0 days 00:00:59.970000	-1.498282
0 days 00:00:59.980000	-1.4397739999999999
0 days 00:00:59.990000	-1.3758620000000001
0 days 00:01:00	-0.903475
0 days 00:01:00.010000	-0.247175
0 days 00:01:00.020000	-0.29393600000000003
0 days 00:01:00.030000	-0.23136900000000002
0 days 00:01:00.040000	-0.15925699999999998
0 days 00:01:00.050000	-0.142021
0 days 00:01:00.060000	-0.133687
0 days 00:01:00.070000	-0.12460299999999999
0 days 00:01:00.080000	-0.1134
0 days 00:01:00.090000	-0.097958
0 days 00:01:00.100000	-0.08922200000000001
0 days 00:01:00.110000	-0.083633
0 days 00:01:00.120000	-0.082437
0 days 00:01:00.130000	-0.080968
0 days 00:01:00.140000	-0.085751
0 days 00:01:00.150000	-0.080829
0 days 00:01:00.160000	-0.07562999999999999
0 days 00:01:00.170000	-0.069471
0 days 00:01:00.180000	-0.054629
0 days 00:01:00.190000	-0.041518
0 days 00:01:00.200000	-0.031195
0 days 00:01:00.210000	-0.022977
0 days 00:01:00.220000	-0.027106
0 days 00:01:00.230000	-0.02932
0 days 00:01:00.240000	-0.026475
0 days 00:01:00.250000	-0.026233999999999997
0 days 00:01:00.260000	-0.017552
0 days 00:01:00.270000	-0.009711
0 days 00:01:00.280000	-0.0041719999999999995
0 days 00:01:00.290000	-0.0016809999999999998
0 days 00:01:00.300000	-0.002979
0 days 00:01:00.310000	-0.002221
0 days 00:01:00.320000	-0.015299
0 days 00:01:00.330000	-0.02695
0 days 00:01:00.340000	-0.032806999999999996
0 days 00:01:00.350000	-0.038792
0 days 00:01:00.360000	-0.041575
0 days 00:01:00.370000	-0.042049
0 days 00:01:00.380000	-0.038862
0 days 00:01:00.390000	-0.032458
0 days 00:01:00.400000	-0.039488999999999996
0 days 00:01:00.410000	-0.034248
0 days 00:01:00.420000	-0.041858
0 days 00:01:00.430000	-0.040424
0 days 00:01:00.440000	-0.036495
0 days 00:01:00.450000	-0.029938
0 days 00:01:00.460000	-0.025416
0 days 00:01:00.470000	-0.013003
0 days 00:01:00.480000	-0.001464
0 days 00:01:00.490000	0.002184
0 days 00:01:00.500000	0.013283000000000001
0 days 00:01:00.510000	0.018093
0 days 00:01:00.520000	0.02436
0 days 00:01:00.530000	0.031936
0 days 00:01:00.540000	0.044012
0 days 00:01:00.550000	0.046898
0 days 00:01:00.560000	0.043489
0 days 00:01:00.570000	0.043311
0 days 00:01:00.580000	0.038012
0 days 00:01:00.590000	0.034468
0 days 00:01:00.600000	0.037926
0 days 00:01:00.610000	0.045725
0 days 00:01:00.620000	0.04598
0 days 00:01:00.630000	0.051079
0 days 00:01:00.640000	0.039622000000000004
0 days 00:01:00.650000	0.034621
0 days 00:01:00.660000	0.015874
0 days 00:01:00.670000	0.000771
0 days 00:01:00.680000	-0.021448
0 days 00:01:00.690000	-0.057271
0 days 00:01:00.700000	-0.09456200000000001
0 days 00:01:00.710000	-0.154279
0 days 00:01:00.720000	-0.232084
0 days 00:01:00.730000	-0.32655100000000004
0 days 00:01:00.740000	-0.48582299999999995
0 days 00:01:00.750000	-0.662846
0 days 00:01:00.760000	-0.86703
0 days 00:01:00.770000	-1.121939
0 days 00:01:00.780000	-1.3851040000000001
0 days 00:01:00.790000	-1.612233
0 days 00:01:00.800000	-1.8115599999999998
0 days 00:01:00.810000	-2.000356
0 days 00:01:00.820000	-2.14673
0 days 00:01:00.830000	-2.253956
0 days 00:01:00.840000	-2.299491
0 days 00:01:00.850000	-2.273419
0 days 00:01:00.860000	-2.1802900000000003
0 days 00:01:00.870000	-2.046655
0 days 00:01:00.880000	-1.848982
0 days 00:01:00.890000	-1.631777
0 days 00:01:00.900000	-1.383245
0 days 00:01:00.910000	-1.093631
0 days 00:01:00.920000	-0.374854
0 days 00:01:00.930000	0.561254
0 days 00:01:00.940000	1.552092
0 days 00:01:00.950000	1.942909
0 days 00:01:00.960000	1.977037
0 days 00:01:00.970000	2.0228040000000003
0 days 00:01:00.980000	1.991411
0 days 00:01:00.990000	1.864712
0 days 00:01:01	1.797418
0 days 00:01:01.010000	1.82971
0 days 00:01:01.020000	1.9325029999999999
0 days 00:01:01.030000	2.0966669999999996
0 days 00:01:01.040000	2.317036
0 days 00:01:01.050000	2.5107
0 days 00:01:01.060000	2.656324
0 days 00:01:01.070000	2.751704
0 days 00:01:01.080000	2.747239
0 days 00:01:01.090000	2.659313
0 days 00:01:01.100000	2.523484
0 days 00:01:01.110000	2.3633319999999998
0 days 00:01:01.120000	2.1848509999999997
0 days 00:01:01.130000	2.009102
0 days 00:01:01.140000	1.8461310000000002
0 days 00:01:01.150000	1.717661
0 days 00:01:01.160000	1.593805
0 days 00:01:01.170000	1.449855
0 days 00:01:01.180000	1.256982
0 days 00:01:01.190000	1.020868
0 days 00:01:01.200000	0.74895
0 days 00:01:01.210000	0.453362
0 days 00:01:01.220000	0.15818
0 days 00:01:01.230000	-0.112131
0 days 00:01:01.240000	-0.31416700000000003
0 days 00:01:01.250000	-0.48332200000000003
0 days 00:01:01.260000	-0.606161
0 days 00:01:01.270000	-0.6736300000000001
0 days 00:01:01.280000	-0.737321
0 days 00:01:01.290000	-0.7693479999999999
0 days 00:01:01.300000	-1.032219
0 days 00:01:01.310000	-1.476675
0 days 00:01:01.320000	-1.311834
0 days 00:01:01.330000	-1.342792
0 days 00:01:01.340000	-1.5218399999999999
0 days 00:01:01.350000	-1.390462
0 days 00:01:01.360000	-1.339382
0 days 00:01:01.370000	-1.224434
0 days 00:01:01.380000	-1.088857
0 days 00:01:01.390000	-0.9891479999999999
0 days 00:01:01.400000	-0.911283
0 days 00:01:01.410000	-0.896908
0 days 00:01:01.420000	-0.8691770000000001
0 days 00:01:01.430000	-0.810579
0 days 00:01:01.440000	-0.717985
0 days 00:01:01.450000	-0.6494949999999999
0 days 00:01:01.460000	-0.601528
0 days 00:01:01.470000	-0.520016
0 days 00:01:01.480000	-0.42576
0 days 00:01:01.490000	-0.373474
0 days 00:01:01.500000	-0.329573
0 days 00:01:01.510000	-0.267429
0 days 00:01:01.520000	-0.241588
0 days 00:01:01.530000	-0.22694499999999998
0 days 00:01:01.540000	-0.21206999999999998
0 days 00:01:01.550000	-0.215527
0 days 00:01:01.560000	-0.24204099999999998
0 days 00:01:01.570000	-0.262629
0 days 00:01:01.580000	-0.242263
0 days 00:01:01.590000	-0.209894
0 days 00:01:01.600000	-0.19814
0 days 00:01:01.610000	-0.182064
0 days 00:01:01.620000	-0.176033
0 days 00:01:01.630000	-0.170258
0 days 00:01:01.640000	-0.154701
0 days 00:01:01.650000	-0.121022
0 days 00:01:01.660000	-0.090121
0 days 00:01:01.670000	-0.078458
0 days 00:01:01.680000	-0.063559
0 days 00:01:01.690000	-0.050156
0 days 00:01:01.700000	-0.034226
0 days 00:01:01.710000	-0.021544999999999998
0 days 00:01:01.720000	-0.001759
0 days 00:01:01.730000	0.022341999999999997
0 days 00:01:01.740000	0.045554000000000004
0 days 00:01:01.750000	0.06437899999999999
0 days 00:01:01.760000	0.071907
0 days 00:01:01.770000	0.089178
0 days 00:01:01.780000	0.095093
0 days 00:01:01.790000	0.091428
0 days 00:01:01.800000	0.081301
0 days 00:01:01.810000	0.062251999999999995
0 days 00:01:01.820000	0.039777999999999994
0 days 00:01:01.830000	0.024065
0 days 00:01:01.840000	0.015762
0 days 00:01:01.850000	0.003012
0 days 00:01:01.860000	-0.002618
0 days 00:01:01.870000	-0.006426
0 days 00:01:01.880000	-0.008962999999999999
0 days 00:01:01.890000	-0.008823000000000001
0 days 00:01:01.900000	-0.00705
0 days 00:01:01.910000	0.007043000000000001
0 days 00:01:01.920000	0.011597
0 days 00:01:01.930000	0.020494
0 days 00:01:01.940000	0.037984
0 days 00:01:01.950000	0.049277999999999995
0 days 00:01:01.960000	0.061655999999999996
0 days 00:01:01.970000	0.063287
0 days 00:01:01.980000	0.060030999999999994
0 days 00:01:01.990000	0.062775
0 days 00:01:02	0.049307
0 days 00:01:02.010000	0.040594
0 days 00:01:02.020000	0.033081
0 days 00:01:02.030000	0.022144
0 days 00:01:02.040000	0.018188
0 days 00:01:02.050000	0.016846
0 days 00:01:02.060000	0.01114
0 days 00:01:02.070000	0.014828000000000001
0 days 00:01:02.080000	0.021502
0 days 00:01:02.090000	0.018361000000000002
0 days 00:01:02.100000	0.014908000000000001
0 days 00:01:02.110000	0.009691
0 days 00:01:02.120000	0.001443
0 days 00:01:02.130000	-0.008865000000000001
0 days 00:01:02.140000	-0.022264
0 days 00:01:02.150000	-0.03586
0 days 00:01:02.160000	-0.046038
0 days 00:01:02.170000	-0.06249
0 days 00:01:02.180000	-0.08115900000000001
0 days 00:01:02.190000	-0.10836199999999999
0 days 00:01:02.200000	-0.136959
0 days 00:01:02.210000	-0.172061
0 days 00:01:02.220000	-0.216398
0 days 00:01:02.230000	-0.277959
0 days 00:01:02.240000	-0.39800100000000005
0 days 00:01:02.250000	-0.562751
0 days 00:01:02.260000	-0.735628
0 days 00:01:02.270000	-0.9251889999999999
0 days 00:01:02.280000	-1.132727
0 days 00:01:02.290000	-1.374092
0 days 00:01:02.300000	-1.6325049999999999
0 days 00:01:02.310000	-1.8263740000000002
0 days 00:01:02.320000	-1.9661220000000001
0 days 00:01:02.330000	-2.028046
0 days 00:01:02.340000	-2.012349
0 days 00:01:02.350000	-1.9359819999999999
0 days 00:01:02.360000	-1.801336
0 days 00:01:02.370000	-1.622883
0 days 00:01:02.380000	-1.404547
0 days 00:01:02.390000	-1.1645809999999999
0 days 00:01:02.400000	-0.680531
0 days 00:01:02.410000	0.208715
0 days 00:01:02.420000	1.374527
0 days 00:01:02.430000	1.751466
0 days 00:01:02.440000	1.8447470000000001
0 days 00:01:02.450000	2.057232
0 days 00:01:02.460000	2.161481
0 days 00:01:02.470000	2.16203
0 days 00:01:02.480000	2.214834
0 days 00:01:02.490000	2.302699
0 days 00:01:02.500000	2.376017
0 days 00:01:02.510000	2.418367
0 days 00:01:02.520000	2.4809810000000003
0 days 00:01:02.530000	2.582001
0 days 00:01:02.540000	2.697335
0 days 00:01:02.550000	2.781721
0 days 00:01:02.560000	2.778413
0 days 00:01:02.570000	2.7076130000000003
0 days 00:01:02.580000	2.5904119999999997
0 days 00:01:02.590000	2.433109
0 days 00:01:02.600000	2.219208
0 days 00:01:02.610000	1.958406
0 days 00:01:02.620000	1.7049020000000001
0 days 00:01:02.630000	1.425145
0 days 00:01:02.640000	1.143513
0 days 00:01:02.650000	0.867384
0 days 00:01:02.660000	0.572469
0 days 00:01:02.670000	0.271543
0 days 00:01:02.680000	0.022369
0 days 00:01:02.690000	-0.167722
0 days 00:01:02.700000	-0.29399000000000003
0 days 00:01:02.710000	-0.396329
0 days 00:01:02.720000	-0.491601
0 days 00:01:02.730000	-0.578457
0 days 00:01:02.740000	-0.649211
0 days 00:01:02.750000	-0.724528
0 days 00:01:02.760000	-0.810934
0 days 00:01:02.770000	-1.320875
0 days 00:01:02.780000	-1.370567
0 days 00:01:02.790000	-1.696841
0 days 00:01:02.800000	-1.993891
0 days 00:01:02.810000	-2.029811
0 days 00:01:02.820000	-1.9908560000000002
0 days 00:01:02.830000	-1.8397430000000001
0 days 00:01:02.840000	-1.62742
0 days 00:01:02.850000	-1.4691379999999998
0 days 00:01:02.860000	-1.430502
0 days 00:01:02.870000	-1.469482
0 days 00:01:02.880000	-1.473997
0 days 00:01:02.890000	-1.332819
0 days 00:01:02.900000	-1.025583
0 days 00:01:02.910000	-0.30109
0 days 00:01:02.920000	-0.253981
0 days 00:01:02.930000	-0.140379
0 days 00:01:02.940000	-0.095777
0 days 00:01:02.950000	-0.088952
0 days 00:01:02.960000	-0.087561
0 days 00:01:02.970000	-0.088086
0 days 00:01:02.980000	-0.095207
0 days 00:01:02.990000	-0.087483
0 days 00:01:03	-0.084199
0 days 00:01:03.010000	-0.085884
0 days 00:01:03.020000	-0.091004
0 days 00:01:03.030000	-0.093683
0 days 00:01:03.040000	-0.090711
0 days 00:01:03.050000	-0.087013
0 days 00:01:03.060000	-0.067727
0 days 00:01:03.070000	-0.063385
0 days 00:01:03.080000	-0.06617100000000001
0 days 00:01:03.090000	-0.06157000000000001
0 days 00:01:03.100000	-0.065649
0 days 00:01:03.110000	-0.059199
0 days 00:01:03.120000	-0.0586
0 days 00:01:03.130000	-0.052599
0 days 00:01:03.140000	-0.050324
0 days 00:01:03.150000	-0.047913
0 days 00:01:03.160000	-0.045670999999999996
0 days 00:01:03.170000	-0.039405
0 days 00:01:03.180000	-0.027217
0 days 00:01:03.190000	-0.018164
0 days 00:01:03.200000	-0.010467
0 days 00:01:03.210000	-0.001132
0 days 00:01:03.220000	0.001745
0 days 00:01:03.230000	0.001021
0 days 00:01:03.240000	-0.001644
0 days 00:01:03.250000	-0.011045000000000001
0 days 00:01:03.260000	-0.013719
0 days 00:01:03.270000	-0.023453
0 days 00:01:03.280000	-0.03034
0 days 00:01:03.290000	-0.039415
0 days 00:01:03.300000	-0.047909
0 days 00:01:03.310000	-0.055238
0 days 00:01:03.320000	-0.060069000000000004
0 days 00:01:03.330000	-0.068881
0 days 00:01:03.340000	-0.07558200000000001
0 days 00:01:03.350000	-0.078338
0 days 00:01:03.360000	-0.078887
0 days 00:01:03.370000	-0.068375
0 days 00:01:03.380000	-0.059641999999999994
0 days 00:01:03.390000	-0.048374
0 days 00:01:03.400000	-0.037603
0 days 00:01:03.410000	-0.026897000000000004
0 days 00:01:03.420000	-0.01083
0 days 00:01:03.430000	0.006490999999999999
0 days 00:01:03.440000	0.020378
0 days 00:01:03.450000	0.037859
0 days 00:01:03.460000	0.043047
0 days 00:01:03.470000	0.04118
0 days 00:01:03.480000	0.034848000000000004
0 days 00:01:03.490000	0.02878
0 days 00:01:03.500000	0.016242
0 days 00:01:03.510000	0.005214
0 days 00:01:03.520000	-0.01272
0 days 00:01:03.530000	-0.023155000000000002
0 days 00:01:03.540000	-0.036412
0 days 00:01:03.550000	-0.052533
0 days 00:01:03.560000	-0.079427
0 days 00:01:03.570000	-0.11511600000000001
0 days 00:01:03.580000	-0.153501
0 days 00:01:03.590000	-0.225656
0 days 00:01:03.600000	-0.31004699999999996
0 days 00:01:03.610000	-0.444612
0 days 00:01:03.620000	-0.6127729999999999
0 days 00:01:03.630000	-0.768528
0 days 00:01:03.640000	-0.927607
0 days 00:01:03.650000	-1.084157
0 days 00:01:03.660000	-1.233767
0 days 00:01:03.670000	-1.383238
0 days 00:01:03.680000	-1.533144
0 days 00:01:03.690000	-1.67691
0 days 00:01:03.700000	-1.789922
0 days 00:01:03.710000	-1.84697
0 days 00:01:03.720000	-1.824598
0 days 00:01:03.730000	-1.713589
0 days 00:01:03.740000	-1.536953
0 days 00:01:03.750000	-1.313199
0 days 00:01:03.760000	-1.047043
0 days 00:01:03.770000	-0.481038
0 days 00:01:03.780000	0.415994
0 days 00:01:03.790000	1.272715
0 days 00:01:03.800000	2.2610799999999998
0 days 00:01:03.810000	2.705164
0 days 00:01:03.820000	2.6482740000000002
0 days 00:01:03.830000	2.548077
0 days 00:01:03.840000	2.469354
0 days 00:01:03.850000	2.336374
0 days 00:01:03.860000	2.1990689999999997
0 days 00:01:03.870000	2.115296
0 days 00:01:03.880000	2.124403
0 days 00:01:03.890000	2.189288
0 days 00:01:03.900000	2.243227
0 days 00:01:03.910000	2.2776549999999998
0 days 00:01:03.920000	2.263092
0 days 00:01:03.930000	2.171764
0 days 00:01:03.940000	2.017416
0 days 00:01:03.950000	1.833562
0 days 00:01:03.960000	1.622339
0 days 00:01:03.970000	1.381724
0 days 00:01:03.980000	1.148885
0 days 00:01:03.990000	0.937846
0 days 00:01:04	0.760744
0 days 00:01:04.010000	0.624333
0 days 00:01:04.020000	0.528593
0 days 00:01:04.030000	0.46462
0 days 00:01:04.040000	0.413188
0 days 00:01:04.050000	0.361505
0 days 00:01:04.060000	0.308829
0 days 00:01:04.070000	0.259967
0 days 00:01:04.080000	0.203122
0 days 00:01:04.090000	0.140513
0 days 00:01:04.100000	0.081162
0 days 00:01:04.110000	0.010409999999999999
0 days 00:01:04.120000	-0.062904
0 days 00:01:04.130000	-0.14011500000000002
0 days 00:01:04.140000	-0.269566
0 days 00:01:04.150000	-0.33913499999999996
0 days 00:01:04.160000	-0.312243
0 days 00:01:04.170000	-0.7376
0 days 00:01:04.180000	-0.9966079999999999
0 days 00:01:04.190000	-0.875085
0 days 00:01:04.200000	-0.8502860000000001
0 days 00:01:04.210000	-0.7230949999999999
0 days 00:01:04.220000	-0.561239
0 days 00:01:04.230000	-0.48813599999999996
0 days 00:01:04.240000	-0.47918599999999995
0 days 00:01:04.250000	-0.570221
0 days 00:01:04.260000	-0.687628
0 days 00:01:04.270000	-0.776247
0 days 00:01:04.280000	-0.832765
0 days 00:01:04.290000	-0.868892
0 days 00:01:04.300000	-0.906576
0 days 00:01:04.310000	-0.9455680000000001
0 days 00:01:04.320000	-0.94894
0 days 00:01:04.330000	-0.9030739999999999
0 days 00:01:04.340000	-0.8384290000000001
0 days 00:01:04.350000	-0.793743
0 days 00:01:04.360000	-0.757984
0 days 00:01:04.370000	-0.671393
0 days 00:01:04.380000	-0.475926
0 days 00:01:04.390000	-0.392993
0 days 00:01:04.400000	-0.34320500000000004
0 days 00:01:04.410000	-0.214908
0 days 00:01:04.420000	-0.139623
0 days 00:01:04.430000	-0.127315
0 days 00:01:04.440000	-0.10304200000000001
0 days 00:01:04.450000	-0.08532200000000001
0 days 00:01:04.460000	-0.092336
0 days 00:01:04.470000	-0.111436
0 days 00:01:04.480000	-0.129879
0 days 00:01:04.490000	-0.14205399999999999
0 days 00:01:04.500000	-0.152551
0 days 00:01:04.510000	-0.143671
0 days 00:01:04.520000	-0.13561099999999998
0 days 00:01:04.530000	-0.12391500000000001
0 days 00:01:04.540000	-0.10751400000000001
0 days 00:01:04.550000	-0.102029
0 days 00:01:04.560000	-0.08534299999999999
0 days 00:01:04.570000	-0.06981799999999999
0 days 00:01:04.580000	-0.060877
0 days 00:01:04.590000	-0.053009
0 days 00:01:04.600000	-0.045133
0 days 00:01:04.610000	-0.044469
0 days 00:01:04.620000	-0.040643
0 days 00:01:04.630000	-0.040622000000000005
0 days 00:01:04.640000	-0.037185
0 days 00:01:04.650000	-0.04167
0 days 00:01:04.660000	-0.031368
0 days 00:01:04.670000	-0.023331
0 days 00:01:04.680000	-0.015321000000000001
0 days 00:01:04.690000	-0.007338
0 days 00:01:04.700000	-0.006778
0 days 00:01:04.710000	-0.005771
0 days 00:01:04.720000	0.003975
0 days 00:01:04.730000	0.005013
0 days 00:01:04.740000	0.013694999999999999
0 days 00:01:04.750000	0.020533000000000003
0 days 00:01:04.760000	0.026806
0 days 00:01:04.770000	0.030107
0 days 00:01:04.780000	0.031812
0 days 00:01:04.790000	0.030404
0 days 00:01:04.800000	0.026538
0 days 00:01:04.810000	0.020736
0 days 00:01:04.820000	0.017037
0 days 00:01:04.830000	0.017034
0 days 00:01:04.840000	0.016725999999999998
0 days 00:01:04.850000	0.019356
0 days 00:01:04.860000	0.009141
0 days 00:01:04.870000	0.0071
0 days 00:01:04.880000	-0.004372
0 days 00:01:04.890000	-0.007615
0 days 00:01:04.900000	-0.008785
0 days 00:01:04.910000	-0.006261
0 days 00:01:04.920000	-0.001497
0 days 00:01:04.930000	0.006758
0 days 00:01:04.940000	0.012686
0 days 00:01:04.950000	0.019
0 days 00:01:04.960000	0.018987
0 days 00:01:04.970000	0.029094
0 days 00:01:04.980000	0.030279
0 days 00:01:04.990000	0.029166
0 days 00:01:05	0.032785
0 days 00:01:05.010000	0.029934
0 days 00:01:05.020000	0.031931
0 days 00:01:05.030000	0.020031
0 days 00:01:05.040000	0.015806999999999998
0 days 00:01:05.050000	0.019403
0 days 00:01:05.060000	0.018772999999999998
0 days 00:01:05.070000	0.015957
0 days 00:01:05.080000	0.018365
0 days 00:01:05.090000	0.023055000000000003
0 days 00:01:05.100000	0.027395999999999997
0 days 00:01:05.110000	0.0379
0 days 00:01:05.120000	0.043808
0 days 00:01:05.130000	0.054242
0 days 00:01:05.140000	0.059448
0 days 00:01:05.150000	0.06502000000000001
0 days 00:01:05.160000	0.06553099999999999
0 days 00:01:05.170000	0.065899
0 days 00:01:05.180000	0.060907
0 days 00:01:05.190000	0.059926
0 days 00:01:05.200000	0.056875
0 days 00:01:05.210000	0.05249500000000001
0 days 00:01:05.220000	0.046124
0 days 00:01:05.230000	0.038107999999999996
0 days 00:01:05.240000	0.029481
0 days 00:01:05.250000	0.004654
0 days 00:01:05.260000	-0.033234
0 days 00:01:05.270000	-0.054012
0 days 00:01:05.280000	-0.08465299999999999
0 days 00:01:05.290000	-0.103994
0 days 00:01:05.300000	-0.114898
0 days 00:01:05.310000	-0.120529
0 days 00:01:05.320000	-0.12670499999999998
0 days 00:01:05.330000	-0.13833
0 days 00:01:05.340000	-0.138173
0 days 00:01:05.350000	-0.150417
0 days 00:01:05.360000	-0.16838699999999998
0 days 00:01:05.370000	-0.191853
0 days 00:01:05.380000	-0.180587
0 days 00:01:05.390000	-0.175
0 days 00:01:05.400000	-0.192446
0 days 00:01:05.410000	-0.21473299999999998
0 days 00:01:05.420000	-0.286287
0 days 00:01:05.430000	-0.416046
0 days 00:01:05.440000	-0.52282
0 days 00:01:05.450000	-0.64351
0 days 00:01:05.460000	-0.789014
0 days 00:01:05.470000	-0.952274
0 days 00:01:05.480000	-1.122459
0 days 00:01:05.490000	-1.287239
0 days 00:01:05.500000	-1.435502
0 days 00:01:05.510000	-1.5314809999999999
0 days 00:01:05.520000	-1.555264
0 days 00:01:05.530000	-1.527528
0 days 00:01:05.540000	-1.473845
0 days 00:01:05.550000	-1.404783
0 days 00:01:05.560000	-1.312123
0 days 00:01:05.570000	-1.195616
0 days 00:01:05.580000	-0.9758950000000001
0 days 00:01:05.590000	-0.37977
0 days 00:01:05.600000	0.5561550000000001
0 days 00:01:05.610000	1.389313
0 days 00:01:05.620000	1.55531
0 days 00:01:05.630000	1.672449
0 days 00:01:05.640000	1.838039
0 days 00:01:05.650000	1.880772
0 days 00:01:05.660000	1.8647880000000001
0 days 00:01:05.670000	1.868208
0 days 00:01:05.680000	1.914073
0 days 00:01:05.690000	1.986009
0 days 00:01:05.700000	2.06652
0 days 00:01:05.710000	2.1569439999999998
0 days 00:01:05.720000	2.25465
0 days 00:01:05.730000	2.3307279999999997
0 days 00:01:05.740000	2.35881
0 days 00:01:05.750000	2.336195
0 days 00:01:05.760000	2.2524349999999997
0 days 00:01:05.770000	2.078026
0 days 00:01:05.780000	1.8456860000000002
0 days 00:01:05.790000	1.608424
0 days 00:01:05.800000	1.396855
0 days 00:01:05.810000	1.19964
0 days 00:01:05.820000	1.0281770000000001
0 days 00:01:05.830000	0.884741
0 days 00:01:05.840000	0.778367
0 days 00:01:05.850000	0.681766
0 days 00:01:05.860000	0.57347
0 days 00:01:05.870000	0.447587
0 days 00:01:05.880000	0.298525
0 days 00:01:05.890000	0.15291400000000002
0 days 00:01:05.900000	0.009488
0 days 00:01:05.910000	-0.13828800000000002
0 days 00:01:05.920000	-0.301795
0 days 00:01:05.930000	-0.43104899999999996
0 days 00:01:05.940000	-0.529306
0 days 00:01:05.950000	-0.582849
0 days 00:01:05.960000	-0.6170859999999999
0 days 00:01:05.970000	-0.6558470000000001
0 days 00:01:05.980000	-0.6969069999999999
0 days 00:01:05.990000	-0.740957
0 days 00:01:06	-0.784888
0 days 00:01:06.010000	-1.0164389999999999
0 days 00:01:06.020000	-0.980549
0 days 00:01:06.030000	-1.36891
0 days 00:01:06.040000	-1.493275
0 days 00:01:06.050000	-1.317617
0 days 00:01:06.060000	-1.2393319999999999
0 days 00:01:06.070000	-1.106042
0 days 00:01:06.080000	-0.966714
0 days 00:01:06.090000	-0.876065
0 days 00:01:06.100000	-0.836001
0 days 00:01:06.110000	-0.877519
0 days 00:01:06.120000	-0.9388059999999999
0 days 00:01:06.130000	-0.970117
0 days 00:01:06.140000	-0.984344
0 days 00:01:06.150000	-0.9828479999999999
0 days 00:01:06.160000	-0.926826
0 days 00:01:06.170000	-0.7891050000000001
0 days 00:01:06.180000	-0.5616260000000001
0 days 00:01:06.190000	-0.430907
0 days 00:01:06.200000	-0.228138
0 days 00:01:06.210000	-0.22514299999999998
0 days 00:01:06.220000	-0.15426700000000002
0 days 00:01:06.230000	-0.13309100000000001
0 days 00:01:06.240000	-0.119841
0 days 00:01:06.250000	-0.118221
0 days 00:01:06.260000	-0.109101
0 days 00:01:06.270000	-0.106027
0 days 00:01:06.280000	-0.10448299999999999
0 days 00:01:06.290000	-0.099547
0 days 00:01:06.300000	-0.097522
0 days 00:01:06.310000	-0.08484
0 days 00:01:06.320000	-0.077079
0 days 00:01:06.330000	-0.067409
0 days 00:01:06.340000	-0.054051999999999996
0 days 00:01:06.350000	-0.039906
0 days 00:01:06.360000	-0.037316
0 days 00:01:06.370000	-0.028411000000000002
0 days 00:01:06.380000	-0.028176
0 days 00:01:06.390000	-0.034402999999999996
0 days 00:01:06.400000	-0.034714
0 days 00:01:06.410000	-0.038596
0 days 00:01:06.420000	-0.039492
0 days 00:01:06.430000	-0.036064
0 days 00:01:06.440000	-0.030159
0 days 00:01:06.450000	-0.025351
0 days 00:01:06.460000	-0.022224
0 days 00:01:06.470000	-0.015913999999999998
0 days 00:01:06.480000	-0.013421
0 days 00:01:06.490000	-0.018151
0 days 00:01:06.500000	-0.017141
0 days 00:01:06.510000	-0.015343
0 days 00:01:06.520000	-0.013203999999999999
0 days 00:01:06.530000	-0.010748
0 days 00:01:06.540000	-0.009564
0 days 00:01:06.550000	-0.010268000000000001
0 days 00:01:06.560000	-0.00981
0 days 00:01:06.570000	-0.0052759999999999994
0 days 00:01:06.580000	-0.0019879999999999997
0 days 00:01:06.590000	0.003952000000000001
0 days 00:01:06.600000	0.008454000000000001
0 days 00:01:06.610000	0.013738
0 days 00:01:06.620000	0.018866
0 days 00:01:06.630000	0.018743
0 days 00:01:06.640000	0.015038999999999999
0 days 00:01:06.650000	0.004391
0 days 00:01:06.660000	-0.0005679999999999999
0 days 00:01:06.670000	0.0017920000000000002
0 days 00:01:06.680000	0.002669
0 days 00:01:06.690000	0.010387
0 days 00:01:06.700000	0.016434999999999998
0 days 00:01:06.710000	0.022004
0 days 00:01:06.720000	0.032324
0 days 00:01:06.730000	0.04715
0 days 00:01:06.740000	0.049624
0 days 00:01:06.750000	0.052295
0 days 00:01:06.760000	0.052059
0 days 00:01:06.770000	0.045042
0 days 00:01:06.780000	0.035544
0 days 00:01:06.790000	0.031067
0 days 00:01:06.800000	0.029185000000000003
0 days 00:01:06.810000	0.02335
0 days 00:01:06.820000	0.02241
0 days 00:01:06.830000	0.013103
0 days 00:01:06.840000	0.00828
0 days 00:01:06.850000	0.002769
0 days 00:01:06.860000	-0.0024649999999999997
0 days 00:01:06.870000	0.0014060000000000001
0 days 00:01:06.880000	-0.003186
0 days 00:01:06.890000	-0.003025
0 days 00:01:06.900000	-0.004785
0 days 00:01:06.910000	-0.014836000000000002
0 days 00:01:06.920000	-0.026632
0 days 00:01:06.930000	-0.046082
0 days 00:01:06.940000	-0.064451
0 days 00:01:06.950000	-0.103547
0 days 00:01:06.960000	-0.141631
0 days 00:01:06.970000	-0.18520799999999998
0 days 00:01:06.980000	-0.254828
0 days 00:01:06.990000	-0.369721
0 days 00:01:07	-0.542469
0 days 00:01:07.010000	-0.726677
0 days 00:01:07.020000	-0.961829
0 days 00:01:07.030000	-1.245025
0 days 00:01:07.040000	-1.524126
0 days 00:01:07.050000	-1.7871740000000003
0 days 00:01:07.060000	-2.042296
0 days 00:01:07.070000	-2.26985
0 days 00:01:07.080000	-2.486417
0 days 00:01:07.090000	-2.633061
0 days 00:01:07.100000	-2.649039
0 days 00:01:07.110000	-2.524803
0 days 00:01:07.120000	-2.303552
0 days 00:01:07.130000	-1.9957880000000001
0 days 00:01:07.140000	-1.607558
0 days 00:01:07.150000	-1.120223
0 days 00:01:07.160000	-0.30514600000000003
0 days 00:01:07.170000	0.840741
0 days 00:01:07.180000	1.835859
0 days 00:01:07.190000	2.689848
0 days 00:01:07.200000	2.634609
0 days 00:01:07.210000	2.3677759999999997
0 days 00:01:07.220000	2.13227
0 days 00:01:07.230000	1.834097
0 days 00:01:07.240000	1.540345
0 days 00:01:07.250000	1.364814
0 days 00:01:07.260000	1.323156
0 days 00:01:07.270000	1.428836
0 days 00:01:07.280000	1.6682860000000002
0 days 00:01:07.290000	1.9794330000000002
0 days 00:01:07.300000	2.290518
0 days 00:01:07.310000	2.542999
0 days 00:01:07.320000	2.706065
0 days 00:01:07.330000	2.7423990000000003
0 days 00:01:07.340000	2.665461
0 days 00:01:07.350000	2.477327
0 days 00:01:07.360000	2.2061740000000003
0 days 00:01:07.370000	1.8957259999999998
0 days 00:01:07.380000	1.571861
0 days 00:01:07.390000	1.269328
0 days 00:01:07.400000	1.026994
0 days 00:01:07.410000	0.872192
0 days 00:01:07.420000	0.7477550000000001
0 days 00:01:07.430000	0.6155010000000001
0 days 00:01:07.440000	0.499834
0 days 00:01:07.450000	0.40324899999999997
0 days 00:01:07.460000	0.304638
0 days 00:01:07.470000	0.190176
0 days 00:01:07.480000	0.063068
0 days 00:01:07.490000	-0.066974
0 days 00:01:07.500000	-0.331108
0 days 00:01:07.510000	-0.967728
0 days 00:01:07.520000	-1.072508
0 days 00:01:07.530000	-0.611433
0 days 00:01:07.540000	-0.793014
0 days 00:01:07.550000	-0.9216270000000001
0 days 00:01:07.560000	-0.880978
0 days 00:01:07.570000	-0.908694
0 days 00:01:07.580000	-0.8720110000000001
0 days 00:01:07.590000	-0.851017
0 days 00:01:07.600000	-0.832343
0 days 00:01:07.610000	-0.829118
0 days 00:01:07.620000	-0.8767229999999999
0 days 00:01:07.630000	-0.935141
0 days 00:01:07.640000	-0.95521
0 days 00:01:07.650000	-0.940523
0 days 00:01:07.660000	-0.917193
0 days 00:01:07.670000	-0.7961779999999999
0 days 00:01:07.680000	-0.540563
0 days 00:01:07.690000	-0.46466899999999994
0 days 00:01:07.700000	-0.35447399999999996
0 days 00:01:07.710000	-0.262181
0 days 00:01:07.720000	-0.15028
0 days 00:01:07.730000	-0.129863
0 days 00:01:07.740000	-0.135512
0 days 00:01:07.750000	-0.123804
0 days 00:01:07.760000	-0.12208599999999999
0 days 00:01:07.770000	-0.123144
0 days 00:01:07.780000	-0.123832
0 days 00:01:07.790000	-0.116943
0 days 00:01:07.800000	-0.105197
0 days 00:01:07.810000	-0.09929099999999999
0 days 00:01:07.820000	-0.090727
0 days 00:01:07.830000	-0.080555
0 days 00:01:07.840000	-0.06661900000000001
0 days 00:01:07.850000	-0.057794000000000005
0 days 00:01:07.860000	-0.052686000000000004
0 days 00:01:07.870000	-0.048743
0 days 00:01:07.880000	-0.043059
0 days 00:01:07.890000	-0.04173
0 days 00:01:07.900000	-0.037089
0 days 00:01:07.910000	-0.04312
0 days 00:01:07.920000	-0.045731
0 days 00:01:07.930000	-0.04742
0 days 00:01:07.940000	-0.047465
0 days 00:01:07.950000	-0.040598
0 days 00:01:07.960000	-0.035625
0 days 00:01:07.970000	-0.028117000000000003
0 days 00:01:07.980000	-0.020880000000000003
0 days 00:01:07.990000	-0.009778
0 days 00:01:08	0.000227
0 days 00:01:08.010000	0.010006999999999999
0 days 00:01:08.020000	0.018675999999999998
0 days 00:01:08.030000	0.022175
0 days 00:01:08.040000	0.030004000000000003
0 days 00:01:08.050000	0.033931
0 days 00:01:08.060000	0.033174
0 days 00:01:08.070000	0.037927999999999996
0 days 00:01:08.080000	0.036743
0 days 00:01:08.090000	0.03673
0 days 00:01:08.100000	0.031872000000000004
0 days 00:01:08.110000	0.020127000000000003
0 days 00:01:08.120000	0.012716
0 days 00:01:08.130000	0.00763
0 days 00:01:08.140000	0.0019190000000000001
0 days 00:01:08.150000	0.0046429999999999996
0 days 00:01:08.160000	0.005587
0 days 00:01:08.170000	0.002637
0 days 00:01:08.180000	0.001037
0 days 00:01:08.190000	0.003968
0 days 00:01:08.200000	0.005519
0 days 00:01:08.210000	0.013949000000000001
0 days 00:01:08.220000	0.010862
0 days 00:01:08.230000	0.017974
0 days 00:01:08.240000	0.025809
0 days 00:01:08.250000	0.027745
0 days 00:01:08.260000	0.032905000000000004
0 days 00:01:08.270000	0.036897000000000006
0 days 00:01:08.280000	0.036695
0 days 00:01:08.290000	0.036936000000000004
0 days 00:01:08.300000	0.034556
0 days 00:01:08.310000	0.029568
0 days 00:01:08.320000	0.034959
0 days 00:01:08.330000	0.029032
0 days 00:01:08.340000	0.030848
0 days 00:01:08.350000	0.031729
0 days 00:01:08.360000	0.031345
0 days 00:01:08.370000	0.028439
0 days 00:01:08.380000	0.033438999999999997
0 days 00:01:08.390000	0.036414999999999996
0 days 00:01:08.400000	0.039123000000000005
0 days 00:01:08.410000	0.043680000000000004
0 days 00:01:08.420000	0.051289
0 days 00:01:08.430000	0.055076
0 days 00:01:08.440000	0.055033000000000006
0 days 00:01:08.450000	0.050703
0 days 00:01:08.460000	0.042825999999999996
0 days 00:01:08.470000	0.036442
0 days 00:01:08.480000	0.024587
0 days 00:01:08.490000	0.014424000000000001
0 days 00:01:08.500000	0.002038
0 days 00:01:08.510000	-0.006790000000000001
0 days 00:01:08.520000	-0.012232
0 days 00:01:08.530000	-0.021141
0 days 00:01:08.540000	-0.033236
0 days 00:01:08.550000	-0.038355
0 days 00:01:08.560000	-0.047582
0 days 00:01:08.570000	-0.052876
0 days 00:01:08.580000	-0.055764999999999995
0 days 00:01:08.590000	-0.057123
0 days 00:01:08.600000	-0.060972000000000005
0 days 00:01:08.610000	-0.065604
0 days 00:01:08.620000	-0.077539
0 days 00:01:08.630000	-0.090014
0 days 00:01:08.640000	-0.101806
0 days 00:01:08.650000	-0.12803499999999998
0 days 00:01:08.660000	-0.151827
0 days 00:01:08.670000	-0.181273
0 days 00:01:08.680000	-0.22859899999999997
0 days 00:01:08.690000	-0.336117
0 days 00:01:08.700000	-0.424443
0 days 00:01:08.710000	-0.5228149999999999
0 days 00:01:08.720000	-0.6276729999999999
0 days 00:01:08.730000	-0.73919
0 days 00:01:08.740000	-0.854548
0 days 00:01:08.750000	-0.972774
0 days 00:01:08.760000	-1.074756
0 days 00:01:08.770000	-1.173543
0 days 00:01:08.780000	-1.267195
0 days 00:01:08.790000	-1.349424
[truncated: 14 more rows]
