# Supplementary material for: A topological data analysis-based method for gait signals with an application to the study of multiple sclerosis
Source: PLoS One. 2022 May 13;17(5):e0268475. doi: 10.1371/journal.pone.0268475 (PMC9106173; doi:10.1371/journal.pone.0268475)
Supplement: S1 Data — (ZIP) [file pone.0268475.s005.zip › PlosOneData/Pathological_subjects/MS_247]

	Gyr_Y
0 days 00:00:19.820000	1.372501
0 days 00:00:19.830000	2.359136
0 days 00:00:19.840000	3.7166379999999997
0 days 00:00:19.850000	3.7032730000000003
0 days 00:00:19.860000	2.448578
0 days 00:00:19.870000	2.57326
0 days 00:00:19.880000	1.9795479999999999
0 days 00:00:19.890000	0.169388
0 days 00:00:19.900000	0.335012
0 days 00:00:19.910000	0.12386099999999998
0 days 00:00:19.920000	0.015684
0 days 00:00:19.930000	-0.024909999999999998
0 days 00:00:19.940000	-0.046305
0 days 00:00:19.950000	0.006651000000000001
0 days 00:00:19.960000	0.026288
0 days 00:00:19.970000	0.025169999999999998
0 days 00:00:19.980000	0.027029
0 days 00:00:19.990000	0.012535
0 days 00:00:20	-0.005872
0 days 00:00:20.010000	-0.004291
0 days 00:00:20.020000	-0.007956
0 days 00:00:20.030000	-0.016674
0 days 00:00:20.040000	-0.009085
0 days 00:00:20.050000	0.005785
0 days 00:00:20.060000	0.014708
0 days 00:00:20.070000	0.027177
0 days 00:00:20.080000	0.033988
0 days 00:00:20.090000	0.047612
0 days 00:00:20.100000	0.058286000000000004
0 days 00:00:20.110000	0.06088300000000001
0 days 00:00:20.120000	0.057027
0 days 00:00:20.130000	0.066639
0 days 00:00:20.140000	0.069481
0 days 00:00:20.150000	0.07104500000000001
0 days 00:00:20.160000	0.078842
0 days 00:00:20.170000	0.06955499999999999
0 days 00:00:20.180000	0.06461599999999999
0 days 00:00:20.190000	0.060252
0 days 00:00:20.200000	0.056607000000000005
0 days 00:00:20.210000	0.069065
0 days 00:00:20.220000	0.085658
0 days 00:00:20.230000	0.112899
0 days 00:00:20.240000	0.163525
0 days 00:00:20.250000	0.204439
0 days 00:00:20.260000	0.25876
0 days 00:00:20.270000	0.30293200000000003
0 days 00:00:20.280000	0.34078800000000004
0 days 00:00:20.290000	0.386221
0 days 00:00:20.300000	0.41766400000000004
0 days 00:00:20.310000	0.453115
0 days 00:00:20.320000	0.47962899999999997
0 days 00:00:20.330000	0.5113260000000001
0 days 00:00:20.340000	0.5328729999999999
0 days 00:00:20.350000	0.54792
0 days 00:00:20.360000	0.5788770000000001
0 days 00:00:20.370000	0.645095
0 days 00:00:20.380000	0.737477
0 days 00:00:20.390000	0.8743620000000001
0 days 00:00:20.400000	1.048155
0 days 00:00:20.410000	1.252898
0 days 00:00:20.420000	1.48169
0 days 00:00:20.430000	1.737148
0 days 00:00:20.440000	2.046174
0 days 00:00:20.450000	2.423232
0 days 00:00:20.460000	2.9076009999999997
0 days 00:00:20.470000	3.498453
0 days 00:00:20.480000	4.199138
0 days 00:00:20.490000	5.011515
0 days 00:00:20.500000	5.903526
0 days 00:00:20.510000	6.743989999999999
0 days 00:00:20.520000	7.464707000000001
0 days 00:00:20.530000	8.089711
0 days 00:00:20.540000	8.459572
0 days 00:00:20.550000	8.447797
0 days 00:00:20.560000	8.052403
0 days 00:00:20.570000	7.132555
0 days 00:00:20.580000	6.2478370000000005
0 days 00:00:20.590000	5.178709
0 days 00:00:20.600000	4.049451
0 days 00:00:20.610000	2.007819
0 days 00:00:20.620000	-1.233684
0 days 00:00:20.630000	-2.913579
0 days 00:00:20.640000	-2.928896
0 days 00:00:20.650000	-3.189566
0 days 00:00:20.660000	-3.890475
0 days 00:00:20.670000	-4.585107
0 days 00:00:20.680000	-4.995246
0 days 00:00:20.690000	-5.137912
0 days 00:00:20.700000	-4.983584
0 days 00:00:20.710000	-4.725651999999999
0 days 00:00:20.720000	-4.449827
0 days 00:00:20.730000	-4.222588
0 days 00:00:20.740000	-4.035141
0 days 00:00:20.750000	-3.888675
0 days 00:00:20.760000	-3.9544550000000003
0 days 00:00:20.770000	-4.157461
0 days 00:00:20.780000	-4.306266
0 days 00:00:20.790000	-4.366184
0 days 00:00:20.800000	-4.407209
0 days 00:00:20.810000	-4.4406
0 days 00:00:20.820000	-4.381562000000001
0 days 00:00:20.830000	-4.215990000000001
0 days 00:00:20.840000	-4.091842
0 days 00:00:20.850000	-4.0384839999999995
0 days 00:00:20.860000	-3.998575
0 days 00:00:20.870000	-3.8898949999999997
0 days 00:00:20.880000	-3.725054
0 days 00:00:20.890000	-3.543914
0 days 00:00:20.900000	-3.375811
0 days 00:00:20.910000	-3.171933
0 days 00:00:20.920000	-2.9283259999999998
0 days 00:00:20.930000	-2.641346
0 days 00:00:20.940000	-2.294832
0 days 00:00:20.950000	-1.80463
0 days 00:00:20.960000	-1.299301
0 days 00:00:20.970000	-0.862677
0 days 00:00:20.980000	-0.43565600000000004
0 days 00:00:20.990000	0.07506900000000001
0 days 00:00:21	0.555921
0 days 00:00:21.010000	0.933559
0 days 00:00:21.020000	1.720377
0 days 00:00:21.030000	2.01805
0 days 00:00:21.040000	1.777824
0 days 00:00:21.050000	2.337962
0 days 00:00:21.060000	2.9381150000000003
0 days 00:00:21.070000	2.612105
0 days 00:00:21.080000	2.219998
0 days 00:00:21.090000	1.942261
0 days 00:00:21.100000	1.682639
0 days 00:00:21.110000	1.592068
0 days 00:00:21.120000	1.5757510000000001
0 days 00:00:21.130000	1.4209120000000002
0 days 00:00:21.140000	1.233566
0 days 00:00:21.150000	1.137832
0 days 00:00:21.160000	0.45399300000000004
0 days 00:00:21.170000	0.340522
0 days 00:00:21.180000	0.227805
0 days 00:00:21.190000	0.173087
0 days 00:00:21.200000	0.096374
0 days 00:00:21.210000	0.046818
0 days 00:00:21.220000	0.016222
0 days 00:00:21.230000	0.00414
0 days 00:00:21.240000	-0.008779
0 days 00:00:21.250000	-0.026052
0 days 00:00:21.260000	-0.029389
0 days 00:00:21.270000	-0.013727000000000001
0 days 00:00:21.280000	-0.003771
0 days 00:00:21.290000	0.005261
0 days 00:00:21.300000	0.011886
0 days 00:00:21.310000	0.020031999999999998
0 days 00:00:21.320000	0.035396
0 days 00:00:21.330000	0.03207
0 days 00:00:21.340000	0.042317
0 days 00:00:21.350000	0.043066
0 days 00:00:21.360000	0.036472000000000004
0 days 00:00:21.370000	0.029724
0 days 00:00:21.380000	0.022925
0 days 00:00:21.390000	0.022997999999999998
0 days 00:00:21.400000	0.021828999999999998
0 days 00:00:21.410000	0.030638
0 days 00:00:21.420000	0.033134
0 days 00:00:21.430000	0.039461
0 days 00:00:21.440000	0.042616
0 days 00:00:21.450000	0.052185
0 days 00:00:21.460000	0.056771
0 days 00:00:21.470000	0.048665
0 days 00:00:21.480000	0.042687
0 days 00:00:21.490000	0.040507999999999995
0 days 00:00:21.500000	0.052355
0 days 00:00:21.510000	0.062811
0 days 00:00:21.520000	0.077032
0 days 00:00:21.530000	0.07985700000000001
0 days 00:00:21.540000	0.088769
0 days 00:00:21.550000	0.098909
0 days 00:00:21.560000	0.11064500000000001
0 days 00:00:21.570000	0.118547
0 days 00:00:21.580000	0.123422
0 days 00:00:21.590000	0.138981
0 days 00:00:21.600000	0.182605
0 days 00:00:21.610000	0.23626999999999998
0 days 00:00:21.620000	0.33603
0 days 00:00:21.630000	0.477994
0 days 00:00:21.640000	0.6440130000000001
0 days 00:00:21.650000	0.8872030000000001
0 days 00:00:21.660000	1.1810770000000002
0 days 00:00:21.670000	1.602776
0 days 00:00:21.680000	2.116148
0 days 00:00:21.690000	2.677192
0 days 00:00:21.700000	3.3161400000000003
0 days 00:00:21.710000	4.0142940000000005
0 days 00:00:21.720000	4.729051
0 days 00:00:21.730000	5.532129
0 days 00:00:21.740000	6.336158
0 days 00:00:21.750000	7.210197
0 days 00:00:21.760000	7.979392999999999
0 days 00:00:21.770000	8.396702000000001
0 days 00:00:21.780000	7.977409
0 days 00:00:21.790000	7.210339
0 days 00:00:21.800000	6.110875
0 days 00:00:21.810000	5.091703
0 days 00:00:21.820000	3.5138629999999997
0 days 00:00:21.830000	1.164595
0 days 00:00:21.840000	-0.046127999999999995
0 days 00:00:21.850000	-0.5381199999999999
0 days 00:00:21.860000	-1.171726
0 days 00:00:21.870000	-2.0185
0 days 00:00:21.880000	-2.844493
0 days 00:00:21.890000	-3.595648
0 days 00:00:21.900000	-4.210685
0 days 00:00:21.910000	-4.578478
0 days 00:00:21.920000	-4.689322
0 days 00:00:21.930000	-4.670521
0 days 00:00:21.940000	-4.581608
0 days 00:00:21.950000	-4.415198
0 days 00:00:21.960000	-4.150296
0 days 00:00:21.970000	-4.070343
0 days 00:00:21.980000	-4.228961
0 days 00:00:21.990000	-4.3319980000000005
0 days 00:00:22	-4.283693
0 days 00:00:22.010000	-4.218351
0 days 00:00:22.020000	-4.215847
0 days 00:00:22.030000	-4.16783
0 days 00:00:22.040000	-4.037558
0 days 00:00:22.050000	-3.9387449999999995
0 days 00:00:22.060000	-3.8126279999999997
0 days 00:00:22.070000	-3.5945690000000003
0 days 00:00:22.080000	-3.3288910000000005
0 days 00:00:22.090000	-3.054391
0 days 00:00:22.100000	-2.798995
0 days 00:00:22.110000	-2.584143
0 days 00:00:22.120000	-2.368276
0 days 00:00:22.130000	-2.107916
0 days 00:00:22.140000	-1.8185240000000003
0 days 00:00:22.150000	-1.490873
0 days 00:00:22.160000	-1.1193819999999999
0 days 00:00:22.170000	-0.704525
0 days 00:00:22.180000	-0.24437199999999998
0 days 00:00:22.190000	0.773755
0 days 00:00:22.200000	1.6728029999999998
0 days 00:00:22.210000	2.5796639999999997
0 days 00:00:22.220000	3.118936
0 days 00:00:22.230000	2.760243
0 days 00:00:22.240000	2.9546490000000003
0 days 00:00:22.250000	2.6027970000000002
0 days 00:00:22.260000	2.107202
0 days 00:00:22.270000	2.030781
0 days 00:00:22.280000	1.906364
0 days 00:00:22.290000	1.676775
0 days 00:00:22.300000	0.762257
0 days 00:00:22.310000	0.5894159999999999
0 days 00:00:22.320000	0.355565
0 days 00:00:22.330000	0.260706
0 days 00:00:22.340000	0.17738199999999998
0 days 00:00:22.350000	0.13459200000000002
0 days 00:00:22.360000	0.093717
0 days 00:00:22.370000	0.06468
0 days 00:00:22.380000	0.04689
0 days 00:00:22.390000	0.040032
0 days 00:00:22.400000	0.045855
0 days 00:00:22.410000	0.056254
0 days 00:00:22.420000	0.073895
0 days 00:00:22.430000	0.079988
0 days 00:00:22.440000	0.088916
0 days 00:00:22.450000	0.10611099999999998
0 days 00:00:22.460000	0.123945
0 days 00:00:22.470000	0.136958
0 days 00:00:22.480000	0.137077
0 days 00:00:22.490000	0.146098
0 days 00:00:22.500000	0.160333
0 days 00:00:22.510000	0.171754
0 days 00:00:22.520000	0.172595
0 days 00:00:22.530000	0.171471
0 days 00:00:22.540000	0.164831
0 days 00:00:22.550000	0.155114
0 days 00:00:22.560000	0.152871
0 days 00:00:22.570000	0.146058
0 days 00:00:22.580000	0.143178
0 days 00:00:22.590000	0.137224
0 days 00:00:22.600000	0.128656
0 days 00:00:22.610000	0.110456
0 days 00:00:22.620000	0.09562899999999999
0 days 00:00:22.630000	0.083238
0 days 00:00:22.640000	0.07612200000000001
0 days 00:00:22.650000	0.081256
0 days 00:00:22.660000	0.079182
0 days 00:00:22.670000	0.08239099999999999
0 days 00:00:22.680000	0.088186
0 days 00:00:22.690000	0.096557
0 days 00:00:22.700000	0.109627
0 days 00:00:22.710000	0.12496700000000001
0 days 00:00:22.720000	0.120827
0 days 00:00:22.730000	0.132828
0 days 00:00:22.740000	0.15792
0 days 00:00:22.750000	0.196321
0 days 00:00:22.760000	0.24519899999999997
0 days 00:00:22.770000	0.329216
0 days 00:00:22.780000	0.432238
0 days 00:00:22.790000	0.567702
0 days 00:00:22.800000	0.749207
0 days 00:00:22.810000	0.9622709999999999
0 days 00:00:22.820000	1.189817
0 days 00:00:22.830000	1.4347450000000002
0 days 00:00:22.840000	1.6768720000000001
0 days 00:00:22.850000	1.925127
0 days 00:00:22.860000	2.21109
0 days 00:00:22.870000	2.5325
0 days 00:00:22.880000	2.939045
0 days 00:00:22.890000	3.4035059999999997
0 days 00:00:22.900000	3.9841599999999997
0 days 00:00:22.910000	4.636076999999999
0 days 00:00:22.920000	5.397608999999999
0 days 00:00:22.930000	6.173062
0 days 00:00:22.940000	6.841928
0 days 00:00:22.950000	7.468967999999999
0 days 00:00:22.960000	8.019525
0 days 00:00:22.970000	8.230953999999999
0 days 00:00:22.980000	8.05264
0 days 00:00:22.990000	7.530981
0 days 00:00:23	6.766423
0 days 00:00:23.010000	6.042699
0 days 00:00:23.020000	5.103004
0 days 00:00:23.030000	4.207632
0 days 00:00:23.040000	2.778754
0 days 00:00:23.050000	-0.73764
0 days 00:00:23.060000	-3.129687
0 days 00:00:23.070000	-3.324468
0 days 00:00:23.080000	-3.3783819999999998
0 days 00:00:23.090000	-4.015122
0 days 00:00:23.100000	-4.65145
0 days 00:00:23.110000	-5.173633000000001
0 days 00:00:23.120000	-5.471737999999999
0 days 00:00:23.130000	-5.559705
0 days 00:00:23.140000	-5.525073
0 days 00:00:23.150000	-5.425202
0 days 00:00:23.160000	-5.274178
0 days 00:00:23.170000	-5.125762
0 days 00:00:23.180000	-5.0273449999999995
0 days 00:00:23.190000	-5.080378
0 days 00:00:23.200000	-5.187
0 days 00:00:23.210000	-5.2225269999999995
0 days 00:00:23.220000	-5.216828
0 days 00:00:23.230000	-5.2135940000000005
0 days 00:00:23.240000	-5.157293
0 days 00:00:23.250000	-4.9782779999999995
0 days 00:00:23.260000	-4.720801
0 days 00:00:23.270000	-4.505746
0 days 00:00:23.280000	-4.362430000000001
0 days 00:00:23.290000	-4.1628110000000005
0 days 00:00:23.300000	-3.8766220000000002
0 days 00:00:23.310000	-3.578324
0 days 00:00:23.320000	-3.257279
0 days 00:00:23.330000	-2.977974
0 days 00:00:23.340000	-2.767783
0 days 00:00:23.350000	-2.400678
0 days 00:00:23.360000	-1.870041
0 days 00:00:23.370000	-1.420077
0 days 00:00:23.380000	-1.101597
0 days 00:00:23.390000	-0.696024
0 days 00:00:23.400000	-0.15357300000000002
0 days 00:00:23.410000	0.41455200000000003
0 days 00:00:23.420000	1.6710450000000001
0 days 00:00:23.430000	2.722542
0 days 00:00:23.440000	2.849609
0 days 00:00:23.450000	2.9423369999999998
0 days 00:00:23.460000	3.331732
0 days 00:00:23.470000	2.6616419999999996
0 days 00:00:23.480000	2.116639
0 days 00:00:23.490000	1.949887
0 days 00:00:23.500000	1.721955
0 days 00:00:23.510000	1.529449
0 days 00:00:23.520000	1.358334
0 days 00:00:23.530000	0.71949
0 days 00:00:23.540000	0.389486
0 days 00:00:23.550000	0.259335
0 days 00:00:23.560000	0.201425
0 days 00:00:23.570000	0.16936800000000002
0 days 00:00:23.580000	0.142219
0 days 00:00:23.590000	0.09375599999999999
0 days 00:00:23.600000	0.026146
0 days 00:00:23.610000	-0.043467
0 days 00:00:23.620000	-0.097314
0 days 00:00:23.630000	-0.11648499999999999
0 days 00:00:23.640000	-0.122386
0 days 00:00:23.650000	-0.098721
0 days 00:00:23.660000	-0.07312300000000001
0 days 00:00:23.670000	-0.049161
0 days 00:00:23.680000	-0.025582
0 days 00:00:23.690000	-0.004043
0 days 00:00:23.700000	0.015487
0 days 00:00:23.710000	0.019759
0 days 00:00:23.720000	0.022986000000000003
0 days 00:00:23.730000	0.017083
0 days 00:00:23.740000	0.011907
0 days 00:00:23.750000	0.024122
0 days 00:00:23.760000	0.02888
0 days 00:00:23.770000	0.031711
0 days 00:00:23.780000	0.039089
0 days 00:00:23.790000	0.040652
0 days 00:00:23.800000	0.054828999999999996
0 days 00:00:23.810000	0.081295
0 days 00:00:23.820000	0.095425
0 days 00:00:23.830000	0.09552999999999999
0 days 00:00:23.840000	0.090059
0 days 00:00:23.850000	0.09537999999999999
0 days 00:00:23.860000	0.100173
0 days 00:00:23.870000	0.1141
0 days 00:00:23.880000	0.114981
0 days 00:00:23.890000	0.116497
0 days 00:00:23.900000	0.12884500000000002
0 days 00:00:23.910000	0.147312
0 days 00:00:23.920000	0.161528
0 days 00:00:23.930000	0.18337799999999999
0 days 00:00:23.940000	0.211331
0 days 00:00:23.950000	0.214509
0 days 00:00:23.960000	0.21306599999999998
0 days 00:00:23.970000	0.269847
0 days 00:00:23.980000	0.342393
0 days 00:00:23.990000	0.41908
0 days 00:00:24	0.5247390000000001
0 days 00:00:24.010000	0.665421
0 days 00:00:24.020000	0.843809
0 days 00:00:24.030000	1.028541
0 days 00:00:24.040000	1.256581
0 days 00:00:24.050000	1.5215459999999998
0 days 00:00:24.060000	1.859543
0 days 00:00:24.070000	2.250241
0 days 00:00:24.080000	2.721607
0 days 00:00:24.090000	3.239734
0 days 00:00:24.100000	3.858954
0 days 00:00:24.110000	4.578431
0 days 00:00:24.120000	5.395785
0 days 00:00:24.130000	6.253661
0 days 00:00:24.140000	7.173382000000001
0 days 00:00:24.150000	7.954719
0 days 00:00:24.160000	8.557556
0 days 00:00:24.170000	8.80592
0 days 00:00:24.180000	8.37209
0 days 00:00:24.190000	7.5382169999999995
0 days 00:00:24.200000	6.534115
0 days 00:00:24.210000	5.526358999999999
0 days 00:00:24.220000	4.437101
0 days 00:00:24.230000	2.719928
0 days 00:00:24.240000	-0.18968
0 days 00:00:24.250000	-1.649773
0 days 00:00:24.260000	-1.7832419999999998
0 days 00:00:24.270000	-2.304198
0 days 00:00:24.280000	-3.1766
0 days 00:00:24.290000	-4.041780999999999
0 days 00:00:24.300000	-4.74619
0 days 00:00:24.310000	-5.192543
0 days 00:00:24.320000	-5.266393
0 days 00:00:24.330000	-5.186024
0 days 00:00:24.340000	-5.123643
0 days 00:00:24.350000	-4.7851099999999995
0 days 00:00:24.360000	-4.338417
0 days 00:00:24.370000	-4.283807
0 days 00:00:24.380000	-4.607865
0 days 00:00:24.390000	-4.86669
0 days 00:00:24.400000	-4.938845
0 days 00:00:24.410000	-4.965525
0 days 00:00:24.420000	-5.047004
0 days 00:00:24.430000	-5.080887000000001
0 days 00:00:24.440000	-5.037173
0 days 00:00:24.450000	-4.93334
0 days 00:00:24.460000	-4.753506
0 days 00:00:24.470000	-4.471475
0 days 00:00:24.480000	-4.116726
0 days 00:00:24.490000	-3.723636
0 days 00:00:24.500000	-3.2515970000000003
0 days 00:00:24.510000	-2.714337
0 days 00:00:24.520000	-2.2292560000000003
0 days 00:00:24.530000	-1.848008
0 days 00:00:24.540000	-1.45272
0 days 00:00:24.550000	-1.020869
0 days 00:00:24.560000	-0.476678
0 days 00:00:24.570000	0.682077
0 days 00:00:24.580000	1.843849
0 days 00:00:24.590000	2.9706240000000004
0 days 00:00:24.600000	3.3514120000000003
0 days 00:00:24.610000	2.5316259999999997
0 days 00:00:24.620000	2.09938
0 days 00:00:24.630000	1.8835169999999999
0 days 00:00:24.640000	1.803263
0 days 00:00:24.650000	1.726156
0 days 00:00:24.660000	0.748684
0 days 00:00:24.670000	0.523886
0 days 00:00:24.680000	0.36278699999999997
0 days 00:00:24.690000	0.29041500000000003
0 days 00:00:24.700000	0.220092
0 days 00:00:24.710000	0.163579
0 days 00:00:24.720000	0.129053
0 days 00:00:24.730000	0.10677400000000001
0 days 00:00:24.740000	0.07229400000000001
0 days 00:00:24.750000	0.047051
0 days 00:00:24.760000	0.024803
0 days 00:00:24.770000	0.020796000000000002
0 days 00:00:24.780000	0.002131
0 days 00:00:24.790000	-0.002275
0 days 00:00:24.800000	0.009534
0 days 00:00:24.810000	0.011962
0 days 00:00:24.820000	0.012442
0 days 00:00:24.830000	0.018806
0 days 00:00:24.840000	0.033243
0 days 00:00:24.850000	0.036369
0 days 00:00:24.860000	0.035898
0 days 00:00:24.870000	0.037137
0 days 00:00:24.880000	0.024055
0 days 00:00:24.890000	0.023661
0 days 00:00:24.900000	0.034263999999999996
0 days 00:00:24.910000	0.037877999999999995
0 days 00:00:24.920000	0.040962
0 days 00:00:24.930000	0.037037
0 days 00:00:24.940000	0.051156
0 days 00:00:24.950000	0.042131
0 days 00:00:24.960000	0.054895000000000006
0 days 00:00:24.970000	0.062948
0 days 00:00:24.980000	0.07070900000000001
0 days 00:00:24.990000	0.08001
0 days 00:00:25	0.086522
0 days 00:00:25.010000	0.080623
0 days 00:00:25.020000	0.078821
0 days 00:00:25.030000	0.076807
0 days 00:00:25.040000	0.07594
0 days 00:00:25.050000	0.075167
0 days 00:00:25.060000	0.074677
0 days 00:00:25.070000	0.069861
0 days 00:00:25.080000	0.061745
0 days 00:00:25.090000	0.046096
0 days 00:00:25.100000	0.018784
0 days 00:00:25.110000	-0.001294
0 days 00:00:25.120000	-0.010495
0 days 00:00:25.130000	-0.024383000000000002
0 days 00:00:25.140000	-0.029429000000000004
0 days 00:00:25.150000	-0.014091999999999999
0 days 00:00:25.160000	0.012056
0 days 00:00:25.170000	0.053509
0 days 00:00:25.180000	0.103861
0 days 00:00:25.190000	0.217034
0 days 00:00:25.200000	0.32824699999999996
0 days 00:00:25.210000	0.439892
0 days 00:00:25.220000	0.5608420000000001
0 days 00:00:25.230000	0.695238
0 days 00:00:25.240000	0.851518
0 days 00:00:25.250000	1.0549959999999998
0 days 00:00:25.260000	1.271234
0 days 00:00:25.270000	1.541543
0 days 00:00:25.280000	1.8370540000000002
0 days 00:00:25.290000	2.182784
0 days 00:00:25.300000	2.575573
0 days 00:00:25.310000	3.007155
0 days 00:00:25.320000	3.483851
0 days 00:00:25.330000	4.033654
0 days 00:00:25.340000	4.599896
0 days 00:00:25.350000	5.16709
0 days 00:00:25.360000	5.681172
0 days 00:00:25.370000	6.080603
0 days 00:00:25.380000	6.321739
0 days 00:00:25.390000	6.508233000000001
0 days 00:00:25.400000	6.6050320000000005
0 days 00:00:25.410000	6.521311
0 days 00:00:25.420000	6.261232
0 days 00:00:25.430000	5.8198870000000005
0 days 00:00:25.440000	5.150158
0 days 00:00:25.450000	4.488066000000001
0 days 00:00:25.460000	3.683779
0 days 00:00:25.470000	2.7862169999999997
