# Supplementary material for: A topological data analysis-based method for gait signals with an application to the study of multiple sclerosis
Source: PLoS One. 2022 May 13;17(5):e0268475. doi: 10.1371/journal.pone.0268475 (PMC9106173; doi:10.1371/journal.pone.0268475)
Supplement: S1 Data — (ZIP) [file pone.0268475.s005.zip › PlosOneData/Pathological_subjects/MS_15]

	Gyr_Y
0 days 00:00:44.390000	-1.299998
0 days 00:00:44.400000	-0.771459
0 days 00:00:44.410000	-0.592666
0 days 00:00:44.420000	-1.586182
0 days 00:00:44.430000	-1.530893
0 days 00:00:44.440000	-1.35891
0 days 00:00:44.450000	-1.4258
0 days 00:00:44.460000	-1.1360729999999999
0 days 00:00:44.470000	-0.9592129999999999
0 days 00:00:44.480000	-0.9114680000000001
0 days 00:00:44.490000	-0.9875790000000001
0 days 00:00:44.500000	-1.110593
0 days 00:00:44.510000	-1.145166
0 days 00:00:44.520000	-1.151343
0 days 00:00:44.530000	-1.157638
0 days 00:00:44.540000	-1.119111
0 days 00:00:44.550000	-1.017392
0 days 00:00:44.560000	-0.908206
0 days 00:00:44.570000	-0.811546
0 days 00:00:44.580000	-0.719533
0 days 00:00:44.590000	-0.635125
0 days 00:00:44.600000	-0.5675
0 days 00:00:44.610000	-0.555714
0 days 00:00:44.620000	-0.552407
0 days 00:00:44.630000	-0.520122
0 days 00:00:44.640000	-0.408889
0 days 00:00:44.650000	-0.345814
0 days 00:00:44.660000	-0.277452
0 days 00:00:44.670000	-0.226444
0 days 00:00:44.680000	-0.20671599999999998
0 days 00:00:44.690000	-0.192433
0 days 00:00:44.700000	-0.17086600000000002
0 days 00:00:44.710000	-0.155589
0 days 00:00:44.720000	-0.13408599999999998
0 days 00:00:44.730000	-0.10956800000000001
0 days 00:00:44.740000	-0.091907
0 days 00:00:44.750000	-0.069898
0 days 00:00:44.760000	-0.057197000000000005
0 days 00:00:44.770000	-0.048195999999999996
0 days 00:00:44.780000	-0.046576
0 days 00:00:44.790000	-0.047019
0 days 00:00:44.800000	-0.058501
0 days 00:00:44.810000	-0.066092
0 days 00:00:44.820000	-0.060943
0 days 00:00:44.830000	-0.058544000000000006
0 days 00:00:44.840000	-0.055177
0 days 00:00:44.850000	-0.051563
0 days 00:00:44.860000	-0.042961
0 days 00:00:44.870000	-0.046086
0 days 00:00:44.880000	-0.033256
0 days 00:00:44.890000	-0.032066000000000004
0 days 00:00:44.900000	-0.015434999999999999
0 days 00:00:44.910000	-0.011470000000000001
0 days 00:00:44.920000	-0.008882
0 days 00:00:44.930000	-0.0019
0 days 00:00:44.940000	0.005502
0 days 00:00:44.950000	0.014232
0 days 00:00:44.960000	0.022385
0 days 00:00:44.970000	0.030871
0 days 00:00:44.980000	0.047601
0 days 00:00:44.990000	0.052083000000000004
0 days 00:00:45	0.053286
0 days 00:00:45.010000	0.054068
0 days 00:00:45.020000	0.049162
0 days 00:00:45.030000	0.047688
0 days 00:00:45.040000	0.043626
0 days 00:00:45.050000	0.040022
0 days 00:00:45.060000	0.039097
0 days 00:00:45.070000	0.044949
0 days 00:00:45.080000	0.052211
0 days 00:00:45.090000	0.05694400000000001
0 days 00:00:45.100000	0.06264299999999999
0 days 00:00:45.110000	0.059976
0 days 00:00:45.120000	0.060077
0 days 00:00:45.130000	0.068337
0 days 00:00:45.140000	0.065592
0 days 00:00:45.150000	0.063858
0 days 00:00:45.160000	0.062209
0 days 00:00:45.170000	0.063399
0 days 00:00:45.180000	0.06253
0 days 00:00:45.190000	0.067008
0 days 00:00:45.200000	0.064333
0 days 00:00:45.210000	0.061907000000000004
0 days 00:00:45.220000	0.05405700000000001
0 days 00:00:45.230000	0.045343
0 days 00:00:45.240000	0.034031
0 days 00:00:45.250000	0.026285000000000003
0 days 00:00:45.260000	0.016712
0 days 00:00:45.270000	0.0168
0 days 00:00:45.280000	0.008995999999999999
0 days 00:00:45.290000	3.8e-05
0 days 00:00:45.300000	-0.020899
0 days 00:00:45.310000	-0.043858
0 days 00:00:45.320000	-0.06990199999999999
0 days 00:00:45.330000	-0.09336900000000001
0 days 00:00:45.340000	-0.130274
0 days 00:00:45.350000	-0.17234000000000002
0 days 00:00:45.360000	-0.217532
0 days 00:00:45.370000	-0.266523
0 days 00:00:45.380000	-0.33743
0 days 00:00:45.390000	-0.412282
0 days 00:00:45.400000	-0.502919
0 days 00:00:45.410000	-0.637788
0 days 00:00:45.420000	-0.82634
0 days 00:00:45.430000	-1.046758
0 days 00:00:45.440000	-1.296252
0 days 00:00:45.450000	-1.557242
0 days 00:00:45.460000	-1.798602
0 days 00:00:45.470000	-2.0294119999999998
0 days 00:00:45.480000	-2.2605299999999997
0 days 00:00:45.490000	-2.496871
0 days 00:00:45.500000	-2.731343
0 days 00:00:45.510000	-2.960738
0 days 00:00:45.520000	-3.152384
0 days 00:00:45.530000	-3.292275
0 days 00:00:45.540000	-3.2820370000000003
0 days 00:00:45.550000	-3.1482040000000002
0 days 00:00:45.560000	-2.971869
0 days 00:00:45.570000	-2.705739
0 days 00:00:45.580000	-2.316675
0 days 00:00:45.590000	-1.702378
0 days 00:00:45.600000	-0.340354
0 days 00:00:45.610000	1.522742
0 days 00:00:45.620000	1.9792740000000002
0 days 00:00:45.630000	1.913501
0 days 00:00:45.640000	2.180556
0 days 00:00:45.650000	2.478817
0 days 00:00:45.660000	2.529579
0 days 00:00:45.670000	2.439445
0 days 00:00:45.680000	2.368211
0 days 00:00:45.690000	2.353701
0 days 00:00:45.700000	2.3916060000000003
0 days 00:00:45.710000	2.479431
0 days 00:00:45.720000	2.610089
0 days 00:00:45.730000	2.810146
0 days 00:00:45.740000	3.065594
0 days 00:00:45.750000	3.345367
0 days 00:00:45.760000	3.582321
0 days 00:00:45.770000	3.750096
0 days 00:00:45.780000	3.8287980000000004
0 days 00:00:45.790000	3.8209809999999997
0 days 00:00:45.800000	3.712252
0 days 00:00:45.810000	3.535077
0 days 00:00:45.820000	3.319936
0 days 00:00:45.830000	3.088007
0 days 00:00:45.840000	2.844593
0 days 00:00:45.850000	2.626227
0 days 00:00:45.860000	2.445096
0 days 00:00:45.870000	2.276637
0 days 00:00:45.880000	2.0927119999999997
0 days 00:00:45.890000	1.858452
0 days 00:00:45.900000	1.552697
0 days 00:00:45.910000	1.192697
0 days 00:00:45.920000	0.758835
0 days 00:00:45.930000	0.25588
0 days 00:00:45.940000	-0.23704699999999998
0 days 00:00:45.950000	-0.590857
0 days 00:00:45.960000	-0.7915260000000001
0 days 00:00:45.970000	-0.889595
0 days 00:00:45.980000	-0.842944
0 days 00:00:45.990000	-0.65645
0 days 00:00:46	-0.454823
0 days 00:00:46.010000	-0.302656
0 days 00:00:46.020000	-0.199828
0 days 00:00:46.030000	-0.171934
0 days 00:00:46.040000	-0.23832899999999999
0 days 00:00:46.050000	-0.42480500000000004
0 days 00:00:46.060000	-0.734268
0 days 00:00:46.070000	-1.08864
0 days 00:00:46.080000	-1.3876870000000001
0 days 00:00:46.090000	-1.593275
0 days 00:00:46.100000	-1.7027290000000002
0 days 00:00:46.110000	-1.7155189999999998
0 days 00:00:46.120000	-1.635367
0 days 00:00:46.130000	-1.425616
0 days 00:00:46.140000	-0.84024
0 days 00:00:46.150000	-1.379318
0 days 00:00:46.160000	-1.718721
0 days 00:00:46.170000	-1.406947
0 days 00:00:46.180000	-1.50434
0 days 00:00:46.190000	-1.2971270000000001
0 days 00:00:46.200000	-1.071851
0 days 00:00:46.210000	-1.023277
0 days 00:00:46.220000	-1.086049
0 days 00:00:46.230000	-1.2351530000000002
0 days 00:00:46.240000	-1.3170979999999999
0 days 00:00:46.250000	-1.3723459999999998
0 days 00:00:46.260000	-1.440755
0 days 00:00:46.270000	-1.505003
0 days 00:00:46.280000	-1.5443360000000002
0 days 00:00:46.290000	-1.550251
0 days 00:00:46.300000	-1.5901319999999999
0 days 00:00:46.310000	-1.582211
0 days 00:00:46.320000	-1.466965
0 days 00:00:46.330000	-1.285819
0 days 00:00:46.340000	-0.34421199999999996
0 days 00:00:46.350000	-0.311438
0 days 00:00:46.360000	-0.19878900000000002
0 days 00:00:46.370000	-0.118361
0 days 00:00:46.380000	-0.091438
0 days 00:00:46.390000	-0.096163
0 days 00:00:46.400000	-0.10305299999999999
0 days 00:00:46.410000	-0.12309
0 days 00:00:46.420000	-0.125275
0 days 00:00:46.430000	-0.127122
0 days 00:00:46.440000	-0.125283
0 days 00:00:46.450000	-0.12787300000000001
0 days 00:00:46.460000	-0.126568
0 days 00:00:46.470000	-0.12871400000000002
0 days 00:00:46.480000	-0.119433
0 days 00:00:46.490000	-0.111408
0 days 00:00:46.500000	-0.09409400000000001
0 days 00:00:46.510000	-0.090526
0 days 00:00:46.520000	-0.078386
0 days 00:00:46.530000	-0.06686399999999999
0 days 00:00:46.540000	-0.052078
0 days 00:00:46.550000	-0.048686
0 days 00:00:46.560000	-0.046805
0 days 00:00:46.570000	-0.049274
0 days 00:00:46.580000	-0.046997000000000004
0 days 00:00:46.590000	-0.032445
0 days 00:00:46.600000	-0.01933
0 days 00:00:46.610000	-0.003621
0 days 00:00:46.620000	0.007586
0 days 00:00:46.630000	0.01873
0 days 00:00:46.640000	0.032047000000000006
0 days 00:00:46.650000	0.03481
0 days 00:00:46.660000	0.034627
0 days 00:00:46.670000	0.020747
0 days 00:00:46.680000	-0.0017980000000000001
0 days 00:00:46.690000	-0.015761
0 days 00:00:46.700000	-0.032657
0 days 00:00:46.710000	-0.04715
0 days 00:00:46.720000	-0.052079999999999994
0 days 00:00:46.730000	-0.050919
0 days 00:00:46.740000	-0.045082
0 days 00:00:46.750000	-0.033627
0 days 00:00:46.760000	-0.014315000000000001
0 days 00:00:46.770000	0.004543
0 days 00:00:46.780000	0.027141000000000002
0 days 00:00:46.790000	0.040951999999999995
0 days 00:00:46.800000	0.043893
0 days 00:00:46.810000	0.038544
0 days 00:00:46.820000	0.038728
0 days 00:00:46.830000	0.0267
0 days 00:00:46.840000	0.022466999999999997
0 days 00:00:46.850000	0.013791999999999999
0 days 00:00:46.860000	0.009461
0 days 00:00:46.870000	0.00611
0 days 00:00:46.880000	0.005207
0 days 00:00:46.890000	-0.000785
0 days 00:00:46.900000	0.000643
0 days 00:00:46.910000	0.002868
0 days 00:00:46.920000	0.009269
0 days 00:00:46.930000	0.015677
0 days 00:00:46.940000	0.022047
0 days 00:00:46.950000	0.021407
0 days 00:00:46.960000	0.018854
0 days 00:00:46.970000	0.017416
0 days 00:00:46.980000	0.012955000000000001
0 days 00:00:46.990000	0.017130000000000003
0 days 00:00:47	0.020834000000000002
0 days 00:00:47.010000	0.023139
0 days 00:00:47.020000	0.027668
0 days 00:00:47.030000	0.032501999999999996
0 days 00:00:47.040000	0.029597000000000002
0 days 00:00:47.050000	0.027427999999999998
0 days 00:00:47.060000	0.004861
0 days 00:00:47.070000	-0.040494999999999996
0 days 00:00:47.080000	-0.095897
0 days 00:00:47.090000	-0.16955399999999998
0 days 00:00:47.100000	-0.24009699999999998
0 days 00:00:47.110000	-0.323025
0 days 00:00:47.120000	-0.425309
0 days 00:00:47.130000	-0.551133
0 days 00:00:47.140000	-0.699551
0 days 00:00:47.150000	-0.864189
0 days 00:00:47.160000	-1.0374079999999999
0 days 00:00:47.170000	-1.238764
0 days 00:00:47.180000	-1.444127
0 days 00:00:47.190000	-1.666596
0 days 00:00:47.200000	-1.9035849999999999
0 days 00:00:47.210000	-2.1897290000000003
0 days 00:00:47.220000	-2.513433
0 days 00:00:47.230000	-2.870437
0 days 00:00:47.240000	-3.208254
0 days 00:00:47.250000	-3.462622
0 days 00:00:47.260000	-3.584468
0 days 00:00:47.270000	-3.4978849999999997
0 days 00:00:47.280000	-3.269886
0 days 00:00:47.290000	-2.88259
0 days 00:00:47.300000	-2.32216
0 days 00:00:47.310000	-1.7398200000000001
0 days 00:00:47.320000	-1.09839
0 days 00:00:47.330000	-0.014691
0 days 00:00:47.340000	1.39086
0 days 00:00:47.350000	1.679428
0 days 00:00:47.360000	1.586596
0 days 00:00:47.370000	1.8189330000000001
0 days 00:00:47.380000	2.196748
0 days 00:00:47.390000	2.44671
0 days 00:00:47.400000	2.572717
0 days 00:00:47.410000	2.715018
0 days 00:00:47.420000	2.897026
0 days 00:00:47.430000	3.0883990000000003
0 days 00:00:47.440000	3.291593
0 days 00:00:47.450000	3.4969580000000002
0 days 00:00:47.460000	3.7081180000000002
0 days 00:00:47.470000	3.884551
0 days 00:00:47.480000	3.993689
0 days 00:00:47.490000	4.020402
0 days 00:00:47.500000	3.986046
0 days 00:00:47.510000	3.9125080000000003
0 days 00:00:47.520000	3.773471
0 days 00:00:47.530000	3.573943
0 days 00:00:47.540000	3.320694
0 days 00:00:47.550000	3.073279
0 days 00:00:47.560000	2.842319
0 days 00:00:47.570000	2.624562
0 days 00:00:47.580000	2.414622
0 days 00:00:47.590000	2.2147040000000002
0 days 00:00:47.600000	2.0404
0 days 00:00:47.610000	1.880516
0 days 00:00:47.620000	1.699987
0 days 00:00:47.630000	1.5000209999999998
0 days 00:00:47.640000	1.266741
0 days 00:00:47.650000	1.018492
0 days 00:00:47.660000	0.773454
0 days 00:00:47.670000	0.539646
0 days 00:00:47.680000	0.304331
0 days 00:00:47.690000	0.06715299999999999
0 days 00:00:47.700000	-0.17205399999999998
0 days 00:00:47.710000	-0.405966
0 days 00:00:47.720000	-0.656762
0 days 00:00:47.730000	-0.8891319999999999
0 days 00:00:47.740000	-1.074386
0 days 00:00:47.750000	-1.2176200000000001
0 days 00:00:47.760000	-1.3422379999999998
0 days 00:00:47.770000	-1.47417
0 days 00:00:47.780000	-1.603996
0 days 00:00:47.790000	-1.690979
0 days 00:00:47.800000	-1.749009
0 days 00:00:47.810000	-1.801007
0 days 00:00:47.820000	-1.8260459999999998
0 days 00:00:47.830000	-1.805452
0 days 00:00:47.840000	-1.7255310000000001
0 days 00:00:47.850000	-1.5736649999999999
0 days 00:00:47.860000	-1.4299959999999998
0 days 00:00:47.870000	-1.331407
0 days 00:00:47.880000	-1.224804
0 days 00:00:47.890000	-1.070098
0 days 00:00:47.900000	-0.9174829999999999
0 days 00:00:47.910000	-0.7739
0 days 00:00:47.920000	-0.280654
0 days 00:00:47.930000	0.100452
0 days 00:00:47.940000	-1.2560440000000002
0 days 00:00:47.950000	-1.250098
0 days 00:00:47.960000	-0.8288639999999999
0 days 00:00:47.970000	-0.8802709999999999
0 days 00:00:47.980000	-0.43717399999999995
0 days 00:00:47.990000	-0.20652800000000002
0 days 00:00:48	-0.212103
0 days 00:00:48.010000	-0.432043
0 days 00:00:48.020000	-0.6478689999999999
0 days 00:00:48.030000	-0.604288
0 days 00:00:48.040000	-0.42904499999999995
0 days 00:00:48.050000	-0.367359
0 days 00:00:48.060000	-0.423831
0 days 00:00:48.070000	-0.41764300000000004
0 days 00:00:48.080000	-0.340885
0 days 00:00:48.090000	-0.304175
0 days 00:00:48.100000	-0.27720700000000004
0 days 00:00:48.110000	-0.234111
0 days 00:00:48.120000	-0.19271
0 days 00:00:48.130000	-0.1614
0 days 00:00:48.140000	-0.124498
0 days 00:00:48.150000	-0.09615399999999999
0 days 00:00:48.160000	-0.082616
0 days 00:00:48.170000	-0.082942
0 days 00:00:48.180000	-0.088987
0 days 00:00:48.190000	-0.086328
0 days 00:00:48.200000	-0.072828
0 days 00:00:48.210000	-0.054405999999999996
0 days 00:00:48.220000	-0.056667999999999996
0 days 00:00:48.230000	-0.062976
0 days 00:00:48.240000	-0.051019
0 days 00:00:48.250000	-0.051376
0 days 00:00:48.260000	-0.049232
0 days 00:00:48.270000	-0.054313
0 days 00:00:48.280000	-0.067832
0 days 00:00:48.290000	-0.081088
0 days 00:00:48.300000	-0.093234
0 days 00:00:48.310000	-0.093309
0 days 00:00:48.320000	-0.10373099999999999
0 days 00:00:48.330000	-0.101816
0 days 00:00:48.340000	-0.107823
0 days 00:00:48.350000	-0.10703199999999999
0 days 00:00:48.360000	-0.105902
0 days 00:00:48.370000	-0.10891700000000001
0 days 00:00:48.380000	-0.108046
0 days 00:00:48.390000	-0.11060999999999999
0 days 00:00:48.400000	-0.10965799999999999
0 days 00:00:48.410000	-0.095201
0 days 00:00:48.420000	-0.085872
0 days 00:00:48.430000	-0.07610800000000001
0 days 00:00:48.440000	-0.06841799999999999
0 days 00:00:48.450000	-0.055907000000000005
0 days 00:00:48.460000	-0.05180800000000001
0 days 00:00:48.470000	-0.043033999999999996
0 days 00:00:48.480000	-0.041237
0 days 00:00:48.490000	-0.038654
0 days 00:00:48.500000	-0.029881
0 days 00:00:48.510000	-0.025591
0 days 00:00:48.520000	-0.020181
0 days 00:00:48.530000	-0.016478
0 days 00:00:48.540000	-0.009606
0 days 00:00:48.550000	-0.008875
0 days 00:00:48.560000	-0.004633
0 days 00:00:48.570000	0.00297
0 days 00:00:48.580000	0.00073
0 days 00:00:48.590000	0.009941
0 days 00:00:48.600000	0.016863999999999997
0 days 00:00:48.610000	0.029931
0 days 00:00:48.620000	0.039878
0 days 00:00:48.630000	0.057527999999999996
0 days 00:00:48.640000	0.070112
0 days 00:00:48.650000	0.082598
0 days 00:00:48.660000	0.093655
0 days 00:00:48.670000	0.08176
0 days 00:00:48.680000	0.076054
0 days 00:00:48.690000	0.06863999999999999
0 days 00:00:48.700000	0.066749
0 days 00:00:48.710000	0.06452100000000001
0 days 00:00:48.720000	0.063523
0 days 00:00:48.730000	0.06526599999999999
0 days 00:00:48.740000	0.057492999999999995
0 days 00:00:48.750000	0.049792
0 days 00:00:48.760000	0.040961000000000004
0 days 00:00:48.770000	0.029552
0 days 00:00:48.780000	0.003047
0 days 00:00:48.790000	-0.025741000000000003
0 days 00:00:48.800000	-0.056880999999999994
0 days 00:00:48.810000	-0.087396
0 days 00:00:48.820000	-0.109008
0 days 00:00:48.830000	-0.14319
0 days 00:00:48.840000	-0.189174
0 days 00:00:48.850000	-0.24869000000000002
0 days 00:00:48.860000	-0.325083
0 days 00:00:48.870000	-0.430237
0 days 00:00:48.880000	-0.578368
0 days 00:00:48.890000	-0.785157
0 days 00:00:48.900000	-0.995242
0 days 00:00:48.910000	-1.257107
0 days 00:00:48.920000	-1.532297
0 days 00:00:48.930000	-1.799377
0 days 00:00:48.940000	-2.066332
0 days 00:00:48.950000	-2.326748
0 days 00:00:48.960000	-2.6061959999999997
0 days 00:00:48.970000	-2.875698
0 days 00:00:48.980000	-3.091269
0 days 00:00:48.990000	-3.19163
0 days 00:00:49	-3.179897
0 days 00:00:49.010000	-3.077892
0 days 00:00:49.020000	-2.866498
0 days 00:00:49.030000	-2.5215
0 days 00:00:49.040000	-2.022256
0 days 00:00:49.050000	-1.402866
0 days 00:00:49.060000	-0.391676
0 days 00:00:49.070000	1.2989030000000001
0 days 00:00:49.080000	1.985442
0 days 00:00:49.090000	1.920003
0 days 00:00:49.100000	1.879747
0 days 00:00:49.110000	2.02434
0 days 00:00:49.120000	2.07671
0 days 00:00:49.130000	2.013204
0 days 00:00:49.140000	1.9371450000000001
0 days 00:00:49.150000	1.9279119999999998
0 days 00:00:49.160000	1.978366
0 days 00:00:49.170000	2.07213
0 days 00:00:49.180000	2.222063
0 days 00:00:49.190000	2.411917
0 days 00:00:49.200000	2.6266700000000003
0 days 00:00:49.210000	2.841606
0 days 00:00:49.220000	3.038498
0 days 00:00:49.230000	3.19433
0 days 00:00:49.240000	3.3036199999999996
0 days 00:00:49.250000	3.3053480000000004
0 days 00:00:49.260000	3.192827
0 days 00:00:49.270000	2.986905
0 days 00:00:49.280000	2.7315
0 days 00:00:49.290000	2.450254
0 days 00:00:49.300000	2.165931
0 days 00:00:49.310000	1.924045
0 days 00:00:49.320000	1.7528439999999998
0 days 00:00:49.330000	1.635002
0 days 00:00:49.340000	1.522868
0 days 00:00:49.350000	1.390871
0 days 00:00:49.360000	1.232926
0 days 00:00:49.370000	1.007563
0 days 00:00:49.380000	0.730509
0 days 00:00:49.390000	0.43448100000000006
0 days 00:00:49.400000	0.141102
0 days 00:00:49.410000	-0.132673
0 days 00:00:49.420000	-0.38114899999999996
0 days 00:00:49.430000	-0.5902609999999999
0 days 00:00:49.440000	-0.7384189999999999
0 days 00:00:49.450000	-0.841701
0 days 00:00:49.460000	-0.911128
0 days 00:00:49.470000	-0.9327549999999999
0 days 00:00:49.480000	-0.9101379999999999
0 days 00:00:49.490000	-0.98314
0 days 00:00:49.500000	-0.953167
0 days 00:00:49.510000	-0.909775
0 days 00:00:49.520000	-1.269466
0 days 00:00:49.530000	-1.303447
0 days 00:00:49.540000	-1.2683149999999999
0 days 00:00:49.550000	-1.293662
0 days 00:00:49.560000	-1.2502
0 days 00:00:49.570000	-1.199465
0 days 00:00:49.580000	-1.162491
0 days 00:00:49.590000	-1.1606290000000001
0 days 00:00:49.600000	-1.217251
0 days 00:00:49.610000	-1.249414
0 days 00:00:49.620000	-1.236525
0 days 00:00:49.630000	-1.2314969999999998
0 days 00:00:49.640000	-1.235315
0 days 00:00:49.650000	-1.185489
0 days 00:00:49.660000	-1.050716
0 days 00:00:49.670000	-0.8967219999999999
0 days 00:00:49.680000	-0.777275
0 days 00:00:49.690000	-0.6959270000000001
0 days 00:00:49.700000	-0.607615
0 days 00:00:49.710000	-0.5222479999999999
0 days 00:00:49.720000	-0.47159399999999996
0 days 00:00:49.730000	-0.44010699999999997
0 days 00:00:49.740000	-0.363775
0 days 00:00:49.750000	-0.236573
0 days 00:00:49.760000	-0.231154
0 days 00:00:49.770000	-0.196666
0 days 00:00:49.780000	-0.164745
0 days 00:00:49.790000	-0.15305
0 days 00:00:49.800000	-0.130883
0 days 00:00:49.810000	-0.10658499999999999
0 days 00:00:49.820000	-0.072956
0 days 00:00:49.830000	-0.058764
0 days 00:00:49.840000	-0.051876
0 days 00:00:49.850000	-0.056492999999999995
0 days 00:00:49.860000	-0.05589500000000001
0 days 00:00:49.870000	-0.048123
0 days 00:00:49.880000	-0.044002
0 days 00:00:49.890000	-0.035057
0 days 00:00:49.900000	-0.032057999999999996
0 days 00:00:49.910000	-0.035708
0 days 00:00:49.920000	-0.02309
0 days 00:00:49.930000	-0.018156
0 days 00:00:49.940000	-0.014218999999999999
0 days 00:00:49.950000	-0.006231
0 days 00:00:49.960000	-0.000535
0 days 00:00:49.970000	0.005273
0 days 00:00:49.980000	0.009089
0 days 00:00:49.990000	0.005843999999999999
0 days 00:00:50	0.00636
0 days 00:00:50.010000	0.009539
0 days 00:00:50.020000	0.012059
0 days 00:00:50.030000	0.01787
0 days 00:00:50.040000	0.025504
0 days 00:00:50.050000	0.030504000000000003
0 days 00:00:50.060000	0.020401
0 days 00:00:50.070000	0.016661000000000002
0 days 00:00:50.080000	0.0063479999999999995
0 days 00:00:50.090000	0.0009539999999999999
0 days 00:00:50.100000	-0.013580000000000002
0 days 00:00:50.110000	-0.015332
0 days 00:00:50.120000	-0.015346
0 days 00:00:50.130000	-0.012646
0 days 00:00:50.140000	-0.004065
0 days 00:00:50.150000	0.009470999999999999
0 days 00:00:50.160000	0.014938
0 days 00:00:50.170000	0.022358000000000003
0 days 00:00:50.180000	0.030649000000000003
0 days 00:00:50.190000	0.032616
0 days 00:00:50.200000	0.037170999999999996
0 days 00:00:50.210000	0.042237000000000004
0 days 00:00:50.220000	0.052648
0 days 00:00:50.230000	0.058937
0 days 00:00:50.240000	0.060499000000000004
0 days 00:00:50.250000	0.05542999999999999
0 days 00:00:50.260000	0.05148099999999999
0 days 00:00:50.270000	0.052461
0 days 00:00:50.280000	0.055404999999999996
0 days 00:00:50.290000	0.060592999999999994
0 days 00:00:50.300000	0.063537
0 days 00:00:50.310000	0.069102
0 days 00:00:50.320000	0.069672
0 days 00:00:50.330000	0.07699199999999999
0 days 00:00:50.340000	0.080555
0 days 00:00:50.350000	0.080403
0 days 00:00:50.360000	0.081559
0 days 00:00:50.370000	0.082893
0 days 00:00:50.380000	0.079699
0 days 00:00:50.390000	0.076471
0 days 00:00:50.400000	0.077596
0 days 00:00:50.410000	0.082633
0 days 00:00:50.420000	0.07471
0 days 00:00:50.430000	0.070292
0 days 00:00:50.440000	0.065256
0 days 00:00:50.450000	0.068771
0 days 00:00:50.460000	0.06898
0 days 00:00:50.470000	0.065272
0 days 00:00:50.480000	0.067436
0 days 00:00:50.490000	0.055503
0 days 00:00:50.500000	0.046646
0 days 00:00:50.510000	0.035454
0 days 00:00:50.520000	0.014333000000000002
0 days 00:00:50.530000	-0.036108999999999995
0 days 00:00:50.540000	-0.087051
0 days 00:00:50.550000	-0.119076
0 days 00:00:50.560000	-0.153082
0 days 00:00:50.570000	-0.20057
0 days 00:00:50.580000	-0.230504
0 days 00:00:50.590000	-0.254973
0 days 00:00:50.600000	-0.276451
0 days 00:00:50.610000	-0.296927
0 days 00:00:50.620000	-0.320259
0 days 00:00:50.630000	-0.353522
0 days 00:00:50.640000	-0.402391
0 days 00:00:50.650000	-0.46396800000000005
0 days 00:00:50.660000	-0.551428
0 days 00:00:50.670000	-0.654984
0 days 00:00:50.680000	-0.769059
0 days 00:00:50.690000	-0.9198639999999999
0 days 00:00:50.700000	-1.0892030000000001
0 days 00:00:50.710000	-1.243463
0 days 00:00:50.720000	-1.398803
0 days 00:00:50.730000	-1.54906
0 days 00:00:50.740000	-1.6740689999999998
0 days 00:00:50.750000	-1.7887919999999997
0 days 00:00:50.760000	-1.8929799999999999
0 days 00:00:50.770000	-1.9909709999999998
0 days 00:00:50.780000	-2.0428189999999997
0 days 00:00:50.790000	-2.049102
0 days 00:00:50.800000	-2.003843
0 days 00:00:50.810000	-1.9229630000000002
0 days 00:00:50.820000	-1.781009
0 days 00:00:50.830000	-1.561976
0 days 00:00:50.840000	-1.288601
0 days 00:00:50.850000	-0.923024
0 days 00:00:50.860000	-0.26318800000000003
0 days 00:00:50.870000	1.370095
0 days 00:00:50.880000	2.1897189999999997
0 days 00:00:50.890000	2.036597
0 days 00:00:50.900000	1.873991
0 days 00:00:50.910000	1.856638
0 days 00:00:50.920000	1.802112
0 days 00:00:50.930000	1.679057
0 days 00:00:50.940000	1.609219
0 days 00:00:50.950000	1.672205
0 days 00:00:50.960000	1.828668
0 days 00:00:50.970000	2.040473
0 days 00:00:50.980000	2.292363
0 days 00:00:50.990000	2.5538529999999997
0 days 00:00:51	2.814991
0 days 00:00:51.010000	3.045109
0 days 00:00:51.020000	3.201124
0 days 00:00:51.030000	3.2521400000000003
0 days 00:00:51.040000	3.219836
0 days 00:00:51.050000	3.124392
0 days 00:00:51.060000	2.988611
0 days 00:00:51.070000	2.837789
0 days 00:00:51.080000	2.684469
0 days 00:00:51.090000	2.521139
0 days 00:00:51.100000	2.381814
0 days 00:00:51.110000	2.251785
0 days 00:00:51.120000	2.1180060000000003
0 days 00:00:51.130000	1.957456
0 days 00:00:51.140000	1.7794880000000002
0 days 00:00:51.150000	1.557524
0 days 00:00:51.160000	1.287348
0 days 00:00:51.170000	0.9884290000000001
0 days 00:00:51.180000	0.686063
0 days 00:00:51.190000	0.369719
0 days 00:00:51.200000	0.057488
0 days 00:00:51.210000	-0.20441800000000002
0 days 00:00:51.220000	-0.396584
0 days 00:00:51.230000	-0.519039
0 days 00:00:51.240000	-0.603593
0 days 00:00:51.250000	-0.634046
0 days 00:00:51.260000	-0.6336579999999999
0 days 00:00:51.270000	-0.614106
0 days 00:00:51.280000	-0.5717300000000001
0 days 00:00:51.290000	-0.5102949999999999
0 days 00:00:51.300000	-0.47518999999999995
0 days 00:00:51.310000	-0.476995
0 days 00:00:51.320000	-0.509792
0 days 00:00:51.330000	-0.5646720000000001
0 days 00:00:51.340000	-0.617568
0 days 00:00:51.350000	-0.5888100000000001
0 days 00:00:51.360000	-0.537493
0 days 00:00:51.370000	-0.535255
0 days 00:00:51.380000	-0.536717
0 days 00:00:51.390000	-0.522736
0 days 00:00:51.400000	-0.531443
0 days 00:00:51.410000	-0.5779310000000001
0 days 00:00:51.420000	-0.646469
0 days 00:00:51.430000	-0.789061
0 days 00:00:51.440000	-0.525598
0 days 00:00:51.450000	-0.201236
0 days 00:00:51.460000	-1.421645
0 days 00:00:51.470000	-1.7963740000000001
0 days 00:00:51.480000	-1.314866
0 days 00:00:51.490000	-1.476841
0 days 00:00:51.500000	-1.38301
0 days 00:00:51.510000	-1.1553120000000001
0 days 00:00:51.520000	-0.967258
0 days 00:00:51.530000	-0.806763
0 days 00:00:51.540000	-0.8514639999999999
0 days 00:00:51.550000	-0.956508
0 days 00:00:51.560000	-0.997575
0 days 00:00:51.570000	-0.9755299999999999
0 days 00:00:51.580000	-0.9239040000000001
0 days 00:00:51.590000	-0.8806290000000001
0 days 00:00:51.600000	-0.8200620000000001
0 days 00:00:51.610000	-0.798558
0 days 00:00:51.620000	-0.7903939999999999
0 days 00:00:51.630000	-0.798917
0 days 00:00:51.640000	-0.819826
0 days 00:00:51.650000	-0.823102
0 days 00:00:51.660000	-0.761472
0 days 00:00:51.670000	-0.690112
0 days 00:00:51.680000	-0.6139140000000001
0 days 00:00:51.690000	-0.554086
0 days 00:00:51.700000	-0.41541999999999996
0 days 00:00:51.710000	-0.277289
0 days 00:00:51.720000	-0.18577
0 days 00:00:51.730000	-0.164
0 days 00:00:51.740000	-0.13830599999999998
0 days 00:00:51.750000	-0.117575
0 days 00:00:51.760000	-0.10395599999999999
0 days 00:00:51.770000	-0.099521
0 days 00:00:51.780000	-0.09235399999999999
0 days 00:00:51.790000	-0.093519
0 days 00:00:51.800000	-0.097275
0 days 00:00:51.810000	-0.093648
0 days 00:00:51.820000	-0.089337
0 days 00:00:51.830000	-0.07971900000000001
0 days 00:00:51.840000	-0.07826799999999999
0 days 00:00:51.850000	-0.078613
0 days 00:00:51.860000	-0.068319
0 days 00:00:51.870000	-0.067851
0 days 00:00:51.880000	-0.06804299999999999
0 days 00:00:51.890000	-0.06274099999999999
0 days 00:00:51.900000	-0.060820000000000006
0 days 00:00:51.910000	-0.053729
0 days 00:00:51.920000	-0.056454
0 days 00:00:51.930000	-0.053555
0 days 00:00:51.940000	-0.041483
0 days 00:00:51.950000	-0.040524
0 days 00:00:51.960000	-0.04133
0 days 00:00:51.970000	-0.038919
0 days 00:00:51.980000	-0.032319
0 days 00:00:51.990000	-0.029585000000000004
0 days 00:00:52	-0.028774
0 days 00:00:52.010000	-0.026195999999999997
0 days 00:00:52.020000	-0.022017
0 days 00:00:52.030000	-0.016543000000000002
0 days 00:00:52.040000	-0.005919
0 days 00:00:52.050000	0.006157999999999999
0 days 00:00:52.060000	0.016622
0 days 00:00:52.070000	0.0184
0 days 00:00:52.080000	0.028541000000000004
0 days 00:00:52.090000	0.032081
0 days 00:00:52.100000	0.043685
0 days 00:00:52.110000	0.050768
0 days 00:00:52.120000	0.060109
0 days 00:00:52.130000	0.067207
0 days 00:00:52.140000	0.074791
0 days 00:00:52.150000	0.076415
0 days 00:00:52.160000	0.084004
0 days 00:00:52.170000	0.092684
0 days 00:00:52.180000	0.08994400000000001
0 days 00:00:52.190000	0.086854
0 days 00:00:52.200000	0.080212
0 days 00:00:52.210000	0.069867
0 days 00:00:52.220000	0.06131
0 days 00:00:52.230000	0.053378999999999996
0 days 00:00:52.240000	0.048365
0 days 00:00:52.250000	0.042573
0 days 00:00:52.260000	0.043023
0 days 00:00:52.270000	0.045163
0 days 00:00:52.280000	0.049212
0 days 00:00:52.290000	0.055526
0 days 00:00:52.300000	0.061515
0 days 00:00:52.310000	0.067973
0 days 00:00:52.320000	0.064921
0 days 00:00:52.330000	0.067211
0 days 00:00:52.340000	0.061712
0 days 00:00:52.350000	0.056562
0 days 00:00:52.360000	0.047992
0 days 00:00:52.370000	0.037797000000000004
0 days 00:00:52.380000	0.027722000000000004
0 days 00:00:52.390000	0.022705
0 days 00:00:52.400000	0.026711000000000002
0 days 00:00:52.410000	0.027306
0 days 00:00:52.420000	0.020986
0 days 00:00:52.430000	0.005989
0 days 00:00:52.440000	-0.022758
0 days 00:00:52.450000	-0.049657
0 days 00:00:52.460000	-0.097938
0 days 00:00:52.470000	-0.147871
0 days 00:00:52.480000	-0.183976
0 days 00:00:52.490000	-0.22544699999999998
0 days 00:00:52.500000	-0.268955
0 days 00:00:52.510000	-0.313157
0 days 00:00:52.520000	-0.37059699999999995
0 days 00:00:52.530000	-0.43111400000000005
0 days 00:00:52.540000	-0.512316
0 days 00:00:52.550000	-0.618369
0 days 00:00:52.560000	-0.751847
0 days 00:00:52.570000	-0.8899590000000001
0 days 00:00:52.580000	-1.0563129999999998
0 days 00:00:52.590000	-1.233632
0 days 00:00:52.600000	-1.398659
0 days 00:00:52.610000	-1.5471700000000002
0 days 00:00:52.620000	-1.6978209999999998
0 days 00:00:52.630000	-1.8460849999999998
0 days 00:00:52.640000	-1.982111
0 days 00:00:52.650000	-2.088172
0 days 00:00:52.660000	-2.179189
0 days 00:00:52.670000	-2.192371
0 days 00:00:52.680000	-2.107415
0 days 00:00:52.690000	-1.9742790000000001
0 days 00:00:52.700000	-1.847593
0 days 00:00:52.710000	-1.6987619999999999
0 days 00:00:52.720000	-1.5141639999999998
0 days 00:00:52.730000	-1.30617
0 days 00:00:52.740000	-1.047771
0 days 00:00:52.750000	-0.645965
0 days 00:00:52.760000	0.365659
0 days 00:00:52.770000	1.614901
0 days 00:00:52.780000	1.632218
0 days 00:00:52.790000	1.183144
0 days 00:00:52.800000	1.0109709999999998
0 days 00:00:52.810000	1.012024
0 days 00:00:52.820000	0.9440860000000001
0 days 00:00:52.830000	0.828335
0 days 00:00:52.840000	0.802606
0 days 00:00:52.850000	0.903338
0 days 00:00:52.860000	1.08115
0 days 00:00:52.870000	1.309669
0 days 00:00:52.880000	1.587034
0 days 00:00:52.890000	1.896309
0 days 00:00:52.900000	2.191468
0 days 00:00:52.910000	2.44687
0 days 00:00:52.920000	2.6398029999999997
0 days 00:00:52.930000	2.791658
0 days 00:00:52.940000	2.899856
0 days 00:00:52.950000	2.9462099999999998
0 days 00:00:52.960000	2.9369389999999997
0 days 00:00:52.970000	2.920789
0 days 00:00:52.980000	2.8732189999999997
0 days 00:00:52.990000	2.794416
0 days 00:00:53	2.682155
0 days 00:00:53.010000	2.558593
0 days 00:00:53.020000	2.4395029999999998
0 days 00:00:53.030000	2.3191650000000004
0 days 00:00:53.040000	2.210547
0 days 00:00:53.050000	2.0851450000000002
0 days 00:00:53.060000	1.949271
0 days 00:00:53.070000	1.793448
0 days 00:00:53.080000	1.618966
0 days 00:00:53.090000	1.4142489999999999
0 days 00:00:53.100000	1.205919
0 days 00:00:53.110000	1.020999
0 days 00:00:53.120000	0.846124
0 days 00:00:53.130000	0.683178
0 days 00:00:53.140000	0.509043
0 days 00:00:53.150000	0.341229
0 days 00:00:53.160000	0.172483
0 days 00:00:53.170000	0.010102
0 days 00:00:53.180000	-0.143925
0 days 00:00:53.190000	-0.276014
0 days 00:00:53.200000	-0.361594
0 days 00:00:53.210000	-0.408434
0 days 00:00:53.220000	-0.417224
0 days 00:00:53.230000	-0.422401
0 days 00:00:53.240000	-0.42003
0 days 00:00:53.250000	-0.421753
0 days 00:00:53.260000	-0.43044099999999996
0 days 00:00:53.270000	-0.44393900000000003
0 days 00:00:53.280000	-0.47370100000000004
0 days 00:00:53.290000	-0.49986899999999995
0 days 00:00:53.300000	-0.52173
0 days 00:00:53.310000	-0.522199
0 days 00:00:53.320000	-0.518813
0 days 00:00:53.330000	-0.52782
0 days 00:00:53.340000	-0.545442
0 days 00:00:53.350000	-0.565168
0 days 00:00:53.360000	-0.641361
0 days 00:00:53.370000	-0.714875
0 days 00:00:53.380000	-0.75717
0 days 00:00:53.390000	-0.810371
0 days 00:00:53.400000	-0.595881
0 days 00:00:53.410000	-0.28685
0 days 00:00:53.420000	-1.0432059999999999
0 days 00:00:53.430000	-1.4331969999999998
0 days 00:00:53.440000	-0.9707899999999999
0 days 00:00:53.450000	-0.986405
0 days 00:00:53.460000	-0.9468270000000001
0 days 00:00:53.470000	-0.791775
0 days 00:00:53.480000	-0.7477600000000001
0 days 00:00:53.490000	-0.708955
0 days 00:00:53.500000	-0.789906
0 days 00:00:53.510000	-0.9399370000000001
0 days 00:00:53.520000	-1.073366
0 days 00:00:53.530000	-1.227682
0 days 00:00:53.540000	-1.338139
0 days 00:00:53.550000	-1.375889
0 days 00:00:53.560000	-1.3909129999999998
0 days 00:00:53.570000	-1.438593
0 days 00:00:53.580000	-1.418785
0 days 00:00:53.590000	-1.307973
0 days 00:00:53.600000	-1.204244
0 days 00:00:53.610000	-0.926992
0 days 00:00:53.620000	-0.411812
0 days 00:00:53.630000	-0.42262200000000005
0 days 00:00:53.640000	-0.292166
0 days 00:00:53.650000	-0.208177
0 days 00:00:53.660000	-0.155924
0 days 00:00:53.670000	-0.101262
0 days 00:00:53.680000	-0.095739
0 days 00:00:53.690000	-0.108119
0 days 00:00:53.700000	-0.122832
0 days 00:00:53.710000	-0.123509
0 days 00:00:53.720000	-0.118352
0 days 00:00:53.730000	-0.110062
0 days 00:00:53.740000	-0.093579
0 days 00:00:53.750000	-0.087769
0 days 00:00:53.760000	-0.088038
0 days 00:00:53.770000	-0.083722
0 days 00:00:53.780000	-0.075978
0 days 00:00:53.790000	-0.066995
0 days 00:00:53.800000	-0.05778200000000001
0 days 00:00:53.810000	-0.051751
0 days 00:00:53.820000	-0.041018
0 days 00:00:53.830000	-0.025975
0 days 00:00:53.840000	-0.019153
0 days 00:00:53.850000	-0.0111
0 days 00:00:53.860000	-0.025363999999999998
0 days 00:00:53.870000	-0.029619
0 days 00:00:53.880000	-0.032254000000000005
0 days 00:00:53.890000	-0.034714999999999996
0 days 00:00:53.900000	-0.032917
0 days 00:00:53.910000	-0.022373
0 days 00:00:53.920000	-0.01977
0 days 00:00:53.930000	-0.008686
0 days 00:00:53.940000	0.0057469999999999995
0 days 00:00:53.950000	0.009818
0 days 00:00:53.960000	0.012662999999999999
0 days 00:00:53.970000	0.013505000000000001
0 days 00:00:53.980000	0.017361
0 days 00:00:53.990000	0.008867
0 days 00:00:54	-0.0121
0 days 00:00:54.010000	-0.02108
0 days 00:00:54.020000	-0.030101
0 days 00:00:54.030000	-0.03575
0 days 00:00:54.040000	-0.031506
0 days 00:00:54.050000	-0.023676
0 days 00:00:54.060000	-0.012325
0 days 00:00:54.070000	-0.002293
0 days 00:00:54.080000	0.013085
0 days 00:00:54.090000	0.017555
0 days 00:00:54.100000	0.028069
0 days 00:00:54.110000	0.030443
0 days 00:00:54.120000	0.028247
0 days 00:00:54.130000	0.016888999999999998
0 days 00:00:54.140000	0.00839
0 days 00:00:54.150000	-0.0030489999999999996
0 days 00:00:54.160000	-0.013561000000000002
0 days 00:00:54.170000	-0.01743
0 days 00:00:54.180000	-0.018834
0 days 00:00:54.190000	-0.020562999999999998
0 days 00:00:54.200000	-0.019764
0 days 00:00:54.210000	-0.018963
0 days 00:00:54.220000	-0.015948
0 days 00:00:54.230000	-0.015663999999999997
0 days 00:00:54.240000	-0.012447
0 days 00:00:54.250000	-0.009723
0 days 00:00:54.260000	-0.007839
0 days 00:00:54.270000	-0.005877
0 days 00:00:54.280000	0.0025800000000000003
0 days 00:00:54.290000	0.017797999999999998
0 days 00:00:54.300000	0.026397000000000004
0 days 00:00:54.310000	0.028959
0 days 00:00:54.320000	0.017993000000000002
0 days 00:00:54.330000	0.017519999999999997
0 days 00:00:54.340000	0.014188999999999998
0 days 00:00:54.350000	0.007234
0 days 00:00:54.360000	0.0032359999999999997
0 days 00:00:54.370000	-0.000526
0 days 00:00:54.380000	-0.000356
0 days 00:00:54.390000	-0.000656
0 days 00:00:54.400000	-0.012209000000000001
0 days 00:00:54.410000	-0.043433
0 days 00:00:54.420000	-0.095712
0 days 00:00:54.430000	-0.157333
0 days 00:00:54.440000	-0.21470799999999998
0 days 00:00:54.450000	-0.30429
0 days 00:00:54.460000	-0.41365799999999997
0 days 00:00:54.470000	-0.5294260000000001
0 days 00:00:54.480000	-0.660233
0 days 00:00:54.490000	-0.79613
0 days 00:00:54.500000	-0.938275
0 days 00:00:54.510000	-1.0865989999999999
0 days 00:00:54.520000	-1.254881
0 days 00:00:54.530000	-1.433841
0 days 00:00:54.540000	-1.630423
0 days 00:00:54.550000	-1.854153
0 days 00:00:54.560000	-2.107143
0 days 00:00:54.570000	-2.395225
0 days 00:00:54.580000	-2.7154700000000003
0 days 00:00:54.590000	-3.042659
0 days 00:00:54.600000	-3.345803
0 days 00:00:54.610000	-3.5684690000000003
0 days 00:00:54.620000	-3.633628
0 days 00:00:54.630000	-3.5339699999999996
0 days 00:00:54.640000	-3.3409980000000004
0 days 00:00:54.650000	-3.0336529999999997
0 days 00:00:54.660000	-2.604949
0 days 00:00:54.670000	-2.057423
0 days 00:00:54.680000	-1.27429
0 days 00:00:54.690000	0.409946
0 days 00:00:54.700000	1.530108
0 days 00:00:54.710000	1.591281
0 days 00:00:54.720000	1.434553
0 days 00:00:54.730000	1.609004
0 days 00:00:54.740000	1.9164919999999999
0 days 00:00:54.750000	2.106845
0 days 00:00:54.760000	2.1888229999999997
0 days 00:00:54.770000	2.295903
0 days 00:00:54.780000	2.4566380000000003
0 days 00:00:54.790000	2.645474
0 days 00:00:54.800000	2.835008
0 days 00:00:54.810000	3.014889
0 days 00:00:54.820000	3.182957
0 days 00:00:54.830000	3.319347
0 days 00:00:54.840000	3.4236660000000003
0 days 00:00:54.850000	3.487485
0 days 00:00:54.860000	3.495074
0 days 00:00:54.870000	3.4597300000000004
0 days 00:00:54.880000	3.399783
0 days 00:00:54.890000	3.30778
0 days 00:00:54.900000	3.1974099999999996
0 days 00:00:54.910000	3.1008419999999997
0 days 00:00:54.920000	3.015205
0 days 00:00:54.930000	2.915722
0 days 00:00:54.940000	2.799126
0 days 00:00:54.950000	2.6780049999999997
0 days 00:00:54.960000	2.518844
0 days 00:00:54.970000	2.337309
0 days 00:00:54.980000	2.131136
0 days 00:00:54.990000	1.9018220000000001
0 days 00:00:55	1.624359
0 days 00:00:55.010000	1.279044
0 days 00:00:55.020000	0.878619
0 days 00:00:55.030000	0.476797
0 days 00:00:55.040000	0.107873
0 days 00:00:55.050000	-0.209629
0 days 00:00:55.060000	-0.456855
0 days 00:00:55.070000	-0.662361
0 days 00:00:55.080000	-0.806778
0 days 00:00:55.090000	-0.8753920000000001
0 days 00:00:55.100000	-0.911286
0 days 00:00:55.110000	-0.92109
0 days 00:00:55.120000	-0.908183
0 days 00:00:55.130000	-0.873539
0 days 00:00:55.140000	-0.8257209999999999
0 days 00:00:55.150000	-0.780209
0 days 00:00:55.160000	-0.716735
0 days 00:00:55.170000	-0.6190319999999999
0 days 00:00:55.180000	-0.524651
0 days 00:00:55.190000	-0.46248999999999996
0 days 00:00:55.200000	-0.44293599999999994
0 days 00:00:55.210000	-0.41956899999999997
0 days 00:00:55.220000	-0.428903
0 days 00:00:55.230000	-0.48508900000000005
0 days 00:00:55.240000	-0.57587
0 days 00:00:55.250000	-0.699571
0 days 00:00:55.260000	-0.867993
0 days 00:00:55.270000	-1.042155
0 days 00:00:55.280000	-1.175198
0 days 00:00:55.290000	-1.270465
0 days 00:00:55.300000	-1.3461459999999998
0 days 00:00:55.310000	-1.376847
0 days 00:00:55.320000	-1.3567200000000001
0 days 00:00:55.330000	-1.2933459999999999
0 days 00:00:55.340000	-0.858457
0 days 00:00:55.350000	-0.2747
0 days 00:00:55.360000	0.035383
0 days 00:00:55.370000	-2.071885
0 days 00:00:55.380000	-1.478882
0 days 00:00:55.390000	-0.890065
0 days 00:00:55.400000	-1.0522040000000001
0 days 00:00:55.410000	-0.7631
0 days 00:00:55.420000	-0.7626930000000001
0 days 00:00:55.430000	-0.799871
0 days 00:00:55.440000	-0.987348
0 days 00:00:55.450000	-1.221286
0 days 00:00:55.460000	-1.2032530000000001
0 days 00:00:55.470000	-0.9969129999999999
0 days 00:00:55.480000	-0.88592
0 days 00:00:55.490000	-0.886092
0 days 00:00:55.500000	-0.548774
0 days 00:00:55.510000	-0.26042
0 days 00:00:55.520000	-0.233467
0 days 00:00:55.530000	-0.172735
0 days 00:00:55.540000	-0.107456
0 days 00:00:55.550000	-0.07924199999999999
0 days 00:00:55.560000	-0.07812100000000001
0 days 00:00:55.570000	-0.08200199999999999
0 days 00:00:55.580000	-0.072908
0 days 00:00:55.590000	-0.054984000000000005
0 days 00:00:55.600000	-0.055734000000000006
0 days 00:00:55.610000	-0.05089
0 days 00:00:55.620000	-0.035376
0 days 00:00:55.630000	-0.019382
0 days 00:00:55.640000	-0.0042450000000000005
0 days 00:00:55.650000	-0.0039310000000000005
0 days 00:00:55.660000	-0.013731
0 days 00:00:55.670000	-0.030095999999999998
0 days 00:00:55.680000	-0.037763
0 days 00:00:55.690000	-0.0317
0 days 00:00:55.700000	-0.039358
0 days 00:00:55.710000	-0.043809
0 days 00:00:55.720000	-0.054045
0 days 00:00:55.730000	-0.061899
0 days 00:00:55.740000	-0.059223000000000005
0 days 00:00:55.750000	-0.049114
0 days 00:00:55.760000	-0.036677999999999995
0 days 00:00:55.770000	-0.035327
0 days 00:00:55.780000	-0.035233999999999994
0 days 00:00:55.790000	-0.041746
0 days 00:00:55.800000	-0.050212
0 days 00:00:55.810000	-0.060166
0 days 00:00:55.820000	-0.06693099999999999
0 days 00:00:55.830000	-0.062615
0 days 00:00:55.840000	-0.05731900000000001
0 days 00:00:55.850000	-0.055085
0 days 00:00:55.860000	-0.046882
0 days 00:00:55.870000	-0.045294
0 days 00:00:55.880000	-0.043204
0 days 00:00:55.890000	-0.043541
0 days 00:00:55.900000	-0.037609
0 days 00:00:55.910000	-0.030226
0 days 00:00:55.920000	-0.019451
0 days 00:00:55.930000	-0.014294999999999999
0 days 00:00:55.940000	-0.011554
0 days 00:00:55.950000	-0.007049
0 days 00:00:55.960000	-0.007045999999999999
0 days 00:00:55.970000	-0.006562
0 days 00:00:55.980000	-0.006568000000000001
0 days 00:00:55.990000	-0.007049
0 days 00:00:56	-0.002699
0 days 00:00:56.010000	0.005026
0 days 00:00:56.020000	0.007123
0 days 00:00:56.030000	0.011789
0 days 00:00:56.040000	0.015172999999999999
0 days 00:00:56.050000	0.018558
0 days 00:00:56.060000	0.016482
0 days 00:00:56.070000	0.015221
0 days 00:00:56.080000	0.014419999999999999
0 days 00:00:56.090000	0.010583
0 days 00:00:56.100000	0.010282
0 days 00:00:56.110000	0.011097
0 days 00:00:56.120000	0.014468
0 days 00:00:56.130000	0.015891
0 days 00:00:56.140000	0.016203
0 days 00:00:56.150000	0.023259000000000002
0 days 00:00:56.160000	0.027906999999999998
0 days 00:00:56.170000	0.02341
0 days 00:00:56.180000	0.02048
0 days 00:00:56.190000	0.012111
0 days 00:00:56.200000	0.005202
0 days 00:00:56.210000	-0.009085
0 days 00:00:56.220000	-0.030366000000000004
0 days 00:00:56.230000	-0.046912
0 days 00:00:56.240000	-0.060592999999999994
0 days 00:00:56.250000	-0.086396
0 days 00:00:56.260000	-0.118085
0 days 00:00:56.270000	-0.149134
0 days 00:00:56.280000	-0.192604
0 days 00:00:56.290000	-0.245081
0 days 00:00:56.300000	-0.314266
0 days 00:00:56.310000	-0.4114
0 days 00:00:56.320000	-0.532301
0 days 00:00:56.330000	-0.674672
0 days 00:00:56.340000	-0.828522
0 days 00:00:56.350000	-1.0155299999999998
0 days 00:00:56.360000	-1.24225
0 days 00:00:56.370000	-1.494517
0 days 00:00:56.380000	-1.766676
0 days 00:00:56.390000	-2.051359
0 days 00:00:56.400000	-2.332808
0 days 00:00:56.410000	-2.5723599999999998
0 days 00:00:56.420000	-2.756756
0 days 00:00:56.430000	-2.8940189999999997
0 days 00:00:56.440000	-2.903855
0 days 00:00:56.450000	-2.749378
0 days 00:00:56.460000	-2.429561
0 days 00:00:56.470000	-1.9696240000000003
0 days 00:00:56.480000	-1.4822229999999998
0 days 00:00:56.490000	-0.8205620000000001
0 days 00:00:56.500000	0.702184
0 days 00:00:56.510000	1.195395
0 days 00:00:56.520000	1.155203
0 days 00:00:56.530000	1.3927200000000002
0 days 00:00:56.540000	1.74413
0 days 00:00:56.550000	1.9342689999999998
0 days 00:00:56.560000	2.077458
0 days 00:00:56.570000	2.2571060000000003
0 days 00:00:56.580000	2.4487360000000002
0 days 00:00:56.590000	2.625675
0 days 00:00:56.600000	2.801552
0 days 00:00:56.610000	2.972014
0 days 00:00:56.620000	3.11706
0 days 00:00:56.630000	3.224852
0 days 00:00:56.640000	3.2956519999999996
0 days 00:00:56.650000	3.2878809999999996
0 days 00:00:56.660000	3.2096560000000003
0 days 00:00:56.670000	3.1058380000000003
0 days 00:00:56.680000	2.980118
0 days 00:00:56.690000	2.816426
0 days 00:00:56.700000	2.617007
0 days 00:00:56.710000	2.414921
0 days 00:00:56.720000	2.200876
0 days 00:00:56.730000	1.985718
0 days 00:00:56.740000	1.761365
0 days 00:00:56.750000	1.5609979999999999
0 days 00:00:56.760000	1.387931
0 days 00:00:56.770000	1.22654
0 days 00:00:56.780000	1.050717
0 days 00:00:56.790000	0.877625
0 days 00:00:56.800000	0.705222
0 days 00:00:56.810000	0.522291
0 days 00:00:56.820000	0.34377399999999997
0 days 00:00:56.830000	0.186539
0 days 00:00:56.840000	0.030643
0 days 00:00:56.850000	-0.133269
0 days 00:00:56.860000	-0.28521399999999997
0 days 00:00:56.870000	-0.45024
0 days 00:00:56.880000	-0.6322800000000001
0 days 00:00:56.890000	-0.803184
0 days 00:00:56.900000	-0.926941
0 days 00:00:56.910000	-1.002567
0 days 00:00:56.920000	-1.0465790000000001
0 days 00:00:56.930000	-1.072694
0 days 00:00:56.940000	-1.079404
0 days 00:00:56.950000	-1.069659
0 days 00:00:56.960000	-1.050171
0 days 00:00:56.970000	-1.029533
0 days 00:00:56.980000	-0.9204549999999999
0 days 00:00:56.990000	-0.362629
0 days 00:00:57	-0.11235899999999999
0 days 00:00:57.010000	-1.5293860000000001
0 days 00:00:57.020000	-1.548994
0 days 00:00:57.030000	-1.210949
0 days 00:00:57.040000	-1.480633
0 days 00:00:57.050000	-1.255935
0 days 00:00:57.060000	-1.014341
0 days 00:00:57.070000	-0.8507520000000001
0 days 00:00:57.080000	-0.864458
0 days 00:00:57.090000	-1.0792899999999999
0 days 00:00:57.100000	-1.255312
0 days 00:00:57.110000	-1.303136
0 days 00:00:57.120000	-1.231826
0 days 00:00:57.130000	-1.039836
0 days 00:00:57.140000	-0.751121
0 days 00:00:57.150000	-0.298088
0 days 00:00:57.160000	-0.29128699999999996
0 days 00:00:57.170000	-0.226073
0 days 00:00:57.180000	-0.161583
0 days 00:00:57.190000	-0.10492
0 days 00:00:57.200000	-0.06510099999999999
0 days 00:00:57.210000	-0.047209
0 days 00:00:57.220000	-0.053745
0 days 00:00:57.230000	-0.077419
0 days 00:00:57.240000	-0.10116699999999999
0 days 00:00:57.250000	-0.12296900000000001
0 days 00:00:57.260000	-0.127948
0 days 00:00:57.270000	-0.12822
0 days 00:00:57.280000	-0.131524
0 days 00:00:57.290000	-0.11093399999999999
0 days 00:00:57.300000	-0.102585
0 days 00:00:57.310000	-0.082582
0 days 00:00:57.320000	-0.059741999999999996
0 days 00:00:57.330000	-0.040947000000000004
0 days 00:00:57.340000	-0.017515
0 days 00:00:57.350000	-0.004715
0 days 00:00:57.360000	-0.002336
0 days 00:00:57.370000	0.002271
0 days 00:00:57.380000	-0.004213000000000001
0 days 00:00:57.390000	-0.023781
0 days 00:00:57.400000	-0.037666000000000005
0 days 00:00:57.410000	-0.047356
0 days 00:00:57.420000	-0.056309000000000005
0 days 00:00:57.430000	-0.059083000000000004
0 days 00:00:57.440000	-0.06462899999999999
0 days 00:00:57.450000	-0.066008
0 days 00:00:57.460000	-0.06284
0 days 00:00:57.470000	-0.054988999999999996
0 days 00:00:57.480000	-0.056911
0 days 00:00:57.490000	-0.057173
0 days 00:00:57.500000	-0.051403
0 days 00:00:57.510000	-0.045226
0 days 00:00:57.520000	-0.031278
0 days 00:00:57.530000	-0.024318
0 days 00:00:57.540000	-0.018141
0 days 00:00:57.550000	-0.00662
0 days 00:00:57.560000	-0.0050420000000000005
0 days 00:00:57.570000	-0.001129
0 days 00:00:57.580000	-0.000386
0 days 00:00:57.590000	0.00466
0 days 00:00:57.600000	-0.0014609999999999998
0 days 00:00:57.610000	-0.005236
0 days 00:00:57.620000	-0.009676
0 days 00:00:57.630000	-0.010719
0 days 00:00:57.640000	-0.006804999999999999
0 days 00:00:57.650000	0.002464
0 days 00:00:57.660000	0.015568
0 days 00:00:57.670000	0.029974
0 days 00:00:57.680000	0.053857
0 days 00:00:57.690000	0.076888
0 days 00:00:57.700000	0.094652
0 days 00:00:57.710000	0.112604
0 days 00:00:57.720000	0.122214
0 days 00:00:57.730000	0.131509
0 days 00:00:57.740000	0.134089
0 days 00:00:57.750000	0.12978399999999998
0 days 00:00:57.760000	0.125801
0 days 00:00:57.770000	0.113285
0 days 00:00:57.780000	0.11225
0 days 00:00:57.790000	0.099764
0 days 00:00:57.800000	0.08581699999999999
0 days 00:00:57.810000	0.06731799999999999
0 days 00:00:57.820000	0.044516
0 days 00:00:57.830000	0.022357
0 days 00:00:57.840000	0.008556999999999999
0 days 00:00:57.850000	0.001172
0 days 00:00:57.860000	0.0020989999999999997
0 days 00:00:57.870000	-0.008092
0 days 00:00:57.880000	-0.020818
0 days 00:00:57.890000	-0.031266
0 days 00:00:57.900000	-0.051328
0 days 00:00:57.910000	-0.079263
0 days 00:00:57.920000	-0.117021
0 days 00:00:57.930000	-0.148457
0 days 00:00:57.940000	-0.188298
0 days 00:00:57.950000	-0.231871
0 days 00:00:57.960000	-0.29187199999999996
0 days 00:00:57.970000	-0.37903400000000004
0 days 00:00:57.980000	-0.503141
0 days 00:00:57.990000	-0.631479
0 days 00:00:58	-0.808634
0 days 00:00:58.010000	-1.0025950000000001
0 days 00:00:58.020000	-1.212753
0 days 00:00:58.030000	-1.422658
0 days 00:00:58.040000	-1.622898
0 days 00:00:58.050000	-1.816153
0 days 00:00:58.060000	-2.025419
0 days 00:00:58.070000	-2.2434830000000003
0 days 00:00:58.080000	-2.4567509999999997
0 days 00:00:58.090000	-2.635334
0 days 00:00:58.100000	-2.757843
0 days 00:00:58.110000	-2.8311509999999998
0 days 00:00:58.120000	-2.805087
0 days 00:00:58.130000	-2.686893
0 days 00:00:58.140000	-2.465312
0 days 00:00:58.150000	-2.156717
0 days 00:00:58.160000	-1.7575560000000001
0 days 00:00:58.170000	-1.2462959999999998
0 days 00:00:58.180000	0.31087800000000004
0 days 00:00:58.190000	1.486976
0 days 00:00:58.200000	1.6732619999999998
0 days 00:00:58.210000	1.81802
0 days 00:00:58.220000	2.222613
0 days 00:00:58.230000	2.4941240000000002
0 days 00:00:58.240000	2.520079
0 days 00:00:58.250000	2.46179
0 days 00:00:58.260000	2.4053970000000002
0 days 00:00:58.270000	2.3590169999999997
0 days 00:00:58.280000	2.319554
0 days 00:00:58.290000	2.340323
0 days 00:00:58.300000	2.448657
0 days 00:00:58.310000	2.618936
0 days 00:00:58.320000	2.822166
0 days 00:00:58.330000	3.0668330000000004
0 days 00:00:58.340000	3.326981
0 days 00:00:58.350000	3.493894
0 days 00:00:58.360000	3.516439
0 days 00:00:58.370000	3.435389
0 days 00:00:58.380000	3.260893
0 days 00:00:58.390000	3.000123
0 days 00:00:58.400000	2.673425
0 days 00:00:58.410000	2.295554
0 days 00:00:58.420000	1.913841
0 days 00:00:58.430000	1.573342
0 days 00:00:58.440000	1.259823
0 days 00:00:58.450000	0.948383
0 days 00:00:58.460000	0.6292989999999999
0 days 00:00:58.470000	0.32454099999999997
0 days 00:00:58.480000	-0.0073549999999999996
0 days 00:00:58.490000	-0.365933
0 days 00:00:58.500000	-0.674142
0 days 00:00:58.510000	-0.905667
0 days 00:00:58.520000	-1.072965
0 days 00:00:58.530000	-1.195759
0 days 00:00:58.540000	-1.308062
0 days 00:00:58.550000	-1.382503
0 days 00:00:58.560000	-1.4058389999999998
0 days 00:00:58.570000	-1.3915170000000001
0 days 00:00:58.580000	-1.357061
0 days 00:00:58.590000	-1.2667389999999998
0 days 00:00:58.600000	-1.1420540000000001
0 days 00:00:58.610000	-0.591572
0 days 00:00:58.620000	0.012749
0 days 00:00:58.630000	-0.92943
0 days 00:00:58.640000	-1.802386
0 days 00:00:58.650000	-1.079668
0 days 00:00:58.660000	-1.153562
0 days 00:00:58.670000	-1.005574
0 days 00:00:58.680000	-0.710124
0 days 00:00:58.690000	-0.694455
0 days 00:00:58.700000	-0.777123
0 days 00:00:58.710000	-0.942208
0 days 00:00:58.720000	-0.941658
0 days 00:00:58.730000	-0.778388
0 days 00:00:58.740000	-0.639175
0 days 00:00:58.750000	-0.579583
0 days 00:00:58.760000	-0.535957
0 days 00:00:58.770000	-0.475959
0 days 00:00:58.780000	-0.469429
0 days 00:00:58.790000	-0.43739399999999995
0 days 00:00:58.800000	-0.380222
0 days 00:00:58.810000	-0.25610900000000003
0 days 00:00:58.820000	-0.184409
0 days 00:00:58.830000	-0.157904
0 days 00:00:58.840000	-0.128909
0 days 00:00:58.850000	-0.105699
0 days 00:00:58.860000	-0.098642
0 days 00:00:58.870000	-0.110002
0 days 00:00:58.880000	-0.12886199999999998
0 days 00:00:58.890000	-0.122459
0 days 00:00:58.900000	-0.11361500000000001
0 days 00:00:58.910000	-0.100753
0 days 00:00:58.920000	-0.088037
0 days 00:00:58.930000	-0.07259
0 days 00:00:58.940000	-0.057617999999999996
0 days 00:00:58.950000	-0.042164
0 days 00:00:58.960000	-0.023336000000000003
0 days 00:00:58.970000	-0.022354
0 days 00:00:58.980000	-0.016401
0 days 00:00:58.990000	-0.01994
0 days 00:00:59	-0.026052999999999996
0 days 00:00:59.010000	-0.029910000000000003
0 days 00:00:59.020000	-0.034429
0 days 00:00:59.030000	-0.034111
0 days 00:00:59.040000	-0.026858999999999997
0 days 00:00:59.050000	-0.016858
0 days 00:00:59.060000	-0.015226
0 days 00:00:59.070000	-0.011335
0 days 00:00:59.080000	-0.008234
0 days 00:00:59.090000	-0.004814
0 days 00:00:59.100000	0.000997
0 days 00:00:59.110000	-0.004286
0 days 00:00:59.120000	-0.000557
0 days 00:00:59.130000	-0.001852
0 days 00:00:59.140000	-0.001395
0 days 00:00:59.150000	-0.007396
0 days 00:00:59.160000	-0.013103
0 days 00:00:59.170000	-0.019295
0 days 00:00:59.180000	-0.027893
0 days 00:00:59.190000	-0.030363
0 days 00:00:59.200000	-0.034115
0 days 00:00:59.210000	-0.036056
0 days 00:00:59.220000	-0.032035
0 days 00:00:59.230000	-0.039452
0 days 00:00:59.240000	-0.043028
0 days 00:00:59.250000	-0.047045
0 days 00:00:59.260000	-0.038303
0 days 00:00:59.270000	-0.031297000000000005
0 days 00:00:59.280000	-0.017213
0 days 00:00:59.290000	-0.011306
0 days 00:00:59.300000	0.0021739999999999997
0 days 00:00:59.310000	0.016464
0 days 00:00:59.320000	0.025097
0 days 00:00:59.330000	0.033384
0 days 00:00:59.340000	0.039675
0 days 00:00:59.350000	0.041063999999999996
0 days 00:00:59.360000	0.047916
0 days 00:00:59.370000	0.047504000000000005
0 days 00:00:59.380000	0.051288
0 days 00:00:59.390000	0.053821
0 days 00:00:59.400000	0.056888
0 days 00:00:59.410000	0.06043200000000001
0 days 00:00:59.420000	0.059167
0 days 00:00:59.430000	0.052657
0 days 00:00:59.440000	0.05355599999999999
0 days 00:00:59.450000	0.048077999999999996
0 days 00:00:59.460000	0.038404
0 days 00:00:59.470000	0.040007999999999995
0 days 00:00:59.480000	0.035161000000000005
0 days 00:00:59.490000	0.02223
0 days 00:00:59.500000	0.0024
0 days 00:00:59.510000	-0.01701
0 days 00:00:59.520000	-0.043841000000000005
0 days 00:00:59.530000	-0.068969
0 days 00:00:59.540000	-0.106173
0 days 00:00:59.550000	-0.153226
0 days 00:00:59.560000	-0.200613
0 days 00:00:59.570000	-0.255909
0 days 00:00:59.580000	-0.30893000000000004
0 days 00:00:59.590000	-0.38303400000000004
0 days 00:00:59.600000	-0.46514300000000003
0 days 00:00:59.610000	-0.569836
0 days 00:00:59.620000	-0.7364850000000001
0 days 00:00:59.630000	-0.8938969999999999
0 days 00:00:59.640000	-1.07726
0 days 00:00:59.650000	-1.272176
0 days 00:00:59.660000	-1.4678
0 days 00:00:59.670000	-1.642132
0 days 00:00:59.680000	-1.808284
0 days 00:00:59.690000	-1.9531759999999998
0 days 00:00:59.700000	-2.112761
0 days 00:00:59.710000	-2.261908
0 days 00:00:59.720000	-2.420183
0 days 00:00:59.730000	-2.555414
0 days 00:00:59.740000	-2.609416
0 days 00:00:59.750000	-2.563288
0 days 00:00:59.760000	-2.439906
0 days 00:00:59.770000	-2.201634
0 days 00:00:59.780000	-1.859884
