# Supplementary material for: A topological data analysis-based method for gait signals with an application to the study of multiple sclerosis
Source: PLoS One. 2022 May 13;17(5):e0268475. doi: 10.1371/journal.pone.0268475 (PMC9106173; doi:10.1371/journal.pone.0268475)
Supplement: S1 Data — (ZIP) [file pone.0268475.s005.zip › PlosOneData/Pathological_subjects/MS_278]

	Gyr_Y
0 days 00:00:06.470000	-2.336449
0 days 00:00:06.480000	-2.342816
0 days 00:00:06.490000	-2.033499
0 days 00:00:06.500000	-1.456843
0 days 00:00:06.510000	-1.139055
0 days 00:00:06.520000	-2.671973
0 days 00:00:06.530000	-0.49836199999999997
0 days 00:00:06.540000	0.621911
0 days 00:00:06.550000	-0.694724
0 days 00:00:06.560000	-0.792175
0 days 00:00:06.570000	-0.500318
0 days 00:00:06.580000	-0.42093800000000003
0 days 00:00:06.590000	-0.47216
0 days 00:00:06.600000	-0.40907
0 days 00:00:06.610000	-0.331437
0 days 00:00:06.620000	-0.28973899999999997
0 days 00:00:06.630000	-0.191353
0 days 00:00:06.640000	-0.118203
0 days 00:00:06.650000	-0.030556
0 days 00:00:06.660000	-0.001007
0 days 00:00:06.670000	-0.007206000000000001
0 days 00:00:06.680000	-0.008759999999999999
0 days 00:00:06.690000	0.000772
0 days 00:00:06.700000	0.013858
0 days 00:00:06.710000	0.031483
0 days 00:00:06.720000	0.032913
0 days 00:00:06.730000	0.021293
0 days 00:00:06.740000	-0.011322
0 days 00:00:06.750000	-0.029526999999999998
0 days 00:00:06.760000	-0.043615
0 days 00:00:06.770000	-0.0459
0 days 00:00:06.780000	-0.04063
0 days 00:00:06.790000	-0.052110000000000004
0 days 00:00:06.800000	-0.048409
0 days 00:00:06.810000	-0.052388
0 days 00:00:06.820000	-0.0549
0 days 00:00:06.830000	-0.061109000000000004
0 days 00:00:06.840000	-0.07473099999999999
0 days 00:00:06.850000	-0.090975
0 days 00:00:06.860000	-0.11527799999999999
0 days 00:00:06.870000	-0.13694
0 days 00:00:06.880000	-0.171689
0 days 00:00:06.890000	-0.186088
0 days 00:00:06.900000	-0.197933
0 days 00:00:06.910000	-0.21287199999999998
0 days 00:00:06.920000	-0.22177800000000003
0 days 00:00:06.930000	-0.22713899999999998
0 days 00:00:06.940000	-0.237542
0 days 00:00:06.950000	-0.229019
0 days 00:00:06.960000	-0.22272399999999998
0 days 00:00:06.970000	-0.22868899999999998
0 days 00:00:06.980000	-0.224188
0 days 00:00:06.990000	-0.21288
0 days 00:00:07	-0.204091
0 days 00:00:07.010000	-0.183509
0 days 00:00:07.020000	-0.17005599999999998
0 days 00:00:07.030000	-0.15225
0 days 00:00:07.040000	-0.136906
0 days 00:00:07.050000	-0.13178199999999998
0 days 00:00:07.060000	-0.129753
0 days 00:00:07.070000	-0.132204
0 days 00:00:07.080000	-0.13996
0 days 00:00:07.090000	-0.152008
0 days 00:00:07.100000	-0.161369
0 days 00:00:07.110000	-0.179703
0 days 00:00:07.120000	-0.207369
0 days 00:00:07.130000	-0.250904
0 days 00:00:07.140000	-0.33215900000000004
0 days 00:00:07.150000	-0.41553
0 days 00:00:07.160000	-0.527127
0 days 00:00:07.170000	-0.671574
0 days 00:00:07.180000	-0.869509
0 days 00:00:07.190000	-1.067703
0 days 00:00:07.200000	-1.312645
0 days 00:00:07.210000	-1.586829
0 days 00:00:07.220000	-1.975652
0 days 00:00:07.230000	-2.409555
0 days 00:00:07.240000	-2.843244
0 days 00:00:07.250000	-3.327001
0 days 00:00:07.260000	-3.863752
0 days 00:00:07.270000	-4.4052430000000005
0 days 00:00:07.280000	-4.919593
0 days 00:00:07.290000	-5.295532
0 days 00:00:07.300000	-5.5037199999999995
0 days 00:00:07.310000	-5.553923999999999
0 days 00:00:07.320000	-5.496897
0 days 00:00:07.330000	-5.386094
0 days 00:00:07.340000	-5.236761
0 days 00:00:07.350000	-5.051042
0 days 00:00:07.360000	-4.691959
0 days 00:00:07.370000	-4.295654
0 days 00:00:07.380000	-3.710203
0 days 00:00:07.390000	-2.601289
0 days 00:00:07.400000	-1.566011
0 days 00:00:07.410000	-0.746529
0 days 00:00:07.420000	-0.019318000000000002
0 days 00:00:07.430000	0.5835640000000001
0 days 00:00:07.440000	0.8109350000000001
0 days 00:00:07.450000	0.99151
0 days 00:00:07.460000	1.318131
0 days 00:00:07.470000	1.7912700000000001
0 days 00:00:07.480000	2.317399
0 days 00:00:07.490000	2.800118
0 days 00:00:07.500000	3.1738169999999997
0 days 00:00:07.510000	3.439986
0 days 00:00:07.520000	3.643985
0 days 00:00:07.530000	3.8225290000000003
0 days 00:00:07.540000	3.968113
0 days 00:00:07.550000	4.071172
0 days 00:00:07.560000	4.147868
0 days 00:00:07.570000	4.21252
0 days 00:00:07.580000	4.267888
0 days 00:00:07.590000	4.291594
0 days 00:00:07.600000	4.283741
0 days 00:00:07.610000	4.216874
0 days 00:00:07.620000	4.107675
0 days 00:00:07.630000	3.9897739999999997
0 days 00:00:07.640000	3.8717660000000005
0 days 00:00:07.650000	3.7919690000000004
0 days 00:00:07.660000	3.7493980000000002
0 days 00:00:07.670000	3.7128940000000004
0 days 00:00:07.680000	3.664732
0 days 00:00:07.690000	3.58011
0 days 00:00:07.700000	3.498817
0 days 00:00:07.710000	3.461702
0 days 00:00:07.720000	3.464181
0 days 00:00:07.730000	2.85814
0 days 00:00:07.740000	2.449826
0 days 00:00:07.750000	2.3937169999999997
0 days 00:00:07.760000	2.4241080000000004
0 days 00:00:07.770000	2.441353
0 days 00:00:07.780000	2.5163849999999996
0 days 00:00:07.790000	2.536286
0 days 00:00:07.800000	2.570925
0 days 00:00:07.810000	2.188837
0 days 00:00:07.820000	1.407685
0 days 00:00:07.830000	0.253369
0 days 00:00:07.840000	-0.9411790000000001
0 days 00:00:07.850000	-1.724562
0 days 00:00:07.860000	-1.6591049999999998
0 days 00:00:07.870000	-1.551562
0 days 00:00:07.880000	-2.0906
0 days 00:00:07.890000	-2.642922
0 days 00:00:07.900000	-2.554712
0 days 00:00:07.910000	-2.299016
0 days 00:00:07.920000	-2.282839
0 days 00:00:07.930000	-2.360595
0 days 00:00:07.940000	-2.279897
0 days 00:00:07.950000	-2.09003
0 days 00:00:07.960000	-1.949811
0 days 00:00:07.970000	-1.808957
0 days 00:00:07.980000	-1.082511
0 days 00:00:07.990000	-0.5599529999999999
0 days 00:00:08	-0.6471819999999999
0 days 00:00:08.010000	-0.6508430000000001
0 days 00:00:08.020000	-0.611176
0 days 00:00:08.030000	-0.531259
0 days 00:00:08.040000	-0.45769399999999993
0 days 00:00:08.050000	-0.397113
0 days 00:00:08.060000	-0.31658200000000003
0 days 00:00:08.070000	-0.24713400000000002
0 days 00:00:08.080000	-0.185852
0 days 00:00:08.090000	-0.134176
0 days 00:00:08.100000	-0.093443
0 days 00:00:08.110000	-0.06342300000000001
0 days 00:00:08.120000	-0.047729
0 days 00:00:08.130000	-0.035111
0 days 00:00:08.140000	-0.037154
0 days 00:00:08.150000	-0.042393
0 days 00:00:08.160000	-0.046981
0 days 00:00:08.170000	-0.042717000000000005
0 days 00:00:08.180000	-0.05324400000000001
0 days 00:00:08.190000	-0.053586
0 days 00:00:08.200000	-0.053709
0 days 00:00:08.210000	-0.051611000000000004
0 days 00:00:08.220000	-0.045966
0 days 00:00:08.230000	-0.053415
0 days 00:00:08.240000	-0.040773000000000004
0 days 00:00:08.250000	-0.035504
0 days 00:00:08.260000	-0.032639999999999995
0 days 00:00:08.270000	-0.025122
0 days 00:00:08.280000	-0.025042
0 days 00:00:08.290000	-0.036374000000000004
0 days 00:00:08.300000	-0.051061
0 days 00:00:08.310000	-0.057414
0 days 00:00:08.320000	-0.052614999999999995
0 days 00:00:08.330000	-0.049563
0 days 00:00:08.340000	-0.047343
0 days 00:00:08.350000	-0.042368
0 days 00:00:08.360000	-0.044314
0 days 00:00:08.370000	-0.0454
0 days 00:00:08.380000	-0.05926
0 days 00:00:08.390000	-0.065428
0 days 00:00:08.400000	-0.075999
0 days 00:00:08.410000	-0.08361
0 days 00:00:08.420000	-0.093003
0 days 00:00:08.430000	-0.091678
0 days 00:00:08.440000	-0.10891400000000001
0 days 00:00:08.450000	-0.13003299999999998
0 days 00:00:08.460000	-0.159673
0 days 00:00:08.470000	-0.191441
0 days 00:00:08.480000	-0.22068400000000002
0 days 00:00:08.490000	-0.26006799999999997
0 days 00:00:08.500000	-0.307368
0 days 00:00:08.510000	-0.39419299999999996
0 days 00:00:08.520000	-0.523001
0 days 00:00:08.530000	-0.783087
0 days 00:00:08.540000	-1.1926649999999999
0 days 00:00:08.550000	-1.71128
0 days 00:00:08.560000	-2.244239
0 days 00:00:08.570000	-2.871521
0 days 00:00:08.580000	-3.526471
0 days 00:00:08.590000	-4.19538
0 days 00:00:08.600000	-4.878242
0 days 00:00:08.610000	-5.56957
0 days 00:00:08.620000	-6.223365
0 days 00:00:08.630000	-6.602372
0 days 00:00:08.640000	-6.748075
0 days 00:00:08.650000	-6.62087
0 days 00:00:08.660000	-6.448437
0 days 00:00:08.670000	-6.201766
0 days 00:00:08.680000	-5.956201
0 days 00:00:08.690000	-5.609630999999999
0 days 00:00:08.700000	-4.969423
0 days 00:00:08.710000	-3.7182470000000003
0 days 00:00:08.720000	-2.385384
0 days 00:00:08.730000	-0.938793
0 days 00:00:08.740000	0.22120700000000001
0 days 00:00:08.750000	1.299907
0 days 00:00:08.760000	1.7373919999999998
0 days 00:00:08.770000	1.9311580000000002
0 days 00:00:08.780000	2.224739
0 days 00:00:08.790000	2.78785
0 days 00:00:08.800000	3.495169
0 days 00:00:08.810000	4.169673
0 days 00:00:08.820000	4.647355
0 days 00:00:08.830000	4.919675
0 days 00:00:08.840000	5.025195
0 days 00:00:08.850000	5.048037
0 days 00:00:08.860000	5.038796
0 days 00:00:08.870000	5.037464
0 days 00:00:08.880000	5.010064
0 days 00:00:08.890000	4.964534
0 days 00:00:08.900000	4.893998000000001
0 days 00:00:08.910000	4.746192
0 days 00:00:08.920000	4.564425
0 days 00:00:08.930000	4.415089
0 days 00:00:08.940000	4.629614
0 days 00:00:08.950000	4.659072
0 days 00:00:08.960000	4.4569849999999995
0 days 00:00:08.970000	4.178673000000001
0 days 00:00:08.980000	3.916087
0 days 00:00:08.990000	3.516745
0 days 00:00:09	2.586618
0 days 00:00:09.010000	2.042196
0 days 00:00:09.020000	1.915559
0 days 00:00:09.030000	1.7671830000000002
0 days 00:00:09.040000	1.775507
0 days 00:00:09.050000	1.834786
0 days 00:00:09.060000	1.600107
0 days 00:00:09.070000	1.028438
0 days 00:00:09.080000	0.317123
0 days 00:00:09.090000	-0.5249050000000001
0 days 00:00:09.100000	-1.161992
0 days 00:00:09.110000	-1.150483
0 days 00:00:09.120000	-1.056733
0 days 00:00:09.130000	-1.6938630000000001
0 days 00:00:09.140000	-2.693336
0 days 00:00:09.150000	-2.964969
0 days 00:00:09.160000	-2.8044919999999998
0 days 00:00:09.170000	-2.600165
0 days 00:00:09.180000	-0.9851469999999999
0 days 00:00:09.190000	-0.202181
0 days 00:00:09.200000	-0.749252
0 days 00:00:09.210000	-0.5751890000000001
0 days 00:00:09.220000	-0.42611899999999997
0 days 00:00:09.230000	-0.38311799999999996
0 days 00:00:09.240000	-0.31861999999999996
0 days 00:00:09.250000	-0.259308
0 days 00:00:09.260000	-0.225883
0 days 00:00:09.270000	-0.20533400000000002
0 days 00:00:09.280000	-0.197799
0 days 00:00:09.290000	-0.192341
0 days 00:00:09.300000	-0.172121
0 days 00:00:09.310000	-0.153852
0 days 00:00:09.320000	-0.127993
0 days 00:00:09.330000	-0.098147
0 days 00:00:09.340000	-0.059398
0 days 00:00:09.350000	-0.04374
0 days 00:00:09.360000	-0.024548
0 days 00:00:09.370000	-0.013493999999999999
0 days 00:00:09.380000	-0.014803
0 days 00:00:09.390000	-0.004636
0 days 00:00:09.400000	-0.002803
0 days 00:00:09.410000	-0.008218000000000001
0 days 00:00:09.420000	-0.022721
0 days 00:00:09.430000	-0.049287
0 days 00:00:09.440000	-0.07560599999999999
0 days 00:00:09.450000	-0.101676
0 days 00:00:09.460000	-0.11970599999999999
0 days 00:00:09.470000	-0.143551
0 days 00:00:09.480000	-0.159795
0 days 00:00:09.490000	-0.185638
0 days 00:00:09.500000	-0.22353499999999998
0 days 00:00:09.510000	-0.257914
0 days 00:00:09.520000	-0.28738
0 days 00:00:09.530000	-0.311517
0 days 00:00:09.540000	-0.320201
0 days 00:00:09.550000	-0.312849
0 days 00:00:09.560000	-0.294055
0 days 00:00:09.570000	-0.274296
0 days 00:00:09.580000	-0.23885100000000004
0 days 00:00:09.590000	-0.21410700000000002
0 days 00:00:09.600000	-0.18638
0 days 00:00:09.610000	-0.165624
0 days 00:00:09.620000	-0.14968599999999999
0 days 00:00:09.630000	-0.134643
0 days 00:00:09.640000	-0.13355699999999998
0 days 00:00:09.650000	-0.13969600000000001
0 days 00:00:09.660000	-0.162698
0 days 00:00:09.670000	-0.19429100000000002
0 days 00:00:09.680000	-0.232055
0 days 00:00:09.690000	-0.261027
0 days 00:00:09.700000	-0.292599
0 days 00:00:09.710000	-0.34216199999999997
0 days 00:00:09.720000	-0.40471399999999996
0 days 00:00:09.730000	-0.513279
0 days 00:00:09.740000	-0.6167239999999999
0 days 00:00:09.750000	-0.807429
0 days 00:00:09.760000	-1.196131
0 days 00:00:09.770000	-1.571404
0 days 00:00:09.780000	-1.9292919999999998
0 days 00:00:09.790000	-2.361197
0 days 00:00:09.800000	-2.904045
0 days 00:00:09.810000	-3.3690300000000004
0 days 00:00:09.820000	-3.91785
0 days 00:00:09.830000	-4.5153419999999995
0 days 00:00:09.840000	-5.081919
0 days 00:00:09.850000	-5.637564
0 days 00:00:09.860000	-6.000082
0 days 00:00:09.870000	-6.149497
0 days 00:00:09.880000	-6.084723
0 days 00:00:09.890000	-5.986527
0 days 00:00:09.900000	-5.784495
0 days 00:00:09.910000	-5.42849
0 days 00:00:09.920000	-5.0955900000000005
0 days 00:00:09.930000	-4.760397
0 days 00:00:09.940000	-4.102105
0 days 00:00:09.950000	-2.7786720000000003
0 days 00:00:09.960000	-1.4099959999999998
0 days 00:00:09.970000	0.12651800000000002
0 days 00:00:09.980000	0.8087449999999999
0 days 00:00:09.990000	1.65769
0 days 00:00:10	1.859878
0 days 00:00:10.010000	1.973752
0 days 00:00:10.020000	2.2702139999999997
0 days 00:00:10.030000	2.7885020000000003
0 days 00:00:10.040000	3.38389
0 days 00:00:10.050000	3.931553
0 days 00:00:10.060000	4.353217
0 days 00:00:10.070000	4.628398000000001
0 days 00:00:10.080000	4.826028
0 days 00:00:10.090000	4.964546
0 days 00:00:10.100000	5.08005
0 days 00:00:10.110000	5.182702
0 days 00:00:10.120000	5.254787
0 days 00:00:10.130000	5.299416000000001
0 days 00:00:10.140000	5.306613
0 days 00:00:10.150000	5.253504
0 days 00:00:10.160000	5.148421
0 days 00:00:10.170000	5.018635
0 days 00:00:10.180000	4.8414269999999995
0 days 00:00:10.190000	4.64688
0 days 00:00:10.200000	4.495806
0 days 00:00:10.210000	4.38919
0 days 00:00:10.220000	4.167813
0 days 00:00:10.230000	3.1159
0 days 00:00:10.240000	1.9537209999999998
0 days 00:00:10.250000	1.552828
0 days 00:00:10.260000	1.3822889999999999
0 days 00:00:10.270000	1.484588
0 days 00:00:10.280000	1.817853
0 days 00:00:10.290000	2.1310029999999998
0 days 00:00:10.300000	2.1108599999999997
0 days 00:00:10.310000	1.908505
0 days 00:00:10.320000	1.541226
0 days 00:00:10.330000	0.901201
0 days 00:00:10.340000	0.08718300000000001
0 days 00:00:10.350000	-0.98664
0 days 00:00:10.360000	-1.7714169999999998
0 days 00:00:10.370000	-1.951501
0 days 00:00:10.380000	-1.66819
0 days 00:00:10.390000	-1.852696
0 days 00:00:10.400000	-2.826556
0 days 00:00:10.410000	-3.449072
0 days 00:00:10.420000	-3.4901519999999997
0 days 00:00:10.430000	-3.525746
0 days 00:00:10.440000	-2.478534
0 days 00:00:10.450000	0.177171
0 days 00:00:10.460000	-0.61664
0 days 00:00:10.470000	-0.752898
0 days 00:00:10.480000	-0.364911
0 days 00:00:10.490000	-0.232211
0 days 00:00:10.500000	-0.207394
0 days 00:00:10.510000	-0.158647
0 days 00:00:10.520000	-0.121341
0 days 00:00:10.530000	-0.093459
0 days 00:00:10.540000	-0.050230000000000004
0 days 00:00:10.550000	-0.050658
0 days 00:00:10.560000	-0.028527999999999998
0 days 00:00:10.570000	-0.027614999999999997
0 days 00:00:10.580000	-0.014643000000000002
0 days 00:00:10.590000	-0.007253
0 days 00:00:10.600000	-0.005311
0 days 00:00:10.610000	-0.008973
0 days 00:00:10.620000	-0.009331
0 days 00:00:10.630000	-0.005707
0 days 00:00:10.640000	0.007917
0 days 00:00:10.650000	0.0020469999999999998
0 days 00:00:10.660000	0.011031000000000001
0 days 00:00:10.670000	0.009554
0 days 00:00:10.680000	0.005925
0 days 00:00:10.690000	0.005868
0 days 00:00:10.700000	0.0054670000000000005
0 days 00:00:10.710000	0.000634
0 days 00:00:10.720000	-0.005874
0 days 00:00:10.730000	-0.019128
0 days 00:00:10.740000	-0.026149000000000002
0 days 00:00:10.750000	-0.038834
0 days 00:00:10.760000	-0.051374
0 days 00:00:10.770000	-0.06373999999999999
0 days 00:00:10.780000	-0.075081
0 days 00:00:10.790000	-0.076335
0 days 00:00:10.800000	-0.086161
0 days 00:00:10.810000	-0.081616
0 days 00:00:10.820000	-0.06694800000000001
0 days 00:00:10.830000	-0.054241
0 days 00:00:10.840000	-0.0442
0 days 00:00:10.850000	-0.04361
0 days 00:00:10.860000	-0.053513
0 days 00:00:10.870000	-0.057892
0 days 00:00:10.880000	-0.080275
0 days 00:00:10.890000	-0.10156799999999999
0 days 00:00:10.900000	-0.119353
0 days 00:00:10.910000	-0.136739
0 days 00:00:10.920000	-0.146624
0 days 00:00:10.930000	-0.149796
0 days 00:00:10.940000	-0.16246300000000002
0 days 00:00:10.950000	-0.184417
0 days 00:00:10.960000	-0.214299
0 days 00:00:10.970000	-0.261326
0 days 00:00:10.980000	-0.32671500000000003
0 days 00:00:10.990000	-0.427921
0 days 00:00:11	-0.532514
0 days 00:00:11.010000	-0.712468
0 days 00:00:11.020000	-0.977598
0 days 00:00:11.030000	-1.311818
0 days 00:00:11.040000	-1.713814
0 days 00:00:11.050000	-2.0961939999999997
0 days 00:00:11.060000	-2.550895
0 days 00:00:11.070000	-3.092666
0 days 00:00:11.080000	-3.544224
0 days 00:00:11.090000	-3.9620580000000003
0 days 00:00:11.100000	-4.342594999999999
0 days 00:00:11.110000	-4.7137080000000005
0 days 00:00:11.120000	-5.006694
0 days 00:00:11.130000	-5.215323000000001
0 days 00:00:11.140000	-5.271845
0 days 00:00:11.150000	-5.140801000000001
0 days 00:00:11.160000	-4.975033
0 days 00:00:11.170000	-4.8250910000000005
0 days 00:00:11.180000	-4.617632
0 days 00:00:11.190000	-4.4302779999999995
0 days 00:00:11.200000	-4.260577
0 days 00:00:11.210000	-4.005629
0 days 00:00:11.220000	-3.657982
0 days 00:00:11.230000	-2.977855
0 days 00:00:11.240000	-1.8670080000000002
0 days 00:00:11.250000	-1.0087959999999998
