# Supplementary material for: A topological data analysis-based method for gait signals with an application to the study of multiple sclerosis
Source: PLoS One. 2022 May 13;17(5):e0268475. doi: 10.1371/journal.pone.0268475 (PMC9106173; doi:10.1371/journal.pone.0268475)
Supplement: S1 Data — (ZIP) [file pone.0268475.s005.zip › PlosOneData/Pathological_subjects/MS_271]

	Gyr_Y
0 days 00:00:16.140000	-1.192309
0 days 00:00:16.150000	-1.37588
0 days 00:00:16.160000	-1.9726709999999998
0 days 00:00:16.170000	-1.980736
0 days 00:00:16.180000	-1.405995
0 days 00:00:16.190000	-1.360044
0 days 00:00:16.200000	-1.7521810000000002
0 days 00:00:16.210000	-2.031138
0 days 00:00:16.220000	-2.242956
0 days 00:00:16.230000	-2.379787
0 days 00:00:16.240000	-1.8786479999999999
0 days 00:00:16.250000	-1.196166
0 days 00:00:16.260000	-1.157707
0 days 00:00:16.270000	-0.841945
0 days 00:00:16.280000	-0.589154
0 days 00:00:16.290000	0.00374
0 days 00:00:16.300000	0.087159
0 days 00:00:16.310000	0.069463
0 days 00:00:16.320000	0.042723000000000004
0 days 00:00:16.330000	0.002159
0 days 00:00:16.340000	-0.036682
0 days 00:00:16.350000	-0.053345000000000004
0 days 00:00:16.360000	-0.053782
0 days 00:00:16.370000	-0.055105999999999995
0 days 00:00:16.380000	-0.039238999999999996
0 days 00:00:16.390000	-0.014225
0 days 00:00:16.400000	0.010204000000000001
0 days 00:00:16.410000	0.020163
0 days 00:00:16.420000	0.023733
0 days 00:00:16.430000	0.019555
0 days 00:00:16.440000	0.011561
0 days 00:00:16.450000	0.019891
0 days 00:00:16.460000	0.019263
0 days 00:00:16.470000	0.00635
0 days 00:00:16.480000	-0.0034869999999999996
0 days 00:00:16.490000	-0.009126
0 days 00:00:16.500000	-0.011723
0 days 00:00:16.510000	-0.025691000000000002
0 days 00:00:16.520000	-0.037471
0 days 00:00:16.530000	-0.03644
0 days 00:00:16.540000	-0.044502999999999994
0 days 00:00:16.550000	-0.055107
0 days 00:00:16.560000	-0.056385000000000005
0 days 00:00:16.570000	-0.054805999999999994
0 days 00:00:16.580000	-0.051283
0 days 00:00:16.590000	-0.052565
0 days 00:00:16.600000	-0.046471
0 days 00:00:16.610000	-0.039434
0 days 00:00:16.620000	-0.043963
0 days 00:00:16.630000	-0.035564
0 days 00:00:16.640000	-0.041875
0 days 00:00:16.650000	-0.05123
0 days 00:00:16.660000	-0.059347000000000004
0 days 00:00:16.670000	-0.062836
0 days 00:00:16.680000	-0.075795
0 days 00:00:16.690000	-0.085239
0 days 00:00:16.700000	-0.091823
0 days 00:00:16.710000	-0.100957
0 days 00:00:16.720000	-0.126174
0 days 00:00:16.730000	-0.158384
0 days 00:00:16.740000	-0.182003
0 days 00:00:16.750000	-0.22131399999999998
0 days 00:00:16.760000	-0.251078
0 days 00:00:16.770000	-0.288738
0 days 00:00:16.780000	-0.319947
0 days 00:00:16.790000	-0.349163
0 days 00:00:16.800000	-0.387218
0 days 00:00:16.810000	-0.43549799999999994
0 days 00:00:16.820000	-0.493791
0 days 00:00:16.830000	-0.552963
0 days 00:00:16.840000	-0.614891
0 days 00:00:16.850000	-0.685141
0 days 00:00:16.860000	-0.7720279999999999
0 days 00:00:16.870000	-0.88797
0 days 00:00:16.880000	-1.045676
0 days 00:00:16.890000	-1.209251
0 days 00:00:16.900000	-1.3694950000000001
0 days 00:00:16.910000	-1.539942
0 days 00:00:16.920000	-1.7376610000000001
0 days 00:00:16.930000	-1.952175
0 days 00:00:16.940000	-2.2092080000000003
0 days 00:00:16.950000	-2.50052
0 days 00:00:16.960000	-2.8331020000000002
0 days 00:00:16.970000	-3.186972
0 days 00:00:16.980000	-3.5966940000000003
0 days 00:00:16.990000	-4.0551900000000005
0 days 00:00:17	-4.508447
0 days 00:00:17.010000	-4.837003
0 days 00:00:17.020000	-5.289239
0 days 00:00:17.030000	-5.571848999999999
0 days 00:00:17.040000	-5.750407
0 days 00:00:17.050000	-5.554933
0 days 00:00:17.060000	-4.9524989999999995
0 days 00:00:17.070000	-4.456341
0 days 00:00:17.080000	-4.123435
0 days 00:00:17.090000	-3.82666
0 days 00:00:17.100000	-3.619933
0 days 00:00:17.110000	-3.403028
0 days 00:00:17.120000	-3.158388
0 days 00:00:17.130000	-2.923555
0 days 00:00:17.140000	-2.3360119999999998
0 days 00:00:17.150000	0.096962
0 days 00:00:17.160000	1.3324340000000001
0 days 00:00:17.170000	1.8455119999999998
0 days 00:00:17.180000	2.157076
0 days 00:00:17.190000	2.280162
0 days 00:00:17.200000	2.315202
0 days 00:00:17.210000	2.362119
0 days 00:00:17.220000	2.46109
0 days 00:00:17.230000	2.54216
0 days 00:00:17.240000	2.6019400000000004
0 days 00:00:17.250000	2.655996
0 days 00:00:17.260000	2.729619
0 days 00:00:17.270000	2.866921
0 days 00:00:17.280000	3.048892
0 days 00:00:17.290000	3.268184
0 days 00:00:17.300000	3.485336
0 days 00:00:17.310000	3.673685
0 days 00:00:17.320000	3.818541
0 days 00:00:17.330000	3.910143
0 days 00:00:17.340000	3.970685
0 days 00:00:17.350000	4.008081
0 days 00:00:17.360000	4.023812
0 days 00:00:17.370000	3.991601
0 days 00:00:17.380000	3.8940089999999996
0 days 00:00:17.390000	3.679328
0 days 00:00:17.400000	3.395164
0 days 00:00:17.410000	3.076814
0 days 00:00:17.420000	2.770323
0 days 00:00:17.430000	2.523128
0 days 00:00:17.440000	2.309889
0 days 00:00:17.450000	2.1115180000000002
0 days 00:00:17.460000	1.946584
0 days 00:00:17.470000	1.7908979999999999
0 days 00:00:17.480000	1.6499259999999998
0 days 00:00:17.490000	1.5688520000000001
0 days 00:00:17.500000	1.487939
0 days 00:00:17.510000	1.369474
0 days 00:00:17.520000	1.382651
0 days 00:00:17.530000	1.361328
0 days 00:00:17.540000	1.663598
0 days 00:00:17.550000	2.080441
0 days 00:00:17.560000	2.329905
0 days 00:00:17.570000	2.376099
0 days 00:00:17.580000	2.2460400000000003
0 days 00:00:17.590000	1.9887540000000001
0 days 00:00:17.600000	1.575002
0 days 00:00:17.610000	1.00581
0 days 00:00:17.620000	0.349265
0 days 00:00:17.630000	-0.22401
0 days 00:00:17.640000	-0.629791
0 days 00:00:17.650000	-0.855872
0 days 00:00:17.660000	-1.3730950000000002
0 days 00:00:17.670000	-1.644334
0 days 00:00:17.680000	-1.824921
0 days 00:00:17.690000	-1.9821229999999999
0 days 00:00:17.700000	-2.119326
0 days 00:00:17.710000	-2.1465349999999996
0 days 00:00:17.720000	-2.054798
0 days 00:00:17.730000	-2.129408
0 days 00:00:17.740000	-2.241216
0 days 00:00:17.750000	-2.400587
0 days 00:00:17.760000	-2.279723
0 days 00:00:17.770000	-1.6673790000000002
0 days 00:00:17.780000	-1.0962100000000001
0 days 00:00:17.790000	-0.9803719999999999
0 days 00:00:17.800000	-0.735725
0 days 00:00:17.810000	-0.66113
0 days 00:00:17.820000	-0.37161
0 days 00:00:17.830000	0.039735
0 days 00:00:17.840000	-0.08442899999999999
0 days 00:00:17.850000	0.00962
0 days 00:00:17.860000	0.022729
0 days 00:00:17.870000	0.021306
0 days 00:00:17.880000	0.009963
0 days 00:00:17.890000	-0.018121
0 days 00:00:17.900000	-0.035328
0 days 00:00:17.910000	-0.052617
0 days 00:00:17.920000	-0.063779
0 days 00:00:17.930000	-0.06105599999999999
0 days 00:00:17.940000	-0.031898
0 days 00:00:17.950000	0.007343000000000001
0 days 00:00:17.960000	0.043202
0 days 00:00:17.970000	0.070254
0 days 00:00:17.980000	0.06970599999999999
0 days 00:00:17.990000	0.059283
0 days 00:00:18	0.057183000000000005
0 days 00:00:18.010000	0.042772000000000004
0 days 00:00:18.020000	0.02244
0 days 00:00:18.030000	0.001243
0 days 00:00:18.040000	-0.015607
0 days 00:00:18.050000	-0.031014
0 days 00:00:18.060000	-0.042486
0 days 00:00:18.070000	-0.04543
0 days 00:00:18.080000	-0.047198000000000004
0 days 00:00:18.090000	-0.047805
0 days 00:00:18.100000	-0.043408999999999996
0 days 00:00:18.110000	-0.037323
0 days 00:00:18.120000	-0.029939
0 days 00:00:18.130000	-0.019993
0 days 00:00:18.140000	-0.012411
0 days 00:00:18.150000	-0.008577
0 days 00:00:18.160000	-0.004386
0 days 00:00:18.170000	-0.003593
0 days 00:00:18.180000	-0.005409000000000001
0 days 00:00:18.190000	-0.0021219999999999998
0 days 00:00:18.200000	-0.008437
0 days 00:00:18.210000	-0.015632
0 days 00:00:18.220000	-0.021342
0 days 00:00:18.230000	-0.026726
0 days 00:00:18.240000	-0.038612
0 days 00:00:18.250000	-0.050949
0 days 00:00:18.260000	-0.071335
0 days 00:00:18.270000	-0.09823
0 days 00:00:18.280000	-0.143515
0 days 00:00:18.290000	-0.18982100000000002
0 days 00:00:18.300000	-0.255727
0 days 00:00:18.310000	-0.322277
0 days 00:00:18.320000	-0.387173
0 days 00:00:18.330000	-0.45327700000000004
0 days 00:00:18.340000	-0.521047
0 days 00:00:18.350000	-0.588595
0 days 00:00:18.360000	-0.667995
0 days 00:00:18.370000	-0.761834
0 days 00:00:18.380000	-0.87497
0 days 00:00:18.390000	-1.014039
0 days 00:00:18.400000	-1.202477
0 days 00:00:18.410000	-1.4230770000000001
0 days 00:00:18.420000	-1.679966
0 days 00:00:18.430000	-1.981106
0 days 00:00:18.440000	-2.289723
0 days 00:00:18.450000	-2.627765
0 days 00:00:18.460000	-2.98854
0 days 00:00:18.470000	-3.436054
0 days 00:00:18.480000	-3.947604
0 days 00:00:18.490000	-4.529101
0 days 00:00:18.500000	-5.126753
0 days 00:00:18.510000	-5.7212309999999995
0 days 00:00:18.520000	-6.305857
0 days 00:00:18.530000	-6.588467
0 days 00:00:18.540000	-6.522545
0 days 00:00:18.550000	-5.796313
0 days 00:00:18.560000	-5.044615
0 days 00:00:18.570000	-4.465505
0 days 00:00:18.580000	-4.148912
0 days 00:00:18.590000	-3.8990940000000003
0 days 00:00:18.600000	-3.6008419999999997
0 days 00:00:18.610000	-3.280131
0 days 00:00:18.620000	-3.006974
0 days 00:00:18.630000	-2.644716
0 days 00:00:18.640000	-0.284413
0 days 00:00:18.650000	0.9569799999999999
0 days 00:00:18.660000	1.3417350000000001
0 days 00:00:18.670000	1.557564
0 days 00:00:18.680000	1.631163
0 days 00:00:18.690000	1.7419810000000002
0 days 00:00:18.700000	1.9189740000000002
0 days 00:00:18.710000	2.1436330000000003
0 days 00:00:18.720000	2.337382
0 days 00:00:18.730000	2.467439
0 days 00:00:18.740000	2.559711
0 days 00:00:18.750000	2.6322650000000003
0 days 00:00:18.760000	2.728856
0 days 00:00:18.770000	2.874884
0 days 00:00:18.780000	3.086794
0 days 00:00:18.790000	3.358917
0 days 00:00:18.800000	3.6663550000000003
0 days 00:00:18.810000	3.9835269999999996
0 days 00:00:18.820000	4.263932
0 days 00:00:18.830000	4.471156
0 days 00:00:18.840000	4.609971
0 days 00:00:18.850000	4.71871
0 days 00:00:18.860000	4.7982949999999995
0 days 00:00:18.870000	4.808848
0 days 00:00:18.880000	4.643549
0 days 00:00:18.890000	4.2862029999999995
0 days 00:00:18.900000	3.808669
0 days 00:00:18.910000	3.3205150000000003
0 days 00:00:18.920000	2.91866
0 days 00:00:18.930000	2.5363900000000004
0 days 00:00:18.940000	2.136721
0 days 00:00:18.950000	1.7424279999999999
0 days 00:00:18.960000	1.393248
0 days 00:00:18.970000	1.11216
0 days 00:00:18.980000	0.9466979999999999
0 days 00:00:18.990000	0.8566879999999999
0 days 00:00:19	0.8594209999999999
0 days 00:00:19.010000	1.0886209999999998
0 days 00:00:19.020000	1.572006
0 days 00:00:19.030000	2.301755
0 days 00:00:19.040000	2.785301
0 days 00:00:19.050000	2.9133400000000003
0 days 00:00:19.060000	2.637597
0 days 00:00:19.070000	2.068123
0 days 00:00:19.080000	1.305821
0 days 00:00:19.090000	0.515546
0 days 00:00:19.100000	-0.170459
0 days 00:00:19.110000	-0.615107
0 days 00:00:19.120000	-0.795658
0 days 00:00:19.130000	-0.8567950000000001
0 days 00:00:19.140000	-0.95954
0 days 00:00:19.150000	-0.9245040000000001
0 days 00:00:19.160000	-1.4034950000000002
0 days 00:00:19.170000	-1.931646
0 days 00:00:19.180000	-2.4060330000000003
0 days 00:00:19.190000	-2.288296
0 days 00:00:19.200000	-2.232991
0 days 00:00:19.210000	-2.489623
0 days 00:00:19.220000	-2.451549
0 days 00:00:19.230000	-1.812439
0 days 00:00:19.240000	-1.411593
0 days 00:00:19.250000	-0.738843
0 days 00:00:19.260000	-0.31901199999999996
0 days 00:00:19.270000	-0.245202
0 days 00:00:19.280000	-0.147091
0 days 00:00:19.290000	-0.20878899999999997
0 days 00:00:19.300000	-0.254227
0 days 00:00:19.310000	-0.214698
0 days 00:00:19.320000	-0.198072
0 days 00:00:19.330000	-0.186186
0 days 00:00:19.340000	-0.187924
0 days 00:00:19.350000	-0.196226
0 days 00:00:19.360000	-0.191254
0 days 00:00:19.370000	-0.17763900000000002
0 days 00:00:19.380000	-0.19358499999999998
0 days 00:00:19.390000	-0.183309
0 days 00:00:19.400000	-0.128172
0 days 00:00:19.410000	-0.035462
0 days 00:00:19.420000	0.06944
0 days 00:00:19.430000	0.052496
0 days 00:00:19.440000	0.021534
0 days 00:00:19.450000	-0.026563
0 days 00:00:19.460000	-0.055345000000000005
0 days 00:00:19.470000	-0.095412
0 days 00:00:19.480000	-0.118353
0 days 00:00:19.490000	-0.12684
0 days 00:00:19.500000	-0.119378
0 days 00:00:19.510000	-0.11385899999999999
0 days 00:00:19.520000	-0.101796
0 days 00:00:19.530000	-0.098366
0 days 00:00:19.540000	-0.092164
0 days 00:00:19.550000	-0.096684
0 days 00:00:19.560000	-0.092734
0 days 00:00:19.570000	-0.090404
0 days 00:00:19.580000	-0.100786
0 days 00:00:19.590000	-0.105644
0 days 00:00:19.600000	-0.12150899999999999
0 days 00:00:19.610000	-0.128689
0 days 00:00:19.620000	-0.138095
0 days 00:00:19.630000	-0.140248
0 days 00:00:19.640000	-0.14846700000000002
0 days 00:00:19.650000	-0.156172
0 days 00:00:19.660000	-0.170604
0 days 00:00:19.670000	-0.181153
0 days 00:00:19.680000	-0.198848
0 days 00:00:19.690000	-0.21641100000000002
0 days 00:00:19.700000	-0.241806
0 days 00:00:19.710000	-0.25692800000000005
0 days 00:00:19.720000	-0.28983200000000003
0 days 00:00:19.730000	-0.305627
0 days 00:00:19.740000	-0.295286
0 days 00:00:19.750000	-0.291489
0 days 00:00:19.760000	-0.296011
0 days 00:00:19.770000	-0.31040700000000004
0 days 00:00:19.780000	-0.337403
0 days 00:00:19.790000	-0.36836599999999997
0 days 00:00:19.800000	-0.39714299999999997
0 days 00:00:19.810000	-0.420451
0 days 00:00:19.820000	-0.467653
0 days 00:00:19.830000	-0.523148
0 days 00:00:19.840000	-0.593655
0 days 00:00:19.850000	-0.674563
0 days 00:00:19.860000	-0.774791
0 days 00:00:19.870000	-0.901401
0 days 00:00:19.880000	-1.053865
0 days 00:00:19.890000	-1.235005
0 days 00:00:19.900000	-1.428145
0 days 00:00:19.910000	-1.637946
0 days 00:00:19.920000	-1.869101
0 days 00:00:19.930000	-2.110744
0 days 00:00:19.940000	-2.3778349999999997
0 days 00:00:19.950000	-2.688572
0 days 00:00:19.960000	-3.033496
0 days 00:00:19.970000	-3.399092
0 days 00:00:19.980000	-3.803979
0 days 00:00:19.990000	-4.261442
0 days 00:00:20	-4.749069
0 days 00:00:20.010000	-5.215167
0 days 00:00:20.020000	-5.579148
0 days 00:00:20.030000	-5.809958
0 days 00:00:20.040000	-5.722964
0 days 00:00:20.050000	-5.643239
0 days 00:00:20.060000	-5.100828
0 days 00:00:20.070000	-4.929853
0 days 00:00:20.080000	-4.603733
0 days 00:00:20.090000	-4.137706
0 days 00:00:20.100000	-3.7292660000000004
0 days 00:00:20.110000	-3.3196839999999996
0 days 00:00:20.120000	-2.897593
0 days 00:00:20.130000	-2.551741
0 days 00:00:20.140000	-1.939974
0 days 00:00:20.150000	0.49086199999999997
0 days 00:00:20.160000	1.860798
0 days 00:00:20.170000	2.369666
0 days 00:00:20.180000	2.778353
0 days 00:00:20.190000	2.9735840000000002
0 days 00:00:20.200000	3.110516
0 days 00:00:20.210000	3.247429
0 days 00:00:20.220000	3.3562839999999996
0 days 00:00:20.230000	3.414011
0 days 00:00:20.240000	3.393767
0 days 00:00:20.250000	3.321823
0 days 00:00:20.260000	3.240132
0 days 00:00:20.270000	3.1678439999999997
0 days 00:00:20.280000	3.1577349999999997
0 days 00:00:20.290000	3.211678
0 days 00:00:20.300000	3.3157949999999996
0 days 00:00:20.310000	3.452393
0 days 00:00:20.320000	3.6132980000000003
0 days 00:00:20.330000	3.7600010000000004
0 days 00:00:20.340000	3.909878
0 days 00:00:20.350000	4.054976
0 days 00:00:20.360000	4.209604
0 days 00:00:20.370000	4.335354
0 days 00:00:20.380000	4.38919
0 days 00:00:20.390000	4.345994999999999
0 days 00:00:20.400000	4.154527
0 days 00:00:20.410000	3.8336230000000002
0 days 00:00:20.420000	3.401334
0 days 00:00:20.430000	3.016451
0 days 00:00:20.440000	2.655006
0 days 00:00:20.450000	2.28799
0 days 00:00:20.460000	1.9095950000000002
0 days 00:00:20.470000	1.526457
0 days 00:00:20.480000	1.198618
0 days 00:00:20.490000	0.9752219999999999
0 days 00:00:20.500000	0.9312549999999999
0 days 00:00:20.510000	0.8861479999999999
0 days 00:00:20.520000	0.983192
0 days 00:00:20.530000	1.154571
0 days 00:00:20.540000	1.467481
0 days 00:00:20.550000	1.913719
0 days 00:00:20.560000	2.2644450000000003
0 days 00:00:20.570000	2.469722
0 days 00:00:20.580000	2.561404
0 days 00:00:20.590000	2.57022
0 days 00:00:20.600000	2.4795830000000003
0 days 00:00:20.610000	2.246307
0 days 00:00:20.620000	1.8256869999999998
0 days 00:00:20.630000	1.296145
0 days 00:00:20.640000	0.747488
0 days 00:00:20.650000	0.270813
0 days 00:00:20.660000	-0.075779
0 days 00:00:20.670000	-0.974474
0 days 00:00:20.680000	-1.7967939999999998
0 days 00:00:20.690000	-1.723486
0 days 00:00:20.700000	-1.613774
0 days 00:00:20.710000	-1.939661
0 days 00:00:20.720000	-2.244208
0 days 00:00:20.730000	-2.224509
0 days 00:00:20.740000	-2.108859
0 days 00:00:20.750000	-2.2370799999999997
0 days 00:00:20.760000	-2.475737
0 days 00:00:20.770000	-2.641509
0 days 00:00:20.780000	-2.502211
0 days 00:00:20.790000	-1.995812
0 days 00:00:20.800000	-1.5792190000000002
0 days 00:00:20.810000	-1.163707
0 days 00:00:20.820000	-0.8031510000000001
0 days 00:00:20.830000	-0.6263770000000001
0 days 00:00:20.840000	-0.253498
0 days 00:00:20.850000	-0.23372199999999999
0 days 00:00:20.860000	-0.067992
0 days 00:00:20.870000	0.005396
0 days 00:00:20.880000	0.042836
0 days 00:00:20.890000	0.024017
0 days 00:00:20.900000	0.008277
0 days 00:00:20.910000	-0.0287
0 days 00:00:20.920000	-0.047522
0 days 00:00:20.930000	-0.035563
0 days 00:00:20.940000	-0.002827
0 days 00:00:20.950000	0.015556
0 days 00:00:20.960000	0.021006999999999998
0 days 00:00:20.970000	0.025141
0 days 00:00:20.980000	0.016946
0 days 00:00:20.990000	0.020065
0 days 00:00:21	0.020564
0 days 00:00:21.010000	0.015387999999999999
0 days 00:00:21.020000	0.014984
0 days 00:00:21.030000	0.001551
0 days 00:00:21.040000	-0.009709
0 days 00:00:21.050000	-0.012534
0 days 00:00:21.060000	-0.0038740000000000003
0 days 00:00:21.070000	0.0036880000000000003
0 days 00:00:21.080000	0.017113
0 days 00:00:21.090000	0.016468
0 days 00:00:21.100000	0.015241
0 days 00:00:21.110000	0.01057
0 days 00:00:21.120000	0.016526
0 days 00:00:21.130000	0.027882999999999998
0 days 00:00:21.140000	0.038519
0 days 00:00:21.150000	0.051175
0 days 00:00:21.160000	0.054969000000000004
0 days 00:00:21.170000	0.059132000000000004
0 days 00:00:21.180000	0.054487
0 days 00:00:21.190000	0.049156
0 days 00:00:21.200000	0.042952
0 days 00:00:21.210000	0.054325
0 days 00:00:21.220000	0.050776
0 days 00:00:21.230000	0.043791000000000004
0 days 00:00:21.240000	0.043113
0 days 00:00:21.250000	0.037148
0 days 00:00:21.260000	0.034604
0 days 00:00:21.270000	0.027630000000000002
0 days 00:00:21.280000	0.022268
0 days 00:00:21.290000	0.011703
0 days 00:00:21.300000	-0.002708
0 days 00:00:21.310000	-0.008948000000000001
0 days 00:00:21.320000	-0.021481999999999998
0 days 00:00:21.330000	-0.047633999999999996
0 days 00:00:21.340000	-0.071996
0 days 00:00:21.350000	-0.08981
0 days 00:00:21.360000	-0.123214
0 days 00:00:21.370000	-0.14899600000000002
0 days 00:00:21.380000	-0.16960899999999998
0 days 00:00:21.390000	-0.186211
0 days 00:00:21.400000	-0.204218
0 days 00:00:21.410000	-0.22541799999999998
0 days 00:00:21.420000	-0.24791300000000002
0 days 00:00:21.430000	-0.2759
0 days 00:00:21.440000	-0.304532
0 days 00:00:21.450000	-0.322629
0 days 00:00:21.460000	-0.339537
0 days 00:00:21.470000	-0.3652
0 days 00:00:21.480000	-0.41122299999999995
0 days 00:00:21.490000	-0.451985
0 days 00:00:21.500000	-0.5042270000000001
0 days 00:00:21.510000	-0.573659
0 days 00:00:21.520000	-0.657007
0 days 00:00:21.530000	-0.757165
0 days 00:00:21.540000	-0.8965049999999999
0 days 00:00:21.550000	-1.0787360000000001
0 days 00:00:21.560000	-1.3017450000000002
0 days 00:00:21.570000	-1.558432
0 days 00:00:21.580000	-1.8323450000000001
0 days 00:00:21.590000	-2.114401
0 days 00:00:21.600000	-2.4001
0 days 00:00:21.610000	-2.681571
0 days 00:00:21.620000	-2.976473
0 days 00:00:21.630000	-3.2935260000000004
0 days 00:00:21.640000	-3.5851589999999995
0 days 00:00:21.650000	-3.9089419999999997
0 days 00:00:21.660000	-4.20872
0 days 00:00:21.670000	-4.515631
0 days 00:00:21.680000	-4.614455
0 days 00:00:21.690000	-4.616497
0 days 00:00:21.700000	-4.512825
0 days 00:00:21.710000	-4.195718
0 days 00:00:21.720000	-3.882108
0 days 00:00:21.730000	-3.5068080000000004
0 days 00:00:21.740000	-3.26975
0 days 00:00:21.750000	-3.09943
0 days 00:00:21.760000	-2.813085
0 days 00:00:21.770000	-2.5420220000000002
0 days 00:00:21.780000	-2.366099
0 days 00:00:21.790000	-2.16246
0 days 00:00:21.800000	-1.547301
0 days 00:00:21.810000	-0.57443
