# Supplementary material for: A topological data analysis-based method for gait signals with an application to the study of multiple sclerosis
Source: PLoS One. 2022 May 13;17(5):e0268475. doi: 10.1371/journal.pone.0268475 (PMC9106173; doi:10.1371/journal.pone.0268475)
Supplement: S1 Data — (ZIP) [file pone.0268475.s005.zip › PlosOneData/Pathological_subjects/MS_23]

	Gyr_Y
0 days 00:00:15.840000	-1.246759
0 days 00:00:15.850000	-2.611848
0 days 00:00:15.860000	-4.061319
0 days 00:00:15.870000	-4.091875
0 days 00:00:15.880000	-6.116608
0 days 00:00:15.890000	-6.905025999999999
0 days 00:00:15.900000	-5.24395
0 days 00:00:15.910000	-3.3943260000000004
0 days 00:00:15.920000	-1.598322
0 days 00:00:15.930000	-0.18749000000000002
0 days 00:00:15.940000	0.028606
0 days 00:00:15.950000	0.079191
0 days 00:00:15.960000	0.106958
0 days 00:00:15.970000	0.063753
0 days 00:00:15.980000	0.001429
0 days 00:00:15.990000	-0.028751
0 days 00:00:16	-0.022907
0 days 00:00:16.010000	-0.062023
0 days 00:00:16.020000	-0.104361
0 days 00:00:16.030000	-0.181314
0 days 00:00:16.040000	-0.21983200000000003
0 days 00:00:16.050000	-0.268377
0 days 00:00:16.060000	-0.3096
0 days 00:00:16.070000	-0.326807
0 days 00:00:16.080000	-0.331253
0 days 00:00:16.090000	-0.323131
0 days 00:00:16.100000	-0.302608
0 days 00:00:16.110000	-0.262806
0 days 00:00:16.120000	-0.245581
0 days 00:00:16.130000	-0.22589299999999998
0 days 00:00:16.140000	-0.188559
0 days 00:00:16.150000	-0.14890699999999998
0 days 00:00:16.160000	-0.115593
0 days 00:00:16.170000	-0.111778
0 days 00:00:16.180000	-0.11482300000000001
0 days 00:00:16.190000	-0.135605
0 days 00:00:16.200000	-0.15808599999999998
0 days 00:00:16.210000	-0.179079
0 days 00:00:16.220000	-0.197496
0 days 00:00:16.230000	-0.21387199999999998
0 days 00:00:16.240000	-0.262446
0 days 00:00:16.250000	-0.31233299999999997
0 days 00:00:16.260000	-0.358061
0 days 00:00:16.270000	-0.424809
0 days 00:00:16.280000	-0.496174
0 days 00:00:16.290000	-0.578615
0 days 00:00:16.300000	-0.6782699999999999
0 days 00:00:16.310000	-0.7707229999999999
0 days 00:00:16.320000	-0.8646229999999999
0 days 00:00:16.330000	-0.941241
0 days 00:00:16.340000	-1.006464
0 days 00:00:16.350000	-1.125444
0 days 00:00:16.360000	-1.285156
0 days 00:00:16.370000	-1.481088
0 days 00:00:16.380000	-1.7364
0 days 00:00:16.390000	-2.054207
0 days 00:00:16.400000	-2.4294029999999998
0 days 00:00:16.410000	-2.836976
0 days 00:00:16.420000	-3.259855
0 days 00:00:16.430000	-3.687099
0 days 00:00:16.440000	-4.14455
0 days 00:00:16.450000	-4.652284
0 days 00:00:16.460000	-5.157957
0 days 00:00:16.470000	-5.7274449999999995
0 days 00:00:16.480000	-6.397664
0 days 00:00:16.490000	-7.039467
0 days 00:00:16.500000	-7.653923
0 days 00:00:16.510000	-8.121541
0 days 00:00:16.520000	-8.459787
0 days 00:00:16.530000	-8.488842
0 days 00:00:16.540000	-8.381086
0 days 00:00:16.550000	-8.285226
0 days 00:00:16.560000	-7.9559940000000005
0 days 00:00:16.570000	-7.474578999999999
0 days 00:00:16.580000	-6.814323
0 days 00:00:16.590000	-5.2922519999999995
0 days 00:00:16.600000	-2.58161
0 days 00:00:16.610000	-1.49832
0 days 00:00:16.620000	2.9543009999999996
0 days 00:00:16.630000	4.469454
0 days 00:00:16.640000	4.407412
0 days 00:00:16.650000	4.652175
0 days 00:00:16.660000	4.912628
0 days 00:00:16.670000	5.499586
0 days 00:00:16.680000	6.3126370000000005
0 days 00:00:16.690000	7.061878
0 days 00:00:16.700000	7.591411
0 days 00:00:16.710000	7.885866
0 days 00:00:16.720000	7.981278
0 days 00:00:16.730000	7.925249000000001
0 days 00:00:16.740000	7.75075
0 days 00:00:16.750000	7.504652
0 days 00:00:16.760000	7.226555
0 days 00:00:16.770000	6.9666
0 days 00:00:16.780000	6.763942999999999
0 days 00:00:16.790000	6.663664
0 days 00:00:16.800000	6.623239999999999
0 days 00:00:16.810000	6.557422
0 days 00:00:16.820000	6.410826999999999
0 days 00:00:16.830000	6.2743150000000005
0 days 00:00:16.840000	6.283291
0 days 00:00:16.850000	6.329537
0 days 00:00:16.860000	6.272099
0 days 00:00:16.870000	6.045506
0 days 00:00:16.880000	5.538671
0 days 00:00:16.890000	4.763796
0 days 00:00:16.900000	3.778611
0 days 00:00:16.910000	2.655626
0 days 00:00:16.920000	1.620208
0 days 00:00:16.930000	0.843799
0 days 00:00:16.940000	0.170928
0 days 00:00:16.950000	-0.737167
0 days 00:00:16.960000	-2.5743009999999997
0 days 00:00:16.970000	-5.710215
0 days 00:00:16.980000	-5.761358
0 days 00:00:16.990000	-6.015048
0 days 00:00:17	-6.902747
0 days 00:00:17.010000	-5.52312
0 days 00:00:17.020000	-4.3586849999999995
0 days 00:00:17.030000	-2.701435
0 days 00:00:17.040000	-1.2279950000000002
0 days 00:00:17.050000	0.237384
0 days 00:00:17.060000	0.387305
0 days 00:00:17.070000	0.378661
0 days 00:00:17.080000	0.27324299999999996
0 days 00:00:17.090000	0.16600399999999998
0 days 00:00:17.100000	0.11765
0 days 00:00:17.110000	0.084023
0 days 00:00:17.120000	0.020881
0 days 00:00:17.130000	-0.057061
0 days 00:00:17.140000	-0.069689
0 days 00:00:17.150000	-0.15220999999999998
0 days 00:00:17.160000	-0.20860900000000002
0 days 00:00:17.170000	-0.25446599999999997
0 days 00:00:17.180000	-0.276582
0 days 00:00:17.190000	-0.285078
0 days 00:00:17.200000	-0.292062
0 days 00:00:17.210000	-0.283344
0 days 00:00:17.220000	-0.256748
0 days 00:00:17.230000	-0.21650100000000003
0 days 00:00:17.240000	-0.174494
0 days 00:00:17.250000	-0.148505
0 days 00:00:17.260000	-0.147295
0 days 00:00:17.270000	-0.138026
0 days 00:00:17.280000	-0.13284
0 days 00:00:17.290000	-0.116755
0 days 00:00:17.300000	-0.103031
0 days 00:00:17.310000	-0.086453
0 days 00:00:17.320000	-0.073608
0 days 00:00:17.330000	-0.069854
0 days 00:00:17.340000	-0.07318
0 days 00:00:17.350000	-0.082294
0 days 00:00:17.360000	-0.087881
0 days 00:00:17.370000	-0.09826499999999999
0 days 00:00:17.380000	-0.12449600000000001
0 days 00:00:17.390000	-0.16506600000000002
0 days 00:00:17.400000	-0.217135
0 days 00:00:17.410000	-0.282231
0 days 00:00:17.420000	-0.373667
0 days 00:00:17.430000	-0.5139520000000001
0 days 00:00:17.440000	-0.630197
0 days 00:00:17.450000	-0.7368439999999999
0 days 00:00:17.460000	-0.880239
0 days 00:00:17.470000	-1.039013
0 days 00:00:17.480000	-1.223155
0 days 00:00:17.490000	-1.453219
0 days 00:00:17.500000	-1.7598479999999999
0 days 00:00:17.510000	-2.143941
0 days 00:00:17.520000	-2.5346290000000002
0 days 00:00:17.530000	-2.988507
0 days 00:00:17.540000	-3.445318
0 days 00:00:17.550000	-3.9561699999999997
0 days 00:00:17.560000	-4.518159
0 days 00:00:17.570000	-5.038054
0 days 00:00:17.580000	-5.674557
0 days 00:00:17.590000	-6.452177
0 days 00:00:17.600000	-7.252471000000001
0 days 00:00:17.610000	-8.085216
0 days 00:00:17.620000	-8.70457
0 days 00:00:17.630000	-8.868426
0 days 00:00:17.640000	-8.726655000000001
0 days 00:00:17.650000	-8.557739999999999
0 days 00:00:17.660000	-8.027948
0 days 00:00:17.670000	-7.551639999999999
0 days 00:00:17.680000	-7.461385000000001
0 days 00:00:17.690000	-7.288494999999999
0 days 00:00:17.700000	-6.448294000000001
0 days 00:00:17.710000	-4.569681
0 days 00:00:17.720000	-3.133485
0 days 00:00:17.730000	0.01735
0 days 00:00:17.740000	3.345587
0 days 00:00:17.750000	3.9359300000000004
0 days 00:00:17.760000	4.41
0 days 00:00:17.770000	4.869063
0 days 00:00:17.780000	5.105507
0 days 00:00:17.790000	5.4231110000000005
0 days 00:00:17.800000	6.085312999999999
0 days 00:00:17.810000	6.846464
0 days 00:00:17.820000	7.495830000000001
0 days 00:00:17.830000	7.896323
0 days 00:00:17.840000	8.018137
0 days 00:00:17.850000	8.000113
0 days 00:00:17.860000	7.863592
0 days 00:00:17.870000	7.624130999999999
0 days 00:00:17.880000	7.297502000000001
0 days 00:00:17.890000	7.006164999999999
0 days 00:00:17.900000	6.726053
0 days 00:00:17.910000	6.542367
0 days 00:00:17.920000	6.484959
0 days 00:00:17.930000	6.509765
0 days 00:00:17.940000	6.55056
0 days 00:00:17.950000	6.522648
0 days 00:00:17.960000	6.435839
0 days 00:00:17.970000	6.3051699999999995
0 days 00:00:17.980000	6.143763
0 days 00:00:17.990000	5.953545
0 days 00:00:18	5.365718
0 days 00:00:18.010000	4.342172
0 days 00:00:18.020000	3.054048
0 days 00:00:18.030000	1.680811
0 days 00:00:18.040000	0.709658
0 days 00:00:18.050000	-0.036557
0 days 00:00:18.060000	-0.8920440000000001
0 days 00:00:18.070000	-1.834177
0 days 00:00:18.080000	-2.5363599999999997
0 days 00:00:18.090000	-3.0672580000000003
0 days 00:00:18.100000	-3.3011
0 days 00:00:18.110000	-4.335312999999999
0 days 00:00:18.120000	-3.6839690000000003
0 days 00:00:18.130000	-5.035318
0 days 00:00:18.140000	-7.682661
0 days 00:00:18.150000	-6.2602
0 days 00:00:18.160000	-4.7480910000000005
0 days 00:00:18.170000	-3.43299
0 days 00:00:18.180000	-0.998983
0 days 00:00:18.190000	0.45777799999999996
0 days 00:00:18.200000	0.318457
0 days 00:00:18.210000	0.052459000000000006
0 days 00:00:18.220000	0.131848
0 days 00:00:18.230000	0.163023
0 days 00:00:18.240000	0.07431900000000001
0 days 00:00:18.250000	-0.005802000000000001
0 days 00:00:18.260000	-0.017602
0 days 00:00:18.270000	0.0045899999999999995
0 days 00:00:18.280000	0.033953
0 days 00:00:18.290000	0.004604
0 days 00:00:18.300000	0.022578
0 days 00:00:18.310000	-0.060725
0 days 00:00:18.320000	-0.106152
0 days 00:00:18.330000	-0.142951
0 days 00:00:18.340000	-0.13656300000000002
0 days 00:00:18.350000	-0.11767799999999999
0 days 00:00:18.360000	-0.097201
0 days 00:00:18.370000	-0.061853
0 days 00:00:18.380000	-0.034699
0 days 00:00:18.390000	-0.032645
0 days 00:00:18.400000	-0.05045
0 days 00:00:18.410000	-0.06782300000000001
0 days 00:00:18.420000	-0.069951
0 days 00:00:18.430000	-0.07712100000000001
0 days 00:00:18.440000	-0.09324
0 days 00:00:18.450000	-0.12184400000000001
0 days 00:00:18.460000	-0.15395999999999999
0 days 00:00:18.470000	-0.17335599999999998
0 days 00:00:18.480000	-0.22743000000000002
0 days 00:00:18.490000	-0.228111
0 days 00:00:18.500000	-0.248414
0 days 00:00:18.510000	-0.27249
0 days 00:00:18.520000	-0.310141
0 days 00:00:18.530000	-0.36794499999999997
0 days 00:00:18.540000	-0.44707299999999994
0 days 00:00:18.550000	-0.565825
0 days 00:00:18.560000	-0.6879770000000001
0 days 00:00:18.570000	-0.796445
0 days 00:00:18.580000	-0.907171
0 days 00:00:18.590000	-0.987556
0 days 00:00:18.600000	-1.039765
0 days 00:00:18.610000	-1.0713059999999999
0 days 00:00:18.620000	-1.1105260000000001
0 days 00:00:18.630000	-1.1826379999999999
0 days 00:00:18.640000	-1.3588930000000001
0 days 00:00:18.650000	-1.616931
0 days 00:00:18.660000	-1.908162
0 days 00:00:18.670000	-2.2178720000000003
0 days 00:00:18.680000	-2.566712
0 days 00:00:18.690000	-2.927715
0 days 00:00:18.700000	-3.324225
0 days 00:00:18.710000	-3.788388
0 days 00:00:18.720000	-4.278693
0 days 00:00:18.730000	-4.778715
0 days 00:00:18.740000	-5.381749
0 days 00:00:18.750000	-6.100656
0 days 00:00:18.760000	-6.891601
0 days 00:00:18.770000	-7.5525210000000005
0 days 00:00:18.780000	-8.012269
0 days 00:00:18.790000	-8.346655
0 days 00:00:18.800000	-8.390939999999999
0 days 00:00:18.810000	-8.324186
0 days 00:00:18.820000	-7.8279570000000005
0 days 00:00:18.830000	-7.277691
0 days 00:00:18.840000	-7.260650999999999
0 days 00:00:18.850000	-6.969786999999999
0 days 00:00:18.860000	-6.335791
0 days 00:00:18.870000	-5.015988
0 days 00:00:18.880000	-2.805597
0 days 00:00:18.890000	-0.910499
0 days 00:00:18.900000	3.28847
0 days 00:00:18.910000	4.8416
0 days 00:00:18.920000	4.9793
0 days 00:00:18.930000	5.055541000000001
0 days 00:00:18.940000	5.051292
0 days 00:00:18.950000	4.914612
0 days 00:00:18.960000	5.047886
0 days 00:00:18.970000	5.492554
0 days 00:00:18.980000	6.029756
0 days 00:00:18.990000	6.390242
0 days 00:00:19	6.708614999999999
0 days 00:00:19.010000	6.926276
0 days 00:00:19.020000	7.053435
0 days 00:00:19.030000	7.061027
0 days 00:00:19.040000	6.988099000000001
0 days 00:00:19.050000	6.862547
0 days 00:00:19.060000	6.7312270000000005
0 days 00:00:19.070000	6.635555999999999
0 days 00:00:19.080000	6.570059
0 days 00:00:19.090000	6.542046
0 days 00:00:19.100000	6.459233
0 days 00:00:19.110000	6.292545
0 days 00:00:19.120000	6.082466999999999
0 days 00:00:19.130000	5.95107
0 days 00:00:19.140000	5.963655
0 days 00:00:19.150000	5.9735510000000005
0 days 00:00:19.160000	5.767005
0 days 00:00:19.170000	5.154861
0 days 00:00:19.180000	4.244629
0 days 00:00:19.190000	3.111133
0 days 00:00:19.200000	1.776562
0 days 00:00:19.210000	0.522127
0 days 00:00:19.220000	-0.166397
0 days 00:00:19.230000	-0.54919
0 days 00:00:19.240000	-1.234507
0 days 00:00:19.250000	-2.321223
0 days 00:00:19.260000	-4.062197
0 days 00:00:19.270000	-5.00406
0 days 00:00:19.280000	-4.800687
0 days 00:00:19.290000	-6.7048380000000005
0 days 00:00:19.300000	-7.064839
0 days 00:00:19.310000	-5.718473
0 days 00:00:19.320000	-3.745574
0 days 00:00:19.330000	-1.196764
0 days 00:00:19.340000	-0.10277599999999999
0 days 00:00:19.350000	0.273077
0 days 00:00:19.360000	0.156808
0 days 00:00:19.370000	0.21687800000000002
0 days 00:00:19.380000	0.096265
0 days 00:00:19.390000	-0.001984
0 days 00:00:19.400000	-0.01556
0 days 00:00:19.410000	-0.03011
0 days 00:00:19.420000	-0.079842
0 days 00:00:19.430000	-0.104174
0 days 00:00:19.440000	-0.141468
0 days 00:00:19.450000	-0.113107
0 days 00:00:19.460000	-0.12143399999999999
0 days 00:00:19.470000	-0.143342
0 days 00:00:19.480000	-0.157211
0 days 00:00:19.490000	-0.161727
0 days 00:00:19.500000	-0.14240799999999998
0 days 00:00:19.510000	-0.125443
0 days 00:00:19.520000	-0.103576
0 days 00:00:19.530000	-0.077532
0 days 00:00:19.540000	-0.059654
0 days 00:00:19.550000	-0.044099
0 days 00:00:19.560000	-0.036247
0 days 00:00:19.570000	-0.025485
0 days 00:00:19.580000	-0.023867
0 days 00:00:19.590000	-0.025313
0 days 00:00:19.600000	-0.03804
0 days 00:00:19.610000	-0.047278
0 days 00:00:19.620000	-0.059269
0 days 00:00:19.630000	-0.067065
0 days 00:00:19.640000	-0.072946
0 days 00:00:19.650000	-0.082482
0 days 00:00:19.660000	-0.08502699999999999
0 days 00:00:19.670000	-0.093645
0 days 00:00:19.680000	-0.090999
0 days 00:00:19.690000	-0.095368
0 days 00:00:19.700000	-0.08917
0 days 00:00:19.710000	-0.084188
0 days 00:00:19.720000	-0.076279
0 days 00:00:19.730000	-0.06565900000000001
0 days 00:00:19.740000	-0.051088999999999996
0 days 00:00:19.750000	-0.039165
0 days 00:00:19.760000	-0.027496
0 days 00:00:19.770000	-0.0009599999999999999
0 days 00:00:19.780000	0.033443
0 days 00:00:19.790000	0.077725
0 days 00:00:19.800000	0.112428
0 days 00:00:19.810000	0.131996
0 days 00:00:19.820000	0.133198
0 days 00:00:19.830000	0.097054
0 days 00:00:19.840000	0.045798
0 days 00:00:19.850000	-0.012401
0 days 00:00:19.860000	-0.06938
0 days 00:00:19.870000	-0.136696
0 days 00:00:19.880000	-0.199236
0 days 00:00:19.890000	-0.281377
0 days 00:00:19.900000	-0.367785
0 days 00:00:19.910000	-0.447988
0 days 00:00:19.920000	-0.535593
0 days 00:00:19.930000	-0.619851
0 days 00:00:19.940000	-0.707331
0 days 00:00:19.950000	-0.798658
0 days 00:00:19.960000	-0.894742
0 days 00:00:19.970000	-0.982627
0 days 00:00:19.980000	-1.0661
0 days 00:00:19.990000	-1.141559
0 days 00:00:20	-1.21851
0 days 00:00:20.010000	-1.297615
0 days 00:00:20.020000	-1.382414
0 days 00:00:20.030000	-1.434302
0 days 00:00:20.040000	-1.510046
0 days 00:00:20.050000	-1.576518
0 days 00:00:20.060000	-1.6567040000000002
0 days 00:00:20.070000	-1.7529439999999998
0 days 00:00:20.080000	-1.846596
0 days 00:00:20.090000	-1.9615900000000002
0 days 00:00:20.100000	-2.106523
0 days 00:00:20.110000	-2.283599
0 days 00:00:20.120000	-2.583543
0 days 00:00:20.130000	-2.824246
0 days 00:00:20.140000	-3.066782
0 days 00:00:20.150000	-3.436863
0 days 00:00:20.160000	-3.887883
0 days 00:00:20.170000	-4.351908
0 days 00:00:20.180000	-4.838387
0 days 00:00:20.190000	-5.405202
0 days 00:00:20.200000	-5.96664
0 days 00:00:20.210000	-6.311447
0 days 00:00:20.220000	-6.416437
0 days 00:00:20.230000	-6.440014
0 days 00:00:20.240000	-6.041
0 days 00:00:20.250000	-5.435875
0 days 00:00:20.260000	-4.569796
0 days 00:00:20.270000	-3.3353040000000003
