# Supplementary material for: A topological data analysis-based method for gait signals with an application to the study of multiple sclerosis
Source: PLoS One. 2022 May 13;17(5):e0268475. doi: 10.1371/journal.pone.0268475 (PMC9106173; doi:10.1371/journal.pone.0268475)
Supplement: S1 Data — (ZIP) [file pone.0268475.s005.zip › PlosOneData/Pathological_subjects/MS_285]

	Gyr_Y
0 days 00:00:05.670000	-0.69304
0 days 00:00:05.680000	-0.912121
0 days 00:00:05.690000	-1.139198
0 days 00:00:05.700000	-1.445544
0 days 00:00:05.710000	-1.83188
0 days 00:00:05.720000	-2.2747450000000002
0 days 00:00:05.730000	-2.851903
0 days 00:00:05.740000	-3.623218
0 days 00:00:05.750000	-4.487112000000001
0 days 00:00:05.760000	-5.120996
0 days 00:00:05.770000	-5.395647
0 days 00:00:05.780000	-5.228301999999999
0 days 00:00:05.790000	-4.678721
0 days 00:00:05.800000	-4.222148000000001
0 days 00:00:05.810000	-3.825186
0 days 00:00:05.820000	-3.509546
0 days 00:00:05.830000	-3.262055
0 days 00:00:05.840000	-2.971653
0 days 00:00:05.850000	-2.012006
0 days 00:00:05.860000	-0.49261000000000005
0 days 00:00:05.870000	0.574246
0 days 00:00:05.880000	0.966884
0 days 00:00:05.890000	1.1061940000000001
0 days 00:00:05.900000	1.354969
0 days 00:00:05.910000	1.7482380000000002
0 days 00:00:05.920000	2.1659509999999997
0 days 00:00:05.930000	2.537266
0 days 00:00:05.940000	2.813268
0 days 00:00:05.950000	3.061476
0 days 00:00:05.960000	3.324613
0 days 00:00:05.970000	3.6646730000000005
0 days 00:00:05.980000	3.984051
0 days 00:00:05.990000	4.196794000000001
0 days 00:00:06	4.279074
0 days 00:00:06.010000	4.269783
0 days 00:00:06.020000	4.186113
0 days 00:00:06.030000	4.115168
0 days 00:00:06.040000	4.070839
0 days 00:00:06.050000	3.9820660000000005
0 days 00:00:06.060000	3.8320769999999995
0 days 00:00:06.070000	3.776657
0 days 00:00:06.080000	3.923112
0 days 00:00:06.090000	4.067019999999999
0 days 00:00:06.100000	4.028329
0 days 00:00:06.110000	3.904825
0 days 00:00:06.120000	3.7081910000000002
0 days 00:00:06.130000	3.366744
0 days 00:00:06.140000	2.9618330000000004
0 days 00:00:06.150000	2.598082
0 days 00:00:06.160000	2.363435
0 days 00:00:06.170000	2.171168
0 days 00:00:06.180000	2.0186990000000002
0 days 00:00:06.190000	1.8839299999999999
0 days 00:00:06.200000	1.803273
0 days 00:00:06.210000	1.72432
0 days 00:00:06.220000	1.536981
0 days 00:00:06.230000	1.239947
0 days 00:00:06.240000	0.7840229999999999
0 days 00:00:06.250000	0.13650299999999999
0 days 00:00:06.260000	-0.635019
0 days 00:00:06.270000	-1.455278
0 days 00:00:06.280000	-2.4468229999999997
0 days 00:00:06.290000	-2.654607
0 days 00:00:06.300000	-2.2883459999999998
0 days 00:00:06.310000	-2.640368
0 days 00:00:06.320000	-3.171665
0 days 00:00:06.330000	-3.0880240000000003
0 days 00:00:06.340000	-2.877732
0 days 00:00:06.350000	-2.687008
0 days 00:00:06.360000	-2.44305
0 days 00:00:06.370000	-2.304146
0 days 00:00:06.380000	-1.846386
0 days 00:00:06.390000	-0.43273
0 days 00:00:06.400000	-0.632644
0 days 00:00:06.410000	-0.447169
0 days 00:00:06.420000	-0.393531
0 days 00:00:06.430000	-0.30440700000000004
0 days 00:00:06.440000	-0.247252
0 days 00:00:06.450000	-0.19061199999999998
0 days 00:00:06.460000	-0.15373699999999998
0 days 00:00:06.470000	-0.116354
0 days 00:00:06.480000	-0.09440599999999999
0 days 00:00:06.490000	-0.071773
0 days 00:00:06.500000	-0.049504
0 days 00:00:06.510000	-0.043517
0 days 00:00:06.520000	-0.014579
0 days 00:00:06.530000	0.0033079999999999997
0 days 00:00:06.540000	0.031554
0 days 00:00:06.550000	0.067936
0 days 00:00:06.560000	0.106313
0 days 00:00:06.570000	0.13084
0 days 00:00:06.580000	0.15321700000000002
0 days 00:00:06.590000	0.15929200000000002
0 days 00:00:06.600000	0.15920399999999998
0 days 00:00:06.610000	0.142923
0 days 00:00:06.620000	0.128779
0 days 00:00:06.630000	0.099689
0 days 00:00:06.640000	0.056309000000000005
0 days 00:00:06.650000	0.008751
0 days 00:00:06.660000	-0.035956
0 days 00:00:06.670000	-0.075583
0 days 00:00:06.680000	-0.103002
0 days 00:00:06.690000	-0.116875
0 days 00:00:06.700000	-0.1297
0 days 00:00:06.710000	-0.146476
0 days 00:00:06.720000	-0.15338
0 days 00:00:06.730000	-0.16508699999999998
0 days 00:00:06.740000	-0.178903
0 days 00:00:06.750000	-0.189252
0 days 00:00:06.760000	-0.191364
0 days 00:00:06.770000	-0.19551
0 days 00:00:06.780000	-0.205923
0 days 00:00:06.790000	-0.19985899999999998
0 days 00:00:06.800000	-0.20544400000000002
0 days 00:00:06.810000	-0.198481
0 days 00:00:06.820000	-0.20306400000000002
0 days 00:00:06.830000	-0.204544
0 days 00:00:06.840000	-0.218377
0 days 00:00:06.850000	-0.235065
0 days 00:00:06.860000	-0.27073600000000003
0 days 00:00:06.870000	-0.304233
0 days 00:00:06.880000	-0.339061
0 days 00:00:06.890000	-0.370014
0 days 00:00:06.900000	-0.405896
0 days 00:00:06.910000	-0.440691
0 days 00:00:06.920000	-0.456504
0 days 00:00:06.930000	-0.47341300000000003
0 days 00:00:06.940000	-0.538779
0 days 00:00:06.950000	-0.618955
0 days 00:00:06.960000	-0.759835
0 days 00:00:06.970000	-0.9487479999999999
0 days 00:00:06.980000	-1.190421
0 days 00:00:06.990000	-1.540267
0 days 00:00:07	-2.060131
0 days 00:00:07.010000	-2.70063
0 days 00:00:07.020000	-3.4365300000000003
0 days 00:00:07.030000	-4.265236
0 days 00:00:07.040000	-5.097212
0 days 00:00:07.050000	-5.739274
0 days 00:00:07.060000	-6.042105
0 days 00:00:07.070000	-5.746822
0 days 00:00:07.080000	-5.223187
0 days 00:00:07.090000	-4.7696510000000005
0 days 00:00:07.100000	-4.380886
0 days 00:00:07.110000	-4.083919
0 days 00:00:07.120000	-3.538578
0 days 00:00:07.130000	-1.7449720000000002
0 days 00:00:07.140000	-0.121136
0 days 00:00:07.150000	0.47231000000000006
0 days 00:00:07.160000	0.667712
0 days 00:00:07.170000	1.065583
0 days 00:00:07.180000	1.547958
0 days 00:00:07.190000	2.055232
0 days 00:00:07.200000	2.461868
0 days 00:00:07.210000	2.806232
0 days 00:00:07.220000	3.126129
0 days 00:00:07.230000	3.5249019999999995
0 days 00:00:07.240000	3.9135449999999996
0 days 00:00:07.250000	4.157987
0 days 00:00:07.260000	4.297604
0 days 00:00:07.270000	4.419512
0 days 00:00:07.280000	4.534555
0 days 00:00:07.290000	4.642832
0 days 00:00:07.300000	4.7339139999999995
0 days 00:00:07.310000	4.7191279999999995
0 days 00:00:07.320000	4.638669999999999
0 days 00:00:07.330000	4.58367
0 days 00:00:07.340000	4.569278
0 days 00:00:07.350000	4.582627
0 days 00:00:07.360000	4.584904
0 days 00:00:07.370000	4.587528
0 days 00:00:07.380000	4.602194
0 days 00:00:07.390000	4.579512
0 days 00:00:07.400000	4.485991
0 days 00:00:07.410000	4.319267
0 days 00:00:07.420000	4.088242
0 days 00:00:07.430000	3.8117629999999996
0 days 00:00:07.440000	3.542182
0 days 00:00:07.450000	3.262779
0 days 00:00:07.460000	2.979857
0 days 00:00:07.470000	2.68074
0 days 00:00:07.480000	2.329913
0 days 00:00:07.490000	1.8986299999999998
0 days 00:00:07.500000	1.380929
0 days 00:00:07.510000	0.827274
0 days 00:00:07.520000	0.249933
0 days 00:00:07.530000	-0.280617
0 days 00:00:07.540000	-0.724225
0 days 00:00:07.550000	-1.041763
0 days 00:00:07.560000	-1.19234
0 days 00:00:07.570000	-1.178126
0 days 00:00:07.580000	-1.176559
0 days 00:00:07.590000	-1.289842
0 days 00:00:07.600000	-1.450507
0 days 00:00:07.610000	-1.55033
0 days 00:00:07.620000	-1.5375379999999998
0 days 00:00:07.630000	-1.447898
0 days 00:00:07.640000	-1.61927
0 days 00:00:07.650000	-0.7444930000000001
0 days 00:00:07.660000	-0.696191
0 days 00:00:07.670000	-2.705165
0 days 00:00:07.680000	-3.272093
0 days 00:00:07.690000	-2.29639
0 days 00:00:07.700000	-2.081546
0 days 00:00:07.710000	-2.48529
0 days 00:00:07.720000	-2.219164
0 days 00:00:07.730000	-1.8590810000000002
0 days 00:00:07.740000	-1.756287
0 days 00:00:07.750000	-1.781006
0 days 00:00:07.760000	-1.8572540000000002
0 days 00:00:07.770000	-1.843407
0 days 00:00:07.780000	-1.40767
0 days 00:00:07.790000	-0.726583
0 days 00:00:07.800000	-0.373921
0 days 00:00:07.810000	-0.337904
0 days 00:00:07.820000	-0.180111
0 days 00:00:07.830000	-0.100093
0 days 00:00:07.840000	-0.058261
0 days 00:00:07.850000	-0.0403
0 days 00:00:07.860000	-0.007168000000000001
0 days 00:00:07.870000	-0.006866
0 days 00:00:07.880000	-0.050181
0 days 00:00:07.890000	-0.095407
0 days 00:00:07.900000	-0.134287
0 days 00:00:07.910000	-0.15137
0 days 00:00:07.920000	-0.180991
0 days 00:00:07.930000	-0.2025
0 days 00:00:07.940000	-0.204241
0 days 00:00:07.950000	-0.19913699999999998
0 days 00:00:07.960000	-0.194749
0 days 00:00:07.970000	-0.189469
0 days 00:00:07.980000	-0.178519
0 days 00:00:07.990000	-0.15782100000000002
0 days 00:00:08	-0.14445999999999998
0 days 00:00:08.010000	-0.118748
0 days 00:00:08.020000	-0.08125800000000001
0 days 00:00:08.030000	-0.055152
0 days 00:00:08.040000	-0.038002
0 days 00:00:08.050000	-0.018813999999999997
0 days 00:00:08.060000	-0.003296
0 days 00:00:08.070000	0.011672
0 days 00:00:08.080000	0.01779
0 days 00:00:08.090000	0.015538999999999999
0 days 00:00:08.100000	0.0072109999999999995
0 days 00:00:08.110000	-0.0033280000000000002
0 days 00:00:08.120000	-0.011845999999999999
0 days 00:00:08.130000	-0.032339
0 days 00:00:08.140000	-0.054482
0 days 00:00:08.150000	-0.066192
0 days 00:00:08.160000	-0.08139099999999999
0 days 00:00:08.170000	-0.096832
0 days 00:00:08.180000	-0.10697999999999999
0 days 00:00:08.190000	-0.12095299999999999
0 days 00:00:08.200000	-0.138316
0 days 00:00:08.210000	-0.17466900000000002
0 days 00:00:08.220000	-0.138594
0 days 00:00:08.230000	-0.158565
0 days 00:00:08.240000	-0.21411
0 days 00:00:08.250000	-0.218404
0 days 00:00:08.260000	-0.267756
0 days 00:00:08.270000	-0.27568899999999996
0 days 00:00:08.280000	-0.307172
0 days 00:00:08.290000	-0.333742
0 days 00:00:08.300000	-0.368195
0 days 00:00:08.310000	-0.419574
0 days 00:00:08.320000	-0.47206400000000004
0 days 00:00:08.330000	-0.571959
0 days 00:00:08.340000	-0.687866
0 days 00:00:08.350000	-0.9094180000000001
0 days 00:00:08.360000	-1.162576
0 days 00:00:08.370000	-1.435873
0 days 00:00:08.380000	-1.81598
0 days 00:00:08.390000	-2.3348310000000003
0 days 00:00:08.400000	-2.950133
0 days 00:00:08.410000	-3.6553370000000003
0 days 00:00:08.420000	-4.4614970000000005
0 days 00:00:08.430000	-5.267212000000001
0 days 00:00:08.440000	-6.043916
0 days 00:00:08.450000	-6.617947999999999
0 days 00:00:08.460000	-6.462553
0 days 00:00:08.470000	-5.89042
0 days 00:00:08.480000	-5.258649
0 days 00:00:08.490000	-4.6961900000000005
0 days 00:00:08.500000	-4.352483
0 days 00:00:08.510000	-3.906717
0 days 00:00:08.520000	-2.849468
0 days 00:00:08.530000	-0.726457
0 days 00:00:08.540000	0.372431
0 days 00:00:08.550000	0.822333
0 days 00:00:08.560000	1.173009
0 days 00:00:08.570000	1.7293779999999999
0 days 00:00:08.580000	2.327402
0 days 00:00:08.590000	2.81585
0 days 00:00:08.600000	3.226439
0 days 00:00:08.610000	3.617982
0 days 00:00:08.620000	4.002378
0 days 00:00:08.630000	4.425049
0 days 00:00:08.640000	4.830841
0 days 00:00:08.650000	5.078885
0 days 00:00:08.660000	5.108568
0 days 00:00:08.670000	5.014712
0 days 00:00:08.680000	4.926115
0 days 00:00:08.690000	4.8825400000000005
0 days 00:00:08.700000	4.846655
0 days 00:00:08.710000	4.755380000000001
0 days 00:00:08.720000	4.607647
0 days 00:00:08.730000	4.447851
0 days 00:00:08.740000	4.276039
0 days 00:00:08.750000	4.0641
0 days 00:00:08.760000	3.785547
0 days 00:00:08.770000	3.5121339999999996
0 days 00:00:08.780000	3.354424
0 days 00:00:08.790000	3.211577
0 days 00:00:08.800000	2.9781869999999997
0 days 00:00:08.810000	2.701726
0 days 00:00:08.820000	2.3856919999999997
0 days 00:00:08.830000	2.021745
0 days 00:00:08.840000	1.6413810000000002
0 days 00:00:08.850000	1.2079799999999998
0 days 00:00:08.860000	0.751322
0 days 00:00:08.870000	-0.292713
0 days 00:00:08.880000	-1.097158
0 days 00:00:08.890000	-1.0250620000000001
0 days 00:00:08.900000	-0.618754
0 days 00:00:08.910000	-1.520346
0 days 00:00:08.920000	-2.179493
0 days 00:00:08.930000	-1.793922
0 days 00:00:08.940000	-1.4863680000000001
0 days 00:00:08.950000	-1.607334
0 days 00:00:08.960000	-1.7971759999999999
0 days 00:00:08.970000	-1.891706
0 days 00:00:08.980000	-1.780399
0 days 00:00:08.990000	-1.757857
0 days 00:00:09	-1.773122
0 days 00:00:09.010000	-1.21872
0 days 00:00:09.020000	-0.471446
0 days 00:00:09.030000	-0.685451
0 days 00:00:09.040000	-0.49467
0 days 00:00:09.050000	-0.36070100000000005
0 days 00:00:09.060000	-0.284465
0 days 00:00:09.070000	-0.178127
0 days 00:00:09.080000	-0.10114
0 days 00:00:09.090000	-0.064915
0 days 00:00:09.100000	-0.050585000000000005
0 days 00:00:09.110000	-0.045403
0 days 00:00:09.120000	-0.047415
0 days 00:00:09.130000	-0.061147
0 days 00:00:09.140000	-0.081445
0 days 00:00:09.150000	-0.095512
0 days 00:00:09.160000	-0.13956
0 days 00:00:09.170000	-0.165959
0 days 00:00:09.180000	-0.180447
0 days 00:00:09.190000	-0.193297
0 days 00:00:09.200000	-0.170688
0 days 00:00:09.210000	-0.156122
0 days 00:00:09.220000	-0.14097
0 days 00:00:09.230000	-0.121049
0 days 00:00:09.240000	-0.10713299999999999
0 days 00:00:09.250000	-0.10875499999999999
0 days 00:00:09.260000	-0.111989
0 days 00:00:09.270000	-0.116764
0 days 00:00:09.280000	-0.104253
0 days 00:00:09.290000	-0.10686199999999998
0 days 00:00:09.300000	-0.09239
0 days 00:00:09.310000	-0.08481799999999999
0 days 00:00:09.320000	-0.076477
0 days 00:00:09.330000	-0.069529
0 days 00:00:09.340000	-0.063515
0 days 00:00:09.350000	-0.051184
0 days 00:00:09.360000	-0.038796
0 days 00:00:09.370000	-0.029485
0 days 00:00:09.380000	-0.017179
0 days 00:00:09.390000	-0.010513
0 days 00:00:09.400000	-0.001206
0 days 00:00:09.410000	0.001998
0 days 00:00:09.420000	-0.000525
0 days 00:00:09.430000	0.0010630000000000001
0 days 00:00:09.440000	-0.002222
0 days 00:00:09.450000	-0.007783
0 days 00:00:09.460000	-0.014259
0 days 00:00:09.470000	-0.013016999999999999
0 days 00:00:09.480000	-0.014019
0 days 00:00:09.490000	-0.018616999999999998
0 days 00:00:09.500000	-0.025124
0 days 00:00:09.510000	-0.032699
0 days 00:00:09.520000	-0.0389
0 days 00:00:09.530000	-0.034319
0 days 00:00:09.540000	-0.037777
0 days 00:00:09.550000	-0.038612
0 days 00:00:09.560000	-0.054755
0 days 00:00:09.570000	-0.080277
0 days 00:00:09.580000	-0.121378
0 days 00:00:09.590000	-0.17843399999999998
0 days 00:00:09.600000	-0.257808
0 days 00:00:09.610000	-0.394449
0 days 00:00:09.620000	-0.5362859999999999
0 days 00:00:09.630000	-0.921966
0 days 00:00:09.640000	-1.198841
0 days 00:00:09.650000	-1.546548
0 days 00:00:09.660000	-1.958302
0 days 00:00:09.670000	-2.387793
0 days 00:00:09.680000	-2.829939
0 days 00:00:09.690000	-3.3053769999999996
0 days 00:00:09.700000	-3.8056550000000002
0 days 00:00:09.710000	-4.362223
0 days 00:00:09.720000	-4.9398230000000005
0 days 00:00:09.730000	-5.392452
0 days 00:00:09.740000	-5.528127
0 days 00:00:09.750000	-5.307962
0 days 00:00:09.760000	-4.895757
0 days 00:00:09.770000	-4.324224
0 days 00:00:09.780000	-3.717782
0 days 00:00:09.790000	-3.3090870000000003
0 days 00:00:09.800000	-2.510523
0 days 00:00:09.810000	-0.7349180000000001
0 days 00:00:09.820000	1.025482
0 days 00:00:09.830000	1.6675229999999999
0 days 00:00:09.840000	1.743895
0 days 00:00:09.850000	2.000157
0 days 00:00:09.860000	2.5220540000000002
0 days 00:00:09.870000	3.055992
0 days 00:00:09.880000	3.448749
0 days 00:00:09.890000	3.7354800000000004
0 days 00:00:09.900000	3.955375
0 days 00:00:09.910000	4.1352400000000005
0 days 00:00:09.920000	4.280191
0 days 00:00:09.930000	4.405771
0 days 00:00:09.940000	4.506107
0 days 00:00:09.950000	4.614437000000001
0 days 00:00:09.960000	4.718923
0 days 00:00:09.970000	4.808618
0 days 00:00:09.980000	4.870253
0 days 00:00:09.990000	4.87159
0 days 00:00:10	4.816828
0 days 00:00:10.010000	4.681598
0 days 00:00:10.020000	4.519359
0 days 00:00:10.030000	4.424857
0 days 00:00:10.040000	4.462209
0 days 00:00:10.050000	4.437406
0 days 00:00:10.060000	4.211901999999999
0 days 00:00:10.070000	3.7758260000000003
0 days 00:00:10.080000	3.137304
0 days 00:00:10.090000	2.42976
0 days 00:00:10.100000	1.749025
0 days 00:00:10.110000	1.1904780000000001
0 days 00:00:10.120000	0.7582260000000001
0 days 00:00:10.130000	0.366815
0 days 00:00:10.140000	0.057385000000000005
0 days 00:00:10.150000	-0.36073299999999997
0 days 00:00:10.160000	-0.9590879999999999
0 days 00:00:10.170000	-1.544915
0 days 00:00:10.180000	-1.854741
0 days 00:00:10.190000	-1.915069
0 days 00:00:10.200000	-1.89525
0 days 00:00:10.210000	-1.98357
0 days 00:00:10.220000	-1.465247
0 days 00:00:10.230000	-1.1820190000000002
0 days 00:00:10.240000	-0.485533
0 days 00:00:10.250000	-2.904934
0 days 00:00:10.260000	-3.8347019999999996
0 days 00:00:10.270000	-2.3372319999999998
0 days 00:00:10.280000	-1.6836689999999999
0 days 00:00:10.290000	-2.039455
0 days 00:00:10.300000	-1.8427310000000001
0 days 00:00:10.310000	-1.745769
0 days 00:00:10.320000	-1.961253
0 days 00:00:10.330000	-2.441271
0 days 00:00:10.340000	-0.378954
0 days 00:00:10.350000	-0.7675930000000001
0 days 00:00:10.360000	-0.257407
0 days 00:00:10.370000	-0.41274799999999995
0 days 00:00:10.380000	-0.167468
0 days 00:00:10.390000	-0.206396
0 days 00:00:10.400000	-0.18139
0 days 00:00:10.410000	-0.177064
0 days 00:00:10.420000	-0.165246
0 days 00:00:10.430000	-0.12415599999999999
0 days 00:00:10.440000	-0.096528
0 days 00:00:10.450000	-0.086755
0 days 00:00:10.460000	-0.095036
0 days 00:00:10.470000	-0.10298900000000001
0 days 00:00:10.480000	-0.117283
0 days 00:00:10.490000	-0.12570499999999998
0 days 00:00:10.500000	-0.11211600000000001
0 days 00:00:10.510000	-0.101664
0 days 00:00:10.520000	-0.086417
0 days 00:00:10.530000	-0.066218
0 days 00:00:10.540000	-0.051899
0 days 00:00:10.550000	-0.028576
0 days 00:00:10.560000	-0.011661
0 days 00:00:10.570000	0.011824
0 days 00:00:10.580000	0.022165999999999998
0 days 00:00:10.590000	0.035605
0 days 00:00:10.600000	0.042539999999999994
0 days 00:00:10.610000	0.053128999999999996
0 days 00:00:10.620000	0.065638
0 days 00:00:10.630000	0.077803
0 days 00:00:10.640000	0.08822100000000001
0 days 00:00:10.650000	0.109207
0 days 00:00:10.660000	0.108196
0 days 00:00:10.670000	0.11961300000000001
0 days 00:00:10.680000	0.11592100000000001
0 days 00:00:10.690000	0.10351199999999999
0 days 00:00:10.700000	0.079055
0 days 00:00:10.710000	0.045024
0 days 00:00:10.720000	0.013253000000000001
0 days 00:00:10.730000	-0.016988
0 days 00:00:10.740000	-0.054919
0 days 00:00:10.750000	-0.108126
0 days 00:00:10.760000	-0.158361
0 days 00:00:10.770000	-0.196681
0 days 00:00:10.780000	-0.283412
0 days 00:00:10.790000	-0.432516
0 days 00:00:10.800000	-0.628249
0 days 00:00:10.810000	-0.8458549999999999
0 days 00:00:10.820000	-1.355687
0 days 00:00:10.830000	-1.8512709999999999
0 days 00:00:10.840000	-2.394
0 days 00:00:10.850000	-2.988984
0 days 00:00:10.860000	-3.563387
0 days 00:00:10.870000	-4.121039
0 days 00:00:10.880000	-4.5561
0 days 00:00:10.890000	-4.820883
0 days 00:00:10.900000	-4.7658879999999995
0 days 00:00:10.910000	-4.519791000000001
0 days 00:00:10.920000	-4.031946
0 days 00:00:10.930000	-3.5065470000000003
0 days 00:00:10.940000	-3.070447
0 days 00:00:10.950000	-2.292694
0 days 00:00:10.960000	-1.094668
0 days 00:00:10.970000	-0.024584
0 days 00:00:10.980000	1.005147
0 days 00:00:10.990000	1.665532
0 days 00:00:11	2.064674
0 days 00:00:11.010000	2.509562
0 days 00:00:11.020000	3.060866
0 days 00:00:11.030000	3.5914650000000004
0 days 00:00:11.040000	4.020878
0 days 00:00:11.050000	4.358203
0 days 00:00:11.060000	4.615164
0 days 00:00:11.070000	4.795835
0 days 00:00:11.080000	4.921209999999999
0 days 00:00:11.090000	4.9875110000000005
0 days 00:00:11.100000	5.021961
0 days 00:00:11.110000	5.044238
0 days 00:00:11.120000	5.020261
0 days 00:00:11.130000	4.951524
0 days 00:00:11.140000	4.794162
0 days 00:00:11.150000	4.518248000000001
0 days 00:00:11.160000	4.134077
0 days 00:00:11.170000	3.674036
0 days 00:00:11.180000	3.1617029999999997
0 days 00:00:11.190000	2.6116080000000004
0 days 00:00:11.200000	1.994097
0 days 00:00:11.210000	1.322411
0 days 00:00:11.220000	0.6115
0 days 00:00:11.230000	-0.07416
0 days 00:00:11.240000	-0.6562180000000001
0 days 00:00:11.250000	-1.0988879999999999
0 days 00:00:11.260000	-1.392768
0 days 00:00:11.270000	-1.5504
0 days 00:00:11.280000	-2.066319
0 days 00:00:11.290000	-2.141449
0 days 00:00:11.300000	-1.9740630000000001
0 days 00:00:11.310000	-1.9778310000000001
0 days 00:00:11.320000	-2.3170439999999997
0 days 00:00:11.330000	-3.4034120000000003
0 days 00:00:11.340000	-3.156884
0 days 00:00:11.350000	-2.686069
0 days 00:00:11.360000	-2.649435
0 days 00:00:11.370000	-2.849917
0 days 00:00:11.380000	-2.3164540000000002
0 days 00:00:11.390000	-0.977966
0 days 00:00:11.400000	-0.558633
0 days 00:00:11.410000	-0.7073
0 days 00:00:11.420000	-0.585498
0 days 00:00:11.430000	-0.336593
0 days 00:00:11.440000	-0.336071
0 days 00:00:11.450000	-0.22987399999999997
0 days 00:00:11.460000	-0.215875
0 days 00:00:11.470000	-0.193205
0 days 00:00:11.480000	-0.181617
0 days 00:00:11.490000	-0.162071
0 days 00:00:11.500000	-0.121378
0 days 00:00:11.510000	-0.082477
0 days 00:00:11.520000	-0.046812
0 days 00:00:11.530000	-0.044461
0 days 00:00:11.540000	-0.05494500000000001
0 days 00:00:11.550000	-0.054883
0 days 00:00:11.560000	-0.053824000000000004
0 days 00:00:11.570000	-0.051552999999999995
0 days 00:00:11.580000	-0.054488
0 days 00:00:11.590000	-0.057214
0 days 00:00:11.600000	-0.050230000000000004
0 days 00:00:11.610000	-0.045545999999999996
0 days 00:00:11.620000	-0.034911000000000005
0 days 00:00:11.630000	-0.024003999999999998
0 days 00:00:11.640000	-0.013793000000000001
0 days 00:00:11.650000	-0.010084000000000001
0 days 00:00:11.660000	-0.011441
0 days 00:00:11.670000	-0.004673
0 days 00:00:11.680000	-0.00257
0 days 00:00:11.690000	0.003467
0 days 00:00:11.700000	-0.003013
0 days 00:00:11.710000	0.001026
0 days 00:00:11.720000	0.001666
0 days 00:00:11.730000	-0.002637
0 days 00:00:11.740000	0.0016300000000000002
0 days 00:00:11.750000	-0.002939
0 days 00:00:11.760000	0.004124
0 days 00:00:11.770000	0.007035
0 days 00:00:11.780000	0.010317
0 days 00:00:11.790000	0.014331
0 days 00:00:11.800000	0.02014
0 days 00:00:11.810000	0.022829
0 days 00:00:11.820000	0.020804
0 days 00:00:11.830000	0.017346
0 days 00:00:11.840000	0.002959
0 days 00:00:11.850000	-0.022647999999999998
0 days 00:00:11.860000	-0.080544
0 days 00:00:11.870000	-0.15826300000000001
0 days 00:00:11.880000	-0.24416
0 days 00:00:11.890000	-0.321773
0 days 00:00:11.900000	-0.39014699999999997
0 days 00:00:11.910000	-0.513784
0 days 00:00:11.920000	-0.783926
0 days 00:00:11.930000	-1.192199
0 days 00:00:11.940000	-1.579983
0 days 00:00:11.950000	-2.0192810000000003
0 days 00:00:11.960000	-2.4929259999999998
0 days 00:00:11.970000	-2.9593119999999997
0 days 00:00:11.980000	-3.4022080000000003
0 days 00:00:11.990000	-3.802111
0 days 00:00:12	-4.117776
0 days 00:00:12.010000	-4.392407
0 days 00:00:12.020000	-4.351362
0 days 00:00:12.030000	-4.069819
0 days 00:00:12.040000	-3.6811160000000003
0 days 00:00:12.050000	-3.309803
0 days 00:00:12.060000	-2.930901
0 days 00:00:12.070000	-2.511745
0 days 00:00:12.080000	-1.798587
0 days 00:00:12.090000	-0.715201
0 days 00:00:12.100000	0.2976
0 days 00:00:12.110000	1.215394
0 days 00:00:12.120000	1.8149369999999998
0 days 00:00:12.130000	2.310332
0 days 00:00:12.140000	2.828136
0 days 00:00:12.150000	3.3925120000000004
0 days 00:00:12.160000	3.855182
0 days 00:00:12.170000	4.186218
0 days 00:00:12.180000	4.394694
0 days 00:00:12.190000	4.481947
0 days 00:00:12.200000	4.495601000000001
0 days 00:00:12.210000	4.442382
0 days 00:00:12.220000	4.379686
0 days 00:00:12.230000	4.336719
0 days 00:00:12.240000	4.28897
0 days 00:00:12.250000	4.226334
0 days 00:00:12.260000	4.12049
0 days 00:00:12.270000	3.9707449999999995
0 days 00:00:12.280000	3.766483
0 days 00:00:12.290000	3.522264
0 days 00:00:12.300000	3.268608
0 days 00:00:12.310000	3.02062
0 days 00:00:12.320000	2.784879
0 days 00:00:12.330000	2.540759
0 days 00:00:12.340000	2.27263
0 days 00:00:12.350000	1.947052
0 days 00:00:12.360000	1.607325
0 days 00:00:12.370000	1.265433
0 days 00:00:12.380000	0.94029
0 days 00:00:12.390000	0.5675600000000001
0 days 00:00:12.400000	0.140998
0 days 00:00:12.410000	-0.323342
0 days 00:00:12.420000	-0.775972
0 days 00:00:12.430000	-1.24586
0 days 00:00:12.440000	-1.6388740000000002
0 days 00:00:12.450000	-1.854193
0 days 00:00:12.460000	-1.7966900000000001
0 days 00:00:12.470000	-1.49763
0 days 00:00:12.480000	-1.447073
0 days 00:00:12.490000	-0.783746
0 days 00:00:12.500000	-0.24912600000000001
0 days 00:00:12.510000	-0.5045810000000001
0 days 00:00:12.520000	-3.015981
0 days 00:00:12.530000	-3.115054
0 days 00:00:12.540000	-1.814918
0 days 00:00:12.550000	-1.7063169999999999
0 days 00:00:12.560000	-1.770975
0 days 00:00:12.570000	-1.359014
0 days 00:00:12.580000	-1.252063
0 days 00:00:12.590000	-1.4113200000000001
0 days 00:00:12.600000	-1.1000020000000001
0 days 00:00:12.610000	-0.37283499999999997
0 days 00:00:12.620000	-0.5605060000000001
0 days 00:00:12.630000	-0.371759
0 days 00:00:12.640000	-0.35425300000000004
0 days 00:00:12.650000	-0.289605
0 days 00:00:12.660000	-0.206146
0 days 00:00:12.670000	-0.17152799999999999
0 days 00:00:12.680000	-0.169486
0 days 00:00:12.690000	-0.15363800000000002
0 days 00:00:12.700000	-0.138256
0 days 00:00:12.710000	-0.13681300000000002
0 days 00:00:12.720000	-0.133621
0 days 00:00:12.730000	-0.158453
0 days 00:00:12.740000	-0.171657
0 days 00:00:12.750000	-0.191772
0 days 00:00:12.760000	-0.199769
0 days 00:00:12.770000	-0.19349
0 days 00:00:12.780000	-0.183139
0 days 00:00:12.790000	-0.145946
0 days 00:00:12.800000	-0.130591
0 days 00:00:12.810000	-0.10580999999999999
0 days 00:00:12.820000	-0.085488
0 days 00:00:12.830000	-0.068299
0 days 00:00:12.840000	-0.05874600000000001
0 days 00:00:12.850000	-0.042348000000000004
0 days 00:00:12.860000	-0.033591
0 days 00:00:12.870000	-0.021958000000000002
0 days 00:00:12.880000	-0.017672999999999998
0 days 00:00:12.890000	-0.006848999999999999
0 days 00:00:12.900000	0.0005
0 days 00:00:12.910000	0.009694
0 days 00:00:12.920000	0.016332
0 days 00:00:12.930000	0.028075
0 days 00:00:12.940000	0.032678
0 days 00:00:12.950000	0.048902999999999995
0 days 00:00:12.960000	0.048083999999999995
0 days 00:00:12.970000	0.06113
0 days 00:00:12.980000	0.072229
0 days 00:00:12.990000	0.074748
0 days 00:00:13	0.069832
0 days 00:00:13.010000	0.063791
0 days 00:00:13.020000	0.056767
0 days 00:00:13.030000	0.027608999999999998
0 days 00:00:13.040000	0.009071
0 days 00:00:13.050000	-0.005804
0 days 00:00:13.060000	-0.011512
0 days 00:00:13.070000	-0.020687
0 days 00:00:13.080000	-0.025096
0 days 00:00:13.090000	-0.028085000000000002
0 days 00:00:13.100000	-0.036782999999999996
0 days 00:00:13.110000	-0.047739
0 days 00:00:13.120000	-0.06535099999999999
0 days 00:00:13.130000	-0.097203
0 days 00:00:13.140000	-0.12388800000000001
0 days 00:00:13.150000	-0.172728
0 days 00:00:13.160000	-0.221379
0 days 00:00:13.170000	-0.303583
0 days 00:00:13.180000	-0.43389700000000003
0 days 00:00:13.190000	-0.635671
0 days 00:00:13.200000	-0.9453940000000001
0 days 00:00:13.210000	-1.45561
0 days 00:00:13.220000	-1.939757
0 days 00:00:13.230000	-2.4521439999999997
0 days 00:00:13.240000	-2.937924
0 days 00:00:13.250000	-3.328115
0 days 00:00:13.260000	-3.5699389999999998
0 days 00:00:13.270000	-3.6592089999999997
0 days 00:00:13.280000	-3.525285
0 days 00:00:13.290000	-3.2314700000000003
0 days 00:00:13.300000	-2.917773
0 days 00:00:13.310000	-2.5995
0 days 00:00:13.320000	-2.361758
0 days 00:00:13.330000	-1.8639330000000003
0 days 00:00:13.340000	-1.076554
0 days 00:00:13.350000	-0.41549200000000003
0 days 00:00:13.360000	0.354706
0 days 00:00:13.370000	0.9786309999999999
0 days 00:00:13.380000	1.328436
0 days 00:00:13.390000	1.6862560000000002
0 days 00:00:13.400000	2.143264
0 days 00:00:13.410000	2.5670759999999997
0 days 00:00:13.420000	2.9149950000000002
0 days 00:00:13.430000	3.2176560000000003
0 days 00:00:13.440000	3.4578019999999996
0 days 00:00:13.450000	3.621385
0 days 00:00:13.460000	3.7327559999999997
0 days 00:00:13.470000	3.823579
0 days 00:00:13.480000	3.8740769999999998
0 days 00:00:13.490000	3.871831
0 days 00:00:13.500000	3.796876
0 days 00:00:13.510000	3.634405
0 days 00:00:13.520000	3.32654
0 days 00:00:13.530000	2.936844
0 days 00:00:13.540000	2.689603
0 days 00:00:13.550000	2.532682
0 days 00:00:13.560000	2.2328349999999997
0 days 00:00:13.570000	1.7691569999999999
0 days 00:00:13.580000	1.238104
0 days 00:00:13.590000	0.7411840000000001
0 days 00:00:13.600000	0.370202
0 days 00:00:13.610000	0.089917
0 days 00:00:13.620000	-0.118628
0 days 00:00:13.630000	-0.319248
0 days 00:00:13.640000	-0.7209979999999999
0 days 00:00:13.650000	-1.260672
0 days 00:00:13.660000	-1.657454
0 days 00:00:13.670000	-1.915181
0 days 00:00:13.680000	-1.7283130000000002
0 days 00:00:13.690000	-1.665927
0 days 00:00:13.700000	-3.223378
0 days 00:00:13.710000	-3.5346889999999997
0 days 00:00:13.720000	1.2573809999999999
0 days 00:00:13.730000	-0.9149579999999999
0 days 00:00:13.740000	-0.125002
0 days 00:00:13.750000	-0.648526
0 days 00:00:13.760000	-0.202843
0 days 00:00:13.770000	-0.23850500000000002
0 days 00:00:13.780000	-0.14721099999999998
0 days 00:00:13.790000	-0.116498
0 days 00:00:13.800000	-0.10589000000000001
0 days 00:00:13.810000	-0.095675
0 days 00:00:13.820000	-0.08957899999999999
0 days 00:00:13.830000	-0.097484
0 days 00:00:13.840000	-0.089171
0 days 00:00:13.850000	-0.08467899999999999
0 days 00:00:13.860000	-0.082962
0 days 00:00:13.870000	-0.079714
0 days 00:00:13.880000	-0.07825700000000001
0 days 00:00:13.890000	-0.08029299999999999
0 days 00:00:13.900000	-0.068965
0 days 00:00:13.910000	-0.061021000000000006
0 days 00:00:13.920000	-0.044426
