# Supplementary material for: A topological data analysis-based method for gait signals with an application to the study of multiple sclerosis
Source: PLoS One. 2022 May 13;17(5):e0268475. doi: 10.1371/journal.pone.0268475 (PMC9106173; doi:10.1371/journal.pone.0268475)
Supplement: S1 Data — (ZIP) [file pone.0268475.s005.zip › PlosOneData/Pathological_subjects/MS_24]

	Gyr_Y
0 days 00:00:16.430000	-3.403289
0 days 00:00:16.440000	-4.472992
0 days 00:00:16.450000	-5.202011
0 days 00:00:16.460000	-6.119632
0 days 00:00:16.470000	-5.554981
0 days 00:00:16.480000	-3.822507
0 days 00:00:16.490000	-1.39638
0 days 00:00:16.500000	-0.630211
0 days 00:00:16.510000	-0.556962
0 days 00:00:16.520000	0.240605
0 days 00:00:16.530000	0.043855
0 days 00:00:16.540000	0.18851300000000001
0 days 00:00:16.550000	0.268435
0 days 00:00:16.560000	0.156523
0 days 00:00:16.570000	0.12549100000000002
0 days 00:00:16.580000	0.12278499999999999
0 days 00:00:16.590000	0.08177000000000001
0 days 00:00:16.600000	0.080303
0 days 00:00:16.610000	0.069751
0 days 00:00:16.620000	0.053763
0 days 00:00:16.630000	0.012385
0 days 00:00:16.640000	-0.024626
0 days 00:00:16.650000	-0.05872
0 days 00:00:16.660000	-0.057213
0 days 00:00:16.670000	-0.058947
0 days 00:00:16.680000	-0.056963
0 days 00:00:16.690000	-0.045849
0 days 00:00:16.700000	-0.026126
0 days 00:00:16.710000	-0.017092
0 days 00:00:16.720000	-0.00469
0 days 00:00:16.730000	0.002362
0 days 00:00:16.740000	0.004267
0 days 00:00:16.750000	-0.015588
0 days 00:00:16.760000	-0.040466
0 days 00:00:16.770000	-0.064059
0 days 00:00:16.780000	-0.089377
0 days 00:00:16.790000	-0.114407
0 days 00:00:16.800000	-0.138735
0 days 00:00:16.810000	-0.178171
0 days 00:00:16.820000	-0.221545
0 days 00:00:16.830000	-0.259777
0 days 00:00:16.840000	-0.319204
0 days 00:00:16.850000	-0.43553500000000006
0 days 00:00:16.860000	-0.609496
0 days 00:00:16.870000	-0.788284
0 days 00:00:16.880000	-0.963356
0 days 00:00:16.890000	-1.121877
0 days 00:00:16.900000	-1.273252
0 days 00:00:16.910000	-1.430241
0 days 00:00:16.920000	-1.638282
0 days 00:00:16.930000	-1.90245
0 days 00:00:16.940000	-2.179896
0 days 00:00:16.950000	-2.4692
0 days 00:00:16.960000	-2.8144400000000003
0 days 00:00:16.970000	-3.219847
0 days 00:00:16.980000	-3.693858
0 days 00:00:16.990000	-4.310823
0 days 00:00:17	-5.03851
0 days 00:00:17.010000	-5.840104
0 days 00:00:17.020000	-6.629432
0 days 00:00:17.030000	-7.22538
0 days 00:00:17.040000	-7.652080000000001
0 days 00:00:17.050000	-8.028635000000001
0 days 00:00:17.060000	-8.186855
0 days 00:00:17.070000	-8.037752000000001
0 days 00:00:17.080000	-7.835447
0 days 00:00:17.090000	-7.632561999999999
0 days 00:00:17.100000	-6.9175830000000005
0 days 00:00:17.110000	-6.239994
0 days 00:00:17.120000	-4.965509
0 days 00:00:17.130000	-3.880117
0 days 00:00:17.140000	0.654934
0 days 00:00:17.150000	3.064726
0 days 00:00:17.160000	2.9911380000000003
0 days 00:00:17.170000	2.512409
0 days 00:00:17.180000	2.503078
0 days 00:00:17.190000	3.118277
0 days 00:00:17.200000	3.68351
0 days 00:00:17.210000	4.044173000000001
0 days 00:00:17.220000	4.352791000000001
0 days 00:00:17.230000	4.678468
0 days 00:00:17.240000	5.014341
0 days 00:00:17.250000	5.340266000000001
0 days 00:00:17.260000	5.660598
0 days 00:00:17.270000	5.926936
0 days 00:00:17.280000	6.126089
0 days 00:00:17.290000	6.258198999999999
0 days 00:00:17.300000	6.343617
0 days 00:00:17.310000	6.3813889999999995
0 days 00:00:17.320000	6.38175
0 days 00:00:17.330000	6.3485
0 days 00:00:17.340000	6.31168
0 days 00:00:17.350000	6.259624
0 days 00:00:17.360000	6.146573
0 days 00:00:17.370000	5.996792
0 days 00:00:17.380000	5.897396
0 days 00:00:17.390000	5.929076
0 days 00:00:17.400000	5.937514
0 days 00:00:17.410000	5.796206
0 days 00:00:17.420000	5.532127
0 days 00:00:17.430000	4.998201
0 days 00:00:17.440000	4.307562
0 days 00:00:17.450000	3.505861
0 days 00:00:17.460000	2.631617
0 days 00:00:17.470000	1.735436
0 days 00:00:17.480000	0.684299
0 days 00:00:17.490000	-0.339524
0 days 00:00:17.500000	-1.264055
0 days 00:00:17.510000	-1.984073
0 days 00:00:17.520000	-2.331759
0 days 00:00:17.530000	-3.444671
0 days 00:00:17.540000	-4.616404
0 days 00:00:17.550000	-4.694289
0 days 00:00:17.560000	-5.473001999999999
0 days 00:00:17.570000	-6.149092
0 days 00:00:17.580000	-4.9803489999999995
0 days 00:00:17.590000	-3.208782
0 days 00:00:17.600000	-1.425576
0 days 00:00:17.610000	-0.662299
0 days 00:00:17.620000	-0.330353
0 days 00:00:17.630000	0.005573
0 days 00:00:17.640000	-0.046919999999999996
0 days 00:00:17.650000	0.14546900000000001
0 days 00:00:17.660000	0.177571
0 days 00:00:17.670000	0.13384400000000002
0 days 00:00:17.680000	0.137626
0 days 00:00:17.690000	0.110578
0 days 00:00:17.700000	0.09979099999999999
0 days 00:00:17.710000	0.107671
0 days 00:00:17.720000	0.095927
0 days 00:00:17.730000	0.052499000000000004
0 days 00:00:17.740000	0.022397
0 days 00:00:17.750000	0.0060409999999999995
0 days 00:00:17.760000	-0.022042
0 days 00:00:17.770000	-0.045426999999999995
0 days 00:00:17.780000	-0.04411
0 days 00:00:17.790000	-0.031869
0 days 00:00:17.800000	-0.026569
0 days 00:00:17.810000	-0.032773000000000004
0 days 00:00:17.820000	-0.043769999999999996
0 days 00:00:17.830000	-0.044893999999999996
0 days 00:00:17.840000	-0.044169
0 days 00:00:17.850000	-0.051427
0 days 00:00:17.860000	-0.058433000000000006
0 days 00:00:17.870000	-0.058575
0 days 00:00:17.880000	-0.024321000000000002
0 days 00:00:17.890000	-0.076176
0 days 00:00:17.900000	-0.09282
0 days 00:00:17.910000	-0.099611
0 days 00:00:17.920000	-0.121545
0 days 00:00:17.930000	-0.12495999999999999
0 days 00:00:17.940000	-0.14431300000000002
0 days 00:00:17.950000	-0.157246
0 days 00:00:17.960000	-0.184925
0 days 00:00:17.970000	-0.222189
0 days 00:00:17.980000	-0.283961
0 days 00:00:17.990000	-0.394517
0 days 00:00:18	-0.5296850000000001
0 days 00:00:18.010000	-0.669683
0 days 00:00:18.020000	-0.847476
0 days 00:00:18.030000	-1.084878
0 days 00:00:18.040000	-1.382284
0 days 00:00:18.050000	-1.676884
0 days 00:00:18.060000	-1.944948
0 days 00:00:18.070000	-2.226626
0 days 00:00:18.080000	-2.4659150000000003
0 days 00:00:18.090000	-2.7187200000000002
0 days 00:00:18.100000	-3.0227209999999998
0 days 00:00:18.110000	-3.3976949999999997
0 days 00:00:18.120000	-3.8586129999999996
0 days 00:00:18.130000	-4.386257
0 days 00:00:18.140000	-4.907001999999999
0 days 00:00:18.150000	-5.388922
0 days 00:00:18.160000	-6.046736
0 days 00:00:18.170000	-6.802935000000001
0 days 00:00:18.180000	-7.366142
0 days 00:00:18.190000	-7.894303999999999
0 days 00:00:18.200000	-8.139558000000001
0 days 00:00:18.210000	-8.209359
0 days 00:00:18.220000	-8.103373
0 days 00:00:18.230000	-7.899639
0 days 00:00:18.240000	-6.900312
0 days 00:00:18.250000	-6.227997
0 days 00:00:18.260000	-6.019753
0 days 00:00:18.270000	-4.9521809999999995
0 days 00:00:18.280000	-3.4999800000000003
0 days 00:00:18.290000	1.447868
0 days 00:00:18.300000	3.734422
0 days 00:00:18.310000	4.296098000000001
0 days 00:00:18.320000	4.377398
0 days 00:00:18.330000	4.474204
0 days 00:00:18.340000	4.7782540000000004
0 days 00:00:18.350000	5.149207
0 days 00:00:18.360000	5.422867
0 days 00:00:18.370000	5.649287999999999
0 days 00:00:18.380000	5.844051
0 days 00:00:18.390000	6.059223
0 days 00:00:18.400000	6.31245
0 days 00:00:18.410000	6.516732
0 days 00:00:18.420000	6.671086999999999
0 days 00:00:18.430000	6.764922
0 days 00:00:18.440000	6.7886869999999995
0 days 00:00:18.450000	6.790311
0 days 00:00:18.460000	6.7857460000000005
0 days 00:00:18.470000	6.7659970000000005
0 days 00:00:18.480000	6.688356
0 days 00:00:18.490000	6.572761999999999
0 days 00:00:18.500000	6.323171
0 days 00:00:18.510000	6.066322
0 days 00:00:18.520000	5.908372
0 days 00:00:18.530000	5.791117
0 days 00:00:18.540000	5.5873550000000005
0 days 00:00:18.550000	5.314471
0 days 00:00:18.560000	4.934377
0 days 00:00:18.570000	4.531732
0 days 00:00:18.580000	4.019629
0 days 00:00:18.590000	3.1781029999999997
0 days 00:00:18.600000	2.273948
0 days 00:00:18.610000	1.661187
0 days 00:00:18.620000	0.859883
0 days 00:00:18.630000	0.017803
0 days 00:00:18.640000	-0.9191299999999999
0 days 00:00:18.650000	-1.7508700000000001
0 days 00:00:18.660000	-2.3075740000000002
0 days 00:00:18.670000	-2.5894169999999996
0 days 00:00:18.680000	-2.805527
0 days 00:00:18.690000	-4.0705290000000005
0 days 00:00:18.700000	-4.859808999999999
0 days 00:00:18.710000	-5.990941
0 days 00:00:18.720000	-6.149406
0 days 00:00:18.730000	-5.081354
0 days 00:00:18.740000	-1.355996
0 days 00:00:18.750000	0.384251
0 days 00:00:18.760000	-0.42466099999999996
0 days 00:00:18.770000	0.021685
0 days 00:00:18.780000	-0.014697
0 days 00:00:18.790000	0.080453
0 days 00:00:18.800000	0.159277
0 days 00:00:18.810000	0.15854000000000001
0 days 00:00:18.820000	0.14927
0 days 00:00:18.830000	0.139275
0 days 00:00:18.840000	0.143848
0 days 00:00:18.850000	0.1678
0 days 00:00:18.860000	0.165301
0 days 00:00:18.870000	0.15065
0 days 00:00:18.880000	0.118873
0 days 00:00:18.890000	0.083575
0 days 00:00:18.900000	0.06900099999999999
0 days 00:00:18.910000	0.052142999999999995
0 days 00:00:18.920000	0.047882999999999995
0 days 00:00:18.930000	0.045607999999999996
0 days 00:00:18.940000	0.05126
0 days 00:00:18.950000	0.06286900000000001
0 days 00:00:18.960000	0.06776599999999999
0 days 00:00:18.970000	0.069244
0 days 00:00:18.980000	0.063169
0 days 00:00:18.990000	0.042162
0 days 00:00:19	0.020474000000000003
0 days 00:00:19.010000	-0.0039369999999999995
0 days 00:00:19.020000	-0.007379000000000001
0 days 00:00:19.030000	-0.017399
0 days 00:00:19.040000	-0.013519
0 days 00:00:19.050000	-0.013568
0 days 00:00:19.060000	-0.019583
0 days 00:00:19.070000	-0.037051
0 days 00:00:19.080000	-0.048382999999999995
0 days 00:00:19.090000	-0.068928
0 days 00:00:19.100000	-0.085
0 days 00:00:19.110000	-0.106832
0 days 00:00:19.120000	-0.120681
0 days 00:00:19.130000	-0.143429
0 days 00:00:19.140000	-0.169097
0 days 00:00:19.150000	-0.199483
0 days 00:00:19.160000	-0.25359699999999996
0 days 00:00:19.170000	-0.31911799999999996
0 days 00:00:19.180000	-0.46398599999999995
0 days 00:00:19.190000	-0.613707
0 days 00:00:19.200000	-0.758101
0 days 00:00:19.210000	-0.9387139999999999
0 days 00:00:19.220000	-1.158585
0 days 00:00:19.230000	-1.412351
0 days 00:00:19.240000	-1.703264
0 days 00:00:19.250000	-2.015636
0 days 00:00:19.260000	-2.3261369999999997
0 days 00:00:19.270000	-2.664246
0 days 00:00:19.280000	-3.104045
0 days 00:00:19.290000	-3.59039
0 days 00:00:19.300000	-4.184616
0 days 00:00:19.310000	-4.88999
0 days 00:00:19.320000	-5.582518
0 days 00:00:19.330000	-6.215768
0 days 00:00:19.340000	-6.718608000000001
0 days 00:00:19.350000	-7.086856
0 days 00:00:19.360000	-7.344589
0 days 00:00:19.370000	-7.4966029999999995
0 days 00:00:19.380000	-7.290361999999999
0 days 00:00:19.390000	-6.9239619999999995
0 days 00:00:19.400000	-6.684812
0 days 00:00:19.410000	-6.371208
0 days 00:00:19.420000	-5.710351999999999
0 days 00:00:19.430000	-4.407685
0 days 00:00:19.440000	-2.787264
