# Supplementary material for: A topological data analysis-based method for gait signals with an application to the study of multiple sclerosis
Source: PLoS One. 2022 May 13;17(5):e0268475. doi: 10.1371/journal.pone.0268475 (PMC9106173; doi:10.1371/journal.pone.0268475)
Supplement: S1 Data — (ZIP) [file pone.0268475.s005.zip › PlosOneData/Pathological_subjects/MS_282]

	Gyr_Y
0 days 00:00:09.420000	3.367164
0 days 00:00:09.430000	3.172632
0 days 00:00:09.440000	2.893952
0 days 00:00:09.450000	2.739806
0 days 00:00:09.460000	2.640965
0 days 00:00:09.470000	2.483523
0 days 00:00:09.480000	2.2904150000000003
0 days 00:00:09.490000	2.1275169999999997
0 days 00:00:09.500000	1.97735
0 days 00:00:09.510000	1.8033130000000002
0 days 00:00:09.520000	1.626447
0 days 00:00:09.530000	1.460413
0 days 00:00:09.540000	1.282669
0 days 00:00:09.550000	1.059811
0 days 00:00:09.560000	0.607961
0 days 00:00:09.570000	0.288383
0 days 00:00:09.580000	0.264142
0 days 00:00:09.590000	0.05655399999999999
0 days 00:00:09.600000	0.349668
0 days 00:00:09.610000	0.598444
0 days 00:00:09.620000	0.33628600000000003
0 days 00:00:09.630000	0.22665700000000003
0 days 00:00:09.640000	0.11778599999999999
0 days 00:00:09.650000	-0.099095
0 days 00:00:09.660000	-0.151866
0 days 00:00:09.670000	-0.10533699999999999
0 days 00:00:09.680000	-0.07897699999999999
0 days 00:00:09.690000	-0.050413
0 days 00:00:09.700000	-0.041041
0 days 00:00:09.710000	-0.033972
0 days 00:00:09.720000	-0.046044999999999996
0 days 00:00:09.730000	-0.07120900000000001
0 days 00:00:09.740000	-0.05739299999999999
0 days 00:00:09.750000	-0.060834000000000006
0 days 00:00:09.760000	-0.06829500000000001
0 days 00:00:09.770000	-0.046556
0 days 00:00:09.780000	-0.041463
0 days 00:00:09.790000	-0.035996
0 days 00:00:09.800000	-0.028669999999999998
0 days 00:00:09.810000	-0.013559
0 days 00:00:09.820000	-0.013080000000000001
0 days 00:00:09.830000	-0.003846
0 days 00:00:09.840000	-0.000331
0 days 00:00:09.850000	0.0026829999999999996
0 days 00:00:09.860000	0.001814
0 days 00:00:09.870000	0.006642
0 days 00:00:09.880000	0.006802
0 days 00:00:09.890000	0.012088
0 days 00:00:09.900000	0.014813999999999999
0 days 00:00:09.910000	0.013568
0 days 00:00:09.920000	0.020972
0 days 00:00:09.930000	0.027103
0 days 00:00:09.940000	0.030093
0 days 00:00:09.950000	0.029941000000000002
0 days 00:00:09.960000	0.029282
0 days 00:00:09.970000	0.029035000000000002
0 days 00:00:09.980000	0.030473
0 days 00:00:09.990000	0.0292
0 days 00:00:10	0.029723000000000003
0 days 00:00:10.010000	0.032603
0 days 00:00:10.020000	0.038055
0 days 00:00:10.030000	0.044292000000000005
0 days 00:00:10.040000	0.050792000000000004
0 days 00:00:10.050000	0.05703
0 days 00:00:10.060000	0.073771
0 days 00:00:10.070000	0.079861
0 days 00:00:10.080000	0.070894
0 days 00:00:10.090000	0.063636
0 days 00:00:10.100000	0.034754
0 days 00:00:10.110000	0.0038450000000000003
0 days 00:00:10.120000	-0.041373
0 days 00:00:10.130000	-0.089167
0 days 00:00:10.140000	-0.148749
0 days 00:00:10.150000	-0.24406999999999998
0 days 00:00:10.160000	-0.341437
0 days 00:00:10.170000	-0.45848900000000004
0 days 00:00:10.180000	-0.6307659999999999
0 days 00:00:10.190000	-0.876236
0 days 00:00:10.200000	-1.197414
0 days 00:00:10.210000	-1.608975
0 days 00:00:10.220000	-2.115088
0 days 00:00:10.230000	-2.7147259999999998
0 days 00:00:10.240000	-3.363714
0 days 00:00:10.250000	-4.007125
0 days 00:00:10.260000	-4.644746
0 days 00:00:10.270000	-5.215472
0 days 00:00:10.280000	-5.645654
0 days 00:00:10.290000	-5.786976999999999
0 days 00:00:10.300000	-5.676919
0 days 00:00:10.310000	-5.429494999999999
0 days 00:00:10.320000	-4.939529
0 days 00:00:10.330000	-4.469411
0 days 00:00:10.340000	-3.9994099999999997
0 days 00:00:10.350000	-3.5769230000000003
0 days 00:00:10.360000	-2.997448
0 days 00:00:10.370000	-1.946534
0 days 00:00:10.380000	-0.9924709999999999
0 days 00:00:10.390000	0.047008999999999995
0 days 00:00:10.400000	0.991906
0 days 00:00:10.410000	1.533617
0 days 00:00:10.420000	1.727373
0 days 00:00:10.430000	1.883382
0 days 00:00:10.440000	2.1219
0 days 00:00:10.450000	2.4317159999999998
0 days 00:00:10.460000	2.7761259999999996
0 days 00:00:10.470000	3.1124560000000003
0 days 00:00:10.480000	3.390171
0 days 00:00:10.490000	3.6200900000000003
0 days 00:00:10.500000	3.795637
0 days 00:00:10.510000	3.917653
0 days 00:00:10.520000	4.023343
0 days 00:00:10.530000	4.127975
0 days 00:00:10.540000	4.22511
0 days 00:00:10.550000	4.251207
0 days 00:00:10.560000	4.21976
0 days 00:00:10.570000	4.125729
0 days 00:00:10.580000	3.9867800000000004
0 days 00:00:10.590000	3.8234510000000004
0 days 00:00:10.600000	3.683614
0 days 00:00:10.610000	3.545818
0 days 00:00:10.620000	3.345823
0 days 00:00:10.630000	3.065456
0 days 00:00:10.640000	2.6739669999999998
0 days 00:00:10.650000	2.275091
0 days 00:00:10.660000	1.935012
0 days 00:00:10.670000	1.4460879999999998
0 days 00:00:10.680000	0.636555
0 days 00:00:10.690000	0.190058
0 days 00:00:10.700000	0.427439
0 days 00:00:10.710000	0.8699610000000001
0 days 00:00:10.720000	1.048282
0 days 00:00:10.730000	0.59945
0 days 00:00:10.740000	-0.252242
0 days 00:00:10.750000	-0.984216
0 days 00:00:10.760000	-1.234217
0 days 00:00:10.770000	-0.807638
0 days 00:00:10.780000	-0.824048
0 days 00:00:10.790000	-1.046834
0 days 00:00:10.800000	-1.6840709999999999
0 days 00:00:10.810000	-2.558677
0 days 00:00:10.820000	-2.561316
0 days 00:00:10.830000	-2.086096
0 days 00:00:10.840000	-1.799484
0 days 00:00:10.850000	-1.68317
0 days 00:00:10.860000	-1.027516
0 days 00:00:10.870000	0.645892
0 days 00:00:10.880000	-0.24743099999999998
0 days 00:00:10.890000	-0.296858
0 days 00:00:10.900000	-0.028225
0 days 00:00:10.910000	-0.004016
0 days 00:00:10.920000	-0.0061200000000000004
0 days 00:00:10.930000	-0.027632999999999998
0 days 00:00:10.940000	-0.004204
0 days 00:00:10.950000	0.021123
0 days 00:00:10.960000	0.01965
0 days 00:00:10.970000	0.005942
0 days 00:00:10.980000	0.002257
0 days 00:00:10.990000	-0.01729
0 days 00:00:11	-0.04716
0 days 00:00:11.010000	-0.053298000000000005
0 days 00:00:11.020000	-0.06783600000000001
0 days 00:00:11.030000	-0.088635
0 days 00:00:11.040000	-0.095467
0 days 00:00:11.050000	-0.10434500000000001
0 days 00:00:11.060000	-0.08969500000000001
0 days 00:00:11.070000	-0.0816
0 days 00:00:11.080000	-0.060558
0 days 00:00:11.090000	-0.03698
0 days 00:00:11.100000	-0.021572
0 days 00:00:11.110000	-0.016384
0 days 00:00:11.120000	-0.015641
0 days 00:00:11.130000	-0.015745
0 days 00:00:11.140000	-0.022591
0 days 00:00:11.150000	-0.016447
0 days 00:00:11.160000	-0.030773000000000002
0 days 00:00:11.170000	-0.031981
0 days 00:00:11.180000	-0.031282
0 days 00:00:11.190000	-0.025927
0 days 00:00:11.200000	-0.023563
0 days 00:00:11.210000	-0.019032
0 days 00:00:11.220000	-0.014159
0 days 00:00:11.230000	-0.009982
0 days 00:00:11.240000	-0.007490000000000001
0 days 00:00:11.250000	-0.007483
0 days 00:00:11.260000	0.002781
0 days 00:00:11.270000	0.005715
0 days 00:00:11.280000	0.007125
0 days 00:00:11.290000	0.003513
0 days 00:00:11.300000	-0.0058189999999999995
0 days 00:00:11.310000	-0.017179
0 days 00:00:11.320000	-0.021572
0 days 00:00:11.330000	-0.031996
0 days 00:00:11.340000	-0.039339
0 days 00:00:11.350000	-0.042917000000000004
0 days 00:00:11.360000	-0.045051999999999995
0 days 00:00:11.370000	-0.041637
0 days 00:00:11.380000	-0.037329
0 days 00:00:11.390000	-0.028792
0 days 00:00:11.400000	-0.015225
0 days 00:00:11.410000	-0.019487
0 days 00:00:11.420000	-0.026849
0 days 00:00:11.430000	-0.037016
0 days 00:00:11.440000	-0.04954
0 days 00:00:11.450000	-0.083496
0 days 00:00:11.460000	-0.11824000000000001
0 days 00:00:11.470000	-0.16443
0 days 00:00:11.480000	-0.239154
0 days 00:00:11.490000	-0.352515
0 days 00:00:11.500000	-0.532738
0 days 00:00:11.510000	-0.823635
0 days 00:00:11.520000	-1.263981
0 days 00:00:11.530000	-1.813072
0 days 00:00:11.540000	-2.3679080000000003
0 days 00:00:11.550000	-2.958829
0 days 00:00:11.560000	-3.49945
0 days 00:00:11.570000	-4.0076410000000005
0 days 00:00:11.580000	-4.328444
0 days 00:00:11.590000	-4.529824
0 days 00:00:11.600000	-4.654922
0 days 00:00:11.610000	-4.7543120000000005
0 days 00:00:11.620000	-4.731884
0 days 00:00:11.630000	-4.609373000000001
0 days 00:00:11.640000	-4.304174
0 days 00:00:11.650000	-3.9755730000000002
0 days 00:00:11.660000	-3.6859559999999996
0 days 00:00:11.670000	-3.3987800000000004
0 days 00:00:11.680000	-3.121509
0 days 00:00:11.690000	-2.867005
0 days 00:00:11.700000	-2.5775240000000004
0 days 00:00:11.710000	-2.214435
0 days 00:00:11.720000	-1.84175
0 days 00:00:11.730000	-1.277404
0 days 00:00:11.740000	-0.613471
0 days 00:00:11.750000	0.099923
0 days 00:00:11.760000	0.615901
0 days 00:00:11.770000	1.010238
0 days 00:00:11.780000	1.1478549999999998
0 days 00:00:11.790000	1.314327
0 days 00:00:11.800000	1.595223
0 days 00:00:11.810000	1.983585
0 days 00:00:11.820000	2.424122
0 days 00:00:11.830000	2.821042
0 days 00:00:11.840000	3.135702
0 days 00:00:11.850000	3.360379
0 days 00:00:11.860000	3.5091160000000006
0 days 00:00:11.870000	3.6074660000000005
0 days 00:00:11.880000	3.709771
0 days 00:00:11.890000	3.839389
0 days 00:00:11.900000	3.9491910000000003
0 days 00:00:11.910000	3.982706
0 days 00:00:11.920000	3.92668
0 days 00:00:11.930000	3.803497
0 days 00:00:11.940000	3.677767
0 days 00:00:11.950000	3.515175
0 days 00:00:11.960000	3.3982010000000002
0 days 00:00:11.970000	3.2881199999999997
0 days 00:00:11.980000	3.1432900000000004
0 days 00:00:11.990000	2.952666
0 days 00:00:12	2.76163
0 days 00:00:12.010000	2.434009
0 days 00:00:12.020000	1.6670220000000002
0 days 00:00:12.030000	0.939738
0 days 00:00:12.040000	0.611351
0 days 00:00:12.050000	0.196652
0 days 00:00:12.060000	-0.18213900000000002
0 days 00:00:12.070000	-0.476894
0 days 00:00:12.080000	-0.68929
0 days 00:00:12.090000	-0.814809
0 days 00:00:12.100000	-0.670342
0 days 00:00:12.110000	-0.214475
0 days 00:00:12.120000	0.138291
0 days 00:00:12.130000	-0.163437
0 days 00:00:12.140000	-0.7716649999999999
0 days 00:00:12.150000	-0.937075
0 days 00:00:12.160000	0.340343
0 days 00:00:12.170000	-0.02561
0 days 00:00:12.180000	-0.269878
0 days 00:00:12.190000	-0.14920899999999998
0 days 00:00:12.200000	-0.145273
0 days 00:00:12.210000	-0.09752899999999999
0 days 00:00:12.220000	-0.10522100000000001
0 days 00:00:12.230000	-0.092761
0 days 00:00:12.240000	-0.073684
0 days 00:00:12.250000	-0.065923
0 days 00:00:12.260000	-0.084686
0 days 00:00:12.270000	-0.124278
0 days 00:00:12.280000	-0.126288
0 days 00:00:12.290000	-0.123102
0 days 00:00:12.300000	-0.10484
0 days 00:00:12.310000	-0.073145
0 days 00:00:12.320000	-0.050166
0 days 00:00:12.330000	-0.02762
0 days 00:00:12.340000	-0.01781
0 days 00:00:12.350000	-0.010776
0 days 00:00:12.360000	-0.00445
0 days 00:00:12.370000	-0.001441
0 days 00:00:12.380000	-0.002986
0 days 00:00:12.390000	-0.005457
0 days 00:00:12.400000	-0.011561
0 days 00:00:12.410000	-0.009198999999999999
0 days 00:00:12.420000	-0.0041659999999999996
0 days 00:00:12.430000	0.0021579999999999998
0 days 00:00:12.440000	0.004105
0 days 00:00:12.450000	0.006774
0 days 00:00:12.460000	0.013557
0 days 00:00:12.470000	0.009323999999999999
0 days 00:00:12.480000	0.009963
0 days 00:00:12.490000	0.010303
0 days 00:00:12.500000	0.011844
0 days 00:00:12.510000	0.032266
0 days 00:00:12.520000	0.009422
0 days 00:00:12.530000	0.006451999999999999
0 days 00:00:12.540000	0.027347000000000003
0 days 00:00:12.550000	0.013521
0 days 00:00:12.560000	0.017214
0 days 00:00:12.570000	0.010785
0 days 00:00:12.580000	0.011819
0 days 00:00:12.590000	0.006106
0 days 00:00:12.600000	0.019862
0 days 00:00:12.610000	0.015512999999999999
0 days 00:00:12.620000	0.018293
0 days 00:00:12.630000	0.019078
0 days 00:00:12.640000	0.015330000000000002
0 days 00:00:12.650000	0.006682
0 days 00:00:12.660000	-0.009492
0 days 00:00:12.670000	-0.027246
0 days 00:00:12.680000	-0.04948
0 days 00:00:12.690000	-0.073136
0 days 00:00:12.700000	-0.088101
0 days 00:00:12.710000	-0.10217899999999999
0 days 00:00:12.720000	-0.120529
0 days 00:00:12.730000	-0.144878
0 days 00:00:12.740000	-0.19308599999999998
0 days 00:00:12.750000	-0.27860100000000004
0 days 00:00:12.760000	-0.39881
0 days 00:00:12.770000	-0.622831
0 days 00:00:12.780000	-0.949151
0 days 00:00:12.790000	-1.364914
0 days 00:00:12.800000	-1.7914919999999999
0 days 00:00:12.810000	-2.157363
0 days 00:00:12.820000	-2.562662
0 days 00:00:12.830000	-2.949091
0 days 00:00:12.840000	-3.264684
0 days 00:00:12.850000	-3.52317
0 days 00:00:12.860000	-3.683
0 days 00:00:12.870000	-3.7472300000000005
0 days 00:00:12.880000	-3.740306
0 days 00:00:12.890000	-3.5801550000000004
0 days 00:00:12.900000	-3.371633
0 days 00:00:12.910000	-3.2310060000000003
0 days 00:00:12.920000	-3.028411
0 days 00:00:12.930000	-2.7783349999999998
0 days 00:00:12.940000	-2.4221369999999998
0 days 00:00:12.950000	-1.945085
0 days 00:00:12.960000	-1.453589
0 days 00:00:12.970000	-0.984291
0 days 00:00:12.980000	-0.5456340000000001
0 days 00:00:12.990000	-0.104903
0 days 00:00:13	0.35483000000000003
0 days 00:00:13.010000	0.863025
0 days 00:00:13.020000	1.257234
0 days 00:00:13.030000	1.558682
0 days 00:00:13.040000	1.773275
0 days 00:00:13.050000	1.94547
0 days 00:00:13.060000	2.109657
0 days 00:00:13.070000	2.265307
0 days 00:00:13.080000	2.420285
0 days 00:00:13.090000	2.5449580000000003
0 days 00:00:13.100000	2.64335
0 days 00:00:13.110000	2.68866
0 days 00:00:13.120000	2.696991
0 days 00:00:13.130000	2.6800040000000003
0 days 00:00:13.140000	2.664241
0 days 00:00:13.150000	2.644393
0 days 00:00:13.160000	2.620039
0 days 00:00:13.170000	2.572132
0 days 00:00:13.180000	2.4951790000000003
0 days 00:00:13.190000	2.407982
0 days 00:00:13.200000	2.31315
0 days 00:00:13.210000	2.221914
0 days 00:00:13.220000	2.127141
0 days 00:00:13.230000	2.006789
0 days 00:00:13.240000	1.876807
0 days 00:00:13.250000	1.724506
0 days 00:00:13.260000	1.570481
0 days 00:00:13.270000	1.418415
0 days 00:00:13.280000	1.254856
0 days 00:00:13.290000	1.073941
0 days 00:00:13.300000	0.8927700000000001
0 days 00:00:13.310000	0.729437
0 days 00:00:13.320000	0.6450779999999999
0 days 00:00:13.330000	0.620474
0 days 00:00:13.340000	0.601575
0 days 00:00:13.350000	0.486649
0 days 00:00:13.360000	0.38397800000000004
0 days 00:00:13.370000	0.366439
0 days 00:00:13.380000	0.35654
0 days 00:00:13.390000	0.313691
0 days 00:00:13.400000	0.11287
0 days 00:00:13.410000	-0.177174
0 days 00:00:13.420000	-0.46929399999999993
0 days 00:00:13.430000	-0.544888
0 days 00:00:13.440000	-0.460937
0 days 00:00:13.450000	-0.628518
0 days 00:00:13.460000	-1.201919
0 days 00:00:13.470000	-2.049466
0 days 00:00:13.480000	-2.618651
0 days 00:00:13.490000	-1.9490740000000002
0 days 00:00:13.500000	0.393415
0 days 00:00:13.510000	0.304419
0 days 00:00:13.520000	-0.785629
0 days 00:00:13.530000	-0.257383
0 days 00:00:13.540000	-0.139888
0 days 00:00:13.550000	-0.05135599999999999
0 days 00:00:13.560000	-0.092364
0 days 00:00:13.570000	-0.110051
0 days 00:00:13.580000	-0.076826
0 days 00:00:13.590000	-0.086154
0 days 00:00:13.600000	-0.100373
0 days 00:00:13.610000	-0.11093399999999999
0 days 00:00:13.620000	-0.11738599999999999
0 days 00:00:13.630000	-0.102199
0 days 00:00:13.640000	-0.104682
0 days 00:00:13.650000	-0.09934
0 days 00:00:13.660000	-0.096725
0 days 00:00:13.670000	-0.093989
0 days 00:00:13.680000	-0.090128
0 days 00:00:13.690000	-0.077113
0 days 00:00:13.700000	-0.048052
0 days 00:00:13.710000	-0.021219
0 days 00:00:13.720000	-0.003283
0 days 00:00:13.730000	0.007888
0 days 00:00:13.740000	0.014180000000000002
0 days 00:00:13.750000	0.021513
0 days 00:00:13.760000	0.018115
0 days 00:00:13.770000	0.017077000000000002
0 days 00:00:13.780000	0.011319
0 days 00:00:13.790000	-0.0015949999999999998
0 days 00:00:13.800000	0.007147
0 days 00:00:13.810000	4.6e-05
0 days 00:00:13.820000	-0.00584
0 days 00:00:13.830000	-0.00944
0 days 00:00:13.840000	-0.002924
0 days 00:00:13.850000	0.0037619999999999997
0 days 00:00:13.860000	0.014484
0 days 00:00:13.870000	0.018017
0 days 00:00:13.880000	0.019627000000000002
0 days 00:00:13.890000	0.021966
0 days 00:00:13.900000	0.026438999999999997
0 days 00:00:13.910000	0.035696
0 days 00:00:13.920000	0.037188
0 days 00:00:13.930000	0.034878
0 days 00:00:13.940000	0.023735
0 days 00:00:13.950000	0.019998
0 days 00:00:13.960000	0.012348999999999999
0 days 00:00:13.970000	0.003145
0 days 00:00:13.980000	-0.007857
0 days 00:00:13.990000	-0.020643
0 days 00:00:14	-0.026391
0 days 00:00:14.010000	-0.031689
0 days 00:00:14.020000	-0.033685
0 days 00:00:14.030000	-0.035011
0 days 00:00:14.040000	-0.042352
0 days 00:00:14.050000	-0.05298200000000001
0 days 00:00:14.060000	-0.057896
0 days 00:00:14.070000	-0.06617999999999999
0 days 00:00:14.080000	-0.084106
0 days 00:00:14.090000	-0.092164
0 days 00:00:14.100000	-0.108146
0 days 00:00:14.110000	-0.129954
0 days 00:00:14.120000	-0.157389
0 days 00:00:14.130000	-0.203337
0 days 00:00:14.140000	-0.284346
0 days 00:00:14.150000	-0.405656
0 days 00:00:14.160000	-0.526672
0 days 00:00:14.170000	-0.629467
0 days 00:00:14.180000	-0.728366
0 days 00:00:14.190000	-0.835987
0 days 00:00:14.200000	-0.945508
0 days 00:00:14.210000	-1.071351
0 days 00:00:14.220000	-1.204469
0 days 00:00:14.230000	-1.383332
0 days 00:00:14.240000	-1.560084
0 days 00:00:14.250000	-1.773582
0 days 00:00:14.260000	-2.001105
0 days 00:00:14.270000	-2.2827900000000003
0 days 00:00:14.280000	-2.5998919999999996
0 days 00:00:14.290000	-2.95338
0 days 00:00:14.300000	-3.290117
0 days 00:00:14.310000	-3.556712
0 days 00:00:14.320000	-3.829819
0 days 00:00:14.330000	-3.993958
0 days 00:00:14.340000	-4.016363
0 days 00:00:14.350000	-3.8836760000000004
0 days 00:00:14.360000	-3.713379
0 days 00:00:14.370000	-3.561428
0 days 00:00:14.380000	-3.3910139999999998
0 days 00:00:14.390000	-3.194946
0 days 00:00:14.400000	-2.972899
0 days 00:00:14.410000	-2.7785740000000003
0 days 00:00:14.420000	-2.585756
0 days 00:00:14.430000	-2.355731
0 days 00:00:14.440000	-1.981143
0 days 00:00:14.450000	-1.354279
0 days 00:00:14.460000	-0.5591
0 days 00:00:14.470000	0.20308800000000002
0 days 00:00:14.480000	0.914063
0 days 00:00:14.490000	1.3624290000000001
0 days 00:00:14.500000	1.614665
0 days 00:00:14.510000	1.81594
0 days 00:00:14.520000	1.990144
0 days 00:00:14.530000	2.261087
0 days 00:00:14.540000	2.563932
0 days 00:00:14.550000	2.828061
0 days 00:00:14.560000	3.0449669999999998
0 days 00:00:14.570000	3.1991669999999996
0 days 00:00:14.580000	3.3067660000000005
0 days 00:00:14.590000	3.3786680000000002
0 days 00:00:14.600000	3.399685
0 days 00:00:14.610000	3.389036
0 days 00:00:14.620000	3.3749029999999998
0 days 00:00:14.630000	3.355488
0 days 00:00:14.640000	3.3344419999999997
0 days 00:00:14.650000	3.291633
0 days 00:00:14.660000	3.231976
0 days 00:00:14.670000	3.156086
0 days 00:00:14.680000	3.088335
0 days 00:00:14.690000	3.019422
0 days 00:00:14.700000	2.96181
0 days 00:00:14.710000	2.899896
0 days 00:00:14.720000	2.862458
0 days 00:00:14.730000	2.8321490000000002
0 days 00:00:14.740000	2.7606919999999997
0 days 00:00:14.750000	2.57039
0 days 00:00:14.760000	2.087786
0 days 00:00:14.770000	0.7770819999999999
0 days 00:00:14.780000	0.033157
0 days 00:00:14.790000	-0.442705
0 days 00:00:14.800000	-0.381375
0 days 00:00:14.810000	0.003583
0 days 00:00:14.820000	0.36814600000000003
0 days 00:00:14.830000	0.518913
0 days 00:00:14.840000	0.50016
0 days 00:00:14.850000	0.33667600000000003
0 days 00:00:14.860000	0.021214
0 days 00:00:14.870000	-0.402904
0 days 00:00:14.880000	-0.837626
0 days 00:00:14.890000	-1.218116
0 days 00:00:14.900000	-1.548265
0 days 00:00:14.910000	-1.860266
0 days 00:00:14.920000	-2.0180860000000003
0 days 00:00:14.930000	-1.127761
0 days 00:00:14.940000	0.115498
0 days 00:00:14.950000	0.766976
0 days 00:00:14.960000	-0.606358
0 days 00:00:14.970000	-0.089973
0 days 00:00:14.980000	0.40015
0 days 00:00:14.990000	-0.305054
0 days 00:00:15	-0.072575
0 days 00:00:15.010000	-0.105644
0 days 00:00:15.020000	-0.046741000000000005
0 days 00:00:15.030000	-0.017453
0 days 00:00:15.040000	0.018887
0 days 00:00:15.050000	0.06667999999999999
0 days 00:00:15.060000	0.10761099999999998
0 days 00:00:15.070000	0.112543
0 days 00:00:15.080000	0.099188
0 days 00:00:15.090000	0.10646900000000001
0 days 00:00:15.100000	0.060863
0 days 00:00:15.110000	0.039324
0 days 00:00:15.120000	0.015178
0 days 00:00:15.130000	0.032373
0 days 00:00:15.140000	0.018686
0 days 00:00:15.150000	0.027127
0 days 00:00:15.160000	0.017041999999999998
0 days 00:00:15.170000	0.016875
0 days 00:00:15.180000	0.005372999999999999
0 days 00:00:15.190000	-0.01098
0 days 00:00:15.200000	-0.024137
0 days 00:00:15.210000	-0.033269
0 days 00:00:15.220000	-0.032354
0 days 00:00:15.230000	-0.027063999999999998
0 days 00:00:15.240000	-0.009026000000000001
0 days 00:00:15.250000	0.028657
0 days 00:00:15.260000	0.022265
0 days 00:00:15.270000	0.034076999999999996
0 days 00:00:15.280000	0.057088
0 days 00:00:15.290000	0.06909900000000001
0 days 00:00:15.300000	0.072075
0 days 00:00:15.310000	0.07113799999999999
0 days 00:00:15.320000	0.07107000000000001
0 days 00:00:15.330000	0.07881200000000001
0 days 00:00:15.340000	0.076441
0 days 00:00:15.350000	0.077305
0 days 00:00:15.360000	0.08190499999999999
0 days 00:00:15.370000	0.073821
0 days 00:00:15.380000	0.06375800000000001
0 days 00:00:15.390000	0.047070999999999995
0 days 00:00:15.400000	0.030872000000000004
0 days 00:00:15.410000	0.013999000000000001
0 days 00:00:15.420000	-0.014001
0 days 00:00:15.430000	-0.054185000000000004
0 days 00:00:15.440000	-0.102546
0 days 00:00:15.450000	-0.145707
0 days 00:00:15.460000	-0.20239000000000001
0 days 00:00:15.470000	-0.279727
0 days 00:00:15.480000	-0.376192
0 days 00:00:15.490000	-0.517484
0 days 00:00:15.500000	-0.704076
0 days 00:00:15.510000	-1.004934
0 days 00:00:15.520000	-1.363637
0 days 00:00:15.530000	-1.778904
0 days 00:00:15.540000	-2.191815
0 days 00:00:15.550000	-2.547319
0 days 00:00:15.560000	-2.8628310000000003
0 days 00:00:15.570000	-3.156001
0 days 00:00:15.580000	-3.446617
0 days 00:00:15.590000	-3.692554
0 days 00:00:15.600000	-3.9859160000000005
0 days 00:00:15.610000	-4.47485
0 days 00:00:15.620000	-4.81502
0 days 00:00:15.630000	-4.946063
0 days 00:00:15.640000	-4.866091
0 days 00:00:15.650000	-4.552683999999999
0 days 00:00:15.660000	-4.223464
0 days 00:00:15.670000	-3.8744669999999997
0 days 00:00:15.680000	-3.585618
0 days 00:00:15.690000	-3.328414
0 days 00:00:15.700000	-3.025794
0 days 00:00:15.710000	-2.773558
0 days 00:00:15.720000	-2.366609
0 days 00:00:15.730000	-1.6152309999999999
0 days 00:00:15.740000	-0.692058
0 days 00:00:15.750000	0.129715
0 days 00:00:15.760000	0.797227
0 days 00:00:15.770000	1.1729559999999999
0 days 00:00:15.780000	1.4036629999999999
0 days 00:00:15.790000	1.6259370000000002
0 days 00:00:15.800000	1.913903
0 days 00:00:15.810000	2.2541450000000003
0 days 00:00:15.820000	2.621785
0 days 00:00:15.830000	2.942701
0 days 00:00:15.840000	3.186713
0 days 00:00:15.850000	3.3658269999999995
0 days 00:00:15.860000	3.477928
0 days 00:00:15.870000	3.535557
0 days 00:00:15.880000	3.553695
0 days 00:00:15.890000	3.5582059999999998
0 days 00:00:15.900000	3.551461
0 days 00:00:15.910000	3.516035
0 days 00:00:15.920000	3.411602
0 days 00:00:15.930000	3.296699
0 days 00:00:15.940000	3.0752479999999998
0 days 00:00:15.950000	2.8849810000000002
0 days 00:00:15.960000	2.729436
0 days 00:00:15.970000	2.592002
0 days 00:00:15.980000	2.47898
0 days 00:00:15.990000	2.413201
0 days 00:00:16	2.3498759999999996
0 days 00:00:16.010000	2.264455
0 days 00:00:16.020000	2.10196
0 days 00:00:16.030000	1.8526049999999998
0 days 00:00:16.040000	1.522731
0 days 00:00:16.050000	1.172277
0 days 00:00:16.060000	0.831993
0 days 00:00:16.070000	0.289825
0 days 00:00:16.080000	-0.106171
0 days 00:00:16.090000	-0.179061
0 days 00:00:16.100000	-0.06396900000000001
0 days 00:00:16.110000	0.06314299999999999
0 days 00:00:16.120000	0.125815
0 days 00:00:16.130000	0.031576
0 days 00:00:16.140000	-0.124247
0 days 00:00:16.150000	-0.239817
0 days 00:00:16.160000	-0.287083
0 days 00:00:16.170000	-0.130434
0 days 00:00:16.180000	-0.24778000000000003
0 days 00:00:16.190000	-0.301359
0 days 00:00:16.200000	-0.000932
0 days 00:00:16.210000	0.280466
0 days 00:00:16.220000	0.155128
0 days 00:00:16.230000	-0.16611900000000002
0 days 00:00:16.240000	-0.11806199999999999
0 days 00:00:16.250000	0.006808
0 days 00:00:16.260000	0.018803999999999998
0 days 00:00:16.270000	0.045697
0 days 00:00:16.280000	0.053848
0 days 00:00:16.290000	0.067005
0 days 00:00:16.300000	0.057099000000000004
0 days 00:00:16.310000	0.056595000000000006
0 days 00:00:16.320000	0.044255
0 days 00:00:16.330000	0.007197
0 days 00:00:16.340000	-0.008314
0 days 00:00:16.350000	-0.017911
0 days 00:00:16.360000	-0.040106
0 days 00:00:16.370000	-0.060192999999999997
0 days 00:00:16.380000	-0.059891999999999994
0 days 00:00:16.390000	-0.075134
0 days 00:00:16.400000	-0.08288
0 days 00:00:16.410000	-0.073821
0 days 00:00:16.420000	-0.07535399999999999
0 days 00:00:16.430000	-0.073371
0 days 00:00:16.440000	-0.058602
0 days 00:00:16.450000	-0.051684
0 days 00:00:16.460000	-0.050247
0 days 00:00:16.470000	-0.04807
0 days 00:00:16.480000	-0.041694999999999996
0 days 00:00:16.490000	-0.041025
0 days 00:00:16.500000	-0.040064999999999996
0 days 00:00:16.510000	-0.045501
0 days 00:00:16.520000	-0.042636
0 days 00:00:16.530000	-0.053416
0 days 00:00:16.540000	-0.052786
0 days 00:00:16.550000	-0.042942
0 days 00:00:16.560000	-0.053826
0 days 00:00:16.570000	-0.0432
0 days 00:00:16.580000	-0.047678
0 days 00:00:16.590000	-0.045252
0 days 00:00:16.600000	-0.04369
0 days 00:00:16.610000	-0.046757
0 days 00:00:16.620000	-0.052502
0 days 00:00:16.630000	-0.059944000000000004
0 days 00:00:16.640000	-0.060124000000000004
0 days 00:00:16.650000	-0.059368
0 days 00:00:16.660000	-0.066665
0 days 00:00:16.670000	-0.073072
0 days 00:00:16.680000	-0.085212
0 days 00:00:16.690000	-0.123866
0 days 00:00:16.700000	-0.171558
0 days 00:00:16.710000	-0.22478800000000002
0 days 00:00:16.720000	-0.29378200000000004
0 days 00:00:16.730000	-0.370893
0 days 00:00:16.740000	-0.46583100000000005
0 days 00:00:16.750000	-0.5978939999999999
0 days 00:00:16.760000	-0.764616
0 days 00:00:16.770000	-1.002742
0 days 00:00:16.780000	-1.2676969999999999
0 days 00:00:16.790000	-1.595198
0 days 00:00:16.800000	-1.9809860000000001
0 days 00:00:16.810000	-2.445021
0 days 00:00:16.820000	-2.9735560000000003
0 days 00:00:16.830000	-3.52109
0 days 00:00:16.840000	-3.997985
0 days 00:00:16.850000	-4.442480000000001
0 days 00:00:16.860000	-4.901399
0 days 00:00:16.870000	-5.2079949999999995
0 days 00:00:16.880000	-5.274692
0 days 00:00:16.890000	-5.142367
0 days 00:00:16.900000	-4.901025
0 days 00:00:16.910000	-4.6547279999999995
0 days 00:00:16.920000	-4.484736
0 days 00:00:16.930000	-4.228267
0 days 00:00:16.940000	-3.914297
0 days 00:00:16.950000	-3.57093
0 days 00:00:16.960000	-3.175836
0 days 00:00:16.970000	-2.8620200000000002
0 days 00:00:16.980000	-2.55978
0 days 00:00:16.990000	-2.170444
0 days 00:00:17	-1.321804
0 days 00:00:17.010000	-0.002712
0 days 00:00:17.020000	1.211287
0 days 00:00:17.030000	1.711903
0 days 00:00:17.040000	1.890111
0 days 00:00:17.050000	2.086027
0 days 00:00:17.060000	2.4652979999999998
0 days 00:00:17.070000	2.9500349999999997
0 days 00:00:17.080000	3.446078
0 days 00:00:17.090000	3.898542
0 days 00:00:17.100000	4.190078
0 days 00:00:17.110000	4.326217
0 days 00:00:17.120000	4.346707
0 days 00:00:17.130000	4.293278
0 days 00:00:17.140000	4.167322
0 days 00:00:17.150000	4.019825
0 days 00:00:17.160000	3.884326
0 days 00:00:17.170000	3.783955
0 days 00:00:17.180000	3.7306190000000004
0 days 00:00:17.190000	3.7211239999999997
0 days 00:00:17.200000	3.704537
0 days 00:00:17.210000	3.6450440000000004
0 days 00:00:17.220000	3.5534260000000004
0 days 00:00:17.230000	3.4799910000000005
0 days 00:00:17.240000	3.3761099999999997
0 days 00:00:17.250000	3.3361080000000003
0 days 00:00:17.260000	3.605404
0 days 00:00:17.270000	1.987161
0 days 00:00:17.280000	-0.386804
0 days 00:00:17.290000	-0.6959930000000001
0 days 00:00:17.300000	0.7460220000000001
0 days 00:00:17.310000	0.517903
0 days 00:00:17.320000	-0.015119
0 days 00:00:17.330000	-0.017830000000000002
0 days 00:00:17.340000	0.297836
0 days 00:00:17.350000	-0.400608
0 days 00:00:17.360000	0.078479
0 days 00:00:17.370000	-0.038747000000000004
0 days 00:00:17.380000	-0.14396199999999998
0 days 00:00:17.390000	-0.126576
0 days 00:00:17.400000	-0.072902
0 days 00:00:17.410000	-0.061582000000000005
0 days 00:00:17.420000	-0.060905999999999995
0 days 00:00:17.430000	-0.054252999999999996
0 days 00:00:17.440000	-0.095217
0 days 00:00:17.450000	-0.09971000000000001
0 days 00:00:17.460000	-0.075601
0 days 00:00:17.470000	-0.058235
0 days 00:00:17.480000	-0.020908000000000003
0 days 00:00:17.490000	-0.0010539999999999998
0 days 00:00:17.500000	0.008959
0 days 00:00:17.510000	0.024237
0 days 00:00:17.520000	0.030672
0 days 00:00:17.530000	0.0342
0 days 00:00:17.540000	0.03757
0 days 00:00:17.550000	0.041824
0 days 00:00:17.560000	0.037263
0 days 00:00:17.570000	0.03755
0 days 00:00:17.580000	0.024539
0 days 00:00:17.590000	0.018808000000000002
0 days 00:00:17.600000	0.016248
0 days 00:00:17.610000	0.007272
0 days 00:00:17.620000	0.0044009999999999995
0 days 00:00:17.630000	-0.006464
0 days 00:00:17.640000	-0.0023
0 days 00:00:17.650000	-0.004519
0 days 00:00:17.660000	-0.002646
0 days 00:00:17.670000	-0.004409000000000001
0 days 00:00:17.680000	-0.0034289999999999998
0 days 00:00:17.690000	-0.009762999999999999
0 days 00:00:17.700000	-0.0167
0 days 00:00:17.710000	-0.025335
0 days 00:00:17.720000	-0.022431
0 days 00:00:17.730000	-0.004024
0 days 00:00:17.740000	-0.024262
0 days 00:00:17.750000	-0.012752
0 days 00:00:17.760000	-0.018014
0 days 00:00:17.770000	-0.019701
0 days 00:00:17.780000	-0.021622
0 days 00:00:17.790000	-0.031408
0 days 00:00:17.800000	-0.034892
0 days 00:00:17.810000	-0.047036
0 days 00:00:17.820000	-0.062985
0 days 00:00:17.830000	-0.079479
0 days 00:00:17.840000	-0.101609
0 days 00:00:17.850000	-0.12603399999999998
0 days 00:00:17.860000	-0.15478599999999998
0 days 00:00:17.870000	-0.199098
0 days 00:00:17.880000	-0.24948299999999998
0 days 00:00:17.890000	-0.28936300000000004
0 days 00:00:17.900000	-0.339196
0 days 00:00:17.910000	-0.40666599999999997
0 days 00:00:17.920000	-0.49695900000000004
0 days 00:00:17.930000	-0.64913
0 days 00:00:17.940000	-0.881017
0 days 00:00:17.950000	-1.098614
0 days 00:00:17.960000	-1.372379
0 days 00:00:17.970000	-1.643344
0 days 00:00:17.980000	-1.936922
0 days 00:00:17.990000	-2.210315
0 days 00:00:18	-2.48381
0 days 00:00:18.010000	-2.799511
0 days 00:00:18.020000	-3.093768
0 days 00:00:18.030000	-3.3238980000000002
0 days 00:00:18.040000	-3.566718
0 days 00:00:18.050000	-3.7221330000000004
0 days 00:00:18.060000	-3.775845
0 days 00:00:18.070000	-3.7528599999999996
0 days 00:00:18.080000	-3.6231839999999997
0 days 00:00:18.090000	-3.500325
0 days 00:00:18.100000	-3.371453
0 days 00:00:18.110000	-3.214958
0 days 00:00:18.120000	-3.053811
0 days 00:00:18.130000	-2.8909119999999997
0 days 00:00:18.140000	-2.731673
0 days 00:00:18.150000	-2.563884
0 days 00:00:18.160000	-2.388577
0 days 00:00:18.170000	-1.9657060000000002
0 days 00:00:18.180000	-1.2793139999999998
