# Supplementary material for: A topological data analysis-based method for gait signals with an application to the study of multiple sclerosis
Source: PLoS One. 2022 May 13;17(5):e0268475. doi: 10.1371/journal.pone.0268475 (PMC9106173; doi:10.1371/journal.pone.0268475)
Supplement: S1 Data — (ZIP) [file pone.0268475.s005.zip › PlosOneData/Pathological_subjects/MS_276]

	Gyr_Y
0 days 00:00:18.950000	-0.663593
0 days 00:00:18.960000	-1.126839
0 days 00:00:18.970000	-1.261623
0 days 00:00:18.980000	-1.273185
0 days 00:00:18.990000	-1.506923
0 days 00:00:19	-2.15828
0 days 00:00:19.010000	-2.5627619999999998
0 days 00:00:19.020000	-2.3659529999999998
0 days 00:00:19.030000	-2.109233
0 days 00:00:19.040000	-1.9825869999999999
0 days 00:00:19.050000	-1.7763189999999998
0 days 00:00:19.060000	-0.753356
0 days 00:00:19.070000	-0.091124
0 days 00:00:19.080000	-0.27884699999999996
0 days 00:00:19.090000	-0.268514
0 days 00:00:19.100000	-0.162521
0 days 00:00:19.110000	-0.10195900000000001
0 days 00:00:19.120000	-0.093835
0 days 00:00:19.130000	-0.079657
0 days 00:00:19.140000	-0.056246000000000004
0 days 00:00:19.150000	-0.032475
0 days 00:00:19.160000	-0.015175999999999999
0 days 00:00:19.170000	-0.023777
0 days 00:00:19.180000	-0.036494
0 days 00:00:19.190000	-0.06564600000000001
0 days 00:00:19.200000	-0.077021
0 days 00:00:19.210000	-0.084091
0 days 00:00:19.220000	-0.095502
0 days 00:00:19.230000	-0.0927
0 days 00:00:19.240000	-0.08752
0 days 00:00:19.250000	-0.074397
0 days 00:00:19.260000	-0.060299
0 days 00:00:19.270000	-0.059723000000000005
0 days 00:00:19.280000	-0.052926999999999995
0 days 00:00:19.290000	-0.042684
0 days 00:00:19.300000	-0.035247
0 days 00:00:19.310000	-0.03257
0 days 00:00:19.320000	-0.022876
0 days 00:00:19.330000	-0.026366000000000004
0 days 00:00:19.340000	-0.032987
0 days 00:00:19.350000	-0.038517
0 days 00:00:19.360000	-0.05561
0 days 00:00:19.370000	-0.06782
0 days 00:00:19.380000	-0.088636
0 days 00:00:19.390000	-0.102501
0 days 00:00:19.400000	-0.116935
0 days 00:00:19.410000	-0.134191
0 days 00:00:19.420000	-0.142174
0 days 00:00:19.430000	-0.151055
0 days 00:00:19.440000	-0.14865499999999998
0 days 00:00:19.450000	-0.127423
0 days 00:00:19.460000	-0.131083
0 days 00:00:19.470000	-0.127709
0 days 00:00:19.480000	-0.12231800000000001
0 days 00:00:19.490000	-0.11214
0 days 00:00:19.500000	-0.11143299999999999
0 days 00:00:19.510000	-0.105499
0 days 00:00:19.520000	-0.102949
0 days 00:00:19.530000	-0.10874600000000001
0 days 00:00:19.540000	-0.123047
0 days 00:00:19.550000	-0.136213
0 days 00:00:19.560000	-0.145534
0 days 00:00:19.570000	-0.156448
0 days 00:00:19.580000	-0.14748499999999998
0 days 00:00:19.590000	-0.146874
0 days 00:00:19.600000	-0.146341
0 days 00:00:19.610000	-0.14715899999999998
0 days 00:00:19.620000	-0.14298
0 days 00:00:19.630000	-0.148111
0 days 00:00:19.640000	-0.15145799999999998
0 days 00:00:19.650000	-0.15676600000000002
0 days 00:00:19.660000	-0.169086
0 days 00:00:19.670000	-0.177932
0 days 00:00:19.680000	-0.18548399999999998
0 days 00:00:19.690000	-0.17763099999999998
0 days 00:00:19.700000	-0.181135
0 days 00:00:19.710000	-0.19405999999999998
0 days 00:00:19.720000	-0.21249899999999997
0 days 00:00:19.730000	-0.227491
0 days 00:00:19.740000	-0.269379
0 days 00:00:19.750000	-0.33069299999999996
0 days 00:00:19.760000	-0.390444
0 days 00:00:19.770000	-0.476409
0 days 00:00:19.780000	-0.623545
0 days 00:00:19.790000	-0.772007
0 days 00:00:19.800000	-1.112862
0 days 00:00:19.810000	-1.452279
0 days 00:00:19.820000	-1.7424709999999999
0 days 00:00:19.830000	-2.079932
0 days 00:00:19.840000	-2.434177
0 days 00:00:19.850000	-2.776426
0 days 00:00:19.860000	-3.0352330000000003
0 days 00:00:19.870000	-3.3542739999999998
0 days 00:00:19.880000	-3.6934379999999996
0 days 00:00:19.890000	-4.071045
0 days 00:00:19.900000	-4.461854
0 days 00:00:19.910000	-4.79588
0 days 00:00:19.920000	-5.021454
0 days 00:00:19.930000	-5.042515
0 days 00:00:19.940000	-4.831376000000001
0 days 00:00:19.950000	-4.553135
0 days 00:00:19.960000	-4.242931
0 days 00:00:19.970000	-3.9985800000000005
0 days 00:00:19.980000	-3.7064160000000004
0 days 00:00:19.990000	-3.241314
0 days 00:00:20	-2.562784
0 days 00:00:20.010000	-1.4894129999999999
0 days 00:00:20.020000	-0.619356
0 days 00:00:20.030000	-0.156054
0 days 00:00:20.040000	0.511013
0 days 00:00:20.050000	0.770041
0 days 00:00:20.060000	0.945946
0 days 00:00:20.070000	1.231068
0 days 00:00:20.080000	1.6557580000000003
0 days 00:00:20.090000	2.150388
0 days 00:00:20.100000	2.5805119999999997
0 days 00:00:20.110000	2.936343
0 days 00:00:20.120000	3.213303
0 days 00:00:20.130000	3.45064
0 days 00:00:20.140000	3.671446
0 days 00:00:20.150000	3.88332
0 days 00:00:20.160000	4.092525
0 days 00:00:20.170000	4.32027
0 days 00:00:20.180000	4.5514529999999995
0 days 00:00:20.190000	4.7648779999999995
0 days 00:00:20.200000	4.934643
0 days 00:00:20.210000	5.058336
0 days 00:00:20.220000	5.142192
0 days 00:00:20.230000	5.179691
0 days 00:00:20.240000	5.185912999999999
0 days 00:00:20.250000	5.132975
0 days 00:00:20.260000	5.063041
0 days 00:00:20.270000	5.109316000000001
0 days 00:00:20.280000	5.276619999999999
0 days 00:00:20.290000	5.382916000000001
0 days 00:00:20.300000	5.347163
0 days 00:00:20.310000	4.486673000000001
0 days 00:00:20.320000	3.318893
0 days 00:00:20.330000	3.199918
0 days 00:00:20.340000	3.641861
0 days 00:00:20.350000	3.520663
0 days 00:00:20.360000	2.741749
0 days 00:00:20.370000	1.500888
0 days 00:00:20.380000	0.257226
0 days 00:00:20.390000	-0.6762520000000001
0 days 00:00:20.400000	-1.207023
0 days 00:00:20.410000	-1.441821
0 days 00:00:20.420000	-1.605723
0 days 00:00:20.430000	-1.22059
0 days 00:00:20.440000	-1.406698
0 days 00:00:20.450000	-2.0744860000000003
0 days 00:00:20.460000	-2.596127
0 days 00:00:20.470000	-2.690286
0 days 00:00:20.480000	-2.6703580000000002
0 days 00:00:20.490000	-2.750489
0 days 00:00:20.500000	-2.986495
0 days 00:00:20.510000	-3.2042900000000003
0 days 00:00:20.520000	-3.398468
0 days 00:00:20.530000	-3.5926339999999994
0 days 00:00:20.540000	-3.7179629999999997
0 days 00:00:20.550000	-3.7160860000000002
0 days 00:00:20.560000	-2.241061
0 days 00:00:20.570000	0.06630499999999999
0 days 00:00:20.580000	-0.536121
0 days 00:00:20.590000	-0.36499299999999996
0 days 00:00:20.600000	-0.31904299999999997
0 days 00:00:20.610000	-0.25869200000000003
0 days 00:00:20.620000	-0.22883299999999998
0 days 00:00:20.630000	-0.152601
0 days 00:00:20.640000	-0.06375399999999999
0 days 00:00:20.650000	-0.019546
0 days 00:00:20.660000	-0.014033000000000002
0 days 00:00:20.670000	-0.017855000000000003
0 days 00:00:20.680000	-0.012791
0 days 00:00:20.690000	0.011575
0 days 00:00:20.700000	0.026393
0 days 00:00:20.710000	0.031978
0 days 00:00:20.720000	0.046455
0 days 00:00:20.730000	0.053725999999999996
0 days 00:00:20.740000	0.071166
0 days 00:00:20.750000	0.081652
0 days 00:00:20.760000	0.077922
0 days 00:00:20.770000	0.069766
0 days 00:00:20.780000	0.049634
0 days 00:00:20.790000	0.027264
0 days 00:00:20.800000	0.006806
0 days 00:00:20.810000	-0.00534
0 days 00:00:20.820000	-0.022147999999999998
0 days 00:00:20.830000	-0.030676
0 days 00:00:20.840000	-0.037133
0 days 00:00:20.850000	-0.045239
0 days 00:00:20.860000	-0.052309
0 days 00:00:20.870000	-0.057977
0 days 00:00:20.880000	-0.057053
0 days 00:00:20.890000	-0.062588
0 days 00:00:20.900000	-0.068511
0 days 00:00:20.910000	-0.075737
0 days 00:00:20.920000	-0.07842400000000001
0 days 00:00:20.930000	-0.079046
0 days 00:00:20.940000	-0.07814199999999999
0 days 00:00:20.950000	-0.08092
0 days 00:00:20.960000	-0.07234199999999999
0 days 00:00:20.970000	-0.063898
0 days 00:00:20.980000	-0.053873000000000004
0 days 00:00:20.990000	-0.04158
0 days 00:00:21	-0.047234
0 days 00:00:21.010000	-0.038269
0 days 00:00:21.020000	-0.054360000000000006
0 days 00:00:21.030000	-0.078639
0 days 00:00:21.040000	-0.103395
0 days 00:00:21.050000	-0.114373
0 days 00:00:21.060000	-0.11623299999999999
0 days 00:00:21.070000	-0.12654
0 days 00:00:21.080000	-0.132247
0 days 00:00:21.090000	-0.148194
0 days 00:00:21.100000	-0.167183
0 days 00:00:21.110000	-0.21154
0 days 00:00:21.120000	-0.27829299999999996
0 days 00:00:21.130000	-0.377636
0 days 00:00:21.140000	-0.5411560000000001
0 days 00:00:21.150000	-0.823002
0 days 00:00:21.160000	-1.170717
0 days 00:00:21.170000	-1.464073
0 days 00:00:21.180000	-1.835516
0 days 00:00:21.190000	-2.296368
0 days 00:00:21.200000	-2.72752
0 days 00:00:21.210000	-3.148859
0 days 00:00:21.220000	-3.5508800000000003
0 days 00:00:21.230000	-3.9365870000000003
0 days 00:00:21.240000	-4.329681
0 days 00:00:21.250000	-4.7409
0 days 00:00:21.260000	-5.066303
0 days 00:00:21.270000	-5.274611
0 days 00:00:21.280000	-5.38804
0 days 00:00:21.290000	-5.369539
0 days 00:00:21.300000	-5.26131
0 days 00:00:21.310000	-5.120153
0 days 00:00:21.320000	-4.939832
0 days 00:00:21.330000	-4.736015
0 days 00:00:21.340000	-4.437867
0 days 00:00:21.350000	-4.071352
0 days 00:00:21.360000	-3.5259949999999995
0 days 00:00:21.370000	-2.492675
0 days 00:00:21.380000	-1.430751
0 days 00:00:21.390000	-0.170467
0 days 00:00:21.400000	0.444963
0 days 00:00:21.410000	1.2608549999999998
0 days 00:00:21.420000	1.626976
0 days 00:00:21.430000	1.898768
0 days 00:00:21.440000	2.2286349999999997
0 days 00:00:21.450000	2.670515
0 days 00:00:21.460000	3.127768
0 days 00:00:21.470000	3.5579050000000003
0 days 00:00:21.480000	3.9336839999999995
0 days 00:00:21.490000	4.217073
0 days 00:00:21.500000	4.411003
0 days 00:00:21.510000	4.509826
0 days 00:00:21.520000	4.526187
0 days 00:00:21.530000	4.491403
0 days 00:00:21.540000	4.41563
0 days 00:00:21.550000	4.344064
0 days 00:00:21.560000	4.29155
0 days 00:00:21.570000	4.246175
0 days 00:00:21.580000	4.177904
0 days 00:00:21.590000	4.092499
0 days 00:00:21.600000	4.002034
0 days 00:00:21.610000	3.9105809999999996
0 days 00:00:21.620000	3.849656
0 days 00:00:21.630000	3.8204230000000003
0 days 00:00:21.640000	3.830798
0 days 00:00:21.650000	3.864921
0 days 00:00:21.660000	3.894978
0 days 00:00:21.670000	3.927107
0 days 00:00:21.680000	3.9425239999999997
0 days 00:00:21.690000	3.948139
0 days 00:00:21.700000	3.9559309999999996
0 days 00:00:21.710000	3.9716400000000003
0 days 00:00:21.720000	4.0065550000000005
0 days 00:00:21.730000	3.73605
0 days 00:00:21.740000	2.8780580000000002
0 days 00:00:21.750000	2.466313
0 days 00:00:21.760000	2.2885310000000003
0 days 00:00:21.770000	1.978378
0 days 00:00:21.780000	1.5946559999999999
0 days 00:00:21.790000	1.137925
0 days 00:00:21.800000	0.465592
0 days 00:00:21.810000	-0.363539
0 days 00:00:21.820000	-1.202209
0 days 00:00:21.830000	-1.8542349999999999
0 days 00:00:21.840000	-2.2087
0 days 00:00:21.850000	-2.2621830000000003
0 days 00:00:21.860000	-2.138589
0 days 00:00:21.870000	-1.9240099999999998
0 days 00:00:21.880000	-1.8148669999999998
0 days 00:00:21.890000	-1.481507
0 days 00:00:21.900000	-1.3209
0 days 00:00:21.910000	-1.698446
0 days 00:00:21.920000	-2.505906
0 days 00:00:21.930000	-2.847219
0 days 00:00:21.940000	-2.6141259999999997
0 days 00:00:21.950000	-2.294506
0 days 00:00:21.960000	-2.202496
0 days 00:00:21.970000	-2.13758
0 days 00:00:21.980000	-1.8954689999999998
0 days 00:00:21.990000	-1.561348
0 days 00:00:22	-0.6509689999999999
0 days 00:00:22.010000	-0.300815
0 days 00:00:22.020000	-0.434572
0 days 00:00:22.030000	-0.402383
0 days 00:00:22.040000	-0.34497
0 days 00:00:22.050000	-0.29775100000000004
0 days 00:00:22.060000	-0.298369
0 days 00:00:22.070000	-0.29551700000000003
0 days 00:00:22.080000	-0.260206
0 days 00:00:22.090000	-0.22167399999999998
0 days 00:00:22.100000	-0.201507
0 days 00:00:22.110000	-0.147903
0 days 00:00:22.120000	-0.089434
0 days 00:00:22.130000	-0.035121
0 days 00:00:22.140000	0.000439
0 days 00:00:22.150000	0.034904000000000004
0 days 00:00:22.160000	0.073672
0 days 00:00:22.170000	0.09544
0 days 00:00:22.180000	0.102258
0 days 00:00:22.190000	0.091458
0 days 00:00:22.200000	0.066599
0 days 00:00:22.210000	0.067228
0 days 00:00:22.220000	0.057655
0 days 00:00:22.230000	0.058615
0 days 00:00:22.240000	0.045886
0 days 00:00:22.250000	0.031768
0 days 00:00:22.260000	0.002491
0 days 00:00:22.270000	-0.013924
0 days 00:00:22.280000	-0.036336
0 days 00:00:22.290000	-0.081221
0 days 00:00:22.300000	-0.13575299999999998
0 days 00:00:22.310000	-0.165124
0 days 00:00:22.320000	-0.174827
0 days 00:00:22.330000	-0.171463
0 days 00:00:22.340000	-0.169294
0 days 00:00:22.350000	-0.168216
0 days 00:00:22.360000	-0.182671
0 days 00:00:22.370000	-0.179566
0 days 00:00:22.380000	-0.173561
0 days 00:00:22.390000	-0.16696
0 days 00:00:22.400000	-0.13581300000000002
0 days 00:00:22.410000	-0.122893
0 days 00:00:22.420000	-0.108981
0 days 00:00:22.430000	-0.094945
0 days 00:00:22.440000	-0.094512
0 days 00:00:22.450000	-0.090614
0 days 00:00:22.460000	-0.098762
0 days 00:00:22.470000	-0.101583
0 days 00:00:22.480000	-0.099659
0 days 00:00:22.490000	-0.086787
0 days 00:00:22.500000	-0.07760399999999999
0 days 00:00:22.510000	-0.081339
0 days 00:00:22.520000	-0.086488
0 days 00:00:22.530000	-0.102015
0 days 00:00:22.540000	-0.113225
0 days 00:00:22.550000	-0.127355
0 days 00:00:22.560000	-0.142283
0 days 00:00:22.570000	-0.155921
0 days 00:00:22.580000	-0.187368
0 days 00:00:22.590000	-0.224883
0 days 00:00:22.600000	-0.27921399999999996
0 days 00:00:22.610000	-0.343794
0 days 00:00:22.620000	-0.442096
0 days 00:00:22.630000	-0.640804
0 days 00:00:22.640000	-0.913647
0 days 00:00:22.650000	-1.233183
0 days 00:00:22.660000	-1.606374
0 days 00:00:22.670000	-1.98636
0 days 00:00:22.680000	-2.4691549999999998
0 days 00:00:22.690000	-2.930719
0 days 00:00:22.700000	-3.3983489999999996
0 days 00:00:22.710000	-3.9006260000000004
0 days 00:00:22.720000	-4.408097
0 days 00:00:22.730000	-4.875021
0 days 00:00:22.740000	-5.2553339999999995
0 days 00:00:22.750000	-5.508894000000001
0 days 00:00:22.760000	-5.602364
0 days 00:00:22.770000	-5.442464
0 days 00:00:22.780000	-5.187425
0 days 00:00:22.790000	-5.015546
0 days 00:00:22.800000	-4.874214
0 days 00:00:22.810000	-4.61524
0 days 00:00:22.820000	-4.296118
0 days 00:00:22.830000	-3.8767940000000003
0 days 00:00:22.840000	-2.9959830000000003
0 days 00:00:22.850000	-1.9777200000000001
0 days 00:00:22.860000	-1.0573620000000001
0 days 00:00:22.870000	-0.10948699999999999
0 days 00:00:22.880000	0.44910900000000004
0 days 00:00:22.890000	1.15163
0 days 00:00:22.900000	1.549004
0 days 00:00:22.910000	2.015509
0 days 00:00:22.920000	2.568482
0 days 00:00:22.930000	3.142569
0 days 00:00:22.940000	3.6363209999999997
0 days 00:00:22.950000	3.998668
0 days 00:00:22.960000	4.270742
0 days 00:00:22.970000	4.485247
0 days 00:00:22.980000	4.655273
0 days 00:00:22.990000	4.751831
0 days 00:00:23	4.775493
0 days 00:00:23.010000	4.700119
0 days 00:00:23.020000	4.554728
0 days 00:00:23.030000	4.373278
0 days 00:00:23.040000	4.196743
0 days 00:00:23.050000	4.020999
0 days 00:00:23.060000	3.8029010000000003
0 days 00:00:23.070000	3.5733629999999996
0 days 00:00:23.080000	3.3505279999999997
0 days 00:00:23.090000	3.1527580000000004
0 days 00:00:23.100000	3.001611
0 days 00:00:23.110000	2.905653
0 days 00:00:23.120000	2.882304
0 days 00:00:23.130000	2.912144
0 days 00:00:23.140000	2.955495
0 days 00:00:23.150000	2.973429
0 days 00:00:23.160000	2.9326470000000002
0 days 00:00:23.170000	2.856128
0 days 00:00:23.180000	2.777567
0 days 00:00:23.190000	2.591712
0 days 00:00:23.200000	2.2212490000000003
0 days 00:00:23.210000	1.8762240000000001
0 days 00:00:23.220000	1.6620830000000002
0 days 00:00:23.230000	1.644527
0 days 00:00:23.240000	1.768489
0 days 00:00:23.250000	1.895545
0 days 00:00:23.260000	1.8689060000000002
0 days 00:00:23.270000	1.590126
0 days 00:00:23.280000	1.030375
0 days 00:00:23.290000	-0.122201
0 days 00:00:23.300000	-1.632837
0 days 00:00:23.310000	-1.621273
0 days 00:00:23.320000	-1.483263
0 days 00:00:23.330000	-2.1813689999999997
0 days 00:00:23.340000	-2.984569
0 days 00:00:23.350000	-3.111576
0 days 00:00:23.360000	-3.0638669999999997
0 days 00:00:23.370000	-3.2596439999999998
0 days 00:00:23.380000	-3.4241629999999996
0 days 00:00:23.390000	-2.602445
0 days 00:00:23.400000	-0.779183
0 days 00:00:23.410000	-0.179528
0 days 00:00:23.420000	-0.450128
0 days 00:00:23.430000	-0.341711
0 days 00:00:23.440000	-0.161359
0 days 00:00:23.450000	-0.056617999999999995
0 days 00:00:23.460000	-0.015863
0 days 00:00:23.470000	0.042324
0 days 00:00:23.480000	0.0876
0 days 00:00:23.490000	0.105064
0 days 00:00:23.500000	0.117257
0 days 00:00:23.510000	0.105297
0 days 00:00:23.520000	0.092539
0 days 00:00:23.530000	0.071033
0 days 00:00:23.540000	0.046334
0 days 00:00:23.550000	-0.024133
0 days 00:00:23.560000	-0.12056900000000001
0 days 00:00:23.570000	-0.198398
0 days 00:00:23.580000	-0.26406599999999997
0 days 00:00:23.590000	-0.293722
0 days 00:00:23.600000	-0.30090100000000003
0 days 00:00:23.610000	-0.301534
0 days 00:00:23.620000	-0.293699
0 days 00:00:23.630000	-0.305173
0 days 00:00:23.640000	-0.33176100000000003
0 days 00:00:23.650000	-0.36199000000000003
0 days 00:00:23.660000	-0.383309
0 days 00:00:23.670000	-0.389996
0 days 00:00:23.680000	-0.376397
0 days 00:00:23.690000	-0.34729099999999996
0 days 00:00:23.700000	-0.323436
0 days 00:00:23.710000	-0.307668
0 days 00:00:23.720000	-0.296569
0 days 00:00:23.730000	-0.278536
0 days 00:00:23.740000	-0.27573200000000003
0 days 00:00:23.750000	-0.265579
0 days 00:00:23.760000	-0.24657600000000002
0 days 00:00:23.770000	-0.228359
0 days 00:00:23.780000	-0.229586
0 days 00:00:23.790000	-0.217306
0 days 00:00:23.800000	-0.21055700000000002
0 days 00:00:23.810000	-0.20366199999999998
0 days 00:00:23.820000	-0.19004000000000001
0 days 00:00:23.830000	-0.181146
0 days 00:00:23.840000	-0.161364
0 days 00:00:23.850000	-0.145586
0 days 00:00:23.860000	-0.136155
0 days 00:00:23.870000	-0.126669
0 days 00:00:23.880000	-0.123224
0 days 00:00:23.890000	-0.11834700000000001
0 days 00:00:23.900000	-0.117578
0 days 00:00:23.910000	-0.11163900000000002
0 days 00:00:23.920000	-0.102268
0 days 00:00:23.930000	-0.10180800000000001
0 days 00:00:23.940000	-0.10046000000000001
0 days 00:00:23.950000	-0.10625699999999999
0 days 00:00:23.960000	-0.112625
0 days 00:00:23.970000	-0.10942
0 days 00:00:23.980000	-0.11059300000000001
0 days 00:00:23.990000	-0.10613299999999999
0 days 00:00:24	-0.09914500000000001
0 days 00:00:24.010000	-0.090934
0 days 00:00:24.020000	-0.100426
0 days 00:00:24.030000	-0.121978
0 days 00:00:24.040000	-0.172428
0 days 00:00:24.050000	-0.238031
0 days 00:00:24.060000	-0.31379
0 days 00:00:24.070000	-0.40864
0 days 00:00:24.080000	-0.556213
0 days 00:00:24.090000	-0.78897
0 days 00:00:24.100000	-1.252409
0 days 00:00:24.110000	-1.86791
0 days 00:00:24.120000	-2.309015
0 days 00:00:24.130000	-2.741765
0 days 00:00:24.140000	-3.213376
0 days 00:00:24.150000	-3.6674910000000005
0 days 00:00:24.160000	-4.057672
0 days 00:00:24.170000	-4.358461
0 days 00:00:24.180000	-4.589913
0 days 00:00:24.190000	-4.691167
0 days 00:00:24.200000	-4.517353
0 days 00:00:24.210000	-4.11687
0 days 00:00:24.220000	-3.722553
0 days 00:00:24.230000	-3.2857
0 days 00:00:24.240000	-2.724002
0 days 00:00:24.250000	-2.136993
0 days 00:00:24.260000	-1.420864
0 days 00:00:24.270000	-0.66761
0 days 00:00:24.280000	-0.08691499999999999
0 days 00:00:24.290000	0.23526599999999998
0 days 00:00:24.300000	0.761993
0 days 00:00:24.310000	1.157225
0 days 00:00:24.320000	1.3929120000000002
0 days 00:00:24.330000	1.554804
0 days 00:00:24.340000	1.7264830000000002
0 days 00:00:24.350000	1.939571
0 days 00:00:24.360000	2.170884
0 days 00:00:24.370000	2.402046
0 days 00:00:24.380000	2.609221
0 days 00:00:24.390000	2.781213
0 days 00:00:24.400000	2.9192970000000003
0 days 00:00:24.410000	3.015056
0 days 00:00:24.420000	3.097464
0 days 00:00:24.430000	3.161579
0 days 00:00:24.440000	3.203068
0 days 00:00:24.450000	3.225763
0 days 00:00:24.460000	3.2141889999999997
0 days 00:00:24.470000	3.179231
0 days 00:00:24.480000	3.1106830000000003
0 days 00:00:24.490000	3.034281
0 days 00:00:24.500000	2.967836
0 days 00:00:24.510000	2.914618
0 days 00:00:24.520000	2.880546
0 days 00:00:24.530000	2.858746
0 days 00:00:24.540000	2.839429
0 days 00:00:24.550000	2.8168450000000003
0 days 00:00:24.560000	2.78973
0 days 00:00:24.570000	2.763607
0 days 00:00:24.580000	2.7231919999999996
0 days 00:00:24.590000	2.479139
0 days 00:00:24.600000	1.901405
0 days 00:00:24.610000	1.597078
0 days 00:00:24.620000	1.4772370000000001
0 days 00:00:24.630000	1.430669
0 days 00:00:24.640000	1.370351
0 days 00:00:24.650000	1.256041
0 days 00:00:24.660000	1.0572190000000001
0 days 00:00:24.670000	0.8375520000000001
0 days 00:00:24.680000	0.648325
0 days 00:00:24.690000	0.44178500000000004
0 days 00:00:24.700000	0.22368200000000002
0 days 00:00:24.710000	0.057776999999999995
0 days 00:00:24.720000	-0.028564
0 days 00:00:24.730000	-0.064736
0 days 00:00:24.740000	-0.090478
0 days 00:00:24.750000	-0.183645
0 days 00:00:24.760000	-0.615454
0 days 00:00:24.770000	-1.114555
0 days 00:00:24.780000	-1.536432
0 days 00:00:24.790000	-1.72343
0 days 00:00:24.800000	-1.496092
0 days 00:00:24.810000	-1.455602
0 days 00:00:24.820000	-1.7721689999999999
0 days 00:00:24.830000	-2.1945099999999997
0 days 00:00:24.840000	-2.349727
0 days 00:00:24.850000	-2.289607
0 days 00:00:24.860000	-2.290898
0 days 00:00:24.870000	-2.451836
0 days 00:00:24.880000	-2.4220189999999997
0 days 00:00:24.890000	-0.695208
0 days 00:00:24.900000	-0.049138
0 days 00:00:24.910000	-0.486939
0 days 00:00:24.920000	-0.523972
0 days 00:00:24.930000	-0.357537
0 days 00:00:24.940000	-0.285456
0 days 00:00:24.950000	-0.304929
0 days 00:00:24.960000	-0.302879
0 days 00:00:24.970000	-0.281985
0 days 00:00:24.980000	-0.23767
0 days 00:00:24.990000	-0.204704
0 days 00:00:25	-0.174463
0 days 00:00:25.010000	-0.142675
0 days 00:00:25.020000	-0.11055699999999999
0 days 00:00:25.030000	-0.099966
0 days 00:00:25.040000	-0.09133200000000001
0 days 00:00:25.050000	-0.067115
0 days 00:00:25.060000	-0.052362
0 days 00:00:25.070000	-0.041245
0 days 00:00:25.080000	-0.03717
0 days 00:00:25.090000	-0.030201
0 days 00:00:25.100000	-0.024807
0 days 00:00:25.110000	-0.014334999999999999
0 days 00:00:25.120000	-0.010183
0 days 00:00:25.130000	-0.00044400000000000006
0 days 00:00:25.140000	0.001594
0 days 00:00:25.150000	0.005527000000000001
0 days 00:00:25.160000	0.008847
0 days 00:00:25.170000	0.011552
0 days 00:00:25.180000	0.017795
0 days 00:00:25.190000	0.025749
0 days 00:00:25.200000	0.029358
0 days 00:00:25.210000	0.043139
0 days 00:00:25.220000	0.0596
0 days 00:00:25.230000	0.065124
0 days 00:00:25.240000	0.063313
0 days 00:00:25.250000	0.06616799999999999
0 days 00:00:25.260000	0.060552999999999996
0 days 00:00:25.270000	0.048047
0 days 00:00:25.280000	0.041572000000000005
0 days 00:00:25.290000	0.034801
0 days 00:00:25.300000	0.025544
0 days 00:00:25.310000	0.017401
0 days 00:00:25.320000	0.009349
0 days 00:00:25.330000	0.002764
0 days 00:00:25.340000	-0.001615
0 days 00:00:25.350000	-0.008939
0 days 00:00:25.360000	-0.019452
0 days 00:00:25.370000	-0.022323
0 days 00:00:25.380000	-0.028069
0 days 00:00:25.390000	-0.035055
0 days 00:00:25.400000	-0.047806
0 days 00:00:25.410000	-0.050005
0 days 00:00:25.420000	-0.047331
0 days 00:00:25.430000	-0.060985000000000004
0 days 00:00:25.440000	-0.06779199999999999
0 days 00:00:25.450000	-0.08226900000000001
0 days 00:00:25.460000	-0.08362699999999999
0 days 00:00:25.470000	-0.094962
0 days 00:00:25.480000	-0.102855
0 days 00:00:25.490000	-0.116948
0 days 00:00:25.500000	-0.121597
0 days 00:00:25.510000	-0.138346
0 days 00:00:25.520000	-0.163078
0 days 00:00:25.530000	-0.191675
0 days 00:00:25.540000	-0.21704
0 days 00:00:25.550000	-0.25104099999999996
0 days 00:00:25.560000	-0.32884800000000003
0 days 00:00:25.570000	-0.45216000000000006
0 days 00:00:25.580000	-0.601796
0 days 00:00:25.590000	-0.792443
0 days 00:00:25.600000	-1.019677
0 days 00:00:25.610000	-1.231058
0 days 00:00:25.620000	-1.461169
0 days 00:00:25.630000	-1.6987349999999999
0 days 00:00:25.640000	-1.954127
0 days 00:00:25.650000	-2.248884
0 days 00:00:25.660000	-2.513296
0 days 00:00:25.670000	-2.774115
0 days 00:00:25.680000	-3.001091
0 days 00:00:25.690000	-3.268791
0 days 00:00:25.700000	-3.5514410000000005
0 days 00:00:25.710000	-3.8321629999999995
0 days 00:00:25.720000	-4.033328
0 days 00:00:25.730000	-4.124773
0 days 00:00:25.740000	-4.077083
0 days 00:00:25.750000	-3.9521230000000003
0 days 00:00:25.760000	-3.806743
0 days 00:00:25.770000	-3.68234
0 days 00:00:25.780000	-3.516064
0 days 00:00:25.790000	-3.3087459999999997
0 days 00:00:25.800000	-3.031719
0 days 00:00:25.810000	-2.6639180000000002
0 days 00:00:25.820000	-2.058773
0 days 00:00:25.830000	-1.350768
0 days 00:00:25.840000	-0.643101
0 days 00:00:25.850000	-0.13606500000000002
0 days 00:00:25.860000	0.38739
0 days 00:00:25.870000	0.983772
0 days 00:00:25.880000	1.360328
0 days 00:00:25.890000	1.6603560000000002
0 days 00:00:25.900000	1.941318
0 days 00:00:25.910000	2.244863
0 days 00:00:25.920000	2.556094
0 days 00:00:25.930000	2.868271
0 days 00:00:25.940000	3.152192
0 days 00:00:25.950000	3.3884849999999997
0 days 00:00:25.960000	3.576722
0 days 00:00:25.970000	3.705463
0 days 00:00:25.980000	3.7683379999999995
0 days 00:00:25.990000	3.776651
0 days 00:00:26	3.7438620000000005
0 days 00:00:26.010000	3.658551
0 days 00:00:26.020000	3.521418
0 days 00:00:26.030000	3.355781
0 days 00:00:26.040000	3.184329
0 days 00:00:26.050000	3.016988
0 days 00:00:26.060000	2.892572
0 days 00:00:26.070000	2.81453
0 days 00:00:26.080000	2.757734
0 days 00:00:26.090000	2.693412
0 days 00:00:26.100000	2.990116
0 days 00:00:26.110000	3.4908919999999997
0 days 00:00:26.120000	3.4185790000000003
0 days 00:00:26.130000	2.535591
0 days 00:00:26.140000	0.48581499999999994
0 days 00:00:26.150000	-1.638376
0 days 00:00:26.160000	-2.189334
0 days 00:00:26.170000	-0.552148
0 days 00:00:26.180000	0.306819
0 days 00:00:26.190000	0.241725
0 days 00:00:26.200000	0.324775
0 days 00:00:26.210000	0.13326400000000002
0 days 00:00:26.220000	-0.034212
0 days 00:00:26.230000	-0.084363
0 days 00:00:26.240000	0.07813200000000001
0 days 00:00:26.250000	0.060788999999999996
0 days 00:00:26.260000	-0.030445999999999997
0 days 00:00:26.270000	-0.086515
0 days 00:00:26.280000	-0.079307
0 days 00:00:26.290000	-0.05782
0 days 00:00:26.300000	-0.088187
0 days 00:00:26.310000	-0.11848299999999999
0 days 00:00:26.320000	-0.098089
0 days 00:00:26.330000	-0.092057
0 days 00:00:26.340000	-0.12137300000000001
0 days 00:00:26.350000	-0.12199000000000002
0 days 00:00:26.360000	-0.12281700000000001
0 days 00:00:26.370000	-0.116671
0 days 00:00:26.380000	-0.103925
0 days 00:00:26.390000	-0.082789
0 days 00:00:26.400000	-0.062569
0 days 00:00:26.410000	-0.04975
0 days 00:00:26.420000	-0.036883
0 days 00:00:26.430000	-0.030272000000000004
0 days 00:00:26.440000	-0.026335
0 days 00:00:26.450000	-0.025062
0 days 00:00:26.460000	-0.016723
0 days 00:00:26.470000	-0.014771000000000001
0 days 00:00:26.480000	-0.009361
0 days 00:00:26.490000	-0.011063
0 days 00:00:26.500000	-0.007781999999999999
0 days 00:00:26.510000	-0.006345
0 days 00:00:26.520000	-0.009764
0 days 00:00:26.530000	-0.006065
0 days 00:00:26.540000	-0.0037719999999999997
0 days 00:00:26.550000	0.002601
0 days 00:00:26.560000	0.005961999999999999
0 days 00:00:26.570000	0.017553
0 days 00:00:26.580000	0.02229
0 days 00:00:26.590000	0.027839999999999997
0 days 00:00:26.600000	0.025752999999999998
0 days 00:00:26.610000	0.019096000000000002
0 days 00:00:26.620000	0.016387
0 days 00:00:26.630000	0.015769
0 days 00:00:26.640000	0.010745000000000001
0 days 00:00:26.650000	0.012378
0 days 00:00:26.660000	0.007156
0 days 00:00:26.670000	0.0072569999999999996
0 days 00:00:26.680000	0.00419
0 days 00:00:26.690000	0.003274
0 days 00:00:26.700000	0.000504
0 days 00:00:26.710000	-0.0031829999999999996
0 days 00:00:26.720000	-0.011992000000000001
0 days 00:00:26.730000	-0.019162000000000002
0 days 00:00:26.740000	-0.031599
0 days 00:00:26.750000	-0.0405
0 days 00:00:26.760000	-0.049444
0 days 00:00:26.770000	-0.062326
0 days 00:00:26.780000	-0.06998
0 days 00:00:26.790000	-0.075148
0 days 00:00:26.800000	-0.08697
0 days 00:00:26.810000	-0.097439
0 days 00:00:26.820000	-0.128808
0 days 00:00:26.830000	-0.175196
0 days 00:00:26.840000	-0.247074
0 days 00:00:26.850000	-0.371103
0 days 00:00:26.860000	-0.545074
0 days 00:00:26.870000	-0.856777
0 days 00:00:26.880000	-1.25234
0 days 00:00:26.890000	-1.8389799999999998
0 days 00:00:26.900000	-2.331732
0 days 00:00:26.910000	-2.885078
0 days 00:00:26.920000	-3.402711
0 days 00:00:26.930000	-3.769801
0 days 00:00:26.940000	-4.0202089999999995
0 days 00:00:26.950000	-4.066943
0 days 00:00:26.960000	-3.9128
0 days 00:00:26.970000	-3.5531900000000003
0 days 00:00:26.980000	-3.1067009999999997
0 days 00:00:26.990000	-2.633691
0 days 00:00:27	-2.1354029999999997
0 days 00:00:27.010000	-1.4169969999999998
