# Supplementary material for: A topological data analysis-based method for gait signals with an application to the study of multiple sclerosis
Source: PLoS One. 2022 May 13;17(5):e0268475. doi: 10.1371/journal.pone.0268475 (PMC9106173; doi:10.1371/journal.pone.0268475)
Supplement: S1 Data — (ZIP) [file pone.0268475.s005.zip › PlosOneData/Pathological_subjects/MS_249]

	Gyr_Y
0 days 00:00:11.200000	-1.160654
0 days 00:00:11.210000	-2.223359
0 days 00:00:11.220000	-3.5007629999999996
0 days 00:00:11.230000	-2.310468
0 days 00:00:11.240000	-0.49094
0 days 00:00:11.250000	-1.7816
0 days 00:00:11.260000	-1.6433659999999999
0 days 00:00:11.270000	-0.367952
0 days 00:00:11.280000	-0.45278
0 days 00:00:11.290000	-0.27865100000000004
0 days 00:00:11.300000	-0.230965
0 days 00:00:11.310000	-0.227017
0 days 00:00:11.320000	-0.220218
0 days 00:00:11.330000	-0.22381700000000002
0 days 00:00:11.340000	-0.213635
0 days 00:00:11.350000	-0.20232999999999998
0 days 00:00:11.360000	-0.180048
0 days 00:00:11.370000	-0.157718
0 days 00:00:11.380000	-0.150137
0 days 00:00:11.390000	-0.142933
0 days 00:00:11.400000	-0.14285599999999998
0 days 00:00:11.410000	-0.147839
0 days 00:00:11.420000	-0.156513
0 days 00:00:11.430000	-0.159433
0 days 00:00:11.440000	-0.175502
0 days 00:00:11.450000	-0.178569
0 days 00:00:11.460000	-0.158659
0 days 00:00:11.470000	-0.141515
0 days 00:00:11.480000	-0.12289800000000001
0 days 00:00:11.490000	-0.11029800000000001
0 days 00:00:11.500000	-0.105273
0 days 00:00:11.510000	-0.094139
0 days 00:00:11.520000	-0.081842
0 days 00:00:11.530000	-0.06753300000000001
0 days 00:00:11.540000	-0.066926
0 days 00:00:11.550000	-0.058726
0 days 00:00:11.560000	-0.055560000000000005
0 days 00:00:11.570000	-0.062124
0 days 00:00:11.580000	-0.064625
0 days 00:00:11.590000	-0.075187
0 days 00:00:11.600000	-0.078098
0 days 00:00:11.610000	-0.083172
0 days 00:00:11.620000	-0.0828
0 days 00:00:11.630000	-0.082478
0 days 00:00:11.640000	-0.086514
0 days 00:00:11.650000	-0.093375
0 days 00:00:11.660000	-0.09554800000000001
0 days 00:00:11.670000	-0.102095
0 days 00:00:11.680000	-0.09123099999999999
0 days 00:00:11.690000	-0.088344
0 days 00:00:11.700000	-0.081093
0 days 00:00:11.710000	-0.07274800000000001
0 days 00:00:11.720000	-0.073494
0 days 00:00:11.730000	-0.06913899999999999
0 days 00:00:11.740000	-0.059673000000000004
0 days 00:00:11.750000	-0.050575
0 days 00:00:11.760000	-0.05708200000000001
0 days 00:00:11.770000	-0.063525
0 days 00:00:11.780000	-0.07435800000000001
0 days 00:00:11.790000	-0.100672
0 days 00:00:11.800000	-0.143823
0 days 00:00:11.810000	-0.184936
0 days 00:00:11.820000	-0.239909
0 days 00:00:11.830000	-0.298669
0 days 00:00:11.840000	-0.394014
0 days 00:00:11.850000	-0.46859399999999996
0 days 00:00:11.860000	-0.534816
0 days 00:00:11.870000	-0.626085
0 days 00:00:11.880000	-0.728087
0 days 00:00:11.890000	-0.829125
0 days 00:00:11.900000	-0.940699
0 days 00:00:11.910000	-1.043056
0 days 00:00:11.920000	-1.173146
0 days 00:00:11.930000	-1.342285
0 days 00:00:11.940000	-1.5189030000000001
0 days 00:00:11.950000	-1.722003
0 days 00:00:11.960000	-1.9757810000000002
0 days 00:00:11.970000	-2.232822
0 days 00:00:11.980000	-2.493697
0 days 00:00:11.990000	-2.771106
0 days 00:00:12	-3.058925
0 days 00:00:12.010000	-3.350917
0 days 00:00:12.020000	-3.6220839999999996
0 days 00:00:12.030000	-3.887751
0 days 00:00:12.040000	-4.136695
0 days 00:00:12.050000	-4.375212
0 days 00:00:12.060000	-4.521992
0 days 00:00:12.070000	-4.677771
0 days 00:00:12.080000	-4.6386
0 days 00:00:12.090000	-4.475683
0 days 00:00:12.100000	-4.345566000000001
0 days 00:00:12.110000	-4.015173
0 days 00:00:12.120000	-3.507561
0 days 00:00:12.130000	-2.782119
0 days 00:00:12.140000	-1.652432
0 days 00:00:12.150000	0.706911
0 days 00:00:12.160000	3.50431
0 days 00:00:12.170000	4.724968
0 days 00:00:12.180000	4.937261
0 days 00:00:12.190000	5.013121
0 days 00:00:12.200000	4.872799
0 days 00:00:12.210000	4.648065
0 days 00:00:12.220000	4.339411
0 days 00:00:12.230000	4.0631580000000005
0 days 00:00:12.240000	3.8675059999999997
0 days 00:00:12.250000	3.802426
0 days 00:00:12.260000	3.782798
0 days 00:00:12.270000	3.777979
0 days 00:00:12.280000	3.778204
0 days 00:00:12.290000	3.771178
0 days 00:00:12.300000	3.7681430000000002
0 days 00:00:12.310000	3.7690550000000003
0 days 00:00:12.320000	3.795646
0 days 00:00:12.330000	3.753885
0 days 00:00:12.340000	3.586246
0 days 00:00:12.350000	3.3842260000000004
0 days 00:00:12.360000	3.219105
0 days 00:00:12.370000	3.069845
0 days 00:00:12.380000	2.811424
0 days 00:00:12.390000	2.419191
0 days 00:00:12.400000	2.094943
0 days 00:00:12.410000	1.850586
0 days 00:00:12.420000	1.699077
0 days 00:00:12.430000	1.622784
0 days 00:00:12.440000	1.620916
0 days 00:00:12.450000	1.582886
0 days 00:00:12.460000	1.368576
0 days 00:00:12.470000	1.015792
0 days 00:00:12.480000	0.597604
0 days 00:00:12.490000	-0.213558
0 days 00:00:12.500000	-1.4901229999999999
0 days 00:00:12.510000	-2.521153
0 days 00:00:12.520000	-3.180411
0 days 00:00:12.530000	-3.2975309999999998
0 days 00:00:12.540000	-2.799141
0 days 00:00:12.550000	-2.293346
0 days 00:00:12.560000	-1.779359
0 days 00:00:12.570000	-1.687927
0 days 00:00:12.580000	-1.838683
0 days 00:00:12.590000	-1.6641830000000002
0 days 00:00:12.600000	-1.408621
0 days 00:00:12.610000	-0.880856
0 days 00:00:12.620000	-0.41564399999999996
0 days 00:00:12.630000	-0.381373
0 days 00:00:12.640000	-0.313525
0 days 00:00:12.650000	-0.26866799999999996
0 days 00:00:12.660000	-0.26011599999999996
0 days 00:00:12.670000	-0.21695
0 days 00:00:12.680000	-0.15141400000000002
0 days 00:00:12.690000	-0.11011900000000001
0 days 00:00:12.700000	-0.0709
0 days 00:00:12.710000	-0.057921
0 days 00:00:12.720000	-0.055553
0 days 00:00:12.730000	-0.067188
0 days 00:00:12.740000	-0.085813
0 days 00:00:12.750000	-0.093958
0 days 00:00:12.760000	-0.107624
0 days 00:00:12.770000	-0.113569
0 days 00:00:12.780000	-0.115596
0 days 00:00:12.790000	-0.11142200000000001
0 days 00:00:12.800000	-0.118038
0 days 00:00:12.810000	-0.130134
0 days 00:00:12.820000	-0.147447
0 days 00:00:12.830000	-0.155604
0 days 00:00:12.840000	-0.16033
0 days 00:00:12.850000	-0.157937
0 days 00:00:12.860000	-0.148681
0 days 00:00:12.870000	-0.139576
0 days 00:00:12.880000	-0.123074
0 days 00:00:12.890000	-0.103844
0 days 00:00:12.900000	-0.087289
0 days 00:00:12.910000	-0.064582
0 days 00:00:12.920000	-0.038297000000000005
0 days 00:00:12.930000	-0.008502
0 days 00:00:12.940000	0.023821000000000002
0 days 00:00:12.950000	0.046512
0 days 00:00:12.960000	0.05694199999999999
0 days 00:00:12.970000	0.06888899999999999
0 days 00:00:12.980000	0.065844
0 days 00:00:12.990000	0.067705
0 days 00:00:13	0.06701
0 days 00:00:13.010000	0.066136
0 days 00:00:13.020000	0.06391000000000001
0 days 00:00:13.030000	0.063663
0 days 00:00:13.040000	0.059934
0 days 00:00:13.050000	0.061709
0 days 00:00:13.060000	0.053783000000000004
0 days 00:00:13.070000	0.028286000000000002
0 days 00:00:13.080000	-0.013862000000000001
0 days 00:00:13.090000	-0.044452
0 days 00:00:13.100000	-0.121725
0 days 00:00:13.110000	-0.212975
0 days 00:00:13.120000	-0.328834
0 days 00:00:13.130000	-0.461942
0 days 00:00:13.140000	-0.6136199999999999
0 days 00:00:13.150000	-0.805212
0 days 00:00:13.160000	-1.046406
0 days 00:00:13.170000	-1.316033
0 days 00:00:13.180000	-1.5892309999999998
0 days 00:00:13.190000	-1.883188
0 days 00:00:13.200000	-2.2220869999999997
0 days 00:00:13.210000	-2.56524
0 days 00:00:13.220000	-2.923797
0 days 00:00:13.230000	-3.279203
0 days 00:00:13.240000	-3.6064230000000004
0 days 00:00:13.250000	-3.8960790000000003
0 days 00:00:13.260000	-4.185847
0 days 00:00:13.270000	-4.414296
0 days 00:00:13.280000	-4.7045900000000005
0 days 00:00:13.290000	-5.166172
0 days 00:00:13.300000	-5.626143
0 days 00:00:13.310000	-5.576314
0 days 00:00:13.320000	-5.136895
0 days 00:00:13.330000	-4.621773
0 days 00:00:13.340000	-3.9932980000000002
0 days 00:00:13.350000	-3.130992
0 days 00:00:13.360000	-1.524426
0 days 00:00:13.370000	0.536054
0 days 00:00:13.380000	2.243143
0 days 00:00:13.390000	3.0462439999999997
0 days 00:00:13.400000	3.65979
0 days 00:00:13.410000	4.162165
0 days 00:00:13.420000	4.411979
0 days 00:00:13.430000	4.430786
0 days 00:00:13.440000	4.195771
0 days 00:00:13.450000	3.7498160000000005
0 days 00:00:13.460000	3.147465
0 days 00:00:13.470000	2.767851
0 days 00:00:13.480000	2.723236
0 days 00:00:13.490000	2.845855
0 days 00:00:13.500000	2.9839689999999996
0 days 00:00:13.510000	3.0862130000000003
0 days 00:00:13.520000	3.194798
0 days 00:00:13.530000	3.317426
0 days 00:00:13.540000	3.4197620000000004
0 days 00:00:13.550000	3.501242
0 days 00:00:13.560000	3.5296480000000003
0 days 00:00:13.570000	3.4775949999999995
0 days 00:00:13.580000	3.350924
0 days 00:00:13.590000	3.0931439999999997
0 days 00:00:13.600000	2.723131
0 days 00:00:13.610000	2.3424650000000002
0 days 00:00:13.620000	1.992836
0 days 00:00:13.630000	1.747352
0 days 00:00:13.640000	1.511288
0 days 00:00:13.650000	1.2274559999999999
0 days 00:00:13.660000	1.011034
0 days 00:00:13.670000	0.17518599999999998
0 days 00:00:13.680000	-0.707255
0 days 00:00:13.690000	-1.597488
0 days 00:00:13.700000	-2.859248
0 days 00:00:13.710000	-3.90962
0 days 00:00:13.720000	-2.190587
0 days 00:00:13.730000	-1.084641
0 days 00:00:13.740000	-2.294047
0 days 00:00:13.750000	-2.2328330000000003
0 days 00:00:13.760000	-1.7912599999999999
0 days 00:00:13.770000	-0.7737229999999999
0 days 00:00:13.780000	-0.582461
0 days 00:00:13.790000	-0.42797299999999994
0 days 00:00:13.800000	-0.393488
0 days 00:00:13.810000	-0.37405
0 days 00:00:13.820000	-0.316742
0 days 00:00:13.830000	-0.282885
0 days 00:00:13.840000	-0.261592
0 days 00:00:13.850000	-0.23536700000000002
0 days 00:00:13.860000	-0.216948
0 days 00:00:13.870000	-0.19397799999999998
0 days 00:00:13.880000	-0.184451
0 days 00:00:13.890000	-0.183619
0 days 00:00:13.900000	-0.184497
0 days 00:00:13.910000	-0.18931800000000001
0 days 00:00:13.920000	-0.194956
0 days 00:00:13.930000	-0.19353599999999999
0 days 00:00:13.940000	-0.20908200000000002
0 days 00:00:13.950000	-0.219385
0 days 00:00:13.960000	-0.22327399999999997
0 days 00:00:13.970000	-0.22499499999999997
0 days 00:00:13.980000	-0.21761999999999998
0 days 00:00:13.990000	-0.216698
0 days 00:00:14	-0.205209
0 days 00:00:14.010000	-0.195768
0 days 00:00:14.020000	-0.187865
0 days 00:00:14.030000	-0.18377000000000002
0 days 00:00:14.040000	-0.179795
0 days 00:00:14.050000	-0.180676
0 days 00:00:14.060000	-0.175333
0 days 00:00:14.070000	-0.17016900000000001
0 days 00:00:14.080000	-0.163081
0 days 00:00:14.090000	-0.157229
0 days 00:00:14.100000	-0.14967
0 days 00:00:14.110000	-0.145063
0 days 00:00:14.120000	-0.139742
0 days 00:00:14.130000	-0.13478099999999998
0 days 00:00:14.140000	-0.12908
0 days 00:00:14.150000	-0.128698
0 days 00:00:14.160000	-0.133685
0 days 00:00:14.170000	-0.145998
0 days 00:00:14.180000	-0.14890799999999998
0 days 00:00:14.190000	-0.146073
0 days 00:00:14.200000	-0.149109
0 days 00:00:14.210000	-0.152124
0 days 00:00:14.220000	-0.155038
0 days 00:00:14.230000	-0.166707
0 days 00:00:14.240000	-0.186406
0 days 00:00:14.250000	-0.21786799999999998
0 days 00:00:14.260000	-0.26450100000000004
0 days 00:00:14.270000	-0.319612
0 days 00:00:14.280000	-0.39622399999999997
0 days 00:00:14.290000	-0.4915
0 days 00:00:14.300000	-0.594689
0 days 00:00:14.310000	-0.7034779999999999
0 days 00:00:14.320000	-0.8334950000000001
0 days 00:00:14.330000	-0.9689840000000001
0 days 00:00:14.340000	-1.104406
0 days 00:00:14.350000	-1.257524
0 days 00:00:14.360000	-1.429115
0 days 00:00:14.370000	-1.681672
0 days 00:00:14.380000	-1.968261
0 days 00:00:14.390000	-2.285066
0 days 00:00:14.400000	-2.6734459999999998
0 days 00:00:14.410000	-3.089389
0 days 00:00:14.420000	-3.527607
0 days 00:00:14.430000	-4.002674
0 days 00:00:14.440000	-4.470766
0 days 00:00:14.450000	-4.893228
0 days 00:00:14.460000	-5.300488
0 days 00:00:14.470000	-5.564302
0 days 00:00:14.480000	-5.760729
0 days 00:00:14.490000	-5.875641000000001
0 days 00:00:14.500000	-5.735345
0 days 00:00:14.510000	-5.54664
0 days 00:00:14.520000	-5.250531
0 days 00:00:14.530000	-4.614872
0 days 00:00:14.540000	-3.64216
0 days 00:00:14.550000	-2.076346
0 days 00:00:14.560000	0.22885999999999998
0 days 00:00:14.570000	2.839264
0 days 00:00:14.580000	3.550965
0 days 00:00:14.590000	3.342397
0 days 00:00:14.600000	3.6807870000000005
0 days 00:00:14.610000	4.267556
0 days 00:00:14.620000	4.820976
0 days 00:00:14.630000	5.185525
0 days 00:00:14.640000	5.437048
0 days 00:00:14.650000	5.574483
0 days 00:00:14.660000	5.529980999999999
0 days 00:00:14.670000	5.390926
0 days 00:00:14.680000	5.242551000000001
0 days 00:00:14.690000	5.106528
0 days 00:00:14.700000	4.893795
0 days 00:00:14.710000	4.568308
0 days 00:00:14.720000	4.265028
0 days 00:00:14.730000	4.088392
0 days 00:00:14.740000	3.9659120000000003
0 days 00:00:14.750000	3.799958
0 days 00:00:14.760000	3.596225
0 days 00:00:14.770000	3.41929
0 days 00:00:14.780000	3.317657
0 days 00:00:14.790000	3.1531830000000003
0 days 00:00:14.800000	2.76798
0 days 00:00:14.810000	2.2799259999999997
0 days 00:00:14.820000	1.8117470000000002
0 days 00:00:14.830000	1.4016959999999998
0 days 00:00:14.840000	1.029659
0 days 00:00:14.850000	0.687489
0 days 00:00:14.860000	0.319784
0 days 00:00:14.870000	-1.1e-05
0 days 00:00:14.880000	-0.045681
0 days 00:00:14.890000	0.03553
0 days 00:00:14.900000	-0.145288
0 days 00:00:14.910000	-0.5342819999999999
0 days 00:00:14.920000	-0.916317
0 days 00:00:14.930000	-1.317943
0 days 00:00:14.940000	-3.1905419999999998
0 days 00:00:14.950000	-3.3901489999999996
0 days 00:00:14.960000	-3.4077900000000003
0 days 00:00:14.970000	-3.423522
0 days 00:00:14.980000	-2.128073
0 days 00:00:14.990000	-1.8270400000000002
0 days 00:00:15	-1.618219
0 days 00:00:15.010000	-1.412862
0 days 00:00:15.020000	-0.444772
0 days 00:00:15.030000	-0.52275
0 days 00:00:15.040000	-0.334869
0 days 00:00:15.050000	-0.230754
0 days 00:00:15.060000	-0.189891
0 days 00:00:15.070000	-0.172449
0 days 00:00:15.080000	-0.160526
0 days 00:00:15.090000	-0.127503
0 days 00:00:15.100000	-0.068902
0 days 00:00:15.110000	-0.003722
0 days 00:00:15.120000	0.035364
0 days 00:00:15.130000	0.045525
0 days 00:00:15.140000	0.029271
0 days 00:00:15.150000	0.010183
0 days 00:00:15.160000	-0.028557
0 days 00:00:15.170000	-0.075187
0 days 00:00:15.180000	-0.12084400000000001
0 days 00:00:15.190000	-0.148284
0 days 00:00:15.200000	-0.159117
0 days 00:00:15.210000	-0.157979
0 days 00:00:15.220000	-0.15329
0 days 00:00:15.230000	-0.154068
0 days 00:00:15.240000	-0.15145799999999998
0 days 00:00:15.250000	-0.15531099999999998
0 days 00:00:15.260000	-0.15431
0 days 00:00:15.270000	-0.14571800000000001
0 days 00:00:15.280000	-0.146019
0 days 00:00:15.290000	-0.142698
0 days 00:00:15.300000	-0.14148
0 days 00:00:15.310000	-0.130252
0 days 00:00:15.320000	-0.115434
0 days 00:00:15.330000	-0.101211
0 days 00:00:15.340000	-0.088365
0 days 00:00:15.350000	-0.072874
0 days 00:00:15.360000	-0.052814
0 days 00:00:15.370000	-0.037494
0 days 00:00:15.380000	-0.02058
0 days 00:00:15.390000	-0.009759
0 days 00:00:15.400000	0.00131
0 days 00:00:15.410000	0.003222
0 days 00:00:15.420000	-0.00010700000000000001
0 days 00:00:15.430000	0.006712999999999999
0 days 00:00:15.440000	0.002984
0 days 00:00:15.450000	-0.016549
0 days 00:00:15.460000	-0.028962
0 days 00:00:15.470000	-0.089887
0 days 00:00:15.480000	-0.17019
0 days 00:00:15.490000	-0.267378
0 days 00:00:15.500000	-0.386027
0 days 00:00:15.510000	-0.5301640000000001
0 days 00:00:15.520000	-0.6842689999999999
0 days 00:00:15.530000	-0.864626
0 days 00:00:15.540000	-1.0499530000000001
0 days 00:00:15.550000	-1.305884
0 days 00:00:15.560000	-1.57387
0 days 00:00:15.570000	-1.855818
0 days 00:00:15.580000	-2.16237
0 days 00:00:15.590000	-2.516162
0 days 00:00:15.600000	-2.9083200000000002
0 days 00:00:15.610000	-3.320645
0 days 00:00:15.620000	-3.721478
0 days 00:00:15.630000	-4.10299
0 days 00:00:15.640000	-4.429821
0 days 00:00:15.650000	-4.749017
0 days 00:00:15.660000	-5.233864
0 days 00:00:15.670000	-5.667393
0 days 00:00:15.680000	-5.947005
0 days 00:00:15.690000	-5.656816
0 days 00:00:15.700000	-5.0655269999999994
0 days 00:00:15.710000	-4.322004
0 days 00:00:15.720000	-3.237916
0 days 00:00:15.730000	-1.71003
0 days 00:00:15.740000	0.558547
0 days 00:00:15.750000	2.19702
0 days 00:00:15.760000	2.858134
0 days 00:00:15.770000	3.361553
0 days 00:00:15.780000	4.073512
0 days 00:00:15.790000	4.6168569999999995
0 days 00:00:15.800000	4.935116000000001
0 days 00:00:15.810000	4.962033
0 days 00:00:15.820000	4.784001
0 days 00:00:15.830000	4.485671
0 days 00:00:15.840000	4.0640019999999994
0 days 00:00:15.850000	3.584628
0 days 00:00:15.860000	3.096376
0 days 00:00:15.870000	2.695281
0 days 00:00:15.880000	2.5174529999999997
0 days 00:00:15.890000	2.535571
0 days 00:00:15.900000	2.611339
0 days 00:00:15.910000	2.665975
0 days 00:00:15.920000	2.63808
0 days 00:00:15.930000	2.5203279999999997
0 days 00:00:15.940000	2.3885520000000002
0 days 00:00:15.950000	2.2662430000000002
0 days 00:00:15.960000	2.180963
0 days 00:00:15.970000	2.019935
0 days 00:00:15.980000	1.731952
0 days 00:00:15.990000	1.400559
0 days 00:00:16	1.194218
0 days 00:00:16.010000	1.168409
0 days 00:00:16.020000	1.059886
0 days 00:00:16.030000	0.9213950000000001
0 days 00:00:16.040000	0.9748319999999999
0 days 00:00:16.050000	1.1250850000000001
0 days 00:00:16.060000	0.998158
0 days 00:00:16.070000	0.6566069999999999
0 days 00:00:16.080000	0.33126700000000003
0 days 00:00:16.090000	0.012703
0 days 00:00:16.100000	-0.326792
0 days 00:00:16.110000	-0.618226
0 days 00:00:16.120000	-1.6598830000000002
0 days 00:00:16.130000	-2.713679
0 days 00:00:16.140000	-3.089527
0 days 00:00:16.150000	-3.012352
0 days 00:00:16.160000	-3.0473060000000003
0 days 00:00:16.170000	-2.1829549999999998
0 days 00:00:16.180000	-1.693673
0 days 00:00:16.190000	-1.645299
0 days 00:00:16.200000	-1.692366
0 days 00:00:16.210000	-1.468625
0 days 00:00:16.220000	-1.074527
0 days 00:00:16.230000	-0.420857
0 days 00:00:16.240000	-0.39411999999999997
0 days 00:00:16.250000	-0.302689
0 days 00:00:16.260000	-0.265258
0 days 00:00:16.270000	-0.251348
0 days 00:00:16.280000	-0.192686
0 days 00:00:16.290000	-0.127961
0 days 00:00:16.300000	-0.074597
0 days 00:00:16.310000	-0.029898
0 days 00:00:16.320000	-0.0227
0 days 00:00:16.330000	-0.026619
0 days 00:00:16.340000	-0.039779
0 days 00:00:16.350000	-0.043918
0 days 00:00:16.360000	-0.045801999999999995
0 days 00:00:16.370000	-0.058885
0 days 00:00:16.380000	-0.07904
0 days 00:00:16.390000	-0.091901
0 days 00:00:16.400000	-0.093638
0 days 00:00:16.410000	-0.085974
0 days 00:00:16.420000	-0.06995900000000001
0 days 00:00:16.430000	-0.066723
0 days 00:00:16.440000	-0.07850800000000001
0 days 00:00:16.450000	-0.097315
0 days 00:00:16.460000	-0.10651300000000001
0 days 00:00:16.470000	-0.11444000000000001
0 days 00:00:16.480000	-0.10719200000000001
0 days 00:00:16.490000	-0.10422100000000001
0 days 00:00:16.500000	-0.109
0 days 00:00:16.510000	-0.110312
0 days 00:00:16.520000	-0.111759
0 days 00:00:16.530000	-0.11729500000000001
0 days 00:00:16.540000	-0.112613
0 days 00:00:16.550000	-0.107472
0 days 00:00:16.560000	-0.101158
0 days 00:00:16.570000	-0.08906499999999999
0 days 00:00:16.580000	-0.078467
0 days 00:00:16.590000	-0.06564
0 days 00:00:16.600000	-0.051016000000000006
0 days 00:00:16.610000	-0.036879
0 days 00:00:16.620000	-0.018882
0 days 00:00:16.630000	-0.0029649999999999998
0 days 00:00:16.640000	-0.003198
0 days 00:00:16.650000	0.004259000000000001
0 days 00:00:16.660000	-0.003297
0 days 00:00:16.670000	-0.027885000000000004
0 days 00:00:16.680000	-0.057159
0 days 00:00:16.690000	-0.11853
0 days 00:00:16.700000	-0.199283
0 days 00:00:16.710000	-0.29865
0 days 00:00:16.720000	-0.418918
0 days 00:00:16.730000	-0.5511
0 days 00:00:16.740000	-0.6730970000000001
0 days 00:00:16.750000	-0.792297
0 days 00:00:16.760000	-0.922399
0 days 00:00:16.770000	-1.0586149999999999
0 days 00:00:16.780000	-1.190684
0 days 00:00:16.790000	-1.319847
0 days 00:00:16.800000	-1.4649510000000001
0 days 00:00:16.810000	-1.614514
0 days 00:00:16.820000	-1.8255540000000001
0 days 00:00:16.830000	-2.041595
0 days 00:00:16.840000	-2.2710630000000003
0 days 00:00:16.850000	-2.596938
0 days 00:00:16.860000	-2.919743
0 days 00:00:16.870000	-3.281036
0 days 00:00:16.880000	-3.6497910000000005
0 days 00:00:16.890000	-3.9883660000000005
0 days 00:00:16.900000	-4.376113
0 days 00:00:16.910000	-4.728073999999999
0 days 00:00:16.920000	-5.083278
0 days 00:00:16.930000	-5.442228
0 days 00:00:16.940000	-5.760236
0 days 00:00:16.950000	-5.56959
0 days 00:00:16.960000	-5.142637000000001
0 days 00:00:16.970000	-4.444508
0 days 00:00:16.980000	-3.476897
0 days 00:00:16.990000	-2.470311
0 days 00:00:17	-0.677531
0 days 00:00:17.010000	1.308395
0 days 00:00:17.020000	2.627646
0 days 00:00:17.030000	3.3836779999999997
0 days 00:00:17.040000	4.099401
0 days 00:00:17.050000	4.738656
0 days 00:00:17.060000	5.07222
0 days 00:00:17.070000	5.115295
0 days 00:00:17.080000	4.940955000000001
0 days 00:00:17.090000	4.667096
0 days 00:00:17.100000	4.3306949999999995
0 days 00:00:17.110000	3.93716
0 days 00:00:17.120000	3.5731080000000004
0 days 00:00:17.130000	3.297273
0 days 00:00:17.140000	3.196694
0 days 00:00:17.150000	3.236153
0 days 00:00:17.160000	3.298793
0 days 00:00:17.170000	3.303574
0 days 00:00:17.180000	3.194555
0 days 00:00:17.190000	3.062
0 days 00:00:17.200000	3.0651900000000003
0 days 00:00:17.210000	3.163926
0 days 00:00:17.220000	3.0897740000000002
0 days 00:00:17.230000	2.784297
0 days 00:00:17.240000	2.492672
0 days 00:00:17.250000	2.19801
0 days 00:00:17.260000	1.6589040000000002
0 days 00:00:17.270000	1.107557
0 days 00:00:17.280000	0.703058
0 days 00:00:17.290000	0.532948
0 days 00:00:17.300000	0.45224200000000003
0 days 00:00:17.310000	0.30351500000000003
0 days 00:00:17.320000	-0.091263
0 days 00:00:17.330000	-0.5442020000000001
0 days 00:00:17.340000	-1.0417379999999998
0 days 00:00:17.350000	-1.3951040000000001
0 days 00:00:17.360000	-2.631234
0 days 00:00:17.370000	-3.9002470000000002
0 days 00:00:17.380000	-3.9972809999999996
0 days 00:00:17.390000	-1.6502720000000002
0 days 00:00:17.400000	-0.537693
0 days 00:00:17.410000	-0.230312
0 days 00:00:17.420000	-0.096135
0 days 00:00:17.430000	-0.10657799999999999
0 days 00:00:17.440000	-0.016541999999999998
0 days 00:00:17.450000	-0.031848
0 days 00:00:17.460000	-0.007347
0 days 00:00:17.470000	-0.017516999999999998
0 days 00:00:17.480000	-0.031776
0 days 00:00:17.490000	-0.061264
0 days 00:00:17.500000	-0.08191799999999999
0 days 00:00:17.510000	-0.074085
0 days 00:00:17.520000	-0.054862
0 days 00:00:17.530000	-0.023500999999999998
0 days 00:00:17.540000	0.0019879999999999997
0 days 00:00:17.550000	0.026816000000000003
0 days 00:00:17.560000	0.034041
0 days 00:00:17.570000	0.041306
0 days 00:00:17.580000	0.038137
0 days 00:00:17.590000	0.035694
0 days 00:00:17.600000	0.029454
0 days 00:00:17.610000	0.021537
0 days 00:00:17.620000	0.0010949999999999998
0 days 00:00:17.630000	-0.005742000000000001
0 days 00:00:17.640000	-0.0036729999999999996
0 days 00:00:17.650000	-0.025656
0 days 00:00:17.660000	-0.036114999999999994
0 days 00:00:17.670000	-0.047985
0 days 00:00:17.680000	-0.057925
0 days 00:00:17.690000	-0.06816599999999999
0 days 00:00:17.700000	-0.072656
0 days 00:00:17.710000	-0.102385
0 days 00:00:17.720000	-0.122029
0 days 00:00:17.730000	-0.107599
0 days 00:00:17.740000	-0.10253599999999999
0 days 00:00:17.750000	-0.093019
0 days 00:00:17.760000	-0.085735
0 days 00:00:17.770000	-0.064666
0 days 00:00:17.780000	-0.056267
0 days 00:00:17.790000	-0.047573000000000004
0 days 00:00:17.800000	-0.041035
0 days 00:00:17.810000	-0.032041
0 days 00:00:17.820000	-0.018359
0 days 00:00:17.830000	-0.005415
0 days 00:00:17.840000	-0.0019140000000000001
0 days 00:00:17.850000	0.003824
0 days 00:00:17.860000	0.007691
0 days 00:00:17.870000	0.012284999999999999
0 days 00:00:17.880000	0.009442
0 days 00:00:17.890000	0.007091
0 days 00:00:17.900000	0.004997
0 days 00:00:17.910000	0.004346
0 days 00:00:17.920000	0.0062369999999999995
0 days 00:00:17.930000	0.0022789999999999998
0 days 00:00:17.940000	0.001786
0 days 00:00:17.950000	-0.015399000000000001
0 days 00:00:17.960000	-0.031566000000000004
0 days 00:00:17.970000	-0.048451
0 days 00:00:17.980000	-0.08309
0 days 00:00:17.990000	-0.136497
