# Supplementary material for: A topological data analysis-based method for gait signals with an application to the study of multiple sclerosis
Source: PLoS One. 2022 May 13;17(5):e0268475. doi: 10.1371/journal.pone.0268475 (PMC9106173; doi:10.1371/journal.pone.0268475)
Supplement: S1 Data — (ZIP) [file pone.0268475.s005.zip › PlosOneData/Pathological_subjects/MS_39]

	Gyr_Y
0 days 00:00:29.510000	-0.872978
0 days 00:00:29.520000	-1.401581
0 days 00:00:29.530000	-1.336207
0 days 00:00:29.540000	-0.614598
0 days 00:00:29.550000	-0.47185200000000005
0 days 00:00:29.560000	-0.225806
0 days 00:00:29.570000	-0.142611
0 days 00:00:29.580000	-0.18668099999999999
0 days 00:00:29.590000	-0.21965300000000001
0 days 00:00:29.600000	-0.203592
0 days 00:00:29.610000	-0.19692300000000001
0 days 00:00:29.620000	-0.1906
0 days 00:00:29.630000	-0.16155799999999998
0 days 00:00:29.640000	-0.116612
0 days 00:00:29.650000	-0.069254
0 days 00:00:29.660000	-0.028231
0 days 00:00:29.670000	0.010095999999999999
0 days 00:00:29.680000	0.036794
0 days 00:00:29.690000	0.048054
0 days 00:00:29.700000	0.057353999999999995
0 days 00:00:29.710000	0.061854
0 days 00:00:29.720000	0.066509
0 days 00:00:29.730000	0.082254
0 days 00:00:29.740000	0.090145
0 days 00:00:29.750000	0.10082200000000001
0 days 00:00:29.760000	0.106847
0 days 00:00:29.770000	0.10918599999999999
0 days 00:00:29.780000	0.100049
0 days 00:00:29.790000	0.086529
0 days 00:00:29.800000	0.077461
0 days 00:00:29.810000	0.06591699999999999
0 days 00:00:29.820000	0.062562
0 days 00:00:29.830000	0.06401799999999999
0 days 00:00:29.840000	0.056902999999999995
0 days 00:00:29.850000	0.053903
0 days 00:00:29.860000	0.049505
0 days 00:00:29.870000	0.047274000000000004
0 days 00:00:29.880000	0.043173
0 days 00:00:29.890000	0.040942
0 days 00:00:29.900000	0.041569999999999996
0 days 00:00:29.910000	0.037449
0 days 00:00:29.920000	0.039208
0 days 00:00:29.930000	0.037665
0 days 00:00:29.940000	0.030708
0 days 00:00:29.950000	0.030095
0 days 00:00:29.960000	0.018438999999999997
0 days 00:00:29.970000	0.015929
0 days 00:00:29.980000	0.016279
0 days 00:00:29.990000	0.005242
0 days 00:00:30	0.0033619999999999995
0 days 00:00:30.010000	0.0014810000000000001
0 days 00:00:30.020000	-0.006065999999999999
0 days 00:00:30.030000	-0.006406
0 days 00:00:30.040000	-0.014823
0 days 00:00:30.050000	-0.016592
0 days 00:00:30.060000	-0.017672999999999998
0 days 00:00:30.070000	-0.019740999999999998
0 days 00:00:30.080000	-0.021082
0 days 00:00:30.090000	-0.021951
0 days 00:00:30.100000	-0.023835
0 days 00:00:30.110000	-0.017584
0 days 00:00:30.120000	-0.019851
0 days 00:00:30.130000	-0.022132
0 days 00:00:30.140000	-0.021536000000000003
0 days 00:00:30.150000	-0.016745
0 days 00:00:30.160000	-0.018849
0 days 00:00:30.170000	-0.019169
0 days 00:00:30.180000	-0.017159
0 days 00:00:30.190000	-0.016319999999999998
0 days 00:00:30.200000	-0.017343
0 days 00:00:30.210000	-0.011389
0 days 00:00:30.220000	-0.012801
0 days 00:00:30.230000	-0.014906
0 days 00:00:30.240000	-0.023353
0 days 00:00:30.250000	-0.026626999999999998
0 days 00:00:30.260000	-0.026969
0 days 00:00:30.270000	-0.029155
0 days 00:00:30.280000	-0.027867000000000003
0 days 00:00:30.290000	-0.029644999999999998
0 days 00:00:30.300000	-0.033246
0 days 00:00:30.310000	-0.037047000000000004
0 days 00:00:30.320000	-0.041088
0 days 00:00:30.330000	-0.041158
0 days 00:00:30.340000	-0.044338
0 days 00:00:30.350000	-0.049524
0 days 00:00:30.360000	-0.057873
0 days 00:00:30.370000	-0.066444
0 days 00:00:30.380000	-0.06912
0 days 00:00:30.390000	-0.08515700000000001
0 days 00:00:30.400000	-0.090156
0 days 00:00:30.410000	-0.098385
0 days 00:00:30.420000	-0.1074
0 days 00:00:30.430000	-0.115659
0 days 00:00:30.440000	-0.130378
0 days 00:00:30.450000	-0.14066099999999998
0 days 00:00:30.460000	-0.16536700000000001
0 days 00:00:30.470000	-0.210941
0 days 00:00:30.480000	-0.262422
0 days 00:00:30.490000	-0.309688
0 days 00:00:30.500000	-0.33984899999999996
0 days 00:00:30.510000	-0.355481
0 days 00:00:30.520000	-0.3671
0 days 00:00:30.530000	-0.376445
0 days 00:00:30.540000	-0.3836
0 days 00:00:30.550000	-0.397755
0 days 00:00:30.560000	-0.412707
0 days 00:00:30.570000	-0.433967
0 days 00:00:30.580000	-0.46302200000000004
0 days 00:00:30.590000	-0.49386
0 days 00:00:30.600000	-0.541488
0 days 00:00:30.610000	-0.589313
0 days 00:00:30.620000	-0.652904
0 days 00:00:30.630000	-0.724579
0 days 00:00:30.640000	-0.793966
0 days 00:00:30.650000	-0.862203
0 days 00:00:30.660000	-0.9343239999999999
0 days 00:00:30.670000	-1.0064819999999999
0 days 00:00:30.680000	-1.07976
0 days 00:00:30.690000	-1.146233
0 days 00:00:30.700000	-1.228533
0 days 00:00:30.710000	-1.314236
0 days 00:00:30.720000	-1.405988
0 days 00:00:30.730000	-1.495541
0 days 00:00:30.740000	-1.596243
0 days 00:00:30.750000	-1.683312
0 days 00:00:30.760000	-1.7447419999999998
0 days 00:00:30.770000	-1.8039049999999999
0 days 00:00:30.780000	-1.833163
0 days 00:00:30.790000	-1.8522049999999999
0 days 00:00:30.800000	-1.857961
0 days 00:00:30.810000	-1.8494849999999998
0 days 00:00:30.820000	-1.823219
0 days 00:00:30.830000	-1.804439
0 days 00:00:30.840000	-1.774093
0 days 00:00:30.850000	-1.751946
0 days 00:00:30.860000	-1.7262540000000002
0 days 00:00:30.870000	-1.6969439999999998
0 days 00:00:30.880000	-1.66002
0 days 00:00:30.890000	-1.605996
0 days 00:00:30.900000	-1.4362540000000001
0 days 00:00:30.910000	-1.1187040000000001
0 days 00:00:30.920000	-0.763333
0 days 00:00:30.930000	-0.368911
0 days 00:00:30.940000	0.05368
0 days 00:00:30.950000	0.51836
0 days 00:00:30.960000	0.9859479999999999
0 days 00:00:30.970000	1.3638709999999998
0 days 00:00:30.980000	1.5929950000000002
0 days 00:00:30.990000	1.69573
0 days 00:00:31	1.7268919999999999
0 days 00:00:31.010000	1.704934
0 days 00:00:31.020000	1.645059
0 days 00:00:31.030000	1.553152
0 days 00:00:31.040000	1.439885
0 days 00:00:31.050000	1.325664
0 days 00:00:31.060000	1.2034790000000002
0 days 00:00:31.070000	1.086601
0 days 00:00:31.080000	0.992064
0 days 00:00:31.090000	0.916336
0 days 00:00:31.100000	0.8789610000000001
0 days 00:00:31.110000	0.8597819999999999
0 days 00:00:31.120000	0.8387959999999999
0 days 00:00:31.130000	0.8254090000000001
0 days 00:00:31.140000	0.8327979999999999
0 days 00:00:31.150000	0.852353
0 days 00:00:31.160000	0.8845649999999999
0 days 00:00:31.170000	0.9167059999999999
0 days 00:00:31.180000	0.9551280000000001
0 days 00:00:31.190000	0.9947360000000001
0 days 00:00:31.200000	1.0337379999999998
0 days 00:00:31.210000	1.07502
0 days 00:00:31.220000	1.118426
0 days 00:00:31.230000	1.1728690000000002
0 days 00:00:31.240000	1.22118
0 days 00:00:31.250000	1.277808
0 days 00:00:31.260000	1.3249819999999999
0 days 00:00:31.270000	1.370831
0 days 00:00:31.280000	1.440216
0 days 00:00:31.290000	1.531483
0 days 00:00:31.300000	1.623551
0 days 00:00:31.310000	1.702621
0 days 00:00:31.320000	1.748446
0 days 00:00:31.330000	1.76315
0 days 00:00:31.340000	1.761111
0 days 00:00:31.350000	1.7557630000000002
0 days 00:00:31.360000	1.7059650000000002
0 days 00:00:31.370000	1.610816
0 days 00:00:31.380000	1.465724
0 days 00:00:31.390000	1.282052
0 days 00:00:31.400000	1.0761379999999998
0 days 00:00:31.410000	0.855352
0 days 00:00:31.420000	0.633225
0 days 00:00:31.430000	0.407504
0 days 00:00:31.440000	0.17893699999999998
0 days 00:00:31.450000	-0.043174000000000004
0 days 00:00:31.460000	-0.24753899999999998
0 days 00:00:31.470000	-0.424803
0 days 00:00:31.480000	-0.583609
0 days 00:00:31.490000	-0.7131689999999999
0 days 00:00:31.500000	-0.822434
0 days 00:00:31.510000	-0.8960379999999999
0 days 00:00:31.520000	-0.964607
0 days 00:00:31.530000	-1.120378
0 days 00:00:31.540000	-0.622131
0 days 00:00:31.550000	-0.102228
0 days 00:00:31.560000	-0.7231489999999999
0 days 00:00:31.570000	-1.097401
0 days 00:00:31.580000	0.001645
0 days 00:00:31.590000	0.062664
0 days 00:00:31.600000	-0.046517
0 days 00:00:31.610000	-0.171843
0 days 00:00:31.620000	-0.180697
0 days 00:00:31.630000	-0.205996
0 days 00:00:31.640000	-0.211513
0 days 00:00:31.650000	-0.162581
0 days 00:00:31.660000	-0.112623
0 days 00:00:31.670000	-0.079765
0 days 00:00:31.680000	-0.044169
0 days 00:00:31.690000	-0.0143
0 days 00:00:31.700000	-0.010494
0 days 00:00:31.710000	-0.0060539999999999995
0 days 00:00:31.720000	-0.014553
0 days 00:00:31.730000	-0.007349
0 days 00:00:31.740000	-0.004376
0 days 00:00:31.750000	-0.0015279999999999998
0 days 00:00:31.760000	0.00824
0 days 00:00:31.770000	0.023665000000000002
0 days 00:00:31.780000	0.035825
0 days 00:00:31.790000	0.052601999999999996
0 days 00:00:31.800000	0.054296000000000004
0 days 00:00:31.810000	0.049285
0 days 00:00:31.820000	0.035064
0 days 00:00:31.830000	0.036407
0 days 00:00:31.840000	0.028722
0 days 00:00:31.850000	0.02572
0 days 00:00:31.860000	0.027268
0 days 00:00:31.870000	0.027061
0 days 00:00:31.880000	0.031712
0 days 00:00:31.890000	0.040999
0 days 00:00:31.900000	0.04419
0 days 00:00:31.910000	0.040918
0 days 00:00:31.920000	0.041438
0 days 00:00:31.930000	0.035477
0 days 00:00:31.940000	0.035664
0 days 00:00:31.950000	0.035329
0 days 00:00:31.960000	0.031261000000000004
0 days 00:00:31.970000	0.03073
0 days 00:00:31.980000	0.023852
0 days 00:00:31.990000	0.016366
0 days 00:00:32	0.006539
0 days 00:00:32.010000	0.002203
0 days 00:00:32.020000	-0.007564
0 days 00:00:32.030000	-0.010258
0 days 00:00:32.040000	-0.012034
0 days 00:00:32.050000	-0.011714
0 days 00:00:32.060000	-0.010139
0 days 00:00:32.070000	-0.014197
0 days 00:00:32.080000	-0.008951
0 days 00:00:32.090000	-0.008145999999999999
0 days 00:00:32.100000	-0.006887000000000001
0 days 00:00:32.110000	-0.0034649999999999998
0 days 00:00:32.120000	-0.005472
0 days 00:00:32.130000	-0.005653
0 days 00:00:32.140000	-0.006734
0 days 00:00:32.150000	-0.0034439999999999996
0 days 00:00:32.160000	-0.0022489999999999997
0 days 00:00:32.170000	0.002418
0 days 00:00:32.180000	0.008838
0 days 00:00:32.190000	0.008906
0 days 00:00:32.200000	0.008051
0 days 00:00:32.210000	0.006045
0 days 00:00:32.220000	0.002581
0 days 00:00:32.230000	0.002227
0 days 00:00:32.240000	0.0010960000000000002
0 days 00:00:32.250000	9.6e-05
0 days 00:00:32.260000	-0.0008289999999999999
0 days 00:00:32.270000	-0.000319
0 days 00:00:32.280000	-0.005308
0 days 00:00:32.290000	-0.0054399999999999995
0 days 00:00:32.300000	-0.007181999999999999
0 days 00:00:32.310000	-0.008202
0 days 00:00:32.320000	-0.012044
0 days 00:00:32.330000	-0.017466
0 days 00:00:32.340000	-0.019864
0 days 00:00:32.350000	-0.02414
0 days 00:00:32.360000	-0.031975
0 days 00:00:32.370000	-0.032693
0 days 00:00:32.380000	-0.034128
0 days 00:00:32.390000	-0.039789
0 days 00:00:32.400000	-0.037610000000000005
0 days 00:00:32.410000	-0.040003
0 days 00:00:32.420000	-0.03942
0 days 00:00:32.430000	-0.043995
0 days 00:00:32.440000	-0.053827
0 days 00:00:32.450000	-0.054125
0 days 00:00:32.460000	-0.070502
0 days 00:00:32.470000	-0.09581100000000001
0 days 00:00:32.480000	-0.129996
0 days 00:00:32.490000	-0.169397
0 days 00:00:32.500000	-0.203154
0 days 00:00:32.510000	-0.21755
0 days 00:00:32.520000	-0.236035
0 days 00:00:32.530000	-0.24642399999999998
0 days 00:00:32.540000	-0.257897
0 days 00:00:32.550000	-0.26113200000000003
0 days 00:00:32.560000	-0.261299
0 days 00:00:32.570000	-0.26355300000000004
0 days 00:00:32.580000	-0.276033
0 days 00:00:32.590000	-0.293071
0 days 00:00:32.600000	-0.317575
0 days 00:00:32.610000	-0.347407
0 days 00:00:32.620000	-0.388341
0 days 00:00:32.630000	-0.42885100000000004
0 days 00:00:32.640000	-0.48765699999999995
0 days 00:00:32.650000	-0.5593819999999999
0 days 00:00:32.660000	-0.6228819999999999
0 days 00:00:32.670000	-0.6957979999999999
0 days 00:00:32.680000	-0.773181
0 days 00:00:32.690000	-0.8493129999999999
0 days 00:00:32.700000	-0.933573
0 days 00:00:32.710000	-1.0128
0 days 00:00:32.720000	-1.092726
0 days 00:00:32.730000	-1.173591
0 days 00:00:32.740000	-1.24781
0 days 00:00:32.750000	-1.313566
0 days 00:00:32.760000	-1.38489
0 days 00:00:32.770000	-1.4619950000000002
0 days 00:00:32.780000	-1.537807
0 days 00:00:32.790000	-1.6157979999999998
0 days 00:00:32.800000	-1.697313
0 days 00:00:32.810000	-1.778248
0 days 00:00:32.820000	-1.842684
0 days 00:00:32.830000	-1.905143
0 days 00:00:32.840000	-1.9342
0 days 00:00:32.850000	-1.9525740000000003
0 days 00:00:32.860000	-1.946881
0 days 00:00:32.870000	-1.932911
0 days 00:00:32.880000	-1.922465
0 days 00:00:32.890000	-1.9245349999999999
0 days 00:00:32.900000	-1.903673
0 days 00:00:32.910000	-1.894222
0 days 00:00:32.920000	-1.884336
0 days 00:00:32.930000	-1.80415
0 days 00:00:32.940000	-1.5642969999999998
0 days 00:00:32.950000	-1.205144
0 days 00:00:32.960000	-0.788339
0 days 00:00:32.970000	-0.317469
0 days 00:00:32.980000	0.21156
0 days 00:00:32.990000	0.739021
0 days 00:00:33	1.125425
0 days 00:00:33.010000	1.3333760000000001
0 days 00:00:33.020000	1.4261549999999998
0 days 00:00:33.030000	1.485938
0 days 00:00:33.040000	1.52877
0 days 00:00:33.050000	1.522333
0 days 00:00:33.060000	1.464142
0 days 00:00:33.070000	1.3799709999999998
0 days 00:00:33.080000	1.283565
0 days 00:00:33.090000	1.197114
0 days 00:00:33.100000	1.108376
0 days 00:00:33.110000	1.021066
0 days 00:00:33.120000	0.965319
0 days 00:00:33.130000	0.938408
0 days 00:00:33.140000	0.931373
0 days 00:00:33.150000	0.9331389999999999
0 days 00:00:33.160000	0.944983
0 days 00:00:33.170000	0.951469
0 days 00:00:33.180000	0.983844
0 days 00:00:33.190000	1.056561
0 days 00:00:33.200000	1.1544159999999999
0 days 00:00:33.210000	1.25196
0 days 00:00:33.220000	1.326072
0 days 00:00:33.230000	1.403343
0 days 00:00:33.240000	1.484725
0 days 00:00:33.250000	1.529695
0 days 00:00:33.260000	1.540794
0 days 00:00:33.270000	1.543544
0 days 00:00:33.280000	1.53778
0 days 00:00:33.290000	1.5113940000000001
0 days 00:00:33.300000	1.467236
0 days 00:00:33.310000	1.408372
0 days 00:00:33.320000	1.337413
0 days 00:00:33.330000	1.2697479999999999
0 days 00:00:33.340000	1.19048
0 days 00:00:33.350000	1.108321
0 days 00:00:33.360000	1.02706
0 days 00:00:33.370000	0.9520930000000001
0 days 00:00:33.380000	0.8703690000000001
0 days 00:00:33.390000	0.7875989999999999
0 days 00:00:33.400000	0.69912
0 days 00:00:33.410000	0.607316
0 days 00:00:33.420000	0.514473
0 days 00:00:33.430000	0.41574099999999997
0 days 00:00:33.440000	0.309731
0 days 00:00:33.450000	0.173425
0 days 00:00:33.460000	0.030396
0 days 00:00:33.470000	-0.625026
0 days 00:00:33.480000	-1.671239
0 days 00:00:33.490000	-2.347512
0 days 00:00:33.500000	-0.412592
0 days 00:00:33.510000	0.521333
0 days 00:00:33.520000	-0.10967
0 days 00:00:33.530000	-0.295515
0 days 00:00:33.540000	-0.260519
0 days 00:00:33.550000	-0.221786
0 days 00:00:33.560000	-0.176264
0 days 00:00:33.570000	-0.12204000000000001
0 days 00:00:33.580000	-0.080739
0 days 00:00:33.590000	-0.015345
0 days 00:00:33.600000	0.045078
0 days 00:00:33.610000	0.060551999999999995
0 days 00:00:33.620000	0.066398
0 days 00:00:33.630000	0.06795
0 days 00:00:33.640000	0.074272
0 days 00:00:33.650000	0.071277
0 days 00:00:33.660000	0.06034
0 days 00:00:33.670000	0.063637
0 days 00:00:33.680000	0.06754299999999999
0 days 00:00:33.690000	0.080469
0 days 00:00:33.700000	0.083926
0 days 00:00:33.710000	0.082652
0 days 00:00:33.720000	0.08190800000000001
0 days 00:00:33.730000	0.064789
0 days 00:00:33.740000	0.057307000000000004
0 days 00:00:33.750000	0.042457999999999996
0 days 00:00:33.760000	0.039111
0 days 00:00:33.770000	0.034329000000000005
0 days 00:00:33.780000	0.034287
0 days 00:00:33.790000	0.034414
0 days 00:00:33.800000	0.044528
0 days 00:00:33.810000	0.037341
0 days 00:00:33.820000	0.040789
0 days 00:00:33.830000	0.041958999999999996
0 days 00:00:33.840000	0.036356
0 days 00:00:33.850000	0.032717
0 days 00:00:33.860000	0.028908
0 days 00:00:33.870000	0.02398
0 days 00:00:33.880000	0.01586
0 days 00:00:33.890000	0.015075999999999999
0 days 00:00:33.900000	0.009954000000000001
0 days 00:00:33.910000	0.006884
0 days 00:00:33.920000	0.003951
0 days 00:00:33.930000	0.005265
0 days 00:00:33.940000	0.005435
0 days 00:00:33.950000	0.003514
0 days 00:00:33.960000	0.002908
0 days 00:00:33.970000	0.0057740000000000005
0 days 00:00:33.980000	-0.00022400000000000002
0 days 00:00:33.990000	0.000951
0 days 00:00:34	-0.000558
0 days 00:00:34.010000	0.00039
0 days 00:00:34.020000	-0.000459
0 days 00:00:34.030000	-0.0030859999999999998
0 days 00:00:34.040000	-0.007198
0 days 00:00:34.050000	-0.005423
0 days 00:00:34.060000	-0.008192
0 days 00:00:34.070000	-0.00603
0 days 00:00:34.080000	-0.008728
0 days 00:00:34.090000	-0.00785
0 days 00:00:34.100000	-0.009163
0 days 00:00:34.110000	-0.004201
0 days 00:00:34.120000	-0.0036229999999999995
0 days 00:00:34.130000	-0.008662999999999999
0 days 00:00:34.140000	-0.000496
0 days 00:00:34.150000	-0.005888
0 days 00:00:34.160000	-0.00702
0 days 00:00:34.170000	-0.00581
0 days 00:00:34.180000	-0.007902
0 days 00:00:34.190000	-0.012539
0 days 00:00:34.200000	-0.017384
0 days 00:00:34.210000	-0.023485
0 days 00:00:34.220000	-0.027221
0 days 00:00:34.230000	-0.034004
0 days 00:00:34.240000	-0.035998
0 days 00:00:34.250000	-0.041573
0 days 00:00:34.260000	-0.04819
0 days 00:00:34.270000	-0.053083000000000005
0 days 00:00:34.280000	-0.05927999999999999
0 days 00:00:34.290000	-0.060953
0 days 00:00:34.300000	-0.063046
0 days 00:00:34.310000	-0.068124
0 days 00:00:34.320000	-0.072576
0 days 00:00:34.330000	-0.076428
0 days 00:00:34.340000	-0.07721599999999999
0 days 00:00:34.350000	-0.082458
0 days 00:00:34.360000	-0.088902
0 days 00:00:34.370000	-0.100833
0 days 00:00:34.380000	-0.11214600000000001
0 days 00:00:34.390000	-0.125885
0 days 00:00:34.400000	-0.160418
0 days 00:00:34.410000	-0.194577
0 days 00:00:34.420000	-0.230386
0 days 00:00:34.430000	-0.24662199999999998
0 days 00:00:34.440000	-0.253841
0 days 00:00:34.450000	-0.257468
0 days 00:00:34.460000	-0.26109299999999996
0 days 00:00:34.470000	-0.264914
0 days 00:00:34.480000	-0.268333
0 days 00:00:34.490000	-0.274764
0 days 00:00:34.500000	-0.28741300000000003
0 days 00:00:34.510000	-0.31816700000000003
0 days 00:00:34.520000	-0.374606
0 days 00:00:34.530000	-0.432015
0 days 00:00:34.540000	-0.502367
0 days 00:00:34.550000	-0.571869
0 days 00:00:34.560000	-0.648208
0 days 00:00:34.570000	-0.72726
0 days 00:00:34.580000	-0.803755
0 days 00:00:34.590000	-0.887223
0 days 00:00:34.600000	-0.969677
0 days 00:00:34.610000	-1.046111
0 days 00:00:34.620000	-1.124884
0 days 00:00:34.630000	-1.19766
0 days 00:00:34.640000	-1.259579
0 days 00:00:34.650000	-1.331489
0 days 00:00:34.660000	-1.403174
0 days 00:00:34.670000	-1.466083
0 days 00:00:34.680000	-1.534362
0 days 00:00:34.690000	-1.605544
0 days 00:00:34.700000	-1.67996
0 days 00:00:34.710000	-1.7497049999999998
0 days 00:00:34.720000	-1.807777
0 days 00:00:34.730000	-1.872134
0 days 00:00:34.740000	-1.921255
0 days 00:00:34.750000	-1.9719759999999997
0 days 00:00:34.760000	-2.010534
0 days 00:00:34.770000	-2.026277
0 days 00:00:34.780000	-2.0232099999999997
0 days 00:00:34.790000	-1.98953
0 days 00:00:34.800000	-1.9363759999999999
0 days 00:00:34.810000	-1.858426
0 days 00:00:34.820000	-1.763627
0 days 00:00:34.830000	-1.658234
0 days 00:00:34.840000	-1.3976549999999999
0 days 00:00:34.850000	-0.9328930000000001
0 days 00:00:34.860000	-0.44877100000000003
0 days 00:00:34.870000	0.095624
0 days 00:00:34.880000	0.711961
0 days 00:00:34.890000	1.293988
0 days 00:00:34.900000	1.663602
0 days 00:00:34.910000	1.817275
0 days 00:00:34.920000	1.853379
0 days 00:00:34.930000	1.820859
0 days 00:00:34.940000	1.770427
0 days 00:00:34.950000	1.68507
0 days 00:00:34.960000	1.559844
0 days 00:00:34.970000	1.401934
0 days 00:00:34.980000	1.235719
0 days 00:00:34.990000	1.0756780000000001
0 days 00:00:35	0.937895
0 days 00:00:35.010000	0.8276100000000001
0 days 00:00:35.020000	0.753234
0 days 00:00:35.030000	0.7038909999999999
0 days 00:00:35.040000	0.672818
0 days 00:00:35.050000	0.656142
0 days 00:00:35.060000	0.657505
0 days 00:00:35.070000	0.679231
0 days 00:00:35.080000	0.748328
0 days 00:00:35.090000	0.842111
0 days 00:00:35.100000	0.985216
0 days 00:00:35.110000	1.167079
0 days 00:00:35.120000	1.175964
0 days 00:00:35.130000	1.157778
0 days 00:00:35.140000	1.222648
0 days 00:00:35.150000	1.3508229999999999
0 days 00:00:35.160000	1.433742
0 days 00:00:35.170000	1.2868
0 days 00:00:35.180000	1.3132629999999998
0 days 00:00:35.190000	1.418245
0 days 00:00:35.200000	1.500163
0 days 00:00:35.210000	1.544683
0 days 00:00:35.220000	1.583823
0 days 00:00:35.230000	1.640382
0 days 00:00:35.240000	1.6743419999999998
0 days 00:00:35.250000	1.674538
0 days 00:00:35.260000	1.648565
0 days 00:00:35.270000	1.584806
0 days 00:00:35.280000	1.477314
0 days 00:00:35.290000	1.341293
0 days 00:00:35.300000	1.180539
0 days 00:00:35.310000	0.9897219999999999
0 days 00:00:35.320000	0.770425
0 days 00:00:35.330000	0.521141
0 days 00:00:35.340000	0.257749
0 days 00:00:35.350000	0.005396
0 days 00:00:35.360000	-0.226886
0 days 00:00:35.370000	-0.440676
0 days 00:00:35.380000	-0.62974
0 days 00:00:35.390000	-0.799715
0 days 00:00:35.400000	-0.9411790000000001
0 days 00:00:35.410000	-1.1081239999999999
0 days 00:00:35.420000	-0.773718
0 days 00:00:35.430000	-0.17544200000000001
0 days 00:00:35.440000	0.6267689999999999
0 days 00:00:35.450000	0.22896100000000003
0 days 00:00:35.460000	-0.32205700000000004
0 days 00:00:35.470000	-0.186722
0 days 00:00:35.480000	-0.103229
0 days 00:00:35.490000	-0.126498
0 days 00:00:35.500000	-0.218953
0 days 00:00:35.510000	-0.25658800000000004
0 days 00:00:35.520000	-0.25753200000000004
0 days 00:00:35.530000	-0.264304
0 days 00:00:35.540000	-0.275812
0 days 00:00:35.550000	-0.244577
0 days 00:00:35.560000	-0.19775
0 days 00:00:35.570000	-0.13794
0 days 00:00:35.580000	-0.078177
0 days 00:00:35.590000	0.004411
0 days 00:00:35.600000	0.07961599999999999
0 days 00:00:35.610000	0.15165599999999999
0 days 00:00:35.620000	0.214214
0 days 00:00:35.630000	0.198214
0 days 00:00:35.640000	0.129063
0 days 00:00:35.650000	0.09740900000000001
0 days 00:00:35.660000	0.080528
0 days 00:00:35.670000	0.055169
0 days 00:00:35.680000	0.043697
0 days 00:00:35.690000	0.043265
0 days 00:00:35.700000	0.040760000000000005
0 days 00:00:35.710000	0.039279
0 days 00:00:35.720000	0.046568
0 days 00:00:35.730000	0.044754
0 days 00:00:35.740000	0.048437
0 days 00:00:35.750000	0.050203
0 days 00:00:35.760000	0.050379
0 days 00:00:35.770000	0.045360000000000004
0 days 00:00:35.780000	0.039775
0 days 00:00:35.790000	0.029457
0 days 00:00:35.800000	0.011023999999999999
0 days 00:00:35.810000	0.005437
0 days 00:00:35.820000	-0.003689
0 days 00:00:35.830000	-0.002445
0 days 00:00:35.840000	-0.005957
0 days 00:00:35.850000	-0.004477
0 days 00:00:35.860000	-0.005612
0 days 00:00:35.870000	-0.0077480000000000005
0 days 00:00:35.880000	0.0018989999999999999
0 days 00:00:35.890000	-0.0010550000000000002
0 days 00:00:35.900000	0.0068379999999999995
0 days 00:00:35.910000	0.013637
0 days 00:00:35.920000	0.016513
0 days 00:00:35.930000	0.021287
0 days 00:00:35.940000	0.023163999999999997
0 days 00:00:35.950000	0.022433
0 days 00:00:35.960000	0.018894
0 days 00:00:35.970000	0.015515000000000001
0 days 00:00:35.980000	0.018098
0 days 00:00:35.990000	0.016947999999999998
0 days 00:00:36	0.014053
0 days 00:00:36.010000	0.008068
0 days 00:00:36.020000	0.008834
0 days 00:00:36.030000	0.006558
0 days 00:00:36.040000	0.009178
0 days 00:00:36.050000	0.006447
0 days 00:00:36.060000	0.007453
0 days 00:00:36.070000	0.009845
0 days 00:00:36.080000	0.010642
0 days 00:00:36.090000	0.009946
0 days 00:00:36.100000	0.014156
0 days 00:00:36.110000	0.020271
0 days 00:00:36.120000	0.022271
0 days 00:00:36.130000	0.023252000000000002
0 days 00:00:36.140000	0.027662
0 days 00:00:36.150000	0.024412
0 days 00:00:36.160000	0.027808999999999997
0 days 00:00:36.170000	0.027808999999999997
0 days 00:00:36.180000	0.025355000000000003
0 days 00:00:36.190000	0.022955
0 days 00:00:36.200000	0.032895
0 days 00:00:36.210000	0.0264
0 days 00:00:36.220000	0.025403
0 days 00:00:36.230000	0.026172000000000004
0 days 00:00:36.240000	0.02512
0 days 00:00:36.250000	0.029622000000000002
0 days 00:00:36.260000	0.029560000000000003
0 days 00:00:36.270000	0.026963
0 days 00:00:36.280000	0.029001999999999997
0 days 00:00:36.290000	0.028813
0 days 00:00:36.300000	0.025602
0 days 00:00:36.310000	0.030039999999999997
0 days 00:00:36.320000	0.024849
0 days 00:00:36.330000	0.021445
0 days 00:00:36.340000	0.01415
0 days 00:00:36.350000	0.011116
0 days 00:00:36.360000	0.004312
0 days 00:00:36.370000	0.002018
0 days 00:00:36.380000	0.0041670000000000006
0 days 00:00:36.390000	0.000452
0 days 00:00:36.400000	-0.000792
0 days 00:00:36.410000	-0.0037560000000000002
0 days 00:00:36.420000	-0.003698
0 days 00:00:36.430000	-0.006903
0 days 00:00:36.440000	-0.007640000000000001
0 days 00:00:36.450000	-0.002191
0 days 00:00:36.460000	-0.005887
0 days 00:00:36.470000	-0.003479
0 days 00:00:36.480000	-0.0016769999999999999
0 days 00:00:36.490000	-0.002171
0 days 00:00:36.500000	-0.0037770000000000004
0 days 00:00:36.510000	-0.008527
0 days 00:00:36.520000	-0.008328
0 days 00:00:36.530000	-0.009516
0 days 00:00:36.540000	-0.016419
0 days 00:00:36.550000	-0.010614
0 days 00:00:36.560000	-0.016819999999999998
0 days 00:00:36.570000	-0.025312
0 days 00:00:36.580000	-0.036837
0 days 00:00:36.590000	-0.028479
0 days 00:00:36.600000	-0.036272000000000006
0 days 00:00:36.610000	-0.040482
0 days 00:00:36.620000	-0.029745999999999998
0 days 00:00:36.630000	-0.029177999999999996
0 days 00:00:36.640000	-0.033671
0 days 00:00:36.650000	-0.03217
0 days 00:00:36.660000	-0.034968
0 days 00:00:36.670000	-0.034709
0 days 00:00:36.680000	-0.035897000000000005
0 days 00:00:36.690000	-0.03092
0 days 00:00:36.700000	-0.030898000000000002
0 days 00:00:36.710000	-0.033260000000000005
0 days 00:00:36.720000	-0.036864999999999995
0 days 00:00:36.730000	-0.035776999999999996
0 days 00:00:36.740000	-0.041801
0 days 00:00:36.750000	-0.046620999999999996
0 days 00:00:36.760000	-0.05614500000000001
0 days 00:00:36.770000	-0.063334
0 days 00:00:36.780000	-0.068384
0 days 00:00:36.790000	-0.074835
0 days 00:00:36.800000	-0.07358200000000001
0 days 00:00:36.810000	-0.076226
0 days 00:00:36.820000	-0.079634
0 days 00:00:36.830000	-0.086262
0 days 00:00:36.840000	-0.09531
0 days 00:00:36.850000	-0.104577
0 days 00:00:36.860000	-0.11933800000000001
0 days 00:00:36.870000	-0.14407999999999999
0 days 00:00:36.880000	-0.16612000000000002
0 days 00:00:36.890000	-0.20161099999999998
0 days 00:00:36.900000	-0.26176
0 days 00:00:36.910000	-0.34321199999999996
0 days 00:00:36.920000	-0.425171
0 days 00:00:36.930000	-0.49615299999999996
0 days 00:00:36.940000	-0.5545399999999999
0 days 00:00:36.950000	-0.618095
0 days 00:00:36.960000	-0.710633
0 days 00:00:36.970000	-0.78968
0 days 00:00:36.980000	-0.866967
0 days 00:00:36.990000	-0.956584
0 days 00:00:37	-1.039275
0 days 00:00:37.010000	-1.1421649999999999
0 days 00:00:37.020000	-1.243082
0 days 00:00:37.030000	-1.341272
0 days 00:00:37.040000	-1.437825
0 days 00:00:37.050000	-1.518667
0 days 00:00:37.060000	-1.603309
0 days 00:00:37.070000	-1.72583
0 days 00:00:37.080000	-1.825357
0 days 00:00:37.090000	-1.9122880000000002
0 days 00:00:37.100000	-1.99823
0 days 00:00:37.110000	-2.08535
0 days 00:00:37.120000	-2.161871
0 days 00:00:37.130000	-2.232185
0 days 00:00:37.140000	-2.290938
0 days 00:00:37.150000	-2.3163810000000002
0 days 00:00:37.160000	-2.297336
0 days 00:00:37.170000	-2.2707349999999997
0 days 00:00:37.180000	-2.242522
0 days 00:00:37.190000	-2.21673
0 days 00:00:37.200000	-2.2021889999999997
0 days 00:00:37.210000	-2.172103
0 days 00:00:37.220000	-2.1101520000000002
0 days 00:00:37.230000	-1.861884
0 days 00:00:37.240000	-1.36394
0 days 00:00:37.250000	-0.792298
0 days 00:00:37.260000	-0.172876
0 days 00:00:37.270000	0.469218
0 days 00:00:37.280000	1.1513950000000002
0 days 00:00:37.290000	1.744398
0 days 00:00:37.300000	2.100437
0 days 00:00:37.310000	2.22289
0 days 00:00:37.320000	2.176133
0 days 00:00:37.330000	2.061342
0 days 00:00:37.340000	1.9149049999999999
0 days 00:00:37.350000	1.753464
0 days 00:00:37.360000	1.567828
0 days 00:00:37.370000	1.37791
0 days 00:00:37.380000	1.196582
0 days 00:00:37.390000	1.025992
0 days 00:00:37.400000	0.889144
0 days 00:00:37.410000	0.784633
0 days 00:00:37.420000	0.708026
0 days 00:00:37.430000	0.649536
0 days 00:00:37.440000	0.63139
0 days 00:00:37.450000	0.655984
0 days 00:00:37.460000	0.716734
0 days 00:00:37.470000	0.8013140000000001
0 days 00:00:37.480000	0.8903049999999999
0 days 00:00:37.490000	0.9882780000000001
0 days 00:00:37.500000	1.0995270000000001
0 days 00:00:37.510000	1.2150729999999998
0 days 00:00:37.520000	1.338354
0 days 00:00:37.530000	1.449454
0 days 00:00:37.540000	1.5479559999999999
0 days 00:00:37.550000	1.630479
0 days 00:00:37.560000	1.6872939999999998
0 days 00:00:37.570000	1.7200080000000002
0 days 00:00:37.580000	1.733946
0 days 00:00:37.590000	1.7090490000000003
0 days 00:00:37.600000	1.6676939999999998
0 days 00:00:37.610000	1.606463
0 days 00:00:37.620000	1.5154530000000002
0 days 00:00:37.630000	1.401977
0 days 00:00:37.640000	1.272772
0 days 00:00:37.650000	1.1295819999999999
0 days 00:00:37.660000	0.993196
0 days 00:00:37.670000	0.8545200000000001
0 days 00:00:37.680000	0.716626
0 days 00:00:37.690000	0.580454
0 days 00:00:37.700000	0.453404
0 days 00:00:37.710000	0.341294
0 days 00:00:37.720000	0.238673
0 days 00:00:37.730000	0.149977
0 days 00:00:37.740000	0.078514
0 days 00:00:37.750000	0.003956
0 days 00:00:37.760000	-0.049019
0 days 00:00:37.770000	-0.097303
0 days 00:00:37.780000	-0.134332
0 days 00:00:37.790000	-0.161354
0 days 00:00:37.800000	-0.184341
0 days 00:00:37.810000	-0.20609499999999997
0 days 00:00:37.820000	-0.40139600000000003
0 days 00:00:37.830000	-0.815001
0 days 00:00:37.840000	-1.757434
0 days 00:00:37.850000	-1.815116
0 days 00:00:37.860000	0.5361560000000001
0 days 00:00:37.870000	-0.039739
0 days 00:00:37.880000	0.0282
0 days 00:00:37.890000	-0.21213600000000002
0 days 00:00:37.900000	-0.24054499999999998
0 days 00:00:37.910000	-0.28513099999999997
0 days 00:00:37.920000	-0.252368
0 days 00:00:37.930000	-0.20604899999999998
0 days 00:00:37.940000	-0.155782
0 days 00:00:37.950000	-0.10930999999999999
0 days 00:00:37.960000	-0.067514
0 days 00:00:37.970000	-0.027816000000000004
0 days 00:00:37.980000	0.007988
0 days 00:00:37.990000	0.024217
0 days 00:00:38	0.038095
0 days 00:00:38.010000	0.042293
0 days 00:00:38.020000	0.045144
0 days 00:00:38.030000	0.050687
0 days 00:00:38.040000	0.063311
0 days 00:00:38.050000	0.070521
0 days 00:00:38.060000	0.078166
0 days 00:00:38.070000	0.084439
0 days 00:00:38.080000	0.07091
0 days 00:00:38.090000	0.051210000000000006
0 days 00:00:38.100000	0.037912
0 days 00:00:38.110000	0.034277999999999996
0 days 00:00:38.120000	0.033598
0 days 00:00:38.130000	0.033812
0 days 00:00:38.140000	0.045038999999999996
0 days 00:00:38.150000	0.049023000000000004
0 days 00:00:38.160000	0.053282
0 days 00:00:38.170000	0.054437
0 days 00:00:38.180000	0.052226999999999996
0 days 00:00:38.190000	0.048744
0 days 00:00:38.200000	0.043973000000000005
0 days 00:00:38.210000	0.045518
0 days 00:00:38.220000	0.043361000000000004
0 days 00:00:38.230000	0.038811
0 days 00:00:38.240000	0.037333
0 days 00:00:38.250000	0.036618
0 days 00:00:38.260000	0.032615
0 days 00:00:38.270000	0.033865
0 days 00:00:38.280000	0.027875
0 days 00:00:38.290000	0.030008
0 days 00:00:38.300000	0.029497000000000002
0 days 00:00:38.310000	0.024952000000000002
0 days 00:00:38.320000	0.017776
0 days 00:00:38.330000	0.015109000000000001
0 days 00:00:38.340000	0.012209999999999999
0 days 00:00:38.350000	0.008320000000000001
0 days 00:00:38.360000	0.003286
0 days 00:00:38.370000	-0.001857
0 days 00:00:38.380000	0.00098
0 days 00:00:38.390000	-0.003821
0 days 00:00:38.400000	-0.006698000000000001
0 days 00:00:38.410000	-0.007019
0 days 00:00:38.420000	-0.012561
0 days 00:00:38.430000	-0.013894
0 days 00:00:38.440000	-0.011229000000000001
0 days 00:00:38.450000	-0.013411000000000001
0 days 00:00:38.460000	-0.013111000000000001
0 days 00:00:38.470000	-0.017302
0 days 00:00:38.480000	-0.013615
0 days 00:00:38.490000	-0.014075999999999998
0 days 00:00:38.500000	-0.012131999999999999
0 days 00:00:38.510000	-0.014731000000000001
0 days 00:00:38.520000	-0.012832
0 days 00:00:38.530000	-0.010341
0 days 00:00:38.540000	-0.012815
0 days 00:00:38.550000	-0.018816
0 days 00:00:38.560000	-0.016832
0 days 00:00:38.570000	-0.017059
0 days 00:00:38.580000	-0.019022999999999998
0 days 00:00:38.590000	-0.025408
0 days 00:00:38.600000	-0.029225
0 days 00:00:38.610000	-0.030374
0 days 00:00:38.620000	-0.037326
0 days 00:00:38.630000	-0.033266000000000004
0 days 00:00:38.640000	-0.045138
0 days 00:00:38.650000	-0.044372
0 days 00:00:38.660000	-0.04512
0 days 00:00:38.670000	-0.05093
0 days 00:00:38.680000	-0.054575
0 days 00:00:38.690000	-0.065214
0 days 00:00:38.700000	-0.07483300000000001
0 days 00:00:38.710000	-0.083674
0 days 00:00:38.720000	-0.09288300000000001
0 days 00:00:38.730000	-0.09936
0 days 00:00:38.740000	-0.105196
0 days 00:00:38.750000	-0.11369000000000001
0 days 00:00:38.760000	-0.12277300000000001
0 days 00:00:38.770000	-0.132955
0 days 00:00:38.780000	-0.135453
0 days 00:00:38.790000	-0.15526900000000002
0 days 00:00:38.800000	-0.19742300000000002
0 days 00:00:38.810000	-0.250161
0 days 00:00:38.820000	-0.297777
0 days 00:00:38.830000	-0.328897
0 days 00:00:38.840000	-0.350643
0 days 00:00:38.850000	-0.354473
0 days 00:00:38.860000	-0.353542
0 days 00:00:38.870000	-0.344688
0 days 00:00:38.880000	-0.320029
0 days 00:00:38.890000	-0.30209600000000003
0 days 00:00:38.900000	-0.289032
0 days 00:00:38.910000	-0.299981
0 days 00:00:38.920000	-0.331127
0 days 00:00:38.930000	-0.354747
0 days 00:00:38.940000	-0.40169
0 days 00:00:38.950000	-0.45167799999999997
0 days 00:00:38.960000	-0.513225
0 days 00:00:38.970000	-0.58429
0 days 00:00:38.980000	-0.657382
0 days 00:00:38.990000	-0.731065
0 days 00:00:39	-0.7971520000000001
0 days 00:00:39.010000	-0.8679120000000001
0 days 00:00:39.020000	-0.929572
0 days 00:00:39.030000	-0.9860040000000001
0 days 00:00:39.040000	-1.044813
0 days 00:00:39.050000	-1.111866
0 days 00:00:39.060000	-1.190974
0 days 00:00:39.070000	-1.2686870000000001
0 days 00:00:39.080000	-1.364971
0 days 00:00:39.090000	-1.44961
0 days 00:00:39.100000	-1.507142
0 days 00:00:39.110000	-1.562937
0 days 00:00:39.120000	-1.6161530000000002
0 days 00:00:39.130000	-1.6688319999999999
0 days 00:00:39.140000	-1.7109590000000001
0 days 00:00:39.150000	-1.746434
0 days 00:00:39.160000	-1.7866790000000001
0 days 00:00:39.170000	-1.826707
0 days 00:00:39.180000	-1.846787
0 days 00:00:39.190000	-1.870167
0 days 00:00:39.200000	-1.865586
0 days 00:00:39.210000	-1.8534419999999998
0 days 00:00:39.220000	-1.8278459999999999
0 days 00:00:39.230000	-1.776689
0 days 00:00:39.240000	-1.7340849999999999
0 days 00:00:39.250000	-1.68013
0 days 00:00:39.260000	-1.547553
0 days 00:00:39.270000	-1.208826
0 days 00:00:39.280000	-0.747919
0 days 00:00:39.290000	-0.222004
0 days 00:00:39.300000	0.362856
0 days 00:00:39.310000	0.9683370000000001
0 days 00:00:39.320000	1.551734
0 days 00:00:39.330000	1.99025
0 days 00:00:39.340000	2.1934810000000002
0 days 00:00:39.350000	2.180926
0 days 00:00:39.360000	2.049058
0 days 00:00:39.370000	1.9062540000000001
0 days 00:00:39.380000	1.7560689999999999
0 days 00:00:39.390000	1.582824
0 days 00:00:39.400000	1.384164
0 days 00:00:39.410000	1.176636
0 days 00:00:39.420000	0.990416
0 days 00:00:39.430000	0.8454790000000001
0 days 00:00:39.440000	0.7274689999999999
0 days 00:00:39.450000	0.642015
0 days 00:00:39.460000	0.583147
0 days 00:00:39.470000	0.568263
0 days 00:00:39.480000	0.628798
0 days 00:00:39.490000	0.813142
0 days 00:00:39.500000	1.103999
0 days 00:00:39.510000	1.005501
0 days 00:00:39.520000	0.96531
0 days 00:00:39.530000	1.021407
0 days 00:00:39.540000	1.041599
0 days 00:00:39.550000	1.1113879999999998
0 days 00:00:39.560000	1.23861
0 days 00:00:39.570000	1.358962
0 days 00:00:39.580000	1.412313
0 days 00:00:39.590000	1.429727
0 days 00:00:39.600000	1.4566059999999998
0 days 00:00:39.610000	1.487632
0 days 00:00:39.620000	1.50187
0 days 00:00:39.630000	1.50137
0 days 00:00:39.640000	1.473661
0 days 00:00:39.650000	1.438286
0 days 00:00:39.660000	1.380572
0 days 00:00:39.670000	1.300116
0 days 00:00:39.680000	1.220192
0 days 00:00:39.690000	1.1303459999999999
0 days 00:00:39.700000	1.035319
0 days 00:00:39.710000	0.9443379999999999
0 days 00:00:39.720000	0.858274
0 days 00:00:39.730000	0.759271
0 days 00:00:39.740000	0.663169
0 days 00:00:39.750000	0.5647979999999999
0 days 00:00:39.760000	0.47585299999999997
0 days 00:00:39.770000	0.40128400000000003
0 days 00:00:39.780000	0.339149
0 days 00:00:39.790000	0.27933800000000003
0 days 00:00:39.800000	0.226935
0 days 00:00:39.810000	0.161201
0 days 00:00:39.820000	0.025513
0 days 00:00:39.830000	-0.112291
0 days 00:00:39.840000	-0.145741
0 days 00:00:39.850000	-0.858806
0 days 00:00:39.860000	-1.1689450000000001
0 days 00:00:39.870000	-0.44896099999999994
0 days 00:00:39.880000	0.006976
0 days 00:00:39.890000	0.094966
0 days 00:00:39.900000	-0.034638999999999996
0 days 00:00:39.910000	-0.141762
0 days 00:00:39.920000	-0.171988
0 days 00:00:39.930000	-0.205992
0 days 00:00:39.940000	-0.22861900000000002
0 days 00:00:39.950000	-0.210529
0 days 00:00:39.960000	-0.163773
0 days 00:00:39.970000	-0.12686
0 days 00:00:39.980000	-0.096813
0 days 00:00:39.990000	-0.054411
0 days 00:00:40	-0.006972
0 days 00:00:40.010000	0.022680000000000002
0 days 00:00:40.020000	0.037335
0 days 00:00:40.030000	0.039112
0 days 00:00:40.040000	0.042588
0 days 00:00:40.050000	0.038957
0 days 00:00:40.060000	0.030956
0 days 00:00:40.070000	0.039172000000000005
0 days 00:00:40.080000	0.043694
0 days 00:00:40.090000	0.046964
0 days 00:00:40.100000	0.055636
0 days 00:00:40.110000	0.063036
0 days 00:00:40.120000	0.06529700000000001
0 days 00:00:40.130000	0.06665
0 days 00:00:40.140000	0.066723
0 days 00:00:40.150000	0.058372
0 days 00:00:40.160000	0.05505499999999999
0 days 00:00:40.170000	0.052184
0 days 00:00:40.180000	0.053522
0 days 00:00:40.190000	0.053131
0 days 00:00:40.200000	0.052337
0 days 00:00:40.210000	0.050256999999999996
0 days 00:00:40.220000	0.046466
0 days 00:00:40.230000	0.04141
0 days 00:00:40.240000	0.036775999999999996
0 days 00:00:40.250000	0.035963
0 days 00:00:40.260000	0.032139
0 days 00:00:40.270000	0.034266000000000005
0 days 00:00:40.280000	0.026661
0 days 00:00:40.290000	0.022359999999999998
0 days 00:00:40.300000	0.022799
0 days 00:00:40.310000	0.024956
0 days 00:00:40.320000	0.021103
0 days 00:00:40.330000	0.018157
0 days 00:00:40.340000	0.019019
0 days 00:00:40.350000	0.018188
0 days 00:00:40.360000	0.013563999999999998
0 days 00:00:40.370000	0.014015000000000001
0 days 00:00:40.380000	0.011951
0 days 00:00:40.390000	0.011915
0 days 00:00:40.400000	0.010237000000000001
0 days 00:00:40.410000	0.002191
0 days 00:00:40.420000	0.000531
0 days 00:00:40.430000	-0.001139
0 days 00:00:40.440000	-0.008312
0 days 00:00:40.450000	-0.009566
0 days 00:00:40.460000	-0.010311
0 days 00:00:40.470000	-0.011193999999999999
0 days 00:00:40.480000	-0.012039
0 days 00:00:40.490000	-0.014986000000000001
0 days 00:00:40.500000	-0.015836000000000003
0 days 00:00:40.510000	-0.019634
0 days 00:00:40.520000	-0.017141
0 days 00:00:40.530000	-0.016272
0 days 00:00:40.540000	-0.015836000000000003
0 days 00:00:40.550000	-0.016347
0 days 00:00:40.560000	-0.016801
0 days 00:00:40.570000	-0.013455000000000002
0 days 00:00:40.580000	-0.012603
0 days 00:00:40.590000	-0.011354000000000001
0 days 00:00:40.600000	-0.011351
0 days 00:00:40.610000	-0.0062450000000000006
0 days 00:00:40.620000	-0.00328
0 days 00:00:40.630000	-0.006722
0 days 00:00:40.640000	-0.0037329999999999998
0 days 00:00:40.650000	-0.00629
0 days 00:00:40.660000	-0.010939
0 days 00:00:40.670000	-0.013066
0 days 00:00:40.680000	-0.023153999999999997
0 days 00:00:40.690000	-0.027482999999999997
0 days 00:00:40.700000	-0.035483999999999995
0 days 00:00:40.710000	-0.040983
0 days 00:00:40.720000	-0.049915
0 days 00:00:40.730000	-0.062614
0 days 00:00:40.740000	-0.071484
0 days 00:00:40.750000	-0.08125399999999999
0 days 00:00:40.760000	-0.095187
0 days 00:00:40.770000	-0.10709400000000001
0 days 00:00:40.780000	-0.11763399999999999
0 days 00:00:40.790000	-0.131154
0 days 00:00:40.800000	-0.149797
0 days 00:00:40.810000	-0.177249
0 days 00:00:40.820000	-0.200908
0 days 00:00:40.830000	-0.237308
0 days 00:00:40.840000	-0.274686
0 days 00:00:40.850000	-0.321795
0 days 00:00:40.860000	-0.40524099999999996
0 days 00:00:40.870000	-0.521304
0 days 00:00:40.880000	-0.671855
0 days 00:00:40.890000	-0.8126220000000001
0 days 00:00:40.900000	-0.958354
0 days 00:00:40.910000	-1.101985
0 days 00:00:40.920000	-1.248259
0 days 00:00:40.930000	-1.380423
0 days 00:00:40.940000	-1.515164
0 days 00:00:40.950000	-1.640725
0 days 00:00:40.960000	-1.7606099999999998
0 days 00:00:40.970000	-1.865816
0 days 00:00:40.980000	-1.950475
0 days 00:00:40.990000	-2.0111380000000003
0 days 00:00:41	-2.059942
0 days 00:00:41.010000	-2.113787
0 days 00:00:41.020000	-2.139239
0 days 00:00:41.030000	-2.149931
0 days 00:00:41.040000	-2.1616310000000003
0 days 00:00:41.050000	-2.167313
0 days 00:00:41.060000	-2.173553
0 days 00:00:41.070000	-2.157702
0 days 00:00:41.080000	-2.115144
0 days 00:00:41.090000	-2.078145
0 days 00:00:41.100000	-2.041817
0 days 00:00:41.110000	-1.983496
0 days 00:00:41.120000	-1.9526560000000002
0 days 00:00:41.130000	-1.900754
0 days 00:00:41.140000	-1.816572
0 days 00:00:41.150000	-1.6608880000000001
0 days 00:00:41.160000	-1.2330430000000001
0 days 00:00:41.170000	-0.720635
