# Supplementary material for: A topological data analysis-based method for gait signals with an application to the study of multiple sclerosis
Source: PLoS One. 2022 May 13;17(5):e0268475. doi: 10.1371/journal.pone.0268475 (PMC9106173; doi:10.1371/journal.pone.0268475)
Supplement: S1 Data — (ZIP) [file pone.0268475.s005.zip › PlosOneData/Pathological_subjects/MS_254]

	Gyr_Y
0 days 00:00:08.430000	-1.519858
0 days 00:00:08.440000	-0.9073389999999999
0 days 00:00:08.450000	-1.518938
0 days 00:00:08.460000	-2.878702
0 days 00:00:08.470000	-3.008906
0 days 00:00:08.480000	-2.940827
0 days 00:00:08.490000	-2.933651
0 days 00:00:08.500000	-2.181254
0 days 00:00:08.510000	-1.611876
0 days 00:00:08.520000	-1.207608
0 days 00:00:08.530000	-0.9335620000000001
0 days 00:00:08.540000	-0.780904
0 days 00:00:08.550000	-0.6788609999999999
0 days 00:00:08.560000	-0.620425
0 days 00:00:08.570000	-0.610733
0 days 00:00:08.580000	-0.593917
0 days 00:00:08.590000	-0.551584
0 days 00:00:08.600000	-0.43153199999999997
0 days 00:00:08.610000	-0.174073
0 days 00:00:08.620000	-0.19099100000000002
0 days 00:00:08.630000	-0.13071
0 days 00:00:08.640000	-0.089115
0 days 00:00:08.650000	-0.067164
0 days 00:00:08.660000	-0.039442000000000005
0 days 00:00:08.670000	-0.034214
0 days 00:00:08.680000	-0.022135
0 days 00:00:08.690000	-0.035195
0 days 00:00:08.700000	-0.010284999999999999
0 days 00:00:08.710000	-0.008427
0 days 00:00:08.720000	-0.004686
0 days 00:00:08.730000	-0.011687999999999999
0 days 00:00:08.740000	-0.023708
0 days 00:00:08.750000	-0.028026
0 days 00:00:08.760000	-0.036041000000000004
0 days 00:00:08.770000	-0.046928
0 days 00:00:08.780000	-0.057157000000000006
0 days 00:00:08.790000	-0.0694
0 days 00:00:08.800000	-0.07711599999999999
0 days 00:00:08.810000	-0.082552
0 days 00:00:08.820000	-0.087255
0 days 00:00:08.830000	-0.083151
0 days 00:00:08.840000	-0.08231799999999999
0 days 00:00:08.850000	-0.07413099999999999
0 days 00:00:08.860000	-0.077042
0 days 00:00:08.870000	-0.084711
0 days 00:00:08.880000	-0.091362
0 days 00:00:08.890000	-0.09400900000000001
0 days 00:00:08.900000	-0.089806
0 days 00:00:08.910000	-0.088702
0 days 00:00:08.920000	-0.089197
0 days 00:00:08.930000	-0.099105
0 days 00:00:08.940000	-0.113025
0 days 00:00:08.950000	-0.126823
0 days 00:00:08.960000	-0.131187
0 days 00:00:08.970000	-0.139467
0 days 00:00:08.980000	-0.144926
0 days 00:00:08.990000	-0.153635
0 days 00:00:09	-0.167577
0 days 00:00:09.010000	-0.175098
0 days 00:00:09.020000	-0.186594
0 days 00:00:09.030000	-0.193954
0 days 00:00:09.040000	-0.201629
0 days 00:00:09.050000	-0.21586
0 days 00:00:09.060000	-0.22472199999999998
0 days 00:00:09.070000	-0.228739
0 days 00:00:09.080000	-0.23555500000000001
0 days 00:00:09.090000	-0.256727
0 days 00:00:09.100000	-0.315742
0 days 00:00:09.110000	-0.41053999999999996
0 days 00:00:09.120000	-0.542989
0 days 00:00:09.130000	-0.7030270000000001
0 days 00:00:09.140000	-0.905342
0 days 00:00:09.150000	-1.157994
0 days 00:00:09.160000	-1.387426
0 days 00:00:09.170000	-1.6477970000000002
0 days 00:00:09.180000	-1.919517
0 days 00:00:09.190000	-2.200891
0 days 00:00:09.200000	-2.4743180000000002
0 days 00:00:09.210000	-2.770569
0 days 00:00:09.220000	-3.075886
0 days 00:00:09.230000	-3.3822370000000004
0 days 00:00:09.240000	-3.690465
0 days 00:00:09.250000	-3.9923699999999998
0 days 00:00:09.260000	-4.211881
0 days 00:00:09.270000	-4.252848999999999
0 days 00:00:09.280000	-4.097668
0 days 00:00:09.290000	-3.8730860000000003
0 days 00:00:09.300000	-3.6775059999999997
0 days 00:00:09.310000	-3.050105
0 days 00:00:09.320000	-1.7853080000000001
0 days 00:00:09.330000	-0.520634
0 days 00:00:09.340000	0.526716
0 days 00:00:09.350000	0.96049
0 days 00:00:09.360000	1.129211
0 days 00:00:09.370000	1.459307
0 days 00:00:09.380000	1.819997
0 days 00:00:09.390000	2.117049
0 days 00:00:09.400000	2.33891
0 days 00:00:09.410000	2.558925
0 days 00:00:09.420000	2.762311
0 days 00:00:09.430000	2.9537169999999997
0 days 00:00:09.440000	3.138616
0 days 00:00:09.450000	3.364349
0 days 00:00:09.460000	3.647157
0 days 00:00:09.470000	3.9284160000000004
0 days 00:00:09.480000	4.151715
0 days 00:00:09.490000	4.233428
0 days 00:00:09.500000	4.173018
0 days 00:00:09.510000	3.956829
0 days 00:00:09.520000	3.5942480000000003
0 days 00:00:09.530000	3.2269200000000002
0 days 00:00:09.540000	2.865541
0 days 00:00:09.550000	2.577601
0 days 00:00:09.560000	2.470718
0 days 00:00:09.570000	2.492632
0 days 00:00:09.580000	2.517311
0 days 00:00:09.590000	2.359473
0 days 00:00:09.600000	2.160407
0 days 00:00:09.610000	1.8571229999999999
0 days 00:00:09.620000	1.5028920000000001
0 days 00:00:09.630000	1.2464600000000001
0 days 00:00:09.640000	1.033924
0 days 00:00:09.650000	0.682218
0 days 00:00:09.660000	0.289604
0 days 00:00:09.670000	-0.051188
0 days 00:00:09.680000	-0.346465
0 days 00:00:09.690000	-0.639753
0 days 00:00:09.700000	-0.933629
0 days 00:00:09.710000	-1.168101
0 days 00:00:09.720000	-1.351315
0 days 00:00:09.730000	-1.538416
0 days 00:00:09.740000	-1.571466
0 days 00:00:09.750000	-1.545532
0 days 00:00:09.760000	-3.186382
0 days 00:00:09.770000	-3.57629
0 days 00:00:09.780000	-2.179839
0 days 00:00:09.790000	-1.506401
0 days 00:00:09.800000	-1.086176
0 days 00:00:09.810000	-1.063687
0 days 00:00:09.820000	-1.056805
0 days 00:00:09.830000	-0.9557459999999999
0 days 00:00:09.840000	-0.9089299999999999
0 days 00:00:09.850000	-0.445971
0 days 00:00:09.860000	-0.27241
0 days 00:00:09.870000	-0.254473
0 days 00:00:09.880000	-0.252417
0 days 00:00:09.890000	-0.257187
0 days 00:00:09.900000	-0.257251
0 days 00:00:09.910000	-0.252029
0 days 00:00:09.920000	-0.22618600000000003
0 days 00:00:09.930000	-0.211227
0 days 00:00:09.940000	-0.159235
0 days 00:00:09.950000	-0.150839
0 days 00:00:09.960000	-0.145137
0 days 00:00:09.970000	-0.137966
0 days 00:00:09.980000	-0.14915599999999998
0 days 00:00:09.990000	-0.150387
0 days 00:00:10	-0.156861
0 days 00:00:10.010000	-0.14714000000000002
0 days 00:00:10.020000	-0.147119
0 days 00:00:10.030000	-0.13423800000000002
0 days 00:00:10.040000	-0.13153
0 days 00:00:10.050000	-0.128545
0 days 00:00:10.060000	-0.12456800000000001
0 days 00:00:10.070000	-0.121528
0 days 00:00:10.080000	-0.11566400000000002
0 days 00:00:10.090000	-0.11626099999999999
0 days 00:00:10.100000	-0.10908699999999999
0 days 00:00:10.110000	-0.112007
0 days 00:00:10.120000	-0.11409000000000001
0 days 00:00:10.130000	-0.113729
0 days 00:00:10.140000	-0.122031
0 days 00:00:10.150000	-0.13184300000000002
0 days 00:00:10.160000	-0.14474
0 days 00:00:10.170000	-0.15143900000000002
0 days 00:00:10.180000	-0.162986
0 days 00:00:10.190000	-0.173369
0 days 00:00:10.200000	-0.183099
0 days 00:00:10.210000	-0.19059
0 days 00:00:10.220000	-0.20141099999999998
0 days 00:00:10.230000	-0.210234
0 days 00:00:10.240000	-0.22765500000000002
0 days 00:00:10.250000	-0.23559699999999997
0 days 00:00:10.260000	-0.267916
0 days 00:00:10.270000	-0.29790700000000003
0 days 00:00:10.280000	-0.32351599999999997
0 days 00:00:10.290000	-0.377697
0 days 00:00:10.300000	-0.44943599999999995
0 days 00:00:10.310000	-0.5205390000000001
0 days 00:00:10.320000	-0.609559
0 days 00:00:10.330000	-0.728484
0 days 00:00:10.340000	-0.884093
0 days 00:00:10.350000	-1.0998450000000002
0 days 00:00:10.360000	-1.362937
0 days 00:00:10.370000	-1.571473
0 days 00:00:10.380000	-1.925085
0 days 00:00:10.390000	-2.0346349999999997
0 days 00:00:10.400000	-2.381351
0 days 00:00:10.410000	-2.65128
0 days 00:00:10.420000	-2.973928
0 days 00:00:10.430000	-3.298372
0 days 00:00:10.440000	-3.66004
0 days 00:00:10.450000	-4.033987000000001
0 days 00:00:10.460000	-4.440215
0 days 00:00:10.470000	-4.8244940000000005
0 days 00:00:10.480000	-5.144972
0 days 00:00:10.490000	-5.380065
0 days 00:00:10.500000	-5.374861
0 days 00:00:10.510000	-5.014606
0 days 00:00:10.520000	-4.639577
0 days 00:00:10.530000	-4.235329
0 days 00:00:10.540000	-3.748129
0 days 00:00:10.550000	-2.825552
0 days 00:00:10.560000	-1.131275
0 days 00:00:10.570000	0.5966229999999999
0 days 00:00:10.580000	1.965226
0 days 00:00:10.590000	2.980266
0 days 00:00:10.600000	3.6886879999999995
0 days 00:00:10.610000	4.076017
0 days 00:00:10.620000	4.200809
0 days 00:00:10.630000	4.1132
0 days 00:00:10.640000	3.951179
0 days 00:00:10.650000	3.7615510000000003
0 days 00:00:10.660000	3.6482010000000002
0 days 00:00:10.670000	3.6315589999999998
0 days 00:00:10.680000	3.666979
0 days 00:00:10.690000	3.8431330000000004
0 days 00:00:10.700000	4.111372
0 days 00:00:10.710000	4.396165
0 days 00:00:10.720000	4.626622
0 days 00:00:10.730000	4.773672
0 days 00:00:10.740000	4.795806
0 days 00:00:10.750000	4.692227
0 days 00:00:10.760000	4.5019800000000005
0 days 00:00:10.770000	4.149926
0 days 00:00:10.780000	3.7452089999999996
0 days 00:00:10.790000	3.4238370000000002
0 days 00:00:10.800000	3.196079
0 days 00:00:10.810000	2.886919
0 days 00:00:10.820000	2.546318
0 days 00:00:10.830000	2.405636
0 days 00:00:10.840000	1.992561
0 days 00:00:10.850000	1.388766
0 days 00:00:10.860000	0.9518200000000001
0 days 00:00:10.870000	0.519728
0 days 00:00:10.880000	-0.029352999999999997
0 days 00:00:10.890000	-0.571446
0 days 00:00:10.900000	-0.944622
0 days 00:00:10.910000	-1.212464
0 days 00:00:10.920000	-1.369257
0 days 00:00:10.930000	-1.6446209999999999
0 days 00:00:10.940000	-1.8673529999999998
0 days 00:00:10.950000	-4.177443
0 days 00:00:10.960000	-4.778308
0 days 00:00:10.970000	-3.6018529999999997
0 days 00:00:10.980000	-2.593213
0 days 00:00:10.990000	-1.6797990000000003
0 days 00:00:11	-1.492524
0 days 00:00:11.010000	-1.431442
0 days 00:00:11.020000	-1.26288
0 days 00:00:11.030000	-1.044106
0 days 00:00:11.040000	-0.530532
0 days 00:00:11.050000	-0.22855
0 days 00:00:11.060000	-0.255459
0 days 00:00:11.070000	-0.23695
0 days 00:00:11.080000	-0.260327
0 days 00:00:11.090000	-0.216648
0 days 00:00:11.100000	-0.193145
0 days 00:00:11.110000	-0.164233
0 days 00:00:11.120000	-0.14511400000000002
0 days 00:00:11.130000	-0.126993
0 days 00:00:11.140000	-0.131641
0 days 00:00:11.150000	-0.13676
0 days 00:00:11.160000	-0.149563
0 days 00:00:11.170000	-0.150909
0 days 00:00:11.180000	-0.14538099999999998
0 days 00:00:11.190000	-0.142876
0 days 00:00:11.200000	-0.143777
0 days 00:00:11.210000	-0.143997
0 days 00:00:11.220000	-0.150307
0 days 00:00:11.230000	-0.15349300000000002
0 days 00:00:11.240000	-0.152285
0 days 00:00:11.250000	-0.156046
0 days 00:00:11.260000	-0.155389
0 days 00:00:11.270000	-0.160774
0 days 00:00:11.280000	-0.165097
0 days 00:00:11.290000	-0.176573
0 days 00:00:11.300000	-0.190773
0 days 00:00:11.310000	-0.19125999999999999
0 days 00:00:11.320000	-0.19451400000000002
0 days 00:00:11.330000	-0.19614
0 days 00:00:11.340000	-0.190334
0 days 00:00:11.350000	-0.184351
0 days 00:00:11.360000	-0.183648
0 days 00:00:11.370000	-0.184282
0 days 00:00:11.380000	-0.17763199999999998
0 days 00:00:11.390000	-0.180174
0 days 00:00:11.400000	-0.185427
0 days 00:00:11.410000	-0.197414
0 days 00:00:11.420000	-0.201715
0 days 00:00:11.430000	-0.219471
0 days 00:00:11.440000	-0.268646
0 days 00:00:11.450000	-0.372296
0 days 00:00:11.460000	-0.552546
0 days 00:00:11.470000	-0.849409
0 days 00:00:11.480000	-1.150383
0 days 00:00:11.490000	-1.415098
0 days 00:00:11.500000	-1.700233
0 days 00:00:11.510000	-2.0314400000000004
0 days 00:00:11.520000	-2.4448529999999997
0 days 00:00:11.530000	-2.893496
0 days 00:00:11.540000	-3.368947
0 days 00:00:11.550000	-3.8326629999999997
0 days 00:00:11.560000	-4.2888660000000005
0 days 00:00:11.570000	-4.737785
0 days 00:00:11.580000	-5.1207709999999995
0 days 00:00:11.590000	-5.257091
0 days 00:00:11.600000	-5.0049980000000005
0 days 00:00:11.610000	-4.526266000000001
0 days 00:00:11.620000	-4.009151999999999
0 days 00:00:11.630000	-2.8367299999999998
0 days 00:00:11.640000	-1.319993
0 days 00:00:11.650000	-0.14033800000000002
0 days 00:00:11.660000	0.643785
0 days 00:00:11.670000	0.701228
0 days 00:00:11.680000	0.703613
0 days 00:00:11.690000	0.9168280000000001
0 days 00:00:11.700000	1.247603
0 days 00:00:11.710000	1.6394
0 days 00:00:11.720000	2.042051
0 days 00:00:11.730000	2.400943
0 days 00:00:11.740000	2.70645
0 days 00:00:11.750000	2.9717569999999998
0 days 00:00:11.760000	3.205181
0 days 00:00:11.770000	3.4009169999999997
0 days 00:00:11.780000	3.5552379999999997
0 days 00:00:11.790000	3.6798290000000002
0 days 00:00:11.800000	3.746257
0 days 00:00:11.810000	3.760363
0 days 00:00:11.820000	3.6870540000000003
0 days 00:00:11.830000	3.573378
0 days 00:00:11.840000	3.4516769999999997
0 days 00:00:11.850000	3.270879
0 days 00:00:11.860000	3.027884
0 days 00:00:11.870000	2.796026
0 days 00:00:11.880000	2.650801
0 days 00:00:11.890000	2.5848970000000002
0 days 00:00:11.900000	2.5228770000000003
0 days 00:00:11.910000	2.531159
0 days 00:00:11.920000	2.6312189999999998
0 days 00:00:11.930000	2.682513
0 days 00:00:11.940000	2.532522
0 days 00:00:11.950000	2.2197880000000003
0 days 00:00:11.960000	1.875736
0 days 00:00:11.970000	1.567825
0 days 00:00:11.980000	1.268779
0 days 00:00:11.990000	0.9088139999999999
0 days 00:00:12	0.518334
0 days 00:00:12.010000	0.099687
0 days 00:00:12.020000	-0.339733
0 days 00:00:12.030000	-0.691042
0 days 00:00:12.040000	-0.955831
0 days 00:00:12.050000	-1.2038870000000002
0 days 00:00:12.060000	-1.4862520000000001
0 days 00:00:12.070000	-1.797786
0 days 00:00:12.080000	-2.263867
0 days 00:00:12.090000	-1.9752880000000002
0 days 00:00:12.100000	-2.691773
0 days 00:00:12.110000	-4.150473000000001
0 days 00:00:12.120000	-3.613894
0 days 00:00:12.130000	-2.792113
0 days 00:00:12.140000	-2.0653200000000003
0 days 00:00:12.150000	-1.629904
0 days 00:00:12.160000	-1.539627
0 days 00:00:12.170000	-1.322622
0 days 00:00:12.180000	-1.182512
0 days 00:00:12.190000	-0.557283
0 days 00:00:12.200000	-0.287919
0 days 00:00:12.210000	-0.26250999999999997
0 days 00:00:12.220000	-0.21998
0 days 00:00:12.230000	-0.193277
0 days 00:00:12.240000	-0.175783
0 days 00:00:12.250000	-0.173674
0 days 00:00:12.260000	-0.15955899999999998
0 days 00:00:12.270000	-0.16961600000000002
0 days 00:00:12.280000	-0.14424
0 days 00:00:12.290000	-0.150145
0 days 00:00:12.300000	-0.178369
0 days 00:00:12.310000	-0.218401
0 days 00:00:12.320000	-0.23795100000000002
0 days 00:00:12.330000	-0.233246
0 days 00:00:12.340000	-0.21525100000000003
0 days 00:00:12.350000	-0.197971
0 days 00:00:12.360000	-0.184178
0 days 00:00:12.370000	-0.177706
0 days 00:00:12.380000	-0.179911
0 days 00:00:12.390000	-0.18573699999999999
0 days 00:00:12.400000	-0.193748
0 days 00:00:12.410000	-0.196602
0 days 00:00:12.420000	-0.19849
0 days 00:00:12.430000	-0.202191
0 days 00:00:12.440000	-0.19428299999999998
0 days 00:00:12.450000	-0.20938
0 days 00:00:12.460000	-0.20654499999999998
0 days 00:00:12.470000	-0.20759899999999998
0 days 00:00:12.480000	-0.20511100000000002
0 days 00:00:12.490000	-0.197528
0 days 00:00:12.500000	-0.207605
0 days 00:00:12.510000	-0.22237800000000002
0 days 00:00:12.520000	-0.23944200000000002
0 days 00:00:12.530000	-0.26266799999999996
0 days 00:00:12.540000	-0.289012
0 days 00:00:12.550000	-0.32661100000000004
0 days 00:00:12.560000	-0.36331399999999997
0 days 00:00:12.570000	-0.401459
0 days 00:00:12.580000	-0.44581499999999996
0 days 00:00:12.590000	-0.517229
0 days 00:00:12.600000	-0.587245
0 days 00:00:12.610000	-0.668917
0 days 00:00:12.620000	-0.754897
0 days 00:00:12.630000	-0.8613069999999999
0 days 00:00:12.640000	-0.982142
0 days 00:00:12.650000	-1.09606
0 days 00:00:12.660000	-1.223068
0 days 00:00:12.670000	-1.3563969999999999
0 days 00:00:12.680000	-1.56154
0 days 00:00:12.690000	-1.622576
0 days 00:00:12.700000	-1.834311
0 days 00:00:12.710000	-2.050965
0 days 00:00:12.720000	-2.331428
0 days 00:00:12.730000	-2.634872
0 days 00:00:12.740000	-2.958996
0 days 00:00:12.750000	-3.307728
0 days 00:00:12.760000	-3.71025
0 days 00:00:12.770000	-4.167343
0 days 00:00:12.780000	-4.645008
0 days 00:00:12.790000	-5.125075
0 days 00:00:12.800000	-5.593333
0 days 00:00:12.810000	-6.063814
0 days 00:00:12.820000	-6.435327
0 days 00:00:12.830000	-6.456858
0 days 00:00:12.840000	-5.995491
0 days 00:00:12.850000	-5.509599
0 days 00:00:12.860000	-4.8784160000000005
0 days 00:00:12.870000	-4.159794000000001
0 days 00:00:12.880000	-3.415321
0 days 00:00:12.890000	-1.785075
0 days 00:00:12.900000	0.665614
0 days 00:00:12.910000	2.648482
0 days 00:00:12.920000	3.3980330000000003
0 days 00:00:12.930000	4.084167
0 days 00:00:12.940000	4.666321
0 days 00:00:12.950000	4.984962
0 days 00:00:12.960000	4.98944
0 days 00:00:12.970000	4.765295
0 days 00:00:12.980000	4.374697
0 days 00:00:12.990000	3.992826
0 days 00:00:13	3.6731230000000004
0 days 00:00:13.010000	3.5537629999999996
0 days 00:00:13.020000	3.7610989999999997
0 days 00:00:13.030000	4.237898
0 days 00:00:13.040000	4.699072
0 days 00:00:13.050000	5.01914
0 days 00:00:13.060000	5.179633
0 days 00:00:13.070000	5.274943
0 days 00:00:13.080000	5.299656
0 days 00:00:13.090000	5.201633
0 days 00:00:13.100000	4.909857
0 days 00:00:13.110000	4.43929
0 days 00:00:13.120000	4.048198999999999
0 days 00:00:13.130000	3.936261
0 days 00:00:13.140000	3.7930449999999998
0 days 00:00:13.150000	3.450852
0 days 00:00:13.160000	3.045902
0 days 00:00:13.170000	2.76227
0 days 00:00:13.180000	2.142641
0 days 00:00:13.190000	1.255204
0 days 00:00:13.200000	0.860123
0 days 00:00:13.210000	0.529283
0 days 00:00:13.220000	-0.096025
0 days 00:00:13.230000	-0.729942
0 days 00:00:13.240000	-1.17296
0 days 00:00:13.250000	-1.7526959999999998
0 days 00:00:13.260000	-2.602159
0 days 00:00:13.270000	-2.473112
0 days 00:00:13.280000	-3.6294410000000004
0 days 00:00:13.290000	-4.9393199999999995
0 days 00:00:13.300000	-4.286219
0 days 00:00:13.310000	-3.434799
0 days 00:00:13.320000	-2.467231
0 days 00:00:13.330000	-1.9827580000000002
0 days 00:00:13.340000	-1.813777
0 days 00:00:13.350000	-0.861763
0 days 00:00:13.360000	-0.080178
0 days 00:00:13.370000	-0.17391900000000002
0 days 00:00:13.380000	-0.169638
0 days 00:00:13.390000	-0.18078699999999998
0 days 00:00:13.400000	-0.208012
0 days 00:00:13.410000	-0.224615
0 days 00:00:13.420000	-0.21461599999999997
0 days 00:00:13.430000	-0.20948899999999998
0 days 00:00:13.440000	-0.19514700000000001
0 days 00:00:13.450000	-0.18379700000000002
0 days 00:00:13.460000	-0.176523
0 days 00:00:13.470000	-0.17168599999999998
0 days 00:00:13.480000	-0.165778
0 days 00:00:13.490000	-0.17912
0 days 00:00:13.500000	-0.18373499999999998
0 days 00:00:13.510000	-0.186164
0 days 00:00:13.520000	-0.180067
0 days 00:00:13.530000	-0.179805
0 days 00:00:13.540000	-0.173799
0 days 00:00:13.550000	-0.178649
0 days 00:00:13.560000	-0.18617999999999998
0 days 00:00:13.570000	-0.185622
0 days 00:00:13.580000	-0.19480999999999998
0 days 00:00:13.590000	-0.204474
0 days 00:00:13.600000	-0.20568499999999998
0 days 00:00:13.610000	-0.208564
0 days 00:00:13.620000	-0.218123
0 days 00:00:13.630000	-0.22018600000000002
0 days 00:00:13.640000	-0.234625
0 days 00:00:13.650000	-0.23727600000000001
0 days 00:00:13.660000	-0.238265
0 days 00:00:13.670000	-0.232535
0 days 00:00:13.680000	-0.232202
0 days 00:00:13.690000	-0.21404600000000001
0 days 00:00:13.700000	-0.202452
0 days 00:00:13.710000	-0.195998
0 days 00:00:13.720000	-0.196545
0 days 00:00:13.730000	-0.21245300000000003
0 days 00:00:13.740000	-0.23774099999999998
0 days 00:00:13.750000	-0.292442
0 days 00:00:13.760000	-0.370772
0 days 00:00:13.770000	-0.449183
0 days 00:00:13.780000	-0.588477
0 days 00:00:13.790000	-0.7423890000000001
0 days 00:00:13.800000	-0.9481510000000001
0 days 00:00:13.810000	-1.241584
0 days 00:00:13.820000	-1.559725
0 days 00:00:13.830000	-1.841937
0 days 00:00:13.840000	-2.130739
0 days 00:00:13.850000	-2.472544
0 days 00:00:13.860000	-2.840529
0 days 00:00:13.870000	-3.182795
0 days 00:00:13.880000	-3.550327
0 days 00:00:13.890000	-3.878315
0 days 00:00:13.900000	-4.232557
0 days 00:00:13.910000	-4.650303
0 days 00:00:13.920000	-4.992998
0 days 00:00:13.930000	-5.145575
0 days 00:00:13.940000	-5.013577
0 days 00:00:13.950000	-4.58521
0 days 00:00:13.960000	-4.192451999999999
0 days 00:00:13.970000	-3.765506
0 days 00:00:13.980000	-3.199528
