# Supplementary material for: A topological data analysis-based method for gait signals with an application to the study of multiple sclerosis
Source: PLoS One. 2022 May 13;17(5):e0268475. doi: 10.1371/journal.pone.0268475 (PMC9106173; doi:10.1371/journal.pone.0268475)
Supplement: S1 Data — (ZIP) [file pone.0268475.s005.zip › PlosOneData/Pathological_subjects/MS_298]

	Gyr_Y
0 days 00:00:07.970000	-3.556767
0 days 00:00:07.980000	-3.8577120000000003
0 days 00:00:07.990000	-4.480573000000001
0 days 00:00:08	-5.186857
0 days 00:00:08.010000	-4.659289
0 days 00:00:08.020000	-4.054347
0 days 00:00:08.030000	-3.6701949999999997
0 days 00:00:08.040000	-3.169301
0 days 00:00:08.050000	-2.532016
0 days 00:00:08.060000	-2.152523
0 days 00:00:08.070000	-1.712568
0 days 00:00:08.080000	-1.001831
0 days 00:00:08.090000	-0.8867860000000001
0 days 00:00:08.100000	-0.787763
0 days 00:00:08.110000	-0.610539
0 days 00:00:08.120000	-0.470183
0 days 00:00:08.130000	-0.309071
0 days 00:00:08.140000	-0.20371
0 days 00:00:08.150000	-0.15194000000000002
0 days 00:00:08.160000	-0.128855
0 days 00:00:08.170000	-0.13306400000000002
0 days 00:00:08.180000	-0.120104
0 days 00:00:08.190000	-0.103841
0 days 00:00:08.200000	-0.09590499999999999
0 days 00:00:08.210000	-0.087746
0 days 00:00:08.220000	-0.075836
0 days 00:00:08.230000	-0.073935
0 days 00:00:08.240000	-0.067078
0 days 00:00:08.250000	-0.06297
0 days 00:00:08.260000	-0.056978999999999995
0 days 00:00:08.270000	-0.04324
0 days 00:00:08.280000	-0.051887
0 days 00:00:08.290000	-0.057513999999999996
0 days 00:00:08.300000	-0.047622000000000005
0 days 00:00:08.310000	-0.02139
0 days 00:00:08.320000	0.00419
0 days 00:00:08.330000	0.023599000000000002
0 days 00:00:08.340000	0.024353
0 days 00:00:08.350000	0.018626
0 days 00:00:08.360000	0.014872999999999999
0 days 00:00:08.370000	8.6e-05
0 days 00:00:08.380000	-0.011683
0 days 00:00:08.390000	-0.012109
0 days 00:00:08.400000	-0.07116900000000001
0 days 00:00:08.410000	0.023505
0 days 00:00:08.420000	0.001489
0 days 00:00:08.430000	0.013572
0 days 00:00:08.440000	0.0062840000000000005
0 days 00:00:08.450000	-0.02291
0 days 00:00:08.460000	-0.046238
0 days 00:00:08.470000	-0.041533
0 days 00:00:08.480000	-0.038036
0 days 00:00:08.490000	-0.028841000000000002
0 days 00:00:08.500000	-0.024571
0 days 00:00:08.510000	-0.025724
0 days 00:00:08.520000	-0.039019
0 days 00:00:08.530000	-0.039918
0 days 00:00:08.540000	-0.058566
0 days 00:00:08.550000	-0.068483
0 days 00:00:08.560000	-0.091055
0 days 00:00:08.570000	-0.11424400000000001
0 days 00:00:08.580000	-0.147924
0 days 00:00:08.590000	-0.196332
0 days 00:00:08.600000	-0.261472
0 days 00:00:08.610000	-0.378654
0 days 00:00:08.620000	-0.534686
0 days 00:00:08.630000	-0.7650859999999999
0 days 00:00:08.640000	-0.9517059999999999
0 days 00:00:08.650000	-1.165406
0 days 00:00:08.660000	-1.386695
0 days 00:00:08.670000	-1.653836
0 days 00:00:08.680000	-1.958368
0 days 00:00:08.690000	-2.329478
0 days 00:00:08.700000	-2.727386
0 days 00:00:08.710000	-3.156388
0 days 00:00:08.720000	-3.7070220000000003
0 days 00:00:08.730000	-4.361791
0 days 00:00:08.740000	-5.122079
0 days 00:00:08.750000	-5.959741999999999
0 days 00:00:08.760000	-6.901776
0 days 00:00:08.770000	-7.861586
0 days 00:00:08.780000	-8.375411
0 days 00:00:08.790000	-8.413779
0 days 00:00:08.800000	-7.920367999999999
0 days 00:00:08.810000	-7.586361999999999
0 days 00:00:08.820000	-7.29828
0 days 00:00:08.830000	-6.892307000000001
0 days 00:00:08.840000	-5.32523
0 days 00:00:08.850000	-2.721444
0 days 00:00:08.860000	-0.556604
0 days 00:00:08.870000	0.8269700000000001
0 days 00:00:08.880000	1.799855
0 days 00:00:08.890000	2.20265
0 days 00:00:08.900000	2.426164
0 days 00:00:08.910000	2.6450720000000003
0 days 00:00:08.920000	2.888627
0 days 00:00:08.930000	3.182023
0 days 00:00:08.940000	3.497493
0 days 00:00:08.950000	3.803368
0 days 00:00:08.960000	4.066523
0 days 00:00:08.970000	4.231808999999999
0 days 00:00:08.980000	4.404803
0 days 00:00:08.990000	4.556757
0 days 00:00:09	4.713767
0 days 00:00:09.010000	4.839098
0 days 00:00:09.020000	4.923633000000001
0 days 00:00:09.030000	4.985511
0 days 00:00:09.040000	5.048252
0 days 00:00:09.050000	5.105919999999999
0 days 00:00:09.060000	5.15072
0 days 00:00:09.070000	5.1576889999999995
0 days 00:00:09.080000	5.058319
0 days 00:00:09.090000	5.014645
0 days 00:00:09.100000	5.008645
0 days 00:00:09.110000	5.06128
0 days 00:00:09.120000	5.145664
0 days 00:00:09.130000	5.233532
0 days 00:00:09.140000	5.256598
0 days 00:00:09.150000	5.213376
0 days 00:00:09.160000	5.18142
0 days 00:00:09.170000	5.168016000000001
0 days 00:00:09.180000	4.959975
0 days 00:00:09.190000	4.07547
0 days 00:00:09.200000	2.877787
0 days 00:00:09.210000	1.916036
0 days 00:00:09.220000	1.024934
0 days 00:00:09.230000	0.053588
0 days 00:00:09.240000	-0.917027
0 days 00:00:09.250000	-1.797021
0 days 00:00:09.260000	-4.894878
0 days 00:00:09.270000	-5.103024
0 days 00:00:09.280000	-5.269823000000001
0 days 00:00:09.290000	-4.942173
0 days 00:00:09.300000	-4.622841
0 days 00:00:09.310000	-4.028027
0 days 00:00:09.320000	-3.358443
0 days 00:00:09.330000	-2.556832
0 days 00:00:09.340000	-2.14581
0 days 00:00:09.350000	-1.252677
0 days 00:00:09.360000	-1.114223
0 days 00:00:09.370000	-1.0648469999999999
0 days 00:00:09.380000	-0.743113
0 days 00:00:09.390000	-0.498697
0 days 00:00:09.400000	-0.322967
0 days 00:00:09.410000	-0.217244
0 days 00:00:09.420000	-0.140699
0 days 00:00:09.430000	-0.128019
0 days 00:00:09.440000	-0.137482
0 days 00:00:09.450000	-0.11603
0 days 00:00:09.460000	-0.103497
0 days 00:00:09.470000	-0.11190699999999999
0 days 00:00:09.480000	-0.11873299999999999
0 days 00:00:09.490000	-0.124296
0 days 00:00:09.500000	-0.119442
0 days 00:00:09.510000	-0.107223
0 days 00:00:09.520000	-0.08255900000000001
0 days 00:00:09.530000	-0.043506
0 days 00:00:09.540000	-0.020611
0 days 00:00:09.550000	-0.002792
0 days 00:00:09.560000	-0.008515
0 days 00:00:09.570000	-0.009377
0 days 00:00:09.580000	-0.017685
0 days 00:00:09.590000	-0.030169
0 days 00:00:09.600000	-0.043649
0 days 00:00:09.610000	-0.030976999999999998
0 days 00:00:09.620000	-0.107028
0 days 00:00:09.630000	-0.041069
0 days 00:00:09.640000	-0.020803
0 days 00:00:09.650000	0.014367
0 days 00:00:09.660000	0.046566
0 days 00:00:09.670000	0.017463
0 days 00:00:09.680000	0.019865999999999998
0 days 00:00:09.690000	0.016731
0 days 00:00:09.700000	-0.000704
0 days 00:00:09.710000	-0.00551
0 days 00:00:09.720000	-0.00604
0 days 00:00:09.730000	-0.014100999999999999
0 days 00:00:09.740000	-0.023469
0 days 00:00:09.750000	-0.051184
0 days 00:00:09.760000	-0.0813
0 days 00:00:09.770000	-0.105271
0 days 00:00:09.780000	-0.148394
0 days 00:00:09.790000	-0.1885
0 days 00:00:09.800000	-0.265433
0 days 00:00:09.810000	-0.42013
0 days 00:00:09.820000	-0.638454
0 days 00:00:09.830000	-0.902285
0 days 00:00:09.840000	-1.132048
0 days 00:00:09.850000	-1.395419
0 days 00:00:09.860000	-1.65926
0 days 00:00:09.870000	-1.9802919999999997
0 days 00:00:09.880000	-2.35672
0 days 00:00:09.890000	-2.740528
0 days 00:00:09.900000	-3.21924
0 days 00:00:09.910000	-3.747421
0 days 00:00:09.920000	-4.327046
0 days 00:00:09.930000	-5.038175
0 days 00:00:09.940000	-5.837639
0 days 00:00:09.950000	-6.707032000000001
0 days 00:00:09.960000	-7.695869999999999
0 days 00:00:09.970000	-8.624449
0 days 00:00:09.980000	-9.075139
0 days 00:00:09.990000	-8.774558
0 days 00:00:10	-8.144831
0 days 00:00:10.010000	-8.162059
0 days 00:00:10.020000	-8.067935
0 days 00:00:10.030000	-7.477639999999999
0 days 00:00:10.040000	-5.150014
0 days 00:00:10.050000	-1.9824580000000003
0 days 00:00:10.060000	0.638325
0 days 00:00:10.070000	2.108995
0 days 00:00:10.080000	2.930771
0 days 00:00:10.090000	3.063921
0 days 00:00:10.100000	3.018543
0 days 00:00:10.110000	3.045378
0 days 00:00:10.120000	3.176375
0 days 00:00:10.130000	3.404661
0 days 00:00:10.140000	3.6869739999999998
0 days 00:00:10.150000	3.9801260000000003
0 days 00:00:10.160000	4.213415
0 days 00:00:10.170000	4.389579
0 days 00:00:10.180000	4.519169000000001
0 days 00:00:10.190000	4.621293
0 days 00:00:10.200000	4.698643
0 days 00:00:10.210000	4.779237999999999
0 days 00:00:10.220000	4.8672889999999995
0 days 00:00:10.230000	4.966293
0 days 00:00:10.240000	5.073311
0 days 00:00:10.250000	5.190142
0 days 00:00:10.260000	5.298188
0 days 00:00:10.270000	5.379688
0 days 00:00:10.280000	5.4155940000000005
0 days 00:00:10.290000	5.391687
0 days 00:00:10.300000	5.360078
0 days 00:00:10.310000	5.35107
0 days 00:00:10.320000	5.396797
0 days 00:00:10.330000	5.442049
0 days 00:00:10.340000	5.423801
0 days 00:00:10.350000	5.35109
0 days 00:00:10.360000	5.330864
0 days 00:00:10.370000	5.345685
0 days 00:00:10.380000	5.369181
0 days 00:00:10.390000	5.088691000000001
0 days 00:00:10.400000	4.512242
0 days 00:00:10.410000	3.7496050000000003
0 days 00:00:10.420000	2.88416
0 days 00:00:10.430000	1.8970069999999999
0 days 00:00:10.440000	0.777464
0 days 00:00:10.450000	-0.395427
0 days 00:00:10.460000	-1.389226
0 days 00:00:10.470000	-3.8220389999999997
0 days 00:00:10.480000	-5.5072730000000005
0 days 00:00:10.490000	-7.231264
0 days 00:00:10.500000	-5.915977
0 days 00:00:10.510000	-5.455524
0 days 00:00:10.520000	-5.23571
0 days 00:00:10.530000	-4.281325
0 days 00:00:10.540000	-3.160847
0 days 00:00:10.550000	-1.906375
0 days 00:00:10.560000	-0.7978649999999999
0 days 00:00:10.570000	-0.851633
0 days 00:00:10.580000	-0.637081
0 days 00:00:10.590000	-0.49920600000000004
0 days 00:00:10.600000	-0.321837
0 days 00:00:10.610000	-0.151921
0 days 00:00:10.620000	-0.086393
0 days 00:00:10.630000	-0.020547
0 days 00:00:10.640000	-0.01786
0 days 00:00:10.650000	-0.018867
0 days 00:00:10.660000	-0.050276
0 days 00:00:10.670000	-0.050501
0 days 00:00:10.680000	-0.04696
0 days 00:00:10.690000	-0.050088
0 days 00:00:10.700000	-0.051653
0 days 00:00:10.710000	-0.041985
0 days 00:00:10.720000	-0.021075999999999998
0 days 00:00:10.730000	0.011975
0 days 00:00:10.740000	0.056603
0 days 00:00:10.750000	0.10996099999999999
0 days 00:00:10.760000	0.12529
0 days 00:00:10.770000	0.10706900000000001
0 days 00:00:10.780000	0.07372100000000001
0 days 00:00:10.790000	0.042033999999999995
0 days 00:00:10.800000	0.014036000000000002
0 days 00:00:10.810000	-0.008489
0 days 00:00:10.820000	-0.019209999999999998
0 days 00:00:10.830000	-0.025384999999999998
0 days 00:00:10.840000	-0.094877
0 days 00:00:10.850000	-0.050237000000000004
0 days 00:00:10.860000	-0.104683
0 days 00:00:10.870000	0.022621000000000002
0 days 00:00:10.880000	0.056567
0 days 00:00:10.890000	-0.013743
0 days 00:00:10.900000	-0.043607
0 days 00:00:10.910000	-0.037015
0 days 00:00:10.920000	-0.078189
0 days 00:00:10.930000	-0.095223
0 days 00:00:10.940000	-0.095525
0 days 00:00:10.950000	-0.086654
0 days 00:00:10.960000	-0.092424
0 days 00:00:10.970000	-0.109083
0 days 00:00:10.980000	-0.132903
0 days 00:00:10.990000	-0.159904
0 days 00:00:11	-0.16786600000000002
0 days 00:00:11.010000	-0.201482
0 days 00:00:11.020000	-0.231021
0 days 00:00:11.030000	-0.274543
0 days 00:00:11.040000	-0.333386
0 days 00:00:11.050000	-0.404173
0 days 00:00:11.060000	-0.522095
0 days 00:00:11.070000	-0.748261
0 days 00:00:11.080000	-1.044268
0 days 00:00:11.090000	-1.253016
0 days 00:00:11.100000	-1.4819120000000001
0 days 00:00:11.110000	-1.723337
0 days 00:00:11.120000	-2.096113
0 days 00:00:11.130000	-2.4231759999999998
0 days 00:00:11.140000	-2.793083
0 days 00:00:11.150000	-3.234555
0 days 00:00:11.160000	-3.7618
0 days 00:00:11.170000	-4.4146540000000005
0 days 00:00:11.180000	-5.183795
0 days 00:00:11.190000	-6.108455999999999
0 days 00:00:11.200000	-7.114443
0 days 00:00:11.210000	-8.106927
0 days 00:00:11.220000	-8.724869
0 days 00:00:11.230000	-8.941854
0 days 00:00:11.240000	-8.517425999999999
0 days 00:00:11.250000	-8.088719000000001
0 days 00:00:11.260000	-7.7826509999999995
0 days 00:00:11.270000	-7.3283130000000005
0 days 00:00:11.280000	-5.250811
0 days 00:00:11.290000	-2.398039
0 days 00:00:11.300000	-0.256753
