# Supplementary material for: A topological data analysis-based method for gait signals with an application to the study of multiple sclerosis
Source: PLoS One. 2022 May 13;17(5):e0268475. doi: 10.1371/journal.pone.0268475 (PMC9106173; doi:10.1371/journal.pone.0268475)
Supplement: S1 Data — (ZIP) [file pone.0268475.s005.zip › PlosOneData/Pathological_subjects/MS_253]

	Gyr_Y
0 days 00:00:09.070000	-0.989762
0 days 00:00:09.080000	-2.097826
0 days 00:00:09.090000	-3.545701
0 days 00:00:09.100000	-2.0417970000000003
0 days 00:00:09.110000	-0.232981
0 days 00:00:09.120000	-1.662739
0 days 00:00:09.130000	-1.6703759999999999
0 days 00:00:09.140000	-0.275715
0 days 00:00:09.150000	-0.34389200000000003
0 days 00:00:09.160000	-0.199679
0 days 00:00:09.170000	-0.174789
0 days 00:00:09.180000	-0.151971
0 days 00:00:09.190000	-0.13778900000000002
0 days 00:00:09.200000	-0.11968499999999999
0 days 00:00:09.210000	-0.11755
0 days 00:00:09.220000	-0.10161
0 days 00:00:09.230000	-0.079853
0 days 00:00:09.240000	-0.073736
0 days 00:00:09.250000	-0.054755
0 days 00:00:09.260000	-0.036213999999999996
0 days 00:00:09.270000	-0.022673
0 days 00:00:09.280000	-0.023056999999999998
0 days 00:00:09.290000	-0.018201
0 days 00:00:09.300000	-0.015501
0 days 00:00:09.310000	-0.011214
0 days 00:00:09.320000	0.011092
0 days 00:00:09.330000	0.02333
0 days 00:00:09.340000	0.039060000000000004
0 days 00:00:09.350000	0.045401
0 days 00:00:09.360000	0.051177
0 days 00:00:09.370000	0.035807
0 days 00:00:09.380000	-0.0015480000000000001
0 days 00:00:09.390000	-0.024196000000000002
0 days 00:00:09.400000	-0.042457
0 days 00:00:09.410000	-0.06288300000000001
0 days 00:00:09.420000	-0.071176
0 days 00:00:09.430000	-0.08024099999999999
0 days 00:00:09.440000	-0.090892
0 days 00:00:09.450000	-0.104599
0 days 00:00:09.460000	-0.118432
0 days 00:00:09.470000	-0.121635
0 days 00:00:09.480000	-0.12038499999999999
0 days 00:00:09.490000	-0.11491400000000002
0 days 00:00:09.500000	-0.106324
0 days 00:00:09.510000	-0.10306900000000001
0 days 00:00:09.520000	-0.104314
0 days 00:00:09.530000	-0.09614199999999999
0 days 00:00:09.540000	-0.081433
0 days 00:00:09.550000	-0.080265
0 days 00:00:09.560000	-0.074124
0 days 00:00:09.570000	-0.062154999999999995
0 days 00:00:09.580000	-0.050822000000000006
0 days 00:00:09.590000	-0.032341
0 days 00:00:09.600000	-0.017016
0 days 00:00:09.610000	-0.026824
0 days 00:00:09.620000	-0.045935000000000004
0 days 00:00:09.630000	-0.061483
0 days 00:00:09.640000	-0.141536
0 days 00:00:09.650000	-0.23362199999999997
0 days 00:00:09.660000	-0.320984
0 days 00:00:09.670000	-0.43240200000000006
0 days 00:00:09.680000	-0.535284
0 days 00:00:09.690000	-0.626297
0 days 00:00:09.700000	-0.727151
0 days 00:00:09.710000	-0.8424370000000001
0 days 00:00:09.720000	-0.9703129999999999
0 days 00:00:09.730000	-1.113329
0 days 00:00:09.740000	-1.26532
0 days 00:00:09.750000	-1.446277
0 days 00:00:09.760000	-1.6476669999999998
0 days 00:00:09.770000	-1.860526
0 days 00:00:09.780000	-2.131862
0 days 00:00:09.790000	-2.428019
0 days 00:00:09.800000	-2.7291939999999997
0 days 00:00:09.810000	-3.0651990000000002
0 days 00:00:09.820000	-3.4071879999999997
0 days 00:00:09.830000	-3.731607
0 days 00:00:09.840000	-4.00321
0 days 00:00:09.850000	-4.2540569999999995
0 days 00:00:09.860000	-4.540568
0 days 00:00:09.870000	-4.884673
0 days 00:00:09.880000	-5.237857
0 days 00:00:09.890000	-5.453844999999999
0 days 00:00:09.900000	-5.239164
0 days 00:00:09.910000	-4.8332690000000005
0 days 00:00:09.920000	-4.426556
0 days 00:00:09.930000	-3.7138169999999997
0 days 00:00:09.940000	-2.659381
0 days 00:00:09.950000	-0.86626
0 days 00:00:09.960000	1.473208
0 days 00:00:09.970000	3.1681049999999997
0 days 00:00:09.980000	3.594582
0 days 00:00:09.990000	3.914194
0 days 00:00:10	4.256341
0 days 00:00:10.010000	4.325928
0 days 00:00:10.020000	4.1855080000000005
0 days 00:00:10.030000	3.9673550000000004
0 days 00:00:10.040000	3.7966849999999996
0 days 00:00:10.050000	3.6725220000000003
0 days 00:00:10.060000	3.604015
0 days 00:00:10.070000	3.5793190000000004
0 days 00:00:10.080000	3.5885160000000003
0 days 00:00:10.090000	3.626784
0 days 00:00:10.100000	3.6966059999999996
0 days 00:00:10.110000	3.738316
0 days 00:00:10.120000	3.750897
0 days 00:00:10.130000	3.723814
0 days 00:00:10.140000	3.646129
0 days 00:00:10.150000	3.58986
0 days 00:00:10.160000	3.5796050000000004
0 days 00:00:10.170000	3.547918
0 days 00:00:10.180000	3.426078
0 days 00:00:10.190000	3.103165
0 days 00:00:10.200000	2.645518
0 days 00:00:10.210000	2.2224060000000003
0 days 00:00:10.220000	1.927816
0 days 00:00:10.230000	1.536756
0 days 00:00:10.240000	1.270714
0 days 00:00:10.250000	1.242624
0 days 00:00:10.260000	1.2768709999999999
0 days 00:00:10.270000	1.121716
0 days 00:00:10.280000	0.775616
0 days 00:00:10.290000	0.064845
0 days 00:00:10.300000	-0.882684
0 days 00:00:10.310000	-1.808491
0 days 00:00:10.320000	-2.8686599999999998
0 days 00:00:10.330000	-3.770207
0 days 00:00:10.340000	-3.7004339999999996
0 days 00:00:10.350000	-2.5901419999999997
0 days 00:00:10.360000	-2.319037
0 days 00:00:10.370000	-2.174746
0 days 00:00:10.380000	-1.847779
0 days 00:00:10.390000	-0.911343
0 days 00:00:10.400000	-0.349533
0 days 00:00:10.410000	-0.316378
0 days 00:00:10.420000	-0.283007
0 days 00:00:10.430000	-0.140598
0 days 00:00:10.440000	-0.060042
0 days 00:00:10.450000	-0.040043
0 days 00:00:10.460000	-0.026485
0 days 00:00:10.470000	-0.020028999999999998
0 days 00:00:10.480000	-0.005209
0 days 00:00:10.490000	0.00645
0 days 00:00:10.500000	0.02545
0 days 00:00:10.510000	0.045497
0 days 00:00:10.520000	0.042046
0 days 00:00:10.530000	0.034813
0 days 00:00:10.540000	0.039716
0 days 00:00:10.550000	0.041264999999999996
0 days 00:00:10.560000	0.038272
0 days 00:00:10.570000	0.032246
0 days 00:00:10.580000	0.030131
0 days 00:00:10.590000	0.019805
0 days 00:00:10.600000	0.00402
0 days 00:00:10.610000	-0.002397
0 days 00:00:10.620000	-0.025309
0 days 00:00:10.630000	-0.045096
0 days 00:00:10.640000	-0.05745599999999999
0 days 00:00:10.650000	-0.064938
0 days 00:00:10.660000	-0.061284000000000005
0 days 00:00:10.670000	-0.065458
0 days 00:00:10.680000	-0.062983
0 days 00:00:10.690000	-0.076959
0 days 00:00:10.700000	-0.087563
0 days 00:00:10.710000	-0.09973
0 days 00:00:10.720000	-0.105972
0 days 00:00:10.730000	-0.11633800000000001
0 days 00:00:10.740000	-0.125086
0 days 00:00:10.750000	-0.125461
0 days 00:00:10.760000	-0.128375
0 days 00:00:10.770000	-0.138452
0 days 00:00:10.780000	-0.162223
0 days 00:00:10.790000	-0.183649
0 days 00:00:10.800000	-0.20709299999999997
0 days 00:00:10.810000	-0.23771199999999998
0 days 00:00:10.820000	-0.277291
0 days 00:00:10.830000	-0.295738
0 days 00:00:10.840000	-0.336563
0 days 00:00:10.850000	-0.387558
0 days 00:00:10.860000	-0.451801
0 days 00:00:10.870000	-0.532242
0 days 00:00:10.880000	-0.6209140000000001
0 days 00:00:10.890000	-0.734867
0 days 00:00:10.900000	-0.858698
0 days 00:00:10.910000	-1.010738
0 days 00:00:10.920000	-1.172847
0 days 00:00:10.930000	-1.336522
0 days 00:00:10.940000	-1.559819
0 days 00:00:10.950000	-1.82919
0 days 00:00:10.960000	-2.11594
0 days 00:00:10.970000	-2.441594
0 days 00:00:10.980000	-2.794671
0 days 00:00:10.990000	-3.154187
0 days 00:00:11	-3.5186230000000003
0 days 00:00:11.010000	-3.8705730000000003
0 days 00:00:11.020000	-4.2180860000000004
0 days 00:00:11.030000	-4.546081
0 days 00:00:11.040000	-4.9652080000000005
0 days 00:00:11.050000	-5.534778
0 days 00:00:11.060000	-6.229838
0 days 00:00:11.070000	-6.450085
0 days 00:00:11.080000	-5.998276000000001
0 days 00:00:11.090000	-5.421125
0 days 00:00:11.100000	-4.563409
0 days 00:00:11.110000	-3.2854080000000003
0 days 00:00:11.120000	-1.58774
0 days 00:00:11.130000	0.450205
0 days 00:00:11.140000	1.698749
0 days 00:00:11.150000	1.770936
0 days 00:00:11.160000	2.447972
0 days 00:00:11.170000	3.471435
0 days 00:00:11.180000	4.422942
0 days 00:00:11.190000	5.119306
0 days 00:00:11.200000	5.525279
0 days 00:00:11.210000	5.649635
0 days 00:00:11.220000	5.484193
0 days 00:00:11.230000	5.145909
0 days 00:00:11.240000	4.746725
0 days 00:00:11.250000	4.344437999999999
0 days 00:00:11.260000	3.937982
0 days 00:00:11.270000	3.690317
0 days 00:00:11.280000	3.613781
0 days 00:00:11.290000	3.5493949999999996
0 days 00:00:11.300000	3.4237349999999998
0 days 00:00:11.310000	3.207863
0 days 00:00:11.320000	2.9567919999999996
0 days 00:00:11.330000	2.7443299999999997
0 days 00:00:11.340000	2.639686
0 days 00:00:11.350000	2.543124
0 days 00:00:11.360000	2.3845680000000002
0 days 00:00:11.370000	2.212973
0 days 00:00:11.380000	2.060454
0 days 00:00:11.390000	1.840213
0 days 00:00:11.400000	1.538769
0 days 00:00:11.410000	1.302641
0 days 00:00:11.420000	0.42290600000000006
0 days 00:00:11.430000	-0.915275
0 days 00:00:11.440000	-2.166245
0 days 00:00:11.450000	-4.362266
0 days 00:00:11.460000	-5.224939
0 days 00:00:11.470000	-1.212433
0 days 00:00:11.480000	-1.575152
0 days 00:00:11.490000	-2.592675
0 days 00:00:11.500000	-1.7657880000000001
0 days 00:00:11.510000	-0.359142
0 days 00:00:11.520000	-0.295198
0 days 00:00:11.530000	-0.23315500000000003
0 days 00:00:11.540000	-0.183232
0 days 00:00:11.550000	-0.183198
0 days 00:00:11.560000	-0.163724
0 days 00:00:11.570000	-0.150731
0 days 00:00:11.580000	-0.13889300000000002
0 days 00:00:11.590000	-0.116853
0 days 00:00:11.600000	-0.10032999999999999
0 days 00:00:11.610000	-0.092619
0 days 00:00:11.620000	-0.09048300000000001
0 days 00:00:11.630000	-0.09121
0 days 00:00:11.640000	-0.088876
0 days 00:00:11.650000	-0.081625
0 days 00:00:11.660000	-0.076411
0 days 00:00:11.670000	-0.072116
0 days 00:00:11.680000	-0.064187
0 days 00:00:11.690000	-0.060173000000000004
0 days 00:00:11.700000	-0.059979
0 days 00:00:11.710000	-0.050261
0 days 00:00:11.720000	-0.058364
0 days 00:00:11.730000	-0.067451
0 days 00:00:11.740000	-0.086271
0 days 00:00:11.750000	-0.09882300000000001
0 days 00:00:11.760000	-0.102281
0 days 00:00:11.770000	-0.10218300000000001
0 days 00:00:11.780000	-0.116557
0 days 00:00:11.790000	-0.12953199999999998
0 days 00:00:11.800000	-0.14919200000000002
0 days 00:00:11.810000	-0.15518800000000002
0 days 00:00:11.820000	-0.154195
0 days 00:00:11.830000	-0.150153
0 days 00:00:11.840000	-0.14824
0 days 00:00:11.850000	-0.14851099999999998
0 days 00:00:11.860000	-0.141287
0 days 00:00:11.870000	-0.140594
0 days 00:00:11.880000	-0.13763599999999998
0 days 00:00:11.890000	-0.135568
0 days 00:00:11.900000	-0.12701500000000002
0 days 00:00:11.910000	-0.11212899999999999
0 days 00:00:11.920000	-0.095428
0 days 00:00:11.930000	-0.078704
0 days 00:00:11.940000	-0.071825
0 days 00:00:11.950000	-0.084136
0 days 00:00:11.960000	-0.12365599999999999
0 days 00:00:11.970000	-0.173992
0 days 00:00:11.980000	-0.255602
0 days 00:00:11.990000	-0.350167
0 days 00:00:12	-0.45931400000000006
0 days 00:00:12.010000	-0.635972
0 days 00:00:12.020000	-0.7963640000000001
0 days 00:00:12.030000	-0.9354459999999999
0 days 00:00:12.040000	-1.071217
0 days 00:00:12.050000	-1.215768
0 days 00:00:12.060000	-1.3537569999999999
0 days 00:00:12.070000	-1.491121
0 days 00:00:12.080000	-1.6443880000000002
0 days 00:00:12.090000	-1.817319
0 days 00:00:12.100000	-2.032222
0 days 00:00:12.110000	-2.251611
0 days 00:00:12.120000	-2.488265
0 days 00:00:12.130000	-2.793552
0 days 00:00:12.140000	-3.142121
0 days 00:00:12.150000	-3.499228
0 days 00:00:12.160000	-3.8793010000000003
0 days 00:00:12.170000	-4.250176000000001
0 days 00:00:12.180000	-4.66434
0 days 00:00:12.190000	-5.211125
0 days 00:00:12.200000	-5.754613
0 days 00:00:12.210000	-6.104997
0 days 00:00:12.220000	-6.320806
0 days 00:00:12.230000	-6.259499
0 days 00:00:12.240000	-5.893466
0 days 00:00:12.250000	-5.466472
0 days 00:00:12.260000	-4.667578
0 days 00:00:12.270000	-3.539661
0 days 00:00:12.280000	-2.122766
0 days 00:00:12.290000	0.132078
0 days 00:00:12.300000	2.587616
0 days 00:00:12.310000	3.259574
0 days 00:00:12.320000	3.3028809999999997
0 days 00:00:12.330000	3.983272
0 days 00:00:12.340000	4.738182
0 days 00:00:12.350000	5.300203
0 days 00:00:12.360000	5.640228
0 days 00:00:12.370000	5.729759
0 days 00:00:12.380000	5.521999
0 days 00:00:12.390000	5.171041000000001
0 days 00:00:12.400000	4.793692
0 days 00:00:12.410000	4.540552
0 days 00:00:12.420000	4.415151
0 days 00:00:12.430000	4.312092
0 days 00:00:12.440000	4.1950400000000005
0 days 00:00:12.450000	4.073414
0 days 00:00:12.460000	3.986528
0 days 00:00:12.470000	3.9332849999999997
0 days 00:00:12.480000	3.825843
0 days 00:00:12.490000	3.6577589999999995
0 days 00:00:12.500000	3.5574769999999996
0 days 00:00:12.510000	3.5651919999999997
0 days 00:00:12.520000	3.5728129999999996
0 days 00:00:12.530000	3.431193
0 days 00:00:12.540000	3.214381
0 days 00:00:12.550000	2.990252
0 days 00:00:12.560000	2.7351970000000003
0 days 00:00:12.570000	2.475911
0 days 00:00:12.580000	2.1813580000000004
0 days 00:00:12.590000	1.7923220000000002
0 days 00:00:12.600000	1.328616
0 days 00:00:12.610000	0.9604379999999999
0 days 00:00:12.620000	0.865871
0 days 00:00:12.630000	0.856725
0 days 00:00:12.640000	0.5660109999999999
0 days 00:00:12.650000	0.06880800000000001
0 days 00:00:12.660000	-0.35326399999999997
0 days 00:00:12.670000	-0.8670950000000001
0 days 00:00:12.680000	-1.870053
0 days 00:00:12.690000	-2.7065770000000002
0 days 00:00:12.700000	-2.7090959999999997
0 days 00:00:12.710000	-3.5799519999999996
0 days 00:00:12.720000	-4.060813
0 days 00:00:12.730000	-2.8250029999999997
0 days 00:00:12.740000	-1.976711
0 days 00:00:12.750000	-1.837704
0 days 00:00:12.760000	-1.60855
0 days 00:00:12.770000	-1.4791299999999998
0 days 00:00:12.780000	-1.373845
0 days 00:00:12.790000	-1.1656469999999999
0 days 00:00:12.800000	-0.601371
0 days 00:00:12.810000	-0.241135
0 days 00:00:12.820000	-0.233621
0 days 00:00:12.830000	-0.210367
0 days 00:00:12.840000	-0.163154
0 days 00:00:12.850000	-0.130806
0 days 00:00:12.860000	-0.07397100000000001
0 days 00:00:12.870000	-0.028122
0 days 00:00:12.880000	0.009720999999999999
0 days 00:00:12.890000	0.016793000000000002
0 days 00:00:12.900000	-0.016933
0 days 00:00:12.910000	-0.035117
0 days 00:00:12.920000	-0.067493
0 days 00:00:12.930000	-0.094098
0 days 00:00:12.940000	-0.122249
0 days 00:00:12.950000	-0.13606500000000002
0 days 00:00:12.960000	-0.129907
0 days 00:00:12.970000	-0.108931
0 days 00:00:12.980000	-0.086948
0 days 00:00:12.990000	-0.073051
0 days 00:00:13	-0.059337
0 days 00:00:13.010000	-0.056297
0 days 00:00:13.020000	-0.058497
0 days 00:00:13.030000	-0.060236000000000005
0 days 00:00:13.040000	-0.063819
0 days 00:00:13.050000	-0.07482799999999999
0 days 00:00:13.060000	-0.089024
0 days 00:00:13.070000	-0.09174199999999999
0 days 00:00:13.080000	-0.098192
0 days 00:00:13.090000	-0.10521300000000001
0 days 00:00:13.100000	-0.113625
0 days 00:00:13.110000	-0.12406500000000001
0 days 00:00:13.120000	-0.138701
0 days 00:00:13.130000	-0.154835
0 days 00:00:13.140000	-0.17593599999999998
0 days 00:00:13.150000	-0.18998299999999999
0 days 00:00:13.160000	-0.238517
0 days 00:00:13.170000	-0.320626
0 days 00:00:13.180000	-0.34168200000000004
0 days 00:00:13.190000	-0.400457
0 days 00:00:13.200000	-0.47833000000000003
0 days 00:00:13.210000	-0.567635
0 days 00:00:13.220000	-0.683602
0 days 00:00:13.230000	-0.839094
0 days 00:00:13.240000	-1.012417
0 days 00:00:13.250000	-1.2059389999999999
0 days 00:00:13.260000	-1.404621
0 days 00:00:13.270000	-1.66028
0 days 00:00:13.280000	-1.965298
0 days 00:00:13.290000	-2.292411
0 days 00:00:13.300000	-2.643446
0 days 00:00:13.310000	-3.029837
0 days 00:00:13.320000	-3.4058699999999997
0 days 00:00:13.330000	-3.776871
0 days 00:00:13.340000	-4.1268839999999996
0 days 00:00:13.350000	-4.439003
0 days 00:00:13.360000	-4.757023
0 days 00:00:13.370000	-5.238388
0 days 00:00:13.380000	-5.9575260000000005
0 days 00:00:13.390000	-6.344459
0 days 00:00:13.400000	-5.969343
0 days 00:00:13.410000	-5.3540019999999995
0 days 00:00:13.420000	-4.623464
0 days 00:00:13.430000	-3.336128
0 days 00:00:13.440000	-1.536704
0 days 00:00:13.450000	0.225644
0 days 00:00:13.460000	1.047087
0 days 00:00:13.470000	0.983979
0 days 00:00:13.480000	1.8204639999999999
0 days 00:00:13.490000	3.000899
0 days 00:00:13.500000	4.001443
0 days 00:00:13.510000	4.759247
0 days 00:00:13.520000	5.203761
0 days 00:00:13.530000	5.288051
0 days 00:00:13.540000	5.143187999999999
0 days 00:00:13.550000	4.8801190000000005
0 days 00:00:13.560000	4.592205
0 days 00:00:13.570000	4.2912989999999995
0 days 00:00:13.580000	4.002699
0 days 00:00:13.590000	3.7760849999999997
0 days 00:00:13.600000	3.619353
0 days 00:00:13.610000	3.5307449999999996
0 days 00:00:13.620000	3.4411910000000003
0 days 00:00:13.630000	3.293025
0 days 00:00:13.640000	3.093156
0 days 00:00:13.650000	2.9030270000000002
0 days 00:00:13.660000	2.796303
0 days 00:00:13.670000	2.710375
0 days 00:00:13.680000	2.497703
0 days 00:00:13.690000	2.225862
0 days 00:00:13.700000	1.921973
0 days 00:00:13.710000	1.124801
0 days 00:00:13.720000	0.703902
0 days 00:00:13.730000	0.703603
0 days 00:00:13.740000	0.727266
0 days 00:00:13.750000	0.464501
0 days 00:00:13.760000	-0.103432
0 days 00:00:13.770000	-1.04481
0 days 00:00:13.780000	-2.461512
0 days 00:00:13.790000	-4.417488
0 days 00:00:13.800000	-4.380596
0 days 00:00:13.810000	-0.923118
0 days 00:00:13.820000	-1.7677080000000003
0 days 00:00:13.830000	-2.70811
0 days 00:00:13.840000	-1.916508
0 days 00:00:13.850000	-0.41444200000000003
0 days 00:00:13.860000	-0.45972700000000005
0 days 00:00:13.870000	-0.376134
0 days 00:00:13.880000	-0.27264499999999997
0 days 00:00:13.890000	-0.251
0 days 00:00:13.900000	-0.263721
0 days 00:00:13.910000	-0.27778600000000003
0 days 00:00:13.920000	-0.274279
0 days 00:00:13.930000	-0.23399899999999998
0 days 00:00:13.940000	-0.19908900000000002
0 days 00:00:13.950000	-0.175037
0 days 00:00:13.960000	-0.15071400000000001
0 days 00:00:13.970000	-0.136713
0 days 00:00:13.980000	-0.120655
0 days 00:00:13.990000	-0.10989700000000001
0 days 00:00:14	-0.11821500000000001
0 days 00:00:14.010000	-0.132622
0 days 00:00:14.020000	-0.129529
0 days 00:00:14.030000	-0.118959
0 days 00:00:14.040000	-0.096466
0 days 00:00:14.050000	-0.061276
0 days 00:00:14.060000	-0.033108
0 days 00:00:14.070000	0.0007830000000000001
0 days 00:00:14.080000	0.036461
0 days 00:00:14.090000	0.035403
0 days 00:00:14.100000	0.045732999999999996
0 days 00:00:14.110000	0.048101
0 days 00:00:14.120000	0.033595
0 days 00:00:14.130000	0.011463
0 days 00:00:14.140000	-0.008702
0 days 00:00:14.150000	-0.029605000000000003
0 days 00:00:14.160000	-0.050377
0 days 00:00:14.170000	-0.079641
0 days 00:00:14.180000	-0.101486
0 days 00:00:14.190000	-0.12950899999999999
0 days 00:00:14.200000	-0.15800699999999998
0 days 00:00:14.210000	-0.19330799999999998
0 days 00:00:14.220000	-0.234855
0 days 00:00:14.230000	-0.26889
0 days 00:00:14.240000	-0.302613
0 days 00:00:14.250000	-0.34634499999999996
0 days 00:00:14.260000	-0.39052
0 days 00:00:14.270000	-0.42561800000000005
0 days 00:00:14.280000	-0.450528
0 days 00:00:14.290000	-0.494447
0 days 00:00:14.300000	-0.524941
0 days 00:00:14.310000	-0.583758
0 days 00:00:14.320000	-0.668298
0 days 00:00:14.330000	-0.774489
0 days 00:00:14.340000	-0.897058
0 days 00:00:14.350000	-1.0289469999999998
0 days 00:00:14.360000	-1.178482
0 days 00:00:14.370000	-1.324553
0 days 00:00:14.380000	-1.456796
0 days 00:00:14.390000	-1.5974270000000002
0 days 00:00:14.400000	-1.749416
0 days 00:00:14.410000	-1.898109
0 days 00:00:14.420000	-2.0667419999999996
0 days 00:00:14.430000	-2.2462009999999997
0 days 00:00:14.440000	-2.4861299999999997
0 days 00:00:14.450000	-2.801548
0 days 00:00:14.460000	-3.1465
0 days 00:00:14.470000	-3.526765
0 days 00:00:14.480000	-3.923765
0 days 00:00:14.490000	-4.3210489999999995
0 days 00:00:14.500000	-4.9607589999999995
0 days 00:00:14.510000	-5.590284
0 days 00:00:14.520000	-6.1880120000000005
0 days 00:00:14.530000	-6.727819
0 days 00:00:14.540000	-6.819382000000001
0 days 00:00:14.550000	-6.398011
0 days 00:00:14.560000	-5.577401
0 days 00:00:14.570000	-4.114925
0 days 00:00:14.580000	-2.5491759999999997
