# Supplementary material for: A topological data analysis-based method for gait signals with an application to the study of multiple sclerosis
Source: PLoS One. 2022 May 13;17(5):e0268475. doi: 10.1371/journal.pone.0268475 (PMC9106173; doi:10.1371/journal.pone.0268475)
Supplement: S1 Data — (ZIP) [file pone.0268475.s005.zip › PlosOneData/Pathological_subjects/MS_265]

	Gyr_Y
0 days 00:00:06.270000	-1.549877
0 days 00:00:06.280000	-1.809791
0 days 00:00:06.290000	-1.0999709999999998
0 days 00:00:06.300000	-0.6643220000000001
0 days 00:00:06.310000	-0.934436
0 days 00:00:06.320000	-1.2267219999999999
0 days 00:00:06.330000	-1.24833
0 days 00:00:06.340000	-1.302425
0 days 00:00:06.350000	-1.50892
0 days 00:00:06.360000	-1.373932
0 days 00:00:06.370000	-0.97198
0 days 00:00:06.380000	-0.6117
0 days 00:00:06.390000	-0.271537
0 days 00:00:06.400000	-0.14016199999999998
0 days 00:00:06.410000	-0.091683
0 days 00:00:06.420000	-0.000532
0 days 00:00:06.430000	-0.030636
0 days 00:00:06.440000	-0.050222
0 days 00:00:06.450000	-0.034756999999999996
0 days 00:00:06.460000	-0.018803999999999998
0 days 00:00:06.470000	0.006436
0 days 00:00:06.480000	0.008412000000000001
0 days 00:00:06.490000	0.033108
0 days 00:00:06.500000	0.019231
0 days 00:00:06.510000	0.030842
0 days 00:00:06.520000	0.024536000000000002
0 days 00:00:06.530000	0.0265
0 days 00:00:06.540000	0.029338
0 days 00:00:06.550000	0.028076999999999998
0 days 00:00:06.560000	0.03988
0 days 00:00:06.570000	0.062937
0 days 00:00:06.580000	0.11845399999999999
0 days 00:00:06.590000	0.17973
0 days 00:00:06.600000	0.20712600000000003
0 days 00:00:06.610000	0.199095
0 days 00:00:06.620000	0.08724
0 days 00:00:06.630000	-0.073276
0 days 00:00:06.640000	-0.049491
0 days 00:00:06.650000	-0.041169
0 days 00:00:06.660000	-0.080818
0 days 00:00:06.670000	-0.067702
0 days 00:00:06.680000	-0.074339
0 days 00:00:06.690000	-0.090679
0 days 00:00:06.700000	-0.10274200000000001
0 days 00:00:06.710000	-0.122829
0 days 00:00:06.720000	-0.13802899999999999
0 days 00:00:06.730000	-0.138244
0 days 00:00:06.740000	-0.12303399999999999
0 days 00:00:06.750000	-0.091865
0 days 00:00:06.760000	-0.08214099999999999
0 days 00:00:06.770000	-0.06792000000000001
0 days 00:00:06.780000	-0.06439299999999999
0 days 00:00:06.790000	-0.048204000000000004
0 days 00:00:06.800000	-0.030548000000000002
0 days 00:00:06.810000	-0.029788
0 days 00:00:06.820000	-0.019150999999999998
0 days 00:00:06.830000	-0.022436
0 days 00:00:06.840000	-0.026945
0 days 00:00:06.850000	-0.03745
0 days 00:00:06.860000	-0.043164
0 days 00:00:06.870000	-0.065984
0 days 00:00:06.880000	-0.09554
0 days 00:00:06.890000	-0.137267
0 days 00:00:06.900000	-0.15878599999999998
0 days 00:00:06.910000	-0.184836
0 days 00:00:06.920000	-0.1979
0 days 00:00:06.930000	-0.20366099999999998
0 days 00:00:06.940000	-0.19805
0 days 00:00:06.950000	-0.195422
0 days 00:00:06.960000	-0.182285
0 days 00:00:06.970000	-0.17267000000000002
0 days 00:00:06.980000	-0.169475
0 days 00:00:06.990000	-0.16583900000000001
0 days 00:00:07	-0.158364
0 days 00:00:07.010000	-0.15750999999999998
0 days 00:00:07.020000	-0.162025
0 days 00:00:07.030000	-0.175247
0 days 00:00:07.040000	-0.189591
0 days 00:00:07.050000	-0.203566
0 days 00:00:07.060000	-0.213968
0 days 00:00:07.070000	-0.21914299999999998
0 days 00:00:07.080000	-0.24748299999999998
0 days 00:00:07.090000	-0.26641
0 days 00:00:07.100000	-0.283975
0 days 00:00:07.110000	-0.31388299999999997
0 days 00:00:07.120000	-0.33738
0 days 00:00:07.130000	-0.375243
0 days 00:00:07.140000	-0.412575
0 days 00:00:07.150000	-0.45254799999999995
0 days 00:00:07.160000	-0.489225
0 days 00:00:07.170000	-0.527907
0 days 00:00:07.180000	-0.580217
0 days 00:00:07.190000	-0.657161
0 days 00:00:07.200000	-0.7325659999999999
0 days 00:00:07.210000	-0.837047
0 days 00:00:07.220000	-0.946788
0 days 00:00:07.230000	-1.063795
0 days 00:00:07.240000	-1.171466
0 days 00:00:07.250000	-1.297366
0 days 00:00:07.260000	-1.4477959999999999
0 days 00:00:07.270000	-1.608881
0 days 00:00:07.280000	-1.789718
0 days 00:00:07.290000	-2.003567
0 days 00:00:07.300000	-2.2563560000000003
0 days 00:00:07.310000	-2.533359
0 days 00:00:07.320000	-2.871051
0 days 00:00:07.330000	-3.220751
0 days 00:00:07.340000	-3.5830029999999997
0 days 00:00:07.350000	-4.022569
0 days 00:00:07.360000	-4.428185
0 days 00:00:07.370000	-4.8837720000000004
0 days 00:00:07.380000	-5.152433
0 days 00:00:07.390000	-5.3579
0 days 00:00:07.400000	-5.338042
0 days 00:00:07.410000	-5.487353
0 days 00:00:07.420000	-5.140382
0 days 00:00:07.430000	-4.917776
0 days 00:00:07.440000	-4.765238
0 days 00:00:07.450000	-4.447818
0 days 00:00:07.460000	-3.9563349999999997
0 days 00:00:07.470000	-3.484919
0 days 00:00:07.480000	-3.220095
0 days 00:00:07.490000	-2.888626
0 days 00:00:07.500000	-2.73026
0 days 00:00:07.510000	-1.411078
0 days 00:00:07.520000	0.699577
0 days 00:00:07.530000	1.5710030000000001
0 days 00:00:07.540000	2.068315
0 days 00:00:07.550000	2.440788
0 days 00:00:07.560000	2.675418
0 days 00:00:07.570000	2.944762
0 days 00:00:07.580000	3.19988
0 days 00:00:07.590000	3.3759050000000004
0 days 00:00:07.600000	3.4567900000000003
0 days 00:00:07.610000	3.437422
0 days 00:00:07.620000	3.389439
0 days 00:00:07.630000	3.332699
0 days 00:00:07.640000	3.254609
0 days 00:00:07.650000	3.175384
0 days 00:00:07.660000	3.100977
0 days 00:00:07.670000	3.043234
0 days 00:00:07.680000	3.0222029999999998
0 days 00:00:07.690000	3.0321759999999998
0 days 00:00:07.700000	3.1162229999999997
0 days 00:00:07.710000	3.256729
0 days 00:00:07.720000	3.451821
0 days 00:00:07.730000	3.681135
0 days 00:00:07.740000	3.907339
0 days 00:00:07.750000	4.094933999999999
0 days 00:00:07.760000	4.237897
0 days 00:00:07.770000	4.281655000000001
0 days 00:00:07.780000	4.194756
0 days 00:00:07.790000	3.9999830000000003
0 days 00:00:07.800000	3.715902
0 days 00:00:07.810000	3.3771230000000005
0 days 00:00:07.820000	3.050436
0 days 00:00:07.830000	2.759055
0 days 00:00:07.840000	2.470454
0 days 00:00:07.850000	2.1364419999999997
0 days 00:00:07.860000	1.799291
0 days 00:00:07.870000	1.546873
0 days 00:00:07.880000	1.444204
0 days 00:00:07.890000	1.574496
0 days 00:00:07.900000	1.8927619999999998
0 days 00:00:07.910000	2.2631740000000002
0 days 00:00:07.920000	2.5414369999999997
0 days 00:00:07.930000	2.6197060000000003
0 days 00:00:07.940000	2.562154
0 days 00:00:07.950000	2.56223
0 days 00:00:07.960000	2.5964840000000002
0 days 00:00:07.970000	2.635198
0 days 00:00:07.980000	2.6123380000000003
0 days 00:00:07.990000	2.4906580000000003
0 days 00:00:08	2.271728
0 days 00:00:08.010000	2.002834
0 days 00:00:08.020000	1.695814
0 days 00:00:08.030000	1.301749
0 days 00:00:08.040000	0.813836
0 days 00:00:08.050000	0.287524
0 days 00:00:08.060000	-0.193456
0 days 00:00:08.070000	-0.574274
0 days 00:00:08.080000	-0.8746860000000001
0 days 00:00:08.090000	-1.415305
0 days 00:00:08.100000	-1.657086
0 days 00:00:08.110000	-1.9824
0 days 00:00:08.120000	-2.313686
0 days 00:00:08.130000	-2.592732
0 days 00:00:08.140000	-2.5416
0 days 00:00:08.150000	-2.26051
0 days 00:00:08.160000	-2.0838650000000003
0 days 00:00:08.170000	-2.095165
0 days 00:00:08.180000	-2.280891
0 days 00:00:08.190000	-2.383626
0 days 00:00:08.200000	-2.197044
0 days 00:00:08.210000	-1.78682
0 days 00:00:08.220000	-1.424072
0 days 00:00:08.230000	-1.296612
0 days 00:00:08.240000	-0.920539
0 days 00:00:08.250000	-0.646332
0 days 00:00:08.260000	-0.5589770000000001
0 days 00:00:08.270000	-0.3876
0 days 00:00:08.280000	-0.287627
0 days 00:00:08.290000	-0.23607899999999998
0 days 00:00:08.300000	-0.18957100000000002
0 days 00:00:08.310000	-0.17846099999999998
0 days 00:00:08.320000	-0.186171
0 days 00:00:08.330000	-0.200354
0 days 00:00:08.340000	-0.208262
0 days 00:00:08.350000	-0.189893
0 days 00:00:08.360000	-0.191225
0 days 00:00:08.370000	-0.203267
0 days 00:00:08.380000	-0.208669
0 days 00:00:08.390000	-0.186872
0 days 00:00:08.400000	-0.221167
0 days 00:00:08.410000	-0.217173
0 days 00:00:08.420000	-0.19606700000000002
0 days 00:00:08.430000	-0.225673
0 days 00:00:08.440000	-0.22565100000000002
0 days 00:00:08.450000	-0.231602
0 days 00:00:08.460000	-0.250445
0 days 00:00:08.470000	-0.243216
0 days 00:00:08.480000	-0.247846
0 days 00:00:08.490000	-0.26443099999999997
0 days 00:00:08.500000	-0.24296199999999998
0 days 00:00:08.510000	-0.262376
0 days 00:00:08.520000	-0.255329
0 days 00:00:08.530000	-0.25928
0 days 00:00:08.540000	-0.261818
0 days 00:00:08.550000	-0.260287
0 days 00:00:08.560000	-0.235646
0 days 00:00:08.570000	-0.23160100000000003
0 days 00:00:08.580000	-0.211502
0 days 00:00:08.590000	-0.20062
0 days 00:00:08.600000	-0.193679
0 days 00:00:08.610000	-0.184197
0 days 00:00:08.620000	-0.180524
0 days 00:00:08.630000	-0.18069200000000002
0 days 00:00:08.640000	-0.173027
0 days 00:00:08.650000	-0.16347899999999999
0 days 00:00:08.660000	-0.143322
0 days 00:00:08.670000	-0.126925
0 days 00:00:08.680000	-0.12441500000000001
0 days 00:00:08.690000	-0.1327
0 days 00:00:08.700000	-0.147287
0 days 00:00:08.710000	-0.18453
0 days 00:00:08.720000	-0.217309
0 days 00:00:08.730000	-0.248099
0 days 00:00:08.740000	-0.28824
0 days 00:00:08.750000	-0.322581
0 days 00:00:08.760000	-0.35425999999999996
0 days 00:00:08.770000	-0.397769
0 days 00:00:08.780000	-0.46266599999999997
0 days 00:00:08.790000	-0.523822
0 days 00:00:08.800000	-0.5881569999999999
0 days 00:00:08.810000	-0.6774140000000001
0 days 00:00:08.820000	-0.775593
0 days 00:00:08.830000	-0.884497
0 days 00:00:08.840000	-1.012068
0 days 00:00:08.850000	-1.142924
0 days 00:00:08.860000	-1.293334
0 days 00:00:08.870000	-1.46266
0 days 00:00:08.880000	-1.6655849999999999
0 days 00:00:08.890000	-1.8745479999999999
0 days 00:00:08.900000	-2.079396
0 days 00:00:08.910000	-2.2804130000000002
0 days 00:00:08.920000	-2.4805349999999997
0 days 00:00:08.930000	-2.6961880000000003
0 days 00:00:08.940000	-2.943715
0 days 00:00:08.950000	-3.1739509999999997
0 days 00:00:08.960000	-3.4540019999999996
0 days 00:00:08.970000	-3.774782
0 days 00:00:08.980000	-4.2476910000000005
0 days 00:00:08.990000	-4.455019999999999
0 days 00:00:09	-4.8739300000000005
0 days 00:00:09.010000	-5.148137999999999
0 days 00:00:09.020000	-5.250719
0 days 00:00:09.030000	-5.394753
0 days 00:00:09.040000	-4.973127
0 days 00:00:09.050000	-5.014487
0 days 00:00:09.060000	-5.02726
0 days 00:00:09.070000	-4.432034
0 days 00:00:09.080000	-3.7906690000000003
0 days 00:00:09.090000	-3.3187599999999997
0 days 00:00:09.100000	-2.9802150000000003
0 days 00:00:09.110000	-2.769309
0 days 00:00:09.120000	-2.41759
0 days 00:00:09.130000	0.275669
0 days 00:00:09.140000	1.483957
0 days 00:00:09.150000	1.926495
0 days 00:00:09.160000	2.2791099999999997
0 days 00:00:09.170000	2.384591
0 days 00:00:09.180000	2.555009
0 days 00:00:09.190000	2.7931169999999996
0 days 00:00:09.200000	2.995936
0 days 00:00:09.210000	3.116612
0 days 00:00:09.220000	3.137562
0 days 00:00:09.230000	3.1093509999999998
0 days 00:00:09.240000	3.0896209999999997
0 days 00:00:09.250000	3.113091
0 days 00:00:09.260000	3.157901
0 days 00:00:09.270000	3.2248669999999997
0 days 00:00:09.280000	3.2926339999999996
0 days 00:00:09.290000	3.3701160000000003
0 days 00:00:09.300000	3.457329
0 days 00:00:09.310000	3.5543910000000003
0 days 00:00:09.320000	3.6605879999999997
0 days 00:00:09.330000	3.7708239999999997
0 days 00:00:09.340000	3.895769
0 days 00:00:09.350000	4.01124
0 days 00:00:09.360000	4.108185
0 days 00:00:09.370000	4.152293
0 days 00:00:09.380000	4.141819
0 days 00:00:09.390000	4.111351
0 days 00:00:09.400000	4.086261
0 days 00:00:09.410000	4.07027
0 days 00:00:09.420000	4.013730000000001
0 days 00:00:09.430000	3.877556
0 days 00:00:09.440000	3.678283
0 days 00:00:09.450000	3.3982940000000004
0 days 00:00:09.460000	3.062779
0 days 00:00:09.470000	2.7220720000000003
0 days 00:00:09.480000	2.43969
0 days 00:00:09.490000	2.2380720000000003
0 days 00:00:09.500000	2.161147
0 days 00:00:09.510000	2.247763
0 days 00:00:09.520000	2.478629
0 days 00:00:09.530000	2.75645
0 days 00:00:09.540000	3.264095
0 days 00:00:09.550000	3.66236
0 days 00:00:09.560000	3.8769449999999996
0 days 00:00:09.570000	3.8567080000000002
0 days 00:00:09.580000	3.506797
0 days 00:00:09.590000	2.801618
0 days 00:00:09.600000	1.751271
0 days 00:00:09.610000	0.64149
0 days 00:00:09.620000	-0.199541
0 days 00:00:09.630000	-0.713271
0 days 00:00:09.640000	-1.0649549999999999
0 days 00:00:09.650000	-1.341501
0 days 00:00:09.660000	-1.4693260000000001
0 days 00:00:09.670000	-1.472658
0 days 00:00:09.680000	-1.866048
0 days 00:00:09.690000	-2.350896
0 days 00:00:09.700000	-2.4710509999999997
0 days 00:00:09.710000	-2.17587
0 days 00:00:09.720000	-2.035814
0 days 00:00:09.730000	-2.042543
0 days 00:00:09.740000	-1.8766610000000001
0 days 00:00:09.750000	-1.7385700000000002
0 days 00:00:09.760000	-1.875048
0 days 00:00:09.770000	-1.851502
0 days 00:00:09.780000	-1.439817
0 days 00:00:09.790000	-1.111475
0 days 00:00:09.800000	-1.14652
0 days 00:00:09.810000	-1.097959
0 days 00:00:09.820000	-0.8848889999999999
0 days 00:00:09.830000	-0.737827
0 days 00:00:09.840000	-0.505054
0 days 00:00:09.850000	-0.308577
0 days 00:00:09.860000	-0.175701
0 days 00:00:09.870000	-0.18263
0 days 00:00:09.880000	-0.149895
0 days 00:00:09.890000	-0.13001500000000002
0 days 00:00:09.900000	-0.163421
0 days 00:00:09.910000	-0.180258
0 days 00:00:09.920000	-0.179323
0 days 00:00:09.930000	-0.20460699999999998
0 days 00:00:09.940000	-0.199936
0 days 00:00:09.950000	-0.188945
0 days 00:00:09.960000	-0.19022
0 days 00:00:09.970000	-0.185892
0 days 00:00:09.980000	-0.19988599999999998
0 days 00:00:09.990000	-0.182524
0 days 00:00:10	-0.192544
0 days 00:00:10.010000	-0.20484899999999998
0 days 00:00:10.020000	-0.21352600000000002
0 days 00:00:10.030000	-0.221045
0 days 00:00:10.040000	-0.22075999999999998
0 days 00:00:10.050000	-0.22263000000000002
0 days 00:00:10.060000	-0.224975
0 days 00:00:10.070000	-0.22398600000000002
0 days 00:00:10.080000	-0.218904
0 days 00:00:10.090000	-0.214821
0 days 00:00:10.100000	-0.218926
0 days 00:00:10.110000	-0.228992
0 days 00:00:10.120000	-0.223039
0 days 00:00:10.130000	-0.21962800000000002
0 days 00:00:10.140000	-0.20464100000000002
0 days 00:00:10.150000	-0.189223
0 days 00:00:10.160000	-0.169506
0 days 00:00:10.170000	-0.146491
0 days 00:00:10.180000	-0.12852
0 days 00:00:10.190000	-0.11264500000000001
0 days 00:00:10.200000	-0.09954500000000001
0 days 00:00:10.210000	-0.09086699999999999
0 days 00:00:10.220000	-0.09096900000000001
0 days 00:00:10.230000	-0.09497
0 days 00:00:10.240000	-0.11831300000000002
0 days 00:00:10.250000	-0.140292
0 days 00:00:10.260000	-0.171459
0 days 00:00:10.270000	-0.20318699999999998
0 days 00:00:10.280000	-0.24814099999999997
0 days 00:00:10.290000	-0.30091
0 days 00:00:10.300000	-0.331623
0 days 00:00:10.310000	-0.365872
0 days 00:00:10.320000	-0.397025
0 days 00:00:10.330000	-0.436141
0 days 00:00:10.340000	-0.47894499999999995
0 days 00:00:10.350000	-0.532253
0 days 00:00:10.360000	-0.606406
0 days 00:00:10.370000	-0.694764
0 days 00:00:10.380000	-0.791669
0 days 00:00:10.390000	-0.9005040000000001
0 days 00:00:10.400000	-1.017255
0 days 00:00:10.410000	-1.15119
0 days 00:00:10.420000	-1.2756120000000002
0 days 00:00:10.430000	-1.403403
0 days 00:00:10.440000	-1.5495510000000001
0 days 00:00:10.450000	-1.724446
0 days 00:00:10.460000	-1.930928
0 days 00:00:10.470000	-2.075631
0 days 00:00:10.480000	-2.497427
0 days 00:00:10.490000	-3.011523
0 days 00:00:10.500000	-3.315571
0 days 00:00:10.510000	-3.652993
0 days 00:00:10.520000	-4.153008
0 days 00:00:10.530000	-4.539459
0 days 00:00:10.540000	-4.875241
0 days 00:00:10.550000	-5.144558
0 days 00:00:10.560000	-5.250902
0 days 00:00:10.570000	-5.332183000000001
0 days 00:00:10.580000	-5.4390480000000005
0 days 00:00:10.590000	-5.174078
0 days 00:00:10.600000	-5.119032
0 days 00:00:10.610000	-4.789265
0 days 00:00:10.620000	-4.078893
0 days 00:00:10.630000	-3.3961589999999995
0 days 00:00:10.640000	-2.876143
0 days 00:00:10.650000	-2.399905
0 days 00:00:10.660000	-2.752426
0 days 00:00:10.670000	-1.9324759999999999
0 days 00:00:10.680000	0.439109
0 days 00:00:10.690000	1.207833
0 days 00:00:10.700000	1.607283
0 days 00:00:10.710000	1.900078
0 days 00:00:10.720000	2.051225
0 days 00:00:10.730000	2.289584
0 days 00:00:10.740000	2.5181560000000003
0 days 00:00:10.750000	2.6802080000000004
0 days 00:00:10.760000	2.760411
0 days 00:00:10.770000	2.7732189999999997
0 days 00:00:10.780000	2.7675810000000003
0 days 00:00:10.790000	2.754994
0 days 00:00:10.800000	2.754886
0 days 00:00:10.810000	2.778336
0 days 00:00:10.820000	2.8294099999999998
0 days 00:00:10.830000	2.898774
0 days 00:00:10.840000	3.009194
0 days 00:00:10.850000	3.1621
0 days 00:00:10.860000	3.352692
0 days 00:00:10.870000	3.577282
0 days 00:00:10.880000	3.826114
0 days 00:00:10.890000	4.061678
0 days 00:00:10.900000	4.2663470000000006
0 days 00:00:10.910000	4.428297
0 days 00:00:10.920000	4.539754
0 days 00:00:10.930000	4.591686
0 days 00:00:10.940000	4.563984
0 days 00:00:10.950000	4.461583
0 days 00:00:10.960000	4.334728
0 days 00:00:10.970000	4.243498000000001
0 days 00:00:10.980000	4.17066
0 days 00:00:10.990000	4.042293
0 days 00:00:11	3.8353019999999995
0 days 00:00:11.010000	3.5380309999999997
0 days 00:00:11.020000	3.227958
0 days 00:00:11.030000	2.985252
0 days 00:00:11.040000	2.8792310000000003
0 days 00:00:11.050000	2.910075
0 days 00:00:11.060000	3.032274
0 days 00:00:11.070000	3.1064599999999998
0 days 00:00:11.080000	2.97126
0 days 00:00:11.090000	2.655111
0 days 00:00:11.100000	2.354524
0 days 00:00:11.110000	2.110287
0 days 00:00:11.120000	1.915759
0 days 00:00:11.130000	1.7014029999999998
0 days 00:00:11.140000	1.3539379999999999
0 days 00:00:11.150000	0.7847649999999999
0 days 00:00:11.160000	0.08054
0 days 00:00:11.170000	-0.5361600000000001
0 days 00:00:11.180000	-0.749512
0 days 00:00:11.190000	-0.9025209999999999
0 days 00:00:11.200000	-1.102111
0 days 00:00:11.210000	-1.324047
0 days 00:00:11.220000	-1.8570330000000002
0 days 00:00:11.230000	-2.144415
0 days 00:00:11.240000	-2.22114
0 days 00:00:11.250000	-2.287372
0 days 00:00:11.260000	-2.4105220000000003
0 days 00:00:11.270000	-2.472118
0 days 00:00:11.280000	-2.433719
0 days 00:00:11.290000	-2.251945
0 days 00:00:11.300000	-1.8088959999999998
0 days 00:00:11.310000	-1.229789
0 days 00:00:11.320000	-1.0758370000000002
0 days 00:00:11.330000	-0.842282
0 days 00:00:11.340000	-0.653525
0 days 00:00:11.350000	-0.45052700000000007
0 days 00:00:11.360000	-0.351098
0 days 00:00:11.370000	-0.342414
0 days 00:00:11.380000	-0.288052
0 days 00:00:11.390000	-0.225609
0 days 00:00:11.400000	-0.219162
0 days 00:00:11.410000	-0.21800799999999998
0 days 00:00:11.420000	-0.19404000000000002
0 days 00:00:11.430000	-0.176797
0 days 00:00:11.440000	-0.14740599999999998
0 days 00:00:11.450000	-0.156161
0 days 00:00:11.460000	-0.17231400000000002
0 days 00:00:11.470000	-0.191076
0 days 00:00:11.480000	-0.230415
0 days 00:00:11.490000	-0.22409400000000002
0 days 00:00:11.500000	-0.234107
0 days 00:00:11.510000	-0.23869
0 days 00:00:11.520000	-0.24628200000000003
0 days 00:00:11.530000	-0.21943400000000002
0 days 00:00:11.540000	-0.21858200000000003
0 days 00:00:11.550000	-0.215216
0 days 00:00:11.560000	-0.233611
0 days 00:00:11.570000	-0.235494
0 days 00:00:11.580000	-0.246286
0 days 00:00:11.590000	-0.250319
0 days 00:00:11.600000	-0.26076
0 days 00:00:11.610000	-0.280702
0 days 00:00:11.620000	-0.290687
0 days 00:00:11.630000	-0.28642399999999996
0 days 00:00:11.640000	-0.26419899999999996
0 days 00:00:11.650000	-0.238731
0 days 00:00:11.660000	-0.21488000000000002
0 days 00:00:11.670000	-0.189472
0 days 00:00:11.680000	-0.167492
0 days 00:00:11.690000	-0.130899
0 days 00:00:11.700000	-0.12119200000000001
0 days 00:00:11.710000	-0.103697
0 days 00:00:11.720000	-0.092649
0 days 00:00:11.730000	-0.070993
0 days 00:00:11.740000	-0.052844
0 days 00:00:11.750000	-0.051435
0 days 00:00:11.760000	-0.037276
0 days 00:00:11.770000	-0.005753
0 days 00:00:11.780000	0.060604
0 days 00:00:11.790000	0.18168199999999998
0 days 00:00:11.800000	0.24458600000000003
0 days 00:00:11.810000	0.226228
0 days 00:00:11.820000	0.154839
0 days 00:00:11.830000	0.057602999999999994
0 days 00:00:11.840000	-0.048757999999999996
0 days 00:00:11.850000	-0.10884300000000001
0 days 00:00:11.860000	-0.153818
0 days 00:00:11.870000	-0.17610499999999998
0 days 00:00:11.880000	-0.191462
0 days 00:00:11.890000	-0.19384300000000002
0 days 00:00:11.900000	-0.1924
0 days 00:00:11.910000	-0.199426
0 days 00:00:11.920000	-0.188654
0 days 00:00:11.930000	-0.182292
0 days 00:00:11.940000	-0.17456
0 days 00:00:11.950000	-0.167517
0 days 00:00:11.960000	-0.148455
0 days 00:00:11.970000	-0.11291199999999998
0 days 00:00:11.980000	-0.09302200000000001
0 days 00:00:11.990000	-0.080388
0 days 00:00:12	-0.109349
0 days 00:00:12.010000	-0.163132
0 days 00:00:12.020000	-0.220505
0 days 00:00:12.030000	-0.286143
0 days 00:00:12.040000	-0.344401
0 days 00:00:12.050000	-0.401936
0 days 00:00:12.060000	-0.445104
0 days 00:00:12.070000	-0.513019
0 days 00:00:12.080000	-0.576241
0 days 00:00:12.090000	-0.644829
0 days 00:00:12.100000	-0.735028
0 days 00:00:12.110000	-0.850722
0 days 00:00:12.120000	-0.96091
0 days 00:00:12.130000	-1.088884
0 days 00:00:12.140000	-1.220796
0 days 00:00:12.150000	-1.345379
0 days 00:00:12.160000	-1.4699149999999999
0 days 00:00:12.170000	-1.609522
0 days 00:00:12.180000	-1.746873
0 days 00:00:12.190000	-1.9035490000000002
0 days 00:00:12.200000	-2.1033310000000003
0 days 00:00:12.210000	-2.3609299999999998
0 days 00:00:12.220000	-2.493118
0 days 00:00:12.230000	-2.681325
0 days 00:00:12.240000	-2.8622240000000003
0 days 00:00:12.250000	-3.068494
0 days 00:00:12.260000	-3.303494
0 days 00:00:12.270000	-3.547647
0 days 00:00:12.280000	-3.8769449999999996
0 days 00:00:12.290000	-4.203021
0 days 00:00:12.300000	-4.431948
0 days 00:00:12.310000	-4.575579
0 days 00:00:12.320000	-4.550292
0 days 00:00:12.330000	-4.676268
0 days 00:00:12.340000	-4.296215
0 days 00:00:12.350000	-4.345499
0 days 00:00:12.360000	-4.234187
0 days 00:00:12.370000	-3.92329
0 days 00:00:12.380000	-3.4441620000000004
0 days 00:00:12.390000	-3.064304
0 days 00:00:12.400000	-2.718435
0 days 00:00:12.410000	-2.350735
0 days 00:00:12.420000	-2.215172
