# Supplementary material for: A topological data analysis-based method for gait signals with an application to the study of multiple sclerosis
Source: PLoS One. 2022 May 13;17(5):e0268475. doi: 10.1371/journal.pone.0268475 (PMC9106173; doi:10.1371/journal.pone.0268475)
Supplement: S1 Data — (ZIP) [file pone.0268475.s005.zip › PlosOneData/Pathological_subjects/MS_37]

	Gyr_Y
0 days 00:00:06.700000	-1.33474
0 days 00:00:06.710000	-2.028076
0 days 00:00:06.720000	-2.143223
0 days 00:00:06.730000	-1.6329799999999999
0 days 00:00:06.740000	-1.407836
0 days 00:00:06.750000	-1.263535
0 days 00:00:06.760000	-0.957965
0 days 00:00:06.770000	-0.565645
0 days 00:00:06.780000	-0.23979699999999998
0 days 00:00:06.790000	-0.243783
0 days 00:00:06.800000	-0.24648899999999999
0 days 00:00:06.810000	-0.240366
0 days 00:00:06.820000	-0.193798
0 days 00:00:06.830000	-0.145549
0 days 00:00:06.840000	-0.099537
0 days 00:00:06.850000	-0.065715
0 days 00:00:06.860000	-0.050337
0 days 00:00:06.870000	-0.037457
0 days 00:00:06.880000	-0.028948
0 days 00:00:06.890000	-0.027895
0 days 00:00:06.900000	-0.020388999999999997
0 days 00:00:06.910000	-0.017269999999999997
0 days 00:00:06.920000	-0.010320000000000001
0 days 00:00:06.930000	0.001355
0 days 00:00:06.940000	0.008690999999999999
0 days 00:00:06.950000	0.013387999999999999
0 days 00:00:06.960000	0.022566
0 days 00:00:06.970000	0.02181
0 days 00:00:06.980000	0.025646
0 days 00:00:06.990000	0.022945
0 days 00:00:07	0.022090000000000002
0 days 00:00:07.010000	0.015637
0 days 00:00:07.020000	0.014609
0 days 00:00:07.030000	0.015731000000000002
0 days 00:00:07.040000	0.021976
0 days 00:00:07.050000	0.026744999999999998
0 days 00:00:07.060000	0.032926
0 days 00:00:07.070000	0.042086
0 days 00:00:07.080000	0.046
0 days 00:00:07.090000	0.048393
0 days 00:00:07.100000	0.044903
0 days 00:00:07.110000	0.045542
0 days 00:00:07.120000	0.044386
0 days 00:00:07.130000	0.039060000000000004
0 days 00:00:07.140000	0.031756
0 days 00:00:07.150000	0.026204
0 days 00:00:07.160000	0.024386
0 days 00:00:07.170000	0.016774
0 days 00:00:07.180000	0.011788
0 days 00:00:07.190000	0.008202
0 days 00:00:07.200000	0.00117
0 days 00:00:07.210000	-0.0008560000000000001
0 days 00:00:07.220000	0.000541
0 days 00:00:07.230000	0.000926
0 days 00:00:07.240000	0.001436
0 days 00:00:07.250000	-6.500000000000001e-05
0 days 00:00:07.260000	-0.000614
0 days 00:00:07.270000	-0.0001
0 days 00:00:07.280000	-0.004504
0 days 00:00:07.290000	-0.002764
0 days 00:00:07.300000	-0.00346
0 days 00:00:07.310000	-0.007625
0 days 00:00:07.320000	-0.007359999999999999
0 days 00:00:07.330000	-0.009796
0 days 00:00:07.340000	-0.013174000000000002
0 days 00:00:07.350000	-0.017337
0 days 00:00:07.360000	-0.017966
0 days 00:00:07.370000	-0.018359
0 days 00:00:07.380000	-0.014906
0 days 00:00:07.390000	-0.012614
0 days 00:00:07.400000	-0.010875
0 days 00:00:07.410000	-0.006384
0 days 00:00:07.420000	-0.001989
0 days 00:00:07.430000	-0.002707
0 days 00:00:07.440000	0.0032619999999999997
0 days 00:00:07.450000	0.002074
0 days 00:00:07.460000	0.006828
0 days 00:00:07.470000	0.009312
0 days 00:00:07.480000	0.007095999999999999
0 days 00:00:07.490000	-0.00179
0 days 00:00:07.500000	-0.005323
0 days 00:00:07.510000	-0.013680000000000001
0 days 00:00:07.520000	-0.02093
0 days 00:00:07.530000	-0.032319
0 days 00:00:07.540000	-0.040734
0 days 00:00:07.550000	-0.043218
0 days 00:00:07.560000	-0.04849
0 days 00:00:07.570000	-0.053472000000000006
0 days 00:00:07.580000	-0.056014
0 days 00:00:07.590000	-0.051347000000000004
0 days 00:00:07.600000	-0.050388999999999996
0 days 00:00:07.610000	-0.053852
0 days 00:00:07.620000	-0.0534
0 days 00:00:07.630000	-0.049731
0 days 00:00:07.640000	-0.044829
0 days 00:00:07.650000	-0.03598
0 days 00:00:07.660000	-0.036869
0 days 00:00:07.670000	-0.041198
0 days 00:00:07.680000	-0.047195
0 days 00:00:07.690000	-0.06406
0 days 00:00:07.700000	-0.081113
0 days 00:00:07.710000	-0.09321499999999999
0 days 00:00:07.720000	-0.103717
0 days 00:00:07.730000	-0.10558800000000002
0 days 00:00:07.740000	-0.100694
0 days 00:00:07.750000	-0.105527
0 days 00:00:07.760000	-0.110704
0 days 00:00:07.770000	-0.107002
0 days 00:00:07.780000	-0.10444
0 days 00:00:07.790000	-0.09452100000000001
0 days 00:00:07.800000	-0.09789199999999999
0 days 00:00:07.810000	-0.101778
0 days 00:00:07.820000	-0.112305
0 days 00:00:07.830000	-0.130649
0 days 00:00:07.840000	-0.15526600000000002
0 days 00:00:07.850000	-0.180887
0 days 00:00:07.860000	-0.21313200000000002
0 days 00:00:07.870000	-0.247863
0 days 00:00:07.880000	-0.285939
0 days 00:00:07.890000	-0.335726
0 days 00:00:07.900000	-0.393019
0 days 00:00:07.910000	-0.44020699999999996
0 days 00:00:07.920000	-0.48901999999999995
0 days 00:00:07.930000	-0.536972
0 days 00:00:07.940000	-0.586441
0 days 00:00:07.950000	-0.6335270000000001
0 days 00:00:07.960000	-0.681291
0 days 00:00:07.970000	-0.7336
0 days 00:00:07.980000	-0.782795
0 days 00:00:07.990000	-0.832268
0 days 00:00:08	-0.8796350000000001
0 days 00:00:08.010000	-0.9328299999999999
0 days 00:00:08.020000	-0.975742
0 days 00:00:08.030000	-1.021828
0 days 00:00:08.040000	-1.064201
0 days 00:00:08.050000	-1.108743
0 days 00:00:08.060000	-1.159524
0 days 00:00:08.070000	-1.212933
0 days 00:00:08.080000	-1.266837
0 days 00:00:08.090000	-1.315128
0 days 00:00:08.100000	-1.37527
0 days 00:00:08.110000	-1.453059
0 days 00:00:08.120000	-1.550698
0 days 00:00:08.130000	-1.633777
0 days 00:00:08.140000	-1.709444
0 days 00:00:08.150000	-1.791394
0 days 00:00:08.160000	-1.860609
0 days 00:00:08.170000	-1.9137950000000001
0 days 00:00:08.180000	-1.9498689999999999
0 days 00:00:08.190000	-1.9589130000000001
0 days 00:00:08.200000	-1.9498419999999999
0 days 00:00:08.210000	-1.945224
0 days 00:00:08.220000	-1.917831
0 days 00:00:08.230000	-1.865303
0 days 00:00:08.240000	-1.747973
0 days 00:00:08.250000	-1.529456
0 days 00:00:08.260000	-1.137098
0 days 00:00:08.270000	-0.682539
0 days 00:00:08.280000	-0.151368
0 days 00:00:08.290000	0.480127
0 days 00:00:08.300000	1.047411
0 days 00:00:08.310000	1.379522
0 days 00:00:08.320000	1.5324870000000002
0 days 00:00:08.330000	1.594984
0 days 00:00:08.340000	1.619841
0 days 00:00:08.350000	1.6210959999999999
0 days 00:00:08.360000	1.58077
0 days 00:00:08.370000	1.507775
0 days 00:00:08.380000	1.389858
0 days 00:00:08.390000	1.264868
0 days 00:00:08.400000	1.14537
0 days 00:00:08.410000	1.041575
0 days 00:00:08.420000	0.9651780000000001
0 days 00:00:08.430000	0.907747
0 days 00:00:08.440000	0.8827219999999999
0 days 00:00:08.450000	0.865316
0 days 00:00:08.460000	0.871763
0 days 00:00:08.470000	0.901567
0 days 00:00:08.480000	0.9462020000000001
0 days 00:00:08.490000	1.005089
0 days 00:00:08.500000	1.077134
0 days 00:00:08.510000	1.163125
0 days 00:00:08.520000	1.2544819999999999
0 days 00:00:08.530000	1.367135
0 days 00:00:08.540000	1.494107
0 days 00:00:08.550000	1.6163370000000001
0 days 00:00:08.560000	1.7324400000000002
0 days 00:00:08.570000	1.8236450000000002
0 days 00:00:08.580000	1.8822240000000001
0 days 00:00:08.590000	1.903315
0 days 00:00:08.600000	1.886009
0 days 00:00:08.610000	1.852962
0 days 00:00:08.620000	1.8128990000000003
0 days 00:00:08.630000	1.738271
0 days 00:00:08.640000	1.6464779999999999
0 days 00:00:08.650000	1.549625
0 days 00:00:08.660000	1.4556
0 days 00:00:08.670000	1.365105
0 days 00:00:08.680000	1.271193
0 days 00:00:08.690000	1.170756
0 days 00:00:08.700000	1.0806200000000001
0 days 00:00:08.710000	0.9958319999999999
0 days 00:00:08.720000	0.9272549999999999
0 days 00:00:08.730000	0.8654879999999999
0 days 00:00:08.740000	0.799467
0 days 00:00:08.750000	0.734799
0 days 00:00:08.760000	0.660015
0 days 00:00:08.770000	0.587626
0 days 00:00:08.780000	0.50117
0 days 00:00:08.790000	0.403089
0 days 00:00:08.800000	0.291405
0 days 00:00:08.810000	0.167078
0 days 00:00:08.820000	0.038301
0 days 00:00:08.830000	-0.101454
0 days 00:00:08.840000	-0.253954
0 days 00:00:08.850000	-0.480677
0 days 00:00:08.860000	-1.5354430000000001
0 days 00:00:08.870000	-1.6501
0 days 00:00:08.880000	-1.7686099999999998
0 days 00:00:08.890000	-2.0831560000000002
0 days 00:00:08.900000	-1.900829
0 days 00:00:08.910000	-1.361106
0 days 00:00:08.920000	-0.6973050000000001
0 days 00:00:08.930000	-0.194277
0 days 00:00:08.940000	-0.203576
0 days 00:00:08.950000	-0.251805
0 days 00:00:08.960000	-0.274468
0 days 00:00:08.970000	-0.264714
0 days 00:00:08.980000	-0.235931
0 days 00:00:08.990000	-0.182391
0 days 00:00:09	-0.144769
0 days 00:00:09.010000	-0.104012
0 days 00:00:09.020000	-0.066821
0 days 00:00:09.030000	-0.033507
0 days 00:00:09.040000	-0.02345
0 days 00:00:09.050000	-0.01347
0 days 00:00:09.060000	-0.004222
0 days 00:00:09.070000	0.0037
0 days 00:00:09.080000	0.013575
0 days 00:00:09.090000	0.016099000000000002
0 days 00:00:09.100000	0.02249
0 days 00:00:09.110000	0.026741
0 days 00:00:09.120000	0.031629000000000004
0 days 00:00:09.130000	0.031911
0 days 00:00:09.140000	0.030978
0 days 00:00:09.150000	0.025883
0 days 00:00:09.160000	0.02393
0 days 00:00:09.170000	0.023832
0 days 00:00:09.180000	0.018211
0 days 00:00:09.190000	0.021314
0 days 00:00:09.200000	0.01876
0 days 00:00:09.210000	0.019162000000000002
0 days 00:00:09.220000	0.016434999999999998
0 days 00:00:09.230000	0.019072
0 days 00:00:09.240000	0.021273
0 days 00:00:09.250000	0.022816
0 days 00:00:09.260000	0.027714999999999997
0 days 00:00:09.270000	0.027517000000000003
0 days 00:00:09.280000	0.032413
0 days 00:00:09.290000	0.033424
0 days 00:00:09.300000	0.034892
0 days 00:00:09.310000	0.038092
0 days 00:00:09.320000	0.046447
0 days 00:00:09.330000	0.044496
0 days 00:00:09.340000	0.054363999999999996
0 days 00:00:09.350000	0.060212
0 days 00:00:09.360000	0.06905499999999999
0 days 00:00:09.370000	0.074685
0 days 00:00:09.380000	0.071905
0 days 00:00:09.390000	0.073526
0 days 00:00:09.400000	0.064371
0 days 00:00:09.410000	0.060358
0 days 00:00:09.420000	0.052389
0 days 00:00:09.430000	0.04324
0 days 00:00:09.440000	0.034124
0 days 00:00:09.450000	0.023035
0 days 00:00:09.460000	0.015880000000000002
0 days 00:00:09.470000	0.01097
0 days 00:00:09.480000	-0.004732
0 days 00:00:09.490000	-0.005243
0 days 00:00:09.500000	-0.006647
0 days 00:00:09.510000	-0.012024
0 days 00:00:09.520000	-0.012012
0 days 00:00:09.530000	-0.016138999999999997
0 days 00:00:09.540000	-0.01633
0 days 00:00:09.550000	-0.021398
0 days 00:00:09.560000	-0.015818000000000002
0 days 00:00:09.570000	-0.028966000000000002
0 days 00:00:09.580000	-0.027944
0 days 00:00:09.590000	-0.013212
0 days 00:00:09.600000	-0.022900999999999998
0 days 00:00:09.610000	-0.012277
0 days 00:00:09.620000	-0.009512999999999999
0 days 00:00:09.630000	-0.003863
0 days 00:00:09.640000	-0.012853999999999999
0 days 00:00:09.650000	-0.00547
0 days 00:00:09.660000	-0.01036
0 days 00:00:09.670000	-0.016238
0 days 00:00:09.680000	-0.013525
0 days 00:00:09.690000	-0.021644999999999998
0 days 00:00:09.700000	-0.024644
0 days 00:00:09.710000	-0.034724
0 days 00:00:09.720000	-0.038994
0 days 00:00:09.730000	-0.050872
0 days 00:00:09.740000	-0.062287999999999996
0 days 00:00:09.750000	-0.068745
0 days 00:00:09.760000	-0.073488
0 days 00:00:09.770000	-0.079467
0 days 00:00:09.780000	-0.082241
0 days 00:00:09.790000	-0.085773
0 days 00:00:09.800000	-0.084386
0 days 00:00:09.810000	-0.095292
0 days 00:00:09.820000	-0.092416
0 days 00:00:09.830000	-0.098614
0 days 00:00:09.840000	-0.10562300000000001
0 days 00:00:09.850000	-0.13231700000000002
0 days 00:00:09.860000	-0.169984
0 days 00:00:09.870000	-0.219759
0 days 00:00:09.880000	-0.290073
0 days 00:00:09.890000	-0.350914
0 days 00:00:09.900000	-0.38964099999999996
0 days 00:00:09.910000	-0.41616400000000003
0 days 00:00:09.920000	-0.43190100000000003
0 days 00:00:09.930000	-0.45309099999999997
0 days 00:00:09.940000	-0.468384
0 days 00:00:09.950000	-0.475346
0 days 00:00:09.960000	-0.479296
0 days 00:00:09.970000	-0.49336599999999997
0 days 00:00:09.980000	-0.525211
0 days 00:00:09.990000	-0.560317
0 days 00:00:10	-0.593069
0 days 00:00:10.010000	-0.6210640000000001
0 days 00:00:10.020000	-0.652479
0 days 00:00:10.030000	-0.681041
0 days 00:00:10.040000	-0.719699
0 days 00:00:10.050000	-0.755871
0 days 00:00:10.060000	-0.792017
0 days 00:00:10.070000	-0.8263860000000001
0 days 00:00:10.080000	-0.871459
0 days 00:00:10.090000	-0.922435
0 days 00:00:10.100000	-0.980974
0 days 00:00:10.110000	-1.032218
0 days 00:00:10.120000	-1.079725
0 days 00:00:10.130000	-1.129841
0 days 00:00:10.140000	-1.185552
0 days 00:00:10.150000	-1.244412
0 days 00:00:10.160000	-1.3013940000000002
0 days 00:00:10.170000	-1.384387
0 days 00:00:10.180000	-1.4537
0 days 00:00:10.190000	-1.533091
0 days 00:00:10.200000	-1.595435
0 days 00:00:10.210000	-1.6624310000000002
0 days 00:00:10.220000	-1.729666
0 days 00:00:10.230000	-1.789469
0 days 00:00:10.240000	-1.8433009999999999
0 days 00:00:10.250000	-1.8903900000000002
0 days 00:00:10.260000	-1.904606
0 days 00:00:10.270000	-1.9084189999999999
0 days 00:00:10.280000	-1.9322560000000002
0 days 00:00:10.290000	-1.9508759999999998
0 days 00:00:10.300000	-1.953627
0 days 00:00:10.310000	-1.9646009999999998
0 days 00:00:10.320000	-1.990448
0 days 00:00:10.330000	-1.939603
0 days 00:00:10.340000	-1.632935
0 days 00:00:10.350000	-1.1149280000000001
0 days 00:00:10.360000	-0.517492
0 days 00:00:10.370000	0.160593
0 days 00:00:10.380000	0.8305600000000001
0 days 00:00:10.390000	1.336681
0 days 00:00:10.400000	1.651201
0 days 00:00:10.410000	1.8448930000000001
0 days 00:00:10.420000	1.9557759999999997
0 days 00:00:10.430000	2.013286
0 days 00:00:10.440000	1.989955
0 days 00:00:10.450000	1.892697
0 days 00:00:10.460000	1.7521520000000002
0 days 00:00:10.470000	1.6010959999999999
0 days 00:00:10.480000	1.464258
0 days 00:00:10.490000	1.338878
0 days 00:00:10.500000	1.230372
0 days 00:00:10.510000	1.141222
0 days 00:00:10.520000	1.066552
0 days 00:00:10.530000	1.008842
0 days 00:00:10.540000	0.960836
0 days 00:00:10.550000	0.9248940000000001
0 days 00:00:10.560000	0.9467030000000001
0 days 00:00:10.570000	0.981519
0 days 00:00:10.580000	1.027636
0 days 00:00:10.590000	1.090635
0 days 00:00:10.600000	1.1709479999999999
0 days 00:00:10.610000	1.2562870000000002
0 days 00:00:10.620000	1.316273
0 days 00:00:10.630000	1.336864
0 days 00:00:10.640000	1.330983
0 days 00:00:10.650000	1.3131700000000002
0 days 00:00:10.660000	1.285368
0 days 00:00:10.670000	1.2415399999999999
0 days 00:00:10.680000	1.198038
0 days 00:00:10.690000	1.1342889999999999
0 days 00:00:10.700000	1.053359
0 days 00:00:10.710000	0.9703280000000001
0 days 00:00:10.720000	0.905178
0 days 00:00:10.730000	0.8620450000000001
0 days 00:00:10.740000	0.832541
0 days 00:00:10.750000	0.816873
0 days 00:00:10.760000	0.811658
0 days 00:00:10.770000	0.81458
0 days 00:00:10.780000	0.837462
0 days 00:00:10.790000	0.8740319999999999
0 days 00:00:10.800000	0.920171
0 days 00:00:10.810000	0.9724860000000001
0 days 00:00:10.820000	1.021814
0 days 00:00:10.830000	1.0691190000000002
0 days 00:00:10.840000	1.10208
0 days 00:00:10.850000	1.106814
0 days 00:00:10.860000	1.076843
0 days 00:00:10.870000	1.0028540000000001
0 days 00:00:10.880000	0.884289
0 days 00:00:10.890000	0.6637460000000001
0 days 00:00:10.900000	-0.654064
0 days 00:00:10.910000	-1.8096700000000001
0 days 00:00:10.920000	-1.537615
0 days 00:00:10.930000	-0.720394
0 days 00:00:10.940000	-1.006089
0 days 00:00:10.950000	-0.464642
0 days 00:00:10.960000	-0.22687600000000002
0 days 00:00:10.970000	-0.20060799999999998
0 days 00:00:10.980000	-0.21398699999999998
0 days 00:00:10.990000	-0.202281
0 days 00:00:11	-0.217837
0 days 00:00:11.010000	-0.18393800000000002
0 days 00:00:11.020000	-0.130596
0 days 00:00:11.030000	-0.09423200000000001
0 days 00:00:11.040000	-0.044841000000000006
0 days 00:00:11.050000	0.00572
0 days 00:00:11.060000	0.047615
0 days 00:00:11.070000	0.044492000000000004
0 days 00:00:11.080000	0.040788
0 days 00:00:11.090000	0.026592
0 days 00:00:11.100000	0.010839
0 days 00:00:11.110000	0.001269
0 days 00:00:11.120000	-0.006036
0 days 00:00:11.130000	0.002412
0 days 00:00:11.140000	0.011127
0 days 00:00:11.150000	0.021141999999999998
0 days 00:00:11.160000	0.036067
0 days 00:00:11.170000	0.045295999999999996
0 days 00:00:11.180000	0.046674
0 days 00:00:11.190000	0.057438
0 days 00:00:11.200000	0.057663
0 days 00:00:11.210000	0.053739999999999996
0 days 00:00:11.220000	0.052676
0 days 00:00:11.230000	0.0483
0 days 00:00:11.240000	0.047086
0 days 00:00:11.250000	0.045893
0 days 00:00:11.260000	0.049816
0 days 00:00:11.270000	0.055566
0 days 00:00:11.280000	0.06428500000000001
0 days 00:00:11.290000	0.068039
0 days 00:00:11.300000	0.069357
0 days 00:00:11.310000	0.067386
0 days 00:00:11.320000	0.05559
0 days 00:00:11.330000	0.050843
0 days 00:00:11.340000	0.035733
0 days 00:00:11.350000	0.027510000000000003
0 days 00:00:11.360000	0.019452
0 days 00:00:11.370000	0.01345
0 days 00:00:11.380000	0.008320000000000001
0 days 00:00:11.390000	0.00385
0 days 00:00:11.400000	0.00018600000000000002
0 days 00:00:11.410000	-0.004121
0 days 00:00:11.420000	-0.004878
0 days 00:00:11.430000	-0.002555
0 days 00:00:11.440000	-0.005884
0 days 00:00:11.450000	-0.005354
0 days 00:00:11.460000	-0.0028699999999999997
0 days 00:00:11.470000	0.00528
0 days 00:00:11.480000	0.001835
0 days 00:00:11.490000	0.010059
0 days 00:00:11.500000	0.010998
0 days 00:00:11.510000	0.011521
0 days 00:00:11.520000	0.009554
0 days 00:00:11.530000	0.011931
0 days 00:00:11.540000	0.011701999999999999
0 days 00:00:11.550000	0.013101
0 days 00:00:11.560000	0.00748
0 days 00:00:11.570000	0.006956
0 days 00:00:11.580000	0.0014939999999999999
0 days 00:00:11.590000	0.001196
0 days 00:00:11.600000	-0.001738
0 days 00:00:11.610000	-7.7e-05
0 days 00:00:11.620000	-0.0052
0 days 00:00:11.630000	-0.009221
0 days 00:00:11.640000	0.001622
0 days 00:00:11.650000	-0.01056
0 days 00:00:11.660000	-0.008662000000000001
0 days 00:00:11.670000	-0.006540000000000001
0 days 00:00:11.680000	-0.010501
0 days 00:00:11.690000	-0.016162
0 days 00:00:11.700000	-0.015285
0 days 00:00:11.710000	-0.01677
0 days 00:00:11.720000	-0.012034999999999999
0 days 00:00:11.730000	-0.012553
0 days 00:00:11.740000	-0.015584
0 days 00:00:11.750000	-0.020028
0 days 00:00:11.760000	-0.01879
0 days 00:00:11.770000	-0.025158
0 days 00:00:11.780000	-0.028352999999999996
0 days 00:00:11.790000	-0.028813
0 days 00:00:11.800000	-0.029245999999999998
0 days 00:00:11.810000	-0.034693
0 days 00:00:11.820000	-0.045388
0 days 00:00:11.830000	-0.052002
0 days 00:00:11.840000	-0.060626
0 days 00:00:11.850000	-0.066216
0 days 00:00:11.860000	-0.071085
0 days 00:00:11.870000	-0.0735
0 days 00:00:11.880000	-0.08741900000000001
0 days 00:00:11.890000	-0.091766
0 days 00:00:11.900000	-0.09955499999999999
0 days 00:00:11.910000	-0.11027
0 days 00:00:11.920000	-0.115925
0 days 00:00:11.930000	-0.133911
0 days 00:00:11.940000	-0.159252
0 days 00:00:11.950000	-0.200888
0 days 00:00:11.960000	-0.25607399999999997
0 days 00:00:11.970000	-0.303639
0 days 00:00:11.980000	-0.32668400000000003
0 days 00:00:11.990000	-0.339548
0 days 00:00:12	-0.34723899999999996
0 days 00:00:12.010000	-0.351512
0 days 00:00:12.020000	-0.34760100000000005
0 days 00:00:12.030000	-0.348611
0 days 00:00:12.040000	-0.36149899999999996
0 days 00:00:12.050000	-0.393968
0 days 00:00:12.060000	-0.45481000000000005
0 days 00:00:12.070000	-0.515408
0 days 00:00:12.080000	-0.592897
0 days 00:00:12.090000	-0.6632680000000001
0 days 00:00:12.100000	-0.747735
0 days 00:00:12.110000	-0.822441
0 days 00:00:12.120000	-0.9091600000000001
0 days 00:00:12.130000	-0.994243
0 days 00:00:12.140000	-1.075439
0 days 00:00:12.150000	-1.16596
0 days 00:00:12.160000	-1.266481
0 days 00:00:12.170000	-1.365082
0 days 00:00:12.180000	-1.4673120000000002
0 days 00:00:12.190000	-1.563513
0 days 00:00:12.200000	-1.657331
0 days 00:00:12.210000	-1.7539349999999998
0 days 00:00:12.220000	-1.8345099999999999
0 days 00:00:12.230000	-1.9069330000000002
0 days 00:00:12.240000	-1.988661
0 days 00:00:12.250000	-2.072174
0 days 00:00:12.260000	-2.1585810000000003
0 days 00:00:12.270000	-2.226261
0 days 00:00:12.280000	-2.273773
0 days 00:00:12.290000	-2.28838
0 days 00:00:12.300000	-2.281125
0 days 00:00:12.310000	-2.270608
0 days 00:00:12.320000	-2.237763
0 days 00:00:12.330000	-2.1942459999999997
0 days 00:00:12.340000	-2.164216
0 days 00:00:12.350000	-2.055949
0 days 00:00:12.360000	-1.6582540000000001
0 days 00:00:12.370000	-1.0211459999999999
0 days 00:00:12.380000	-0.298521
0 days 00:00:12.390000	0.531039
0 days 00:00:12.400000	1.343918
0 days 00:00:12.410000	1.910936
0 days 00:00:12.420000	2.201843
0 days 00:00:12.430000	2.3193610000000002
0 days 00:00:12.440000	2.346086
0 days 00:00:12.450000	2.303314
0 days 00:00:12.460000	2.194699
0 days 00:00:12.470000	2.035056
0 days 00:00:12.480000	1.8250919999999997
0 days 00:00:12.490000	1.568432
0 days 00:00:12.500000	1.297009
0 days 00:00:12.510000	1.054274
0 days 00:00:12.520000	0.867857
0 days 00:00:12.530000	0.727586
0 days 00:00:12.540000	0.640196
0 days 00:00:12.550000	0.584472
0 days 00:00:12.560000	0.571086
0 days 00:00:12.570000	0.608116
0 days 00:00:12.580000	0.846593
0 days 00:00:12.590000	0.9597450000000001
0 days 00:00:12.600000	0.8742989999999999
0 days 00:00:12.610000	0.998676
0 days 00:00:12.620000	1.03223
0 days 00:00:12.630000	1.0526149999999999
0 days 00:00:12.640000	1.3386280000000002
0 days 00:00:12.650000	1.573572
0 days 00:00:12.660000	1.649402
0 days 00:00:12.670000	1.651676
0 days 00:00:12.680000	1.6633099999999998
0 days 00:00:12.690000	1.6878380000000002
0 days 00:00:12.700000	1.6805279999999998
0 days 00:00:12.710000	1.656834
0 days 00:00:12.720000	1.607227
0 days 00:00:12.730000	1.545408
0 days 00:00:12.740000	1.47284
0 days 00:00:12.750000	1.394462
0 days 00:00:12.760000	1.3031840000000001
0 days 00:00:12.770000	1.209785
0 days 00:00:12.780000	1.1271870000000002
0 days 00:00:12.790000	1.056993
0 days 00:00:12.800000	1.00089
0 days 00:00:12.810000	0.953657
0 days 00:00:12.820000	0.9060959999999999
0 days 00:00:12.830000	0.866124
0 days 00:00:12.840000	0.8379469999999999
0 days 00:00:12.850000	0.8102239999999999
0 days 00:00:12.860000	0.782313
0 days 00:00:12.870000	0.749717
0 days 00:00:12.880000	0.700901
0 days 00:00:12.890000	0.640338
0 days 00:00:12.900000	0.569408
0 days 00:00:12.910000	0.49417799999999995
0 days 00:00:12.920000	0.400008
0 days 00:00:12.930000	0.26592899999999997
0 days 00:00:12.940000	-0.747775
0 days 00:00:12.950000	-1.596723
0 days 00:00:12.960000	-1.409377
0 days 00:00:12.970000	-1.766085
0 days 00:00:12.980000	-1.682235
0 days 00:00:12.990000	-1.063524
0 days 00:00:13	-0.591967
0 days 00:00:13.010000	-0.387788
0 days 00:00:13.020000	-0.294037
0 days 00:00:13.030000	-0.23674
0 days 00:00:13.040000	-0.256885
0 days 00:00:13.050000	-0.27934499999999995
0 days 00:00:13.060000	-0.264006
0 days 00:00:13.070000	-0.24209299999999997
0 days 00:00:13.080000	-0.222442
0 days 00:00:13.090000	-0.18371600000000002
0 days 00:00:13.100000	-0.14348
0 days 00:00:13.110000	-0.09955499999999999
0 days 00:00:13.120000	-0.07669400000000001
0 days 00:00:13.130000	-0.064667
0 days 00:00:13.140000	-0.060024
0 days 00:00:13.150000	-0.05335499999999999
0 days 00:00:13.160000	-0.037694
0 days 00:00:13.170000	-0.023888999999999997
0 days 00:00:13.180000	-0.005946
0 days 00:00:13.190000	0.011511
0 days 00:00:13.200000	0.02037
0 days 00:00:13.210000	0.028283
0 days 00:00:13.220000	0.033437
0 days 00:00:13.230000	0.033279
0 days 00:00:13.240000	0.040323000000000005
0 days 00:00:13.250000	0.040118
0 days 00:00:13.260000	0.038155
0 days 00:00:13.270000	0.032612999999999996
0 days 00:00:13.280000	0.027669
0 days 00:00:13.290000	0.027137
0 days 00:00:13.300000	0.026070999999999997
0 days 00:00:13.310000	0.024899
0 days 00:00:13.320000	0.026981
0 days 00:00:13.330000	0.031173000000000003
0 days 00:00:13.340000	0.032029
0 days 00:00:13.350000	0.034755
0 days 00:00:13.360000	0.032914
0 days 00:00:13.370000	0.03127
0 days 00:00:13.380000	0.030967
0 days 00:00:13.390000	0.022987999999999998
0 days 00:00:13.400000	0.025863999999999998
0 days 00:00:13.410000	0.025254
0 days 00:00:13.420000	0.019806999999999998
0 days 00:00:13.430000	0.014488
0 days 00:00:13.440000	0.014482
0 days 00:00:13.450000	0.014225
0 days 00:00:13.460000	0.013722999999999999
0 days 00:00:13.470000	0.013498
0 days 00:00:13.480000	0.011597
0 days 00:00:13.490000	0.014509999999999999
0 days 00:00:13.500000	0.01158
0 days 00:00:13.510000	0.018378
0 days 00:00:13.520000	0.017378
0 days 00:00:13.530000	0.018771
0 days 00:00:13.540000	0.018705
0 days 00:00:13.550000	0.01864
0 days 00:00:13.560000	0.016644
0 days 00:00:13.570000	0.014629
0 days 00:00:13.580000	0.01851
0 days 00:00:13.590000	0.020929
0 days 00:00:13.600000	0.022162
0 days 00:00:13.610000	0.02315
0 days 00:00:13.620000	0.023453
0 days 00:00:13.630000	0.02246
0 days 00:00:13.640000	0.02153
0 days 00:00:13.650000	0.019657
0 days 00:00:13.660000	0.016729
0 days 00:00:13.670000	0.016104
0 days 00:00:13.680000	0.016875
0 days 00:00:13.690000	0.014752000000000001
0 days 00:00:13.700000	0.010627
0 days 00:00:13.710000	0.010646
0 days 00:00:13.720000	0.009201
0 days 00:00:13.730000	0.0043219999999999995
0 days 00:00:13.740000	0.005796
0 days 00:00:13.750000	0.008729
0 days 00:00:13.760000	0.005547
0 days 00:00:13.770000	0.004779
0 days 00:00:13.780000	0.004729
0 days 00:00:13.790000	6.8e-05
0 days 00:00:13.800000	-0.001164
0 days 00:00:13.810000	-0.009516
0 days 00:00:13.820000	-0.015055
0 days 00:00:13.830000	-0.016508000000000002
0 days 00:00:13.840000	-0.021729
0 days 00:00:13.850000	-0.027087
0 days 00:00:13.860000	-0.028599
0 days 00:00:13.870000	-0.034020999999999996
0 days 00:00:13.880000	-0.034753
0 days 00:00:13.890000	-0.042293
0 days 00:00:13.900000	-0.045176999999999995
0 days 00:00:13.910000	-0.050891000000000006
0 days 00:00:13.920000	-0.057592
0 days 00:00:13.930000	-0.070031
0 days 00:00:13.940000	-0.07749
0 days 00:00:13.950000	-0.093599
0 days 00:00:13.960000	-0.11305699999999999
0 days 00:00:13.970000	-0.14860399999999999
0 days 00:00:13.980000	-0.20416800000000002
0 days 00:00:13.990000	-0.275861
0 days 00:00:14	-0.345343
0 days 00:00:14.010000	-0.393079
0 days 00:00:14.020000	-0.42540500000000003
0 days 00:00:14.030000	-0.45206
0 days 00:00:14.040000	-0.48505299999999996
0 days 00:00:14.050000	-0.512066
0 days 00:00:14.060000	-0.5570470000000001
0 days 00:00:14.070000	-0.585149
0 days 00:00:14.080000	-0.6211439999999999
0 days 00:00:14.090000	-0.661701
0 days 00:00:14.100000	-0.709568
0 days 00:00:14.110000	-0.761513
0 days 00:00:14.120000	-0.813973
0 days 00:00:14.130000	-0.8606860000000001
0 days 00:00:14.140000	-0.9082520000000001
0 days 00:00:14.150000	-0.960277
0 days 00:00:14.160000	-1.013771
0 days 00:00:14.170000	-1.075232
0 days 00:00:14.180000	-1.142274
0 days 00:00:14.190000	-1.2077440000000002
0 days 00:00:14.200000	-1.281724
0 days 00:00:14.210000	-1.35861
0 days 00:00:14.220000	-1.444484
0 days 00:00:14.230000	-1.533507
0 days 00:00:14.240000	-1.620008
0 days 00:00:14.250000	-1.689575
0 days 00:00:14.260000	-1.762895
0 days 00:00:14.270000	-1.8319189999999999
0 days 00:00:14.280000	-1.889101
0 days 00:00:14.290000	-1.93911
0 days 00:00:14.300000	-1.967395
0 days 00:00:14.310000	-1.978733
0 days 00:00:14.320000	-1.9754990000000001
0 days 00:00:14.330000	-1.955395
0 days 00:00:14.340000	-1.939917
0 days 00:00:14.350000	-1.904956
0 days 00:00:14.360000	-1.852966
0 days 00:00:14.370000	-1.7935240000000001
0 days 00:00:14.380000	-1.709022
0 days 00:00:14.390000	-1.501228
0 days 00:00:14.400000	-1.103162
0 days 00:00:14.410000	-0.6546270000000001
0 days 00:00:14.420000	-0.164946
0 days 00:00:14.430000	0.372931
0 days 00:00:14.440000	0.9100450000000001
0 days 00:00:14.450000	1.313776
0 days 00:00:14.460000	1.541089
0 days 00:00:14.470000	1.624636
0 days 00:00:14.480000	1.6431490000000002
0 days 00:00:14.490000	1.615992
0 days 00:00:14.500000	1.539345
0 days 00:00:14.510000	1.414613
0 days 00:00:14.520000	1.278667
0 days 00:00:14.530000	1.123993
0 days 00:00:14.540000	0.964749
0 days 00:00:14.550000	0.836606
0 days 00:00:14.560000	0.738711
0 days 00:00:14.570000	0.68147
0 days 00:00:14.580000	0.640837
0 days 00:00:14.590000	0.61635
0 days 00:00:14.600000	0.6159479999999999
0 days 00:00:14.610000	0.688451
0 days 00:00:14.620000	0.801335
0 days 00:00:14.630000	0.893192
0 days 00:00:14.640000	0.994711
0 days 00:00:14.650000	1.098801
0 days 00:00:14.660000	1.219544
0 days 00:00:14.670000	1.356753
0 days 00:00:14.680000	1.4347379999999998
0 days 00:00:14.690000	1.471429
0 days 00:00:14.700000	1.543734
0 days 00:00:14.710000	1.591785
0 days 00:00:14.720000	1.594698
0 days 00:00:14.730000	1.576635
0 days 00:00:14.740000	1.555648
0 days 00:00:14.750000	1.532649
0 days 00:00:14.760000	1.496217
0 days 00:00:14.770000	1.4504
0 days 00:00:14.780000	1.4001430000000001
0 days 00:00:14.790000	1.331943
0 days 00:00:14.800000	1.267383
0 days 00:00:14.810000	1.192526
0 days 00:00:14.820000	1.115502
0 days 00:00:14.830000	1.033533
0 days 00:00:14.840000	0.9571440000000001
0 days 00:00:14.850000	0.882841
0 days 00:00:14.860000	0.817401
0 days 00:00:14.870000	0.757659
0 days 00:00:14.880000	0.6936869999999999
0 days 00:00:14.890000	0.6351899999999999
0 days 00:00:14.900000	0.58375
0 days 00:00:14.910000	0.536484
0 days 00:00:14.920000	0.48926400000000003
0 days 00:00:14.930000	0.420691
0 days 00:00:14.940000	0.35030500000000003
0 days 00:00:14.950000	0.256623
0 days 00:00:14.960000	0.056428
0 days 00:00:14.970000	-0.524035
0 days 00:00:14.980000	-1.535241
0 days 00:00:14.990000	-1.941169
0 days 00:00:15	-1.001522
0 days 00:00:15.010000	-0.743663
0 days 00:00:15.020000	-0.398692
0 days 00:00:15.030000	-0.121994
0 days 00:00:15.040000	-0.218327
0 days 00:00:15.050000	-0.284906
0 days 00:00:15.060000	-0.271996
0 days 00:00:15.070000	-0.26705999999999996
0 days 00:00:15.080000	-0.236684
0 days 00:00:15.090000	-0.151086
0 days 00:00:15.100000	-0.087096
0 days 00:00:15.110000	-0.045732999999999996
0 days 00:00:15.120000	0.010559
0 days 00:00:15.130000	0.045985000000000005
0 days 00:00:15.140000	0.057309000000000006
0 days 00:00:15.150000	0.049181
0 days 00:00:15.160000	0.038915
0 days 00:00:15.170000	0.037696
0 days 00:00:15.180000	0.033823
0 days 00:00:15.190000	0.036177999999999995
0 days 00:00:15.200000	0.040532
0 days 00:00:15.210000	0.053315999999999995
0 days 00:00:15.220000	0.063553
0 days 00:00:15.230000	0.06859
0 days 00:00:15.240000	0.067682
0 days 00:00:15.250000	0.06627999999999999
0 days 00:00:15.260000	0.072145
0 days 00:00:15.270000	0.07980599999999999
0 days 00:00:15.280000	0.08578999999999999
0 days 00:00:15.290000	0.086765
0 days 00:00:15.300000	0.08357
0 days 00:00:15.310000	0.079549
0 days 00:00:15.320000	0.068602
0 days 00:00:15.330000	0.05939199999999999
0 days 00:00:15.340000	0.04384
0 days 00:00:15.350000	0.034319
0 days 00:00:15.360000	0.020636
0 days 00:00:15.370000	0.011642
0 days 00:00:15.380000	0.006793
0 days 00:00:15.390000	0.0031149999999999997
0 days 00:00:15.400000	0.001756
0 days 00:00:15.410000	-0.003858
0 days 00:00:15.420000	-0.000668
0 days 00:00:15.430000	-0.00856
0 days 00:00:15.440000	-0.008075
0 days 00:00:15.450000	-0.008265999999999999
0 days 00:00:15.460000	-0.008425
0 days 00:00:15.470000	-0.005724
0 days 00:00:15.480000	-0.002752
0 days 00:00:15.490000	0.002941
0 days 00:00:15.500000	0.00674
0 days 00:00:15.510000	0.008043000000000002
0 days 00:00:15.520000	0.00881
0 days 00:00:15.530000	0.007141
0 days 00:00:15.540000	0.012095
0 days 00:00:15.550000	0.009487
0 days 00:00:15.560000	0.009796
0 days 00:00:15.570000	0.0064730000000000005
0 days 00:00:15.580000	0.0039049999999999996
0 days 00:00:15.590000	-0.0016309999999999999
0 days 00:00:15.600000	-0.0007700000000000001
0 days 00:00:15.610000	-0.004176
0 days 00:00:15.620000	-0.004808
0 days 00:00:15.630000	-0.0053219999999999995
0 days 00:00:15.640000	-0.0038770000000000002
0 days 00:00:15.650000	0.002526
0 days 00:00:15.660000	0.001231
0 days 00:00:15.670000	0.0008730000000000001
0 days 00:00:15.680000	-0.0015480000000000001
0 days 00:00:15.690000	-0.004882
0 days 00:00:15.700000	-0.0061909999999999995
0 days 00:00:15.710000	-0.009136
0 days 00:00:15.720000	-0.017995
0 days 00:00:15.730000	-0.019212
0 days 00:00:15.740000	-0.019022999999999998
0 days 00:00:15.750000	-0.024905
0 days 00:00:15.760000	-0.032087
0 days 00:00:15.770000	-0.035794
0 days 00:00:15.780000	-0.042249
0 days 00:00:15.790000	-0.044373
0 days 00:00:15.800000	-0.054652
0 days 00:00:15.810000	-0.055163
0 days 00:00:15.820000	-0.057826
0 days 00:00:15.830000	-0.064723
0 days 00:00:15.840000	-0.07095599999999999
0 days 00:00:15.850000	-0.082406
0 days 00:00:15.860000	-0.092186
0 days 00:00:15.870000	-0.105973
0 days 00:00:15.880000	-0.11828
0 days 00:00:15.890000	-0.13559100000000002
0 days 00:00:15.900000	-0.155452
0 days 00:00:15.910000	-0.182143
0 days 00:00:15.920000	-0.23453800000000002
0 days 00:00:15.930000	-0.304402
0 days 00:00:15.940000	-0.37900100000000003
0 days 00:00:15.950000	-0.44344399999999995
0 days 00:00:15.960000	-0.49295900000000004
0 days 00:00:15.970000	-0.547998
0 days 00:00:15.980000	-0.6270220000000001
0 days 00:00:15.990000	-0.701599
0 days 00:00:16	-0.784177
0 days 00:00:16.010000	-0.888754
0 days 00:00:16.020000	-0.999705
0 days 00:00:16.030000	-1.104107
0 days 00:00:16.040000	-1.213368
0 days 00:00:16.050000	-1.297769
0 days 00:00:16.060000	-1.368315
0 days 00:00:16.070000	-1.430049
0 days 00:00:16.080000	-1.475966
0 days 00:00:16.090000	-1.5204950000000002
0 days 00:00:16.100000	-1.5802049999999999
0 days 00:00:16.110000	-1.6520599999999999
0 days 00:00:16.120000	-1.694089
0 days 00:00:16.130000	-1.735165
0 days 00:00:16.140000	-1.7832419999999998
0 days 00:00:16.150000	-1.8348830000000003
0 days 00:00:16.160000	-1.879659
0 days 00:00:16.170000	-1.9333080000000002
0 days 00:00:16.180000	-1.998075
0 days 00:00:16.190000	-2.04277
0 days 00:00:16.200000	-2.0712639999999998
0 days 00:00:16.210000	-2.073082
0 days 00:00:16.220000	-2.080925
0 days 00:00:16.230000	-2.075748
0 days 00:00:16.240000	-2.073785
0 days 00:00:16.250000	-2.075669
0 days 00:00:16.260000	-2.057689
0 days 00:00:16.270000	-2.033588
0 days 00:00:16.280000	-1.9826130000000002
0 days 00:00:16.290000	-1.7579080000000002
0 days 00:00:16.300000	-1.291181
0 days 00:00:16.310000	-0.728015
0 days 00:00:16.320000	-0.11704300000000001
0 days 00:00:16.330000	0.545501
0 days 00:00:16.340000	1.195592
0 days 00:00:16.350000	1.6794740000000001
0 days 00:00:16.360000	1.896031
0 days 00:00:16.370000	1.948667
0 days 00:00:16.380000	1.905534
0 days 00:00:16.390000	1.845476
0 days 00:00:16.400000	1.763159
0 days 00:00:16.410000	1.647459
0 days 00:00:16.420000	1.5184540000000002
0 days 00:00:16.430000	1.388261
0 days 00:00:16.440000	1.2684229999999999
0 days 00:00:16.450000	1.169928
0 days 00:00:16.460000	1.0999860000000001
0 days 00:00:16.470000	1.0608790000000001
0 days 00:00:16.480000	1.041888
0 days 00:00:16.490000	1.047231
0 days 00:00:16.500000	1.051046
0 days 00:00:16.510000	1.0628
0 days 00:00:16.520000	1.0811600000000001
0 days 00:00:16.530000	1.111919
0 days 00:00:16.540000	1.142723
0 days 00:00:16.550000	1.173583
0 days 00:00:16.560000	1.22783
0 days 00:00:16.570000	1.292271
0 days 00:00:16.580000	1.359664
0 days 00:00:16.590000	1.42794
0 days 00:00:16.600000	1.500063
0 days 00:00:16.610000	1.5561770000000001
0 days 00:00:16.620000	1.6039459999999999
0 days 00:00:16.630000	1.625386
0 days 00:00:16.640000	1.6179649999999999
0 days 00:00:16.650000	1.59283
0 days 00:00:16.660000	1.5398120000000002
0 days 00:00:16.670000	1.459761
0 days 00:00:16.680000	1.357309
0 days 00:00:16.690000	1.220193
0 days 00:00:16.700000	1.070017
0 days 00:00:16.710000	0.910912
0 days 00:00:16.720000	0.765196
0 days 00:00:16.730000	0.636041
0 days 00:00:16.740000	0.5225069999999999
0 days 00:00:16.750000	0.42167899999999997
0 days 00:00:16.760000	0.341523
0 days 00:00:16.770000	0.271203
0 days 00:00:16.780000	0.22165500000000002
0 days 00:00:16.790000	0.17809
0 days 00:00:16.800000	0.141948
0 days 00:00:16.810000	0.11881199999999999
0 days 00:00:16.820000	0.10765899999999999
0 days 00:00:16.830000	0.092423
0 days 00:00:16.840000	0.083428
0 days 00:00:16.850000	0.06915
0 days 00:00:16.860000	0.055073000000000004
0 days 00:00:16.870000	-0.12050699999999999
0 days 00:00:16.880000	-0.389158
0 days 00:00:16.890000	-0.9635520000000001
0 days 00:00:16.900000	-1.7632349999999999
0 days 00:00:16.910000	-0.8546159999999999
0 days 00:00:16.920000	0.11711700000000001
0 days 00:00:16.930000	-0.129859
0 days 00:00:16.940000	-0.12983699999999998
0 days 00:00:16.950000	-0.24606999999999998
0 days 00:00:16.960000	-0.266063
0 days 00:00:16.970000	-0.283352
0 days 00:00:16.980000	-0.262373
0 days 00:00:16.990000	-0.20496799999999998
0 days 00:00:17	-0.141396
0 days 00:00:17.010000	-0.090632
0 days 00:00:17.020000	-0.044220999999999996
0 days 00:00:17.030000	-0.006520999999999999
0 days 00:00:17.040000	0.019375
0 days 00:00:17.050000	0.031737
0 days 00:00:17.060000	0.038627999999999996
0 days 00:00:17.070000	0.038876
0 days 00:00:17.080000	0.045051999999999995
0 days 00:00:17.090000	0.057948
0 days 00:00:17.100000	0.068378
0 days 00:00:17.110000	0.082094
0 days 00:00:17.120000	0.084996
0 days 00:00:17.130000	0.06779099999999999
0 days 00:00:17.140000	0.063036
0 days 00:00:17.150000	0.055067
0 days 00:00:17.160000	0.060049
0 days 00:00:17.170000	0.06575
0 days 00:00:17.180000	0.07345700000000001
0 days 00:00:17.190000	0.075486
0 days 00:00:17.200000	0.075935
0 days 00:00:17.210000	0.07665
0 days 00:00:17.220000	0.068469
0 days 00:00:17.230000	0.06587799999999999
0 days 00:00:17.240000	0.058232000000000006
0 days 00:00:17.250000	0.06511900000000001
0 days 00:00:17.260000	0.061765
0 days 00:00:17.270000	0.056983000000000006
0 days 00:00:17.280000	0.051537
0 days 00:00:17.290000	0.041487
0 days 00:00:17.300000	0.030151999999999998
0 days 00:00:17.310000	0.023941
0 days 00:00:17.320000	0.016789
0 days 00:00:17.330000	0.013932
0 days 00:00:17.340000	0.008048
0 days 00:00:17.350000	0.0046689999999999995
0 days 00:00:17.360000	0.003684
0 days 00:00:17.370000	-0.001977
0 days 00:00:17.380000	-0.00057
0 days 00:00:17.390000	-0.000352
0 days 00:00:17.400000	-0.008648999999999999
0 days 00:00:17.410000	-0.006706
0 days 00:00:17.420000	-0.005804
0 days 00:00:17.430000	-0.007065999999999999
0 days 00:00:17.440000	-0.008955
0 days 00:00:17.450000	-0.012866999999999998
0 days 00:00:17.460000	-0.011431
0 days 00:00:17.470000	-0.016980000000000002
0 days 00:00:17.480000	-0.019469
0 days 00:00:17.490000	-0.019986
0 days 00:00:17.500000	-0.024267
0 days 00:00:17.510000	-0.025084
0 days 00:00:17.520000	-0.024271
0 days 00:00:17.530000	-0.023302
0 days 00:00:17.540000	-0.033525
0 days 00:00:17.550000	-0.027576
0 days 00:00:17.560000	-0.029795
0 days 00:00:17.570000	-0.035511
0 days 00:00:17.580000	-0.024493
0 days 00:00:17.590000	-0.027719
0 days 00:00:17.600000	-0.039879000000000005
0 days 00:00:17.610000	-0.04034
0 days 00:00:17.620000	-0.0443
0 days 00:00:17.630000	-0.044028
0 days 00:00:17.640000	-0.046738
0 days 00:00:17.650000	-0.046228
0 days 00:00:17.660000	-0.043802
0 days 00:00:17.670000	-0.044987
0 days 00:00:17.680000	-0.04527
0 days 00:00:17.690000	-0.050129
0 days 00:00:17.700000	-0.053301999999999995
0 days 00:00:17.710000	-0.060844
0 days 00:00:17.720000	-0.064164
0 days 00:00:17.730000	-0.064759
0 days 00:00:17.740000	-0.071512
0 days 00:00:17.750000	-0.075421
0 days 00:00:17.760000	-0.086413
0 days 00:00:17.770000	-0.097339
0 days 00:00:17.780000	-0.11244900000000001
0 days 00:00:17.790000	-0.119487
0 days 00:00:17.800000	-0.131056
0 days 00:00:17.810000	-0.148259
0 days 00:00:17.820000	-0.17513299999999998
0 days 00:00:17.830000	-0.219639
0 days 00:00:17.840000	-0.271203
0 days 00:00:17.850000	-0.30893000000000004
0 days 00:00:17.860000	-0.33954
0 days 00:00:17.870000	-0.39077
0 days 00:00:17.880000	-0.436888
0 days 00:00:17.890000	-0.491892
0 days 00:00:17.900000	-0.555357
0 days 00:00:17.910000	-0.6329859999999999
0 days 00:00:17.920000	-0.717318
0 days 00:00:17.930000	-0.8002640000000001
0 days 00:00:17.940000	-0.8759709999999999
0 days 00:00:17.950000	-0.930117
0 days 00:00:17.960000	-0.98011
0 days 00:00:17.970000	-1.022842
0 days 00:00:17.980000	-1.062675
0 days 00:00:17.990000	-1.111421
0 days 00:00:18	-1.150255
0 days 00:00:18.010000	-1.20539
0 days 00:00:18.020000	-1.271575
0 days 00:00:18.030000	-1.3250790000000001
0 days 00:00:18.040000	-1.381893
0 days 00:00:18.050000	-1.450948
0 days 00:00:18.060000	-1.5373569999999999
0 days 00:00:18.070000	-1.625847
0 days 00:00:18.080000	-1.725213
0 days 00:00:18.090000	-1.828038
0 days 00:00:18.100000	-1.920706
0 days 00:00:18.110000	-2.0014790000000002
0 days 00:00:18.120000	-2.067745
0 days 00:00:18.130000	-2.121227
0 days 00:00:18.140000	-2.162433
0 days 00:00:18.150000	-2.198983
0 days 00:00:18.160000	-2.229673
0 days 00:00:18.170000	-2.256144
0 days 00:00:18.180000	-2.26315
0 days 00:00:18.190000	-2.266441
0 days 00:00:18.200000	-2.242006
0 days 00:00:18.210000	-2.200972
0 days 00:00:18.220000	-2.145479
0 days 00:00:18.230000	-2.008644
0 days 00:00:18.240000	-1.501482
0 days 00:00:18.250000	-0.767808
