# Supplementary material for: A topological data analysis-based method for gait signals with an application to the study of multiple sclerosis
Source: PLoS One. 2022 May 13;17(5):e0268475. doi: 10.1371/journal.pone.0268475 (PMC9106173; doi:10.1371/journal.pone.0268475)
Supplement: S1 Data — (ZIP) [file pone.0268475.s005.zip › PlosOneData/Pathological_subjects/MS_291]

	Gyr_Y
0 days 00:00:14.960000	-5.989884
0 days 00:00:14.970000	-3.4253489999999998
0 days 00:00:14.980000	-3.4869
0 days 00:00:14.990000	-4.239736
0 days 00:00:15	-3.193021
0 days 00:00:15.010000	-2.360119
0 days 00:00:15.020000	-1.202426
0 days 00:00:15.030000	-0.573312
0 days 00:00:15.040000	-0.33474699999999996
0 days 00:00:15.050000	-0.310139
0 days 00:00:15.060000	-0.195301
0 days 00:00:15.070000	-0.075112
0 days 00:00:15.080000	-0.038144
0 days 00:00:15.090000	-0.010539
0 days 00:00:15.100000	-0.03265
0 days 00:00:15.110000	-0.063701
0 days 00:00:15.120000	-0.069885
0 days 00:00:15.130000	-0.09278
0 days 00:00:15.140000	-0.11073599999999999
0 days 00:00:15.150000	-0.12851400000000002
0 days 00:00:15.160000	-0.121099
0 days 00:00:15.170000	-0.13959100000000002
0 days 00:00:15.180000	-0.127445
0 days 00:00:15.190000	-0.141703
0 days 00:00:15.200000	-0.13383699999999998
0 days 00:00:15.210000	-0.120825
0 days 00:00:15.220000	-0.120851
0 days 00:00:15.230000	-0.1285
0 days 00:00:15.240000	-0.13402
0 days 00:00:15.250000	-0.142455
0 days 00:00:15.260000	-0.148516
0 days 00:00:15.270000	-0.1466
0 days 00:00:15.280000	-0.13879
0 days 00:00:15.290000	-0.136711
0 days 00:00:15.300000	-0.129864
0 days 00:00:15.310000	-0.129937
0 days 00:00:15.320000	-0.11498699999999999
0 days 00:00:15.330000	-0.10863800000000001
0 days 00:00:15.340000	-0.105878
0 days 00:00:15.350000	-0.116849
0 days 00:00:15.360000	-0.099925
0 days 00:00:15.370000	-0.041466
0 days 00:00:15.380000	-0.033902
0 days 00:00:15.390000	-0.049201999999999996
0 days 00:00:15.400000	0.039602
0 days 00:00:15.410000	-0.01068
0 days 00:00:15.420000	-0.014216999999999999
0 days 00:00:15.430000	0.011031000000000001
0 days 00:00:15.440000	0.026534
0 days 00:00:15.450000	0.034362000000000004
0 days 00:00:15.460000	0.026272000000000004
0 days 00:00:15.470000	0.033467000000000004
0 days 00:00:15.480000	0.044328
0 days 00:00:15.490000	0.065584
0 days 00:00:15.500000	0.071355
0 days 00:00:15.510000	0.043907
0 days 00:00:15.520000	-0.037018
0 days 00:00:15.530000	-0.19737000000000002
0 days 00:00:15.540000	-0.39315100000000003
0 days 00:00:15.550000	-0.6682560000000001
0 days 00:00:15.560000	-0.91966
0 days 00:00:15.570000	-1.197134
0 days 00:00:15.580000	-1.571472
0 days 00:00:15.590000	-1.928493
0 days 00:00:15.600000	-2.3107759999999997
0 days 00:00:15.610000	-2.7636369999999997
0 days 00:00:15.620000	-3.262245
0 days 00:00:15.630000	-3.7922239999999996
0 days 00:00:15.640000	-4.431292
0 days 00:00:15.650000	-5.179924
0 days 00:00:15.660000	-6.031404
0 days 00:00:15.670000	-6.990348
0 days 00:00:15.680000	-7.98314
0 days 00:00:15.690000	-8.810296000000001
0 days 00:00:15.700000	-9.129164
0 days 00:00:15.710000	-9.15897
0 days 00:00:15.720000	-9.025986
0 days 00:00:15.730000	-8.981983
0 days 00:00:15.740000	-9.124083
0 days 00:00:15.750000	-8.150250999999999
0 days 00:00:15.760000	-6.215294999999999
0 days 00:00:15.770000	-3.424637
0 days 00:00:15.780000	0.29144899999999996
0 days 00:00:15.790000	2.804461
0 days 00:00:15.800000	4.424091000000001
0 days 00:00:15.810000	4.692355
0 days 00:00:15.820000	4.288101999999999
0 days 00:00:15.830000	3.835532
0 days 00:00:15.840000	3.6237589999999997
0 days 00:00:15.850000	3.7256669999999996
0 days 00:00:15.860000	4.027671
0 days 00:00:15.870000	4.4104589999999995
0 days 00:00:15.880000	4.757543
0 days 00:00:15.890000	4.9797519999999995
0 days 00:00:15.900000	5.0900620000000005
0 days 00:00:15.910000	5.12512
0 days 00:00:15.920000	5.106818
0 days 00:00:15.930000	5.045876
0 days 00:00:15.940000	4.989803
0 days 00:00:15.950000	4.939992
0 days 00:00:15.960000	4.9199779999999995
0 days 00:00:15.970000	4.903125
0 days 00:00:15.980000	4.891578
0 days 00:00:15.990000	4.798731
0 days 00:00:16	4.662472
0 days 00:00:16.010000	4.474533
0 days 00:00:16.020000	4.291119
0 days 00:00:16.030000	4.126291999999999
0 days 00:00:16.040000	4.005053
0 days 00:00:16.050000	3.898717
0 days 00:00:16.060000	3.81055
0 days 00:00:16.070000	3.859318
0 days 00:00:16.080000	4.047638
0 days 00:00:16.090000	4.370193
0 days 00:00:16.100000	4.760051
0 days 00:00:16.110000	4.9170739999999995
0 days 00:00:16.120000	4.6314839999999995
0 days 00:00:16.130000	4.02895
0 days 00:00:16.140000	3.1970099999999997
0 days 00:00:16.150000	2.1765830000000004
0 days 00:00:16.160000	1.037633
0 days 00:00:16.170000	-0.06930800000000001
0 days 00:00:16.180000	-1.399891
0 days 00:00:16.190000	-3.5156940000000003
0 days 00:00:16.200000	-6.3167290000000005
0 days 00:00:16.210000	-4.645923000000001
0 days 00:00:16.220000	-3.044858
0 days 00:00:16.230000	-4.467911
0 days 00:00:16.240000	-4.583264
0 days 00:00:16.250000	-3.646842
0 days 00:00:16.260000	-2.784984
0 days 00:00:16.270000	-2.493872
0 days 00:00:16.280000	-0.7816609999999999
0 days 00:00:16.290000	-0.759785
0 days 00:00:16.300000	-0.44189700000000004
0 days 00:00:16.310000	-0.214914
0 days 00:00:16.320000	-0.008815
0 days 00:00:16.330000	0.082442
0 days 00:00:16.340000	0.129181
0 days 00:00:16.350000	0.097686
0 days 00:00:16.360000	0.029606
0 days 00:00:16.370000	-0.005017
0 days 00:00:16.380000	-0.015491999999999999
0 days 00:00:16.390000	-0.056919000000000004
0 days 00:00:16.400000	-0.07159
0 days 00:00:16.410000	-0.086865
0 days 00:00:16.420000	-0.02755
0 days 00:00:16.430000	-0.057402
0 days 00:00:16.440000	0.010981
0 days 00:00:16.450000	0.014228999999999999
0 days 00:00:16.460000	-0.044392
0 days 00:00:16.470000	-0.042782
0 days 00:00:16.480000	-0.12074000000000001
0 days 00:00:16.490000	-0.157277
0 days 00:00:16.500000	-0.18737
0 days 00:00:16.510000	-0.174964
0 days 00:00:16.520000	-0.197054
0 days 00:00:16.530000	-0.184632
0 days 00:00:16.540000	-0.19848
0 days 00:00:16.550000	-0.168942
0 days 00:00:16.560000	-0.187356
0 days 00:00:16.570000	-0.144567
0 days 00:00:16.580000	-0.09324199999999999
0 days 00:00:16.590000	-0.098898
0 days 00:00:16.600000	-0.079083
0 days 00:00:16.610000	-0.07268
0 days 00:00:16.620000	-0.091179
0 days 00:00:16.630000	-0.08585
0 days 00:00:16.640000	-0.094456
0 days 00:00:16.650000	-0.081588
0 days 00:00:16.660000	-0.103368
0 days 00:00:16.670000	-0.11800999999999999
0 days 00:00:16.680000	-0.153687
0 days 00:00:16.690000	-0.21920900000000001
0 days 00:00:16.700000	-0.34235
0 days 00:00:16.710000	-0.49683
0 days 00:00:16.720000	-0.69493
0 days 00:00:16.730000	-0.8900950000000001
0 days 00:00:16.740000	-1.094182
0 days 00:00:16.750000	-1.301059
0 days 00:00:16.760000	-1.527958
0 days 00:00:16.770000	-1.768001
0 days 00:00:16.780000	-2.0502580000000004
0 days 00:00:16.790000	-2.371292
0 days 00:00:16.800000	-2.7521459999999998
0 days 00:00:16.810000	-3.1860180000000002
0 days 00:00:16.820000	-3.73465
0 days 00:00:16.830000	-4.411196
0 days 00:00:16.840000	-5.196173
0 days 00:00:16.850000	-6.085864
0 days 00:00:16.860000	-7.070568
0 days 00:00:16.870000	-8.060536
0 days 00:00:16.880000	-8.876858
0 days 00:00:16.890000	-9.348222999999999
0 days 00:00:16.900000	-9.498915
0 days 00:00:16.910000	-9.407022999999999
0 days 00:00:16.920000	-9.357197
0 days 00:00:16.930000	-9.629227
0 days 00:00:16.940000	-8.804037
0 days 00:00:16.950000	-6.871352000000001
0 days 00:00:16.960000	-5.008408
0 days 00:00:16.970000	-1.179023
0 days 00:00:16.980000	1.967855
0 days 00:00:16.990000	4.439725
0 days 00:00:17	5.118195
0 days 00:00:17.010000	4.879821
0 days 00:00:17.020000	4.309191
0 days 00:00:17.030000	3.9233919999999998
0 days 00:00:17.040000	3.8607160000000005
0 days 00:00:17.050000	4.021498
0 days 00:00:17.060000	4.295412000000001
0 days 00:00:17.070000	4.575919
0 days 00:00:17.080000	4.788711
0 days 00:00:17.090000	4.905241999999999
0 days 00:00:17.100000	4.93935
0 days 00:00:17.110000	4.92724
0 days 00:00:17.120000	4.919625
0 days 00:00:17.130000	4.94075
0 days 00:00:17.140000	4.987476999999999
0 days 00:00:17.150000	5.034289
0 days 00:00:17.160000	5.134165
0 days 00:00:17.170000	5.17282
0 days 00:00:17.180000	4.999323
0 days 00:00:17.190000	5.244311
0 days 00:00:17.200000	5.2253940000000005
0 days 00:00:17.210000	5.12308
0 days 00:00:17.220000	4.939967
0 days 00:00:17.230000	4.870654
0 days 00:00:17.240000	4.932612000000001
0 days 00:00:17.250000	5.13761
0 days 00:00:17.260000	5.270287000000001
0 days 00:00:17.270000	5.358127
0 days 00:00:17.280000	5.416384
0 days 00:00:17.290000	5.315755
0 days 00:00:17.300000	4.956359
0 days 00:00:17.310000	4.604584
0 days 00:00:17.320000	4.1599010000000005
0 days 00:00:17.330000	3.6488300000000002
0 days 00:00:17.340000	2.981028
0 days 00:00:17.350000	2.095314
0 days 00:00:17.360000	1.0236459999999998
0 days 00:00:17.370000	-0.18183
0 days 00:00:17.380000	-1.136309
0 days 00:00:17.390000	-1.6531759999999998
0 days 00:00:17.400000	-1.635918
0 days 00:00:17.410000	-3.686282
0 days 00:00:17.420000	-3.9804760000000003
0 days 00:00:17.430000	-4.852914
0 days 00:00:17.440000	-4.2819139999999996
0 days 00:00:17.450000	-3.951489
0 days 00:00:17.460000	-3.665211
0 days 00:00:17.470000	-3.553353
0 days 00:00:17.480000	-2.9693669999999996
0 days 00:00:17.490000	-2.533943
0 days 00:00:17.500000	-2.257942
0 days 00:00:17.510000	-1.600487
0 days 00:00:17.520000	-0.8598030000000001
0 days 00:00:17.530000	-0.5549189999999999
0 days 00:00:17.540000	-0.280806
0 days 00:00:17.550000	-0.099003
0 days 00:00:17.560000	0.019574
0 days 00:00:17.570000	0.026039
0 days 00:00:17.580000	0.033456
0 days 00:00:17.590000	0.03784
0 days 00:00:17.600000	0.028847
0 days 00:00:17.610000	0.014616
0 days 00:00:17.620000	0.014981999999999999
0 days 00:00:17.630000	-0.015111000000000001
0 days 00:00:17.640000	0.0042369999999999994
0 days 00:00:17.650000	0.014685
0 days 00:00:17.660000	0.014051
0 days 00:00:17.670000	0.041237
0 days 00:00:17.680000	0.033701
0 days 00:00:17.690000	0.018838999999999998
0 days 00:00:17.700000	0.019593
0 days 00:00:17.710000	0.004122
0 days 00:00:17.720000	-0.003885
0 days 00:00:17.730000	-0.012767
0 days 00:00:17.740000	-0.010418
0 days 00:00:17.750000	0.00366
0 days 00:00:17.760000	0.012020999999999999
0 days 00:00:17.770000	0.024305
0 days 00:00:17.780000	0.027426
0 days 00:00:17.790000	-0.0068379999999999995
0 days 00:00:17.800000	-0.009781999999999999
0 days 00:00:17.810000	-0.010856000000000001
0 days 00:00:17.820000	-0.042138
0 days 00:00:17.830000	-0.051854
0 days 00:00:17.840000	-0.032802
0 days 00:00:17.850000	-0.030824
0 days 00:00:17.860000	-0.066505
0 days 00:00:17.870000	-0.081765
0 days 00:00:17.880000	-0.081573
0 days 00:00:17.890000	-0.105734
0 days 00:00:17.900000	-0.11858599999999998
0 days 00:00:17.910000	-0.138553
0 days 00:00:17.920000	-0.15900899999999998
0 days 00:00:17.930000	-0.174731
0 days 00:00:17.940000	-0.211342
0 days 00:00:17.950000	-0.269795
0 days 00:00:17.960000	-0.341723
0 days 00:00:17.970000	-0.42326499999999995
0 days 00:00:17.980000	-0.575019
0 days 00:00:17.990000	-0.764401
0 days 00:00:18	-0.9685379999999999
0 days 00:00:18.010000	-1.181519
0 days 00:00:18.020000	-1.4033959999999999
0 days 00:00:18.030000	-1.636159
0 days 00:00:18.040000	-1.888818
0 days 00:00:18.050000	-2.170193
0 days 00:00:18.060000	-2.549139
0 days 00:00:18.070000	-2.921736
0 days 00:00:18.080000	-3.3838190000000004
0 days 00:00:18.090000	-3.916411
0 days 00:00:18.100000	-4.501468
0 days 00:00:18.110000	-5.2090440000000005
0 days 00:00:18.120000	-6.03827
0 days 00:00:18.130000	-6.92859
0 days 00:00:18.140000	-7.811203
0 days 00:00:18.150000	-8.37289
0 days 00:00:18.160000	-8.702656
0 days 00:00:18.170000	-8.48737
0 days 00:00:18.180000	-8.203335000000001
0 days 00:00:18.190000	-8.287958999999999
0 days 00:00:18.200000	-8.326178
0 days 00:00:18.210000	-8.005135000000001
0 days 00:00:18.220000	-7.165825
0 days 00:00:18.230000	-5.932012
0 days 00:00:18.240000	-4.371548000000001
0 days 00:00:18.250000	-1.495219
0 days 00:00:18.260000	1.541916
