# Supplementary material for: A topological data analysis-based method for gait signals with an application to the study of multiple sclerosis
Source: PLoS One. 2022 May 13;17(5):e0268475. doi: 10.1371/journal.pone.0268475 (PMC9106173; doi:10.1371/journal.pone.0268475)
Supplement: S1 Data — (ZIP) [file pone.0268475.s005.zip › PlosOneData/Pathological_subjects/MS_30]

	Gyr_Y
0 days 00:00:06.180000	-1.508716
0 days 00:00:06.190000	-1.6690330000000002
0 days 00:00:06.200000	-1.86
0 days 00:00:06.210000	-2.095202
0 days 00:00:06.220000	-2.395049
0 days 00:00:06.230000	-2.73602
0 days 00:00:06.240000	-3.102851
0 days 00:00:06.250000	-3.5282150000000003
0 days 00:00:06.260000	-3.9973739999999998
0 days 00:00:06.270000	-4.568192
0 days 00:00:06.280000	-5.164085
0 days 00:00:06.290000	-5.616712000000001
0 days 00:00:06.300000	-4.322203
0 days 00:00:06.310000	-6.121451
0 days 00:00:06.320000	-6.495418
0 days 00:00:06.330000	-6.579523
0 days 00:00:06.340000	-6.480587
0 days 00:00:06.350000	-6.384889
0 days 00:00:06.360000	-6.0432690000000004
0 days 00:00:06.370000	-5.500968
0 days 00:00:06.380000	-4.649862000000001
0 days 00:00:06.390000	-3.9164980000000003
0 days 00:00:06.400000	-3.489497
0 days 00:00:06.410000	-3.611632
0 days 00:00:06.420000	-3.8004230000000003
0 days 00:00:06.430000	-3.839489
0 days 00:00:06.440000	-1.1477629999999999
0 days 00:00:06.450000	1.478064
0 days 00:00:06.460000	3.6952059999999998
0 days 00:00:06.470000	5.262534
0 days 00:00:06.480000	5.983843
0 days 00:00:06.490000	6.102169
0 days 00:00:06.500000	6.0744370000000005
0 days 00:00:06.510000	6.200426
0 days 00:00:06.520000	6.437545
0 days 00:00:06.530000	6.7072460000000005
0 days 00:00:06.540000	6.941953999999999
0 days 00:00:06.550000	7.018925
0 days 00:00:06.560000	6.876933
0 days 00:00:06.570000	6.590458
0 days 00:00:06.580000	6.252664
0 days 00:00:06.590000	5.972996
0 days 00:00:06.600000	5.810105
0 days 00:00:06.610000	5.745406
0 days 00:00:06.620000	5.660436
0 days 00:00:06.630000	5.567204
0 days 00:00:06.640000	5.480049
0 days 00:00:06.650000	5.459788
0 days 00:00:06.660000	5.47432
0 days 00:00:06.670000	5.451651999999999
0 days 00:00:06.680000	5.380132
0 days 00:00:06.690000	5.210868
0 days 00:00:06.700000	4.96871
0 days 00:00:06.710000	4.577686
0 days 00:00:06.720000	4.02145
0 days 00:00:06.730000	3.322282
0 days 00:00:06.740000	2.532104
0 days 00:00:06.750000	1.805225
0 days 00:00:06.760000	1.21238
0 days 00:00:06.770000	0.740693
0 days 00:00:06.780000	0.308078
0 days 00:00:06.790000	-0.235199
0 days 00:00:06.800000	-3.062757
0 days 00:00:06.810000	-4.253549
0 days 00:00:06.820000	-2.8143119999999997
0 days 00:00:06.830000	-1.774586
0 days 00:00:06.840000	-3.6139949999999996
0 days 00:00:06.850000	-3.671738
0 days 00:00:06.860000	-4.335386
0 days 00:00:06.870000	-2.958943
0 days 00:00:06.880000	-2.692289
0 days 00:00:06.890000	-2.806397
0 days 00:00:06.900000	-2.6836759999999997
0 days 00:00:06.910000	-2.6367529999999997
0 days 00:00:06.920000	-2.682719
0 days 00:00:06.930000	-1.2112020000000001
0 days 00:00:06.940000	-0.644772
0 days 00:00:06.950000	-0.729657
0 days 00:00:06.960000	-1.0874110000000001
0 days 00:00:06.970000	-0.15549300000000002
0 days 00:00:06.980000	-0.12801600000000002
0 days 00:00:06.990000	-0.11574200000000001
0 days 00:00:07	-0.35772800000000005
0 days 00:00:07.010000	-0.158093
0 days 00:00:07.020000	-0.048813999999999996
0 days 00:00:07.030000	-0.08911000000000001
0 days 00:00:07.040000	-0.164697
0 days 00:00:07.050000	-0.140507
0 days 00:00:07.060000	-0.054238
0 days 00:00:07.070000	-0.06360299999999999
0 days 00:00:07.080000	-0.125073
0 days 00:00:07.090000	-0.20736500000000002
0 days 00:00:07.100000	-0.23233499999999999
0 days 00:00:07.110000	-0.25194
0 days 00:00:07.120000	-0.2611
0 days 00:00:07.130000	-0.190682
0 days 00:00:07.140000	-0.10900699999999999
0 days 00:00:07.150000	-0.0644
0 days 00:00:07.160000	-0.048461000000000004
0 days 00:00:07.170000	-0.040643
0 days 00:00:07.180000	-0.025226
0 days 00:00:07.190000	0.027752
0 days 00:00:07.200000	-0.00041600000000000003
0 days 00:00:07.210000	-0.027833999999999998
0 days 00:00:07.220000	-0.071496
0 days 00:00:07.230000	-0.132021
0 days 00:00:07.240000	-0.16100599999999998
0 days 00:00:07.250000	-0.18814
0 days 00:00:07.260000	-0.219534
0 days 00:00:07.270000	-0.237096
0 days 00:00:07.280000	-0.25729
0 days 00:00:07.290000	-0.277826
0 days 00:00:07.300000	-0.270353
0 days 00:00:07.310000	-0.262903
0 days 00:00:07.320000	-0.348539
0 days 00:00:07.330000	-0.672642
0 days 00:00:07.340000	-0.8850979999999999
0 days 00:00:07.350000	-1.095944
0 days 00:00:07.360000	-1.304568
0 days 00:00:07.370000	-1.448022
0 days 00:00:07.380000	-1.725715
0 days 00:00:07.390000	-1.9706139999999999
0 days 00:00:07.400000	-2.22131
0 days 00:00:07.410000	-2.527505
0 days 00:00:07.420000	-2.934536
0 days 00:00:07.430000	-3.4384940000000004
0 days 00:00:07.440000	-4.049587
0 days 00:00:07.450000	-4.796047
0 days 00:00:07.460000	-5.700138
0 days 00:00:07.470000	-6.614416
0 days 00:00:07.480000	-5.806798000000001
0 days 00:00:07.490000	-7.830166999999999
0 days 00:00:07.500000	-8.092808999999999
0 days 00:00:07.510000	-8.406714
0 days 00:00:07.520000	-7.795261999999999
0 days 00:00:07.530000	-7.403517
0 days 00:00:07.540000	-6.808258
0 days 00:00:07.550000	-6.060332
0 days 00:00:07.560000	-4.981283
0 days 00:00:07.570000	-4.026333
0 days 00:00:07.580000	-3.80458
0 days 00:00:07.590000	-4.4406099999999995
0 days 00:00:07.600000	-5.085977
0 days 00:00:07.610000	-2.20818
0 days 00:00:07.620000	0.12498699999999999
0 days 00:00:07.630000	2.408729
0 days 00:00:07.640000	4.189127
0 days 00:00:07.650000	5.122749
0 days 00:00:07.660000	5.370408
0 days 00:00:07.670000	5.432666
0 days 00:00:07.680000	5.560112
0 days 00:00:07.690000	5.885591000000001
0 days 00:00:07.700000	6.262613
0 days 00:00:07.710000	6.562858
0 days 00:00:07.720000	6.8777919999999995
0 days 00:00:07.730000	7.100105999999999
0 days 00:00:07.740000	7.2214149999999995
0 days 00:00:07.750000	7.224366000000001
0 days 00:00:07.760000	7.0876410000000005
0 days 00:00:07.770000	6.848871000000001
0 days 00:00:07.780000	6.588844
0 days 00:00:07.790000	6.385788
0 days 00:00:07.800000	6.238269
0 days 00:00:07.810000	6.122236
0 days 00:00:07.820000	6.052089
0 days 00:00:07.830000	6.087814
0 days 00:00:07.840000	6.216332
0 days 00:00:07.850000	6.382414
0 days 00:00:07.860000	6.4995769999999995
0 days 00:00:07.870000	6.429818
0 days 00:00:07.880000	6.1792
0 days 00:00:07.890000	5.739592
0 days 00:00:07.900000	4.935886
0 days 00:00:07.910000	3.8592730000000004
0 days 00:00:07.920000	2.575148
0 days 00:00:07.930000	1.3455549999999998
0 days 00:00:07.940000	0.526246
0 days 00:00:07.950000	0.049665
0 days 00:00:07.960000	-0.402748
0 days 00:00:07.970000	-1.1237489999999999
0 days 00:00:07.980000	-2.4351439999999998
0 days 00:00:07.990000	-3.564745
0 days 00:00:08	-1.999534
0 days 00:00:08.010000	-1.845193
0 days 00:00:08.020000	-4.267594
0 days 00:00:08.030000	-4.466461
0 days 00:00:08.040000	-4.788952
0 days 00:00:08.050000	-4.2545589999999995
0 days 00:00:08.060000	-3.6255
0 days 00:00:08.070000	-3.526158
0 days 00:00:08.080000	-3.478228
0 days 00:00:08.090000	-3.384184
0 days 00:00:08.100000	-2.083845
0 days 00:00:08.110000	-0.255333
0 days 00:00:08.120000	-1.418511
0 days 00:00:08.130000	-0.570926
0 days 00:00:08.140000	-0.05876900000000001
0 days 00:00:08.150000	-0.296975
0 days 00:00:08.160000	-0.177566
0 days 00:00:08.170000	-0.103229
0 days 00:00:08.180000	-0.12487000000000001
0 days 00:00:08.190000	-0.06736900000000001
0 days 00:00:08.200000	-0.072285
0 days 00:00:08.210000	-0.091704
0 days 00:00:08.220000	-0.072189
0 days 00:00:08.230000	-0.061572
0 days 00:00:08.240000	-0.051504999999999995
0 days 00:00:08.250000	-0.014303
0 days 00:00:08.260000	0.0017350000000000002
0 days 00:00:08.270000	0.035419
0 days 00:00:08.280000	0.039085
0 days 00:00:08.290000	0.047299
0 days 00:00:08.300000	0.03128
0 days 00:00:08.310000	0.034673
0 days 00:00:08.320000	0.028321
0 days 00:00:08.330000	0.021144
0 days 00:00:08.340000	0.0054
0 days 00:00:08.350000	-0.0016
0 days 00:00:08.360000	-0.025287999999999998
0 days 00:00:08.370000	-0.028547000000000003
0 days 00:00:08.380000	-0.009198999999999999
0 days 00:00:08.390000	-0.024861
0 days 00:00:08.400000	-0.038544999999999996
0 days 00:00:08.410000	-0.066427
0 days 00:00:08.420000	-0.101149
0 days 00:00:08.430000	-0.11826700000000001
0 days 00:00:08.440000	-0.14810399999999999
0 days 00:00:08.450000	-0.162052
0 days 00:00:08.460000	-0.2028
0 days 00:00:08.470000	-0.20722
0 days 00:00:08.480000	-0.217923
0 days 00:00:08.490000	-0.23439200000000002
0 days 00:00:08.500000	-0.222764
0 days 00:00:08.510000	-0.341951
0 days 00:00:08.520000	-0.724132
0 days 00:00:08.530000	-1.119149
0 days 00:00:08.540000	-1.406464
0 days 00:00:08.550000	-1.653018
0 days 00:00:08.560000	-1.9714610000000001
0 days 00:00:08.570000	-2.349422
0 days 00:00:08.580000	-2.709551
0 days 00:00:08.590000	-3.106616
0 days 00:00:08.600000	-3.5868260000000003
0 days 00:00:08.610000	-4.215755000000001
0 days 00:00:08.620000	-4.9355910000000005
0 days 00:00:08.630000	-5.850661
0 days 00:00:08.640000	-6.917662
0 days 00:00:08.650000	-7.751614999999999
0 days 00:00:08.660000	-8.250424
0 days 00:00:08.670000	-6.588025999999999
0 days 00:00:08.680000	-8.175133
0 days 00:00:08.690000	-7.717003999999999
0 days 00:00:08.700000	-7.369859
0 days 00:00:08.710000	-6.673122
0 days 00:00:08.720000	-5.663228
0 days 00:00:08.730000	-4.715549
0 days 00:00:08.740000	-4.131813
0 days 00:00:08.750000	-4.654318
0 days 00:00:08.760000	-6.058713
0 days 00:00:08.770000	-5.942165
0 days 00:00:08.780000	-2.677108
0 days 00:00:08.790000	-0.543613
0 days 00:00:08.800000	1.8864759999999998
0 days 00:00:08.810000	3.663673
0 days 00:00:08.820000	4.799128
0 days 00:00:08.830000	5.3384160000000005
0 days 00:00:08.840000	5.541329
0 days 00:00:08.850000	5.596304
0 days 00:00:08.860000	5.768457
0 days 00:00:08.870000	6.020034
0 days 00:00:08.880000	6.349586
0 days 00:00:08.890000	6.728331
0 days 00:00:08.900000	7.063573
0 days 00:00:08.910000	7.349603999999999
0 days 00:00:08.920000	7.527767999999999
0 days 00:00:08.930000	7.525169
0 days 00:00:08.940000	7.363533
0 days 00:00:08.950000	7.034014999999999
0 days 00:00:08.960000	6.528294
0 days 00:00:08.970000	5.947451
0 days 00:00:08.980000	5.409459
0 days 00:00:08.990000	5.109128
0 days 00:00:09	5.007416
0 days 00:00:09.010000	4.996852
0 days 00:00:09.020000	5.07521
0 days 00:00:09.030000	5.290333
0 days 00:00:09.040000	5.5598220000000005
0 days 00:00:09.050000	5.852392
0 days 00:00:09.060000	6.0624199999999995
0 days 00:00:09.070000	5.984262999999999
0 days 00:00:09.080000	5.4623919999999995
0 days 00:00:09.090000	4.466118
0 days 00:00:09.100000	3.1102849999999997
0 days 00:00:09.110000	1.669288
0 days 00:00:09.120000	0.380346
0 days 00:00:09.130000	-0.442975
0 days 00:00:09.140000	-1.0023819999999999
0 days 00:00:09.150000	-1.664985
0 days 00:00:09.160000	-2.194971
0 days 00:00:09.170000	-2.853592
0 days 00:00:09.180000	-3.5273760000000003
0 days 00:00:09.190000	-0.896062
0 days 00:00:09.200000	-5.0320160000000005
0 days 00:00:09.210000	-4.850776000000001
0 days 00:00:09.220000	-5.475901
0 days 00:00:09.230000	-4.8751
0 days 00:00:09.240000	-4.443819
0 days 00:00:09.250000	-4.210141
0 days 00:00:09.260000	-3.961528
0 days 00:00:09.270000	-1.024969
0 days 00:00:09.280000	-0.210521
0 days 00:00:09.290000	-1.331261
0 days 00:00:09.300000	-0.340175
0 days 00:00:09.310000	-0.042714999999999996
0 days 00:00:09.320000	-0.224016
0 days 00:00:09.330000	-0.146473
0 days 00:00:09.340000	-0.040296
0 days 00:00:09.350000	-0.092864
0 days 00:00:09.360000	-0.043920999999999995
0 days 00:00:09.370000	-0.057009000000000004
0 days 00:00:09.380000	-0.082057
0 days 00:00:09.390000	-0.067521
0 days 00:00:09.400000	-0.10341199999999999
0 days 00:00:09.410000	-0.11093299999999999
0 days 00:00:09.420000	-0.096873
0 days 00:00:09.430000	-0.093168
0 days 00:00:09.440000	-0.078178
0 days 00:00:09.450000	-0.086274
0 days 00:00:09.460000	-0.087929
0 days 00:00:09.470000	-0.085623
0 days 00:00:09.480000	-0.074442
0 days 00:00:09.490000	-0.050927999999999994
0 days 00:00:09.500000	-0.07809400000000001
0 days 00:00:09.510000	-0.070279
0 days 00:00:09.520000	-0.071747
0 days 00:00:09.530000	-0.07861699999999999
0 days 00:00:09.540000	-0.088852
0 days 00:00:09.550000	-0.089139
0 days 00:00:09.560000	-0.087119
0 days 00:00:09.570000	-0.091389
0 days 00:00:09.580000	-0.099485
0 days 00:00:09.590000	-0.09786399999999999
0 days 00:00:09.600000	-0.112428
0 days 00:00:09.610000	-0.11625
0 days 00:00:09.620000	-0.139792
0 days 00:00:09.630000	-0.155434
0 days 00:00:09.640000	-0.183305
0 days 00:00:09.650000	-0.19728099999999998
0 days 00:00:09.660000	-0.189905
0 days 00:00:09.670000	-0.18213
0 days 00:00:09.680000	-0.204473
0 days 00:00:09.690000	-0.363213
0 days 00:00:09.700000	-0.6289359999999999
0 days 00:00:09.710000	-0.768857
0 days 00:00:09.720000	-1.0044950000000001
0 days 00:00:09.730000	-1.253999
0 days 00:00:09.740000	-1.479658
0 days 00:00:09.750000	-1.7089599999999998
0 days 00:00:09.760000	-2.013825
0 days 00:00:09.770000	-2.334499
0 days 00:00:09.780000	-2.710191
0 days 00:00:09.790000	-3.180762
0 days 00:00:09.800000	-3.7744769999999996
0 days 00:00:09.810000	-4.483169
0 days 00:00:09.820000	-5.272765
0 days 00:00:09.830000	-5.144057
0 days 00:00:09.840000	-5.846861
0 days 00:00:09.850000	-7.358121000000001
0 days 00:00:09.860000	-7.907749000000001
0 days 00:00:09.870000	-8.314026
0 days 00:00:09.880000	-8.029244
0 days 00:00:09.890000	-7.727589999999999
0 days 00:00:09.900000	-7.397049000000001
0 days 00:00:09.910000	-6.891814
0 days 00:00:09.920000	-6.021446
0 days 00:00:09.930000	-5.0271099999999995
0 days 00:00:09.940000	-4.130973
0 days 00:00:09.950000	-3.9357580000000003
0 days 00:00:09.960000	-4.436346
0 days 00:00:09.970000	-3.6439209999999997
0 days 00:00:09.980000	-0.456761
0 days 00:00:09.990000	1.7781209999999998
0 days 00:00:10	3.7741730000000002
0 days 00:00:10.010000	4.964608
0 days 00:00:10.020000	5.352174
0 days 00:00:10.030000	5.546679
0 days 00:00:10.040000	5.827985
0 days 00:00:10.050000	6.2615050000000005
0 days 00:00:10.060000	6.840853
0 days 00:00:10.070000	7.360569
0 days 00:00:10.080000	7.805412
0 days 00:00:10.090000	8.138209
0 days 00:00:10.100000	8.280856
0 days 00:00:10.110000	8.154062
0 days 00:00:10.120000	7.850516000000001
0 days 00:00:10.130000	7.340389999999999
0 days 00:00:10.140000	6.733681
0 days 00:00:10.150000	6.216003
0 days 00:00:10.160000	5.999052
0 days 00:00:10.170000	6.028956
0 days 00:00:10.180000	6.183116
0 days 00:00:10.190000	6.375326
0 days 00:00:10.200000	6.497794
0 days 00:00:10.210000	6.368865
0 days 00:00:10.220000	5.58985
0 days 00:00:10.230000	4.60482
0 days 00:00:10.240000	4.53716
0 days 00:00:10.250000	3.943025
0 days 00:00:10.260000	3.585589
0 days 00:00:10.270000	1.8659270000000001
0 days 00:00:10.280000	0.7604479999999999
0 days 00:00:10.290000	-0.08342100000000001
0 days 00:00:10.300000	-0.5888140000000001
0 days 00:00:10.310000	-1.911014
0 days 00:00:10.320000	-4.385614
0 days 00:00:10.330000	-3.9599
0 days 00:00:10.340000	-2.0916759999999996
0 days 00:00:10.350000	-3.257283
0 days 00:00:10.360000	-4.928422
0 days 00:00:10.370000	-5.914219999999999
0 days 00:00:10.380000	-6.003858
0 days 00:00:10.390000	-4.439557
0 days 00:00:10.400000	-4.6269730000000004
0 days 00:00:10.410000	-2.30787
0 days 00:00:10.420000	-0.063428
0 days 00:00:10.430000	-0.42216499999999996
0 days 00:00:10.440000	-0.137232
0 days 00:00:10.450000	-0.279143
0 days 00:00:10.460000	0.199575
0 days 00:00:10.470000	-0.039036
0 days 00:00:10.480000	-0.036101
0 days 00:00:10.490000	0.047171
0 days 00:00:10.500000	-0.008578
