# Supplementary material for: A topological data analysis-based method for gait signals with an application to the study of multiple sclerosis
Source: PLoS One. 2022 May 13;17(5):e0268475. doi: 10.1371/journal.pone.0268475 (PMC9106173; doi:10.1371/journal.pone.0268475)
Supplement: S1 Data — (ZIP) [file pone.0268475.s005.zip › PlosOneData/Pathological_subjects/MS_296]

	Gyr_Y
0 days 00:00:14.670000	-4.977638
0 days 00:00:14.680000	-5.186796
0 days 00:00:14.690000	-5.396205999999999
0 days 00:00:14.700000	-4.85133
0 days 00:00:14.710000	-4.7224699999999995
0 days 00:00:14.720000	-4.4063419999999995
0 days 00:00:14.730000	-3.7656
0 days 00:00:14.740000	-2.948284
0 days 00:00:14.750000	-2.397656
0 days 00:00:14.760000	-1.156207
0 days 00:00:14.770000	-1.0341200000000002
0 days 00:00:14.780000	-0.812589
0 days 00:00:14.790000	-0.663667
0 days 00:00:14.800000	-0.525306
0 days 00:00:14.810000	-0.302598
0 days 00:00:14.820000	-0.210114
0 days 00:00:14.830000	-0.146458
0 days 00:00:14.840000	-0.14521900000000001
0 days 00:00:14.850000	-0.131177
0 days 00:00:14.860000	-0.10570299999999999
0 days 00:00:14.870000	-0.090275
0 days 00:00:14.880000	-0.066188
0 days 00:00:14.890000	-0.065386
0 days 00:00:14.900000	-0.068005
0 days 00:00:14.910000	-0.06931
0 days 00:00:14.920000	-0.06193200000000001
0 days 00:00:14.930000	-0.057123
0 days 00:00:14.940000	-0.04693
0 days 00:00:14.950000	-0.046872000000000004
0 days 00:00:14.960000	-0.050347
0 days 00:00:14.970000	-0.06726599999999999
0 days 00:00:14.980000	-0.075061
0 days 00:00:14.990000	-0.092012
0 days 00:00:15	-0.091535
0 days 00:00:15.010000	-0.07073099999999999
0 days 00:00:15.020000	-0.056684000000000005
0 days 00:00:15.030000	-0.063182
0 days 00:00:15.040000	-0.089769
0 days 00:00:15.050000	-0.10242899999999999
0 days 00:00:15.060000	-0.09906000000000001
0 days 00:00:15.070000	-0.092954
0 days 00:00:15.080000	-0.09744
0 days 00:00:15.090000	-0.09038099999999999
0 days 00:00:15.100000	-0.108017
0 days 00:00:15.110000	-0.116953
0 days 00:00:15.120000	-0.122769
0 days 00:00:15.130000	-0.142617
0 days 00:00:15.140000	-0.172819
0 days 00:00:15.150000	-0.213452
0 days 00:00:15.160000	-0.275034
0 days 00:00:15.170000	-0.372848
0 days 00:00:15.180000	-0.522266
0 days 00:00:15.190000	-0.673459
0 days 00:00:15.200000	-0.841817
0 days 00:00:15.210000	-1.0066760000000001
0 days 00:00:15.220000	-1.187157
0 days 00:00:15.230000	-1.375544
0 days 00:00:15.240000	-1.577135
0 days 00:00:15.250000	-1.817861
0 days 00:00:15.260000	-2.086852
0 days 00:00:15.270000	-2.416823
0 days 00:00:15.280000	-2.823916
0 days 00:00:15.290000	-3.254759
0 days 00:00:15.300000	-3.7309330000000003
0 days 00:00:15.310000	-4.262618
0 days 00:00:15.320000	-4.8075470000000005
0 days 00:00:15.330000	-5.462923
0 days 00:00:15.340000	-6.20434
0 days 00:00:15.350000	-7.087805
0 days 00:00:15.360000	-8.01
0 days 00:00:15.370000	-8.717374000000001
0 days 00:00:15.380000	-8.525725999999999
0 days 00:00:15.390000	-8.207827
0 days 00:00:15.400000	-8.409958999999999
0 days 00:00:15.410000	-8.062393
0 days 00:00:15.420000	-6.6899820000000005
0 days 00:00:15.430000	-3.9575699999999996
0 days 00:00:15.440000	-1.285015
0 days 00:00:15.450000	0.44822700000000004
0 days 00:00:15.460000	1.361159
0 days 00:00:15.470000	1.82497
0 days 00:00:15.480000	2.210054
0 days 00:00:15.490000	2.570751
0 days 00:00:15.500000	2.8667860000000003
0 days 00:00:15.510000	3.190436
0 days 00:00:15.520000	3.5042230000000005
0 days 00:00:15.530000	3.8364199999999995
0 days 00:00:15.540000	4.131981
0 days 00:00:15.550000	4.396358
0 days 00:00:15.560000	4.626158
0 days 00:00:15.570000	4.818556
0 days 00:00:15.580000	4.972714
0 days 00:00:15.590000	5.111084
0 days 00:00:15.600000	5.264744
0 days 00:00:15.610000	5.434193
0 days 00:00:15.620000	5.603852
0 days 00:00:15.630000	5.751369
0 days 00:00:15.640000	5.887693
0 days 00:00:15.650000	5.978994999999999
0 days 00:00:15.660000	6.015175
0 days 00:00:15.670000	5.969926999999999
0 days 00:00:15.680000	5.851413
0 days 00:00:15.690000	5.765889
0 days 00:00:15.700000	5.815457
0 days 00:00:15.710000	5.976616
0 days 00:00:15.720000	6.064679
0 days 00:00:15.730000	5.989222
0 days 00:00:15.740000	5.855347
0 days 00:00:15.750000	5.712119
0 days 00:00:15.760000	5.549728
0 days 00:00:15.770000	5.248376
0 days 00:00:15.780000	4.670515
0 days 00:00:15.790000	3.8199050000000003
0 days 00:00:15.800000	2.8507130000000003
0 days 00:00:15.810000	1.835525
0 days 00:00:15.820000	0.722875
0 days 00:00:15.830000	-0.5047010000000001
0 days 00:00:15.840000	-1.602981
0 days 00:00:15.850000	-3.5279540000000003
0 days 00:00:15.860000	-5.413082
0 days 00:00:15.870000	-5.899616
0 days 00:00:15.880000	-6.420571
0 days 00:00:15.890000	-5.944926000000001
0 days 00:00:15.900000	-5.487430000000001
0 days 00:00:15.910000	-5.125312999999999
0 days 00:00:15.920000	-4.318919999999999
0 days 00:00:15.930000	-2.626656
0 days 00:00:15.940000	-0.947724
0 days 00:00:15.950000	-0.735653
0 days 00:00:15.960000	-0.7592949999999999
0 days 00:00:15.970000	-0.575915
0 days 00:00:15.980000	-0.31516500000000003
0 days 00:00:15.990000	-0.184521
0 days 00:00:16	-0.11288699999999999
0 days 00:00:16.010000	-0.070233
0 days 00:00:16.020000	-0.063585
0 days 00:00:16.030000	-0.065747
0 days 00:00:16.040000	-0.059213999999999996
0 days 00:00:16.050000	-0.053905999999999996
0 days 00:00:16.060000	-0.061161
0 days 00:00:16.070000	-0.064551
0 days 00:00:16.080000	-0.051373
0 days 00:00:16.090000	-0.038648
0 days 00:00:16.100000	-0.04675
0 days 00:00:16.110000	-0.038132
0 days 00:00:16.120000	-0.025923
0 days 00:00:16.130000	-0.020463
0 days 00:00:16.140000	-0.023029
0 days 00:00:16.150000	-0.023562
0 days 00:00:16.160000	-0.015404
0 days 00:00:16.170000	-0.003922
0 days 00:00:16.180000	-0.010121999999999999
0 days 00:00:16.190000	-0.018099
0 days 00:00:16.200000	0.000758
0 days 00:00:16.210000	-0.007056999999999999
0 days 00:00:16.220000	-0.014411000000000002
0 days 00:00:16.230000	-0.005801
0 days 00:00:16.240000	-0.009095
0 days 00:00:16.250000	-0.035556
0 days 00:00:16.260000	-0.062047000000000005
0 days 00:00:16.270000	-0.102246
0 days 00:00:16.280000	-0.128609
0 days 00:00:16.290000	-0.15478699999999998
0 days 00:00:16.300000	-0.183344
0 days 00:00:16.310000	-0.242275
0 days 00:00:16.320000	-0.316873
0 days 00:00:16.330000	-0.39873400000000003
0 days 00:00:16.340000	-0.601097
0 days 00:00:16.350000	-0.74785
0 days 00:00:16.360000	-0.886639
0 days 00:00:16.370000	-1.024202
0 days 00:00:16.380000	-1.1668100000000001
0 days 00:00:16.390000	-1.310518
0 days 00:00:16.400000	-1.478161
0 days 00:00:16.410000	-1.6798389999999999
0 days 00:00:16.420000	-1.9059840000000001
0 days 00:00:16.430000	-2.181467
0 days 00:00:16.440000	-2.50615
0 days 00:00:16.450000	-2.882672
0 days 00:00:16.460000	-3.354481
0 days 00:00:16.470000	-3.842382
0 days 00:00:16.480000	-4.305361
0 days 00:00:16.490000	-4.835582
0 days 00:00:16.500000	-5.431649
0 days 00:00:16.510000	-6.170382
0 days 00:00:16.520000	-7.0563020000000005
0 days 00:00:16.530000	-7.945258
0 days 00:00:16.540000	-8.620605
0 days 00:00:16.550000	-8.550939
0 days 00:00:16.560000	-8.156916
0 days 00:00:16.570000	-8.395014
0 days 00:00:16.580000	-8.332068
0 days 00:00:16.590000	-7.587028999999999
0 days 00:00:16.600000	-5.892336
0 days 00:00:16.610000	-2.943841
0 days 00:00:16.620000	-0.286446
0 days 00:00:16.630000	1.43983
0 days 00:00:16.640000	2.215104
0 days 00:00:16.650000	2.516448
0 days 00:00:16.660000	2.688385
0 days 00:00:16.670000	2.801508
0 days 00:00:16.680000	2.966078
0 days 00:00:16.690000	3.196206
0 days 00:00:16.700000	3.5262519999999995
0 days 00:00:16.710000	3.9066949999999996
0 days 00:00:16.720000	4.29171
0 days 00:00:16.730000	4.634517
0 days 00:00:16.740000	4.906601
0 days 00:00:16.750000	5.123844999999999
0 days 00:00:16.760000	5.280252
0 days 00:00:16.770000	5.388196
0 days 00:00:16.780000	5.446557
0 days 00:00:16.790000	5.479030000000001
0 days 00:00:16.800000	5.5154309999999995
0 days 00:00:16.810000	5.599615
0 days 00:00:16.820000	5.712839
0 days 00:00:16.830000	5.821434
0 days 00:00:16.840000	5.894298
0 days 00:00:16.850000	5.854018
0 days 00:00:16.860000	5.779941
0 days 00:00:16.870000	5.676743
0 days 00:00:16.880000	5.6390080000000005
0 days 00:00:16.890000	5.68395
0 days 00:00:16.900000	5.756576
0 days 00:00:16.910000	5.844862
0 days 00:00:16.920000	5.962328
0 days 00:00:16.930000	6.0999870000000005
0 days 00:00:16.940000	6.235922
0 days 00:00:16.950000	6.2260029999999995
0 days 00:00:16.960000	5.902748
0 days 00:00:16.970000	5.298312999999999
0 days 00:00:16.980000	4.514365
0 days 00:00:16.990000	3.5826540000000002
0 days 00:00:17	2.420352
0 days 00:00:17.010000	1.135838
0 days 00:00:17.020000	-0.407202
0 days 00:00:17.030000	-1.725409
0 days 00:00:17.040000	-3.7995650000000003
0 days 00:00:17.050000	-5.4100220000000006
0 days 00:00:17.060000	-6.356796
0 days 00:00:17.070000	-5.937638
0 days 00:00:17.080000	-5.273337000000001
0 days 00:00:17.090000	-5.139869
0 days 00:00:17.100000	-4.751747
0 days 00:00:17.110000	-3.977783
0 days 00:00:17.120000	-3.09948
0 days 00:00:17.130000	-2.546785
0 days 00:00:17.140000	-1.479192
0 days 00:00:17.150000	-1.390997
0 days 00:00:17.160000	-0.950261
0 days 00:00:17.170000	-0.733384
0 days 00:00:17.180000	-0.49326899999999996
0 days 00:00:17.190000	-0.348641
0 days 00:00:17.200000	-0.238707
0 days 00:00:17.210000	-0.20036099999999998
0 days 00:00:17.220000	-0.167479
0 days 00:00:17.230000	-0.132696
0 days 00:00:17.240000	-0.10295399999999999
0 days 00:00:17.250000	-0.092003
0 days 00:00:17.260000	-0.083357
0 days 00:00:17.270000	-0.074275
0 days 00:00:17.280000	-0.084208
0 days 00:00:17.290000	-0.090182
0 days 00:00:17.300000	-0.08378
0 days 00:00:17.310000	-0.081113
0 days 00:00:17.320000	-0.071673
0 days 00:00:17.330000	-0.037121
0 days 00:00:17.340000	-0.036337
0 days 00:00:17.350000	-0.01256
0 days 00:00:17.360000	-0.002939
0 days 00:00:17.370000	0.015277
0 days 00:00:17.380000	0.031009
0 days 00:00:17.390000	0.038618
0 days 00:00:17.400000	0.054404999999999995
0 days 00:00:17.410000	-0.004898
0 days 00:00:17.420000	-0.089536
0 days 00:00:17.430000	-0.006647
0 days 00:00:17.440000	0.059264
0 days 00:00:17.450000	0.011976
0 days 00:00:17.460000	-0.006169
0 days 00:00:17.470000	-0.03605
0 days 00:00:17.480000	-0.053475
0 days 00:00:17.490000	-0.070306
0 days 00:00:17.500000	-0.11356300000000001
0 days 00:00:17.510000	-0.156568
0 days 00:00:17.520000	-0.21886
0 days 00:00:17.530000	-0.277174
0 days 00:00:17.540000	-0.3286
0 days 00:00:17.550000	-0.38595300000000005
0 days 00:00:17.560000	-0.441303
0 days 00:00:17.570000	-0.57495
0 days 00:00:17.580000	-0.758666
0 days 00:00:17.590000	-0.937634
0 days 00:00:17.600000	-1.131264
0 days 00:00:17.610000	-1.354518
0 days 00:00:17.620000	-1.599912
0 days 00:00:17.630000	-1.8791939999999998
0 days 00:00:17.640000	-2.2136720000000003
0 days 00:00:17.650000	-2.638191
0 days 00:00:17.660000	-3.156752
0 days 00:00:17.670000	-3.728651
0 days 00:00:17.680000	-4.34846
0 days 00:00:17.690000	-4.957565
0 days 00:00:17.700000	-5.647278
0 days 00:00:17.710000	-6.505676
0 days 00:00:17.720000	-7.351141
0 days 00:00:17.730000	-8.120436
0 days 00:00:17.740000	-8.460986
0 days 00:00:17.750000	-8.188257
0 days 00:00:17.760000	-8.270154
0 days 00:00:17.770000	-8.342166
0 days 00:00:17.780000	-7.822316000000001
0 days 00:00:17.790000	-6.1365
0 days 00:00:17.800000	-3.6443809999999996
