# Supplementary material for: A topological data analysis-based method for gait signals with an application to the study of multiple sclerosis
Source: PLoS One. 2022 May 13;17(5):e0268475. doi: 10.1371/journal.pone.0268475 (PMC9106173; doi:10.1371/journal.pone.0268475)
Supplement: S1 Data — (ZIP) [file pone.0268475.s005.zip › PlosOneData/Pathological_subjects/MS_262]

	Gyr_Y
0 days 00:00:10.540000	-1.669554
0 days 00:00:10.550000	-1.843523
0 days 00:00:10.560000	-0.7977770000000001
0 days 00:00:10.570000	-1.9906849999999998
0 days 00:00:10.580000	-3.634621
0 days 00:00:10.590000	-4.7340919999999995
0 days 00:00:10.600000	-5.312201
0 days 00:00:10.610000	-5.294678
0 days 00:00:10.620000	-5.1233059999999995
0 days 00:00:10.630000	-4.644832
0 days 00:00:10.640000	-4.180149
0 days 00:00:10.650000	-3.9217690000000003
0 days 00:00:10.660000	-3.715327
0 days 00:00:10.670000	-0.509496
0 days 00:00:10.680000	-0.760285
0 days 00:00:10.690000	0.07035
0 days 00:00:10.700000	0.019878
0 days 00:00:10.710000	-0.07546599999999999
0 days 00:00:10.720000	-0.17447100000000001
0 days 00:00:10.730000	-0.12222999999999999
0 days 00:00:10.740000	-0.14066800000000002
0 days 00:00:10.750000	-0.098123
0 days 00:00:10.760000	-0.055427
0 days 00:00:10.770000	-0.009927
0 days 00:00:10.780000	0.029153
0 days 00:00:10.790000	0.043181
0 days 00:00:10.800000	0.058503999999999994
0 days 00:00:10.810000	0.06813
0 days 00:00:10.820000	0.061485000000000005
0 days 00:00:10.830000	0.056916999999999995
0 days 00:00:10.840000	0.054344
0 days 00:00:10.850000	0.059838999999999996
0 days 00:00:10.860000	0.061516999999999995
0 days 00:00:10.870000	0.052929
0 days 00:00:10.880000	0.036933
0 days 00:00:10.890000	0.028847
0 days 00:00:10.900000	0.00775
0 days 00:00:10.910000	-0.032142000000000004
0 days 00:00:10.920000	-0.086301
0 days 00:00:10.930000	-0.13411900000000002
0 days 00:00:10.940000	-0.16158599999999998
0 days 00:00:10.950000	-0.183084
0 days 00:00:10.960000	-0.206027
0 days 00:00:10.970000	-0.204655
0 days 00:00:10.980000	-0.217156
0 days 00:00:10.990000	-0.234292
0 days 00:00:11	-0.242842
0 days 00:00:11.010000	-0.209642
0 days 00:00:11.020000	-0.133021
0 days 00:00:11.030000	-0.101531
0 days 00:00:11.040000	-0.183585
0 days 00:00:11.050000	-0.298252
0 days 00:00:11.060000	-0.399149
0 days 00:00:11.070000	-0.45343100000000003
0 days 00:00:11.080000	-0.475675
0 days 00:00:11.090000	-0.497204
0 days 00:00:11.100000	-0.492857
0 days 00:00:11.110000	-0.488277
0 days 00:00:11.120000	-0.492399
0 days 00:00:11.130000	-0.487654
0 days 00:00:11.140000	-0.4954
0 days 00:00:11.150000	-0.530014
0 days 00:00:11.160000	-0.562571
0 days 00:00:11.170000	-0.591129
0 days 00:00:11.180000	-0.6154069999999999
0 days 00:00:11.190000	-0.629359
0 days 00:00:11.200000	-0.624282
0 days 00:00:11.210000	-0.611295
0 days 00:00:11.220000	-0.603697
0 days 00:00:11.230000	-0.589689
0 days 00:00:11.240000	-0.575248
0 days 00:00:11.250000	-0.568074
0 days 00:00:11.260000	-0.564844
0 days 00:00:11.270000	-0.5798840000000001
0 days 00:00:11.280000	-0.603334
0 days 00:00:11.290000	-0.634297
0 days 00:00:11.300000	-0.678244
0 days 00:00:11.310000	-0.7392029999999999
0 days 00:00:11.320000	-0.8217610000000001
0 days 00:00:11.330000	-0.9132379999999999
0 days 00:00:11.340000	-1.02903
0 days 00:00:11.350000	-1.178525
0 days 00:00:11.360000	-1.326473
0 days 00:00:11.370000	-1.501077
0 days 00:00:11.380000	-1.699112
0 days 00:00:11.390000	-1.909113
0 days 00:00:11.400000	-2.139288
0 days 00:00:11.410000	-2.381304
0 days 00:00:11.420000	-2.659493
0 days 00:00:11.430000	-2.95693
0 days 00:00:11.440000	-3.2827919999999997
0 days 00:00:11.450000	-3.648683
0 days 00:00:11.460000	-4.037609
0 days 00:00:11.470000	-4.495474
0 days 00:00:11.480000	-4.984737
0 days 00:00:11.490000	-5.528647
0 days 00:00:11.500000	-6.021996
0 days 00:00:11.510000	-6.436216
0 days 00:00:11.520000	-6.767072
0 days 00:00:11.530000	-6.8138559999999995
0 days 00:00:11.540000	-6.649559
0 days 00:00:11.550000	-6.429405
0 days 00:00:11.560000	-6.278217
0 days 00:00:11.570000	-6.014636
0 days 00:00:11.580000	-5.797053
0 days 00:00:11.590000	-5.32033
0 days 00:00:11.600000	-4.478692
0 days 00:00:11.610000	-3.4231879999999997
0 days 00:00:11.620000	-2.579093
0 days 00:00:11.630000	-0.753595
0 days 00:00:11.640000	2.1209119999999997
0 days 00:00:11.650000	3.764612
0 days 00:00:11.660000	4.256475
0 days 00:00:11.670000	4.337752
0 days 00:00:11.680000	4.244771
0 days 00:00:11.690000	4.060185
0 days 00:00:11.700000	3.9043910000000004
0 days 00:00:11.710000	3.861625
0 days 00:00:11.720000	3.9953809999999996
0 days 00:00:11.730000	4.278086
0 days 00:00:11.740000	4.633668
0 days 00:00:11.750000	4.935268
0 days 00:00:11.760000	5.149602
0 days 00:00:11.770000	5.377251
0 days 00:00:11.780000	5.606846
0 days 00:00:11.790000	5.771129
0 days 00:00:11.800000	5.875769
0 days 00:00:11.810000	5.937764
0 days 00:00:11.820000	5.893205
0 days 00:00:11.830000	5.766504
0 days 00:00:11.840000	5.668186
0 days 00:00:11.850000	5.5016680000000004
0 days 00:00:11.860000	5.336296
0 days 00:00:11.870000	5.254599
0 days 00:00:11.880000	5.212114
0 days 00:00:11.890000	5.124963
0 days 00:00:11.900000	4.929757
0 days 00:00:11.910000	4.711719
0 days 00:00:11.920000	4.677639
0 days 00:00:11.930000	4.868367
0 days 00:00:11.940000	5.030044999999999
0 days 00:00:11.950000	5.009162
0 days 00:00:11.960000	4.852377
0 days 00:00:11.970000	4.740458
0 days 00:00:11.980000	4.6822
0 days 00:00:11.990000	4.54721
0 days 00:00:12	4.295851
0 days 00:00:12.010000	3.9742699999999997
0 days 00:00:12.020000	3.651971
0 days 00:00:12.030000	3.3078540000000003
0 days 00:00:12.040000	2.926593
0 days 00:00:12.050000	2.481348
0 days 00:00:12.060000	1.9249990000000001
0 days 00:00:12.070000	1.3647719999999999
0 days 00:00:12.080000	0.835413
0 days 00:00:12.090000	0.316397
0 days 00:00:12.100000	-0.253938
0 days 00:00:12.110000	-0.790519
0 days 00:00:12.120000	-1.2287299999999999
0 days 00:00:12.130000	-1.574748
0 days 00:00:12.140000	-1.887706
0 days 00:00:12.150000	-1.583415
0 days 00:00:12.160000	0.38444
0 days 00:00:12.170000	-1.7941490000000002
0 days 00:00:12.180000	-3.684567
0 days 00:00:12.190000	-3.045346
0 days 00:00:12.200000	-2.214344
0 days 00:00:12.210000	-2.82518
0 days 00:00:12.220000	-2.7219330000000004
0 days 00:00:12.230000	-2.341697
0 days 00:00:12.240000	-2.338468
0 days 00:00:12.250000	-2.119935
0 days 00:00:12.260000	-2.026997
0 days 00:00:12.270000	-1.900882
0 days 00:00:12.280000	-1.70192
0 days 00:00:12.290000	-1.558936
0 days 00:00:12.300000	-1.4048690000000001
0 days 00:00:12.310000	-1.293783
0 days 00:00:12.320000	-1.220334
0 days 00:00:12.330000	-1.1239860000000002
0 days 00:00:12.340000	-1.0733540000000001
0 days 00:00:12.350000	-1.055624
0 days 00:00:12.360000	-1.012586
0 days 00:00:12.370000	-0.9120010000000001
0 days 00:00:12.380000	-0.9350639999999999
0 days 00:00:12.390000	-1.00977
0 days 00:00:12.400000	-1.0762260000000001
0 days 00:00:12.410000	-1.16565
0 days 00:00:12.420000	-1.322193
0 days 00:00:12.430000	-1.136528
0 days 00:00:12.440000	-0.777395
0 days 00:00:12.450000	-0.543716
0 days 00:00:12.460000	-0.355232
0 days 00:00:12.470000	0.003665
0 days 00:00:12.480000	0.07105399999999999
0 days 00:00:12.490000	0.066393
0 days 00:00:12.500000	-0.0257
0 days 00:00:12.510000	-0.115316
0 days 00:00:12.520000	-0.170782
0 days 00:00:12.530000	-0.209853
0 days 00:00:12.540000	-0.219663
0 days 00:00:12.550000	-0.196986
0 days 00:00:12.560000	-0.177475
0 days 00:00:12.570000	-0.158719
0 days 00:00:12.580000	-0.14122
0 days 00:00:12.590000	-0.11356
0 days 00:00:12.600000	-0.09716799999999999
0 days 00:00:12.610000	-0.10331400000000002
0 days 00:00:12.620000	-0.112615
0 days 00:00:12.630000	-0.12005899999999999
0 days 00:00:12.640000	-0.11452899999999999
0 days 00:00:12.650000	-0.095386
0 days 00:00:12.660000	-0.096688
0 days 00:00:12.670000	-0.088795
0 days 00:00:12.680000	-0.06440599999999999
0 days 00:00:12.690000	-0.042071
0 days 00:00:12.700000	-0.01591
0 days 00:00:12.710000	0.009408
0 days 00:00:12.720000	0.047901
0 days 00:00:12.730000	0.073135
0 days 00:00:12.740000	0.10944300000000001
0 days 00:00:12.750000	0.136773
0 days 00:00:12.760000	0.142517
0 days 00:00:12.770000	0.128003
0 days 00:00:12.780000	0.076473
0 days 00:00:12.790000	0.044043
0 days 00:00:12.800000	0.033464
0 days 00:00:12.810000	0.015011000000000002
0 days 00:00:12.820000	-0.005002
0 days 00:00:12.830000	-0.026764
0 days 00:00:12.840000	-0.041864
0 days 00:00:12.850000	-0.055992999999999994
0 days 00:00:12.860000	-0.072662
0 days 00:00:12.870000	-0.082133
0 days 00:00:12.880000	-0.109419
0 days 00:00:12.890000	-0.155855
0 days 00:00:12.900000	-0.209102
0 days 00:00:12.910000	-0.263346
0 days 00:00:12.920000	-0.32459299999999996
0 days 00:00:12.930000	-0.404457
0 days 00:00:12.940000	-0.487076
0 days 00:00:12.950000	-0.587695
0 days 00:00:12.960000	-0.712518
0 days 00:00:12.970000	-0.850867
0 days 00:00:12.980000	-1.029542
0 days 00:00:12.990000	-1.2255040000000001
0 days 00:00:13	-1.436533
0 days 00:00:13.010000	-1.650051
0 days 00:00:13.020000	-1.8692229999999999
0 days 00:00:13.030000	-2.1109419999999997
0 days 00:00:13.040000	-2.401523
0 days 00:00:13.050000	-2.690371
0 days 00:00:13.060000	-3.013878
0 days 00:00:13.070000	-3.324755
0 days 00:00:13.080000	-3.6657019999999996
0 days 00:00:13.090000	-4.002987999999999
0 days 00:00:13.100000	-4.360904
0 days 00:00:13.110000	-4.751779
0 days 00:00:13.120000	-5.130089
0 days 00:00:13.130000	-5.532465
0 days 00:00:13.140000	-6.065786
0 days 00:00:13.150000	-6.679406
0 days 00:00:13.160000	-7.036232000000001
0 days 00:00:13.170000	-7.072462
0 days 00:00:13.180000	-6.731002
0 days 00:00:13.190000	-6.301096
0 days 00:00:13.200000	-5.925176
0 days 00:00:13.210000	-5.5511099999999995
0 days 00:00:13.220000	-5.004353
0 days 00:00:13.230000	-4.308269999999999
0 days 00:00:13.240000	-3.740479
0 days 00:00:13.250000	-2.9349979999999998
0 days 00:00:13.260000	-1.291657
0 days 00:00:13.270000	0.898684
0 days 00:00:13.280000	2.392876
0 days 00:00:13.290000	2.786051
0 days 00:00:13.300000	2.8128439999999997
0 days 00:00:13.310000	2.787732
0 days 00:00:13.320000	2.799382
0 days 00:00:13.330000	2.9165919999999996
0 days 00:00:13.340000	3.17582
0 days 00:00:13.350000	3.5413089999999996
0 days 00:00:13.360000	3.9111629999999997
0 days 00:00:13.370000	4.263239
0 days 00:00:13.380000	4.570851
0 days 00:00:13.390000	4.8233559999999995
0 days 00:00:13.400000	5.027642
0 days 00:00:13.410000	5.105334
0 days 00:00:13.420000	5.114685
0 days 00:00:13.430000	5.125176000000001
0 days 00:00:13.440000	5.076127
0 days 00:00:13.450000	4.993943
0 days 00:00:13.460000	4.9148309999999995
0 days 00:00:13.470000	4.894617
0 days 00:00:13.480000	4.774535
0 days 00:00:13.490000	4.613313
0 days 00:00:13.500000	4.506245
0 days 00:00:13.510000	4.342837
0 days 00:00:13.520000	4.105476
0 days 00:00:13.530000	3.81249
0 days 00:00:13.540000	3.61515
0 days 00:00:13.550000	3.579532
0 days 00:00:13.560000	3.642526
0 days 00:00:13.570000	3.7593400000000003
0 days 00:00:13.580000	3.8692260000000003
0 days 00:00:13.590000	3.8726809999999996
0 days 00:00:13.600000	3.8127839999999997
0 days 00:00:13.610000	3.746868
0 days 00:00:13.620000	3.68595
0 days 00:00:13.630000	3.589317
0 days 00:00:13.640000	3.458076
0 days 00:00:13.650000	3.31621
0 days 00:00:13.660000	3.163091
0 days 00:00:13.670000	3.0091240000000004
0 days 00:00:13.680000	2.807243
0 days 00:00:13.690000	2.57123
0 days 00:00:13.700000	2.305299
0 days 00:00:13.710000	2.046759
0 days 00:00:13.720000	1.804143
0 days 00:00:13.730000	1.56548
0 days 00:00:13.740000	1.276161
0 days 00:00:13.750000	1.0131059999999998
0 days 00:00:13.760000	0.799439
0 days 00:00:13.770000	0.539626
0 days 00:00:13.780000	0.24716300000000002
0 days 00:00:13.790000	-0.027499000000000003
0 days 00:00:13.800000	-0.24760500000000002
0 days 00:00:13.810000	-0.439766
0 days 00:00:13.820000	-0.625428
0 days 00:00:13.830000	-0.7726810000000001
0 days 00:00:13.840000	-0.8562690000000001
0 days 00:00:13.850000	-0.963569
0 days 00:00:13.860000	-1.130033
0 days 00:00:13.870000	-1.0276020000000001
0 days 00:00:13.880000	-0.895912
0 days 00:00:13.890000	-1.0977780000000001
0 days 00:00:13.900000	-2.423582
0 days 00:00:13.910000	-2.970447
0 days 00:00:13.920000	-2.902257
0 days 00:00:13.930000	-3.113997
0 days 00:00:13.940000	-3.0127759999999997
0 days 00:00:13.950000	-2.346109
0 days 00:00:13.960000	-2.2679810000000002
0 days 00:00:13.970000	-2.2544419999999996
0 days 00:00:13.980000	-2.09612
0 days 00:00:13.990000	-2.053798
0 days 00:00:14	-1.946675
0 days 00:00:14.010000	-1.75925
0 days 00:00:14.020000	-1.605987
0 days 00:00:14.030000	-1.506132
0 days 00:00:14.040000	-1.4516950000000002
0 days 00:00:14.050000	-1.45756
0 days 00:00:14.060000	-1.485269
0 days 00:00:14.070000	-1.541858
0 days 00:00:14.080000	-1.660207
0 days 00:00:14.090000	-1.129968
0 days 00:00:14.100000	-0.9596180000000001
0 days 00:00:14.110000	-1.024269
0 days 00:00:14.120000	-0.8779520000000001
0 days 00:00:14.130000	-0.874503
0 days 00:00:14.140000	-0.768034
0 days 00:00:14.150000	-0.38416
0 days 00:00:14.160000	-0.14533800000000002
0 days 00:00:14.170000	0.057884000000000005
0 days 00:00:14.180000	0.039017
0 days 00:00:14.190000	-0.023358
0 days 00:00:14.200000	-0.060962
0 days 00:00:14.210000	-0.07641
0 days 00:00:14.220000	-0.084139
0 days 00:00:14.230000	-0.086675
0 days 00:00:14.240000	-0.08254
0 days 00:00:14.250000	-0.101934
0 days 00:00:14.260000	-0.104549
0 days 00:00:14.270000	-0.084485
0 days 00:00:14.280000	-0.027923000000000003
0 days 00:00:14.290000	0.040978
0 days 00:00:14.300000	0.097152
0 days 00:00:14.310000	0.145851
0 days 00:00:14.320000	0.168284
0 days 00:00:14.330000	0.157141
0 days 00:00:14.340000	0.11556300000000001
0 days 00:00:14.350000	0.085066
0 days 00:00:14.360000	0.06462899999999999
0 days 00:00:14.370000	0.04224
0 days 00:00:14.380000	0.028485000000000003
0 days 00:00:14.390000	0.013424
0 days 00:00:14.400000	0.002146
0 days 00:00:14.410000	-0.006828
0 days 00:00:14.420000	-0.014671
0 days 00:00:14.430000	-0.012501
0 days 00:00:14.440000	0.007012999999999999
0 days 00:00:14.450000	0.014698
0 days 00:00:14.460000	0.022126
0 days 00:00:14.470000	0.015526
0 days 00:00:14.480000	-0.02205
0 days 00:00:14.490000	-0.057204
0 days 00:00:14.500000	-0.07756
0 days 00:00:14.510000	-0.10020599999999999
0 days 00:00:14.520000	-0.110463
0 days 00:00:14.530000	-0.11844500000000001
0 days 00:00:14.540000	-0.122651
0 days 00:00:14.550000	-0.12765
0 days 00:00:14.560000	-0.138494
0 days 00:00:14.570000	-0.137461
0 days 00:00:14.580000	-0.13097
0 days 00:00:14.590000	-0.123724
0 days 00:00:14.600000	-0.11987300000000001
0 days 00:00:14.610000	-0.12420999999999999
0 days 00:00:14.620000	-0.131889
0 days 00:00:14.630000	-0.134348
0 days 00:00:14.640000	-0.14439200000000002
0 days 00:00:14.650000	-0.150642
0 days 00:00:14.660000	-0.152402
0 days 00:00:14.670000	-0.161081
0 days 00:00:14.680000	-0.183379
0 days 00:00:14.690000	-0.234364
0 days 00:00:14.700000	-0.284507
0 days 00:00:14.710000	-0.32577
0 days 00:00:14.720000	-0.383077
0 days 00:00:14.730000	-0.458509
0 days 00:00:14.740000	-0.560473
0 days 00:00:14.750000	-0.6728970000000001
0 days 00:00:14.760000	-0.795868
0 days 00:00:14.770000	-0.9330069999999999
0 days 00:00:14.780000	-1.0792389999999998
0 days 00:00:14.790000	-1.2502010000000001
0 days 00:00:14.800000	-1.45626
0 days 00:00:14.810000	-1.7074619999999998
0 days 00:00:14.820000	-1.956306
0 days 00:00:14.830000	-2.2244639999999998
0 days 00:00:14.840000	-2.470743
0 days 00:00:14.850000	-2.720715
0 days 00:00:14.860000	-2.970328
0 days 00:00:14.870000	-3.203872
0 days 00:00:14.880000	-3.4810199999999996
0 days 00:00:14.890000	-3.770404
0 days 00:00:14.900000	-4.088468
0 days 00:00:14.910000	-4.384842
0 days 00:00:14.920000	-4.704346
0 days 00:00:14.930000	-5.020897
0 days 00:00:14.940000	-5.249446
0 days 00:00:14.950000	-5.482781
0 days 00:00:14.960000	-5.568599
0 days 00:00:14.970000	-5.5875900000000005
0 days 00:00:14.980000	-5.506711
0 days 00:00:14.990000	-5.409428
0 days 00:00:15	-5.308339
0 days 00:00:15.010000	-5.16709
0 days 00:00:15.020000	-4.979563
0 days 00:00:15.030000	-4.6417779999999995
0 days 00:00:15.040000	-4.176037
0 days 00:00:15.050000	-3.606129
0 days 00:00:15.060000	-2.784175
0 days 00:00:15.070000	-1.7088740000000002
