# Supplementary material for: A topological data analysis-based method for gait signals with an application to the study of multiple sclerosis
Source: PLoS One. 2022 May 13;17(5):e0268475. doi: 10.1371/journal.pone.0268475 (PMC9106173; doi:10.1371/journal.pone.0268475)
Supplement: S1 Data — (ZIP) [file pone.0268475.s005.zip › PlosOneData/Pathological_subjects/MS_236]

	Gyr_Y
0 days 00:00:13.990000	-2.717633
0 days 00:00:14	-3.147602
0 days 00:00:14.010000	-2.264096
0 days 00:00:14.020000	-3.736358
0 days 00:00:14.030000	-4.734356
0 days 00:00:14.040000	-4.105703
0 days 00:00:14.050000	-3.171533
0 days 00:00:14.060000	-2.91414
0 days 00:00:14.070000	-2.476495
0 days 00:00:14.080000	-1.8299400000000001
0 days 00:00:14.090000	-1.39555
0 days 00:00:14.100000	-1.179543
0 days 00:00:14.110000	-0.9663860000000001
0 days 00:00:14.120000	-0.763918
0 days 00:00:14.130000	-0.558454
0 days 00:00:14.140000	-0.320721
0 days 00:00:14.150000	-0.152158
0 days 00:00:14.160000	-0.081598
0 days 00:00:14.170000	-0.031742
0 days 00:00:14.180000	-0.011626000000000001
0 days 00:00:14.190000	-0.021899000000000002
0 days 00:00:14.200000	-0.015102
0 days 00:00:14.210000	-0.0089
0 days 00:00:14.220000	-0.016276
0 days 00:00:14.230000	-0.024529
0 days 00:00:14.240000	-0.044771
0 days 00:00:14.250000	-0.048842
0 days 00:00:14.260000	-0.068052
0 days 00:00:14.270000	-0.113549
0 days 00:00:14.280000	-0.122029
0 days 00:00:14.290000	-0.123235
0 days 00:00:14.300000	-0.14618399999999998
0 days 00:00:14.310000	-0.173651
0 days 00:00:14.320000	-0.19034500000000001
0 days 00:00:14.330000	-0.233706
0 days 00:00:14.340000	-0.26210100000000003
0 days 00:00:14.350000	-0.27925500000000003
0 days 00:00:14.360000	-0.301521
0 days 00:00:14.370000	-0.31899
0 days 00:00:14.380000	-0.307628
0 days 00:00:14.390000	-0.309633
0 days 00:00:14.400000	-0.346144
0 days 00:00:14.410000	-0.389829
0 days 00:00:14.420000	-0.425922
0 days 00:00:14.430000	-0.33169299999999996
0 days 00:00:14.440000	-0.286611
0 days 00:00:14.450000	-0.26123
0 days 00:00:14.460000	-0.25350300000000003
0 days 00:00:14.470000	-0.254886
0 days 00:00:14.480000	-0.299521
0 days 00:00:14.490000	-0.364634
0 days 00:00:14.500000	-0.461395
0 days 00:00:14.510000	-0.595494
0 days 00:00:14.520000	-0.783702
0 days 00:00:14.530000	-1.0587030000000002
0 days 00:00:14.540000	-1.36461
0 days 00:00:14.550000	-1.6849419999999997
0 days 00:00:14.560000	-2.039159
0 days 00:00:14.570000	-2.411773
0 days 00:00:14.580000	-2.797485
0 days 00:00:14.590000	-3.2136270000000002
0 days 00:00:14.600000	-3.678185
0 days 00:00:14.610000	-4.12487
0 days 00:00:14.620000	-4.666405
0 days 00:00:14.630000	-5.253904
0 days 00:00:14.640000	-6.0043809999999995
0 days 00:00:14.650000	-6.912939999999999
0 days 00:00:14.660000	-7.815927
0 days 00:00:14.670000	-8.529729
0 days 00:00:14.680000	-9.062365
0 days 00:00:14.690000	-9.467564999999999
0 days 00:00:14.700000	-9.491743
0 days 00:00:14.710000	-8.647059
0 days 00:00:14.720000	-7.712395
0 days 00:00:14.730000	-5.916606
0 days 00:00:14.740000	-5.474032
0 days 00:00:14.750000	-4.155257
0 days 00:00:14.760000	0.166374
0 days 00:00:14.770000	1.895125
0 days 00:00:14.780000	1.7831849999999998
0 days 00:00:14.790000	1.4076469999999999
0 days 00:00:14.800000	1.349284
0 days 00:00:14.810000	1.7458810000000002
0 days 00:00:14.820000	2.2704470000000003
0 days 00:00:14.830000	2.9285919999999996
0 days 00:00:14.840000	3.7256660000000004
0 days 00:00:14.850000	4.445062
0 days 00:00:14.860000	4.9331879999999995
0 days 00:00:14.870000	5.2124
0 days 00:00:14.880000	5.443804
0 days 00:00:14.890000	5.7046410000000005
0 days 00:00:14.900000	5.999566000000001
0 days 00:00:14.910000	6.2790349999999995
0 days 00:00:14.920000	6.466692
0 days 00:00:14.930000	6.504019
0 days 00:00:14.940000	6.406951
0 days 00:00:14.950000	6.251841000000001
0 days 00:00:14.960000	6.1385760000000005
0 days 00:00:14.970000	6.103927
0 days 00:00:14.980000	6.095363
0 days 00:00:14.990000	6.050244
0 days 00:00:15	5.965194
0 days 00:00:15.010000	5.925725
0 days 00:00:15.020000	6.011472
0 days 00:00:15.030000	6.138863
0 days 00:00:15.040000	6.179296
0 days 00:00:15.050000	5.9317150000000005
0 days 00:00:15.060000	5.467797
0 days 00:00:15.070000	5.020971
0 days 00:00:15.080000	4.7602400000000005
0 days 00:00:15.090000	4.890251999999999
0 days 00:00:15.100000	4.4264660000000005
0 days 00:00:15.110000	3.107345
0 days 00:00:15.120000	1.1313030000000002
0 days 00:00:15.130000	-1.205408
0 days 00:00:15.140000	-2.493709
0 days 00:00:15.150000	-4.284875
0 days 00:00:15.160000	-3.437849
0 days 00:00:15.170000	-3.602682
0 days 00:00:15.180000	-5.098175
0 days 00:00:15.190000	-4.876863
0 days 00:00:15.200000	-3.6110029999999997
0 days 00:00:15.210000	-2.981378
0 days 00:00:15.220000	-2.5220990000000003
0 days 00:00:15.230000	-1.9261
0 days 00:00:15.240000	-1.5119120000000001
0 days 00:00:15.250000	-1.161339
0 days 00:00:15.260000	-0.842656
0 days 00:00:15.270000	-0.42185200000000006
0 days 00:00:15.280000	-0.328702
0 days 00:00:15.290000	-0.143673
0 days 00:00:15.300000	-0.061261
0 days 00:00:15.310000	-0.015401
0 days 00:00:15.320000	0.013793999999999999
0 days 00:00:15.330000	0.003453
0 days 00:00:15.340000	-0.025313
0 days 00:00:15.350000	-0.063861
0 days 00:00:15.360000	-0.094855
0 days 00:00:15.370000	-0.089401
0 days 00:00:15.380000	-0.090214
0 days 00:00:15.390000	-0.081565
0 days 00:00:15.400000	-0.07698300000000001
0 days 00:00:15.410000	-0.08384
0 days 00:00:15.420000	-0.07081699999999999
0 days 00:00:15.430000	-0.06286599999999999
0 days 00:00:15.440000	-0.07879
0 days 00:00:15.450000	-0.076899
0 days 00:00:15.460000	-0.078828
0 days 00:00:15.470000	-0.076034
0 days 00:00:15.480000	-0.092921
0 days 00:00:15.490000	-0.098874
0 days 00:00:15.500000	-0.12064100000000001
0 days 00:00:15.510000	-0.154558
0 days 00:00:15.520000	-0.184273
0 days 00:00:15.530000	-0.224687
0 days 00:00:15.540000	-0.26582100000000003
0 days 00:00:15.550000	-0.300023
0 days 00:00:15.560000	-0.32741
0 days 00:00:15.570000	-0.3542
0 days 00:00:15.580000	-0.381696
0 days 00:00:15.590000	-0.414709
0 days 00:00:15.600000	-0.458246
0 days 00:00:15.610000	-0.517874
0 days 00:00:15.620000	-0.6225569999999999
0 days 00:00:15.630000	-0.7471399999999999
0 days 00:00:15.640000	-0.890459
0 days 00:00:15.650000	-1.0589540000000002
0 days 00:00:15.660000	-1.246752
0 days 00:00:15.670000	-1.471152
0 days 00:00:15.680000	-1.713075
0 days 00:00:15.690000	-1.981509
0 days 00:00:15.700000	-2.269028
0 days 00:00:15.710000	-2.5998099999999997
0 days 00:00:15.720000	-2.943675
0 days 00:00:15.730000	-3.3499769999999995
0 days 00:00:15.740000	-3.780783
0 days 00:00:15.750000	-4.247917
0 days 00:00:15.760000	-4.748435
0 days 00:00:15.770000	-5.404045
0 days 00:00:15.780000	-6.238196
0 days 00:00:15.790000	-7.222572
0 days 00:00:15.800000	-8.281119
0 days 00:00:15.810000	-9.17172
0 days 00:00:15.820000	-9.63386
0 days 00:00:15.830000	-9.461335
0 days 00:00:15.840000	-8.776453
0 days 00:00:15.850000	-7.551889
0 days 00:00:15.860000	-5.517638
0 days 00:00:15.870000	-5.0625
0 days 00:00:15.880000	-2.4821009999999997
0 days 00:00:15.890000	0.862684
0 days 00:00:15.900000	1.079046
0 days 00:00:15.910000	0.535829
0 days 00:00:15.920000	0.35770799999999997
0 days 00:00:15.930000	0.694753
0 days 00:00:15.940000	1.250895
0 days 00:00:15.950000	1.8885189999999998
0 days 00:00:15.960000	2.515105
0 days 00:00:15.970000	3.067604
0 days 00:00:15.980000	3.5509230000000005
0 days 00:00:15.990000	3.954629
0 days 00:00:16	4.260489
0 days 00:00:16.010000	4.487856
0 days 00:00:16.020000	4.675798
0 days 00:00:16.030000	4.83202
0 days 00:00:16.040000	4.921837
0 days 00:00:16.050000	4.927666
0 days 00:00:16.060000	4.848753
0 days 00:00:16.070000	4.795592
0 days 00:00:16.080000	4.83144
0 days 00:00:16.090000	4.969944
0 days 00:00:16.100000	5.200632
0 days 00:00:16.110000	5.47763
0 days 00:00:16.120000	5.766381
0 days 00:00:16.130000	6.008293
0 days 00:00:16.140000	6.174771
0 days 00:00:16.150000	6.306525
0 days 00:00:16.160000	6.406474
0 days 00:00:16.170000	6.487812
0 days 00:00:16.180000	6.53525
0 days 00:00:16.190000	6.512383
0 days 00:00:16.200000	6.441117
0 days 00:00:16.210000	6.210101
0 days 00:00:16.220000	5.8886199999999995
0 days 00:00:16.230000	5.607252
0 days 00:00:16.240000	5.195387
0 days 00:00:16.250000	4.593368
0 days 00:00:16.260000	3.6810699999999996
0 days 00:00:16.270000	2.042641
0 days 00:00:16.280000	-0.378688
0 days 00:00:16.290000	-2.554666
0 days 00:00:16.300000	-3.4884690000000003
0 days 00:00:16.310000	-4.078531
0 days 00:00:16.320000	-1.888109
0 days 00:00:16.330000	-3.4074980000000004
0 days 00:00:16.340000	-4.9201440000000005
0 days 00:00:16.350000	-4.40338
0 days 00:00:16.360000	-3.5285050000000004
0 days 00:00:16.370000	-3.399314
0 days 00:00:16.380000	-2.854565
0 days 00:00:16.390000	-2.144822
0 days 00:00:16.400000	-1.640234
0 days 00:00:16.410000	-1.2273690000000002
0 days 00:00:16.420000	-0.9388719999999999
0 days 00:00:16.430000	-0.673333
0 days 00:00:16.440000	-0.43870699999999996
0 days 00:00:16.450000	-0.272735
0 days 00:00:16.460000	-0.158952
0 days 00:00:16.470000	-0.110547
0 days 00:00:16.480000	-0.071897
0 days 00:00:16.490000	-0.07862899999999999
0 days 00:00:16.500000	-0.101655
0 days 00:00:16.510000	-0.1431
0 days 00:00:16.520000	-0.177538
0 days 00:00:16.530000	-0.21090100000000003
0 days 00:00:16.540000	-0.241842
0 days 00:00:16.550000	-0.258089
0 days 00:00:16.560000	-0.25303400000000004
0 days 00:00:16.570000	-0.240308
0 days 00:00:16.580000	-0.21009299999999997
0 days 00:00:16.590000	-0.182584
0 days 00:00:16.600000	-0.162393
0 days 00:00:16.610000	-0.15396300000000002
0 days 00:00:16.620000	-0.146288
0 days 00:00:16.630000	-0.13187100000000002
0 days 00:00:16.640000	-0.127698
0 days 00:00:16.650000	-0.15146400000000002
0 days 00:00:16.660000	-0.1658
0 days 00:00:16.670000	-0.17890599999999998
0 days 00:00:16.680000	-0.189663
0 days 00:00:16.690000	-0.206996
0 days 00:00:16.700000	-0.21810700000000002
0 days 00:00:16.710000	-0.21825799999999998
0 days 00:00:16.720000	-0.22064899999999998
0 days 00:00:16.730000	-0.22247199999999998
0 days 00:00:16.740000	-0.23433
0 days 00:00:16.750000	-0.242275
0 days 00:00:16.760000	-0.261585
0 days 00:00:16.770000	-0.28538
0 days 00:00:16.780000	-0.32305300000000003
0 days 00:00:16.790000	-0.37503600000000004
0 days 00:00:16.800000	-0.43800500000000003
0 days 00:00:16.810000	-0.523246
0 days 00:00:16.820000	-0.615626
0 days 00:00:16.830000	-0.750514
0 days 00:00:16.840000	-0.9064979999999999
0 days 00:00:16.850000	-1.071104
0 days 00:00:16.860000	-1.267774
0 days 00:00:16.870000	-1.499986
0 days 00:00:16.880000	-1.7700779999999998
0 days 00:00:16.890000	-2.048833
0 days 00:00:16.900000	-2.33977
0 days 00:00:16.910000	-2.6560580000000003
0 days 00:00:16.920000	-3.023587
0 days 00:00:16.930000	-3.457645
0 days 00:00:16.940000	-3.9711309999999997
0 days 00:00:16.950000	-4.6078790000000005
0 days 00:00:16.960000	-5.281339
0 days 00:00:16.970000	-6.012775
0 days 00:00:16.980000	-6.740066000000001
0 days 00:00:16.990000	-7.487952000000001
0 days 00:00:17	-8.064651
0 days 00:00:17.010000	-8.442699000000001
0 days 00:00:17.020000	-8.506211
0 days 00:00:17.030000	-8.257342
0 days 00:00:17.040000	-7.098584
0 days 00:00:17.050000	-6.382263
0 days 00:00:17.060000	-5.085864
0 days 00:00:17.070000	-4.388616000000001
