# Supplementary material for: A topological data analysis-based method for gait signals with an application to the study of multiple sclerosis
Source: PLoS One. 2022 May 13;17(5):e0268475. doi: 10.1371/journal.pone.0268475 (PMC9106173; doi:10.1371/journal.pone.0268475)
Supplement: S1 Data — (ZIP) [file pone.0268475.s005.zip › PlosOneData/Pathological_subjects/MS_90]

	Gyr_Y
0 days 00:00:05.870000	-0.052936000000000004
0 days 00:00:05.880000	-1.309009
0 days 00:00:05.890000	-2.993547
0 days 00:00:05.900000	-2.1805380000000003
0 days 00:00:05.910000	-2.3339220000000003
0 days 00:00:05.920000	-2.806079
0 days 00:00:05.930000	-2.3231040000000003
0 days 00:00:05.940000	-1.783926
0 days 00:00:05.950000	-1.5315219999999998
0 days 00:00:05.960000	-1.349591
0 days 00:00:05.970000	-1.209703
0 days 00:00:05.980000	-1.260477
0 days 00:00:05.990000	-1.406957
0 days 00:00:06	-1.4587620000000001
0 days 00:00:06.010000	-1.320233
0 days 00:00:06.020000	-1.051747
0 days 00:00:06.030000	-0.849334
0 days 00:00:06.040000	-0.717784
0 days 00:00:06.050000	-0.56319
0 days 00:00:06.060000	-0.499645
0 days 00:00:06.070000	-0.183738
0 days 00:00:06.080000	0.003068
0 days 00:00:06.090000	0.073038
0 days 00:00:06.100000	0.146209
0 days 00:00:06.110000	0.130899
0 days 00:00:06.120000	0.104282
0 days 00:00:06.130000	0.10509
0 days 00:00:06.140000	0.050658
0 days 00:00:06.150000	0.041624
0 days 00:00:06.160000	0.039345
0 days 00:00:06.170000	0.025456
0 days 00:00:06.180000	0.024963
0 days 00:00:06.190000	0.019802
0 days 00:00:06.200000	0.0030440000000000003
0 days 00:00:06.210000	-0.007745999999999999
0 days 00:00:06.220000	-0.010879999999999999
0 days 00:00:06.230000	-0.010459999999999999
0 days 00:00:06.240000	-0.014112999999999999
0 days 00:00:06.250000	-0.018076
0 days 00:00:06.260000	-0.029322000000000004
0 days 00:00:06.270000	-0.045948
0 days 00:00:06.280000	-0.048791
0 days 00:00:06.290000	-0.04848
0 days 00:00:06.300000	-0.050899
0 days 00:00:06.310000	-0.046562
0 days 00:00:06.320000	-0.045777
0 days 00:00:06.330000	-0.043739
0 days 00:00:06.340000	-0.050622
0 days 00:00:06.350000	-0.046544
0 days 00:00:06.360000	-0.059925
0 days 00:00:06.370000	-0.070867
0 days 00:00:06.380000	-0.08190399999999999
0 days 00:00:06.390000	-0.099512
0 days 00:00:06.400000	-0.113551
0 days 00:00:06.410000	-0.125719
0 days 00:00:06.420000	-0.148824
0 days 00:00:06.430000	-0.173271
0 days 00:00:06.440000	-0.20094800000000002
0 days 00:00:06.450000	-0.216338
0 days 00:00:06.460000	-0.244815
0 days 00:00:06.470000	-0.269072
0 days 00:00:06.480000	-0.299037
0 days 00:00:06.490000	-0.344159
0 days 00:00:06.500000	-0.41954600000000003
0 days 00:00:06.510000	-0.539265
0 days 00:00:06.520000	-0.687807
0 days 00:00:06.530000	-0.81585
0 days 00:00:06.540000	-0.945801
0 days 00:00:06.550000	-1.077682
0 days 00:00:06.560000	-1.214089
0 days 00:00:06.570000	-1.353801
0 days 00:00:06.580000	-1.495068
0 days 00:00:06.590000	-1.653825
0 days 00:00:06.600000	-1.808788
0 days 00:00:06.610000	-1.9628310000000002
0 days 00:00:06.620000	-2.130161
0 days 00:00:06.630000	-2.3158369999999997
0 days 00:00:06.640000	-2.505702
0 days 00:00:06.650000	-2.703723
0 days 00:00:06.660000	-2.950752
0 days 00:00:06.670000	-3.2802849999999997
0 days 00:00:06.680000	-3.6901300000000004
0 days 00:00:06.690000	-4.205319
0 days 00:00:06.700000	-4.749292
0 days 00:00:06.710000	-5.393634
0 days 00:00:06.720000	-6.133935
0 days 00:00:06.730000	-6.730963
0 days 00:00:06.740000	-7.216997
0 days 00:00:06.750000	-7.595899
0 days 00:00:06.760000	-7.721260000000001
0 days 00:00:06.770000	-7.9101550000000005
0 days 00:00:06.780000	-7.903064
0 days 00:00:06.790000	-7.576657000000001
0 days 00:00:06.800000	-7.074356
0 days 00:00:06.810000	-6.3002769999999995
0 days 00:00:06.820000	-5.267772
0 days 00:00:06.830000	-3.617919
0 days 00:00:06.840000	-1.36382
0 days 00:00:06.850000	1.564578
0 days 00:00:06.860000	3.37839
0 days 00:00:06.870000	4.032013
0 days 00:00:06.880000	4.358969999999999
0 days 00:00:06.890000	4.545184
0 days 00:00:06.900000	4.659513
0 days 00:00:06.910000	4.758546
0 days 00:00:06.920000	4.9916529999999995
0 days 00:00:06.930000	5.240725
0 days 00:00:06.940000	5.4123220000000005
0 days 00:00:06.950000	5.456721
0 days 00:00:06.960000	5.418689
0 days 00:00:06.970000	5.366541000000001
0 days 00:00:06.980000	5.298651
0 days 00:00:06.990000	5.175117
0 days 00:00:07	5.021658
0 days 00:00:07.010000	4.904758
0 days 00:00:07.020000	4.87789
0 days 00:00:07.030000	4.924345
0 days 00:00:07.040000	4.974296
0 days 00:00:07.050000	4.957806
0 days 00:00:07.060000	4.848008999999999
0 days 00:00:07.070000	4.661332
0 days 00:00:07.080000	4.424537
0 days 00:00:07.090000	4.197407
0 days 00:00:07.100000	4.025393
0 days 00:00:07.110000	3.901511
0 days 00:00:07.120000	3.83121
0 days 00:00:07.130000	3.8781309999999998
0 days 00:00:07.140000	3.9805620000000004
0 days 00:00:07.150000	4.423483
0 days 00:00:07.160000	5.228192
0 days 00:00:07.170000	5.906735
0 days 00:00:07.180000	5.9830879999999995
0 days 00:00:07.190000	5.346426999999999
0 days 00:00:07.200000	4.249313
0 days 00:00:07.210000	3.037004
0 days 00:00:07.220000	2.138886
0 days 00:00:07.230000	1.6221299999999998
0 days 00:00:07.240000	1.090179
0 days 00:00:07.250000	-0.574887
0 days 00:00:07.260000	-3.157587
0 days 00:00:07.270000	-5.627662
0 days 00:00:07.280000	-3.861599
0 days 00:00:07.290000	-3.816355
0 days 00:00:07.300000	-3.927507
0 days 00:00:07.310000	-3.20452
0 days 00:00:07.320000	-2.7437400000000003
0 days 00:00:07.330000	-2.458976
0 days 00:00:07.340000	-2.266505
0 days 00:00:07.350000	-2.336357
0 days 00:00:07.360000	-2.233895
0 days 00:00:07.370000	-1.8266310000000001
0 days 00:00:07.380000	-1.644729
0 days 00:00:07.390000	-1.028934
0 days 00:00:07.400000	-0.285721
0 days 00:00:07.410000	-0.266308
0 days 00:00:07.420000	-0.187244
0 days 00:00:07.430000	-0.12193
0 days 00:00:07.440000	-0.099641
0 days 00:00:07.450000	-0.07205700000000001
0 days 00:00:07.460000	-0.051264
0 days 00:00:07.470000	-0.045492000000000005
0 days 00:00:07.480000	-0.023668
0 days 00:00:07.490000	-0.03531
0 days 00:00:07.500000	-0.077693
0 days 00:00:07.510000	-0.179927
0 days 00:00:07.520000	-0.299441
0 days 00:00:07.530000	-0.390022
0 days 00:00:07.540000	-0.383013
0 days 00:00:07.550000	-0.247858
0 days 00:00:07.560000	-0.086846
0 days 00:00:07.570000	0.07885299999999999
0 days 00:00:07.580000	0.23749699999999999
0 days 00:00:07.590000	0.30496999999999996
0 days 00:00:07.600000	0.328475
0 days 00:00:07.610000	0.250118
0 days 00:00:07.620000	0.178387
0 days 00:00:07.630000	0.119744
0 days 00:00:07.640000	0.055164
0 days 00:00:07.650000	-0.0039030000000000002
0 days 00:00:07.660000	-0.046349
0 days 00:00:07.670000	-0.079088
0 days 00:00:07.680000	-0.10591199999999999
0 days 00:00:07.690000	-0.12673
0 days 00:00:07.700000	-0.139246
0 days 00:00:07.710000	-0.16109600000000002
0 days 00:00:07.720000	-0.19527
0 days 00:00:07.730000	-0.222241
0 days 00:00:07.740000	-0.255788
0 days 00:00:07.750000	-0.29540700000000003
0 days 00:00:07.760000	-0.375512
0 days 00:00:07.770000	-0.484888
0 days 00:00:07.780000	-0.648728
0 days 00:00:07.790000	-0.863031
0 days 00:00:07.800000	-1.0682180000000001
0 days 00:00:07.810000	-1.259586
0 days 00:00:07.820000	-1.4899120000000001
0 days 00:00:07.830000	-1.743481
0 days 00:00:07.840000	-2.048468
0 days 00:00:07.850000	-2.402894
0 days 00:00:07.860000	-2.7961240000000003
0 days 00:00:07.870000	-3.245926
0 days 00:00:07.880000	-3.778082
0 days 00:00:07.890000	-4.327153
0 days 00:00:07.900000	-4.892692
0 days 00:00:07.910000	-5.534617
0 days 00:00:07.920000	-6.314367
0 days 00:00:07.930000	-7.257433
0 days 00:00:07.940000	-8.300614
0 days 00:00:07.950000	-9.182335
0 days 00:00:07.960000	-9.576233
0 days 00:00:07.970000	-9.539964999999999
0 days 00:00:07.980000	-9.295148
0 days 00:00:07.990000	-8.798095
0 days 00:00:08	-7.109457000000001
0 days 00:00:08.010000	-4.251722
0 days 00:00:08.020000	-1.311498
0 days 00:00:08.030000	1.25894
0 days 00:00:08.040000	2.332561
0 days 00:00:08.050000	3.0362259999999996
0 days 00:00:08.060000	3.038029
0 days 00:00:08.070000	3.169775
0 days 00:00:08.080000	3.478452
0 days 00:00:08.090000	3.836703
0 days 00:00:08.100000	4.185718
0 days 00:00:08.110000	4.5045150000000005
0 days 00:00:08.120000	4.700663
0 days 00:00:08.130000	4.794985
0 days 00:00:08.140000	4.827426
0 days 00:00:08.150000	4.844686
0 days 00:00:08.160000	4.8540589999999995
0 days 00:00:08.170000	4.856447
0 days 00:00:08.180000	4.868606
0 days 00:00:08.190000	4.872952
0 days 00:00:08.200000	4.820361
0 days 00:00:08.210000	4.694908
0 days 00:00:08.220000	4.510026
0 days 00:00:08.230000	4.241382
0 days 00:00:08.240000	3.9047099999999997
0 days 00:00:08.250000	3.5656589999999997
0 days 00:00:08.260000	3.4742940000000004
0 days 00:00:08.270000	3.825418
0 days 00:00:08.280000	4.663198
0 days 00:00:08.290000	5.7121830000000005
0 days 00:00:08.300000	6.567847
0 days 00:00:08.310000	7.342519
0 days 00:00:08.320000	7.83409
0 days 00:00:08.330000	7.934653
0 days 00:00:08.340000	7.677318
0 days 00:00:08.350000	6.785926
0 days 00:00:08.360000	5.122121
0 days 00:00:08.370000	3.265164
0 days 00:00:08.380000	1.857762
0 days 00:00:08.390000	1.083359
0 days 00:00:08.400000	0.167727
0 days 00:00:08.410000	-1.05213
0 days 00:00:08.420000	-2.049356
0 days 00:00:08.430000	-5.452634
0 days 00:00:08.440000	1.184741
0 days 00:00:08.450000	-3.008569
0 days 00:00:08.460000	-6.947187
0 days 00:00:08.470000	-4.206252
0 days 00:00:08.480000	-3.1004009999999997
0 days 00:00:08.490000	-3.8836209999999998
0 days 00:00:08.500000	-3.5268550000000003
0 days 00:00:08.510000	-3.001722
0 days 00:00:08.520000	-3.056192
0 days 00:00:08.530000	-3.0875790000000003
0 days 00:00:08.540000	-2.7172810000000003
0 days 00:00:08.550000	-1.797561
0 days 00:00:08.560000	-0.21841100000000002
0 days 00:00:08.570000	-0.216702
0 days 00:00:08.580000	-0.11043399999999999
0 days 00:00:08.590000	-0.049329000000000005
0 days 00:00:08.600000	-0.010989
0 days 00:00:08.610000	-0.003001
0 days 00:00:08.620000	0.0046890000000000005
0 days 00:00:08.630000	0.0063100000000000005
0 days 00:00:08.640000	-0.0041340000000000005
0 days 00:00:08.650000	-0.019497999999999998
0 days 00:00:08.660000	-0.05979500000000001
0 days 00:00:08.670000	-0.087723
0 days 00:00:08.680000	-0.117244
0 days 00:00:08.690000	-0.11441300000000001
0 days 00:00:08.700000	-0.08051799999999999
0 days 00:00:08.710000	-0.042613
0 days 00:00:08.720000	-0.023264
0 days 00:00:08.730000	-0.002204
0 days 00:00:08.740000	-0.023855
0 days 00:00:08.750000	-0.05979500000000001
0 days 00:00:08.760000	-0.079066
0 days 00:00:08.770000	-0.084609
0 days 00:00:08.780000	-0.08276900000000001
0 days 00:00:08.790000	-0.083552
0 days 00:00:08.800000	-0.08770800000000001
0 days 00:00:08.810000	-0.091067
0 days 00:00:08.820000	-0.096622
0 days 00:00:08.830000	-0.112676
0 days 00:00:08.840000	-0.11701199999999999
0 days 00:00:08.850000	-0.13501400000000002
0 days 00:00:08.860000	-0.178457
0 days 00:00:08.870000	-0.214917
0 days 00:00:08.880000	-0.25554899999999997
0 days 00:00:08.890000	-0.295034
0 days 00:00:08.900000	-0.332442
0 days 00:00:08.910000	-0.42407799999999995
0 days 00:00:08.920000	-0.501425
0 days 00:00:08.930000	-0.6890029999999999
0 days 00:00:08.940000	-0.866065
0 days 00:00:08.950000	-1.067699
0 days 00:00:08.960000	-1.301193
0 days 00:00:08.970000	-1.5444200000000001
0 days 00:00:08.980000	-1.8595270000000002
0 days 00:00:08.990000	-2.183193
0 days 00:00:09	-2.589112
0 days 00:00:09.010000	-3.118783
0 days 00:00:09.020000	-3.704767
0 days 00:00:09.030000	-4.258676
0 days 00:00:09.040000	-4.9252400000000005
0 days 00:00:09.050000	-5.790781
0 days 00:00:09.060000	-6.958112
0 days 00:00:09.070000	-8.188746
0 days 00:00:09.080000	-9.182932000000001
0 days 00:00:09.090000	-9.68887
0 days 00:00:09.100000	-9.852497999999999
0 days 00:00:09.110000	-9.794212
0 days 00:00:09.120000	-9.346392
0 days 00:00:09.130000	-7.780747
0 days 00:00:09.140000	-4.998653
0 days 00:00:09.150000	-2.135831
0 days 00:00:09.160000	0.320446
0 days 00:00:09.170000	1.4411530000000001
0 days 00:00:09.180000	2.106415
0 days 00:00:09.190000	2.123899
0 days 00:00:09.200000	2.106906
0 days 00:00:09.210000	2.241254
0 days 00:00:09.220000	2.49608
0 days 00:00:09.230000	2.862221
0 days 00:00:09.240000	3.252522
0 days 00:00:09.250000	3.523468
0 days 00:00:09.260000	3.678731
0 days 00:00:09.270000	3.7439709999999997
0 days 00:00:09.280000	3.7753639999999997
0 days 00:00:09.290000	3.78839
0 days 00:00:09.300000	3.8197300000000003
0 days 00:00:09.310000	3.8604019999999997
0 days 00:00:09.320000	3.931985
0 days 00:00:09.330000	4.0583849999999995
0 days 00:00:09.340000	4.225142
0 days 00:00:09.350000	4.3936470000000005
0 days 00:00:09.360000	4.509454
0 days 00:00:09.370000	4.553858
0 days 00:00:09.380000	4.548612
0 days 00:00:09.390000	4.538314
0 days 00:00:09.400000	4.643533000000001
0 days 00:00:09.410000	4.926081
0 days 00:00:09.420000	5.274685
0 days 00:00:09.430000	5.592809
0 days 00:00:09.440000	5.808719
0 days 00:00:09.450000	5.989289
0 days 00:00:09.460000	6.263047
0 days 00:00:09.470000	6.50189
0 days 00:00:09.480000	6.484042
0 days 00:00:09.490000	6.397049
0 days 00:00:09.500000	5.913952
0 days 00:00:09.510000	4.714601999999999
0 days 00:00:09.520000	3.177264
0 days 00:00:09.530000	2.081587
0 days 00:00:09.540000	1.51033
0 days 00:00:09.550000	1.154418
0 days 00:00:09.560000	0.386956
0 days 00:00:09.570000	-0.901118
0 days 00:00:09.580000	-2.042744
0 days 00:00:09.590000	-2.441277
0 days 00:00:09.600000	-3.9207629999999996
0 days 00:00:09.610000	-1.41537
0 days 00:00:09.620000	-4.427443
0 days 00:00:09.630000	-5.613486
0 days 00:00:09.640000	-3.692786
0 days 00:00:09.650000	-3.197148
0 days 00:00:09.660000	-3.4958370000000003
0 days 00:00:09.670000	-2.848056
0 days 00:00:09.680000	-2.570331
0 days 00:00:09.690000	-2.597872
0 days 00:00:09.700000	-2.38029
0 days 00:00:09.710000	-1.333504
0 days 00:00:09.720000	0.034981
0 days 00:00:09.730000	-0.167434
0 days 00:00:09.740000	-0.03778
0 days 00:00:09.750000	0.010783
0 days 00:00:09.760000	0.022666
0 days 00:00:09.770000	-0.01266
0 days 00:00:09.780000	-0.05011
0 days 00:00:09.790000	-0.068726
0 days 00:00:09.800000	-0.082107
0 days 00:00:09.810000	-0.09931799999999999
0 days 00:00:09.820000	-0.121422
0 days 00:00:09.830000	-0.11705399999999999
0 days 00:00:09.840000	-0.070561
0 days 00:00:09.850000	-0.019452
0 days 00:00:09.860000	0.00293
0 days 00:00:09.870000	-0.012067
0 days 00:00:09.880000	-0.051672
0 days 00:00:09.890000	-0.079059
0 days 00:00:09.900000	-0.07283400000000001
0 days 00:00:09.910000	-0.062561
0 days 00:00:09.920000	-0.046902
0 days 00:00:09.930000	-0.03702
0 days 00:00:09.940000	-0.031194
0 days 00:00:09.950000	-0.032632
0 days 00:00:09.960000	-0.03046
0 days 00:00:09.970000	-0.031219999999999998
0 days 00:00:09.980000	-0.034367
0 days 00:00:09.990000	-0.044853
0 days 00:00:10	-0.066403
0 days 00:00:10.010000	-0.096528
0 days 00:00:10.020000	-0.132766
0 days 00:00:10.030000	-0.183644
0 days 00:00:10.040000	-0.239425
0 days 00:00:10.050000	-0.271934
0 days 00:00:10.060000	-0.328192
0 days 00:00:10.070000	-0.398545
0 days 00:00:10.080000	-0.5131140000000001
0 days 00:00:10.090000	-0.614929
0 days 00:00:10.100000	-0.7881100000000001
0 days 00:00:10.110000	-0.9134469999999999
0 days 00:00:10.120000	-1.071969
0 days 00:00:10.130000	-1.232332
0 days 00:00:10.140000	-1.4321270000000001
0 days 00:00:10.150000	-1.655284
0 days 00:00:10.160000	-1.927056
0 days 00:00:10.170000	-2.2315
0 days 00:00:10.180000	-2.564364
0 days 00:00:10.190000	-3.006847
0 days 00:00:10.200000	-3.519203
0 days 00:00:10.210000	-4.132022
0 days 00:00:10.220000	-5.020446
0 days 00:00:10.230000	-6.1436269999999995
0 days 00:00:10.240000	-7.406113
0 days 00:00:10.250000	-8.377561
0 days 00:00:10.260000	-8.866469
0 days 00:00:10.270000	-8.917041000000001
0 days 00:00:10.280000	-8.693308
0 days 00:00:10.290000	-7.603362
0 days 00:00:10.300000	-4.414291
