# Supplementary material for: A topological data analysis-based method for gait signals with an application to the study of multiple sclerosis
Source: PLoS One. 2022 May 13;17(5):e0268475. doi: 10.1371/journal.pone.0268475 (PMC9106173; doi:10.1371/journal.pone.0268475)
Supplement: S1 Data — (ZIP) [file pone.0268475.s005.zip › PlosOneData/Pathological_subjects/MS_209]

	Gyr_Y
0 days 00:00:06.200000	-1.127842
0 days 00:00:06.210000	-1.526093
0 days 00:00:06.220000	-1.6305
0 days 00:00:06.230000	-1.873461
0 days 00:00:06.240000	-2.35954
0 days 00:00:06.250000	-2.583091
0 days 00:00:06.260000	-2.4263369999999997
0 days 00:00:06.270000	-2.1088240000000003
0 days 00:00:06.280000	-1.27934
0 days 00:00:06.290000	-0.902682
0 days 00:00:06.300000	-0.799887
0 days 00:00:06.310000	-0.484284
0 days 00:00:06.320000	-0.394756
0 days 00:00:06.330000	-0.346575
0 days 00:00:06.340000	-0.292297
0 days 00:00:06.350000	-0.24224400000000001
0 days 00:00:06.360000	-0.191721
0 days 00:00:06.370000	-0.147003
0 days 00:00:06.380000	-0.113928
0 days 00:00:06.390000	-0.083601
0 days 00:00:06.400000	-0.053087
0 days 00:00:06.410000	-0.041256
0 days 00:00:06.420000	-0.035087
0 days 00:00:06.430000	-0.028175
0 days 00:00:06.440000	-0.00451
0 days 00:00:06.450000	0.02189
0 days 00:00:06.460000	0.037099
0 days 00:00:06.470000	0.035116
0 days 00:00:06.480000	0.037514
0 days 00:00:06.490000	0.029439
0 days 00:00:06.500000	0.022953
0 days 00:00:06.510000	0.025393000000000002
0 days 00:00:06.520000	0.041597
0 days 00:00:06.530000	0.038088
0 days 00:00:06.540000	0.032466
0 days 00:00:06.550000	0.035937000000000004
0 days 00:00:06.560000	0.046425
0 days 00:00:06.570000	0.040405
0 days 00:00:06.580000	0.029856999999999998
0 days 00:00:06.590000	0.020541
0 days 00:00:06.600000	0.004255
0 days 00:00:06.610000	-0.005783
0 days 00:00:06.620000	-0.028067
0 days 00:00:06.630000	-0.03088
0 days 00:00:06.640000	-0.039442000000000005
0 days 00:00:06.650000	-0.047368
0 days 00:00:06.660000	-0.063947
0 days 00:00:06.670000	-0.06481100000000001
0 days 00:00:06.680000	-0.040444
0 days 00:00:06.690000	-0.061569000000000006
0 days 00:00:06.700000	-0.027173000000000003
0 days 00:00:06.710000	-0.045087999999999996
0 days 00:00:06.720000	-0.014726
0 days 00:00:06.730000	-0.034238
0 days 00:00:06.740000	-0.011563
0 days 00:00:06.750000	0.002853
0 days 00:00:06.760000	-0.005528
0 days 00:00:06.770000	0.009448999999999999
0 days 00:00:06.780000	0.014075999999999998
0 days 00:00:06.790000	0.01618
0 days 00:00:06.800000	0.020908000000000003
0 days 00:00:06.810000	0.014978
0 days 00:00:06.820000	0.015281999999999999
0 days 00:00:06.830000	0.016758000000000002
0 days 00:00:06.840000	0.025958999999999996
0 days 00:00:06.850000	0.02285
0 days 00:00:06.860000	0.035233
0 days 00:00:06.870000	0.043883
0 days 00:00:06.880000	0.0424
0 days 00:00:06.890000	0.041716
0 days 00:00:06.900000	0.054836
0 days 00:00:06.910000	0.044265
0 days 00:00:06.920000	0.023121
0 days 00:00:06.930000	-0.013443
0 days 00:00:06.940000	-0.07349800000000001
0 days 00:00:06.950000	-0.124775
0 days 00:00:06.960000	-0.193339
0 days 00:00:06.970000	-0.258081
0 days 00:00:06.980000	-0.33132399999999995
0 days 00:00:06.990000	-0.39074899999999996
0 days 00:00:07	-0.472772
0 days 00:00:07.010000	-0.579064
0 days 00:00:07.020000	-0.668339
0 days 00:00:07.030000	-0.813182
0 days 00:00:07.040000	-0.942391
0 days 00:00:07.050000	-1.0825790000000002
0 days 00:00:07.060000	-1.25542
0 days 00:00:07.070000	-1.474711
0 days 00:00:07.080000	-1.711834
0 days 00:00:07.090000	-1.9714599999999998
0 days 00:00:07.100000	-2.238178
0 days 00:00:07.110000	-2.546298
0 days 00:00:07.120000	-2.828495
0 days 00:00:07.130000	-3.09291
0 days 00:00:07.140000	-3.360089
0 days 00:00:07.150000	-3.758011
0 days 00:00:07.160000	-4.4743319999999995
0 days 00:00:07.170000	-5.389648
0 days 00:00:07.180000	-6.102894999999999
0 days 00:00:07.190000	-6.700875
0 days 00:00:07.200000	-7.2181690000000005
0 days 00:00:07.210000	-7.482206
0 days 00:00:07.220000	-7.259564999999999
0 days 00:00:07.230000	-7.027427
0 days 00:00:07.240000	-6.826844
0 days 00:00:07.250000	-6.576047
0 days 00:00:07.260000	-6.250697
0 days 00:00:07.270000	-5.772914
0 days 00:00:07.280000	-5.213747
0 days 00:00:07.290000	-5.4912529999999995
0 days 00:00:07.300000	-5.4492959999999995
0 days 00:00:07.310000	-3.748304
0 days 00:00:07.320000	-0.102769
0 days 00:00:07.330000	2.987561
0 days 00:00:07.340000	5.0195
0 days 00:00:07.350000	6.040405000000001
0 days 00:00:07.360000	6.386936
0 days 00:00:07.370000	6.245526
0 days 00:00:07.380000	5.988241
0 days 00:00:07.390000	5.919853
0 days 00:00:07.400000	6.0667349999999995
0 days 00:00:07.410000	6.252337000000001
0 days 00:00:07.420000	6.35035
0 days 00:00:07.430000	6.2663269999999995
0 days 00:00:07.440000	6.062608
0 days 00:00:07.450000	5.825323
0 days 00:00:07.460000	5.6500129999999995
0 days 00:00:07.470000	5.621325
0 days 00:00:07.480000	5.717887
0 days 00:00:07.490000	5.823912
0 days 00:00:07.500000	5.875201000000001
0 days 00:00:07.510000	5.84106
0 days 00:00:07.520000	5.690393
0 days 00:00:07.530000	5.339465000000001
0 days 00:00:07.540000	4.905565
0 days 00:00:07.550000	4.617967
0 days 00:00:07.560000	4.433557
0 days 00:00:07.570000	4.1467160000000005
0 days 00:00:07.580000	3.735872
0 days 00:00:07.590000	3.4394
0 days 00:00:07.600000	3.152007
0 days 00:00:07.610000	2.6635299999999997
0 days 00:00:07.620000	2.043133
0 days 00:00:07.630000	1.345199
0 days 00:00:07.640000	0.574293
0 days 00:00:07.650000	-0.22701500000000002
0 days 00:00:07.660000	-0.9764430000000001
0 days 00:00:07.670000	-1.610924
0 days 00:00:07.680000	-1.883564
0 days 00:00:07.690000	-2.323586
0 days 00:00:07.700000	-2.212641
0 days 00:00:07.710000	-2.779009
0 days 00:00:07.720000	-3.78818
0 days 00:00:07.730000	-4.469252
0 days 00:00:07.740000	-4.141099
0 days 00:00:07.750000	-3.5580300000000005
0 days 00:00:07.760000	-2.989817
0 days 00:00:07.770000	-1.6476080000000002
0 days 00:00:07.780000	-1.0317209999999999
0 days 00:00:07.790000	-0.580994
0 days 00:00:07.800000	-0.39561
0 days 00:00:07.810000	-0.27189800000000003
0 days 00:00:07.820000	-0.143179
0 days 00:00:07.830000	-0.056522
0 days 00:00:07.840000	0.005054
0 days 00:00:07.850000	0.019341
0 days 00:00:07.860000	0.028667
0 days 00:00:07.870000	0.011831
0 days 00:00:07.880000	0.015165000000000001
0 days 00:00:07.890000	0.031047
0 days 00:00:07.900000	0.084686
0 days 00:00:07.910000	0.106546
0 days 00:00:07.920000	0.123082
0 days 00:00:07.930000	0.136391
0 days 00:00:07.940000	0.172506
0 days 00:00:07.950000	0.13713599999999998
0 days 00:00:07.960000	0.125366
0 days 00:00:07.970000	0.131454
0 days 00:00:07.980000	0.12759600000000001
0 days 00:00:07.990000	0.12399600000000001
0 days 00:00:08	0.11498199999999999
0 days 00:00:08.010000	0.114197
0 days 00:00:08.020000	0.11901300000000001
0 days 00:00:08.030000	0.104271
0 days 00:00:08.040000	0.083973
0 days 00:00:08.050000	0.087508
0 days 00:00:08.060000	0.092085
0 days 00:00:08.070000	0.050952
0 days 00:00:08.080000	0.060325
0 days 00:00:08.090000	0.020487000000000002
0 days 00:00:08.100000	0.034783999999999995
0 days 00:00:08.110000	0.011651
0 days 00:00:08.120000	0.029781000000000002
0 days 00:00:08.130000	0.057395
0 days 00:00:08.140000	0.068108
0 days 00:00:08.150000	0.074768
0 days 00:00:08.160000	0.06865299999999999
0 days 00:00:08.170000	0.066966
0 days 00:00:08.180000	0.052244000000000006
0 days 00:00:08.190000	0.030626999999999998
0 days 00:00:08.200000	0.012407
0 days 00:00:08.210000	-0.031521
0 days 00:00:08.220000	-0.046445
0 days 00:00:08.230000	-0.070511
0 days 00:00:08.240000	-0.096236
0 days 00:00:08.250000	-0.134078
0 days 00:00:08.260000	-0.16605999999999999
0 days 00:00:08.270000	-0.207008
0 days 00:00:08.280000	-0.252835
0 days 00:00:08.290000	-0.28912
0 days 00:00:08.300000	-0.359745
0 days 00:00:08.310000	-0.413368
0 days 00:00:08.320000	-0.479641
0 days 00:00:08.330000	-0.571099
0 days 00:00:08.340000	-0.6575850000000001
0 days 00:00:08.350000	-0.7784949999999999
0 days 00:00:08.360000	-0.9238709999999999
0 days 00:00:08.370000	-1.080016
0 days 00:00:08.380000	-1.264277
0 days 00:00:08.390000	-1.4606780000000001
0 days 00:00:08.400000	-1.654094
0 days 00:00:08.410000	-1.88215
0 days 00:00:08.420000	-2.116584
0 days 00:00:08.430000	-2.386142
0 days 00:00:08.440000	-2.673437
0 days 00:00:08.450000	-3.013728
0 days 00:00:08.460000	-3.5364150000000003
0 days 00:00:08.470000	-4.217903
0 days 00:00:08.480000	-5.073244
0 days 00:00:08.490000	-6.04292
0 days 00:00:08.500000	-6.991341
0 days 00:00:08.510000	-7.78635
0 days 00:00:08.520000	-8.358592999999999
0 days 00:00:08.530000	-8.510585
0 days 00:00:08.540000	-8.177489999999999
0 days 00:00:08.550000	-7.740067999999999
0 days 00:00:08.560000	-7.438683999999999
0 days 00:00:08.570000	-7.0739529999999995
0 days 00:00:08.580000	-6.562755999999999
0 days 00:00:08.590000	-5.886702
0 days 00:00:08.600000	-5.096596
0 days 00:00:08.610000	-5.083507
0 days 00:00:08.620000	-5.387465
0 days 00:00:08.630000	-2.103694
0 days 00:00:08.640000	1.4251639999999999
0 days 00:00:08.650000	4.110189
0 days 00:00:08.660000	5.778341
0 days 00:00:08.670000	6.493302
0 days 00:00:08.680000	6.67623
0 days 00:00:08.690000	6.483383
0 days 00:00:08.700000	6.31332
0 days 00:00:08.710000	6.260983
0 days 00:00:08.720000	6.276733999999999
0 days 00:00:08.730000	6.289451000000001
0 days 00:00:08.740000	6.213613
0 days 00:00:08.750000	6.045444
0 days 00:00:08.760000	5.804399
0 days 00:00:08.770000	5.6209690000000005
0 days 00:00:08.780000	5.55815
0 days 00:00:08.790000	5.5698300000000005
0 days 00:00:08.800000	5.593278
0 days 00:00:08.810000	5.594894
0 days 00:00:08.820000	5.568466
0 days 00:00:08.830000	5.499187999999999
0 days 00:00:08.840000	5.401172
0 days 00:00:08.850000	5.311816
0 days 00:00:08.860000	5.150592
0 days 00:00:08.870000	4.895938
0 days 00:00:08.880000	4.558167
0 days 00:00:08.890000	4.128543
0 days 00:00:08.900000	3.6022230000000004
0 days 00:00:08.910000	3.059055
0 days 00:00:08.920000	2.611485
0 days 00:00:08.930000	2.2147639999999997
0 days 00:00:08.940000	1.804541
0 days 00:00:08.950000	1.329445
0 days 00:00:08.960000	0.7081930000000001
0 days 00:00:08.970000	-0.06716
0 days 00:00:08.980000	-0.866835
0 days 00:00:08.990000	-1.747929
0 days 00:00:09	-2.7269639999999997
0 days 00:00:09.010000	-2.762204
0 days 00:00:09.020000	-2.713809
0 days 00:00:09.030000	-3.219345
0 days 00:00:09.040000	-3.844857
0 days 00:00:09.050000	-3.9019459999999997
0 days 00:00:09.060000	-3.435996
0 days 00:00:09.070000	-2.977056
0 days 00:00:09.080000	-2.204685
0 days 00:00:09.090000	-1.215376
0 days 00:00:09.100000	-1.110382
0 days 00:00:09.110000	-0.782656
0 days 00:00:09.120000	-0.414229
0 days 00:00:09.130000	-0.31857199999999997
0 days 00:00:09.140000	-0.240231
0 days 00:00:09.150000	-0.13929
0 days 00:00:09.160000	-0.062278999999999994
0 days 00:00:09.170000	-0.027316000000000003
0 days 00:00:09.180000	0.006007
0 days 00:00:09.190000	0.030619
0 days 00:00:09.200000	0.040973
0 days 00:00:09.210000	0.05322999999999999
0 days 00:00:09.220000	0.065957
0 days 00:00:09.230000	0.063941
0 days 00:00:09.240000	0.0746
0 days 00:00:09.250000	0.08546799999999999
0 days 00:00:09.260000	0.104198
0 days 00:00:09.270000	0.115846
0 days 00:00:09.280000	0.12078299999999999
0 days 00:00:09.290000	0.13247899999999999
0 days 00:00:09.300000	0.14791700000000002
0 days 00:00:09.310000	0.141011
0 days 00:00:09.320000	0.14116099999999998
0 days 00:00:09.330000	0.146299
0 days 00:00:09.340000	0.151859
0 days 00:00:09.350000	0.15226199999999998
0 days 00:00:09.360000	0.13839100000000001
0 days 00:00:09.370000	0.131966
0 days 00:00:09.380000	0.09524500000000001
0 days 00:00:09.390000	0.09101000000000001
0 days 00:00:09.400000	0.07899
0 days 00:00:09.410000	0.058359
0 days 00:00:09.420000	0.039049
0 days 00:00:09.430000	0.024765000000000002
0 days 00:00:09.440000	0.004019
0 days 00:00:09.450000	-0.038348
0 days 00:00:09.460000	-0.073522
0 days 00:00:09.470000	-0.125408
0 days 00:00:09.480000	-0.162631
0 days 00:00:09.490000	-0.13713699999999998
0 days 00:00:09.500000	-0.058736000000000003
0 days 00:00:09.510000	-0.013715999999999999
0 days 00:00:09.520000	-0.007089
0 days 00:00:09.530000	-0.030989
0 days 00:00:09.540000	-0.030447000000000002
0 days 00:00:09.550000	-0.04384
0 days 00:00:09.560000	-0.049485
0 days 00:00:09.570000	-0.036896
0 days 00:00:09.580000	-0.043157999999999995
0 days 00:00:09.590000	-0.06841599999999999
0 days 00:00:09.600000	-0.077962
0 days 00:00:09.610000	-0.093195
0 days 00:00:09.620000	-0.118111
0 days 00:00:09.630000	-0.159706
0 days 00:00:09.640000	-0.233339
0 days 00:00:09.650000	-0.275854
0 days 00:00:09.660000	-0.362241
0 days 00:00:09.670000	-0.44525699999999996
0 days 00:00:09.680000	-0.578712
0 days 00:00:09.690000	-0.759206
0 days 00:00:09.700000	-0.9350229999999999
0 days 00:00:09.710000	-1.176243
0 days 00:00:09.720000	-1.432367
0 days 00:00:09.730000	-1.717337
0 days 00:00:09.740000	-2.025007
0 days 00:00:09.750000	-2.377569
0 days 00:00:09.760000	-2.7453790000000002
0 days 00:00:09.770000	-3.173489
0 days 00:00:09.780000	-3.721112
0 days 00:00:09.790000	-4.306654
0 days 00:00:09.800000	-4.911271
0 days 00:00:09.810000	-5.598944
0 days 00:00:09.820000	-6.611782000000001
0 days 00:00:09.830000	-7.501546
0 days 00:00:09.840000	-8.075362
0 days 00:00:09.850000	-8.729214
0 days 00:00:09.860000	-9.024396000000001
0 days 00:00:09.870000	-8.901672999999999
0 days 00:00:09.880000	-8.534164
0 days 00:00:09.890000	-8.304617
0 days 00:00:09.900000	-7.951011
0 days 00:00:09.910000	-7.355421000000001
0 days 00:00:09.920000	-6.505189
0 days 00:00:09.930000	-5.217206
0 days 00:00:09.940000	-5.060955
0 days 00:00:09.950000	-4.748239
0 days 00:00:09.960000	-0.828607
0 days 00:00:09.970000	2.422437
0 days 00:00:09.980000	4.588872
0 days 00:00:09.990000	5.813537
0 days 00:00:10	6.31731
0 days 00:00:10.010000	6.3822339999999995
0 days 00:00:10.020000	6.1857489999999995
0 days 00:00:10.030000	6.207365
0 days 00:00:10.040000	6.567257000000001
0 days 00:00:10.050000	7.05543
0 days 00:00:10.060000	7.320616
0 days 00:00:10.070000	7.16259
0 days 00:00:10.080000	6.723808999999999
0 days 00:00:10.090000	6.323112999999999
0 days 00:00:10.100000	6.047187
0 days 00:00:10.110000	5.960157
0 days 00:00:10.120000	6.03722
0 days 00:00:10.130000	6.176263
0 days 00:00:10.140000	6.286224
0 days 00:00:10.150000	6.326363
0 days 00:00:10.160000	6.262621
0 days 00:00:10.170000	6.076366999999999
0 days 00:00:10.180000	5.743244
0 days 00:00:10.190000	5.258769
0 days 00:00:10.200000	4.685678
0 days 00:00:10.210000	4.16099
0 days 00:00:10.220000	3.6963699999999995
0 days 00:00:10.230000	3.361931
0 days 00:00:10.240000	2.8704080000000003
0 days 00:00:10.250000	2.304551
0 days 00:00:10.260000	1.7663970000000002
0 days 00:00:10.270000	1.188045
0 days 00:00:10.280000	0.45396899999999996
0 days 00:00:10.290000	-0.35097
0 days 00:00:10.300000	-1.459714
0 days 00:00:10.310000	-2.9473119999999997
0 days 00:00:10.320000	-2.870483
0 days 00:00:10.330000	-3.049214
0 days 00:00:10.340000	-4.023388
0 days 00:00:10.350000	-5.221211
0 days 00:00:10.360000	-4.673325
0 days 00:00:10.370000	-3.963999
0 days 00:00:10.380000	-2.554737
0 days 00:00:10.390000	-1.457802
0 days 00:00:10.400000	-0.929357
0 days 00:00:10.410000	-0.5694560000000001
0 days 00:00:10.420000	-0.482912
0 days 00:00:10.430000	-0.314857
0 days 00:00:10.440000	-0.190376
0 days 00:00:10.450000	-0.095706
0 days 00:00:10.460000	-0.037863
0 days 00:00:10.470000	0.0008810000000000001
0 days 00:00:10.480000	0.031273
0 days 00:00:10.490000	0.050483999999999994
0 days 00:00:10.500000	0.079964
0 days 00:00:10.510000	0.09472799999999999
0 days 00:00:10.520000	0.095251
0 days 00:00:10.530000	0.093724
0 days 00:00:10.540000	0.124448
0 days 00:00:10.550000	0.09329
0 days 00:00:10.560000	0.09947
0 days 00:00:10.570000	0.109654
0 days 00:00:10.580000	0.09866
0 days 00:00:10.590000	0.076909
0 days 00:00:10.600000	0.06989400000000001
0 days 00:00:10.610000	0.12468199999999999
0 days 00:00:10.620000	0.054613999999999996
0 days 00:00:10.630000	0.090956
0 days 00:00:10.640000	0.113294
0 days 00:00:10.650000	0.128999
0 days 00:00:10.660000	0.144061
0 days 00:00:10.670000	0.160708
0 days 00:00:10.680000	0.11709800000000001
0 days 00:00:10.690000	0.105032
0 days 00:00:10.700000	0.09827899999999999
0 days 00:00:10.710000	0.062696
0 days 00:00:10.720000	0.046331
0 days 00:00:10.730000	0.032757
0 days 00:00:10.740000	0.006219
0 days 00:00:10.750000	-0.005383
0 days 00:00:10.760000	-0.019397
0 days 00:00:10.770000	-0.026920999999999997
0 days 00:00:10.780000	-0.035019999999999996
0 days 00:00:10.790000	-0.029273
0 days 00:00:10.800000	-0.044907
0 days 00:00:10.810000	-0.0411
0 days 00:00:10.820000	-0.052742
0 days 00:00:10.830000	-0.047062
0 days 00:00:10.840000	-0.049439
0 days 00:00:10.850000	-0.067742
0 days 00:00:10.860000	-0.073588
0 days 00:00:10.870000	-0.09801
0 days 00:00:10.880000	-0.130021
0 days 00:00:10.890000	-0.174013
0 days 00:00:10.900000	-0.220782
0 days 00:00:10.910000	-0.292483
0 days 00:00:10.920000	-0.325933
0 days 00:00:10.930000	-0.42693000000000003
0 days 00:00:10.940000	-0.48229399999999994
0 days 00:00:10.950000	-0.565484
0 days 00:00:10.960000	-0.689488
0 days 00:00:10.970000	-0.808353
0 days 00:00:10.980000	-0.962289
0 days 00:00:10.990000	-1.1454600000000001
0 days 00:00:11	-1.352771
0 days 00:00:11.010000	-1.563819
0 days 00:00:11.020000	-1.8036619999999999
0 days 00:00:11.030000	-2.053619
0 days 00:00:11.040000	-2.344907
0 days 00:00:11.050000	-2.699243
0 days 00:00:11.060000	-3.1221490000000003
0 days 00:00:11.070000	-3.650006
0 days 00:00:11.080000	-4.2804519999999995
0 days 00:00:11.090000	-5.093176000000001
0 days 00:00:11.100000	-5.918653
0 days 00:00:11.110000	-6.718624
0 days 00:00:11.120000	-7.477111
0 days 00:00:11.130000	-8.236792
0 days 00:00:11.140000	-8.703955
0 days 00:00:11.150000	-8.500377
0 days 00:00:11.160000	-8.005903
0 days 00:00:11.170000	-7.675044000000001
0 days 00:00:11.180000	-7.261961
0 days 00:00:11.190000	-6.698510000000001
0 days 00:00:11.200000	-5.921533
0 days 00:00:11.210000	-4.926283
0 days 00:00:11.220000	-5.040824
0 days 00:00:11.230000	-4.812309
0 days 00:00:11.240000	-1.171108
0 days 00:00:11.250000	2.006046
0 days 00:00:11.260000	4.125035
0 days 00:00:11.270000	5.280588
0 days 00:00:11.280000	5.633659
0 days 00:00:11.290000	5.690017
0 days 00:00:11.300000	5.647896
0 days 00:00:11.310000	5.681047
0 days 00:00:11.320000	5.912329
0 days 00:00:11.330000	6.173625
0 days 00:00:11.340000	6.270696
0 days 00:00:11.350000	6.231747
0 days 00:00:11.360000	6.055915
0 days 00:00:11.370000	5.8315790000000005
0 days 00:00:11.380000	5.666737
0 days 00:00:11.390000	5.622395
0 days 00:00:11.400000	5.635778
0 days 00:00:11.410000	5.646972
0 days 00:00:11.420000	5.589228
0 days 00:00:11.430000	5.441873999999999
0 days 00:00:11.440000	5.203303
0 days 00:00:11.450000	4.950968
0 days 00:00:11.460000	4.736636
0 days 00:00:11.470000	4.554897
0 days 00:00:11.480000	4.327413
0 days 00:00:11.490000	4.020359
0 days 00:00:11.500000	3.6390019999999996
0 days 00:00:11.510000	3.17951
0 days 00:00:11.520000	2.767631
0 days 00:00:11.530000	2.466386
0 days 00:00:11.540000	2.208609
0 days 00:00:11.550000	1.99622
0 days 00:00:11.560000	1.793942
0 days 00:00:11.570000	1.499602
0 days 00:00:11.580000	1.0236049999999999
0 days 00:00:11.590000	0.420289
0 days 00:00:11.600000	-0.22933299999999998
0 days 00:00:11.610000	-0.810226
0 days 00:00:11.620000	-1.559708
0 days 00:00:11.630000	-2.4318560000000002
0 days 00:00:11.640000	-2.687826
0 days 00:00:11.650000	-3.2216400000000003
0 days 00:00:11.660000	-4.087055
0 days 00:00:11.670000	-4.819527
0 days 00:00:11.680000	-4.341451999999999
0 days 00:00:11.690000	-3.7730080000000004
0 days 00:00:11.700000	-2.6180470000000002
0 days 00:00:11.710000	-1.656265
0 days 00:00:11.720000	-1.115891
0 days 00:00:11.730000	-0.564645
0 days 00:00:11.740000	-0.494403
0 days 00:00:11.750000	-0.375434
0 days 00:00:11.760000	-0.205695
0 days 00:00:11.770000	-0.09006900000000001
0 days 00:00:11.780000	0.001829
0 days 00:00:11.790000	0.049046
0 days 00:00:11.800000	0.082697
0 days 00:00:11.810000	0.083406
0 days 00:00:11.820000	0.120494
0 days 00:00:11.830000	0.12164200000000001
0 days 00:00:11.840000	0.11898800000000001
0 days 00:00:11.850000	0.15250999999999998
0 days 00:00:11.860000	0.114336
0 days 00:00:11.870000	0.142841
0 days 00:00:11.880000	0.146111
0 days 00:00:11.890000	0.084011
0 days 00:00:11.900000	0.087882
0 days 00:00:11.910000	0.051622
0 days 00:00:11.920000	0.036286
0 days 00:00:11.930000	0.051921
0 days 00:00:11.940000	0.039555
0 days 00:00:11.950000	0.043793
0 days 00:00:11.960000	0.043443
0 days 00:00:11.970000	0.027173000000000003
0 days 00:00:11.980000	0.028161000000000002
0 days 00:00:11.990000	0.027788999999999998
0 days 00:00:12	0.025737
0 days 00:00:12.010000	0.024751
0 days 00:00:12.020000	0.035746
0 days 00:00:12.030000	0.027726
0 days 00:00:12.040000	0.00866
0 days 00:00:12.050000	0.004453
0 days 00:00:12.060000	0.024547
0 days 00:00:12.070000	-0.023652
0 days 00:00:12.080000	-0.0012980000000000001
0 days 00:00:12.090000	0.009521
0 days 00:00:12.100000	0.014588999999999998
0 days 00:00:12.110000	0.023968
0 days 00:00:12.120000	0.026454000000000002
0 days 00:00:12.130000	0.015827
0 days 00:00:12.140000	0.012209000000000001
0 days 00:00:12.150000	-0.004723
0 days 00:00:12.160000	-0.016196000000000002
0 days 00:00:12.170000	-0.033276
0 days 00:00:12.180000	-0.038585
0 days 00:00:12.190000	-0.050828
0 days 00:00:12.200000	-0.072956
0 days 00:00:12.210000	-0.118153
0 days 00:00:12.220000	-0.160109
0 days 00:00:12.230000	-0.19254300000000002
0 days 00:00:12.240000	-0.258492
0 days 00:00:12.250000	-0.296977
0 days 00:00:12.260000	-0.337179
0 days 00:00:12.270000	-0.420908
0 days 00:00:12.280000	-0.494522
0 days 00:00:12.290000	-0.569028
0 days 00:00:12.300000	-0.692871
0 days 00:00:12.310000	-0.8199549999999999
0 days 00:00:12.320000	-0.965159
0 days 00:00:12.330000	-1.14068
0 days 00:00:12.340000	-1.343701
0 days 00:00:12.350000	-1.578492
0 days 00:00:12.360000	-1.820729
0 days 00:00:12.370000	-2.098479
0 days 00:00:12.380000	-2.4154139999999997
0 days 00:00:12.390000	-2.771729
0 days 00:00:12.400000	-3.132627
0 days 00:00:12.410000	-3.6821339999999996
0 days 00:00:12.420000	-4.422461
0 days 00:00:12.430000	-5.21232
0 days 00:00:12.440000	-5.9471099999999995
0 days 00:00:12.450000	-6.705976
0 days 00:00:12.460000	-7.472628
0 days 00:00:12.470000	-8.096309
0 days 00:00:12.480000	-8.468474
0 days 00:00:12.490000	-8.255564999999999
0 days 00:00:12.500000	-7.732480000000001
0 days 00:00:12.510000	-7.440682000000001
0 days 00:00:12.520000	-7.124026
0 days 00:00:12.530000	-6.740182000000001
0 days 00:00:12.540000	-6.182562
0 days 00:00:12.550000	-5.190498000000001
