# Supplementary material for: A topological data analysis-based method for gait signals with an application to the study of multiple sclerosis
Source: PLoS One. 2022 May 13;17(5):e0268475. doi: 10.1371/journal.pone.0268475 (PMC9106173; doi:10.1371/journal.pone.0268475)
Supplement: S1 Data — (ZIP) [file pone.0268475.s005.zip › PlosOneData/Pathological_subjects/MS_231]

	Gyr_Y
0 days 00:00:12.470000	-1.967243
0 days 00:00:12.480000	-2.946005
0 days 00:00:12.490000	-3.469101
0 days 00:00:12.500000	-5.545828
0 days 00:00:12.510000	-6.128259
0 days 00:00:12.520000	-5.247649
0 days 00:00:12.530000	-4.132887
0 days 00:00:12.540000	-3.014796
0 days 00:00:12.550000	-1.489641
0 days 00:00:12.560000	0.165257
0 days 00:00:12.570000	0.42346999999999996
0 days 00:00:12.580000	0.144189
0 days 00:00:12.590000	-0.016621
0 days 00:00:12.600000	0.057634000000000005
0 days 00:00:12.610000	0.18252100000000002
0 days 00:00:12.620000	0.238773
0 days 00:00:12.630000	0.262629
0 days 00:00:12.640000	0.22719
0 days 00:00:12.650000	0.199551
0 days 00:00:12.660000	0.172011
0 days 00:00:12.670000	0.122446
0 days 00:00:12.680000	0.07014
0 days 00:00:12.690000	0.005779
0 days 00:00:12.700000	-0.07595700000000001
0 days 00:00:12.710000	-0.147257
0 days 00:00:12.720000	-0.185666
0 days 00:00:12.730000	-0.194451
0 days 00:00:12.740000	-0.180105
0 days 00:00:12.750000	-0.146861
0 days 00:00:12.760000	-0.121048
0 days 00:00:12.770000	-0.10565999999999999
0 days 00:00:12.780000	-0.09891599999999999
0 days 00:00:12.790000	-0.10579300000000001
0 days 00:00:12.800000	-0.108669
0 days 00:00:12.810000	-0.111701
0 days 00:00:12.820000	-0.117494
0 days 00:00:12.830000	-0.12184500000000001
0 days 00:00:12.840000	-0.120716
0 days 00:00:12.850000	-0.125111
0 days 00:00:12.860000	-0.118547
0 days 00:00:12.870000	-0.126538
0 days 00:00:12.880000	-0.12887
0 days 00:00:12.890000	-0.144082
0 days 00:00:12.900000	-0.168826
0 days 00:00:12.910000	-0.199873
0 days 00:00:12.920000	-0.22858499999999998
0 days 00:00:12.930000	-0.258076
0 days 00:00:12.940000	-0.298825
0 days 00:00:12.950000	-0.335778
0 days 00:00:12.960000	-0.34980700000000003
0 days 00:00:12.970000	-0.34860599999999997
0 days 00:00:12.980000	-0.374111
0 days 00:00:12.990000	-0.40982299999999994
0 days 00:00:13	-0.472587
0 days 00:00:13.010000	-0.579367
0 days 00:00:13.020000	-0.732581
0 days 00:00:13.030000	-0.9592950000000001
0 days 00:00:13.040000	-1.238444
0 days 00:00:13.050000	-1.581772
0 days 00:00:13.060000	-1.9851599999999998
0 days 00:00:13.070000	-2.527714
0 days 00:00:13.080000	-3.153936
0 days 00:00:13.090000	-3.762104
0 days 00:00:13.100000	-4.434864
0 days 00:00:13.110000	-5.079496
0 days 00:00:13.120000	-5.6638209999999996
0 days 00:00:13.130000	-6.293748
0 days 00:00:13.140000	-7.020356
0 days 00:00:13.150000	-7.581202
0 days 00:00:13.160000	-7.736869
0 days 00:00:13.170000	-7.495407000000001
0 days 00:00:13.180000	-7.052817999999999
0 days 00:00:13.190000	-6.476212
0 days 00:00:13.200000	-6.359193
0 days 00:00:13.210000	-5.389844999999999
0 days 00:00:13.220000	-4.834185
0 days 00:00:13.230000	-1.6158620000000001
0 days 00:00:13.240000	1.5076829999999999
0 days 00:00:13.250000	2.081706
0 days 00:00:13.260000	2.059461
0 days 00:00:13.270000	2.0585430000000002
0 days 00:00:13.280000	2.383391
0 days 00:00:13.290000	2.954812
0 days 00:00:13.300000	3.465238
0 days 00:00:13.310000	3.870075
0 days 00:00:13.320000	4.200407
0 days 00:00:13.330000	4.472733
0 days 00:00:13.340000	4.678376
0 days 00:00:13.350000	4.772355999999999
0 days 00:00:13.360000	4.738948000000001
0 days 00:00:13.370000	4.627534
0 days 00:00:13.380000	4.509011
0 days 00:00:13.390000	4.420724
0 days 00:00:13.400000	4.326474
0 days 00:00:13.410000	4.253584
0 days 00:00:13.420000	4.25707
0 days 00:00:13.430000	4.322445
0 days 00:00:13.440000	4.404116
0 days 00:00:13.450000	4.42781
0 days 00:00:13.460000	4.392685
0 days 00:00:13.470000	4.317483
0 days 00:00:13.480000	4.274107
0 days 00:00:13.490000	4.194668
0 days 00:00:13.500000	4.0912239999999995
0 days 00:00:13.510000	4.085368
0 days 00:00:13.520000	4.120496
0 days 00:00:13.530000	4.1444220000000005
0 days 00:00:13.540000	4.0130870000000005
0 days 00:00:13.550000	3.6276839999999995
0 days 00:00:13.560000	3.1630849999999997
0 days 00:00:13.570000	2.848746
0 days 00:00:13.580000	2.3363169999999998
0 days 00:00:13.590000	1.378333
0 days 00:00:13.600000	-0.045901
0 days 00:00:13.610000	-2.259297
0 days 00:00:13.620000	-4.401423
0 days 00:00:13.630000	-4.72088
0 days 00:00:13.640000	-4.075791000000001
0 days 00:00:13.650000	-4.690801
0 days 00:00:13.660000	-5.607387999999999
0 days 00:00:13.670000	-4.012461
0 days 00:00:13.680000	-1.216273
0 days 00:00:13.690000	-0.52151
0 days 00:00:13.700000	-0.434112
0 days 00:00:13.710000	-0.149687
0 days 00:00:13.720000	-0.041857
0 days 00:00:13.730000	-0.06828300000000001
0 days 00:00:13.740000	0.12618900000000002
0 days 00:00:13.750000	0.327135
0 days 00:00:13.760000	0.381362
0 days 00:00:13.770000	0.359496
0 days 00:00:13.780000	0.30591999999999997
0 days 00:00:13.790000	0.259785
0 days 00:00:13.800000	0.22057399999999996
0 days 00:00:13.810000	0.183086
0 days 00:00:13.820000	0.133826
0 days 00:00:13.830000	0.041886
0 days 00:00:13.840000	-0.035268
0 days 00:00:13.850000	-0.083852
0 days 00:00:13.860000	-0.108053
0 days 00:00:13.870000	-0.11200999999999998
0 days 00:00:13.880000	-0.11388699999999999
0 days 00:00:13.890000	-0.094288
0 days 00:00:13.900000	-0.070963
0 days 00:00:13.910000	-0.050422
0 days 00:00:13.920000	-0.033065
0 days 00:00:13.930000	-0.026910000000000003
0 days 00:00:13.940000	-0.022904
0 days 00:00:13.950000	-0.036251
0 days 00:00:13.960000	-0.055768
0 days 00:00:13.970000	-0.076175
0 days 00:00:13.980000	-0.089119
0 days 00:00:13.990000	-0.100798
0 days 00:00:14	-0.102505
0 days 00:00:14.010000	-0.104451
0 days 00:00:14.020000	-0.092777
0 days 00:00:14.030000	-0.081965
0 days 00:00:14.040000	-0.074513
0 days 00:00:14.050000	-0.068402
0 days 00:00:14.060000	-0.065811
0 days 00:00:14.070000	-0.06540599999999999
0 days 00:00:14.080000	-0.058580999999999994
0 days 00:00:14.090000	-0.062922
0 days 00:00:14.100000	-0.077106
0 days 00:00:14.110000	-0.102207
0 days 00:00:14.120000	-0.118798
0 days 00:00:14.130000	-0.154417
0 days 00:00:14.140000	-0.202906
0 days 00:00:14.150000	-0.283479
0 days 00:00:14.160000	-0.350208
0 days 00:00:14.170000	-0.45598599999999995
0 days 00:00:14.180000	-0.607833
0 days 00:00:14.190000	-0.8089310000000001
0 days 00:00:14.200000	-1.0216889999999998
0 days 00:00:14.210000	-1.269147
0 days 00:00:14.220000	-1.584737
0 days 00:00:14.230000	-1.9631669999999999
0 days 00:00:14.240000	-2.4128950000000002
0 days 00:00:14.250000	-2.907981
0 days 00:00:14.260000	-3.4885620000000004
0 days 00:00:14.270000	-4.145887
0 days 00:00:14.280000	-4.82266
0 days 00:00:14.290000	-5.463725
0 days 00:00:14.300000	-6.177599
0 days 00:00:14.310000	-6.854715
0 days 00:00:14.320000	-7.311396
0 days 00:00:14.330000	-7.395555
0 days 00:00:14.340000	-7.071866
0 days 00:00:14.350000	-6.580564999999999
0 days 00:00:14.360000	-5.957937
0 days 00:00:14.370000	-5.790232
0 days 00:00:14.380000	-4.989529
0 days 00:00:14.390000	-4.679189
0 days 00:00:14.400000	-1.841677
0 days 00:00:14.410000	1.041161
0 days 00:00:14.420000	1.7012479999999999
0 days 00:00:14.430000	1.671615
0 days 00:00:14.440000	1.5736649999999999
0 days 00:00:14.450000	1.836264
0 days 00:00:14.460000	2.4269380000000003
0 days 00:00:14.470000	3.0269619999999997
0 days 00:00:14.480000	3.4745120000000003
0 days 00:00:14.490000	3.8043139999999998
0 days 00:00:14.500000	4.097348
0 days 00:00:14.510000	4.365216
0 days 00:00:14.520000	4.574261
0 days 00:00:14.530000	4.703168
0 days 00:00:14.540000	4.773461
0 days 00:00:14.550000	4.834485
0 days 00:00:14.560000	4.886359
0 days 00:00:14.570000	4.883973999999999
0 days 00:00:14.580000	4.824955999999999
0 days 00:00:14.590000	4.724465
0 days 00:00:14.600000	4.614187
0 days 00:00:14.610000	4.503506
0 days 00:00:14.620000	4.39616
0 days 00:00:14.630000	4.2685830000000005
0 days 00:00:14.640000	4.162057
0 days 00:00:14.650000	4.093548999999999
0 days 00:00:14.660000	3.9781449999999996
0 days 00:00:14.670000	4.0094
0 days 00:00:14.680000	4.034475
0 days 00:00:14.690000	3.898832
0 days 00:00:14.700000	3.71823
0 days 00:00:14.710000	3.517403
0 days 00:00:14.720000	3.183873
0 days 00:00:14.730000	2.8037549999999998
0 days 00:00:14.740000	2.3626869999999998
0 days 00:00:14.750000	1.534453
0 days 00:00:14.760000	0.360969
0 days 00:00:14.770000	-0.7118899999999999
0 days 00:00:14.780000	-1.725334
0 days 00:00:14.790000	-2.9053459999999998
0 days 00:00:14.800000	-4.682174
0 days 00:00:14.810000	-4.086799
0 days 00:00:14.820000	-4.510038
0 days 00:00:14.830000	-5.47651
0 days 00:00:14.840000	-5.385254
0 days 00:00:14.850000	-2.86652
0 days 00:00:14.860000	0.748181
0 days 00:00:14.870000	1.108105
0 days 00:00:14.880000	0.126171
0 days 00:00:14.890000	0.212529
0 days 00:00:14.900000	-0.06942899999999999
0 days 00:00:14.910000	-0.017159999999999998
0 days 00:00:14.920000	0.14659
0 days 00:00:14.930000	0.24452800000000002
0 days 00:00:14.940000	0.318262
0 days 00:00:14.950000	0.327127
0 days 00:00:14.960000	0.315027
0 days 00:00:14.970000	0.27768200000000004
0 days 00:00:14.980000	0.23072199999999998
0 days 00:00:14.990000	0.213396
0 days 00:00:15	0.186883
0 days 00:00:15.010000	0.138
0 days 00:00:15.020000	0.060258000000000006
0 days 00:00:15.030000	0.006371
0 days 00:00:15.040000	-0.031583
0 days 00:00:15.050000	-0.055510000000000004
0 days 00:00:15.060000	-0.066562
0 days 00:00:15.070000	-0.07095599999999999
0 days 00:00:15.080000	-0.07057999999999999
0 days 00:00:15.090000	-0.068885
0 days 00:00:15.100000	-0.0629
0 days 00:00:15.110000	-0.05605
0 days 00:00:15.120000	-0.049405000000000004
0 days 00:00:15.130000	-0.041563
0 days 00:00:15.140000	-0.038439
0 days 00:00:15.150000	-0.036321
0 days 00:00:15.160000	-0.040967
0 days 00:00:15.170000	-0.040341
0 days 00:00:15.180000	-0.035089999999999996
0 days 00:00:15.190000	-0.032211000000000004
0 days 00:00:15.200000	-0.027602999999999996
0 days 00:00:15.210000	-0.032874
0 days 00:00:15.220000	-0.041832
0 days 00:00:15.230000	-0.05380700000000001
0 days 00:00:15.240000	-0.067499
0 days 00:00:15.250000	-0.077988
0 days 00:00:15.260000	-0.095562
0 days 00:00:15.270000	-0.11010199999999999
0 days 00:00:15.280000	-0.132419
0 days 00:00:15.290000	-0.144472
0 days 00:00:15.300000	-0.14911
0 days 00:00:15.310000	-0.171032
0 days 00:00:15.320000	-0.207715
0 days 00:00:15.330000	-0.245011
0 days 00:00:15.340000	-0.302078
0 days 00:00:15.350000	-0.426166
0 days 00:00:15.360000	-0.575721
0 days 00:00:15.370000	-0.779678
0 days 00:00:15.380000	-0.9858299999999999
0 days 00:00:15.390000	-1.235618
0 days 00:00:15.400000	-1.5482360000000002
0 days 00:00:15.410000	-1.9177939999999998
0 days 00:00:15.420000	-2.3307439999999997
0 days 00:00:15.430000	-2.8013689999999998
0 days 00:00:15.440000	-3.3556980000000003
0 days 00:00:15.450000	-3.988373
0 days 00:00:15.460000	-4.594143
0 days 00:00:15.470000	-5.215293
0 days 00:00:15.480000	-5.8622879999999995
0 days 00:00:15.490000	-6.525399
0 days 00:00:15.500000	-6.931711
0 days 00:00:15.510000	-6.912650999999999
0 days 00:00:15.520000	-6.497399
0 days 00:00:15.530000	-5.97035
0 days 00:00:15.540000	-5.289184
0 days 00:00:15.550000	-4.999403
0 days 00:00:15.560000	-4.2450589999999995
