# Supplementary material for: A topological data analysis-based method for gait signals with an application to the study of multiple sclerosis
Source: PLoS One. 2022 May 13;17(5):e0268475. doi: 10.1371/journal.pone.0268475 (PMC9106173; doi:10.1371/journal.pone.0268475)
Supplement: S1 Data — (ZIP) [file pone.0268475.s005.zip › PlosOneData/Pathological_subjects/MS_97]

	Gyr_Y
0 days 00:00:08.340000	-0.46639899999999995
0 days 00:00:08.350000	-0.555296
0 days 00:00:08.360000	-0.5302100000000001
0 days 00:00:08.370000	-0.461779
0 days 00:00:08.380000	-0.34068200000000004
0 days 00:00:08.390000	-0.14366199999999998
0 days 00:00:08.400000	-1.1924629999999998
0 days 00:00:08.410000	-1.884872
0 days 00:00:08.420000	-1.5561719999999999
0 days 00:00:08.430000	-1.028252
0 days 00:00:08.440000	-0.751985
0 days 00:00:08.450000	-0.417976
0 days 00:00:08.460000	-0.219322
0 days 00:00:08.470000	-0.11882999999999999
0 days 00:00:08.480000	-0.061020000000000005
0 days 00:00:08.490000	-0.049869
0 days 00:00:08.500000	-0.050722
0 days 00:00:08.510000	-0.069242
0 days 00:00:08.520000	-0.117577
0 days 00:00:08.530000	-0.175499
0 days 00:00:08.540000	-0.21565
0 days 00:00:08.550000	-0.221162
0 days 00:00:08.560000	0.007469
0 days 00:00:08.570000	0.32056599999999996
0 days 00:00:08.580000	0.369374
0 days 00:00:08.590000	0.345437
0 days 00:00:08.600000	0.323123
0 days 00:00:08.610000	0.308404
0 days 00:00:08.620000	0.262088
0 days 00:00:08.630000	0.217448
0 days 00:00:08.640000	0.164916
0 days 00:00:08.650000	0.122674
0 days 00:00:08.660000	0.09529800000000001
0 days 00:00:08.670000	0.08759199999999999
0 days 00:00:08.680000	0.087725
0 days 00:00:08.690000	0.11146700000000001
0 days 00:00:08.700000	0.134883
0 days 00:00:08.710000	0.144992
0 days 00:00:08.720000	0.15854400000000002
0 days 00:00:08.730000	0.160635
0 days 00:00:08.740000	0.138132
0 days 00:00:08.750000	0.114665
0 days 00:00:08.760000	0.096035
0 days 00:00:08.770000	0.063324
0 days 00:00:08.780000	0.038014
0 days 00:00:08.790000	-0.00047400000000000003
0 days 00:00:08.800000	-0.027774
0 days 00:00:08.810000	-0.053538
0 days 00:00:08.820000	-0.080808
0 days 00:00:08.830000	-0.093456
0 days 00:00:08.840000	-0.102151
0 days 00:00:08.850000	-0.102566
0 days 00:00:08.860000	-0.09800700000000001
0 days 00:00:08.870000	-0.07424
0 days 00:00:08.880000	-0.027816000000000004
0 days 00:00:08.890000	0.011165999999999999
0 days 00:00:08.900000	0.049413
0 days 00:00:08.910000	0.080317
0 days 00:00:08.920000	0.10969300000000001
0 days 00:00:08.930000	0.110229
0 days 00:00:08.940000	0.11406300000000001
0 days 00:00:08.950000	0.09438400000000001
0 days 00:00:08.960000	0.079356
0 days 00:00:08.970000	0.05899
0 days 00:00:08.980000	0.047804
0 days 00:00:08.990000	0.032414
0 days 00:00:09	0.029919
0 days 00:00:09.010000	0.020753999999999998
0 days 00:00:09.020000	0.021266999999999998
0 days 00:00:09.030000	0.018943
0 days 00:00:09.040000	0.016914
0 days 00:00:09.050000	0.017108
0 days 00:00:09.060000	0.004850999999999999
0 days 00:00:09.070000	-0.022752
0 days 00:00:09.080000	-0.046555
0 days 00:00:09.090000	-0.057197000000000005
0 days 00:00:09.100000	-0.064775
0 days 00:00:09.110000	-0.078865
0 days 00:00:09.120000	-0.080864
0 days 00:00:09.130000	-0.082182
0 days 00:00:09.140000	-0.080385
0 days 00:00:09.150000	-0.083552
0 days 00:00:09.160000	-0.074961
0 days 00:00:09.170000	-0.073521
0 days 00:00:09.180000	-0.072534
0 days 00:00:09.190000	-0.081084
0 days 00:00:09.200000	-0.09215
0 days 00:00:09.210000	-0.13156500000000002
0 days 00:00:09.220000	-0.20898699999999998
0 days 00:00:09.230000	-0.326406
0 days 00:00:09.240000	-0.485291
0 days 00:00:09.250000	-0.702695
0 days 00:00:09.260000	-1.034335
0 days 00:00:09.270000	-1.517354
0 days 00:00:09.280000	-1.9899740000000001
0 days 00:00:09.290000	-2.483529
0 days 00:00:09.300000	-3.0626130000000003
0 days 00:00:09.310000	-3.5097940000000003
0 days 00:00:09.320000	-3.760849
0 days 00:00:09.330000	-4.008254
0 days 00:00:09.340000	-4.195034
0 days 00:00:09.350000	-4.222862999999999
0 days 00:00:09.360000	-4.1554459999999995
0 days 00:00:09.370000	-4.041201999999999
0 days 00:00:09.380000	-3.8804309999999997
0 days 00:00:09.390000	-3.7305410000000006
0 days 00:00:09.400000	-3.551107
0 days 00:00:09.410000	-3.28531
0 days 00:00:09.420000	-3.0222
0 days 00:00:09.430000	-2.851308
0 days 00:00:09.440000	-2.454209
0 days 00:00:09.450000	-1.285087
0 days 00:00:09.460000	0.447434
0 days 00:00:09.470000	2.23258
0 days 00:00:09.480000	3.454419
0 days 00:00:09.490000	4.075539
0 days 00:00:09.500000	4.405842
0 days 00:00:09.510000	4.620864
0 days 00:00:09.520000	4.855637000000001
0 days 00:00:09.530000	4.866901
0 days 00:00:09.540000	4.5902199999999995
0 days 00:00:09.550000	4.293367
0 days 00:00:09.560000	3.974906
0 days 00:00:09.570000	3.595362
0 days 00:00:09.580000	3.145572
0 days 00:00:09.590000	2.691445
0 days 00:00:09.600000	2.269262
0 days 00:00:09.610000	1.9010610000000001
0 days 00:00:09.620000	1.62535
0 days 00:00:09.630000	1.4084459999999999
0 days 00:00:09.640000	1.187423
0 days 00:00:09.650000	0.9464879999999999
0 days 00:00:09.660000	0.655154
0 days 00:00:09.670000	0.40921
0 days 00:00:09.680000	0.12598299999999998
0 days 00:00:09.690000	-0.122459
0 days 00:00:09.700000	-0.09926
0 days 00:00:09.710000	-0.174897
0 days 00:00:09.720000	-0.26221700000000003
0 days 00:00:09.730000	-0.365598
0 days 00:00:09.740000	-0.256581
0 days 00:00:09.750000	0.096707
0 days 00:00:09.760000	0.5114569999999999
0 days 00:00:09.770000	0.848575
0 days 00:00:09.780000	1.0136100000000001
0 days 00:00:09.790000	1.078841
0 days 00:00:09.800000	0.988922
0 days 00:00:09.810000	0.848822
0 days 00:00:09.820000	0.659485
0 days 00:00:09.830000	0.431925
0 days 00:00:09.840000	0.213929
0 days 00:00:09.850000	0.019024
0 days 00:00:09.860000	-0.13932999999999998
0 days 00:00:09.870000	-0.346139
0 days 00:00:09.880000	-0.760746
0 days 00:00:09.890000	-1.119692
0 days 00:00:09.900000	-1.505465
0 days 00:00:09.910000	-1.956027
0 days 00:00:09.920000	-1.936333
0 days 00:00:09.930000	-1.3893799999999998
0 days 00:00:09.940000	-1.6286399999999999
0 days 00:00:09.950000	-1.404831
0 days 00:00:09.960000	1.102607
0 days 00:00:09.970000	1.416406
0 days 00:00:09.980000	0.18229
0 days 00:00:09.990000	0.01784
0 days 00:00:10	0.064542
0 days 00:00:10.010000	-0.054265
0 days 00:00:10.020000	-0.14156400000000002
0 days 00:00:10.030000	-0.162518
0 days 00:00:10.040000	-0.15773199999999998
0 days 00:00:10.050000	-0.121932
0 days 00:00:10.060000	-0.087103
0 days 00:00:10.070000	-0.044631
0 days 00:00:10.080000	0.002322
0 days 00:00:10.090000	0.054621
0 days 00:00:10.100000	0.099398
0 days 00:00:10.110000	0.133751
0 days 00:00:10.120000	0.15685
0 days 00:00:10.130000	0.157309
0 days 00:00:10.140000	0.157315
0 days 00:00:10.150000	0.12485299999999999
0 days 00:00:10.160000	0.09289299999999999
0 days 00:00:10.170000	0.053578999999999995
0 days 00:00:10.180000	0.023524
0 days 00:00:10.190000	-0.000697
0 days 00:00:10.200000	-0.017695
0 days 00:00:10.210000	-0.030972000000000003
0 days 00:00:10.220000	-0.035794
0 days 00:00:10.230000	-0.023566999999999998
0 days 00:00:10.240000	-0.028711
0 days 00:00:10.250000	-0.03853
0 days 00:00:10.260000	-0.034578
0 days 00:00:10.270000	-0.017961
0 days 00:00:10.280000	0.011118000000000001
0 days 00:00:10.290000	0.041364
0 days 00:00:10.300000	0.05847
0 days 00:00:10.310000	0.07625900000000001
0 days 00:00:10.320000	0.075374
0 days 00:00:10.330000	0.07209
0 days 00:00:10.340000	0.07206599999999999
0 days 00:00:10.350000	0.064746
0 days 00:00:10.360000	0.052248
0 days 00:00:10.370000	0.043658999999999996
0 days 00:00:10.380000	0.037165
0 days 00:00:10.390000	0.020213
0 days 00:00:10.400000	0.002193
0 days 00:00:10.410000	0.000258
0 days 00:00:10.420000	-0.0009390000000000001
0 days 00:00:10.430000	-0.000562
0 days 00:00:10.440000	-0.008772
0 days 00:00:10.450000	-0.009872
0 days 00:00:10.460000	0.001077
0 days 00:00:10.470000	0.006536
0 days 00:00:10.480000	0.019778999999999998
0 days 00:00:10.490000	0.034288
0 days 00:00:10.500000	0.039639999999999995
0 days 00:00:10.510000	0.045373000000000004
0 days 00:00:10.520000	0.039179000000000005
0 days 00:00:10.530000	0.043974
0 days 00:00:10.540000	0.024000999999999998
0 days 00:00:10.550000	-0.0020329999999999997
0 days 00:00:10.560000	-0.016368999999999998
0 days 00:00:10.570000	-0.016758000000000002
0 days 00:00:10.580000	-0.028950999999999998
0 days 00:00:10.590000	-0.035954
0 days 00:00:10.600000	-0.06765399999999999
0 days 00:00:10.610000	-0.127245
0 days 00:00:10.620000	-0.224142
0 days 00:00:10.630000	-0.4439
0 days 00:00:10.640000	-0.828787
0 days 00:00:10.650000	-1.254994
0 days 00:00:10.660000	-1.6407490000000002
0 days 00:00:10.670000	-1.885723
0 days 00:00:10.680000	-2.114576
0 days 00:00:10.690000	-2.2611529999999997
0 days 00:00:10.700000	-2.388363
0 days 00:00:10.710000	-2.542755
0 days 00:00:10.720000	-2.704145
0 days 00:00:10.730000	-2.903005
0 days 00:00:10.740000	-3.07387
0 days 00:00:10.750000	-3.231168
0 days 00:00:10.760000	-3.3206010000000004
0 days 00:00:10.770000	-3.274051
0 days 00:00:10.780000	-3.1908939999999997
0 days 00:00:10.790000	-3.135
0 days 00:00:10.800000	-3.070957
0 days 00:00:10.810000	-2.991875
0 days 00:00:10.820000	-2.878567
0 days 00:00:10.830000	-2.7463040000000003
0 days 00:00:10.840000	-2.573204
0 days 00:00:10.850000	-2.4068009999999997
0 days 00:00:10.860000	-2.106631
0 days 00:00:10.870000	-1.0590190000000002
0 days 00:00:10.880000	0.546229
0 days 00:00:10.890000	2.225516
0 days 00:00:10.900000	3.3920839999999997
0 days 00:00:10.910000	3.940118
0 days 00:00:10.920000	4.273162999999999
0 days 00:00:10.930000	4.603982
0 days 00:00:10.940000	4.853694
0 days 00:00:10.950000	4.805192
0 days 00:00:10.960000	4.5281199999999995
0 days 00:00:10.970000	4.195748
0 days 00:00:10.980000	3.874375
0 days 00:00:10.990000	3.507485
0 days 00:00:11	3.0381169999999997
0 days 00:00:11.010000	2.510761
0 days 00:00:11.020000	1.9706919999999999
0 days 00:00:11.030000	1.478819
0 days 00:00:11.040000	1.074913
0 days 00:00:11.050000	0.7473479999999999
0 days 00:00:11.060000	0.46597299999999997
0 days 00:00:11.070000	0.235792
0 days 00:00:11.080000	0.039761000000000005
0 days 00:00:11.090000	-0.051542
0 days 00:00:11.100000	-0.048969
0 days 00:00:11.110000	-0.190905
0 days 00:00:11.120000	-0.053548
0 days 00:00:11.130000	0.161464
0 days 00:00:11.140000	0.43678900000000004
0 days 00:00:11.150000	0.774914
0 days 00:00:11.160000	1.027648
0 days 00:00:11.170000	1.202564
0 days 00:00:11.180000	1.428092
0 days 00:00:11.190000	1.621845
0 days 00:00:11.200000	1.791796
0 days 00:00:11.210000	1.91188
0 days 00:00:11.220000	1.9557919999999998
0 days 00:00:11.230000	1.9056849999999999
0 days 00:00:11.240000	1.771868
0 days 00:00:11.250000	1.578928
0 days 00:00:11.260000	1.319507
0 days 00:00:11.270000	1.0166950000000001
0 days 00:00:11.280000	0.6973020000000001
0 days 00:00:11.290000	0.402456
0 days 00:00:11.300000	0.153962
0 days 00:00:11.310000	-0.064509
0 days 00:00:11.320000	-0.251442
0 days 00:00:11.330000	-0.43795
0 days 00:00:11.340000	-0.604962
0 days 00:00:11.350000	-0.7397630000000001
0 days 00:00:11.360000	-0.83345
0 days 00:00:11.370000	-0.95519
0 days 00:00:11.380000	-0.576882
0 days 00:00:11.390000	-1.5229629999999998
0 days 00:00:11.400000	-3.454379
0 days 00:00:11.410000	-3.4937080000000003
0 days 00:00:11.420000	-2.5382279999999997
0 days 00:00:11.430000	-2.007161
0 days 00:00:11.440000	-1.818572
0 days 00:00:11.450000	-1.379774
0 days 00:00:11.460000	-0.83089
0 days 00:00:11.470000	0.456663
0 days 00:00:11.480000	0.47695600000000005
0 days 00:00:11.490000	0.03921
0 days 00:00:11.500000	0.06501699999999999
0 days 00:00:11.510000	0.019518
0 days 00:00:11.520000	-0.013493999999999999
0 days 00:00:11.530000	0.025876
0 days 00:00:11.540000	0.058832
0 days 00:00:11.550000	0.131464
0 days 00:00:11.560000	0.16884200000000002
0 days 00:00:11.570000	0.196115
0 days 00:00:11.580000	0.215275
0 days 00:00:11.590000	0.21256999999999998
0 days 00:00:11.600000	0.19584100000000002
0 days 00:00:11.610000	0.179844
0 days 00:00:11.620000	0.165466
0 days 00:00:11.630000	0.13635999999999998
0 days 00:00:11.640000	0.115441
0 days 00:00:11.650000	0.089914
0 days 00:00:11.660000	0.06403500000000001
0 days 00:00:11.670000	0.044814
0 days 00:00:11.680000	0.026491000000000004
0 days 00:00:11.690000	0.016911000000000002
0 days 00:00:11.700000	0.007381
0 days 00:00:11.710000	0.00718
0 days 00:00:11.720000	-0.0014210000000000002
0 days 00:00:11.730000	-0.01289
0 days 00:00:11.740000	-0.015101
0 days 00:00:11.750000	-0.006193
0 days 00:00:11.760000	-0.016814
0 days 00:00:11.770000	-0.046734
0 days 00:00:11.780000	-0.066208
0 days 00:00:11.790000	-0.057242999999999995
0 days 00:00:11.800000	-0.023167
0 days 00:00:11.810000	0.006745999999999999
0 days 00:00:11.820000	0.045543
0 days 00:00:11.830000	0.07045900000000001
0 days 00:00:11.840000	0.08743200000000001
0 days 00:00:11.850000	0.07699099999999999
0 days 00:00:11.860000	0.054717999999999996
0 days 00:00:11.870000	0.040803
0 days 00:00:11.880000	0.037649
0 days 00:00:11.890000	0.032266
0 days 00:00:11.900000	0.028017
0 days 00:00:11.910000	0.023988
0 days 00:00:11.920000	0.023552
0 days 00:00:11.930000	0.042879
0 days 00:00:11.940000	0.06505
0 days 00:00:11.950000	0.082842
0 days 00:00:11.960000	0.094111
0 days 00:00:11.970000	0.10423699999999998
0 days 00:00:11.980000	0.093976
0 days 00:00:11.990000	0.08503200000000001
0 days 00:00:12	0.059803999999999996
0 days 00:00:12.010000	0.042674000000000004
0 days 00:00:12.020000	0.033397
0 days 00:00:12.030000	0.003522
0 days 00:00:12.040000	-0.004855
0 days 00:00:12.050000	-0.034402999999999996
0 days 00:00:12.060000	-0.07546599999999999
0 days 00:00:12.070000	-0.113139
0 days 00:00:12.080000	-0.13816900000000001
0 days 00:00:12.090000	-0.168228
0 days 00:00:12.100000	-0.20928899999999998
0 days 00:00:12.110000	-0.22920100000000002
0 days 00:00:12.120000	-0.28736999999999996
0 days 00:00:12.130000	-0.389729
0 days 00:00:12.140000	-0.528699
0 days 00:00:12.150000	-0.7467020000000001
0 days 00:00:12.160000	-1.1892459999999998
0 days 00:00:12.170000	-1.739052
0 days 00:00:12.180000	-2.087454
0 days 00:00:12.190000	-2.480598
0 days 00:00:12.200000	-3.0081689999999996
0 days 00:00:12.210000	-3.4027559999999997
0 days 00:00:12.220000	-3.600407
0 days 00:00:12.230000	-3.835948
0 days 00:00:12.240000	-3.962685
0 days 00:00:12.250000	-3.9720150000000003
0 days 00:00:12.260000	-3.8521910000000004
0 days 00:00:12.270000	-3.682471
0 days 00:00:12.280000	-3.492773
0 days 00:00:12.290000	-3.308783
0 days 00:00:12.300000	-3.130208
0 days 00:00:12.310000	-2.8834560000000002
0 days 00:00:12.320000	-2.639112
0 days 00:00:12.330000	-2.493399
0 days 00:00:12.340000	-2.095025
0 days 00:00:12.350000	-0.8382280000000001
0 days 00:00:12.360000	0.8669969999999999
0 days 00:00:12.370000	2.039541
0 days 00:00:12.380000	2.5866700000000002
0 days 00:00:12.390000	3.0020189999999998
0 days 00:00:12.400000	3.484796
0 days 00:00:12.410000	3.930104
0 days 00:00:12.420000	4.23726
0 days 00:00:12.430000	4.308987999999999
0 days 00:00:12.440000	4.233714
0 days 00:00:12.450000	4.116651
0 days 00:00:12.460000	3.986594
0 days 00:00:12.470000	3.764561
0 days 00:00:12.480000	3.4485910000000004
0 days 00:00:12.490000	3.068099
0 days 00:00:12.500000	2.6529979999999997
0 days 00:00:12.510000	2.266667
0 days 00:00:12.520000	1.8994849999999999
0 days 00:00:12.530000	1.551747
0 days 00:00:12.540000	1.2643469999999999
0 days 00:00:12.550000	1.0482040000000001
0 days 00:00:12.560000	0.9032680000000001
0 days 00:00:12.570000	0.7988029999999999
0 days 00:00:12.580000	0.333633
0 days 00:00:12.590000	0.16626400000000002
0 days 00:00:12.600000	0.14405199999999999
0 days 00:00:12.610000	0.270766
0 days 00:00:12.620000	0.41548999999999997
0 days 00:00:12.630000	0.5649
0 days 00:00:12.640000	0.7429899999999999
0 days 00:00:12.650000	0.905582
0 days 00:00:12.660000	1.017798
0 days 00:00:12.670000	1.0574270000000001
0 days 00:00:12.680000	1.056414
0 days 00:00:12.690000	1.0211139999999999
0 days 00:00:12.700000	0.9496610000000001
0 days 00:00:12.710000	0.8614440000000001
0 days 00:00:12.720000	0.7234619999999999
0 days 00:00:12.730000	0.542323
0 days 00:00:12.740000	0.334122
0 days 00:00:12.750000	0.10815
0 days 00:00:12.760000	-0.078605
0 days 00:00:12.770000	-0.23383
0 days 00:00:12.780000	-0.33953099999999997
0 days 00:00:12.790000	-0.41916899999999996
0 days 00:00:12.800000	-0.47609399999999996
0 days 00:00:12.810000	-0.523341
0 days 00:00:12.820000	-0.938524
0 days 00:00:12.830000	-0.837576
0 days 00:00:12.840000	-0.738417
0 days 00:00:12.850000	-2.294705
0 days 00:00:12.860000	-3.494101
0 days 00:00:12.870000	-3.7300410000000004
0 days 00:00:12.880000	-2.747639
0 days 00:00:12.890000	-2.153222
0 days 00:00:12.900000	0.27092
0 days 00:00:12.910000	0.9978959999999999
0 days 00:00:12.920000	-0.039833999999999994
0 days 00:00:12.930000	-0.112675
0 days 00:00:12.940000	-0.197439
0 days 00:00:12.950000	-0.20311700000000002
0 days 00:00:12.960000	-0.168416
0 days 00:00:12.970000	-0.19416
0 days 00:00:12.980000	-0.167951
0 days 00:00:12.990000	-0.036562
0 days 00:00:13	0.098321
0 days 00:00:13.010000	0.214063
0 days 00:00:13.020000	0.318112
0 days 00:00:13.030000	0.397725
0 days 00:00:13.040000	0.42267
0 days 00:00:13.050000	0.430245
0 days 00:00:13.060000	0.396285
0 days 00:00:13.070000	0.327813
0 days 00:00:13.080000	0.22465500000000002
0 days 00:00:13.090000	0.110214
0 days 00:00:13.100000	0.021071
0 days 00:00:13.110000	-0.033031
0 days 00:00:13.120000	-0.079689
0 days 00:00:13.130000	-0.101293
0 days 00:00:13.140000	-0.103521
0 days 00:00:13.150000	-0.08401900000000001
0 days 00:00:13.160000	-0.049557
0 days 00:00:13.170000	-0.017822
0 days 00:00:13.180000	-0.017147
0 days 00:00:13.190000	0.003914
0 days 00:00:13.200000	0.028988999999999997
0 days 00:00:13.210000	0.047356999999999996
0 days 00:00:13.220000	0.052391
0 days 00:00:13.230000	0.048942
0 days 00:00:13.240000	0.038562
0 days 00:00:13.250000	0.018959
0 days 00:00:13.260000	0.011268
0 days 00:00:13.270000	0.011114
0 days 00:00:13.280000	0.008555
0 days 00:00:13.290000	0.013684
0 days 00:00:13.300000	0.0036229999999999995
0 days 00:00:13.310000	-0.012385
0 days 00:00:13.320000	-0.026101
0 days 00:00:13.330000	-0.023354
0 days 00:00:13.340000	0.012044
0 days 00:00:13.350000	0.04453
0 days 00:00:13.360000	0.060801999999999995
0 days 00:00:13.370000	0.072585
0 days 00:00:13.380000	0.065984
0 days 00:00:13.390000	0.065472
0 days 00:00:13.400000	0.047175
0 days 00:00:13.410000	0.015323
0 days 00:00:13.420000	-0.00434
0 days 00:00:13.430000	-0.027452999999999998
0 days 00:00:13.440000	-0.058911
0 days 00:00:13.450000	-0.068576
0 days 00:00:13.460000	-0.11189500000000001
0 days 00:00:13.470000	-0.14198
0 days 00:00:13.480000	-0.18469000000000002
0 days 00:00:13.490000	-0.24205300000000002
0 days 00:00:13.500000	-0.29238800000000004
0 days 00:00:13.510000	-0.33874699999999996
0 days 00:00:13.520000	-0.418414
0 days 00:00:13.530000	-0.488345
0 days 00:00:13.540000	-0.5640270000000001
0 days 00:00:13.550000	-0.6398590000000001
0 days 00:00:13.560000	-0.784324
0 days 00:00:13.570000	-1.058016
0 days 00:00:13.580000	-1.6282729999999999
0 days 00:00:13.590000	-2.112001
0 days 00:00:13.600000	-2.339464
0 days 00:00:13.610000	-2.6883529999999998
0 days 00:00:13.620000	-3.04808
0 days 00:00:13.630000	-3.296013
0 days 00:00:13.640000	-3.412689
0 days 00:00:13.650000	-3.5098839999999996
0 days 00:00:13.660000	-3.577984
0 days 00:00:13.670000	-3.581636
0 days 00:00:13.680000	-3.487217
0 days 00:00:13.690000	-3.3954720000000003
0 days 00:00:13.700000	-3.341273
0 days 00:00:13.710000	-3.324335
0 days 00:00:13.720000	-3.255405
0 days 00:00:13.730000	-3.120663
0 days 00:00:13.740000	-2.939009
0 days 00:00:13.750000	-2.764104
0 days 00:00:13.760000	-2.443438
0 days 00:00:13.770000	-1.278284
0 days 00:00:13.780000	0.64137
0 days 00:00:13.790000	2.43721
0 days 00:00:13.800000	3.4875800000000003
0 days 00:00:13.810000	3.951335
0 days 00:00:13.820000	4.294275
0 days 00:00:13.830000	4.609909
0 days 00:00:13.840000	4.9036610000000005
0 days 00:00:13.850000	4.997218
0 days 00:00:13.860000	4.865082
0 days 00:00:13.870000	4.6081449999999995
0 days 00:00:13.880000	4.303662
0 days 00:00:13.890000	3.9266769999999998
0 days 00:00:13.900000	3.4855650000000002
0 days 00:00:13.910000	2.974972
0 days 00:00:13.920000	2.456397
0 days 00:00:13.930000	1.9747130000000002
0 days 00:00:13.940000	1.5768229999999999
0 days 00:00:13.950000	1.252175
0 days 00:00:13.960000	0.965543
0 days 00:00:13.970000	0.6898340000000001
0 days 00:00:13.980000	0.468895
0 days 00:00:13.990000	0.300118
0 days 00:00:14	0.185839
0 days 00:00:14.010000	0.010047
0 days 00:00:14.020000	-0.10438299999999999
0 days 00:00:14.030000	-0.121467
0 days 00:00:14.040000	-0.19258
0 days 00:00:14.050000	-0.149781
0 days 00:00:14.060000	0.153089
0 days 00:00:14.070000	0.516756
0 days 00:00:14.080000	0.85675
0 days 00:00:14.090000	1.0470469999999998
0 days 00:00:14.100000	1.239391
0 days 00:00:14.110000	1.4194950000000002
0 days 00:00:14.120000	1.5920379999999998
0 days 00:00:14.130000	1.728241
0 days 00:00:14.140000	1.789989
0 days 00:00:14.150000	1.728493
0 days 00:00:14.160000	1.577142
0 days 00:00:14.170000	1.342718
0 days 00:00:14.180000	1.040118
0 days 00:00:14.190000	0.697872
0 days 00:00:14.200000	0.34424299999999997
0 days 00:00:14.210000	-0.14327
0 days 00:00:14.220000	-0.745751
0 days 00:00:14.230000	-1.374452
0 days 00:00:14.240000	-1.2822440000000002
0 days 00:00:14.250000	-0.67413
0 days 00:00:14.260000	-1.1318059999999999
0 days 00:00:14.270000	-3.0058540000000002
0 days 00:00:14.280000	-3.9249690000000004
0 days 00:00:14.290000	-3.682495
0 days 00:00:14.300000	-3.0793009999999996
0 days 00:00:14.310000	0.889631
0 days 00:00:14.320000	2.592469
0 days 00:00:14.330000	0.380965
0 days 00:00:14.340000	0.29180500000000004
0 days 00:00:14.350000	0.202228
0 days 00:00:14.360000	0.100185
0 days 00:00:14.370000	-0.024436000000000003
0 days 00:00:14.380000	-0.09399
0 days 00:00:14.390000	-0.11537
0 days 00:00:14.400000	-0.080454
0 days 00:00:14.410000	-0.033865
0 days 00:00:14.420000	0.016652
0 days 00:00:14.430000	0.057441
0 days 00:00:14.440000	0.121432
0 days 00:00:14.450000	0.160162
0 days 00:00:14.460000	0.19054200000000002
0 days 00:00:14.470000	0.203285
0 days 00:00:14.480000	0.20103
0 days 00:00:14.490000	0.194545
0 days 00:00:14.500000	0.158186
0 days 00:00:14.510000	0.11313800000000002
0 days 00:00:14.520000	0.051565
0 days 00:00:14.530000	0.027364999999999997
0 days 00:00:14.540000	0.009276000000000001
0 days 00:00:14.550000	-0.005064
0 days 00:00:14.560000	-0.021074000000000002
0 days 00:00:14.570000	-0.049536000000000004
0 days 00:00:14.580000	-0.059602999999999996
0 days 00:00:14.590000	-0.055469000000000004
0 days 00:00:14.600000	-0.033339
0 days 00:00:14.610000	-0.028560000000000002
0 days 00:00:14.620000	-0.015441
0 days 00:00:14.630000	-0.000773
0 days 00:00:14.640000	0.014140999999999999
0 days 00:00:14.650000	0.029826
0 days 00:00:14.660000	0.052454999999999995
0 days 00:00:14.670000	0.07251200000000001
0 days 00:00:14.680000	0.079943
0 days 00:00:14.690000	0.07766
0 days 00:00:14.700000	0.079342
0 days 00:00:14.710000	0.065464
0 days 00:00:14.720000	0.057013999999999995
0 days 00:00:14.730000	0.057807000000000004
0 days 00:00:14.740000	0.058221
0 days 00:00:14.750000	0.066153
0 days 00:00:14.760000	0.063057
0 days 00:00:14.770000	0.048027999999999994
0 days 00:00:14.780000	0.051591
0 days 00:00:14.790000	0.035493000000000004
0 days 00:00:14.800000	0.027601999999999998
0 days 00:00:14.810000	0.040868
0 days 00:00:14.820000	0.044568
0 days 00:00:14.830000	0.040239
0 days 00:00:14.840000	0.039159
0 days 00:00:14.850000	0.043005
0 days 00:00:14.860000	0.049157
0 days 00:00:14.870000	0.040988
0 days 00:00:14.880000	0.032346
0 days 00:00:14.890000	0.030455
0 days 00:00:14.900000	0.023982
0 days 00:00:14.910000	0.006794
0 days 00:00:14.920000	-0.01369
0 days 00:00:14.930000	-0.033727999999999994
0 days 00:00:14.940000	-0.047376
0 days 00:00:14.950000	-0.05432000000000001
0 days 00:00:14.960000	-0.069337
0 days 00:00:14.970000	-0.080455
0 days 00:00:14.980000	-0.086854
0 days 00:00:14.990000	-0.10603299999999999
0 days 00:00:15	-0.126169
0 days 00:00:15.010000	-0.15729400000000002
0 days 00:00:15.020000	-0.216768
0 days 00:00:15.030000	-0.265357
0 days 00:00:15.040000	-0.371363
0 days 00:00:15.050000	-0.588685
0 days 00:00:15.060000	-0.9663889999999999
0 days 00:00:15.070000	-1.268415
0 days 00:00:15.080000	-1.562324
0 days 00:00:15.090000	-1.7504939999999998
0 days 00:00:15.100000	-1.9077970000000002
0 days 00:00:15.110000	-2.0069529999999998
0 days 00:00:15.120000	-2.088206
0 days 00:00:15.130000	-2.1890169999999998
0 days 00:00:15.140000	-2.302718
0 days 00:00:15.150000	-2.455104
0 days 00:00:15.160000	-2.584589
0 days 00:00:15.170000	-2.736371
0 days 00:00:15.180000	-2.866407
0 days 00:00:15.190000	-2.938166
0 days 00:00:15.200000	-2.9327259999999997
0 days 00:00:15.210000	-2.898136
0 days 00:00:15.220000	-2.868684
0 days 00:00:15.230000	-2.825152
0 days 00:00:15.240000	-2.754084
0 days 00:00:15.250000	-2.67823
0 days 00:00:15.260000	-2.554445
0 days 00:00:15.270000	-2.3938189999999997
0 days 00:00:15.280000	-2.240545
0 days 00:00:15.290000	-2.0642270000000003
0 days 00:00:15.300000	-1.825237
0 days 00:00:15.310000	-1.104185
0 days 00:00:15.320000	0.030933999999999996
0 days 00:00:15.330000	1.455568
0 days 00:00:15.340000	2.739467
0 days 00:00:15.350000	3.514069
0 days 00:00:15.360000	3.8990980000000004
0 days 00:00:15.370000	4.193649
0 days 00:00:15.380000	4.451338
0 days 00:00:15.390000	4.59004
0 days 00:00:15.400000	4.5669889999999995
0 days 00:00:15.410000	4.443121
0 days 00:00:15.420000	4.222222
0 days 00:00:15.430000	3.92339
0 days 00:00:15.440000	3.5672660000000005
0 days 00:00:15.450000	3.113638
0 days 00:00:15.460000	2.589545
0 days 00:00:15.470000	2.084876
0 days 00:00:15.480000	1.630219
0 days 00:00:15.490000	1.190591
0 days 00:00:15.500000	0.762572
0 days 00:00:15.510000	0.401974
0 days 00:00:15.520000	0.161334
0 days 00:00:15.530000	0.023777
0 days 00:00:15.540000	-0.11340499999999999
0 days 00:00:15.550000	-0.425964
0 days 00:00:15.560000	-0.442949
0 days 00:00:15.570000	-0.34677199999999997
0 days 00:00:15.580000	-0.263762
0 days 00:00:15.590000	-0.11663299999999999
0 days 00:00:15.600000	0.003286
0 days 00:00:15.610000	0.12382699999999999
0 days 00:00:15.620000	0.278723
0 days 00:00:15.630000	0.42694099999999996
0 days 00:00:15.640000	0.552818
0 days 00:00:15.650000	0.658972
0 days 00:00:15.660000	0.7223430000000001
0 days 00:00:15.670000	0.7429859999999999
0 days 00:00:15.680000	0.7539899999999999
0 days 00:00:15.690000	0.750788
0 days 00:00:15.700000	0.740686
0 days 00:00:15.710000	0.735064
0 days 00:00:15.720000	0.722989
0 days 00:00:15.730000	0.682034
0 days 00:00:15.740000	0.604313
0 days 00:00:15.750000	0.503062
0 days 00:00:15.760000	0.401573
0 days 00:00:15.770000	0.320173
0 days 00:00:15.780000	0.24946500000000002
0 days 00:00:15.790000	0.205744
0 days 00:00:15.800000	0.17194600000000002
0 days 00:00:15.810000	0.13985899999999998
0 days 00:00:15.820000	0.095386
0 days 00:00:15.830000	0.031931
0 days 00:00:15.840000	-0.06398
0 days 00:00:15.850000	-0.185617
0 days 00:00:15.860000	-0.37153800000000003
0 days 00:00:15.870000	-0.22186599999999998
0 days 00:00:15.880000	-1.47927
0 days 00:00:15.890000	-3.241716
0 days 00:00:15.900000	-3.556014
0 days 00:00:15.910000	-2.544048
0 days 00:00:15.920000	-1.844037
0 days 00:00:15.930000	-1.348298
0 days 00:00:15.940000	-0.446298
0 days 00:00:15.950000	0.61711
0 days 00:00:15.960000	0.365979
0 days 00:00:15.970000	-0.063033
0 days 00:00:15.980000	-0.046512
0 days 00:00:15.990000	-0.050073
0 days 00:00:16	-0.006629
0 days 00:00:16.010000	-0.033779
0 days 00:00:16.020000	0.023034
0 days 00:00:16.030000	0.10369600000000001
0 days 00:00:16.040000	0.180645
0 days 00:00:16.050000	0.22436199999999998
0 days 00:00:16.060000	0.23694899999999997
0 days 00:00:16.070000	0.23615
0 days 00:00:16.080000	0.21343499999999999
0 days 00:00:16.090000	0.190392
0 days 00:00:16.100000	0.157181
0 days 00:00:16.110000	0.139715
0 days 00:00:16.120000	0.099242
0 days 00:00:16.130000	0.051778
0 days 00:00:16.140000	0.024777
0 days 00:00:16.150000	0.0033229999999999996
0 days 00:00:16.160000	0.011451000000000001
0 days 00:00:16.170000	0.023966
0 days 00:00:16.180000	0.039094
0 days 00:00:16.190000	0.048785
0 days 00:00:16.200000	0.054938
0 days 00:00:16.210000	0.033034
0 days 00:00:16.220000	0.013277
0 days 00:00:16.230000	-0.001725
0 days 00:00:16.240000	-0.002984
0 days 00:00:16.250000	0.0006730000000000001
0 days 00:00:16.260000	0.017253
0 days 00:00:16.270000	0.017252
0 days 00:00:16.280000	0.034569
0 days 00:00:16.290000	0.047728
0 days 00:00:16.300000	0.07251200000000001
0 days 00:00:16.310000	0.099503
0 days 00:00:16.320000	0.11055599999999999
0 days 00:00:16.330000	0.11914300000000001
0 days 00:00:16.340000	0.12169300000000001
0 days 00:00:16.350000	0.126369
0 days 00:00:16.360000	0.081952
0 days 00:00:16.370000	0.06643500000000001
0 days 00:00:16.380000	0.053013
0 days 00:00:16.390000	0.043256
0 days 00:00:16.400000	0.0273
0 days 00:00:16.410000	0.020630000000000003
0 days 00:00:16.420000	0.010799
0 days 00:00:16.430000	0.028105
0 days 00:00:16.440000	0.035504
0 days 00:00:16.450000	0.035059
0 days 00:00:16.460000	0.020865
0 days 00:00:16.470000	0.019237
0 days 00:00:16.480000	0.0061990000000000005
0 days 00:00:16.490000	0.011779000000000001
0 days 00:00:16.500000	0.017093
0 days 00:00:16.510000	0.014205
0 days 00:00:16.520000	0.011408
0 days 00:00:16.530000	0.006492
0 days 00:00:16.540000	0.008352
0 days 00:00:16.550000	0.00955
0 days 00:00:16.560000	0.006365
0 days 00:00:16.570000	-0.005384000000000001
0 days 00:00:16.580000	-0.027045999999999997
0 days 00:00:16.590000	-0.04042
0 days 00:00:16.600000	-0.050054
0 days 00:00:16.610000	-0.039064999999999996
0 days 00:00:16.620000	-0.035144
0 days 00:00:16.630000	-0.039568
0 days 00:00:16.640000	-0.053637
0 days 00:00:16.650000	-0.062655
0 days 00:00:16.660000	-0.09823
0 days 00:00:16.670000	-0.129549
0 days 00:00:16.680000	-0.17078800000000002
0 days 00:00:16.690000	-0.20819400000000002
0 days 00:00:16.700000	-0.282735
0 days 00:00:16.710000	-0.32163800000000003
0 days 00:00:16.720000	-0.42978900000000003
0 days 00:00:16.730000	-0.682399
0 days 00:00:16.740000	-1.0654709999999998
0 days 00:00:16.750000	-1.442495
0 days 00:00:16.760000	-1.6578110000000001
0 days 00:00:16.770000	-1.857866
0 days 00:00:16.780000	-2.116355
0 days 00:00:16.790000	-2.269381
0 days 00:00:16.800000	-2.4349849999999997
0 days 00:00:16.810000	-2.6594029999999997
0 days 00:00:16.820000	-2.910736
0 days 00:00:16.830000	-3.161004
0 days 00:00:16.840000	-3.3572629999999997
0 days 00:00:16.850000	-3.4715800000000003
0 days 00:00:16.860000	-3.4876650000000002
0 days 00:00:16.870000	-3.415692
0 days 00:00:16.880000	-3.315836
0 days 00:00:16.890000	-3.213295
0 days 00:00:16.900000	-3.119199
0 days 00:00:16.910000	-3.022565
0 days 00:00:16.920000	-2.927407
0 days 00:00:16.930000	-2.781679
0 days 00:00:16.940000	-2.6433560000000003
0 days 00:00:16.950000	-2.53203
0 days 00:00:16.960000	-2.285751
0 days 00:00:16.970000	-1.4728350000000001
