# Supplementary material for: A topological data analysis-based method for gait signals with an application to the study of multiple sclerosis
Source: PLoS One. 2022 May 13;17(5):e0268475. doi: 10.1371/journal.pone.0268475 (PMC9106173; doi:10.1371/journal.pone.0268475)
Supplement: S1 Data — (ZIP) [file pone.0268475.s005.zip › PlosOneData/Pathological_subjects/MS_207]

	Gyr_Y
0 days 00:00:25.220000	-0.165126
0 days 00:00:25.230000	-1.5541260000000001
0 days 00:00:25.240000	-2.839717
0 days 00:00:25.250000	-2.7227490000000003
0 days 00:00:25.260000	-2.827702
0 days 00:00:25.270000	-2.576611
0 days 00:00:25.280000	0.27081
0 days 00:00:25.290000	0.192993
0 days 00:00:25.300000	-0.178754
0 days 00:00:25.310000	0.098666
0 days 00:00:25.320000	0.094841
0 days 00:00:25.330000	0.190088
0 days 00:00:25.340000	0.191325
0 days 00:00:25.350000	0.142934
0 days 00:00:25.360000	0.055901
0 days 00:00:25.370000	-0.00398
0 days 00:00:25.380000	-0.024627
0 days 00:00:25.390000	-0.025315
0 days 00:00:25.400000	-0.015151
0 days 00:00:25.410000	-0.007306999999999999
0 days 00:00:25.420000	0.001657
0 days 00:00:25.430000	0.013741
0 days 00:00:25.440000	0.029580000000000002
0 days 00:00:25.450000	0.029570999999999997
0 days 00:00:25.460000	0.026289999999999997
0 days 00:00:25.470000	0.024687999999999998
0 days 00:00:25.480000	0.029454
0 days 00:00:25.490000	0.031254000000000004
0 days 00:00:25.500000	0.026489
0 days 00:00:25.510000	0.021577000000000002
0 days 00:00:25.520000	0.013997999999999998
0 days 00:00:25.530000	0.007072
0 days 00:00:25.540000	0.0009199999999999999
0 days 00:00:25.550000	-0.01311
0 days 00:00:25.560000	-0.017717
0 days 00:00:25.570000	-0.023958
0 days 00:00:25.580000	-0.028189
0 days 00:00:25.590000	-0.028062
0 days 00:00:25.600000	-0.027808999999999997
0 days 00:00:25.610000	-0.023109
0 days 00:00:25.620000	-0.018732
0 days 00:00:25.630000	-0.015926
0 days 00:00:25.640000	-0.012654
0 days 00:00:25.650000	-0.011072
0 days 00:00:25.660000	-0.004012
0 days 00:00:25.670000	0.003077
0 days 00:00:25.680000	0.009136
0 days 00:00:25.690000	0.019004
0 days 00:00:25.700000	0.020613999999999997
0 days 00:00:25.710000	0.028564999999999997
0 days 00:00:25.720000	0.034462
0 days 00:00:25.730000	0.029816000000000002
0 days 00:00:25.740000	0.025588999999999997
0 days 00:00:25.750000	0.019438999999999998
0 days 00:00:25.760000	0.016975
0 days 00:00:25.770000	0.016384
0 days 00:00:25.780000	0.013015
0 days 00:00:25.790000	0.004856
0 days 00:00:25.800000	-0.003022
0 days 00:00:25.810000	-0.010728
0 days 00:00:25.820000	-0.020446000000000002
0 days 00:00:25.830000	-0.027739
0 days 00:00:25.840000	-0.037447
0 days 00:00:25.850000	-0.051382000000000004
0 days 00:00:25.860000	-0.062657
0 days 00:00:25.870000	-0.081795
0 days 00:00:25.880000	-0.09587000000000001
0 days 00:00:25.890000	-0.125209
0 days 00:00:25.900000	-0.158074
0 days 00:00:25.910000	-0.203131
0 days 00:00:25.920000	-0.25299
0 days 00:00:25.930000	-0.30609899999999995
0 days 00:00:25.940000	-0.379552
0 days 00:00:25.950000	-0.474855
0 days 00:00:25.960000	-0.6002350000000001
0 days 00:00:25.970000	-0.775425
0 days 00:00:25.980000	-1.054442
0 days 00:00:25.990000	-1.318639
0 days 00:00:26	-1.615821
0 days 00:00:26.010000	-1.944561
0 days 00:00:26.020000	-2.309338
0 days 00:00:26.030000	-2.675396
0 days 00:00:26.040000	-2.962893
0 days 00:00:26.050000	-3.21291
0 days 00:00:26.060000	-3.6094129999999995
0 days 00:00:26.070000	-4.092499
0 days 00:00:26.080000	-4.537493
0 days 00:00:26.090000	-4.954727
0 days 00:00:26.100000	-5.352026
0 days 00:00:26.110000	-5.64313
0 days 00:00:26.120000	-5.757715
0 days 00:00:26.130000	-5.639085
0 days 00:00:26.140000	-5.29865
0 days 00:00:26.150000	-4.868722
0 days 00:00:26.160000	-4.462146
0 days 00:00:26.170000	-4.085989
0 days 00:00:26.180000	-3.8945480000000003
0 days 00:00:26.190000	-3.634208
0 days 00:00:26.200000	-3.040168
0 days 00:00:26.210000	-2.2887619999999997
0 days 00:00:26.220000	-1.664475
0 days 00:00:26.230000	-1.065057
0 days 00:00:26.240000	-0.51752
0 days 00:00:26.250000	0.102843
0 days 00:00:26.260000	1.01816
0 days 00:00:26.270000	1.7216490000000002
0 days 00:00:26.280000	2.07715
0 days 00:00:26.290000	2.338905
0 days 00:00:26.300000	2.5295099999999997
0 days 00:00:26.310000	2.672604
0 days 00:00:26.320000	2.783066
0 days 00:00:26.330000	2.8791830000000003
0 days 00:00:26.340000	2.996019
0 days 00:00:26.350000	3.10318
0 days 00:00:26.360000	3.196145
0 days 00:00:26.370000	3.27515
0 days 00:00:26.380000	3.358831
0 days 00:00:26.390000	3.454852
0 days 00:00:26.400000	3.546636
0 days 00:00:26.410000	3.6459629999999996
0 days 00:00:26.420000	3.749661
0 days 00:00:26.430000	3.847171
0 days 00:00:26.440000	4.045962
0 days 00:00:26.450000	4.086056
0 days 00:00:26.460000	4.221597
0 days 00:00:26.470000	4.3369800000000005
0 days 00:00:26.480000	4.40571
0 days 00:00:26.490000	4.371636
0 days 00:00:26.500000	4.222256
0 days 00:00:26.510000	3.9584379999999997
0 days 00:00:26.520000	3.612825
0 days 00:00:26.530000	3.213934
0 days 00:00:26.540000	2.824484
0 days 00:00:26.550000	2.426507
0 days 00:00:26.560000	2.012581
0 days 00:00:26.570000	1.650511
0 days 00:00:26.580000	1.07
0 days 00:00:26.590000	0.23591700000000002
0 days 00:00:26.600000	-0.080355
0 days 00:00:26.610000	-0.168317
0 days 00:00:26.620000	-0.5516939999999999
0 days 00:00:26.630000	-1.3681530000000002
0 days 00:00:26.640000	-2.4156619999999998
0 days 00:00:26.650000	-1.993984
0 days 00:00:26.660000	-0.9577620000000001
0 days 00:00:26.670000	0.042119
0 days 00:00:26.680000	0.005647
0 days 00:00:26.690000	-0.095436
0 days 00:00:26.700000	0.083034
0 days 00:00:26.710000	0.157174
0 days 00:00:26.720000	0.265361
0 days 00:00:26.730000	0.268406
0 days 00:00:26.740000	0.24808400000000003
0 days 00:00:26.750000	0.21303899999999998
0 days 00:00:26.760000	0.14081400000000002
0 days 00:00:26.770000	0.04912
0 days 00:00:26.780000	-0.019469
0 days 00:00:26.790000	-0.054152
0 days 00:00:26.800000	-0.07007100000000001
0 days 00:00:26.810000	-0.074145
0 days 00:00:26.820000	-0.062886
0 days 00:00:26.830000	-0.053411
0 days 00:00:26.840000	-0.027505
0 days 00:00:26.850000	-0.0029460000000000003
0 days 00:00:26.860000	0.015593000000000001
0 days 00:00:26.870000	0.034125
0 days 00:00:26.880000	0.04858
0 days 00:00:26.890000	0.059542
0 days 00:00:26.900000	0.06793400000000001
0 days 00:00:26.910000	0.058449
0 days 00:00:26.920000	0.0437
0 days 00:00:26.930000	0.028449000000000002
0 days 00:00:26.940000	0.008482
0 days 00:00:26.950000	-0.012176000000000001
0 days 00:00:26.960000	-0.037845
0 days 00:00:26.970000	-0.054554
0 days 00:00:26.980000	-0.07716100000000001
0 days 00:00:26.990000	-0.094975
0 days 00:00:27	-0.108602
0 days 00:00:27.010000	-0.112929
0 days 00:00:27.020000	-0.11389200000000001
0 days 00:00:27.030000	-0.108676
0 days 00:00:27.040000	-0.10441900000000001
0 days 00:00:27.050000	-0.094856
0 days 00:00:27.060000	-0.0871
0 days 00:00:27.070000	-0.068344
0 days 00:00:27.080000	-0.056326
0 days 00:00:27.090000	-0.033585000000000004
0 days 00:00:27.100000	-0.013136000000000002
0 days 00:00:27.110000	0.0021609999999999997
0 days 00:00:27.120000	0.018968000000000002
0 days 00:00:27.130000	0.031086000000000003
0 days 00:00:27.140000	0.026010000000000002
0 days 00:00:27.150000	0.01323
0 days 00:00:27.160000	0.001797
0 days 00:00:27.170000	-0.015
0 days 00:00:27.180000	-0.023041
0 days 00:00:27.190000	-0.028045999999999998
0 days 00:00:27.200000	-0.035241
0 days 00:00:27.210000	-0.039383
0 days 00:00:27.220000	-0.043075
0 days 00:00:27.230000	-0.049980000000000004
0 days 00:00:27.240000	-0.05424299999999999
0 days 00:00:27.250000	-0.059879999999999996
0 days 00:00:27.260000	-0.065682
0 days 00:00:27.270000	-0.07161100000000001
0 days 00:00:27.280000	-0.08824800000000001
0 days 00:00:27.290000	-0.11219000000000001
0 days 00:00:27.300000	-0.145879
0 days 00:00:27.310000	-0.17563900000000002
0 days 00:00:27.320000	-0.224827
0 days 00:00:27.330000	-0.264337
0 days 00:00:27.340000	-0.326959
0 days 00:00:27.350000	-0.404629
0 days 00:00:27.360000	-0.499133
0 days 00:00:27.370000	-0.645552
0 days 00:00:27.380000	-0.8549479999999999
0 days 00:00:27.390000	-1.040462
0 days 00:00:27.400000	-1.217155
0 days 00:00:27.410000	-1.403697
0 days 00:00:27.420000	-1.598107
0 days 00:00:27.430000	-1.795671
0 days 00:00:27.440000	-2.028679
0 days 00:00:27.450000	-2.257955
0 days 00:00:27.460000	-2.424491
0 days 00:00:27.470000	-2.59266
0 days 00:00:27.480000	-2.882407
0 days 00:00:27.490000	-3.24963
0 days 00:00:27.500000	-3.587041
0 days 00:00:27.510000	-3.877093
0 days 00:00:27.520000	-4.132598000000001
0 days 00:00:27.530000	-4.34361
0 days 00:00:27.540000	-4.507632
0 days 00:00:27.550000	-4.602922
0 days 00:00:27.560000	-4.599096
0 days 00:00:27.570000	-4.480383
0 days 00:00:27.580000	-4.241836
0 days 00:00:27.590000	-3.9631410000000002
0 days 00:00:27.600000	-3.634468
0 days 00:00:27.610000	-3.413011
0 days 00:00:27.620000	-3.2908239999999997
0 days 00:00:27.630000	-3.262521
0 days 00:00:27.640000	-3.173858
0 days 00:00:27.650000	-2.882848
0 days 00:00:27.660000	-2.4360470000000003
0 days 00:00:27.670000	-1.9477470000000001
0 days 00:00:27.680000	-1.3836190000000002
0 days 00:00:27.690000	-0.850733
0 days 00:00:27.700000	-0.286383
0 days 00:00:27.710000	0.410972
0 days 00:00:27.720000	1.212912
0 days 00:00:27.730000	1.9544849999999998
0 days 00:00:27.740000	2.365689
0 days 00:00:27.750000	2.5883979999999998
0 days 00:00:27.760000	2.7314060000000002
0 days 00:00:27.770000	2.856692
0 days 00:00:27.780000	2.961286
0 days 00:00:27.790000	3.0812150000000003
0 days 00:00:27.800000	3.1798580000000003
0 days 00:00:27.810000	3.28266
0 days 00:00:27.820000	3.353439
0 days 00:00:27.830000	3.384733
0 days 00:00:27.840000	3.37586
0 days 00:00:27.850000	3.416437
0 days 00:00:27.860000	3.399976
0 days 00:00:27.870000	3.413211
0 days 00:00:27.880000	3.456199
0 days 00:00:27.890000	3.503687
0 days 00:00:27.900000	3.5574559999999997
0 days 00:00:27.910000	3.620039
0 days 00:00:27.920000	3.682121
0 days 00:00:27.930000	3.7659309999999997
0 days 00:00:27.940000	3.837338
0 days 00:00:27.950000	3.893482
0 days 00:00:27.960000	3.922906
0 days 00:00:27.970000	3.882333
0 days 00:00:27.980000	3.7582419999999996
0 days 00:00:27.990000	3.551364
0 days 00:00:28	3.2424779999999997
0 days 00:00:28.010000	2.850458
0 days 00:00:28.020000	2.40145
0 days 00:00:28.030000	1.976366
0 days 00:00:28.040000	1.525274
0 days 00:00:28.050000	0.724843
0 days 00:00:28.060000	-0.47366400000000003
0 days 00:00:28.070000	-1.221862
0 days 00:00:28.080000	-1.608059
0 days 00:00:28.090000	-1.9657259999999999
0 days 00:00:28.100000	-2.383398
0 days 00:00:28.110000	-0.9410139999999999
0 days 00:00:28.120000	2.2338720000000003
0 days 00:00:28.130000	-0.046031
0 days 00:00:28.140000	0.240603
0 days 00:00:28.150000	0.132143
0 days 00:00:28.160000	0.032222
0 days 00:00:28.170000	0.042679
0 days 00:00:28.180000	0.084688
0 days 00:00:28.190000	0.16295199999999999
0 days 00:00:28.200000	0.189933
0 days 00:00:28.210000	0.161261
0 days 00:00:28.220000	0.093283
0 days 00:00:28.230000	0.034782
0 days 00:00:28.240000	-0.012994
0 days 00:00:28.250000	-0.032751999999999996
0 days 00:00:28.260000	-0.037287
0 days 00:00:28.270000	-0.026077999999999997
0 days 00:00:28.280000	-0.015111000000000001
0 days 00:00:28.290000	0.010106
0 days 00:00:28.300000	-0.300492
0 days 00:00:28.310000	3.400151
0 days 00:00:28.320000	3.27469
0 days 00:00:28.330000	3.138536
0 days 00:00:28.340000	2.871271
0 days 00:00:28.350000	2.728358
0 days 00:00:28.360000	2.78075
0 days 00:00:28.370000	2.719737
0 days 00:00:28.380000	2.7571790000000003
0 days 00:00:28.390000	2.948571
0 days 00:00:28.400000	3.031778
0 days 00:00:28.410000	3.078733
0 days 00:00:28.420000	3.136654
0 days 00:00:28.430000	3.2864970000000002
0 days 00:00:28.440000	3.481156
0 days 00:00:28.450000	3.695618
0 days 00:00:28.460000	3.8567620000000002
0 days 00:00:28.470000	3.927377
0 days 00:00:28.480000	3.898529
0 days 00:00:28.490000	3.8140129999999997
0 days 00:00:28.500000	3.654558
0 days 00:00:28.510000	3.418313
0 days 00:00:28.520000	3.079975
0 days 00:00:28.530000	2.6419740000000003
0 days 00:00:28.540000	2.20452
0 days 00:00:28.550000	1.831734
0 days 00:00:28.560000	1.540107
0 days 00:00:28.570000	1.332559
0 days 00:00:28.580000	0.960307
0 days 00:00:28.590000	0.542842
0 days 00:00:28.600000	0.290514
0 days 00:00:28.610000	0.074671
0 days 00:00:28.620000	-0.323238
0 days 00:00:28.630000	-0.9442729999999999
0 days 00:00:28.640000	-1.8680849999999998
0 days 00:00:28.650000	-2.8029509999999997
0 days 00:00:28.660000	-2.737878
0 days 00:00:28.670000	-1.8413279999999999
0 days 00:00:28.680000	1.328932
0 days 00:00:28.690000	-0.07263
0 days 00:00:28.700000	0.018626
0 days 00:00:28.710000	0.10634600000000001
0 days 00:00:28.720000	0.07484600000000001
0 days 00:00:28.730000	0.11336199999999999
0 days 00:00:28.740000	0.104502
0 days 00:00:28.750000	0.10171799999999999
0 days 00:00:28.760000	0.062943
0 days 00:00:28.770000	0.020871999999999998
0 days 00:00:28.780000	-0.027122000000000004
0 days 00:00:28.790000	-0.058932000000000005
0 days 00:00:28.800000	-0.075558
0 days 00:00:28.810000	-0.068574
0 days 00:00:28.820000	-0.047679
0 days 00:00:28.830000	-0.02684
0 days 00:00:28.840000	-0.007384999999999999
0 days 00:00:28.850000	0.010648000000000001
0 days 00:00:28.860000	0.031221
0 days 00:00:28.870000	0.050936
0 days 00:00:28.880000	0.065334
0 days 00:00:28.890000	0.073961
0 days 00:00:28.900000	0.071663
0 days 00:00:28.910000	0.06539099999999999
0 days 00:00:28.920000	0.057205
0 days 00:00:28.930000	0.047499
0 days 00:00:28.940000	0.029397000000000003
0 days 00:00:28.950000	0.012713
0 days 00:00:28.960000	-0.000802
0 days 00:00:28.970000	-0.015158000000000001
0 days 00:00:28.980000	-0.024612000000000002
0 days 00:00:28.990000	-0.032376999999999996
0 days 00:00:29	-0.036801
0 days 00:00:29.010000	-0.035129
0 days 00:00:29.020000	-0.035924
0 days 00:00:29.030000	-0.031013
0 days 00:00:29.040000	-0.024732
0 days 00:00:29.050000	-0.015009
0 days 00:00:29.060000	-0.006769
0 days 00:00:29.070000	-0.001289
0 days 00:00:29.080000	0.002543
0 days 00:00:29.090000	0.006601
0 days 00:00:29.100000	0.006059
0 days 00:00:29.110000	0.008398000000000001
0 days 00:00:29.120000	0.008398000000000001
0 days 00:00:29.130000	0.004681
0 days 00:00:29.140000	0.007170999999999999
0 days 00:00:29.150000	0.010286
0 days 00:00:29.160000	0.008820999999999999
0 days 00:00:29.170000	0.009626000000000001
0 days 00:00:29.180000	0.010698000000000001
0 days 00:00:29.190000	0.012177
0 days 00:00:29.200000	0.010108
0 days 00:00:29.210000	0.00997
0 days 00:00:29.220000	0.01255
0 days 00:00:29.230000	0.011298
0 days 00:00:29.240000	0.003713
0 days 00:00:29.250000	-0.0021739999999999997
0 days 00:00:29.260000	-0.0051600000000000005
0 days 00:00:29.270000	-0.016222
0 days 00:00:29.280000	-0.02248
0 days 00:00:29.290000	-0.025315999999999998
0 days 00:00:29.300000	-0.022792
0 days 00:00:29.310000	-0.025032
0 days 00:00:29.320000	-0.023548
0 days 00:00:29.330000	-0.030568
0 days 00:00:29.340000	-0.036657999999999996
0 days 00:00:29.350000	-0.051029000000000005
0 days 00:00:29.360000	-0.067634
0 days 00:00:29.370000	-0.094948
0 days 00:00:29.380000	-0.12553
0 days 00:00:29.390000	-0.158625
0 days 00:00:29.400000	-0.196627
0 days 00:00:29.410000	-0.240463
0 days 00:00:29.420000	-0.301225
0 days 00:00:29.430000	-0.335545
0 days 00:00:29.440000	-0.409844
0 days 00:00:29.450000	-0.488868
0 days 00:00:29.460000	-0.598317
0 days 00:00:29.470000	-0.791428
0 days 00:00:29.480000	-0.998243
0 days 00:00:29.490000	-1.22415
0 days 00:00:29.500000	-1.4911889999999999
0 days 00:00:29.510000	-1.8398029999999999
0 days 00:00:29.520000	-2.3553580000000003
0 days 00:00:29.530000	-2.860146
0 days 00:00:29.540000	-3.231895
0 days 00:00:29.550000	-3.517955
0 days 00:00:29.560000	-3.723413
0 days 00:00:29.570000	-3.8904099999999997
0 days 00:00:29.580000	-4.039480999999999
0 days 00:00:29.590000	-4.177694
0 days 00:00:29.600000	-4.2720720000000005
0 days 00:00:29.610000	-4.334376
0 days 00:00:29.620000	-4.335725
0 days 00:00:29.630000	-4.267245
0 days 00:00:29.640000	-4.147375
0 days 00:00:29.650000	-3.9312139999999998
0 days 00:00:29.660000	-3.5641260000000003
0 days 00:00:29.670000	-3.201436
0 days 00:00:29.680000	-2.951121
0 days 00:00:29.690000	-2.783225
0 days 00:00:29.700000	-2.524555
0 days 00:00:29.710000	-2.107336
0 days 00:00:29.720000	-1.717181
0 days 00:00:29.730000	-1.3932069999999999
0 days 00:00:29.740000	-1.016865
0 days 00:00:29.750000	-0.592946
0 days 00:00:29.760000	-0.171823
0 days 00:00:29.770000	0.27189
0 days 00:00:29.780000	0.778395
0 days 00:00:29.790000	1.280346
0 days 00:00:29.800000	1.6628490000000002
0 days 00:00:29.810000	1.960766
0 days 00:00:29.820000	2.2230950000000003
0 days 00:00:29.830000	2.445198
0 days 00:00:29.840000	2.619443
0 days 00:00:29.850000	2.775719
0 days 00:00:29.860000	2.8948490000000002
0 days 00:00:29.870000	2.9752080000000003
0 days 00:00:29.880000	3.021504
0 days 00:00:29.890000	3.048941
0 days 00:00:29.900000	3.077194
0 days 00:00:29.910000	3.147366
0 days 00:00:29.920000	3.2465
0 days 00:00:29.930000	3.2447790000000003
0 days 00:00:29.940000	3.221466
0 days 00:00:29.950000	3.173627
0 days 00:00:29.960000	3.1747229999999997
0 days 00:00:29.970000	3.232376
0 days 00:00:29.980000	3.330504
0 days 00:00:29.990000	3.450454
0 days 00:00:30	3.526474
0 days 00:00:30.010000	3.536399
0 days 00:00:30.020000	3.469175
0 days 00:00:30.030000	3.3533089999999994
0 days 00:00:30.040000	3.2013529999999997
0 days 00:00:30.050000	2.980297
0 days 00:00:30.060000	2.67066
0 days 00:00:30.070000	2.293305
0 days 00:00:30.080000	1.425456
0 days 00:00:30.090000	-0.557399
0 days 00:00:30.100000	-1.5392
0 days 00:00:30.110000	-1.396441
0 days 00:00:30.120000	-0.665169
0 days 00:00:30.130000	0.05279400000000001
0 days 00:00:30.140000	0.34812600000000005
0 days 00:00:30.150000	-0.010482
0 days 00:00:30.160000	-0.504384
0 days 00:00:30.170000	-0.229404
0 days 00:00:30.180000	1.439223
0 days 00:00:30.190000	0.33858699999999997
0 days 00:00:30.200000	0.187692
0 days 00:00:30.210000	0.006340999999999999
0 days 00:00:30.220000	-0.020059
0 days 00:00:30.230000	0.034207
0 days 00:00:30.240000	0.099833
0 days 00:00:30.250000	0.174229
0 days 00:00:30.260000	0.20064300000000002
0 days 00:00:30.270000	0.173045
0 days 00:00:30.280000	0.120243
0 days 00:00:30.290000	0.066853
0 days 00:00:30.300000	0.010487999999999999
0 days 00:00:30.310000	-0.019663999999999997
0 days 00:00:30.320000	-0.026488
0 days 00:00:30.330000	-0.024929
0 days 00:00:30.340000	-0.022455000000000003
0 days 00:00:30.350000	-0.019311000000000002
0 days 00:00:30.360000	-0.013028
0 days 00:00:30.370000	-0.0036439999999999997
0 days 00:00:30.380000	0.007079
0 days 00:00:30.390000	0.017569
0 days 00:00:30.400000	0.032984
0 days 00:00:30.410000	0.043377
0 days 00:00:30.420000	0.047505
0 days 00:00:30.430000	0.047208
0 days 00:00:30.440000	0.044329
0 days 00:00:30.450000	0.040441000000000005
0 days 00:00:30.460000	0.032149000000000004
0 days 00:00:30.470000	0.022996
0 days 00:00:30.480000	0.015552000000000002
0 days 00:00:30.490000	0.007734
0 days 00:00:30.500000	6e-06
0 days 00:00:30.510000	-0.006005
0 days 00:00:30.520000	-0.011427
0 days 00:00:30.530000	-0.013752
0 days 00:00:30.540000	-0.012601000000000001
0 days 00:00:30.550000	-0.008504000000000001
0 days 00:00:30.560000	-0.002784
0 days 00:00:30.570000	-0.0008529999999999999
0 days 00:00:30.580000	0.002346
0 days 00:00:30.590000	0.001726
0 days 00:00:30.600000	0.003278
0 days 00:00:30.610000	0.0034409999999999996
0 days 00:00:30.620000	0.004599
0 days 00:00:30.630000	0.009141
0 days 00:00:30.640000	0.0031780000000000003
0 days 00:00:30.650000	0.003167
0 days 00:00:30.660000	-0.0008179999999999999
0 days 00:00:30.670000	-0.006573999999999999
0 days 00:00:30.680000	-0.006074
0 days 00:00:30.690000	-0.003054
0 days 00:00:30.700000	-0.001108
0 days 00:00:30.710000	0.002186
0 days 00:00:30.720000	-0.0022949999999999997
0 days 00:00:30.730000	0.000614
0 days 00:00:30.740000	-0.001241
0 days 00:00:30.750000	-0.000657
0 days 00:00:30.760000	0.000117
0 days 00:00:30.770000	0.001972
0 days 00:00:30.780000	-0.004086
0 days 00:00:30.790000	0.000309
0 days 00:00:30.800000	-0.005554
0 days 00:00:30.810000	-0.001738
0 days 00:00:30.820000	-0.008473
0 days 00:00:30.830000	-0.012379000000000001
0 days 00:00:30.840000	-0.016285
0 days 00:00:30.850000	-0.014233
0 days 00:00:30.860000	-0.021765
0 days 00:00:30.870000	-0.023232
0 days 00:00:30.880000	-0.017185
0 days 00:00:30.890000	-0.020119
0 days 00:00:30.900000	-0.02277
0 days 00:00:30.910000	-0.025509
0 days 00:00:30.920000	-0.025704
0 days 00:00:30.930000	-0.033128
0 days 00:00:30.940000	-0.029401999999999998
0 days 00:00:30.950000	-0.029308999999999998
0 days 00:00:30.960000	-0.038296
0 days 00:00:30.970000	-0.035851999999999995
0 days 00:00:30.980000	-0.03467
0 days 00:00:30.990000	-0.034282
0 days 00:00:31	-0.02715
0 days 00:00:31.010000	-0.026177999999999996
0 days 00:00:31.020000	-0.024513999999999998
0 days 00:00:31.030000	-0.033898000000000005
0 days 00:00:31.040000	-0.029981999999999998
0 days 00:00:31.050000	-0.038482999999999996
0 days 00:00:31.060000	-0.044344
0 days 00:00:31.070000	-0.0506
0 days 00:00:31.080000	-0.055096000000000006
0 days 00:00:31.090000	-0.053148
0 days 00:00:31.100000	-0.060767999999999996
0 days 00:00:31.110000	-0.059397000000000005
0 days 00:00:31.120000	-0.069762
0 days 00:00:31.130000	-0.078165
0 days 00:00:31.140000	-0.091462
0 days 00:00:31.150000	-0.105919
0 days 00:00:31.160000	-0.12048699999999998
0 days 00:00:31.170000	-0.13377
0 days 00:00:31.180000	-0.15145899999999998
0 days 00:00:31.190000	-0.17246
0 days 00:00:31.200000	-0.18905999999999998
0 days 00:00:31.210000	-0.21691799999999997
0 days 00:00:31.220000	-0.246223
0 days 00:00:31.230000	-0.28275300000000003
0 days 00:00:31.240000	-0.321038
0 days 00:00:31.250000	-0.371207
0 days 00:00:31.260000	-0.43047399999999997
0 days 00:00:31.270000	-0.507191
0 days 00:00:31.280000	-0.6185729999999999
0 days 00:00:31.290000	-0.7367
0 days 00:00:31.300000	-0.8571690000000001
0 days 00:00:31.310000	-1.0484870000000002
0 days 00:00:31.320000	-1.361113
0 days 00:00:31.330000	-1.6869720000000001
0 days 00:00:31.340000	-2.002128
0 days 00:00:31.350000	-2.287715
0 days 00:00:31.360000	-2.513891
0 days 00:00:31.370000	-2.689105
0 days 00:00:31.380000	-2.826679
0 days 00:00:31.390000	-2.928613
0 days 00:00:31.400000	-3.003012
0 days 00:00:31.410000	-3.063568
0 days 00:00:31.420000	-3.1286080000000003
0 days 00:00:31.430000	-3.196093
0 days 00:00:31.440000	-3.255528
0 days 00:00:31.450000	-3.2945910000000005
0 days 00:00:31.460000	-3.324065
0 days 00:00:31.470000	-3.3705019999999997
0 days 00:00:31.480000	-3.426793
0 days 00:00:31.490000	-3.4544349999999997
0 days 00:00:31.500000	-3.4460910000000005
0 days 00:00:31.510000	-3.3018400000000003
0 days 00:00:31.520000	-3.0339150000000004
0 days 00:00:31.530000	-2.696364
0 days 00:00:31.540000	-2.251125
0 days 00:00:31.550000	-1.7845970000000002
0 days 00:00:31.560000	-1.332571
0 days 00:00:31.570000	-0.888192
0 days 00:00:31.580000	-0.334973
0 days 00:00:31.590000	0.235527
0 days 00:00:31.600000	0.8411350000000001
0 days 00:00:31.610000	1.460333
0 days 00:00:31.620000	2.012427
0 days 00:00:31.630000	2.4890849999999998
0 days 00:00:31.640000	2.915145
0 days 00:00:31.650000	3.200351
0 days 00:00:31.660000	3.3786739999999997
0 days 00:00:31.670000	3.422851
0 days 00:00:31.680000	3.377568
0 days 00:00:31.690000	3.315642
0 days 00:00:31.700000	3.217089
0 days 00:00:31.710000	3.0990900000000003
0 days 00:00:31.720000	2.9601599999999997
0 days 00:00:31.730000	2.81981
0 days 00:00:31.740000	2.710632
0 days 00:00:31.750000	2.638913
0 days 00:00:31.760000	2.6126080000000003
0 days 00:00:31.770000	2.637564
0 days 00:00:31.780000	2.704358
0 days 00:00:31.790000	2.790209
0 days 00:00:31.800000	2.875461
0 days 00:00:31.810000	2.945265
0 days 00:00:31.820000	2.972594
0 days 00:00:31.830000	2.964207
0 days 00:00:31.840000	2.951231
0 days 00:00:31.850000	2.903802
0 days 00:00:31.860000	2.803395
0 days 00:00:31.870000	2.6990380000000003
0 days 00:00:31.880000	2.5897639999999997
0 days 00:00:31.890000	2.402384
0 days 00:00:31.900000	2.013498
0 days 00:00:31.910000	0.731858
0 days 00:00:31.920000	-0.675144
0 days 00:00:31.930000	-1.392133
0 days 00:00:31.940000	-1.4395
0 days 00:00:31.950000	-1.469196
0 days 00:00:31.960000	-1.408683
0 days 00:00:31.970000	-1.518516
0 days 00:00:31.980000	-1.913659
0 days 00:00:31.990000	-2.023297
0 days 00:00:32	2.203025
0 days 00:00:32.010000	0.729068
0 days 00:00:32.020000	-0.016303
0 days 00:00:32.030000	0.024285
0 days 00:00:32.040000	-0.141658
0 days 00:00:32.050000	0.049443
0 days 00:00:32.060000	0.066526
0 days 00:00:32.070000	0.12362200000000001
0 days 00:00:32.080000	0.133624
0 days 00:00:32.090000	0.107509
0 days 00:00:32.100000	0.07362300000000001
0 days 00:00:32.110000	0.037156
0 days 00:00:32.120000	0.008123
0 days 00:00:32.130000	-0.014243
0 days 00:00:32.140000	-0.019325
0 days 00:00:32.150000	-0.013886
0 days 00:00:32.160000	-0.012894999999999998
0 days 00:00:32.170000	-0.006474
0 days 00:00:32.180000	-0.009289
0 days 00:00:32.190000	0.00481
0 days 00:00:32.200000	0.003725
0 days 00:00:32.210000	0.010653
0 days 00:00:32.220000	0.02897
0 days 00:00:32.230000	0.04874
0 days 00:00:32.240000	0.071022
0 days 00:00:32.250000	0.085627
0 days 00:00:32.260000	0.093694
0 days 00:00:32.270000	0.09345
0 days 00:00:32.280000	0.093284
0 days 00:00:32.290000	0.084896
0 days 00:00:32.300000	0.080256
0 days 00:00:32.310000	0.073553
0 days 00:00:32.320000	0.063323
0 days 00:00:32.330000	0.051444000000000004
0 days 00:00:32.340000	0.041878
0 days 00:00:32.350000	0.033747000000000006
0 days 00:00:32.360000	0.023177
0 days 00:00:32.370000	0.01408
0 days 00:00:32.380000	0.006593000000000001
0 days 00:00:32.390000	0.000334
0 days 00:00:32.400000	0.000304
0 days 00:00:32.410000	-0.006976
0 days 00:00:32.420000	-0.005603
0 days 00:00:32.430000	-0.003109
0 days 00:00:32.440000	-0.000615
0 days 00:00:32.450000	0.00248
0 days 00:00:32.460000	0.0048920000000000005
0 days 00:00:32.470000	0.008947
0 days 00:00:32.480000	0.013131
0 days 00:00:32.490000	0.015268
0 days 00:00:32.500000	0.014553
0 days 00:00:32.510000	0.015569
0 days 00:00:32.520000	0.015569
0 days 00:00:32.530000	0.011943
0 days 00:00:32.540000	0.014018000000000001
0 days 00:00:32.550000	0.011512
0 days 00:00:32.560000	0.012853999999999999
0 days 00:00:32.570000	0.008598999999999999
0 days 00:00:32.580000	0.010089
0 days 00:00:32.590000	0.01022
0 days 00:00:32.600000	0.008125
0 days 00:00:32.610000	0.00914
0 days 00:00:32.620000	0.01212
0 days 00:00:32.630000	0.011173
0 days 00:00:32.640000	0.014153
0 days 00:00:32.650000	0.014738
0 days 00:00:32.660000	0.015517
0 days 00:00:32.670000	0.017352
0 days 00:00:32.680000	0.020159
0 days 00:00:32.690000	0.021072
0 days 00:00:32.700000	0.020808
0 days 00:00:32.710000	0.021833
0 days 00:00:32.720000	0.024752
0 days 00:00:32.730000	0.027024
0 days 00:00:32.740000	0.025303
0 days 00:00:32.750000	0.026735000000000002
0 days 00:00:32.760000	0.028125
0 days 00:00:32.770000	0.030744
0 days 00:00:32.780000	0.029807
0 days 00:00:32.790000	0.035842
0 days 00:00:32.800000	0.040736
0 days 00:00:32.810000	0.041217000000000004
0 days 00:00:32.820000	0.042657
0 days 00:00:32.830000	0.044805000000000005
0 days 00:00:32.840000	0.044403
0 days 00:00:32.850000	0.044938
0 days 00:00:32.860000	0.04375
0 days 00:00:32.870000	0.041007
0 days 00:00:32.880000	0.038126
0 days 00:00:32.890000	0.033462
0 days 00:00:32.900000	0.032849
0 days 00:00:32.910000	0.028004
0 days 00:00:32.920000	0.024108
0 days 00:00:32.930000	0.022241999999999998
0 days 00:00:32.940000	0.015019
0 days 00:00:32.950000	0.009586
0 days 00:00:32.960000	0.014581
0 days 00:00:32.970000	0.008728
0 days 00:00:32.980000	0.00847
0 days 00:00:32.990000	0.0078060000000000004
0 days 00:00:33	0.0075049999999999995
0 days 00:00:33.010000	0.008029999999999999
0 days 00:00:33.020000	0.00312
0 days 00:00:33.030000	0.0014759999999999999
0 days 00:00:33.040000	0.000916
0 days 00:00:33.050000	-0.000754
0 days 00:00:33.060000	0.00025299999999999997
0 days 00:00:33.070000	0.002932
0 days 00:00:33.080000	0.002329
0 days 00:00:33.090000	-0.002457
0 days 00:00:33.100000	-0.0027010000000000003
0 days 00:00:33.110000	0.00040199999999999996
0 days 00:00:33.120000	-0.002934
0 days 00:00:33.130000	-0.003014
0 days 00:00:33.140000	-0.005947999999999999
0 days 00:00:33.150000	-0.006954000000000001
0 days 00:00:33.160000	-0.008842000000000001
0 days 00:00:33.170000	-0.007877
0 days 00:00:33.180000	-0.008357
0 days 00:00:33.190000	-0.013833000000000002
0 days 00:00:33.200000	-0.008624
0 days 00:00:33.210000	-0.007965
0 days 00:00:33.220000	-0.010768000000000002
0 days 00:00:33.230000	-0.010591
0 days 00:00:33.240000	-0.012124
0 days 00:00:33.250000	-0.009803000000000001
0 days 00:00:33.260000	-0.00621
0 days 00:00:33.270000	-0.008312
0 days 00:00:33.280000	-0.00866
0 days 00:00:33.290000	-0.006514
0 days 00:00:33.300000	-0.004369
0 days 00:00:33.310000	-0.004061
0 days 00:00:33.320000	-0.002963
0 days 00:00:33.330000	-0.000375
0 days 00:00:33.340000	-0.0009539999999999999
0 days 00:00:33.350000	0.0005809999999999999
0 days 00:00:33.360000	-0.0023510000000000002
0 days 00:00:33.370000	-0.006201
0 days 00:00:33.380000	-0.005719
0 days 00:00:33.390000	-0.0035759999999999998
0 days 00:00:33.400000	-0.0017760000000000002
0 days 00:00:33.410000	-0.00165
0 days 00:00:33.420000	-0.0039299999999999995
0 days 00:00:33.430000	-0.008119
0 days 00:00:33.440000	-0.0021620000000000003
0 days 00:00:33.450000	-0.008739
0 days 00:00:33.460000	-0.007901
0 days 00:00:33.470000	-0.01465
0 days 00:00:33.480000	-0.016619
0 days 00:00:33.490000	-0.018231999999999998
0 days 00:00:33.500000	-0.022286
0 days 00:00:33.510000	-0.024497
0 days 00:00:33.520000	-0.026466000000000003
0 days 00:00:33.530000	-0.030093
0 days 00:00:33.540000	-0.028648000000000003
0 days 00:00:33.550000	-0.028020999999999997
0 days 00:00:33.560000	-0.030202999999999997
0 days 00:00:33.570000	-0.033347
0 days 00:00:33.580000	-0.040533
0 days 00:00:33.590000	-0.05225
0 days 00:00:33.600000	-0.064785
0 days 00:00:33.610000	-0.089081
0 days 00:00:33.620000	-0.112533
0 days 00:00:33.630000	-0.143448
0 days 00:00:33.640000	-0.17687
0 days 00:00:33.650000	-0.21347800000000003
0 days 00:00:33.660000	-0.254946
0 days 00:00:33.670000	-0.285876
0 days 00:00:33.680000	-0.312069
0 days 00:00:33.690000	-0.346663
0 days 00:00:33.700000	-0.379569
0 days 00:00:33.710000	-0.41338800000000003
0 days 00:00:33.720000	-0.468447
0 days 00:00:33.730000	-0.512642
0 days 00:00:33.740000	-0.617213
0 days 00:00:33.750000	-0.71806
0 days 00:00:33.760000	-0.8381350000000001
0 days 00:00:33.770000	-0.969698
0 days 00:00:33.780000	-1.105399
0 days 00:00:33.790000	-1.2505879999999998
0 days 00:00:33.800000	-1.4050719999999999
0 days 00:00:33.810000	-1.559498
0 days 00:00:33.820000	-1.7069889999999999
0 days 00:00:33.830000	-1.8482319999999999
0 days 00:00:33.840000	-1.987037
0 days 00:00:33.850000	-2.128083
0 days 00:00:33.860000	-2.270883
0 days 00:00:33.870000	-2.420204
0 days 00:00:33.880000	-2.57682
0 days 00:00:33.890000	-2.719092
0 days 00:00:33.900000	-2.821622
0 days 00:00:33.910000	-2.854514
0 days 00:00:33.920000	-2.837751
0 days 00:00:33.930000	-2.785988
0 days 00:00:33.940000	-2.707449
0 days 00:00:33.950000	-2.5744740000000004
0 days 00:00:33.960000	-2.32288
0 days 00:00:33.970000	-1.9323119999999998
0 days 00:00:33.980000	-1.3974540000000002
0 days 00:00:33.990000	-0.947751
