# Supplementary material for: A topological data analysis-based method for gait signals with an application to the study of multiple sclerosis
Source: PLoS One. 2022 May 13;17(5):e0268475. doi: 10.1371/journal.pone.0268475 (PMC9106173; doi:10.1371/journal.pone.0268475)
Supplement: S1 Data — (ZIP) [file pone.0268475.s005.zip › PlosOneData/Pathological_subjects/MS_55]

	Gyr_Y
0 days 00:00:23.820000	-1.531657
0 days 00:00:23.830000	-2.905491
0 days 00:00:23.840000	-2.29058
0 days 00:00:23.850000	-1.942031
0 days 00:00:23.860000	-2.323007
0 days 00:00:23.870000	-2.415326
0 days 00:00:23.880000	-2.258384
0 days 00:00:23.890000	-1.999241
0 days 00:00:23.900000	-1.779091
0 days 00:00:23.910000	-1.7507240000000002
0 days 00:00:23.920000	-1.8046240000000002
0 days 00:00:23.930000	-1.7216919999999998
0 days 00:00:23.940000	-1.502311
0 days 00:00:23.950000	-1.3099379999999998
0 days 00:00:23.960000	-1.163045
0 days 00:00:23.970000	-1.034894
0 days 00:00:23.980000	-0.92456
0 days 00:00:23.990000	-0.8428110000000001
0 days 00:00:24	-0.82045
0 days 00:00:24.010000	-0.873927
0 days 00:00:24.020000	-0.96073
0 days 00:00:24.030000	-1.03779
0 days 00:00:24.040000	-1.138884
0 days 00:00:24.050000	-1.2146709999999998
0 days 00:00:24.060000	-1.208558
0 days 00:00:24.070000	-1.060637
0 days 00:00:24.080000	-0.879309
0 days 00:00:24.090000	-0.6977770000000001
0 days 00:00:24.100000	-0.567396
0 days 00:00:24.110000	-0.468521
0 days 00:00:24.120000	-0.254272
0 days 00:00:24.130000	-0.17069600000000001
0 days 00:00:24.140000	-0.13031900000000002
0 days 00:00:24.150000	-0.107543
0 days 00:00:24.160000	-0.07504
0 days 00:00:24.170000	-0.058155
0 days 00:00:24.180000	-0.045176999999999995
0 days 00:00:24.190000	-0.042908
0 days 00:00:24.200000	-0.038317000000000004
0 days 00:00:24.210000	-0.036964
0 days 00:00:24.220000	-0.048054
0 days 00:00:24.230000	-0.057107000000000005
0 days 00:00:24.240000	-0.060878999999999996
0 days 00:00:24.250000	-0.06378500000000001
0 days 00:00:24.260000	-0.057036
0 days 00:00:24.270000	-0.042982
0 days 00:00:24.280000	-0.030101999999999997
0 days 00:00:24.290000	-0.019825
0 days 00:00:24.300000	-0.008631
0 days 00:00:24.310000	-0.005591
0 days 00:00:24.320000	0.003038
0 days 00:00:24.330000	-0.001596
0 days 00:00:24.340000	-0.009392
0 days 00:00:24.350000	-0.019899
0 days 00:00:24.360000	-0.025319
0 days 00:00:24.370000	-0.033645
0 days 00:00:24.380000	-0.047527999999999994
0 days 00:00:24.390000	-0.06149400000000001
0 days 00:00:24.400000	-0.09396
0 days 00:00:24.410000	-0.14318699999999998
0 days 00:00:24.420000	-0.20288
0 days 00:00:24.430000	-0.264841
0 days 00:00:24.440000	-0.340003
0 days 00:00:24.450000	-0.417386
0 days 00:00:24.460000	-0.5083840000000001
0 days 00:00:24.470000	-0.5986859999999999
0 days 00:00:24.480000	-0.705168
0 days 00:00:24.490000	-0.809368
0 days 00:00:24.500000	-0.9094610000000001
0 days 00:00:24.510000	-1.00425
0 days 00:00:24.520000	-1.091564
0 days 00:00:24.530000	-1.168212
0 days 00:00:24.540000	-1.247786
0 days 00:00:24.550000	-1.2990469999999998
0 days 00:00:24.560000	-1.355911
0 days 00:00:24.570000	-1.419065
0 days 00:00:24.580000	-1.485123
0 days 00:00:24.590000	-1.5714549999999998
0 days 00:00:24.600000	-1.6976669999999998
0 days 00:00:24.610000	-1.8795529999999998
0 days 00:00:24.620000	-2.083466
0 days 00:00:24.630000	-2.331443
0 days 00:00:24.640000	-2.5956810000000003
0 days 00:00:24.650000	-2.884931
0 days 00:00:24.660000	-3.1655729999999997
0 days 00:00:24.670000	-3.4139760000000003
0 days 00:00:24.680000	-3.7321
0 days 00:00:24.690000	-4.050533000000001
0 days 00:00:24.700000	-4.350146
0 days 00:00:24.710000	-4.537826
0 days 00:00:24.720000	-4.8665709999999995
0 days 00:00:24.730000	-5.131345
0 days 00:00:24.740000	-5.19462
0 days 00:00:24.750000	-5.43331
0 days 00:00:24.760000	-5.506193
0 days 00:00:24.770000	-5.684493
0 days 00:00:24.780000	-5.630523999999999
0 days 00:00:24.790000	-5.488355
0 days 00:00:24.800000	-5.152195
0 days 00:00:24.810000	-4.711023
0 days 00:00:24.820000	-4.115119
0 days 00:00:24.830000	-3.226715
0 days 00:00:24.840000	-2.375295
0 days 00:00:24.850000	0.595118
0 days 00:00:24.860000	2.460993
0 days 00:00:24.870000	2.8420360000000002
0 days 00:00:24.880000	2.881344
0 days 00:00:24.890000	3.241717
0 days 00:00:24.900000	3.8435870000000003
0 days 00:00:24.910000	4.412605
0 days 00:00:24.920000	4.78545
0 days 00:00:24.930000	4.958177
0 days 00:00:24.940000	4.962011
0 days 00:00:24.950000	4.848241000000001
0 days 00:00:24.960000	4.721075
0 days 00:00:24.970000	4.625854
0 days 00:00:24.980000	4.5826910000000005
0 days 00:00:24.990000	4.551128
0 days 00:00:25	4.5157300000000005
0 days 00:00:25.010000	4.492934
0 days 00:00:25.020000	4.520525
0 days 00:00:25.030000	4.52144
0 days 00:00:25.040000	4.467516000000001
0 days 00:00:25.050000	4.380609
0 days 00:00:25.060000	4.2999
0 days 00:00:25.070000	4.236651999999999
0 days 00:00:25.080000	4.182876
0 days 00:00:25.090000	4.08748
0 days 00:00:25.100000	3.9515519999999995
0 days 00:00:25.110000	3.779639
0 days 00:00:25.120000	3.593112
0 days 00:00:25.130000	3.4197309999999996
0 days 00:00:25.140000	3.274219
0 days 00:00:25.150000	3.200586
0 days 00:00:25.160000	3.2165619999999997
0 days 00:00:25.170000	3.249625
0 days 00:00:25.180000	3.301682
0 days 00:00:25.190000	3.3893809999999998
0 days 00:00:25.200000	3.459022
0 days 00:00:25.210000	3.4203580000000002
0 days 00:00:25.220000	3.263198
0 days 00:00:25.230000	3.0369599999999997
0 days 00:00:25.240000	2.800721
0 days 00:00:25.250000	2.54999
0 days 00:00:25.260000	2.274998
0 days 00:00:25.270000	1.976551
0 days 00:00:25.280000	1.6417709999999999
0 days 00:00:25.290000	1.263349
0 days 00:00:25.300000	0.8621340000000001
0 days 00:00:25.310000	0.46842799999999996
0 days 00:00:25.320000	0.096592
0 days 00:00:25.330000	-0.227248
0 days 00:00:25.340000	-0.512854
0 days 00:00:25.350000	-0.750947
0 days 00:00:25.360000	-0.930693
0 days 00:00:25.370000	-2.038379
0 days 00:00:25.380000	-1.8773819999999999
0 days 00:00:25.390000	-1.6391830000000003
0 days 00:00:25.400000	-2.326822
0 days 00:00:25.410000	-3.139761
0 days 00:00:25.420000	-3.193946
0 days 00:00:25.430000	-2.837972
0 days 00:00:25.440000	-2.347916
0 days 00:00:25.450000	-2.098586
0 days 00:00:25.460000	-1.949227
0 days 00:00:25.470000	-1.697346
0 days 00:00:25.480000	-1.397318
0 days 00:00:25.490000	-1.157793
0 days 00:00:25.500000	-0.897853
0 days 00:00:25.510000	-0.6768850000000001
0 days 00:00:25.520000	-0.521281
0 days 00:00:25.530000	-0.429245
0 days 00:00:25.540000	-0.369032
0 days 00:00:25.550000	-0.320344
0 days 00:00:25.560000	-0.299981
0 days 00:00:25.570000	-0.303003
0 days 00:00:25.580000	-0.30208
0 days 00:00:25.590000	-0.316249
0 days 00:00:25.600000	-0.333077
0 days 00:00:25.610000	-0.328698
0 days 00:00:25.620000	-0.298274
0 days 00:00:25.630000	-0.254405
0 days 00:00:25.640000	-0.20961
0 days 00:00:25.650000	-0.177816
0 days 00:00:25.660000	-0.17138399999999998
0 days 00:00:25.670000	-0.183595
0 days 00:00:25.680000	-0.076312
0 days 00:00:25.690000	-0.047358
0 days 00:00:25.700000	-0.041539
0 days 00:00:25.710000	-0.023851
0 days 00:00:25.720000	-0.002395
0 days 00:00:25.730000	0.008519
0 days 00:00:25.740000	-0.009849
0 days 00:00:25.750000	-0.036968
0 days 00:00:25.760000	-0.081876
0 days 00:00:25.770000	-0.127387
0 days 00:00:25.780000	-0.174958
0 days 00:00:25.790000	-0.218745
0 days 00:00:25.800000	-0.260907
0 days 00:00:25.810000	-0.29201
0 days 00:00:25.820000	-0.300076
0 days 00:00:25.830000	-0.35081799999999996
0 days 00:00:25.840000	-0.45511
0 days 00:00:25.850000	-0.251168
0 days 00:00:25.860000	-0.38065
0 days 00:00:25.870000	-0.360619
0 days 00:00:25.880000	-0.337851
0 days 00:00:25.890000	-0.29476199999999997
0 days 00:00:25.900000	-0.23078200000000001
0 days 00:00:25.910000	-0.153583
0 days 00:00:25.920000	-0.07306900000000001
0 days 00:00:25.930000	-0.021086
0 days 00:00:25.940000	-0.0036229999999999995
0 days 00:00:25.950000	-0.022703
0 days 00:00:25.960000	-0.070475
0 days 00:00:25.970000	-0.141475
0 days 00:00:25.980000	-0.241718
0 days 00:00:25.990000	-0.344616
0 days 00:00:26	-0.457741
0 days 00:00:26.010000	-0.589839
0 days 00:00:26.020000	-0.732398
0 days 00:00:26.030000	-0.887381
0 days 00:00:26.040000	-1.046748
0 days 00:00:26.050000	-1.19451
0 days 00:00:26.060000	-1.313556
0 days 00:00:26.070000	-1.424225
0 days 00:00:26.080000	-1.518873
0 days 00:00:26.090000	-1.594388
0 days 00:00:26.100000	-1.658494
0 days 00:00:26.110000	-1.748247
0 days 00:00:26.120000	-1.846037
0 days 00:00:26.130000	-1.983682
0 days 00:00:26.140000	-2.132975
0 days 00:00:26.150000	-2.34015
0 days 00:00:26.160000	-2.547825
0 days 00:00:26.170000	-2.769172
0 days 00:00:26.180000	-2.94551
0 days 00:00:26.190000	-3.175569
0 days 00:00:26.200000	-3.4023260000000004
0 days 00:00:26.210000	-3.607701
0 days 00:00:26.220000	-3.7282339999999996
0 days 00:00:26.230000	-3.9785449999999996
0 days 00:00:26.240000	-4.225169
0 days 00:00:26.250000	-4.366880999999999
0 days 00:00:26.260000	-4.468301
0 days 00:00:26.270000	-4.651004
0 days 00:00:26.280000	-4.681469
0 days 00:00:26.290000	-4.889158999999999
0 days 00:00:26.300000	-5.031566000000001
0 days 00:00:26.310000	-5.193378
0 days 00:00:26.320000	-5.143912
0 days 00:00:26.330000	-4.8775900000000005
0 days 00:00:26.340000	-4.411287000000001
0 days 00:00:26.350000	-3.588794
0 days 00:00:26.360000	-2.602887
0 days 00:00:26.370000	-0.021389
0 days 00:00:26.380000	2.416454
0 days 00:00:26.390000	2.688344
0 days 00:00:26.400000	2.543542
0 days 00:00:26.410000	2.8469189999999998
0 days 00:00:26.420000	3.501153
0 days 00:00:26.430000	4.131521
0 days 00:00:26.440000	4.560004
0 days 00:00:26.450000	4.780823000000001
0 days 00:00:26.460000	4.8491290000000005
0 days 00:00:26.470000	4.853884
0 days 00:00:26.480000	4.765935
0 days 00:00:26.490000	4.639741000000001
0 days 00:00:26.500000	4.526516
0 days 00:00:26.510000	4.488628
0 days 00:00:26.520000	4.512395
0 days 00:00:26.530000	4.548979
0 days 00:00:26.540000	4.599125
0 days 00:00:26.550000	4.685258
0 days 00:00:26.560000	4.779685
0 days 00:00:26.570000	4.841969000000001
0 days 00:00:26.580000	4.83522
0 days 00:00:26.590000	4.765681
0 days 00:00:26.600000	4.680448
0 days 00:00:26.610000	4.566187
0 days 00:00:26.620000	4.416327
0 days 00:00:26.630000	4.177395
0 days 00:00:26.640000	3.893985
0 days 00:00:26.650000	3.591454
0 days 00:00:26.660000	3.296789
0 days 00:00:26.670000	3.0618090000000002
0 days 00:00:26.680000	2.949388
0 days 00:00:26.690000	2.955897
0 days 00:00:26.700000	3.021299
0 days 00:00:26.710000	3.086376
0 days 00:00:26.720000	3.068699
0 days 00:00:26.730000	2.987371
0 days 00:00:26.740000	2.836336
0 days 00:00:26.750000	2.623687
0 days 00:00:26.760000	2.3679490000000003
0 days 00:00:26.770000	2.072541
0 days 00:00:26.780000	1.746203
0 days 00:00:26.790000	1.391874
0 days 00:00:26.800000	1.027925
0 days 00:00:26.810000	0.6272340000000001
0 days 00:00:26.820000	0.20928200000000002
0 days 00:00:26.830000	-0.189579
0 days 00:00:26.840000	-0.540429
0 days 00:00:26.850000	-0.837942
0 days 00:00:26.860000	-1.106803
0 days 00:00:26.870000	-1.314454
0 days 00:00:26.880000	-1.791052
0 days 00:00:26.890000	-1.626971
0 days 00:00:26.900000	-2.010018
0 days 00:00:26.910000	-2.8933470000000003
0 days 00:00:26.920000	-3.001932
0 days 00:00:26.930000	-2.763372
0 days 00:00:26.940000	-2.462777
0 days 00:00:26.950000	-2.211516
0 days 00:00:26.960000	-2.087252
0 days 00:00:26.970000	-2.128647
0 days 00:00:26.980000	-2.04727
0 days 00:00:26.990000	-1.8888790000000002
0 days 00:00:27	-1.6545860000000001
0 days 00:00:27.010000	-1.428814
0 days 00:00:27.020000	-1.266915
0 days 00:00:27.030000	-1.0675379999999999
0 days 00:00:27.040000	-0.8826120000000001
0 days 00:00:27.050000	-0.751861
0 days 00:00:27.060000	-0.6447609999999999
0 days 00:00:27.070000	-0.541514
0 days 00:00:27.080000	-0.485371
0 days 00:00:27.090000	-0.462937
0 days 00:00:27.100000	-0.474526
0 days 00:00:27.110000	-0.48722
0 days 00:00:27.120000	-0.505182
0 days 00:00:27.130000	-0.5209520000000001
0 days 00:00:27.140000	-0.534323
0 days 00:00:27.150000	-0.564217
0 days 00:00:27.160000	-0.572529
0 days 00:00:27.170000	-0.468938
0 days 00:00:27.180000	-0.395725
0 days 00:00:27.190000	-0.337919
0 days 00:00:27.200000	-0.289122
0 days 00:00:27.210000	-0.241669
0 days 00:00:27.220000	-0.19098299999999999
0 days 00:00:27.230000	-0.149275
0 days 00:00:27.240000	-0.11989200000000001
0 days 00:00:27.250000	-0.09451799999999999
0 days 00:00:27.260000	-0.076941
0 days 00:00:27.270000	-0.065202
0 days 00:00:27.280000	-0.049761
0 days 00:00:27.290000	-0.032195
0 days 00:00:27.300000	-0.01018
0 days 00:00:27.310000	0.006795000000000001
0 days 00:00:27.320000	0.023149
0 days 00:00:27.330000	0.028843999999999998
0 days 00:00:27.340000	0.037973
0 days 00:00:27.350000	0.038060000000000004
0 days 00:00:27.360000	0.039048
0 days 00:00:27.370000	0.053599
0 days 00:00:27.380000	0.07538099999999999
0 days 00:00:27.390000	0.102878
0 days 00:00:27.400000	0.13544
0 days 00:00:27.410000	0.154922
0 days 00:00:27.420000	0.165466
0 days 00:00:27.430000	0.162002
0 days 00:00:27.440000	0.15424300000000002
0 days 00:00:27.450000	0.135578
0 days 00:00:27.460000	0.10618399999999999
0 days 00:00:27.470000	0.07048099999999999
0 days 00:00:27.480000	0.030910000000000003
0 days 00:00:27.490000	-0.018330000000000003
0 days 00:00:27.500000	-0.062194000000000006
0 days 00:00:27.510000	-0.114022
0 days 00:00:27.520000	-0.166051
0 days 00:00:27.530000	-0.21258200000000002
0 days 00:00:27.540000	-0.26415
0 days 00:00:27.550000	-0.318141
0 days 00:00:27.560000	-0.36564
0 days 00:00:27.570000	-0.423867
0 days 00:00:27.580000	-0.48588400000000004
0 days 00:00:27.590000	-0.556388
0 days 00:00:27.600000	-0.652512
0 days 00:00:27.610000	-0.7442439999999999
0 days 00:00:27.620000	-0.834744
0 days 00:00:27.630000	-0.9180870000000001
0 days 00:00:27.640000	-0.9922620000000001
0 days 00:00:27.650000	-1.056624
0 days 00:00:27.660000	-1.114319
0 days 00:00:27.670000	-1.167147
0 days 00:00:27.680000	-1.21107
0 days 00:00:27.690000	-1.283409
0 days 00:00:27.700000	-1.41977
0 days 00:00:27.710000	-1.5763049999999998
0 days 00:00:27.720000	-1.7564080000000002
0 days 00:00:27.730000	-1.958559
0 days 00:00:27.740000	-2.1634580000000003
0 days 00:00:27.750000	-2.390899
0 days 00:00:27.760000	-2.631352
0 days 00:00:27.770000	-2.8694900000000003
0 days 00:00:27.780000	-3.065763
0 days 00:00:27.790000	-3.288415
0 days 00:00:27.800000	-3.524029
0 days 00:00:27.810000	-3.7457529999999997
0 days 00:00:27.820000	-3.864008
0 days 00:00:27.830000	-4.035880000000001
0 days 00:00:27.840000	-4.169822
0 days 00:00:27.850000	-4.21704
0 days 00:00:27.860000	-4.280218
0 days 00:00:27.870000	-4.305111
0 days 00:00:27.880000	-4.3199559999999995
0 days 00:00:27.890000	-4.401463
0 days 00:00:27.900000	-4.351428
0 days 00:00:27.910000	-4.185661
0 days 00:00:27.920000	-3.9748120000000005
0 days 00:00:27.930000	-3.8240230000000004
0 days 00:00:27.940000	-3.544487
0 days 00:00:27.950000	-3.1836
