# Supplementary material for: A topological data analysis-based method for gait signals with an application to the study of multiple sclerosis
Source: PLoS One. 2022 May 13;17(5):e0268475. doi: 10.1371/journal.pone.0268475 (PMC9106173; doi:10.1371/journal.pone.0268475)
Supplement: S1 Data — (ZIP) [file pone.0268475.s005.zip › PlosOneData/Pathological_subjects/MS_238]

	Gyr_Y
0 days 00:00:06.990000	-2.058563
0 days 00:00:07	-2.665971
0 days 00:00:07.010000	-0.8704870000000001
0 days 00:00:07.020000	-2.1967369999999997
0 days 00:00:07.030000	-3.767721
0 days 00:00:07.040000	-2.758382
0 days 00:00:07.050000	-1.613428
0 days 00:00:07.060000	-1.896261
0 days 00:00:07.070000	-2.042081
0 days 00:00:07.080000	-1.777377
0 days 00:00:07.090000	-1.713381
0 days 00:00:07.100000	-1.532425
0 days 00:00:07.110000	-1.370684
0 days 00:00:07.120000	-1.289102
0 days 00:00:07.130000	-1.079668
0 days 00:00:07.140000	-0.8414010000000001
0 days 00:00:07.150000	-0.575256
0 days 00:00:07.160000	-0.37245700000000004
0 days 00:00:07.170000	-0.20781599999999997
0 days 00:00:07.180000	-0.09244
0 days 00:00:07.190000	-0.023257
0 days 00:00:07.200000	-0.001467
0 days 00:00:07.210000	-0.010697
0 days 00:00:07.220000	-0.046096
0 days 00:00:07.230000	-0.055313
0 days 00:00:07.240000	-0.09757
0 days 00:00:07.250000	-0.13101500000000002
0 days 00:00:07.260000	-0.14443599999999998
0 days 00:00:07.270000	-0.135561
0 days 00:00:07.280000	-0.135658
0 days 00:00:07.290000	-0.166773
0 days 00:00:07.300000	-0.213536
0 days 00:00:07.310000	-0.251977
0 days 00:00:07.320000	-0.324875
0 days 00:00:07.330000	-0.369028
0 days 00:00:07.340000	-0.39259499999999997
0 days 00:00:07.350000	-0.436791
0 days 00:00:07.360000	-0.494036
0 days 00:00:07.370000	-0.55404
0 days 00:00:07.380000	-0.634465
0 days 00:00:07.390000	-0.619919
0 days 00:00:07.400000	-0.308122
0 days 00:00:07.410000	-0.33021
0 days 00:00:07.420000	-0.23531
0 days 00:00:07.430000	-0.24804600000000002
0 days 00:00:07.440000	-0.17506300000000002
0 days 00:00:07.450000	-0.189371
0 days 00:00:07.460000	-0.21038600000000002
0 days 00:00:07.470000	-0.231123
0 days 00:00:07.480000	-0.233893
0 days 00:00:07.490000	-0.22015
0 days 00:00:07.500000	-0.23904499999999998
0 days 00:00:07.510000	-0.263152
0 days 00:00:07.520000	-0.28886
0 days 00:00:07.530000	-0.31885
0 days 00:00:07.540000	-0.362946
0 days 00:00:07.550000	-0.430899
0 days 00:00:07.560000	-0.500904
0 days 00:00:07.570000	-0.6216430000000001
0 days 00:00:07.580000	-0.768403
0 days 00:00:07.590000	-0.9816860000000001
0 days 00:00:07.600000	-1.203367
0 days 00:00:07.610000	-1.454083
0 days 00:00:07.620000	-1.730673
0 days 00:00:07.630000	-2.025861
0 days 00:00:07.640000	-2.357527
0 days 00:00:07.650000	-2.697545
0 days 00:00:07.660000	-3.064392
0 days 00:00:07.670000	-3.495211
0 days 00:00:07.680000	-3.9571059999999996
0 days 00:00:07.690000	-4.464915
0 days 00:00:07.700000	-5.073747
0 days 00:00:07.710000	-5.8858690000000005
0 days 00:00:07.720000	-6.842199000000001
0 days 00:00:07.730000	-7.888597
0 days 00:00:07.740000	-8.952488
0 days 00:00:07.750000	-9.658101
0 days 00:00:07.760000	-9.803172
0 days 00:00:07.770000	-9.542275
0 days 00:00:07.780000	-8.775653
0 days 00:00:07.790000	-7.577082000000001
0 days 00:00:07.800000	-6.308323000000001
0 days 00:00:07.810000	-5.253671
0 days 00:00:07.820000	-1.567356
0 days 00:00:07.830000	1.521641
0 days 00:00:07.840000	1.9360990000000002
0 days 00:00:07.850000	1.514273
0 days 00:00:07.860000	1.312052
0 days 00:00:07.870000	1.606579
0 days 00:00:07.880000	2.1419509999999997
0 days 00:00:07.890000	2.741448
0 days 00:00:07.900000	3.281911
0 days 00:00:07.910000	3.771728
0 days 00:00:07.920000	4.206314
0 days 00:00:07.930000	4.5888
0 days 00:00:07.940000	4.944273
0 days 00:00:07.950000	5.23165
0 days 00:00:07.960000	5.4271
0 days 00:00:07.970000	5.524896
0 days 00:00:07.980000	5.520199
0 days 00:00:07.990000	5.452032
0 days 00:00:08	5.331561
0 days 00:00:08.010000	5.229349
0 days 00:00:08.020000	5.178299
0 days 00:00:08.030000	5.205846
0 days 00:00:08.040000	5.292134
0 days 00:00:08.050000	5.442044999999999
0 days 00:00:08.060000	5.667685
0 days 00:00:08.070000	5.914846
0 days 00:00:08.080000	6.137853
0 days 00:00:08.090000	6.323999
0 days 00:00:08.100000	6.418332
0 days 00:00:08.110000	6.41683
0 days 00:00:08.120000	6.285669
0 days 00:00:08.130000	5.989987
0 days 00:00:08.140000	5.518362000000001
0 days 00:00:08.150000	5.060733
0 days 00:00:08.160000	4.602449
0 days 00:00:08.170000	4.305656
0 days 00:00:08.180000	4.05294
0 days 00:00:08.190000	3.0760959999999997
0 days 00:00:08.200000	1.151448
0 days 00:00:08.210000	-0.978116
0 days 00:00:08.220000	-2.195436
0 days 00:00:08.230000	-3.482436
0 days 00:00:08.240000	-3.263993
0 days 00:00:08.250000	-3.0889130000000002
0 days 00:00:08.260000	-4.512226999999999
0 days 00:00:08.270000	-4.890153
0 days 00:00:08.280000	-4.041524
0 days 00:00:08.290000	-3.39456
0 days 00:00:08.300000	-2.8316
0 days 00:00:08.310000	-2.183019
0 days 00:00:08.320000	-1.60008
0 days 00:00:08.330000	-1.235982
0 days 00:00:08.340000	-1.1246559999999999
0 days 00:00:08.350000	-0.884114
0 days 00:00:08.360000	-0.662342
0 days 00:00:08.370000	-0.44910100000000003
0 days 00:00:08.380000	-0.24498000000000003
0 days 00:00:08.390000	-0.152868
0 days 00:00:08.400000	-0.133942
0 days 00:00:08.410000	-0.101827
0 days 00:00:08.420000	-0.109721
0 days 00:00:08.430000	-0.138009
0 days 00:00:08.440000	-0.15076900000000001
0 days 00:00:08.450000	-0.17468599999999998
0 days 00:00:08.460000	-0.197292
0 days 00:00:08.470000	-0.212919
0 days 00:00:08.480000	-0.22078699999999998
0 days 00:00:08.490000	-0.21892899999999998
0 days 00:00:08.500000	-0.199785
0 days 00:00:08.510000	-0.172163
0 days 00:00:08.520000	-0.177001
0 days 00:00:08.530000	-0.17337
0 days 00:00:08.540000	-0.183896
0 days 00:00:08.550000	-0.2125
0 days 00:00:08.560000	-0.243405
0 days 00:00:08.570000	-0.263732
0 days 00:00:08.580000	-0.29469
0 days 00:00:08.590000	-0.321762
0 days 00:00:08.600000	-0.332631
0 days 00:00:08.610000	-0.325546
0 days 00:00:08.620000	-0.31229
0 days 00:00:08.630000	-0.27822800000000003
0 days 00:00:08.640000	-0.26562399999999997
0 days 00:00:08.650000	-0.26214299999999996
0 days 00:00:08.660000	-0.269762
0 days 00:00:08.670000	-0.280524
0 days 00:00:08.680000	-0.298575
0 days 00:00:08.690000	-0.332977
0 days 00:00:08.700000	-0.39720500000000003
0 days 00:00:08.710000	-0.49344799999999994
0 days 00:00:08.720000	-0.62857
0 days 00:00:08.730000	-0.817592
0 days 00:00:08.740000	-1.044689
0 days 00:00:08.750000	-1.315375
0 days 00:00:08.760000	-1.6089440000000002
0 days 00:00:08.770000	-1.9303549999999998
0 days 00:00:08.780000	-2.278207
0 days 00:00:08.790000	-2.641435
0 days 00:00:08.800000	-3.0300689999999997
0 days 00:00:08.810000	-3.498996
0 days 00:00:08.820000	-4.00064
0 days 00:00:08.830000	-4.567597
0 days 00:00:08.840000	-5.212758999999999
0 days 00:00:08.850000	-6.07653
0 days 00:00:08.860000	-7.116338000000001
0 days 00:00:08.870000	-8.249496
0 days 00:00:08.880000	-9.284724
0 days 00:00:08.890000	-9.984924000000001
0 days 00:00:08.900000	-10.148752
0 days 00:00:08.910000	-9.79012
0 days 00:00:08.920000	-8.79778
0 days 00:00:08.930000	-7.2623169999999995
0 days 00:00:08.940000	-5.980112
0 days 00:00:08.950000	-5.116846
0 days 00:00:08.960000	-1.323588
0 days 00:00:08.970000	1.359992
0 days 00:00:08.980000	1.6488009999999997
0 days 00:00:08.990000	1.211173
0 days 00:00:09	0.942467
0 days 00:00:09.010000	1.161662
0 days 00:00:09.020000	1.6079510000000001
0 days 00:00:09.030000	2.171881
0 days 00:00:09.040000	2.792103
0 days 00:00:09.050000	3.3687169999999997
0 days 00:00:09.060000	3.873072
0 days 00:00:09.070000	4.307856
0 days 00:00:09.080000	4.712623000000001
0 days 00:00:09.090000	5.062213
0 days 00:00:09.100000	5.351382
0 days 00:00:09.110000	5.575287
0 days 00:00:09.120000	5.722915
0 days 00:00:09.130000	5.83017
0 days 00:00:09.140000	5.881054
0 days 00:00:09.150000	5.861257
0 days 00:00:09.160000	5.828958
0 days 00:00:09.170000	5.796752
0 days 00:00:09.180000	5.787751
0 days 00:00:09.190000	5.833177
0 days 00:00:09.200000	5.981871
0 days 00:00:09.210000	6.182629
0 days 00:00:09.220000	6.430216000000001
0 days 00:00:09.230000	6.614342
0 days 00:00:09.240000	6.735225999999999
0 days 00:00:09.250000	6.861700999999999
0 days 00:00:09.260000	6.980989999999999
0 days 00:00:09.270000	6.837122999999999
0 days 00:00:09.280000	6.337249
0 days 00:00:09.290000	5.741903
0 days 00:00:09.300000	5.12148
0 days 00:00:09.310000	4.048241
0 days 00:00:09.320000	2.832867
0 days 00:00:09.330000	1.511403
0 days 00:00:09.340000	-0.141764
0 days 00:00:09.350000	-1.642697
0 days 00:00:09.360000	-2.336986
0 days 00:00:09.370000	-3.4443989999999998
0 days 00:00:09.380000	-2.602451
0 days 00:00:09.390000	-3.6090660000000003
0 days 00:00:09.400000	-5.1760839999999995
0 days 00:00:09.410000	-4.725324
0 days 00:00:09.420000	-3.6448629999999995
0 days 00:00:09.430000	-3.3892160000000002
0 days 00:00:09.440000	-2.875794
0 days 00:00:09.450000	-2.187137
0 days 00:00:09.460000	-1.575481
0 days 00:00:09.470000	-1.256059
0 days 00:00:09.480000	-1.050549
0 days 00:00:09.490000	-0.8195120000000001
0 days 00:00:09.500000	-0.473443
0 days 00:00:09.510000	-0.23595
0 days 00:00:09.520000	-0.141243
0 days 00:00:09.530000	-0.08758300000000001
0 days 00:00:09.540000	-0.070328
0 days 00:00:09.550000	-0.060311000000000003
0 days 00:00:09.560000	-0.08102100000000001
0 days 00:00:09.570000	-0.10990699999999999
0 days 00:00:09.580000	-0.125445
0 days 00:00:09.590000	-0.129156
0 days 00:00:09.600000	-0.136939
0 days 00:00:09.610000	-0.133457
0 days 00:00:09.620000	-0.147815
0 days 00:00:09.630000	-0.17030399999999998
0 days 00:00:09.640000	-0.18832000000000002
0 days 00:00:09.650000	-0.216379
0 days 00:00:09.660000	-0.239517
0 days 00:00:09.670000	-0.22589800000000002
0 days 00:00:09.680000	-0.196757
0 days 00:00:09.690000	-0.155698
0 days 00:00:09.700000	-0.1331
0 days 00:00:09.710000	-0.12241800000000001
0 days 00:00:09.720000	-0.121906
0 days 00:00:09.730000	-0.124326
0 days 00:00:09.740000	-0.135642
0 days 00:00:09.750000	-0.152604
0 days 00:00:09.760000	-0.176224
0 days 00:00:09.770000	-0.20331300000000002
0 days 00:00:09.780000	-0.21368600000000001
0 days 00:00:09.790000	-0.232646
0 days 00:00:09.800000	-0.255349
0 days 00:00:09.810000	-0.275233
0 days 00:00:09.820000	-0.294022
0 days 00:00:09.830000	-0.318916
0 days 00:00:09.840000	-0.382457
0 days 00:00:09.850000	-0.44662299999999994
0 days 00:00:09.860000	-0.540265
0 days 00:00:09.870000	-0.680481
0 days 00:00:09.880000	-0.872884
0 days 00:00:09.890000	-1.088894
0 days 00:00:09.900000	-1.352994
0 days 00:00:09.910000	-1.6398099999999998
0 days 00:00:09.920000	-1.9420439999999999
0 days 00:00:09.930000	-2.2702709999999997
0 days 00:00:09.940000	-2.645295
0 days 00:00:09.950000	-3.040505
0 days 00:00:09.960000	-3.47172
0 days 00:00:09.970000	-3.923451
0 days 00:00:09.980000	-4.407408
0 days 00:00:09.990000	-4.955508999999999
0 days 00:00:10	-5.62551
0 days 00:00:10.010000	-6.540262
0 days 00:00:10.020000	-7.592627
0 days 00:00:10.030000	-8.386913
0 days 00:00:10.040000	-8.990518
0 days 00:00:10.050000	-9.21298
0 days 00:00:10.060000	-8.968204
0 days 00:00:10.070000	-8.170726
0 days 00:00:10.080000	-7.315805
0 days 00:00:10.090000	-5.82381
0 days 00:00:10.100000	-5.083736
0 days 00:00:10.110000	-3.859838
0 days 00:00:10.120000	-0.51957
0 days 00:00:10.130000	0.965885
0 days 00:00:10.140000	0.919726
0 days 00:00:10.150000	0.675621
0 days 00:00:10.160000	0.6199819999999999
0 days 00:00:10.170000	0.891808
0 days 00:00:10.180000	1.267079
0 days 00:00:10.190000	1.6804580000000002
0 days 00:00:10.200000	2.095407
0 days 00:00:10.210000	2.46394
0 days 00:00:10.220000	2.778673
0 days 00:00:10.230000	3.108584
0 days 00:00:10.240000	3.462677
0 days 00:00:10.250000	3.902945
0 days 00:00:10.260000	4.341663
0 days 00:00:10.270000	4.709426000000001
0 days 00:00:10.280000	4.999998000000001
0 days 00:00:10.290000	5.248376
0 days 00:00:10.300000	5.477193
0 days 00:00:10.310000	5.660062
0 days 00:00:10.320000	5.823772
0 days 00:00:10.330000	5.9629959999999995
0 days 00:00:10.340000	6.0696959999999995
0 days 00:00:10.350000	6.133737
0 days 00:00:10.360000	6.115805
0 days 00:00:10.370000	6.066097
0 days 00:00:10.380000	6.025347
0 days 00:00:10.390000	6.064255999999999
0 days 00:00:10.400000	6.255607
0 days 00:00:10.410000	6.600411
0 days 00:00:10.420000	6.924453999999999
0 days 00:00:10.430000	6.966784
0 days 00:00:10.440000	6.678856
0 days 00:00:10.450000	6.000771
0 days 00:00:10.460000	5.397874
0 days 00:00:10.470000	4.854666
0 days 00:00:10.480000	3.746511
0 days 00:00:10.490000	2.076005
0 days 00:00:10.500000	-0.103781
0 days 00:00:10.510000	-3.02115
0 days 00:00:10.520000	-6.050422
0 days 00:00:10.530000	-3.2166189999999997
0 days 00:00:10.540000	-3.98651
0 days 00:00:10.550000	-5.160892
0 days 00:00:10.560000	-4.273144
0 days 00:00:10.570000	-3.324527
0 days 00:00:10.580000	-2.928808
0 days 00:00:10.590000	-1.96307
0 days 00:00:10.600000	-1.512867
0 days 00:00:10.610000	-0.9712040000000001
0 days 00:00:10.620000	-0.500849
0 days 00:00:10.630000	-0.423067
0 days 00:00:10.640000	-0.289825
0 days 00:00:10.650000	-0.248254
0 days 00:00:10.660000	-0.26926100000000003
0 days 00:00:10.670000	-0.252276
0 days 00:00:10.680000	-0.269995
0 days 00:00:10.690000	-0.348035
0 days 00:00:10.700000	-0.405219
0 days 00:00:10.710000	-0.42578599999999994
0 days 00:00:10.720000	-0.436734
0 days 00:00:10.730000	-0.47418299999999997
0 days 00:00:10.740000	-0.48288400000000004
0 days 00:00:10.750000	-0.44225299999999995
0 days 00:00:10.760000	-0.392702
0 days 00:00:10.770000	-0.361018
0 days 00:00:10.780000	-0.335217
0 days 00:00:10.790000	-0.30783
0 days 00:00:10.800000	-0.281659
0 days 00:00:10.810000	-0.268573
0 days 00:00:10.820000	-0.274785
0 days 00:00:10.830000	-0.273853
0 days 00:00:10.840000	-0.269948
0 days 00:00:10.850000	-0.250459
0 days 00:00:10.860000	-0.22944299999999998
0 days 00:00:10.870000	-0.20498200000000003
0 days 00:00:10.880000	-0.169369
0 days 00:00:10.890000	-0.129699
0 days 00:00:10.900000	-0.10500999999999999
0 days 00:00:10.910000	-0.07738099999999999
0 days 00:00:10.920000	-0.059863
0 days 00:00:10.930000	-0.047563999999999995
0 days 00:00:10.940000	-0.047045
0 days 00:00:10.950000	-0.054801
0 days 00:00:10.960000	-0.063189
0 days 00:00:10.970000	-0.070227
0 days 00:00:10.980000	-0.088155
0 days 00:00:10.990000	-0.09833
0 days 00:00:11	-0.13605699999999998
0 days 00:00:11.010000	-0.188976
0 days 00:00:11.020000	-0.264347
0 days 00:00:11.030000	-0.368263
0 days 00:00:11.040000	-0.48417
0 days 00:00:11.050000	-0.637103
0 days 00:00:11.060000	-0.798557
0 days 00:00:11.070000	-0.977447
0 days 00:00:11.080000	-1.187158
0 days 00:00:11.090000	-1.4159950000000001
0 days 00:00:11.100000	-1.6588669999999999
0 days 00:00:11.110000	-1.919966
0 days 00:00:11.120000	-2.221134
0 days 00:00:11.130000	-2.5687849999999997
0 days 00:00:11.140000	-2.983971
0 days 00:00:11.150000	-3.478828
0 days 00:00:11.160000	-4.070374
0 days 00:00:11.170000	-4.804483
0 days 00:00:11.180000	-5.6357669999999995
0 days 00:00:11.190000	-6.439129
0 days 00:00:11.200000	-7.089253
0 days 00:00:11.210000	-7.525986
0 days 00:00:11.220000	-7.693076
0 days 00:00:11.230000	-7.486250999999999
0 days 00:00:11.240000	-7.063202
0 days 00:00:11.250000	-6.3736809999999995
0 days 00:00:11.260000	-5.696818
0 days 00:00:11.270000	-4.745196
0 days 00:00:11.280000	-3.892349
0 days 00:00:11.290000	-2.827131
