# Supplementary material for: A topological data analysis-based method for gait signals with an application to the study of multiple sclerosis
Source: PLoS One. 2022 May 13;17(5):e0268475. doi: 10.1371/journal.pone.0268475 (PMC9106173; doi:10.1371/journal.pone.0268475)
Supplement: S1 Data — (ZIP) [file pone.0268475.s005.zip › PlosOneData/Pathological_subjects/MS_52]

	Gyr_Y
0 days 00:00:28.420000	-0.65383
0 days 00:00:28.430000	-2.498355
0 days 00:00:28.440000	-2.871869
0 days 00:00:28.450000	-1.550286
0 days 00:00:28.460000	-1.884593
0 days 00:00:28.470000	-2.244637
0 days 00:00:28.480000	-1.765293
0 days 00:00:28.490000	-1.6500400000000002
0 days 00:00:28.500000	-1.509466
0 days 00:00:28.510000	-1.503896
0 days 00:00:28.520000	-1.607895
0 days 00:00:28.530000	-1.633777
0 days 00:00:28.540000	-1.628824
0 days 00:00:28.550000	-1.542991
0 days 00:00:28.560000	-1.3868850000000001
0 days 00:00:28.570000	-1.2137719999999999
0 days 00:00:28.580000	-0.9212290000000001
0 days 00:00:28.590000	-0.696205
0 days 00:00:28.600000	-0.593364
0 days 00:00:28.610000	-0.491766
0 days 00:00:28.620000	-0.400471
0 days 00:00:28.630000	-0.338751
0 days 00:00:28.640000	-0.325733
0 days 00:00:28.650000	-0.34629099999999996
0 days 00:00:28.660000	-0.392921
0 days 00:00:28.670000	-0.344873
0 days 00:00:28.680000	-0.22035100000000002
0 days 00:00:28.690000	-0.206458
0 days 00:00:28.700000	-0.19458599999999998
0 days 00:00:28.710000	-0.191098
0 days 00:00:28.720000	-0.158406
0 days 00:00:28.730000	-0.125625
0 days 00:00:28.740000	-0.068039
0 days 00:00:28.750000	-0.040656
0 days 00:00:28.760000	-0.021324
0 days 00:00:28.770000	0.013677000000000002
0 days 00:00:28.780000	0.044873
0 days 00:00:28.790000	0.085882
0 days 00:00:28.800000	0.13683399999999998
0 days 00:00:28.810000	0.16048900000000002
0 days 00:00:28.820000	0.165992
0 days 00:00:28.830000	0.14355199999999999
0 days 00:00:28.840000	0.097302
0 days 00:00:28.850000	0.061447
0 days 00:00:28.860000	0.027399
0 days 00:00:28.870000	-0.00225
0 days 00:00:28.880000	-0.035912
0 days 00:00:28.890000	-0.049915
0 days 00:00:28.900000	-0.07204400000000001
0 days 00:00:28.910000	-0.08333099999999999
0 days 00:00:28.920000	-0.090254
0 days 00:00:28.930000	-0.093336
0 days 00:00:28.940000	-0.09542300000000001
0 days 00:00:28.950000	-0.094046
0 days 00:00:28.960000	-0.10449100000000001
0 days 00:00:28.970000	-0.11657000000000001
0 days 00:00:28.980000	-0.12941
0 days 00:00:28.990000	-0.13450399999999998
0 days 00:00:29	-0.15117
0 days 00:00:29.010000	-0.15644
0 days 00:00:29.020000	-0.174235
0 days 00:00:29.030000	-0.168027
0 days 00:00:29.040000	-0.17990599999999998
0 days 00:00:29.050000	-0.186291
0 days 00:00:29.060000	-0.191849
0 days 00:00:29.070000	-0.206603
0 days 00:00:29.080000	-0.22176300000000002
0 days 00:00:29.090000	-0.254193
0 days 00:00:29.100000	-0.299324
0 days 00:00:29.110000	-0.349968
0 days 00:00:29.120000	-0.403945
0 days 00:00:29.130000	-0.47262299999999996
0 days 00:00:29.140000	-0.551922
0 days 00:00:29.150000	-0.642205
0 days 00:00:29.160000	-0.763162
0 days 00:00:29.170000	-0.892339
0 days 00:00:29.180000	-1.046972
0 days 00:00:29.190000	-1.2147379999999999
0 days 00:00:29.200000	-1.395152
0 days 00:00:29.210000	-1.591458
0 days 00:00:29.220000	-1.8089810000000002
0 days 00:00:29.230000	-2.0215669999999997
0 days 00:00:29.240000	-2.259984
0 days 00:00:29.250000	-2.529199
0 days 00:00:29.260000	-2.8387740000000004
0 days 00:00:29.270000	-3.171888
0 days 00:00:29.280000	-3.545107
0 days 00:00:29.290000	-3.8613
0 days 00:00:29.300000	-4.223564
0 days 00:00:29.310000	-4.588977
0 days 00:00:29.320000	-4.785213
0 days 00:00:29.330000	-5.1898919999999995
0 days 00:00:29.340000	-5.488090000000001
0 days 00:00:29.350000	-5.6417269999999995
0 days 00:00:29.360000	-5.979571
0 days 00:00:29.370000	-6.044256
0 days 00:00:29.380000	-6.086342
0 days 00:00:29.390000	-6.050184
0 days 00:00:29.400000	-5.778517
0 days 00:00:29.410000	-5.201154
0 days 00:00:29.420000	-4.4224120000000005
0 days 00:00:29.430000	-3.6176440000000003
0 days 00:00:29.440000	-2.695834
0 days 00:00:29.450000	-1.514634
0 days 00:00:29.460000	2.07234
0 days 00:00:29.470000	2.99283
0 days 00:00:29.480000	2.971229
0 days 00:00:29.490000	3.2059290000000003
0 days 00:00:29.500000	3.6922580000000003
0 days 00:00:29.510000	4.034162
0 days 00:00:29.520000	4.133768
0 days 00:00:29.530000	4.104646
0 days 00:00:29.540000	4.09275
0 days 00:00:29.550000	4.107939
0 days 00:00:29.560000	4.138647
0 days 00:00:29.570000	4.12862
0 days 00:00:29.580000	4.060878
0 days 00:00:29.590000	4.031803
0 days 00:00:29.600000	4.0385800000000005
0 days 00:00:29.610000	4.020421
0 days 00:00:29.620000	3.995708
0 days 00:00:29.630000	3.9608220000000003
0 days 00:00:29.640000	3.909498
0 days 00:00:29.650000	3.8646879999999997
0 days 00:00:29.660000	3.7734769999999997
0 days 00:00:29.670000	3.6394559999999996
0 days 00:00:29.680000	3.408691
0 days 00:00:29.690000	3.139465
0 days 00:00:29.700000	2.9204380000000003
0 days 00:00:29.710000	2.743992
0 days 00:00:29.720000	2.538393
0 days 00:00:29.730000	2.326272
0 days 00:00:29.740000	2.255846
0 days 00:00:29.750000	2.493591
0 days 00:00:29.760000	3.169709
0 days 00:00:29.770000	3.9992900000000002
0 days 00:00:29.780000	4.579349
0 days 00:00:29.790000	4.762222
0 days 00:00:29.800000	4.631974
0 days 00:00:29.810000	4.390433
0 days 00:00:29.820000	4.073271
0 days 00:00:29.830000	3.051283
0 days 00:00:29.840000	2.499652
0 days 00:00:29.850000	2.80682
0 days 00:00:29.860000	2.284225
0 days 00:00:29.870000	1.161758
0 days 00:00:29.880000	0.23505900000000002
0 days 00:00:29.890000	0.31961100000000003
0 days 00:00:29.900000	1.2586469999999998
0 days 00:00:29.910000	1.532748
0 days 00:00:29.920000	0.9968520000000001
0 days 00:00:29.930000	0.537592
0 days 00:00:29.940000	0.260556
0 days 00:00:29.950000	-0.110257
0 days 00:00:29.960000	-0.544755
0 days 00:00:29.970000	-0.870893
0 days 00:00:29.980000	-1.517403
0 days 00:00:29.990000	-2.174182
0 days 00:00:30	-1.6864720000000002
0 days 00:00:30.010000	-2.183839
0 days 00:00:30.020000	-2.169384
0 days 00:00:30.030000	-1.75718
0 days 00:00:30.040000	-1.819894
0 days 00:00:30.050000	-1.7837779999999999
0 days 00:00:30.060000	-1.848868
0 days 00:00:30.070000	-1.870741
0 days 00:00:30.080000	-1.823535
0 days 00:00:30.090000	-1.690176
0 days 00:00:30.100000	-1.548037
0 days 00:00:30.110000	-1.458979
0 days 00:00:30.120000	-1.424548
0 days 00:00:30.130000	-1.3634110000000002
0 days 00:00:30.140000	-1.2360309999999999
0 days 00:00:30.150000	-1.03273
0 days 00:00:30.160000	-0.868383
0 days 00:00:30.170000	-0.761229
0 days 00:00:30.180000	-0.6512789999999999
0 days 00:00:30.190000	-0.55819
0 days 00:00:30.200000	-0.48441899999999993
0 days 00:00:30.210000	-0.434691
0 days 00:00:30.220000	-0.371388
0 days 00:00:30.230000	-0.171645
0 days 00:00:30.240000	-0.14298
0 days 00:00:30.250000	-0.098447
0 days 00:00:30.260000	-0.039044999999999996
0 days 00:00:30.270000	-0.015824
0 days 00:00:30.280000	0.017915
0 days 00:00:30.290000	-0.006749
0 days 00:00:30.300000	-0.024401
0 days 00:00:30.310000	-0.043702
0 days 00:00:30.320000	-0.049576
0 days 00:00:30.330000	-0.037887
0 days 00:00:30.340000	-0.026885000000000003
0 days 00:00:30.350000	-0.021781000000000002
0 days 00:00:30.360000	-0.018991
0 days 00:00:30.370000	-0.043052
0 days 00:00:30.380000	-0.070654
0 days 00:00:30.390000	-0.089925
0 days 00:00:30.400000	-0.112908
0 days 00:00:30.410000	-0.129307
0 days 00:00:30.420000	-0.129391
0 days 00:00:30.430000	-0.12456600000000001
0 days 00:00:30.440000	-0.122938
0 days 00:00:30.450000	-0.110721
0 days 00:00:30.460000	-0.104745
0 days 00:00:30.470000	-0.09866799999999999
0 days 00:00:30.480000	-0.094672
0 days 00:00:30.490000	-0.10696099999999999
0 days 00:00:30.500000	-0.11796500000000001
0 days 00:00:30.510000	-0.140738
0 days 00:00:30.520000	-0.152347
0 days 00:00:30.530000	-0.16115
0 days 00:00:30.540000	-0.15892699999999998
0 days 00:00:30.550000	-0.142525
0 days 00:00:30.560000	-0.117943
0 days 00:00:30.570000	-0.086873
0 days 00:00:30.580000	-0.059428999999999996
0 days 00:00:30.590000	-0.009433
0 days 00:00:30.600000	0.02194
0 days 00:00:30.610000	0.044062
0 days 00:00:30.620000	0.056823
0 days 00:00:30.630000	0.028448
0 days 00:00:30.640000	-0.043127
0 days 00:00:30.650000	-0.13007
0 days 00:00:30.660000	-0.24255700000000002
0 days 00:00:30.670000	-0.359242
0 days 00:00:30.680000	-0.48957700000000004
0 days 00:00:30.690000	-0.608885
0 days 00:00:30.700000	-0.74867
0 days 00:00:30.710000	-0.8930379999999999
0 days 00:00:30.720000	-1.056207
0 days 00:00:30.730000	-1.231795
0 days 00:00:30.740000	-1.4290180000000001
0 days 00:00:30.750000	-1.628487
0 days 00:00:30.760000	-1.8571080000000002
0 days 00:00:30.770000	-2.097925
0 days 00:00:30.780000	-2.34975
0 days 00:00:30.790000	-2.646745
0 days 00:00:30.800000	-2.958344
0 days 00:00:30.810000	-3.2377569999999998
0 days 00:00:30.820000	-3.565975
0 days 00:00:30.830000	-3.851893
0 days 00:00:30.840000	-4.132735
0 days 00:00:30.850000	-4.4256400000000005
0 days 00:00:30.860000	-4.596158999999999
0 days 00:00:30.870000	-4.897677
0 days 00:00:30.880000	-5.104271
0 days 00:00:30.890000	-5.223154
0 days 00:00:30.900000	-5.387351
0 days 00:00:30.910000	-5.54245
0 days 00:00:30.920000	-5.641719
0 days 00:00:30.930000	-5.7111279999999995
0 days 00:00:30.940000	-5.803128
0 days 00:00:30.950000	-5.764714
0 days 00:00:30.960000	-5.541832
0 days 00:00:30.970000	-4.998575
0 days 00:00:30.980000	-4.302989
0 days 00:00:30.990000	-3.397668
0 days 00:00:31	-2.4690380000000003
0 days 00:00:31.010000	-1.787019
0 days 00:00:31.020000	1.070634
0 days 00:00:31.030000	1.629781
0 days 00:00:31.040000	1.5135239999999999
0 days 00:00:31.050000	2.022249
0 days 00:00:31.060000	2.872271
0 days 00:00:31.070000	3.562025
0 days 00:00:31.080000	3.9476440000000004
0 days 00:00:31.090000	4.1778900000000005
0 days 00:00:31.100000	4.443728
0 days 00:00:31.110000	4.791294000000001
0 days 00:00:31.120000	5.100676
0 days 00:00:31.130000	5.224012999999999
0 days 00:00:31.140000	5.122883
0 days 00:00:31.150000	4.89078
0 days 00:00:31.160000	4.6577470000000005
0 days 00:00:31.170000	4.465877
0 days 00:00:31.180000	4.304301000000001
0 days 00:00:31.190000	4.16032
0 days 00:00:31.200000	4.021192
0 days 00:00:31.210000	3.898945
0 days 00:00:31.220000	3.786655
0 days 00:00:31.230000	3.705856
0 days 00:00:31.240000	3.6725160000000003
0 days 00:00:31.250000	3.7140089999999994
0 days 00:00:31.260000	3.8126349999999998
0 days 00:00:31.270000	3.929396
0 days 00:00:31.280000	4.023314
0 days 00:00:31.290000	4.066831
0 days 00:00:31.300000	4.038175
0 days 00:00:31.310000	3.967055
0 days 00:00:31.320000	3.884961
0 days 00:00:31.330000	3.803946
0 days 00:00:31.340000	3.69345
0 days 00:00:31.350000	3.5168440000000003
0 days 00:00:31.360000	3.3148769999999996
0 days 00:00:31.370000	3.155352
0 days 00:00:31.380000	3.075679
0 days 00:00:31.390000	2.9621009999999997
0 days 00:00:31.400000	2.6852419999999997
0 days 00:00:31.410000	2.207278
0 days 00:00:31.420000	1.631058
0 days 00:00:31.430000	1.186199
0 days 00:00:31.440000	1.160036
0 days 00:00:31.450000	1.546534
0 days 00:00:31.460000	2.002323
0 days 00:00:31.470000	2.216341
0 days 00:00:31.480000	2.036167
0 days 00:00:31.490000	1.573491
0 days 00:00:31.500000	1.05016
0 days 00:00:31.510000	0.499179
0 days 00:00:31.520000	-0.11178199999999999
0 days 00:00:31.530000	-0.634104
0 days 00:00:31.540000	-1.037064
0 days 00:00:31.550000	-2.081769
0 days 00:00:31.560000	-3.012867
0 days 00:00:31.570000	-1.962591
0 days 00:00:31.580000	-1.9230939999999999
0 days 00:00:31.590000	-1.9514
0 days 00:00:31.600000	-1.687259
0 days 00:00:31.610000	-1.742177
0 days 00:00:31.620000	-1.591875
0 days 00:00:31.630000	-1.5352569999999999
0 days 00:00:31.640000	-1.542677
0 days 00:00:31.650000	-1.500038
0 days 00:00:31.660000	-1.409719
0 days 00:00:31.670000	-1.2710489999999999
0 days 00:00:31.680000	-1.072418
0 days 00:00:31.690000	-0.869286
0 days 00:00:31.700000	-0.69023
0 days 00:00:31.710000	-0.575503
0 days 00:00:31.720000	-0.513994
0 days 00:00:31.730000	-0.48613900000000004
0 days 00:00:31.740000	-0.49021899999999996
0 days 00:00:31.750000	-0.5231640000000001
0 days 00:00:31.760000	-0.604408
0 days 00:00:31.770000	-0.70665
0 days 00:00:31.780000	-0.793361
0 days 00:00:31.790000	-0.821124
0 days 00:00:31.800000	-0.80857
0 days 00:00:31.810000	-0.757854
0 days 00:00:31.820000	-0.709973
0 days 00:00:31.830000	-0.681918
0 days 00:00:31.840000	-0.65266
0 days 00:00:31.850000	-0.6038359999999999
0 days 00:00:31.860000	-0.43072200000000005
0 days 00:00:31.870000	-0.21201799999999998
0 days 00:00:31.880000	-0.144601
0 days 00:00:31.890000	-0.096624
0 days 00:00:31.900000	-0.07286799999999999
0 days 00:00:31.910000	-0.07738300000000001
0 days 00:00:31.920000	-0.09261599999999999
0 days 00:00:31.930000	-0.12005899999999999
0 days 00:00:31.940000	-0.13122799999999998
0 days 00:00:31.950000	-0.13356600000000002
0 days 00:00:31.960000	-0.1306
0 days 00:00:31.970000	-0.125218
0 days 00:00:31.980000	-0.113185
0 days 00:00:31.990000	-0.099199
0 days 00:00:32	-0.088184
0 days 00:00:32.010000	-0.081192
0 days 00:00:32.020000	-0.06941900000000001
0 days 00:00:32.030000	-0.063661
0 days 00:00:32.040000	-0.07209199999999999
0 days 00:00:32.050000	-0.09951900000000001
0 days 00:00:32.060000	-0.12302
0 days 00:00:32.070000	-0.134535
0 days 00:00:32.080000	-0.13428800000000002
0 days 00:00:32.090000	-0.122074
0 days 00:00:32.100000	-0.09096
0 days 00:00:32.110000	-0.047465
0 days 00:00:32.120000	0.001925
0 days 00:00:32.130000	0.045897
0 days 00:00:32.140000	0.078782
0 days 00:00:32.150000	0.08723099999999999
0 days 00:00:32.160000	0.069436
0 days 00:00:32.170000	0.033841
0 days 00:00:32.180000	-0.020388999999999997
0 days 00:00:32.190000	-0.057414
0 days 00:00:32.200000	-0.088412
0 days 00:00:32.210000	-0.11956900000000001
0 days 00:00:32.220000	-0.15018900000000002
0 days 00:00:32.230000	-0.171787
0 days 00:00:32.240000	-0.203754
0 days 00:00:32.250000	-0.236357
0 days 00:00:32.260000	-0.27410500000000004
0 days 00:00:32.270000	-0.329791
0 days 00:00:32.280000	-0.38853499999999996
0 days 00:00:32.290000	-0.45986499999999997
0 days 00:00:32.300000	-0.523432
0 days 00:00:32.310000	-0.591723
0 days 00:00:32.320000	-0.661804
0 days 00:00:32.330000	-0.715208
0 days 00:00:32.340000	-0.7730739999999999
0 days 00:00:32.350000	-0.8396959999999999
0 days 00:00:32.360000	-0.912533
0 days 00:00:32.370000	-0.996116
0 days 00:00:32.380000	-1.099377
0 days 00:00:32.390000	-1.233222
0 days 00:00:32.400000	-1.407939
0 days 00:00:32.410000	-1.6267719999999999
0 days 00:00:32.420000	-1.8865009999999998
0 days 00:00:32.430000	-2.193027
0 days 00:00:32.440000	-2.5216220000000003
0 days 00:00:32.450000	-2.8155
0 days 00:00:32.460000	-3.1307169999999998
0 days 00:00:32.470000	-3.384639
0 days 00:00:32.480000	-3.6206050000000003
0 days 00:00:32.490000	-3.840965
0 days 00:00:32.500000	-3.9558739999999997
0 days 00:00:32.510000	-4.186278
0 days 00:00:32.520000	-4.302501
0 days 00:00:32.530000	-4.35544
0 days 00:00:32.540000	-4.504275
0 days 00:00:32.550000	-4.6227339999999995
0 days 00:00:32.560000	-4.657652
0 days 00:00:32.570000	-4.757475
0 days 00:00:32.580000	-4.740787
0 days 00:00:32.590000	-4.564668
0 days 00:00:32.600000	-4.173356
0 days 00:00:32.610000	-3.847203
0 days 00:00:32.620000	-3.544825
