# Supplementary material for: A topological data analysis-based method for gait signals with an application to the study of multiple sclerosis
Source: PLoS One. 2022 May 13;17(5):e0268475. doi: 10.1371/journal.pone.0268475 (PMC9106173; doi:10.1371/journal.pone.0268475)
Supplement: S1 Data — (ZIP) [file pone.0268475.s005.zip › PlosOneData/Pathological_subjects/MS_200]

	Gyr_Y
0 days 00:00:23.280000	0.870091
0 days 00:00:23.290000	-0.000921
0 days 00:00:23.300000	-0.804819
0 days 00:00:23.310000	-1.603653
0 days 00:00:23.320000	-2.447764
0 days 00:00:23.330000	-3.094427
0 days 00:00:23.340000	-2.987132
0 days 00:00:23.350000	-3.096361
0 days 00:00:23.360000	-3.3078199999999995
0 days 00:00:23.370000	-3.310604
0 days 00:00:23.380000	-2.856906
0 days 00:00:23.390000	-0.920157
0 days 00:00:23.400000	0.012965
0 days 00:00:23.410000	-0.375836
0 days 00:00:23.420000	-0.377506
0 days 00:00:23.430000	-0.233512
0 days 00:00:23.440000	-0.175304
0 days 00:00:23.450000	-0.10805799999999999
0 days 00:00:23.460000	-0.10508800000000001
0 days 00:00:23.470000	-0.097331
0 days 00:00:23.480000	-0.09213099999999999
0 days 00:00:23.490000	-0.07223500000000001
0 days 00:00:23.500000	-0.048070999999999996
0 days 00:00:23.510000	-0.026791000000000002
0 days 00:00:23.520000	-0.019696
0 days 00:00:23.530000	-0.020197
0 days 00:00:23.540000	-0.017652
0 days 00:00:23.550000	-0.015453
0 days 00:00:23.560000	-0.011118000000000001
0 days 00:00:23.570000	-0.012235
0 days 00:00:23.580000	-0.007696
0 days 00:00:23.590000	-0.006026
0 days 00:00:23.600000	-0.0023870000000000002
0 days 00:00:23.610000	0.0036229999999999995
0 days 00:00:23.620000	0.00419
0 days 00:00:23.630000	0.006435
0 days 00:00:23.640000	0.005926
0 days 00:00:23.650000	0.013413999999999999
0 days 00:00:23.660000	0.013438999999999998
0 days 00:00:23.670000	0.021281
0 days 00:00:23.680000	0.021688
0 days 00:00:23.690000	0.024619
0 days 00:00:23.700000	0.030938
0 days 00:00:23.710000	0.031525
0 days 00:00:23.720000	0.029366000000000003
0 days 00:00:23.730000	0.032582
0 days 00:00:23.740000	0.02593
0 days 00:00:23.750000	0.021748
0 days 00:00:23.760000	0.010989
0 days 00:00:23.770000	0.0013160000000000001
0 days 00:00:23.780000	-0.012647
0 days 00:00:23.790000	-0.023897
0 days 00:00:23.800000	-0.029594
0 days 00:00:23.810000	-0.040419
0 days 00:00:23.820000	-0.039784
0 days 00:00:23.830000	-0.036594999999999996
0 days 00:00:23.840000	-0.018656
0 days 00:00:23.850000	0.010532
0 days 00:00:23.860000	0.048687
0 days 00:00:23.870000	0.088323
0 days 00:00:23.880000	0.12289100000000001
0 days 00:00:23.890000	0.146598
0 days 00:00:23.900000	0.17080499999999998
0 days 00:00:23.910000	0.19889
0 days 00:00:23.920000	0.21373000000000003
0 days 00:00:23.930000	0.198133
0 days 00:00:23.940000	0.166746
0 days 00:00:23.950000	0.116263
0 days 00:00:23.960000	0.060476999999999996
0 days 00:00:23.970000	0.004462
0 days 00:00:23.980000	-0.061020000000000005
0 days 00:00:23.990000	-0.11714400000000001
0 days 00:00:24	-0.18224200000000002
0 days 00:00:24.010000	-0.24113400000000001
0 days 00:00:24.020000	-0.347466
0 days 00:00:24.030000	-0.46281400000000006
0 days 00:00:24.040000	-0.658539
0 days 00:00:24.050000	-0.880691
0 days 00:00:24.060000	-1.177363
0 days 00:00:24.070000	-1.370917
0 days 00:00:24.080000	-1.593581
0 days 00:00:24.090000	-1.825087
0 days 00:00:24.100000	-2.066921
0 days 00:00:24.110000	-2.281562
0 days 00:00:24.120000	-2.548884
0 days 00:00:24.130000	-2.731409
0 days 00:00:24.140000	-2.885391
0 days 00:00:24.150000	-3.0400560000000003
0 days 00:00:24.160000	-3.194743
0 days 00:00:24.170000	-3.34237
0 days 00:00:24.180000	-3.4553260000000003
0 days 00:00:24.190000	-3.532979
0 days 00:00:24.200000	-3.567849
0 days 00:00:24.210000	-3.5439730000000003
0 days 00:00:24.220000	-3.49798
0 days 00:00:24.230000	-3.425575
0 days 00:00:24.240000	-3.339043
0 days 00:00:24.250000	-3.2547200000000003
0 days 00:00:24.260000	-3.170341
0 days 00:00:24.270000	-3.14528
0 days 00:00:24.280000	-3.078208
0 days 00:00:24.290000	-2.903936
0 days 00:00:24.300000	-2.388738
0 days 00:00:24.310000	-1.970795
0 days 00:00:24.320000	-1.7310299999999998
0 days 00:00:24.330000	-1.321151
0 days 00:00:24.340000	-0.732797
0 days 00:00:24.350000	-0.127876
0 days 00:00:24.360000	0.466222
0 days 00:00:24.370000	1.119991
0 days 00:00:24.380000	1.7090759999999998
0 days 00:00:24.390000	2.088044
0 days 00:00:24.400000	2.282342
0 days 00:00:24.410000	2.381889
0 days 00:00:24.420000	2.513688
0 days 00:00:24.430000	2.5244720000000003
0 days 00:00:24.440000	2.8013169999999996
0 days 00:00:24.450000	2.8699689999999998
0 days 00:00:24.460000	2.82418
0 days 00:00:24.470000	2.7398849999999997
0 days 00:00:24.480000	2.656371
0 days 00:00:24.490000	2.735388
0 days 00:00:24.500000	2.615647
0 days 00:00:24.510000	2.669868
0 days 00:00:24.520000	2.721735
0 days 00:00:24.530000	2.757648
0 days 00:00:24.540000	2.840512
0 days 00:00:24.550000	2.894498
0 days 00:00:24.560000	2.947339
0 days 00:00:24.570000	3.0802099999999997
0 days 00:00:24.580000	3.192804
0 days 00:00:24.590000	3.232771
0 days 00:00:24.600000	3.2426169999999996
0 days 00:00:24.610000	3.27335
0 days 00:00:24.620000	3.2920559999999996
0 days 00:00:24.630000	3.3060989999999997
0 days 00:00:24.640000	3.2884919999999997
0 days 00:00:24.650000	3.239502
0 days 00:00:24.660000	3.1633150000000003
0 days 00:00:24.670000	3.061265
0 days 00:00:24.680000	2.966725
0 days 00:00:24.690000	2.886609
0 days 00:00:24.700000	2.7948009999999996
0 days 00:00:24.710000	2.673781
0 days 00:00:24.720000	2.502844
0 days 00:00:24.730000	2.250019
0 days 00:00:24.740000	1.9351169999999998
0 days 00:00:24.750000	1.588042
0 days 00:00:24.760000	1.230748
0 days 00:00:24.770000	0.8550690000000001
0 days 00:00:24.780000	0.45257
0 days 00:00:24.790000	-0.719598
0 days 00:00:24.800000	-2.298301
0 days 00:00:24.810000	-3.250778
0 days 00:00:24.820000	-3.444524
0 days 00:00:24.830000	-4.111728
0 days 00:00:24.840000	-4.5082379999999995
0 days 00:00:24.850000	-4.671908
0 days 00:00:24.860000	-3.4183800000000004
0 days 00:00:24.870000	-0.16425399999999998
0 days 00:00:24.880000	-0.13608
0 days 00:00:24.890000	-0.534126
0 days 00:00:24.900000	-0.021095
0 days 00:00:24.910000	-0.028221
0 days 00:00:24.920000	0.030581
0 days 00:00:24.930000	0.007828
0 days 00:00:24.940000	-0.015466999999999998
0 days 00:00:24.950000	-0.030268
0 days 00:00:24.960000	-0.030985000000000002
0 days 00:00:24.970000	-0.025733
0 days 00:00:24.980000	-0.013511000000000002
0 days 00:00:24.990000	-0.006548999999999999
0 days 00:00:25	-0.009744
0 days 00:00:25.010000	-0.011428
0 days 00:00:25.020000	-0.018213
0 days 00:00:25.030000	-0.015019999999999999
0 days 00:00:25.040000	-0.009989
0 days 00:00:25.050000	0.001859
0 days 00:00:25.060000	0.01728
0 days 00:00:25.070000	0.022109999999999998
0 days 00:00:25.080000	0.012996
0 days 00:00:25.090000	-0.003906
0 days 00:00:25.100000	-0.038051
0 days 00:00:25.110000	-0.061603
0 days 00:00:25.120000	-0.076409
0 days 00:00:25.130000	-0.07203899999999999
0 days 00:00:25.140000	-0.049616
0 days 00:00:25.150000	-0.025527
0 days 00:00:25.160000	-0.014381
0 days 00:00:25.170000	-0.018275
0 days 00:00:25.180000	-0.003206
0 days 00:00:25.190000	0.006511
0 days 00:00:25.200000	0.019882
0 days 00:00:25.210000	0.029213999999999997
0 days 00:00:25.220000	0.037593
0 days 00:00:25.230000	0.042315
0 days 00:00:25.240000	0.041826
0 days 00:00:25.250000	0.039469
0 days 00:00:25.260000	0.038331
0 days 00:00:25.270000	0.030513
0 days 00:00:25.280000	0.025148
0 days 00:00:25.290000	0.022463
0 days 00:00:25.300000	0.017261000000000002
0 days 00:00:25.310000	0.01517
0 days 00:00:25.320000	0.013487
0 days 00:00:25.330000	0.007312000000000001
0 days 00:00:25.340000	0.000361
0 days 00:00:25.350000	0.006553
0 days 00:00:25.360000	0.005958
0 days 00:00:25.370000	0.006696
0 days 00:00:25.380000	0.003457
0 days 00:00:25.390000	-0.0027660000000000002
0 days 00:00:25.400000	-0.009781
0 days 00:00:25.410000	-0.028252
0 days 00:00:25.420000	-0.041041
0 days 00:00:25.430000	-0.060388
0 days 00:00:25.440000	-0.079487
0 days 00:00:25.450000	-0.101785
0 days 00:00:25.460000	-0.127156
0 days 00:00:25.470000	-0.168216
0 days 00:00:25.480000	-0.232934
0 days 00:00:25.490000	-0.328801
0 days 00:00:25.500000	-0.42348800000000003
0 days 00:00:25.510000	-0.648392
0 days 00:00:25.520000	-0.846398
0 days 00:00:25.530000	-1.09982
0 days 00:00:25.540000	-1.272103
0 days 00:00:25.550000	-1.488513
0 days 00:00:25.560000	-1.7127310000000002
0 days 00:00:25.570000	-1.942968
0 days 00:00:25.580000	-2.1961630000000003
0 days 00:00:25.590000	-2.399876
0 days 00:00:25.600000	-2.57661
0 days 00:00:25.610000	-2.730268
0 days 00:00:25.620000	-2.887739
0 days 00:00:25.630000	-3.028257
0 days 00:00:25.640000	-3.127082
0 days 00:00:25.650000	-3.175585
0 days 00:00:25.660000	-3.166073
0 days 00:00:25.670000	-3.1358740000000003
0 days 00:00:25.680000	-3.076881
0 days 00:00:25.690000	-3.007327
0 days 00:00:25.700000	-2.914301
0 days 00:00:25.710000	-2.840949
0 days 00:00:25.720000	-2.766187
0 days 00:00:25.730000	-2.7159150000000003
0 days 00:00:25.740000	-2.663504
0 days 00:00:25.750000	-2.612848
0 days 00:00:25.760000	-2.536451
0 days 00:00:25.770000	-2.515703
0 days 00:00:25.780000	-2.159934
0 days 00:00:25.790000	-1.6878919999999997
0 days 00:00:25.800000	-1.050675
0 days 00:00:25.810000	-0.454215
0 days 00:00:25.820000	0.169696
0 days 00:00:25.830000	0.6538010000000001
0 days 00:00:25.840000	0.934966
0 days 00:00:25.850000	1.089253
0 days 00:00:25.860000	1.177555
0 days 00:00:25.870000	1.255299
0 days 00:00:25.880000	1.3832659999999999
0 days 00:00:25.890000	1.503999
0 days 00:00:25.900000	1.61989
0 days 00:00:25.910000	1.7149009999999998
0 days 00:00:25.920000	1.8271080000000002
0 days 00:00:25.930000	1.9334169999999997
0 days 00:00:25.940000	2.008957
0 days 00:00:25.950000	2.04841
0 days 00:00:25.960000	2.104833
0 days 00:00:25.970000	2.17722
0 days 00:00:25.980000	2.300322
0 days 00:00:25.990000	2.394703
0 days 00:00:26	2.484051
0 days 00:00:26.010000	2.587982
0 days 00:00:26.020000	2.689434
0 days 00:00:26.030000	2.821945
0 days 00:00:26.040000	2.916069
0 days 00:00:26.050000	3.023175
0 days 00:00:26.060000	3.2301290000000003
0 days 00:00:26.070000	3.200202
0 days 00:00:26.080000	3.2914199999999996
0 days 00:00:26.090000	3.3445199999999997
0 days 00:00:26.100000	3.299646
0 days 00:00:26.110000	3.205616
0 days 00:00:26.120000	3.1010310000000003
0 days 00:00:26.130000	2.991674
0 days 00:00:26.140000	2.864158
0 days 00:00:26.150000	2.692825
0 days 00:00:26.160000	2.497871
0 days 00:00:26.170000	2.309246
0 days 00:00:26.180000	2.1460790000000003
0 days 00:00:26.190000	2.007192
0 days 00:00:26.200000	1.833405
0 days 00:00:26.210000	1.360926
0 days 00:00:26.220000	0.7435579999999999
0 days 00:00:26.230000	0.337146
0 days 00:00:26.240000	-0.091282
0 days 00:00:26.250000	-0.615258
0 days 00:00:26.260000	-1.391282
0 days 00:00:26.270000	-2.514096
0 days 00:00:26.280000	-3.763274
0 days 00:00:26.290000	-3.163924
0 days 00:00:26.300000	-0.039123000000000005
0 days 00:00:26.310000	0.120902
0 days 00:00:26.320000	-0.261871
0 days 00:00:26.330000	0.077967
0 days 00:00:26.340000	0.14263900000000002
0 days 00:00:26.350000	0.10801199999999998
0 days 00:00:26.360000	0.084612
0 days 00:00:26.370000	0.07019
0 days 00:00:26.380000	0.028839999999999998
0 days 00:00:26.390000	0.019116
0 days 00:00:26.400000	0.017925
0 days 00:00:26.410000	0.023005
0 days 00:00:26.420000	0.014487
0 days 00:00:26.430000	0.007234
0 days 00:00:26.440000	0.001033
0 days 00:00:26.450000	-0.005954
0 days 00:00:26.460000	-0.006920999999999999
0 days 00:00:26.470000	-0.0063560000000000005
0 days 00:00:26.480000	-0.0036810000000000002
0 days 00:00:26.490000	-0.004887
0 days 00:00:26.500000	-0.000723
0 days 00:00:26.510000	0.004084
0 days 00:00:26.520000	0.007689
0 days 00:00:26.530000	0.011618999999999999
0 days 00:00:26.540000	0.007448000000000001
0 days 00:00:26.550000	0.012434
0 days 00:00:26.560000	0.004605
0 days 00:00:26.570000	-0.005324000000000001
0 days 00:00:26.580000	-0.018867
0 days 00:00:26.590000	-0.032144
0 days 00:00:26.600000	-0.047077999999999995
0 days 00:00:26.610000	-0.058387
0 days 00:00:26.620000	-0.070408
0 days 00:00:26.630000	-0.072672
0 days 00:00:26.640000	-0.056215
0 days 00:00:26.650000	-0.037476999999999996
0 days 00:00:26.660000	-0.006968000000000001
0 days 00:00:26.670000	0.037408
0 days 00:00:26.680000	0.083867
0 days 00:00:26.690000	0.12779100000000002
0 days 00:00:26.700000	0.158409
0 days 00:00:26.710000	0.166023
0 days 00:00:26.720000	0.157619
0 days 00:00:26.730000	0.14177
0 days 00:00:26.740000	0.11789000000000001
0 days 00:00:26.750000	0.09772
0 days 00:00:26.760000	0.07877999999999999
0 days 00:00:26.770000	0.063851
0 days 00:00:26.780000	0.051403
0 days 00:00:26.790000	0.049157
0 days 00:00:26.800000	0.050926
0 days 00:00:26.810000	0.05322
0 days 00:00:26.820000	0.054270000000000006
0 days 00:00:26.830000	0.054761000000000004
0 days 00:00:26.840000	0.053101
0 days 00:00:26.850000	0.0495
0 days 00:00:26.860000	0.043386
0 days 00:00:26.870000	0.040804
0 days 00:00:26.880000	0.036048000000000004
0 days 00:00:26.890000	0.028571
0 days 00:00:26.900000	0.021703999999999998
0 days 00:00:26.910000	0.011955
0 days 00:00:26.920000	2.6000000000000002e-05
0 days 00:00:26.930000	-0.018128000000000002
0 days 00:00:26.940000	-0.052674
0 days 00:00:26.950000	-0.097459
0 days 00:00:26.960000	-0.16913499999999998
0 days 00:00:26.970000	-0.234252
0 days 00:00:26.980000	-0.321803
0 days 00:00:26.990000	-0.464185
0 days 00:00:27	-0.6739729999999999
0 days 00:00:27.010000	-1.070832
0 days 00:00:27.020000	-1.4622620000000002
0 days 00:00:27.030000	-1.725381
0 days 00:00:27.040000	-1.9684080000000002
0 days 00:00:27.050000	-2.170614
0 days 00:00:27.060000	-2.3281680000000002
0 days 00:00:27.070000	-2.538208
0 days 00:00:27.080000	-2.736281
0 days 00:00:27.090000	-2.9083330000000003
0 days 00:00:27.100000	-3.068333
0 days 00:00:27.110000	-3.221316
0 days 00:00:27.120000	-3.362707
0 days 00:00:27.130000	-3.486993
0 days 00:00:27.140000	-3.5732739999999996
0 days 00:00:27.150000	-3.5945989999999997
0 days 00:00:27.160000	-3.550047
0 days 00:00:27.170000	-3.4603639999999998
0 days 00:00:27.180000	-3.346772
0 days 00:00:27.190000	-3.2217860000000003
0 days 00:00:27.200000	-3.1285819999999998
0 days 00:00:27.210000	-3.067527
0 days 00:00:27.220000	-3.0162139999999997
0 days 00:00:27.230000	-2.925569
0 days 00:00:27.240000	-2.894989
0 days 00:00:27.250000	-2.757675
0 days 00:00:27.260000	-2.3780669999999997
0 days 00:00:27.270000	-2.03038
0 days 00:00:27.280000	-1.7596880000000001
0 days 00:00:27.290000	-1.4044780000000001
0 days 00:00:27.300000	-0.92681
0 days 00:00:27.310000	-0.37702800000000003
0 days 00:00:27.320000	0.218831
0 days 00:00:27.330000	0.820327
0 days 00:00:27.340000	1.332719
0 days 00:00:27.350000	1.7549759999999999
0 days 00:00:27.360000	2.007417
0 days 00:00:27.370000	2.167665
0 days 00:00:27.380000	2.3148
0 days 00:00:27.390000	2.521216
0 days 00:00:27.400000	2.763274
0 days 00:00:27.410000	2.83732
0 days 00:00:27.420000	3.1028439999999997
0 days 00:00:27.430000	3.08492
0 days 00:00:27.440000	2.9752970000000003
0 days 00:00:27.450000	2.9222770000000002
0 days 00:00:27.460000	2.984311
0 days 00:00:27.470000	3.0101139999999997
0 days 00:00:27.480000	2.9854830000000003
0 days 00:00:27.490000	3.108077
0 days 00:00:27.500000	3.144087
0 days 00:00:27.510000	3.179574
0 days 00:00:27.520000	3.228442
0 days 00:00:27.530000	3.2745490000000004
0 days 00:00:27.540000	3.3134669999999997
0 days 00:00:27.550000	3.3482160000000003
0 days 00:00:27.560000	3.382167
0 days 00:00:27.570000	3.407978
0 days 00:00:27.580000	3.4211940000000003
0 days 00:00:27.590000	3.4073629999999997
0 days 00:00:27.600000	3.342314
0 days 00:00:27.610000	3.233845
0 days 00:00:27.620000	3.0798400000000004
0 days 00:00:27.630000	2.892657
0 days 00:00:27.640000	2.690834
0 days 00:00:27.650000	2.495524
0 days 00:00:27.660000	2.298295
0 days 00:00:27.670000	2.11069
0 days 00:00:27.680000	1.9186740000000002
0 days 00:00:27.690000	1.691253
0 days 00:00:27.700000	1.386393
0 days 00:00:27.710000	1.005622
0 days 00:00:27.720000	0.557647
0 days 00:00:27.730000	0.10363299999999999
0 days 00:00:27.740000	-0.59665
0 days 00:00:27.750000	-1.998692
0 days 00:00:27.760000	-2.7559150000000003
0 days 00:00:27.770000	-2.810532
0 days 00:00:27.780000	-2.780025
0 days 00:00:27.790000	-3.564402
0 days 00:00:27.800000	-3.990969
0 days 00:00:27.810000	-3.870859
0 days 00:00:27.820000	-2.736202
0 days 00:00:27.830000	0.41357299999999997
0 days 00:00:27.840000	0.089724
0 days 00:00:27.850000	-0.099686
0 days 00:00:27.860000	0.190841
0 days 00:00:27.870000	0.159831
0 days 00:00:27.880000	0.14257899999999998
0 days 00:00:27.890000	0.102778
0 days 00:00:27.900000	0.056170000000000005
0 days 00:00:27.910000	0.021199000000000003
0 days 00:00:27.920000	0.008449
0 days 00:00:27.930000	0.002157
0 days 00:00:27.940000	-0.008067
0 days 00:00:27.950000	-0.020584
0 days 00:00:27.960000	-0.035536
0 days 00:00:27.970000	-0.042166
0 days 00:00:27.980000	-0.047797000000000006
0 days 00:00:27.990000	-0.035262
0 days 00:00:28	-0.018517
0 days 00:00:28.010000	-0.023586000000000003
0 days 00:00:28.020000	-0.05544299999999999
0 days 00:00:28.030000	-0.103993
0 days 00:00:28.040000	-0.14969000000000002
0 days 00:00:28.050000	-0.168574
0 days 00:00:28.060000	-0.150105
0 days 00:00:28.070000	-0.11176199999999999
0 days 00:00:28.080000	-0.045017
0 days 00:00:28.090000	-0.000923
0 days 00:00:28.100000	0.044948
0 days 00:00:28.110000	0.100997
0 days 00:00:28.120000	0.141714
0 days 00:00:28.130000	0.155093
0 days 00:00:28.140000	0.147681
0 days 00:00:28.150000	0.132899
0 days 00:00:28.160000	0.10669000000000001
0 days 00:00:28.170000	0.08001699999999999
0 days 00:00:28.180000	0.057715999999999996
0 days 00:00:28.190000	0.041664
0 days 00:00:28.200000	0.030644
0 days 00:00:28.210000	0.023138
0 days 00:00:28.220000	0.027315
0 days 00:00:28.230000	0.025468
0 days 00:00:28.240000	0.034527999999999996
0 days 00:00:28.250000	0.032770999999999995
0 days 00:00:28.260000	0.02961
0 days 00:00:28.270000	0.019034
0 days 00:00:28.280000	0.00945
0 days 00:00:28.290000	0.0018679999999999999
0 days 00:00:28.300000	-0.005101
0 days 00:00:28.310000	-0.010071
0 days 00:00:28.320000	-0.014676
0 days 00:00:28.330000	-0.020666
0 days 00:00:28.340000	-0.024023
0 days 00:00:28.350000	-0.029699
0 days 00:00:28.360000	-0.028419999999999997
0 days 00:00:28.370000	-0.029171
0 days 00:00:28.380000	-0.037399
0 days 00:00:28.390000	-0.042791
0 days 00:00:28.400000	-0.05137100000000001
0 days 00:00:28.410000	-0.082263
0 days 00:00:28.420000	-0.124554
0 days 00:00:28.430000	-0.173434
0 days 00:00:28.440000	-0.24185500000000001
0 days 00:00:28.450000	-0.32860700000000004
0 days 00:00:28.460000	-0.441859
0 days 00:00:28.470000	-0.622054
0 days 00:00:28.480000	-0.878117
0 days 00:00:28.490000	-1.07233
0 days 00:00:28.500000	-1.2657
0 days 00:00:28.510000	-1.458792
0 days 00:00:28.520000	-1.6461119999999998
0 days 00:00:28.530000	-1.8183759999999998
0 days 00:00:28.540000	-2.008019
0 days 00:00:28.550000	-2.261317
0 days 00:00:28.560000	-2.493304
0 days 00:00:28.570000	-2.689063
0 days 00:00:28.580000	-2.865966
0 days 00:00:28.590000	-3.029369
0 days 00:00:28.600000	-3.170425
0 days 00:00:28.610000	-3.274851
0 days 00:00:28.620000	-3.31293
0 days 00:00:28.630000	-3.316066
0 days 00:00:28.640000	-3.270326
0 days 00:00:28.650000	-3.2053700000000003
0 days 00:00:28.660000	-3.138007
0 days 00:00:28.670000	-3.0629470000000003
0 days 00:00:28.680000	-2.97325
0 days 00:00:28.690000	-2.879664
0 days 00:00:28.700000	-2.831191
0 days 00:00:28.710000	-2.7959810000000003
0 days 00:00:28.720000	-2.769149
0 days 00:00:28.730000	-2.753517
0 days 00:00:28.740000	-2.757723
0 days 00:00:28.750000	-2.776218
0 days 00:00:28.760000	-2.779668
0 days 00:00:28.770000	-2.746371
0 days 00:00:28.780000	-2.6828939999999997
0 days 00:00:28.790000	-2.474775
0 days 00:00:28.800000	-2.243277
0 days 00:00:28.810000	-2.049522
0 days 00:00:28.820000	-1.82522
0 days 00:00:28.830000	-1.3872200000000001
0 days 00:00:28.840000	-0.9210139999999999
0 days 00:00:28.850000	-0.431666
0 days 00:00:28.860000	0.113771
0 days 00:00:28.870000	0.683642
0 days 00:00:28.880000	1.2663950000000002
0 days 00:00:28.890000	1.809843
0 days 00:00:28.900000	2.1302659999999998
0 days 00:00:28.910000	2.255175
0 days 00:00:28.920000	2.281475
0 days 00:00:28.930000	2.33316
0 days 00:00:28.940000	2.4108169999999998
0 days 00:00:28.950000	2.554925
0 days 00:00:28.960000	2.7243470000000003
0 days 00:00:28.970000	2.85678
0 days 00:00:28.980000	2.951243
0 days 00:00:28.990000	3.0072509999999997
0 days 00:00:29	3.077436
0 days 00:00:29.010000	3.178028
0 days 00:00:29.020000	3.263884
0 days 00:00:29.030000	3.313274
0 days 00:00:29.040000	3.2819190000000003
0 days 00:00:29.050000	3.262928
0 days 00:00:29.060000	3.218805
0 days 00:00:29.070000	3.2186779999999997
0 days 00:00:29.080000	3.2110689999999997
0 days 00:00:29.090000	3.187867
0 days 00:00:29.100000	3.2228529999999997
0 days 00:00:29.110000	3.30367
0 days 00:00:29.120000	3.3306169999999997
0 days 00:00:29.130000	3.331468
0 days 00:00:29.140000	3.3397940000000004
0 days 00:00:29.150000	3.3549
0 days 00:00:29.160000	3.3691910000000003
0 days 00:00:29.170000	3.358535
0 days 00:00:29.180000	3.272201
0 days 00:00:29.190000	3.116895
0 days 00:00:29.200000	2.905116
0 days 00:00:29.210000	2.689118
0 days 00:00:29.220000	2.519324
0 days 00:00:29.230000	2.40961
0 days 00:00:29.240000	2.328696
0 days 00:00:29.250000	2.237313
0 days 00:00:29.260000	2.086407
0 days 00:00:29.270000	1.891095
0 days 00:00:29.280000	1.650577
0 days 00:00:29.290000	1.362422
0 days 00:00:29.300000	0.954802
0 days 00:00:29.310000	-0.05539500000000001
0 days 00:00:29.320000	-1.069345
0 days 00:00:29.330000	-2.008852
0 days 00:00:29.340000	-2.7108939999999997
0 days 00:00:29.350000	-2.699741
0 days 00:00:29.360000	-3.288886
0 days 00:00:29.370000	-3.94015
0 days 00:00:29.380000	-4.14776
0 days 00:00:29.390000	-1.931947
0 days 00:00:29.400000	0.21420999999999998
0 days 00:00:29.410000	-0.347438
0 days 00:00:29.420000	-0.13283
0 days 00:00:29.430000	0.17221199999999998
0 days 00:00:29.440000	0.1593
0 days 00:00:29.450000	0.170371
0 days 00:00:29.460000	0.127236
0 days 00:00:29.470000	0.086439
0 days 00:00:29.480000	0.060098
0 days 00:00:29.490000	0.039689
0 days 00:00:29.500000	0.025588
0 days 00:00:29.510000	0.0073230000000000005
0 days 00:00:29.520000	-0.0032
0 days 00:00:29.530000	-0.01962
0 days 00:00:29.540000	-0.032197
0 days 00:00:29.550000	-0.043328
0 days 00:00:29.560000	-0.046109
0 days 00:00:29.570000	-0.034607
0 days 00:00:29.580000	-0.024487000000000002
0 days 00:00:29.590000	-0.035755
0 days 00:00:29.600000	-0.066048
0 days 00:00:29.610000	-0.105681
0 days 00:00:29.620000	-0.134728
0 days 00:00:29.630000	-0.149072
0 days 00:00:29.640000	-0.134725
0 days 00:00:29.650000	-0.099688
0 days 00:00:29.660000	-0.056562
0 days 00:00:29.670000	-0.00032599999999999996
0 days 00:00:29.680000	0.063385
0 days 00:00:29.690000	0.120656
0 days 00:00:29.700000	0.164797
0 days 00:00:29.710000	0.176333
0 days 00:00:29.720000	0.168146
0 days 00:00:29.730000	0.142793
0 days 00:00:29.740000	0.12372000000000001
0 days 00:00:29.750000	0.096764
0 days 00:00:29.760000	0.072271
0 days 00:00:29.770000	0.058692999999999995
0 days 00:00:29.780000	0.050525
0 days 00:00:29.790000	0.044547
0 days 00:00:29.800000	0.039735
0 days 00:00:29.810000	0.042814
0 days 00:00:29.820000	0.048268
0 days 00:00:29.830000	0.049587
0 days 00:00:29.840000	0.049282
0 days 00:00:29.850000	0.042711
0 days 00:00:29.860000	0.034913
0 days 00:00:29.870000	0.029499
0 days 00:00:29.880000	0.027935
0 days 00:00:29.890000	0.032777
0 days 00:00:29.900000	0.024871
0 days 00:00:29.910000	0.027159
0 days 00:00:29.920000	0.025484
0 days 00:00:29.930000	0.031865
0 days 00:00:29.940000	0.03428
0 days 00:00:29.950000	0.032421
0 days 00:00:29.960000	0.030108999999999997
0 days 00:00:29.970000	0.028018
0 days 00:00:29.980000	0.019926
0 days 00:00:29.990000	0.017235
0 days 00:00:30	-0.0016760000000000002
0 days 00:00:30.010000	-0.018375
0 days 00:00:30.020000	-0.039498
0 days 00:00:30.030000	-0.061637
0 days 00:00:30.040000	-0.11073599999999999
0 days 00:00:30.050000	-0.161225
0 days 00:00:30.060000	-0.19568
0 days 00:00:30.070000	-0.231131
0 days 00:00:30.080000	-0.282829
0 days 00:00:30.090000	-0.35519
0 days 00:00:30.100000	-0.46865500000000004
0 days 00:00:30.110000	-0.717804
0 days 00:00:30.120000	-1.089301
0 days 00:00:30.130000	-1.364974
0 days 00:00:30.140000	-1.558337
0 days 00:00:30.150000	-1.712488
0 days 00:00:30.160000	-1.846226
0 days 00:00:30.170000	-1.9627459999999999
0 days 00:00:30.180000	-2.083695
0 days 00:00:30.190000	-2.217341
0 days 00:00:30.200000	-2.31175
0 days 00:00:30.210000	-2.401606
0 days 00:00:30.220000	-2.4781
0 days 00:00:30.230000	-2.565375
0 days 00:00:30.240000	-2.639287
0 days 00:00:30.250000	-2.71067
0 days 00:00:30.260000	-2.774057
0 days 00:00:30.270000	-2.841661
0 days 00:00:30.280000	-2.91168
0 days 00:00:30.290000	-2.960085
0 days 00:00:30.300000	-2.98014
0 days 00:00:30.310000	-2.984148
0 days 00:00:30.320000	-2.966746
0 days 00:00:30.330000	-2.959371
0 days 00:00:30.340000	-2.953712
0 days 00:00:30.350000	-2.9416189999999998
0 days 00:00:30.360000	-2.915518
0 days 00:00:30.370000	-2.879566
0 days 00:00:30.380000	-2.83013
0 days 00:00:30.390000	-2.701561
0 days 00:00:30.400000	-2.7412900000000002
0 days 00:00:30.410000	-2.77771
0 days 00:00:30.420000	-2.6181099999999997
0 days 00:00:30.430000	-2.355729
0 days 00:00:30.440000	-2.1729380000000003
0 days 00:00:30.450000	-1.883052
0 days 00:00:30.460000	-1.625222
0 days 00:00:30.470000	-1.3065799999999999
0 days 00:00:30.480000	-1.009466
0 days 00:00:30.490000	-0.724942
0 days 00:00:30.500000	-0.36533899999999997
0 days 00:00:30.510000	0.10396400000000001
0 days 00:00:30.520000	0.601428
0 days 00:00:30.530000	1.1031790000000001
0 days 00:00:30.540000	1.558455
