# Supplementary material for: A topological data analysis-based method for gait signals with an application to the study of multiple sclerosis
Source: PLoS One. 2022 May 13;17(5):e0268475. doi: 10.1371/journal.pone.0268475 (PMC9106173; doi:10.1371/journal.pone.0268475)
Supplement: S1 Data — (ZIP) [file pone.0268475.s005.zip › PlosOneData/Pathological_subjects/MS_99]

	Gyr_Y
0 days 00:00:21.220000	-0.35265599999999997
0 days 00:00:21.230000	-0.51876
0 days 00:00:21.240000	-0.9481120000000001
0 days 00:00:21.250000	-1.261701
0 days 00:00:21.260000	-1.580162
0 days 00:00:21.270000	-1.958116
0 days 00:00:21.280000	-1.887112
0 days 00:00:21.290000	-1.5309709999999999
0 days 00:00:21.300000	-2.0971130000000002
0 days 00:00:21.310000	-2.5129099999999998
0 days 00:00:21.320000	0.865599
0 days 00:00:21.330000	2.5224849999999996
0 days 00:00:21.340000	0.165588
0 days 00:00:21.350000	0.067324
0 days 00:00:21.360000	-0.084773
0 days 00:00:21.370000	-0.087719
0 days 00:00:21.380000	-0.21284499999999998
0 days 00:00:21.390000	-0.22993200000000003
0 days 00:00:21.400000	-0.23372800000000002
0 days 00:00:21.410000	-0.215982
0 days 00:00:21.420000	-0.183803
0 days 00:00:21.430000	-0.163631
0 days 00:00:21.440000	-0.122426
0 days 00:00:21.450000	-0.067659
0 days 00:00:21.460000	0.004492
0 days 00:00:21.470000	0.046126
0 days 00:00:21.480000	0.070564
0 days 00:00:21.490000	0.06513300000000001
0 days 00:00:21.500000	0.037614
0 days 00:00:21.510000	0.013696999999999999
0 days 00:00:21.520000	-0.009058
0 days 00:00:21.530000	-0.020765000000000002
0 days 00:00:21.540000	-0.007448000000000001
0 days 00:00:21.550000	0.0035380000000000003
0 days 00:00:21.560000	0.019400999999999998
0 days 00:00:21.570000	0.039852
0 days 00:00:21.580000	0.057241999999999994
0 days 00:00:21.590000	0.07836900000000001
0 days 00:00:21.600000	0.10396099999999998
0 days 00:00:21.610000	0.12401
0 days 00:00:21.620000	0.11582100000000001
0 days 00:00:21.630000	0.095451
0 days 00:00:21.640000	0.064441
0 days 00:00:21.650000	0.029071
0 days 00:00:21.660000	0.005275
0 days 00:00:21.670000	-0.005354
0 days 00:00:21.680000	-0.012211
0 days 00:00:21.690000	-0.008712000000000001
0 days 00:00:21.700000	0.022979
0 days 00:00:21.710000	0.060201
0 days 00:00:21.720000	0.10294400000000001
0 days 00:00:21.730000	0.136259
0 days 00:00:21.740000	0.177847
0 days 00:00:21.750000	0.212921
0 days 00:00:21.760000	0.229477
0 days 00:00:21.770000	0.24122800000000003
0 days 00:00:21.780000	0.245823
0 days 00:00:21.790000	0.247775
0 days 00:00:21.800000	0.22902899999999998
0 days 00:00:21.810000	0.225282
0 days 00:00:21.820000	0.21232199999999998
0 days 00:00:21.830000	0.19322899999999998
0 days 00:00:21.840000	0.167847
0 days 00:00:21.850000	0.141097
0 days 00:00:21.860000	0.122466
0 days 00:00:21.870000	0.11006800000000001
0 days 00:00:21.880000	0.095662
0 days 00:00:21.890000	0.070097
0 days 00:00:21.900000	0.059324
0 days 00:00:21.910000	0.052360000000000004
0 days 00:00:21.920000	0.052070000000000005
0 days 00:00:21.930000	0.040756
0 days 00:00:21.940000	0.044294
0 days 00:00:21.950000	0.040797
0 days 00:00:21.960000	0.042684
0 days 00:00:21.970000	0.046107999999999996
0 days 00:00:21.980000	0.060275999999999996
0 days 00:00:21.990000	0.043515
0 days 00:00:22	0.021727
0 days 00:00:22.010000	-0.004021
0 days 00:00:22.020000	-0.03508
0 days 00:00:22.030000	-0.064437
0 days 00:00:22.040000	-0.087905
0 days 00:00:22.050000	-0.109204
0 days 00:00:22.060000	-0.14019
0 days 00:00:22.070000	-0.194224
0 days 00:00:22.080000	-0.33167399999999997
0 days 00:00:22.090000	-0.553222
0 days 00:00:22.100000	-0.8651120000000001
0 days 00:00:22.110000	-0.933199
0 days 00:00:22.120000	-1.0216180000000001
0 days 00:00:22.130000	-1.210583
0 days 00:00:22.140000	-1.514609
0 days 00:00:22.150000	-1.7639330000000002
0 days 00:00:22.160000	-1.9171220000000002
0 days 00:00:22.170000	-2.0952669999999998
0 days 00:00:22.180000	-2.235953
0 days 00:00:22.190000	-2.410545
0 days 00:00:22.200000	-2.566199
0 days 00:00:22.210000	-2.739768
0 days 00:00:22.220000	-2.873853
0 days 00:00:22.230000	-2.9311990000000003
0 days 00:00:22.240000	-2.922956
0 days 00:00:22.250000	-2.86627
0 days 00:00:22.260000	-2.797525
0 days 00:00:22.270000	-2.725881
0 days 00:00:22.280000	-2.662932
0 days 00:00:22.290000	-2.614226
0 days 00:00:22.300000	-2.541345
0 days 00:00:22.310000	-2.465293
0 days 00:00:22.320000	-2.3623279999999998
0 days 00:00:22.330000	-2.2276830000000003
0 days 00:00:22.340000	-2.108366
0 days 00:00:22.350000	-2.037427
0 days 00:00:22.360000	-1.717425
0 days 00:00:22.370000	-0.825699
0 days 00:00:22.380000	0.43687
0 days 00:00:22.390000	1.7772290000000002
0 days 00:00:22.400000	2.672925
0 days 00:00:22.410000	3.031184
0 days 00:00:22.420000	3.234666
0 days 00:00:22.430000	3.470032
0 days 00:00:22.440000	3.698014
0 days 00:00:22.450000	3.851064
0 days 00:00:22.460000	3.9173940000000003
0 days 00:00:22.470000	3.873493
0 days 00:00:22.480000	3.777795
0 days 00:00:22.490000	3.647368
0 days 00:00:22.500000	3.5012190000000003
0 days 00:00:22.510000	3.317558
0 days 00:00:22.520000	3.084592
0 days 00:00:22.530000	2.785254
0 days 00:00:22.540000	2.469738
0 days 00:00:22.550000	2.165216
0 days 00:00:22.560000	1.8823869999999998
0 days 00:00:22.570000	1.651458
0 days 00:00:22.580000	1.3885040000000002
0 days 00:00:22.590000	0.9696629999999999
0 days 00:00:22.600000	0.306201
0 days 00:00:22.610000	-0.079118
0 days 00:00:22.620000	-0.24459499999999998
0 days 00:00:22.630000	-0.216479
0 days 00:00:22.640000	-0.061676999999999996
0 days 00:00:22.650000	0.040487999999999996
0 days 00:00:22.660000	0.132742
0 days 00:00:22.670000	0.26619299999999996
0 days 00:00:22.680000	0.404147
0 days 00:00:22.690000	0.513861
0 days 00:00:22.700000	0.554888
0 days 00:00:22.710000	0.527332
0 days 00:00:22.720000	0.498672
0 days 00:00:22.730000	0.5256609999999999
0 days 00:00:22.740000	0.626744
0 days 00:00:22.750000	0.7514529999999999
0 days 00:00:22.760000	0.8983200000000001
0 days 00:00:22.770000	1.018612
0 days 00:00:22.780000	1.098327
0 days 00:00:22.790000	1.145425
0 days 00:00:22.800000	1.186809
0 days 00:00:22.810000	1.207445
0 days 00:00:22.820000	1.168029
0 days 00:00:22.830000	1.050051
0 days 00:00:22.840000	0.821824
0 days 00:00:22.850000	0.03336
0 days 00:00:22.860000	-0.35786599999999996
0 days 00:00:22.870000	-0.189789
0 days 00:00:22.880000	-0.093321
0 days 00:00:22.890000	-1.874929
0 days 00:00:22.900000	-2.912729
0 days 00:00:22.910000	-3.0432
0 days 00:00:22.920000	-2.223484
0 days 00:00:22.930000	-2.05798
0 days 00:00:22.940000	-1.906638
0 days 00:00:22.950000	-1.58835
0 days 00:00:22.960000	-1.3506120000000001
0 days 00:00:22.970000	-1.147184
0 days 00:00:22.980000	-1.059714
0 days 00:00:22.990000	-1.024527
0 days 00:00:23	-0.9329870000000001
0 days 00:00:23.010000	-0.26163800000000004
0 days 00:00:23.020000	-0.185075
0 days 00:00:23.030000	-0.101134
0 days 00:00:23.040000	0.064853
0 days 00:00:23.050000	0.050672
0 days 00:00:23.060000	0.068596
0 days 00:00:23.070000	0.084695
0 days 00:00:23.080000	0.06983099999999999
0 days 00:00:23.090000	0.06871100000000001
0 days 00:00:23.100000	0.073999
0 days 00:00:23.110000	0.074643
0 days 00:00:23.120000	0.078417
0 days 00:00:23.130000	0.07408200000000001
0 days 00:00:23.140000	0.06958099999999999
0 days 00:00:23.150000	0.063226
0 days 00:00:23.160000	0.063458
0 days 00:00:23.170000	0.07310599999999999
0 days 00:00:23.180000	0.087778
0 days 00:00:23.190000	0.099474
0 days 00:00:23.200000	0.105669
0 days 00:00:23.210000	0.11689200000000001
0 days 00:00:23.220000	0.122841
0 days 00:00:23.230000	0.113344
0 days 00:00:23.240000	0.096623
0 days 00:00:23.250000	0.06023099999999999
0 days 00:00:23.260000	0.021580000000000002
0 days 00:00:23.270000	-0.009943
0 days 00:00:23.280000	-0.032272
0 days 00:00:23.290000	-0.05242
0 days 00:00:23.300000	-0.057173
0 days 00:00:23.310000	-0.06800700000000001
0 days 00:00:23.320000	-0.046987
0 days 00:00:23.330000	-0.004077
0 days 00:00:23.340000	0.041343
0 days 00:00:23.350000	0.08908300000000001
0 days 00:00:23.360000	0.12247999999999999
0 days 00:00:23.370000	0.157672
0 days 00:00:23.380000	0.17913900000000002
0 days 00:00:23.390000	0.171481
0 days 00:00:23.400000	0.166661
0 days 00:00:23.410000	0.15595799999999999
0 days 00:00:23.420000	0.14373699999999998
0 days 00:00:23.430000	0.13533599999999998
0 days 00:00:23.440000	0.130172
0 days 00:00:23.450000	0.12225599999999999
0 days 00:00:23.460000	0.128147
0 days 00:00:23.470000	0.125177
0 days 00:00:23.480000	0.124958
0 days 00:00:23.490000	0.109378
0 days 00:00:23.500000	0.106905
0 days 00:00:23.510000	0.099663
0 days 00:00:23.520000	0.10436199999999998
0 days 00:00:23.530000	0.111427
0 days 00:00:23.540000	0.11078299999999999
0 days 00:00:23.550000	0.11498499999999999
0 days 00:00:23.560000	0.107946
0 days 00:00:23.570000	0.09164
0 days 00:00:23.580000	0.065958
0 days 00:00:23.590000	0.040628
0 days 00:00:23.600000	0.016663999999999998
0 days 00:00:23.610000	-0.002732
0 days 00:00:23.620000	-0.021106
0 days 00:00:23.630000	-0.041569999999999996
0 days 00:00:23.640000	-0.06764099999999999
0 days 00:00:23.650000	-0.07512100000000001
0 days 00:00:23.660000	-0.08727599999999999
0 days 00:00:23.670000	-0.089665
0 days 00:00:23.680000	-0.093821
0 days 00:00:23.690000	-0.09890800000000001
0 days 00:00:23.700000	-0.1143
0 days 00:00:23.710000	-0.144264
0 days 00:00:23.720000	-0.157373
0 days 00:00:23.730000	-0.161879
0 days 00:00:23.740000	-0.17519300000000002
0 days 00:00:23.750000	-0.22684
0 days 00:00:23.760000	-0.343378
0 days 00:00:23.770000	-0.536982
0 days 00:00:23.780000	-0.7046680000000001
0 days 00:00:23.790000	-0.8655879999999999
0 days 00:00:23.800000	-1.069425
0 days 00:00:23.810000	-1.2843209999999998
0 days 00:00:23.820000	-1.4825409999999999
0 days 00:00:23.830000	-1.7062099999999998
0 days 00:00:23.840000	-1.842917
0 days 00:00:23.850000	-1.9313599999999997
0 days 00:00:23.860000	-1.9687400000000002
0 days 00:00:23.870000	-2.031703
0 days 00:00:23.880000	-2.090588
0 days 00:00:23.890000	-2.170627
0 days 00:00:23.900000	-2.23513
0 days 00:00:23.910000	-2.3187990000000003
0 days 00:00:23.920000	-2.369656
0 days 00:00:23.930000	-2.404048
0 days 00:00:23.940000	-2.4209509999999996
0 days 00:00:23.950000	-2.418044
0 days 00:00:23.960000	-2.44595
0 days 00:00:23.970000	-2.474127
0 days 00:00:23.980000	-2.493496
0 days 00:00:23.990000	-2.503521
0 days 00:00:24	-2.4656759999999998
0 days 00:00:24.010000	-2.4043240000000003
0 days 00:00:24.020000	-2.292863
0 days 00:00:24.030000	-2.158348
0 days 00:00:24.040000	-2.029049
0 days 00:00:24.050000	-1.779439
0 days 00:00:24.060000	-0.980916
0 days 00:00:24.070000	0.3284
0 days 00:00:24.080000	1.7386720000000002
0 days 00:00:24.090000	2.764898
0 days 00:00:24.100000	3.229299
0 days 00:00:24.110000	3.4855110000000002
0 days 00:00:24.120000	3.736446
0 days 00:00:24.130000	3.967978
0 days 00:00:24.140000	4.120291
0 days 00:00:24.150000	4.1597290000000005
0 days 00:00:24.160000	4.1119069999999995
0 days 00:00:24.170000	4.018045
0 days 00:00:24.180000	3.87951
0 days 00:00:24.190000	3.68295
0 days 00:00:24.200000	3.3966529999999997
0 days 00:00:24.210000	3.041546
0 days 00:00:24.220000	2.633554
0 days 00:00:24.230000	2.231862
0 days 00:00:24.240000	1.874542
0 days 00:00:24.250000	1.5186709999999999
0 days 00:00:24.260000	1.211492
0 days 00:00:24.270000	1.5041
0 days 00:00:24.280000	1.673159
0 days 00:00:24.290000	1.643994
0 days 00:00:24.300000	1.542699
0 days 00:00:24.310000	1.267659
0 days 00:00:24.320000	0.35138
0 days 00:00:24.330000	-0.414312
0 days 00:00:24.340000	-0.49128599999999994
0 days 00:00:24.350000	-0.618412
0 days 00:00:24.360000	-0.8305440000000001
0 days 00:00:24.370000	-0.733432
0 days 00:00:24.380000	-0.530617
0 days 00:00:24.390000	-0.359629
0 days 00:00:24.400000	-0.188408
0 days 00:00:24.410000	-0.081522
0 days 00:00:24.420000	-0.039418
0 days 00:00:24.430000	-0.013007
0 days 00:00:24.440000	0.004148
0 days 00:00:24.450000	0.017304
0 days 00:00:24.460000	0.019429
0 days 00:00:24.470000	0.049609
0 days 00:00:24.480000	0.11854400000000001
0 days 00:00:24.490000	0.216144
0 days 00:00:24.500000	0.307711
0 days 00:00:24.510000	0.133413
0 days 00:00:24.520000	-0.019984000000000002
0 days 00:00:24.530000	-0.417742
0 days 00:00:24.540000	-1.1466450000000001
0 days 00:00:24.550000	-1.115695
0 days 00:00:24.560000	-0.910227
0 days 00:00:24.570000	-1.3825129999999999
0 days 00:00:24.580000	-2.016578
0 days 00:00:24.590000	0.021715
0 days 00:00:24.600000	1.209516
0 days 00:00:24.610000	0.9072950000000001
0 days 00:00:24.620000	-0.09736399999999999
0 days 00:00:24.630000	-0.290865
0 days 00:00:24.640000	-0.274562
0 days 00:00:24.650000	-0.398253
0 days 00:00:24.660000	-0.504459
0 days 00:00:24.670000	-0.479917
0 days 00:00:24.680000	-0.437713
0 days 00:00:24.690000	-0.348806
0 days 00:00:24.700000	-0.22554200000000002
0 days 00:00:24.710000	-0.058203
0 days 00:00:24.720000	0.078695
0 days 00:00:24.730000	0.162849
0 days 00:00:24.740000	0.21597199999999997
0 days 00:00:24.750000	0.2234
0 days 00:00:24.760000	0.161376
0 days 00:00:24.770000	0.084326
0 days 00:00:24.780000	0.026251
0 days 00:00:24.790000	-0.001144
0 days 00:00:24.800000	-0.01856
0 days 00:00:24.810000	-0.005404
0 days 00:00:24.820000	0.022915
0 days 00:00:24.830000	0.062894
0 days 00:00:24.840000	0.09007799999999999
0 days 00:00:24.850000	0.123476
0 days 00:00:24.860000	0.148402
0 days 00:00:24.870000	0.147851
0 days 00:00:24.880000	0.149246
0 days 00:00:24.890000	0.139337
0 days 00:00:24.900000	0.122674
0 days 00:00:24.910000	0.09701699999999999
0 days 00:00:24.920000	0.07070800000000001
0 days 00:00:24.930000	0.058505999999999996
0 days 00:00:24.940000	0.069799
0 days 00:00:24.950000	0.099635
0 days 00:00:24.960000	0.128282
0 days 00:00:24.970000	0.14967
0 days 00:00:24.980000	0.169245
0 days 00:00:24.990000	0.173269
0 days 00:00:25	0.168322
0 days 00:00:25.010000	0.150187
0 days 00:00:25.020000	0.133148
0 days 00:00:25.030000	0.105229
0 days 00:00:25.040000	0.067626
0 days 00:00:25.050000	0.034423
0 days 00:00:25.060000	0.013914
0 days 00:00:25.070000	0.002089
0 days 00:00:25.080000	0.009748
0 days 00:00:25.090000	0.015212
0 days 00:00:25.100000	0.00946
0 days 00:00:25.110000	0.016333
0 days 00:00:25.120000	0.02028
0 days 00:00:25.130000	0.034638
0 days 00:00:25.140000	0.030274000000000002
0 days 00:00:25.150000	0.028225
0 days 00:00:25.160000	0.026367
0 days 00:00:25.170000	-0.0008150000000000001
0 days 00:00:25.180000	-0.0064670000000000005
0 days 00:00:25.190000	-0.015191999999999999
0 days 00:00:25.200000	-0.036136
0 days 00:00:25.210000	-0.058441999999999994
0 days 00:00:25.220000	-0.07424
0 days 00:00:25.230000	-0.097468
0 days 00:00:25.240000	-0.121974
0 days 00:00:25.250000	-0.158323
0 days 00:00:25.260000	-0.19383399999999998
0 days 00:00:25.270000	-0.245298
0 days 00:00:25.280000	-0.29993200000000003
0 days 00:00:25.290000	-0.359847
0 days 00:00:25.300000	-0.439838
0 days 00:00:25.310000	-0.530104
0 days 00:00:25.320000	-0.636528
0 days 00:00:25.330000	-0.693465
0 days 00:00:25.340000	-0.831931
0 days 00:00:25.350000	-1.011028
0 days 00:00:25.360000	-1.3750959999999999
0 days 00:00:25.370000	-1.666773
0 days 00:00:25.380000	-1.8680450000000002
0 days 00:00:25.390000	-2.20562
0 days 00:00:25.400000	-2.500063
0 days 00:00:25.410000	-2.6306849999999997
0 days 00:00:25.420000	-2.700096
0 days 00:00:25.430000	-2.7731630000000003
0 days 00:00:25.440000	-2.810349
0 days 00:00:25.450000	-2.806813
0 days 00:00:25.460000	-2.779443
0 days 00:00:25.470000	-2.742676
0 days 00:00:25.480000	-2.7110369999999997
0 days 00:00:25.490000	-2.685044
0 days 00:00:25.500000	-2.6562189999999997
0 days 00:00:25.510000	-2.618911
0 days 00:00:25.520000	-2.485287
0 days 00:00:25.530000	-2.3223
0 days 00:00:25.540000	-2.176758
0 days 00:00:25.550000	-2.0428759999999997
0 days 00:00:25.560000	-1.61259
0 days 00:00:25.570000	-0.435663
0 days 00:00:25.580000	1.037447
0 days 00:00:25.590000	2.222141
0 days 00:00:25.600000	2.929839
0 days 00:00:25.610000	3.4111480000000003
0 days 00:00:25.620000	3.789393
0 days 00:00:25.630000	4.063128
0 days 00:00:25.640000	4.264613
0 days 00:00:25.650000	4.365787999999999
0 days 00:00:25.660000	4.330057
0 days 00:00:25.670000	4.187069
0 days 00:00:25.680000	3.9686470000000003
0 days 00:00:25.690000	3.707632
0 days 00:00:25.700000	3.398089
0 days 00:00:25.710000	2.978268
0 days 00:00:25.720000	2.467478
0 days 00:00:25.730000	1.993559
0 days 00:00:25.740000	1.614457
0 days 00:00:25.750000	1.28837
0 days 00:00:25.760000	0.9933059999999999
0 days 00:00:25.770000	0.7523270000000001
0 days 00:00:25.780000	0.578187
0 days 00:00:25.790000	0.45786099999999996
0 days 00:00:25.800000	0.201277
0 days 00:00:25.810000	-0.24718299999999999
0 days 00:00:25.820000	-0.370612
0 days 00:00:25.830000	-0.33044
0 days 00:00:25.840000	-0.208421
0 days 00:00:25.850000	-0.014072999999999999
0 days 00:00:25.860000	0.218148
0 days 00:00:25.870000	0.477224
0 days 00:00:25.880000	0.734584
0 days 00:00:25.890000	0.961303
0 days 00:00:25.900000	1.111718
0 days 00:00:25.910000	1.158042
0 days 00:00:25.920000	1.141633
0 days 00:00:25.930000	1.1247850000000001
0 days 00:00:25.940000	1.1244299999999998
0 days 00:00:25.950000	1.092933
0 days 00:00:25.960000	1.026402
0 days 00:00:25.970000	0.9247110000000001
0 days 00:00:25.980000	0.79282
0 days 00:00:25.990000	0.636868
0 days 00:00:26	0.32602800000000004
0 days 00:00:26.010000	-0.181731
0 days 00:00:26.020000	-0.710116
0 days 00:00:26.030000	-1.346549
0 days 00:00:26.040000	-2.094554
0 days 00:00:26.050000	-1.826298
0 days 00:00:26.060000	-2.129469
0 days 00:00:26.070000	-2.65666
0 days 00:00:26.080000	-3.1431080000000002
0 days 00:00:26.090000	-2.912185
0 days 00:00:26.100000	-2.260002
0 days 00:00:26.110000	0.42140500000000003
0 days 00:00:26.120000	1.5090620000000001
0 days 00:00:26.130000	0.355624
0 days 00:00:26.140000	-0.068352
0 days 00:00:26.150000	-0.079189
0 days 00:00:26.160000	-0.105946
0 days 00:00:26.170000	-0.17616099999999998
0 days 00:00:26.180000	-0.135995
0 days 00:00:26.190000	-0.129023
0 days 00:00:26.200000	-0.11213499999999998
0 days 00:00:26.210000	-0.052937
0 days 00:00:26.220000	0.013872999999999998
0 days 00:00:26.230000	0.10593
0 days 00:00:26.240000	0.20538299999999998
0 days 00:00:26.250000	0.27425
0 days 00:00:26.260000	0.33247600000000005
0 days 00:00:26.270000	0.33723600000000004
0 days 00:00:26.280000	0.328438
0 days 00:00:26.290000	0.307736
0 days 00:00:26.300000	0.280263
0 days 00:00:26.310000	0.24830100000000002
0 days 00:00:26.320000	0.22784400000000002
0 days 00:00:26.330000	0.19751400000000002
0 days 00:00:26.340000	0.172378
0 days 00:00:26.350000	0.164144
0 days 00:00:26.360000	0.145967
0 days 00:00:26.370000	0.12243
0 days 00:00:26.380000	0.098472
0 days 00:00:26.390000	0.083285
0 days 00:00:26.400000	0.05924
0 days 00:00:26.410000	0.054032000000000004
0 days 00:00:26.420000	0.036623
0 days 00:00:26.430000	0.013606
0 days 00:00:26.440000	0.013106999999999999
0 days 00:00:26.450000	0.017697
0 days 00:00:26.460000	0.043136
0 days 00:00:26.470000	0.06751900000000001
0 days 00:00:26.480000	0.064221
0 days 00:00:26.490000	0.08152100000000001
0 days 00:00:26.500000	0.07717
0 days 00:00:26.510000	0.07103200000000001
0 days 00:00:26.520000	0.054813
0 days 00:00:26.530000	0.035502
0 days 00:00:26.540000	0.028772000000000002
0 days 00:00:26.550000	0.031643
0 days 00:00:26.560000	0.030038
0 days 00:00:26.570000	0.031603
0 days 00:00:26.580000	0.036636
0 days 00:00:26.590000	0.033192
0 days 00:00:26.600000	0.03469
0 days 00:00:26.610000	0.040759
0 days 00:00:26.620000	0.040167
0 days 00:00:26.630000	0.033020999999999995
0 days 00:00:26.640000	0.018598
0 days 00:00:26.650000	0.002412
0 days 00:00:26.660000	-0.003088
0 days 00:00:26.670000	-0.017336
0 days 00:00:26.680000	-0.020583
0 days 00:00:26.690000	-0.003991
0 days 00:00:26.700000	-0.002526
0 days 00:00:26.710000	-0.004295
0 days 00:00:26.720000	-0.024736
0 days 00:00:26.730000	-0.032820999999999996
0 days 00:00:26.740000	-0.037354000000000005
0 days 00:00:26.750000	-0.041906
0 days 00:00:26.760000	-0.04334
0 days 00:00:26.770000	-0.058939
0 days 00:00:26.780000	-0.064001
0 days 00:00:26.790000	-0.080185
0 days 00:00:26.800000	-0.107947
0 days 00:00:26.810000	-0.147783
0 days 00:00:26.820000	-0.21151599999999998
0 days 00:00:26.830000	-0.298696
0 days 00:00:26.840000	-0.49003599999999997
0 days 00:00:26.850000	-0.827536
0 days 00:00:26.860000	-1.096206
0 days 00:00:26.870000	-1.294024
0 days 00:00:26.880000	-1.570994
0 days 00:00:26.890000	-1.976263
0 days 00:00:26.900000	-2.334721
0 days 00:00:26.910000	-2.503139
0 days 00:00:26.920000	-2.769151
0 days 00:00:26.930000	-2.9823020000000002
0 days 00:00:26.940000	-3.150773
0 days 00:00:26.950000	-3.2787309999999996
0 days 00:00:26.960000	-3.363842
0 days 00:00:26.970000	-3.3595800000000002
0 days 00:00:26.980000	-3.3079970000000003
0 days 00:00:26.990000	-3.218441
0 days 00:00:27	-3.1429709999999997
0 days 00:00:27.010000	-3.048121
0 days 00:00:27.020000	-2.9425790000000003
0 days 00:00:27.030000	-2.8026560000000003
0 days 00:00:27.040000	-2.6378340000000002
0 days 00:00:27.050000	-2.493976
0 days 00:00:27.060000	-2.3468139999999997
0 days 00:00:27.070000	-2.132109
0 days 00:00:27.080000	-1.4012790000000002
0 days 00:00:27.090000	-0.24485900000000002
0 days 00:00:27.100000	1.101216
0 days 00:00:27.110000	2.6303509999999997
0 days 00:00:27.120000	3.518997
0 days 00:00:27.130000	3.867431
0 days 00:00:27.140000	4.147081
0 days 00:00:27.150000	4.470068
0 days 00:00:27.160000	4.689682
0 days 00:00:27.170000	4.718125
0 days 00:00:27.180000	4.546082
0 days 00:00:27.190000	4.272055
0 days 00:00:27.200000	4.025483
0 days 00:00:27.210000	3.7576050000000003
0 days 00:00:27.220000	3.4129050000000003
0 days 00:00:27.230000	2.977366
0 days 00:00:27.240000	2.533503
0 days 00:00:27.250000	2.135624
0 days 00:00:27.260000	1.776846
0 days 00:00:27.270000	1.424599
0 days 00:00:27.280000	1.0535780000000001
0 days 00:00:27.290000	0.710025
0 days 00:00:27.300000	0.343244
0 days 00:00:27.310000	-0.32553499999999996
0 days 00:00:27.320000	-0.621504
0 days 00:00:27.330000	-0.393892
0 days 00:00:27.340000	-0.278514
0 days 00:00:27.350000	-0.426859
0 days 00:00:27.360000	-0.704789
0 days 00:00:27.370000	-0.903048
0 days 00:00:27.380000	-1.048262
0 days 00:00:27.390000	-1.083412
0 days 00:00:27.400000	-1.143306
0 days 00:00:27.410000	-1.1072170000000001
0 days 00:00:27.420000	-0.985658
0 days 00:00:27.430000	-0.830515
0 days 00:00:27.440000	-0.659367
0 days 00:00:27.450000	-0.489754
0 days 00:00:27.460000	-0.322942
0 days 00:00:27.470000	-0.14427
0 days 00:00:27.480000	0.080623
0 days 00:00:27.490000	0.317643
0 days 00:00:27.500000	0.539977
0 days 00:00:27.510000	0.600792
0 days 00:00:27.520000	0.6080720000000001
0 days 00:00:27.530000	0.514634
0 days 00:00:27.540000	0.28692199999999995
0 days 00:00:27.550000	-0.175574
0 days 00:00:27.560000	-1.086603
0 days 00:00:27.570000	-1.6461270000000001
0 days 00:00:27.580000	-1.781135
0 days 00:00:27.590000	-0.5891930000000001
0 days 00:00:27.600000	0.8970450000000001
0 days 00:00:27.610000	1.578618
0 days 00:00:27.620000	0.100314
0 days 00:00:27.630000	-0.080444
0 days 00:00:27.640000	0.034842000000000005
0 days 00:00:27.650000	-0.15378599999999998
0 days 00:00:27.660000	-0.257137
0 days 00:00:27.670000	-0.244567
0 days 00:00:27.680000	-0.266393
0 days 00:00:27.690000	-0.237887
0 days 00:00:27.700000	-0.154912
0 days 00:00:27.710000	-0.063447
0 days 00:00:27.720000	-0.0009660000000000001
0 days 00:00:27.730000	0.091153
0 days 00:00:27.740000	0.173349
0 days 00:00:27.750000	0.22712100000000002
0 days 00:00:27.760000	0.231381
0 days 00:00:27.770000	0.201998
0 days 00:00:27.780000	0.158412
0 days 00:00:27.790000	0.115129
0 days 00:00:27.800000	0.086329
0 days 00:00:27.810000	0.107975
0 days 00:00:27.820000	0.132688
0 days 00:00:27.830000	0.167782
0 days 00:00:27.840000	0.203449
0 days 00:00:27.850000	0.22110100000000002
0 days 00:00:27.860000	0.220214
0 days 00:00:27.870000	0.211152
0 days 00:00:27.880000	0.194654
0 days 00:00:27.890000	0.17557
0 days 00:00:27.900000	0.121129
0 days 00:00:27.910000	0.048556999999999996
0 days 00:00:27.920000	-0.013721
0 days 00:00:27.930000	-0.062913
0 days 00:00:27.940000	-0.08432
0 days 00:00:27.950000	-0.088065
0 days 00:00:27.960000	-0.073645
0 days 00:00:27.970000	-0.029882
0 days 00:00:27.980000	0.026883999999999998
0 days 00:00:27.990000	0.064069
0 days 00:00:28	0.088674
0 days 00:00:28.010000	0.112258
0 days 00:00:28.020000	0.135217
0 days 00:00:28.030000	0.131661
0 days 00:00:28.040000	0.11371600000000001
0 days 00:00:28.050000	0.092186
0 days 00:00:28.060000	0.070988
0 days 00:00:28.070000	0.046026
0 days 00:00:28.080000	0.036731
0 days 00:00:28.090000	0.018369
0 days 00:00:28.100000	0.009463
0 days 00:00:28.110000	-0.0008179999999999999
0 days 00:00:28.120000	0.000908
0 days 00:00:28.130000	0.009127
0 days 00:00:28.140000	0.0034439999999999996
0 days 00:00:28.150000	0.015228
0 days 00:00:28.160000	0.015136000000000002
0 days 00:00:28.170000	0.00107
0 days 00:00:28.180000	-0.021783
0 days 00:00:28.190000	-0.070281
0 days 00:00:28.200000	-0.09762799999999999
0 days 00:00:28.210000	-0.10916300000000001
0 days 00:00:28.220000	-0.10974600000000001
0 days 00:00:28.230000	-0.09014
0 days 00:00:28.240000	-0.080215
0 days 00:00:28.250000	-0.075519
0 days 00:00:28.260000	-0.098432
0 days 00:00:28.270000	-0.12370899999999999
0 days 00:00:28.280000	-0.153936
0 days 00:00:28.290000	-0.225512
0 days 00:00:28.300000	-0.323321
0 days 00:00:28.310000	-0.43268100000000004
0 days 00:00:28.320000	-0.514436
0 days 00:00:28.330000	-0.673579
0 days 00:00:28.340000	-1.1304
0 days 00:00:28.350000	-1.633277
0 days 00:00:28.360000	-1.966084
0 days 00:00:28.370000	-2.321777
0 days 00:00:28.380000	-2.7357009999999997
0 days 00:00:28.390000	-2.993252
0 days 00:00:28.400000	-3.153022
0 days 00:00:28.410000	-3.300932
0 days 00:00:28.420000	-3.4144129999999997
0 days 00:00:28.430000	-3.453963
0 days 00:00:28.440000	-3.421014
0 days 00:00:28.450000	-3.329713
0 days 00:00:28.460000	-3.178513
0 days 00:00:28.470000	-2.950108
0 days 00:00:28.480000	-2.688223
0 days 00:00:28.490000	-2.3810849999999997
0 days 00:00:28.500000	-2.050592
0 days 00:00:28.510000	-1.7027430000000001
0 days 00:00:28.520000	-0.740563
0 days 00:00:28.530000	0.709192
0 days 00:00:28.540000	2.2971340000000002
0 days 00:00:28.550000	3.540144
0 days 00:00:28.560000	4.098451
0 days 00:00:28.570000	4.299422
0 days 00:00:28.580000	4.320493
0 days 00:00:28.590000	4.373059
0 days 00:00:28.600000	4.339546
0 days 00:00:28.610000	4.0764
0 days 00:00:28.620000	3.6956809999999995
0 days 00:00:28.630000	3.307085
0 days 00:00:28.640000	2.921144
0 days 00:00:28.650000	2.500002
0 days 00:00:28.660000	2.024895
0 days 00:00:28.670000	1.537004
0 days 00:00:28.680000	1.082548
0 days 00:00:28.690000	0.720601
0 days 00:00:28.700000	0.438439
0 days 00:00:28.710000	0.200249
0 days 00:00:28.720000	-0.026597000000000003
0 days 00:00:28.730000	-0.24000500000000002
0 days 00:00:28.740000	-0.42353100000000005
0 days 00:00:28.750000	-0.7652760000000001
0 days 00:00:28.760000	-1.962777
0 days 00:00:28.770000	-2.461264
0 days 00:00:28.780000	-1.999575
0 days 00:00:28.790000	-1.414133
0 days 00:00:28.800000	-0.918267
0 days 00:00:28.810000	-0.308638
0 days 00:00:28.820000	0.125446
0 days 00:00:28.830000	0.49766400000000005
0 days 00:00:28.840000	0.798606
0 days 00:00:28.850000	0.995598
0 days 00:00:28.860000	1.090922
0 days 00:00:28.870000	1.176277
0 days 00:00:28.880000	1.249519
0 days 00:00:28.890000	1.326819
0 days 00:00:28.900000	1.4409370000000001
0 days 00:00:28.910000	1.573328
0 days 00:00:28.920000	1.6907159999999999
0 days 00:00:28.930000	1.7793279999999998
0 days 00:00:28.940000	1.828987
0 days 00:00:28.950000	1.846861
0 days 00:00:28.960000	1.807018
0 days 00:00:28.970000	1.684362
0 days 00:00:28.980000	1.457056
0 days 00:00:28.990000	1.12366
0 days 00:00:29	0.734221
0 days 00:00:29.010000	0.363788
0 days 00:00:29.020000	0.005222999999999999
0 days 00:00:29.030000	-0.338244
0 days 00:00:29.040000	-0.6367619999999999
0 days 00:00:29.050000	-0.8836870000000001
0 days 00:00:29.060000	-1.116547
0 days 00:00:29.070000	-1.334158
0 days 00:00:29.080000	-1.517603
0 days 00:00:29.090000	-1.722319
0 days 00:00:29.100000	-1.826656
0 days 00:00:29.110000	-2.0914
0 days 00:00:29.120000	-2.060507
0 days 00:00:29.130000	-1.599181
0 days 00:00:29.140000	-3.102888
0 days 00:00:29.150000	-3.140259
0 days 00:00:29.160000	-2.463125
0 days 00:00:29.170000	-0.78296
0 days 00:00:29.180000	0.14896099999999998
0 days 00:00:29.190000	0.724648
0 days 00:00:29.200000	-0.026351999999999997
0 days 00:00:29.210000	-0.269602
0 days 00:00:29.220000	-0.176188
0 days 00:00:29.230000	-0.180801
0 days 00:00:29.240000	-0.146066
0 days 00:00:29.250000	-0.11164
0 days 00:00:29.260000	-0.174895
0 days 00:00:29.270000	-0.16120299999999999
0 days 00:00:29.280000	-0.113007
0 days 00:00:29.290000	-0.041473
0 days 00:00:29.300000	0.038
0 days 00:00:29.310000	0.11488
0 days 00:00:29.320000	0.192115
0 days 00:00:29.330000	0.23647600000000002
0 days 00:00:29.340000	0.246664
0 days 00:00:29.350000	0.23162199999999997
0 days 00:00:29.360000	0.199711
0 days 00:00:29.370000	0.161927
0 days 00:00:29.380000	0.12031300000000002
0 days 00:00:29.390000	0.092163
0 days 00:00:29.400000	0.071431
0 days 00:00:29.410000	0.07241399999999999
0 days 00:00:29.420000	0.082593
0 days 00:00:29.430000	0.11138499999999998
0 days 00:00:29.440000	0.13471
0 days 00:00:29.450000	0.156334
0 days 00:00:29.460000	0.16834000000000002
0 days 00:00:29.470000	0.167863
0 days 00:00:29.480000	0.154499
0 days 00:00:29.490000	0.135429
0 days 00:00:29.500000	0.111161
0 days 00:00:29.510000	0.088005
0 days 00:00:29.520000	0.063039
0 days 00:00:29.530000	0.043811
0 days 00:00:29.540000	0.024112
0 days 00:00:29.550000	0.009013
0 days 00:00:29.560000	-0.007319
0 days 00:00:29.570000	-0.017438
0 days 00:00:29.580000	-0.0072510000000000005
0 days 00:00:29.590000	0.019286
0 days 00:00:29.600000	0.063575
0 days 00:00:29.610000	0.093059
0 days 00:00:29.620000	0.116217
0 days 00:00:29.630000	0.132758
0 days 00:00:29.640000	0.145307
0 days 00:00:29.650000	0.16129300000000002
0 days 00:00:29.660000	0.16105799999999998
0 days 00:00:29.670000	0.156834
0 days 00:00:29.680000	0.14890899999999999
0 days 00:00:29.690000	0.141532
0 days 00:00:29.700000	0.1246
0 days 00:00:29.710000	0.113014
0 days 00:00:29.720000	0.098983
0 days 00:00:29.730000	0.08289400000000001
0 days 00:00:29.740000	0.065944
0 days 00:00:29.750000	0.055609000000000006
0 days 00:00:29.760000	0.046654
0 days 00:00:29.770000	0.036045
0 days 00:00:29.780000	0.040214
0 days 00:00:29.790000	0.048826
0 days 00:00:29.800000	0.050518
0 days 00:00:29.810000	0.042145999999999996
0 days 00:00:29.820000	0.038682
0 days 00:00:29.830000	0.031258999999999995
0 days 00:00:29.840000	0.027308
0 days 00:00:29.850000	0.014244999999999999
0 days 00:00:29.860000	0.005509
0 days 00:00:29.870000	0.002858
0 days 00:00:29.880000	-0.011106999999999999
0 days 00:00:29.890000	-0.020306
0 days 00:00:29.900000	-0.023298
0 days 00:00:29.910000	-0.032103
0 days 00:00:29.920000	-0.043004
0 days 00:00:29.930000	-0.050713
0 days 00:00:29.940000	-0.058787
0 days 00:00:29.950000	-0.059341
0 days 00:00:29.960000	-0.057751
0 days 00:00:29.970000	-0.075224
0 days 00:00:29.980000	-0.096729
0 days 00:00:29.990000	-0.115816
0 days 00:00:30	-0.128353
0 days 00:00:30.010000	-0.155546
0 days 00:00:30.020000	-0.194494
0 days 00:00:30.030000	-0.244378
0 days 00:00:30.040000	-0.291158
0 days 00:00:30.050000	-0.359507
0 days 00:00:30.060000	-0.436118
0 days 00:00:30.070000	-0.457589
0 days 00:00:30.080000	-0.5861529999999999
0 days 00:00:30.090000	-0.745743
0 days 00:00:30.100000	-0.87855
0 days 00:00:30.110000	-0.988339
0 days 00:00:30.120000	-1.1112229999999998
0 days 00:00:30.130000	-1.275169
0 days 00:00:30.140000	-1.38194
0 days 00:00:30.150000	-1.4721309999999999
0 days 00:00:30.160000	-1.574302
0 days 00:00:30.170000	-1.635059
0 days 00:00:30.180000	-1.725339
0 days 00:00:30.190000	-1.8001330000000002
0 days 00:00:30.200000	-1.8520759999999998
0 days 00:00:30.210000	-1.8883830000000001
0 days 00:00:30.220000	-1.945152
0 days 00:00:30.230000	-1.9542130000000002
0 days 00:00:30.240000	-1.931366
0 days 00:00:30.250000	-1.8821860000000001
0 days 00:00:30.260000	-1.825062
0 days 00:00:30.270000	-1.758525
0 days 00:00:30.280000	-1.65408
0 days 00:00:30.290000	-1.531356
0 days 00:00:30.300000	-1.440228
0 days 00:00:30.310000	-1.331509
0 days 00:00:30.320000	-1.2409569999999999
0 days 00:00:30.330000	-1.145992
0 days 00:00:30.340000	-1.038482
0 days 00:00:30.350000	-0.9256040000000001
0 days 00:00:30.360000	-0.826959
0 days 00:00:30.370000	-0.7072229999999999
0 days 00:00:30.380000	-0.600953
