# Supplementary material for: A topological data analysis-based method for gait signals with an application to the study of multiple sclerosis
Source: PLoS One. 2022 May 13;17(5):e0268475. doi: 10.1371/journal.pone.0268475 (PMC9106173; doi:10.1371/journal.pone.0268475)
Supplement: S1 Data — (ZIP) [file pone.0268475.s005.zip › PlosOneData/Pathological_subjects/MS_263]

	Gyr_Y
0 days 00:00:22.120000	-1.601407
0 days 00:00:22.130000	-1.446025
0 days 00:00:22.140000	-1.686698
0 days 00:00:22.150000	-1.777966
0 days 00:00:22.160000	-1.73953
0 days 00:00:22.170000	-1.976823
0 days 00:00:22.180000	-2.109457
0 days 00:00:22.190000	-1.973516
0 days 00:00:22.200000	-1.8265759999999998
0 days 00:00:22.210000	-1.195726
0 days 00:00:22.220000	-0.204247
0 days 00:00:22.230000	-0.302719
0 days 00:00:22.240000	-0.213937
0 days 00:00:22.250000	-0.173096
0 days 00:00:22.260000	-0.202216
0 days 00:00:22.270000	-0.252465
0 days 00:00:22.280000	-0.266254
0 days 00:00:22.290000	-0.255467
0 days 00:00:22.300000	-0.283951
0 days 00:00:22.310000	-0.344453
0 days 00:00:22.320000	-0.347989
0 days 00:00:22.330000	-0.35042
0 days 00:00:22.340000	-0.366143
0 days 00:00:22.350000	-0.369517
0 days 00:00:22.360000	-0.362906
0 days 00:00:22.370000	-0.349994
0 days 00:00:22.380000	-0.342225
0 days 00:00:22.390000	-0.331284
0 days 00:00:22.400000	-0.32047800000000004
0 days 00:00:22.410000	-0.31049099999999996
0 days 00:00:22.420000	-0.31278
0 days 00:00:22.430000	-0.295337
0 days 00:00:22.440000	-0.29449699999999995
0 days 00:00:22.450000	-0.28308099999999997
0 days 00:00:22.460000	-0.218457
0 days 00:00:22.470000	-0.181231
0 days 00:00:22.480000	-0.15928900000000001
0 days 00:00:22.490000	-0.163356
0 days 00:00:22.500000	-0.16283599999999998
0 days 00:00:22.510000	-0.16484100000000002
0 days 00:00:22.520000	-0.168249
0 days 00:00:22.530000	-0.178649
0 days 00:00:22.540000	-0.177398
0 days 00:00:22.550000	-0.167256
0 days 00:00:22.560000	-0.16105
0 days 00:00:22.570000	-0.13965
0 days 00:00:22.580000	-0.114193
0 days 00:00:22.590000	-0.075127
0 days 00:00:22.600000	-0.049769
0 days 00:00:22.610000	-0.022956999999999998
0 days 00:00:22.620000	0.006272
0 days 00:00:22.630000	0.011809
0 days 00:00:22.640000	0.035417000000000004
0 days 00:00:22.650000	0.047156
0 days 00:00:22.660000	0.054567
0 days 00:00:22.670000	0.006704000000000001
0 days 00:00:22.680000	-0.002793
0 days 00:00:22.690000	-0.014713999999999998
0 days 00:00:22.700000	-0.030815
0 days 00:00:22.710000	-0.049783
0 days 00:00:22.720000	-0.058959000000000004
0 days 00:00:22.730000	-0.071607
0 days 00:00:22.740000	-0.074397
0 days 00:00:22.750000	-0.083887
0 days 00:00:22.760000	-0.090813
0 days 00:00:22.770000	-0.07737899999999999
0 days 00:00:22.780000	-0.045752999999999995
0 days 00:00:22.790000	0.030199
0 days 00:00:22.800000	0.141494
0 days 00:00:22.810000	0.24887399999999998
0 days 00:00:22.820000	0.241653
0 days 00:00:22.830000	0.165259
0 days 00:00:22.840000	0.063961
0 days 00:00:22.850000	-0.014975
0 days 00:00:22.860000	-0.087798
0 days 00:00:22.870000	-0.13250499999999998
0 days 00:00:22.880000	-0.167955
0 days 00:00:22.890000	-0.179162
0 days 00:00:22.900000	-0.196484
0 days 00:00:22.910000	-0.22616599999999998
0 days 00:00:22.920000	-0.251787
0 days 00:00:22.930000	-0.289589
0 days 00:00:22.940000	-0.32697800000000005
0 days 00:00:22.950000	-0.382654
0 days 00:00:22.960000	-0.44768900000000006
0 days 00:00:22.970000	-0.514911
0 days 00:00:22.980000	-0.615943
0 days 00:00:22.990000	-0.710078
0 days 00:00:23	-0.817951
0 days 00:00:23.010000	-0.9315479999999999
0 days 00:00:23.020000	-1.067605
0 days 00:00:23.030000	-1.242476
0 days 00:00:23.040000	-1.432542
0 days 00:00:23.050000	-1.5964530000000001
0 days 00:00:23.060000	-1.7655779999999999
0 days 00:00:23.070000	-1.953757
0 days 00:00:23.080000	-2.148375
0 days 00:00:23.090000	-2.354606
0 days 00:00:23.100000	-2.5261099999999996
0 days 00:00:23.110000	-2.6926509999999997
0 days 00:00:23.120000	-2.881043
0 days 00:00:23.130000	-3.005169
0 days 00:00:23.140000	-3.142623
0 days 00:00:23.150000	-3.2789940000000004
0 days 00:00:23.160000	-3.450529
0 days 00:00:23.170000	-3.622959
0 days 00:00:23.180000	-3.7395940000000003
0 days 00:00:23.190000	-3.8428720000000003
0 days 00:00:23.200000	-3.9433860000000003
0 days 00:00:23.210000	-4.0683110000000005
0 days 00:00:23.220000	-4.281948000000001
0 days 00:00:23.230000	-4.398859
0 days 00:00:23.240000	-4.350558
0 days 00:00:23.250000	-4.445488
0 days 00:00:23.260000	-4.4706269999999995
0 days 00:00:23.270000	-4.395246
0 days 00:00:23.280000	-4.21911
0 days 00:00:23.290000	-3.9641839999999995
0 days 00:00:23.300000	-3.630443
0 days 00:00:23.310000	-3.101987
0 days 00:00:23.320000	-2.999524
0 days 00:00:23.330000	-1.958807
0 days 00:00:23.340000	0.032786
0 days 00:00:23.350000	1.048365
0 days 00:00:23.360000	1.595872
0 days 00:00:23.370000	1.952003
0 days 00:00:23.380000	2.096025
0 days 00:00:23.390000	2.332121
0 days 00:00:23.400000	2.627413
0 days 00:00:23.410000	2.961738
0 days 00:00:23.420000	3.293449
0 days 00:00:23.430000	3.587187
0 days 00:00:23.440000	3.8564559999999997
0 days 00:00:23.450000	4.102282
0 days 00:00:23.460000	4.310132
0 days 00:00:23.470000	4.493532
0 days 00:00:23.480000	4.6264970000000005
0 days 00:00:23.490000	4.68922
0 days 00:00:23.500000	4.700126999999999
0 days 00:00:23.510000	4.619432
0 days 00:00:23.520000	4.447995
0 days 00:00:23.530000	4.234223
0 days 00:00:23.540000	3.9946650000000004
0 days 00:00:23.550000	3.7596809999999996
0 days 00:00:23.560000	3.53571
0 days 00:00:23.570000	3.275576
0 days 00:00:23.580000	3.0195950000000003
0 days 00:00:23.590000	2.775686
0 days 00:00:23.600000	2.532393
0 days 00:00:23.610000	2.307011
0 days 00:00:23.620000	2.086185
0 days 00:00:23.630000	1.8997959999999998
0 days 00:00:23.640000	1.783021
0 days 00:00:23.650000	1.708129
0 days 00:00:23.660000	1.667283
0 days 00:00:23.670000	1.6425669999999999
0 days 00:00:23.680000	1.598602
0 days 00:00:23.690000	1.523192
0 days 00:00:23.700000	1.422798
0 days 00:00:23.710000	1.354155
0 days 00:00:23.720000	1.367604
0 days 00:00:23.730000	1.469488
0 days 00:00:23.740000	1.572175
0 days 00:00:23.750000	1.895091
0 days 00:00:23.760000	2.2198740000000003
0 days 00:00:23.770000	2.484925
0 days 00:00:23.780000	2.582029
0 days 00:00:23.790000	2.4441740000000003
0 days 00:00:23.800000	2.098582
0 days 00:00:23.810000	1.5471620000000001
0 days 00:00:23.820000	0.8753569999999999
0 days 00:00:23.830000	0.22444699999999998
0 days 00:00:23.840000	-0.990124
0 days 00:00:23.850000	-1.571456
0 days 00:00:23.860000	-1.288459
0 days 00:00:23.870000	-1.663111
0 days 00:00:23.880000	-2.50854
0 days 00:00:23.890000	-3.085901
0 days 00:00:23.900000	-3.1482799999999997
0 days 00:00:23.910000	-2.733053
0 days 00:00:23.920000	-2.2820400000000003
0 days 00:00:23.930000	-2.011088
0 days 00:00:23.940000	-0.678917
0 days 00:00:23.950000	-0.266033
0 days 00:00:23.960000	-0.155889
0 days 00:00:23.970000	-0.10227
0 days 00:00:23.980000	-0.218198
0 days 00:00:23.990000	-0.276597
0 days 00:00:24	-0.28826199999999996
0 days 00:00:24.010000	-0.23959
0 days 00:00:24.020000	-0.19258
0 days 00:00:24.030000	-0.181632
0 days 00:00:24.040000	-0.166993
0 days 00:00:24.050000	-0.145792
0 days 00:00:24.060000	-0.14688099999999998
0 days 00:00:24.070000	-0.123403
0 days 00:00:24.080000	-0.12486400000000002
0 days 00:00:24.090000	-0.14372200000000002
0 days 00:00:24.100000	-0.162753
0 days 00:00:24.110000	-0.183798
0 days 00:00:24.120000	-0.200222
0 days 00:00:24.130000	-0.215035
0 days 00:00:24.140000	-0.22543000000000002
0 days 00:00:24.150000	-0.236285
0 days 00:00:24.160000	-0.248836
0 days 00:00:24.170000	-0.178107
0 days 00:00:24.180000	-0.145973
0 days 00:00:24.190000	-0.140188
0 days 00:00:24.200000	-0.142091
0 days 00:00:24.210000	-0.12997899999999998
0 days 00:00:24.220000	-0.11748199999999999
0 days 00:00:24.230000	-0.084468
0 days 00:00:24.240000	-0.04104
0 days 00:00:24.250000	-0.016708
0 days 00:00:24.260000	-0.000848
0 days 00:00:24.270000	0.0083
0 days 00:00:24.280000	0.026423000000000002
0 days 00:00:24.290000	0.071464
0 days 00:00:24.300000	0.148724
0 days 00:00:24.310000	0.229773
0 days 00:00:24.320000	0.243394
0 days 00:00:24.330000	0.17769200000000002
0 days 00:00:24.340000	0.087396
0 days 00:00:24.350000	0.0038689999999999996
0 days 00:00:24.360000	-0.037476999999999996
0 days 00:00:24.370000	-0.06299199999999999
0 days 00:00:24.380000	-0.069453
0 days 00:00:24.390000	-0.067591
0 days 00:00:24.400000	-0.067582
0 days 00:00:24.410000	-0.062197
0 days 00:00:24.420000	-0.064608
0 days 00:00:24.430000	-0.057326
0 days 00:00:24.440000	-0.053249
0 days 00:00:24.450000	-0.035126
0 days 00:00:24.460000	-0.0056630000000000005
0 days 00:00:24.470000	0.021615000000000002
0 days 00:00:24.480000	0.063803
0 days 00:00:24.490000	0.086617
0 days 00:00:24.500000	0.057592
0 days 00:00:24.510000	-0.01365
0 days 00:00:24.520000	-0.095325
0 days 00:00:24.530000	-0.16385
0 days 00:00:24.540000	-0.225646
0 days 00:00:24.550000	-0.268708
0 days 00:00:24.560000	-0.305032
0 days 00:00:24.570000	-0.352105
0 days 00:00:24.580000	-0.39826999999999996
0 days 00:00:24.590000	-0.445921
0 days 00:00:24.600000	-0.52904
0 days 00:00:24.610000	-0.671249
0 days 00:00:24.620000	-0.807435
0 days 00:00:24.630000	-0.931897
0 days 00:00:24.640000	-1.0952979999999999
0 days 00:00:24.650000	-1.268757
0 days 00:00:24.660000	-1.455963
0 days 00:00:24.670000	-1.680924
0 days 00:00:24.680000	-1.921486
0 days 00:00:24.690000	-2.174032
0 days 00:00:24.700000	-2.445035
0 days 00:00:24.710000	-2.716926
0 days 00:00:24.720000	-3.01448
0 days 00:00:24.730000	-3.2912190000000003
0 days 00:00:24.740000	-3.5914449999999998
0 days 00:00:24.750000	-3.8875629999999997
0 days 00:00:24.760000	-4.161962
0 days 00:00:24.770000	-4.483544
0 days 00:00:24.780000	-4.72922
0 days 00:00:24.790000	-4.917288
0 days 00:00:24.800000	-5.108827
0 days 00:00:24.810000	-5.28259
0 days 00:00:24.820000	-5.305638
0 days 00:00:24.830000	-5.230198000000001
0 days 00:00:24.840000	-5.197094
0 days 00:00:24.850000	-5.099655
0 days 00:00:24.860000	-4.918864
0 days 00:00:24.870000	-4.69419
0 days 00:00:24.880000	-4.461924
0 days 00:00:24.890000	-4.153688
0 days 00:00:24.900000	-3.763668
0 days 00:00:24.910000	-3.18705
0 days 00:00:24.920000	-0.95647
0 days 00:00:24.930000	0.694967
0 days 00:00:24.940000	1.6632900000000002
0 days 00:00:24.950000	2.411052
0 days 00:00:24.960000	2.766716
0 days 00:00:24.970000	2.960483
0 days 00:00:24.980000	3.1436290000000002
0 days 00:00:24.990000	3.311296
0 days 00:00:25	3.518896
0 days 00:00:25.010000	3.701106
0 days 00:00:25.020000	3.8785849999999997
0 days 00:00:25.030000	4.020618
0 days 00:00:25.040000	4.1371080000000005
0 days 00:00:25.050000	4.210022
0 days 00:00:25.060000	4.252307
0 days 00:00:25.070000	4.270881
0 days 00:00:25.080000	4.291754
0 days 00:00:25.090000	4.303047
0 days 00:00:25.100000	4.295617
0 days 00:00:25.110000	4.295133
0 days 00:00:25.120000	4.311399
0 days 00:00:25.130000	4.312046
0 days 00:00:25.140000	4.265286
0 days 00:00:25.150000	4.140546
0 days 00:00:25.160000	3.95595
0 days 00:00:25.170000	3.718949
0 days 00:00:25.180000	3.433157
0 days 00:00:25.190000	3.111904
0 days 00:00:25.200000	2.790879
0 days 00:00:25.210000	2.503857
0 days 00:00:25.220000	2.286
0 days 00:00:25.230000	2.1314130000000002
0 days 00:00:25.240000	2.023094
0 days 00:00:25.250000	1.9618349999999998
0 days 00:00:25.260000	1.864598
0 days 00:00:25.270000	1.649525
0 days 00:00:25.280000	1.4583709999999999
0 days 00:00:25.290000	1.281418
0 days 00:00:25.300000	1.531711
0 days 00:00:25.310000	1.9039439999999999
0 days 00:00:25.320000	2.299261
0 days 00:00:25.330000	2.5360970000000003
0 days 00:00:25.340000	2.40671
0 days 00:00:25.350000	1.934781
0 days 00:00:25.360000	1.180423
0 days 00:00:25.370000	0.388561
0 days 00:00:25.380000	-0.105688
0 days 00:00:25.390000	-0.388876
0 days 00:00:25.400000	-0.835001
0 days 00:00:25.410000	-1.63153
0 days 00:00:25.420000	-2.055445
0 days 00:00:25.430000	-2.242887
0 days 00:00:25.440000	-2.794785
0 days 00:00:25.450000	-3.00137
0 days 00:00:25.460000	-3.189877
0 days 00:00:25.470000	-3.2408360000000003
0 days 00:00:25.480000	-2.981796
0 days 00:00:25.490000	-1.768101
0 days 00:00:25.500000	-0.196294
0 days 00:00:25.510000	0.402835
0 days 00:00:25.520000	0.396536
0 days 00:00:25.530000	-0.023822
0 days 00:00:25.540000	0.014216
0 days 00:00:25.550000	-0.11625999999999999
0 days 00:00:25.560000	-0.230198
0 days 00:00:25.570000	-0.18270999999999998
0 days 00:00:25.580000	-0.130965
0 days 00:00:25.590000	-0.09811
0 days 00:00:25.600000	-0.094263
0 days 00:00:25.610000	-0.103996
0 days 00:00:25.620000	-0.10778299999999999
0 days 00:00:25.630000	-0.101845
0 days 00:00:25.640000	-0.087167
0 days 00:00:25.650000	-0.063359
0 days 00:00:25.660000	-0.031228
0 days 00:00:25.670000	-0.016362
0 days 00:00:25.680000	0.01128
0 days 00:00:25.690000	0.016385
0 days 00:00:25.700000	0.019903999999999998
0 days 00:00:25.710000	-0.001405
0 days 00:00:25.720000	-0.029706
0 days 00:00:25.730000	-0.065123
0 days 00:00:25.740000	-0.09376699999999999
0 days 00:00:25.750000	-0.10175
0 days 00:00:25.760000	-0.099957
0 days 00:00:25.770000	-0.087647
0 days 00:00:25.780000	-0.062495
0 days 00:00:25.790000	-0.045788999999999996
0 days 00:00:25.800000	-0.027176
0 days 00:00:25.810000	-0.010059
0 days 00:00:25.820000	0.002147
0 days 00:00:25.830000	0.005046
0 days 00:00:25.840000	0.024609
0 days 00:00:25.850000	0.064566
0 days 00:00:25.860000	0.092723
0 days 00:00:25.870000	0.14674500000000001
0 days 00:00:25.880000	0.17083900000000002
0 days 00:00:25.890000	0.159101
0 days 00:00:25.900000	0.13633299999999998
0 days 00:00:25.910000	0.101214
0 days 00:00:25.920000	0.069228
0 days 00:00:25.930000	0.034645
0 days 00:00:25.940000	0.011245
0 days 00:00:25.950000	-0.001308
0 days 00:00:25.960000	-0.00981
0 days 00:00:25.970000	-0.017631
0 days 00:00:25.980000	-0.028744
0 days 00:00:25.990000	-0.050052
0 days 00:00:26	-0.07617
0 days 00:00:26.010000	-0.1015
0 days 00:00:26.020000	-0.137622
0 days 00:00:26.030000	-0.17228800000000002
0 days 00:00:26.040000	-0.195259
0 days 00:00:26.050000	-0.21749899999999997
0 days 00:00:26.060000	-0.244948
0 days 00:00:26.070000	-0.271997
0 days 00:00:26.080000	-0.297644
0 days 00:00:26.090000	-0.339872
0 days 00:00:26.100000	-0.403404
0 days 00:00:26.110000	-0.435055
0 days 00:00:26.120000	-0.482433
0 days 00:00:26.130000	-0.537464
0 days 00:00:26.140000	-0.601017
0 days 00:00:26.150000	-0.679759
0 days 00:00:26.160000	-0.752386
0 days 00:00:26.170000	-0.8347889999999999
0 days 00:00:26.180000	-0.9016129999999999
0 days 00:00:26.190000	-1.027023
0 days 00:00:26.200000	-1.198197
0 days 00:00:26.210000	-1.376241
0 days 00:00:26.220000	-1.539416
0 days 00:00:26.230000	-1.7038630000000001
0 days 00:00:26.240000	-1.919673
0 days 00:00:26.250000	-2.153211
0 days 00:00:26.260000	-2.397325
0 days 00:00:26.270000	-2.63505
0 days 00:00:26.280000	-2.891036
0 days 00:00:26.290000	-3.162218
0 days 00:00:26.300000	-3.436462
0 days 00:00:26.310000	-3.728935
0 days 00:00:26.320000	-4.005611
0 days 00:00:26.330000	-4.285071
0 days 00:00:26.340000	-4.545014
0 days 00:00:26.350000	-4.838693
0 days 00:00:26.360000	-5.032579
0 days 00:00:26.370000	-5.0944769999999995
0 days 00:00:26.380000	-5.000045
0 days 00:00:26.390000	-4.84687
0 days 00:00:26.400000	-4.809158
0 days 00:00:26.410000	-4.7118459999999995
0 days 00:00:26.420000	-4.59075
0 days 00:00:26.430000	-4.3910860000000005
0 days 00:00:26.440000	-4.1349540000000005
0 days 00:00:26.450000	-3.9151
0 days 00:00:26.460000	-3.645917
0 days 00:00:26.470000	-3.6466819999999998
0 days 00:00:26.480000	-1.788937
0 days 00:00:26.490000	-0.124648
0 days 00:00:26.500000	0.721445
0 days 00:00:26.510000	1.3616469999999998
0 days 00:00:26.520000	1.7091869999999998
0 days 00:00:26.530000	1.955397
0 days 00:00:26.540000	2.243097
0 days 00:00:26.550000	2.557529
0 days 00:00:26.560000	2.915508
0 days 00:00:26.570000	3.281336
0 days 00:00:26.580000	3.654522
0 days 00:00:26.590000	4.0463629999999995
0 days 00:00:26.600000	4.412051
0 days 00:00:26.610000	4.754003
0 days 00:00:26.620000	5.024342
0 days 00:00:26.630000	5.199552
0 days 00:00:26.640000	5.256434
0 days 00:00:26.650000	5.199632
0 days 00:00:26.660000	5.040584
0 days 00:00:26.670000	4.788365
0 days 00:00:26.680000	4.49808
0 days 00:00:26.690000	4.204672
0 days 00:00:26.700000	3.8818989999999998
0 days 00:00:26.710000	3.5333379999999996
0 days 00:00:26.720000	3.176962
0 days 00:00:26.730000	2.8597200000000003
0 days 00:00:26.740000	2.613883
0 days 00:00:26.750000	2.468006
0 days 00:00:26.760000	2.400659
0 days 00:00:26.770000	2.37827
0 days 00:00:26.780000	2.373064
0 days 00:00:26.790000	2.3807110000000002
0 days 00:00:26.800000	2.393897
0 days 00:00:26.810000	2.426478
0 days 00:00:26.820000	2.420201
0 days 00:00:26.830000	2.3691880000000003
0 days 00:00:26.840000	2.314937
0 days 00:00:26.850000	2.317526
0 days 00:00:26.860000	2.386
0 days 00:00:26.870000	2.38973
0 days 00:00:26.880000	2.537712
0 days 00:00:26.890000	2.6490099999999996
0 days 00:00:26.900000	2.733487
0 days 00:00:26.910000	2.716413
0 days 00:00:26.920000	2.567319
0 days 00:00:26.930000	2.291932
0 days 00:00:26.940000	1.882995
0 days 00:00:26.950000	1.326443
0 days 00:00:26.960000	0.772018
0 days 00:00:26.970000	0.361688
0 days 00:00:26.980000	0.048754
0 days 00:00:26.990000	-0.232974
0 days 00:00:27	-0.544481
0 days 00:00:27.010000	-1.909246
0 days 00:00:27.020000	-1.117699
0 days 00:00:27.030000	-1.406678
0 days 00:00:27.040000	-2.178467
0 days 00:00:27.050000	-2.532676
0 days 00:00:27.060000	-2.2654509999999997
0 days 00:00:27.070000	-2.084005
0 days 00:00:27.080000	-2.010337
0 days 00:00:27.090000	-1.8073240000000002
0 days 00:00:27.100000	-1.620524
0 days 00:00:27.110000	-1.469322
0 days 00:00:27.120000	-1.3448879999999999
0 days 00:00:27.130000	-1.1227610000000001
0 days 00:00:27.140000	-0.928198
0 days 00:00:27.150000	-0.796516
0 days 00:00:27.160000	-0.7597729999999999
0 days 00:00:27.170000	-0.731876
0 days 00:00:27.180000	-0.623478
0 days 00:00:27.190000	-0.491382
0 days 00:00:27.200000	-0.457138
0 days 00:00:27.210000	-0.39018
0 days 00:00:27.220000	-0.370139
0 days 00:00:27.230000	-0.38906599999999997
0 days 00:00:27.240000	-0.409283
0 days 00:00:27.250000	-0.37712399999999996
0 days 00:00:27.260000	-0.41753900000000005
0 days 00:00:27.270000	-0.42319799999999996
0 days 00:00:27.280000	-0.42897399999999997
0 days 00:00:27.290000	-0.389829
0 days 00:00:27.300000	-0.299501
0 days 00:00:27.310000	-0.125588
0 days 00:00:27.320000	-0.002345
0 days 00:00:27.330000	0.010279
0 days 00:00:27.340000	0.012611
0 days 00:00:27.350000	0.01108
0 days 00:00:27.360000	0.002602
0 days 00:00:27.370000	-0.026067
0 days 00:00:27.380000	-0.044397000000000006
0 days 00:00:27.390000	-0.058240999999999994
0 days 00:00:27.400000	-0.07921399999999999
0 days 00:00:27.410000	-0.095862
0 days 00:00:27.420000	-0.10774600000000001
0 days 00:00:27.430000	-0.10183099999999999
0 days 00:00:27.440000	-0.10324900000000001
0 days 00:00:27.450000	-0.08757100000000001
0 days 00:00:27.460000	-0.075086
0 days 00:00:27.470000	-0.069536
0 days 00:00:27.480000	-0.060484
0 days 00:00:27.490000	-0.045285
0 days 00:00:27.500000	-0.037203
0 days 00:00:27.510000	-0.015040000000000001
0 days 00:00:27.520000	-0.019232
0 days 00:00:27.530000	-0.008801999999999999
0 days 00:00:27.540000	-0.017904
0 days 00:00:27.550000	-0.020683
0 days 00:00:27.560000	-0.025798
0 days 00:00:27.570000	-0.026001999999999997
0 days 00:00:27.580000	-0.027306
0 days 00:00:27.590000	-0.026069
0 days 00:00:27.600000	-0.02852
0 days 00:00:27.610000	-0.026169
0 days 00:00:27.620000	-0.026996
0 days 00:00:27.630000	-0.032343000000000004
0 days 00:00:27.640000	-0.033122000000000006
0 days 00:00:27.650000	-0.019944999999999997
0 days 00:00:27.660000	0.012171
0 days 00:00:27.670000	0.050006
0 days 00:00:27.680000	0.090907
0 days 00:00:27.690000	0.117151
0 days 00:00:27.700000	0.126047
0 days 00:00:27.710000	0.11159100000000001
0 days 00:00:27.720000	0.066603
0 days 00:00:27.730000	0.026158999999999998
0 days 00:00:27.740000	-0.026187000000000002
0 days 00:00:27.750000	-0.067411
0 days 00:00:27.760000	-0.10323
0 days 00:00:27.770000	-0.121405
0 days 00:00:27.780000	-0.13253099999999998
0 days 00:00:27.790000	-0.143228
0 days 00:00:27.800000	-0.150525
0 days 00:00:27.810000	-0.151898
0 days 00:00:27.820000	-0.156382
0 days 00:00:27.830000	-0.173629
0 days 00:00:27.840000	-0.194374
0 days 00:00:27.850000	-0.22157800000000002
0 days 00:00:27.860000	-0.271383
0 days 00:00:27.870000	-0.31378
0 days 00:00:27.880000	-0.35990500000000003
0 days 00:00:27.890000	-0.42110200000000003
0 days 00:00:27.900000	-0.5071859999999999
0 days 00:00:27.910000	-0.620734
0 days 00:00:27.920000	-0.74495
0 days 00:00:27.930000	-0.882179
0 days 00:00:27.940000	-1.0020120000000001
0 days 00:00:27.950000	-1.141566
0 days 00:00:27.960000	-1.282265
0 days 00:00:27.970000	-1.417234
0 days 00:00:27.980000	-1.544997
0 days 00:00:27.990000	-1.6775060000000002
0 days 00:00:28	-1.819537
0 days 00:00:28.010000	-1.940752
0 days 00:00:28.020000	-2.0547150000000003
0 days 00:00:28.030000	-2.147809
0 days 00:00:28.040000	-2.226489
0 days 00:00:28.050000	-2.301813
0 days 00:00:28.060000	-2.36131
0 days 00:00:28.070000	-2.4168580000000004
0 days 00:00:28.080000	-2.478533
0 days 00:00:28.090000	-2.529702
0 days 00:00:28.100000	-2.5910490000000004
0 days 00:00:28.110000	-2.637425
0 days 00:00:28.120000	-2.6478029999999997
0 days 00:00:28.130000	-2.651253
0 days 00:00:28.140000	-2.690414
0 days 00:00:28.150000	-2.750435
0 days 00:00:28.160000	-2.784047
0 days 00:00:28.170000	-2.788928
0 days 00:00:28.180000	-2.801975
0 days 00:00:28.190000	-2.836118
0 days 00:00:28.200000	-2.896096
0 days 00:00:28.210000	-2.913073
0 days 00:00:28.220000	-2.90567
0 days 00:00:28.230000	-2.864241
0 days 00:00:28.240000	-2.817873
0 days 00:00:28.250000	-2.748242
0 days 00:00:28.260000	-2.658359
0 days 00:00:28.270000	-2.564855
