# Supplementary material for: A topological data analysis-based method for gait signals with an application to the study of multiple sclerosis
Source: PLoS One. 2022 May 13;17(5):e0268475. doi: 10.1371/journal.pone.0268475 (PMC9106173; doi:10.1371/journal.pone.0268475)
Supplement: S1 Data — (ZIP) [file pone.0268475.s005.zip › PlosOneData/Pathological_subjects/MS_297]

	Gyr_Y
0 days 00:00:07.220000	-0.21243800000000002
0 days 00:00:07.230000	-1.6573919999999998
0 days 00:00:07.240000	-3.208316
0 days 00:00:07.250000	-3.2737380000000003
0 days 00:00:07.260000	-2.581414
0 days 00:00:07.270000	-2.493574
0 days 00:00:07.280000	-2.815969
0 days 00:00:07.290000	-2.775309
0 days 00:00:07.300000	-2.375995
0 days 00:00:07.310000	-2.019368
0 days 00:00:07.320000	-1.7383919999999997
0 days 00:00:07.330000	-1.521946
0 days 00:00:07.340000	-1.24605
0 days 00:00:07.350000	-0.446773
0 days 00:00:07.360000	-0.457345
0 days 00:00:07.370000	-0.299982
0 days 00:00:07.380000	-0.182153
0 days 00:00:07.390000	-0.105677
0 days 00:00:07.400000	-0.052887
0 days 00:00:07.410000	-0.020597
0 days 00:00:07.420000	-0.004748
0 days 00:00:07.430000	0.004093
0 days 00:00:07.440000	0.016493
0 days 00:00:07.450000	0.0258
0 days 00:00:07.460000	0.034527999999999996
0 days 00:00:07.470000	0.039859
0 days 00:00:07.480000	0.048156
0 days 00:00:07.490000	0.062233000000000004
0 days 00:00:07.500000	0.074905
0 days 00:00:07.510000	0.086015
0 days 00:00:07.520000	0.100061
0 days 00:00:07.530000	0.101691
0 days 00:00:07.540000	0.086213
0 days 00:00:07.550000	0.066967
0 days 00:00:07.560000	0.066325
0 days 00:00:07.570000	0.072736
0 days 00:00:07.580000	0.07106699999999999
0 days 00:00:07.590000	0.039907
0 days 00:00:07.600000	0.012145
0 days 00:00:07.610000	-0.013333000000000001
0 days 00:00:07.620000	-0.026782
0 days 00:00:07.630000	-0.035517
0 days 00:00:07.640000	-0.037785
0 days 00:00:07.650000	-0.042529000000000004
0 days 00:00:07.660000	-0.042628
0 days 00:00:07.670000	-0.042679
0 days 00:00:07.680000	-0.041442
0 days 00:00:07.690000	-0.045307
0 days 00:00:07.700000	-0.047005
0 days 00:00:07.710000	-0.047813
0 days 00:00:07.720000	-0.043323
0 days 00:00:07.730000	-0.042595999999999995
0 days 00:00:07.740000	-0.045763
0 days 00:00:07.750000	-0.050598000000000004
0 days 00:00:07.760000	-0.05196799999999999
0 days 00:00:07.770000	-0.055071
0 days 00:00:07.780000	-0.058151
0 days 00:00:07.790000	-0.05248200000000001
0 days 00:00:07.800000	-0.050276999999999995
0 days 00:00:07.810000	-0.050722
0 days 00:00:07.820000	-0.059064
0 days 00:00:07.830000	-0.07382799999999999
0 days 00:00:07.840000	-0.087844
0 days 00:00:07.850000	-0.10303699999999999
0 days 00:00:07.860000	-0.122495
0 days 00:00:07.870000	-0.13980499999999998
0 days 00:00:07.880000	-0.162884
0 days 00:00:07.890000	-0.18422
0 days 00:00:07.900000	-0.21114000000000002
0 days 00:00:07.910000	-0.261388
0 days 00:00:07.920000	-0.32605100000000004
0 days 00:00:07.930000	-0.42857399999999995
0 days 00:00:07.940000	-0.587692
0 days 00:00:07.950000	-0.728544
0 days 00:00:07.960000	-0.8761059999999999
0 days 00:00:07.970000	-1.031743
0 days 00:00:07.980000	-1.208725
0 days 00:00:07.990000	-1.451166
0 days 00:00:08	-1.6929450000000001
0 days 00:00:08.010000	-1.977834
0 days 00:00:08.020000	-2.327092
0 days 00:00:08.030000	-2.729491
0 days 00:00:08.040000	-3.169972
0 days 00:00:08.050000	-3.6775010000000004
0 days 00:00:08.060000	-4.248344
0 days 00:00:08.070000	-4.8547910000000005
0 days 00:00:08.080000	-5.476991
0 days 00:00:08.090000	-6.252241000000001
0 days 00:00:08.100000	-7.054457000000001
0 days 00:00:08.110000	-7.533456
0 days 00:00:08.120000	-7.860842999999999
0 days 00:00:08.130000	-7.788158999999999
0 days 00:00:08.140000	-7.689821
0 days 00:00:08.150000	-7.56497
0 days 00:00:08.160000	-7.388511
0 days 00:00:08.170000	-6.773091
0 days 00:00:08.180000	-5.69168
0 days 00:00:08.190000	-3.6533010000000004
0 days 00:00:08.200000	-1.229216
0 days 00:00:08.210000	0.708396
0 days 00:00:08.220000	1.955555
0 days 00:00:08.230000	2.671725
0 days 00:00:08.240000	2.8338400000000004
0 days 00:00:08.250000	2.716821
0 days 00:00:08.260000	2.5590040000000003
0 days 00:00:08.270000	2.491186
0 days 00:00:08.280000	2.5822220000000002
0 days 00:00:08.290000	2.765788
0 days 00:00:08.300000	2.97986
0 days 00:00:08.310000	3.215697
0 days 00:00:08.320000	3.3980120000000005
0 days 00:00:08.330000	3.551624
0 days 00:00:08.340000	3.6811949999999998
0 days 00:00:08.350000	3.8023849999999997
0 days 00:00:08.360000	3.920071
0 days 00:00:08.370000	4.053551000000001
0 days 00:00:08.380000	4.215555999999999
0 days 00:00:08.390000	4.414097
0 days 00:00:08.400000	4.593134
0 days 00:00:08.410000	4.711309
0 days 00:00:08.420000	4.711646
0 days 00:00:08.430000	4.656258
0 days 00:00:08.440000	4.58365
0 days 00:00:08.450000	4.488733
0 days 00:00:08.460000	4.346922
0 days 00:00:08.470000	4.177401000000001
0 days 00:00:08.480000	3.9797569999999998
0 days 00:00:08.490000	3.8050019999999996
0 days 00:00:08.500000	3.6751139999999998
0 days 00:00:08.510000	3.637993
0 days 00:00:08.520000	3.724754
0 days 00:00:08.530000	3.9267480000000003
0 days 00:00:08.540000	4.139245
0 days 00:00:08.550000	4.221566999999999
0 days 00:00:08.560000	4.151019
0 days 00:00:08.570000	3.870571
0 days 00:00:08.580000	3.620966
0 days 00:00:08.590000	3.240379
0 days 00:00:08.600000	2.7192849999999997
0 days 00:00:08.610000	2.0275119999999998
0 days 00:00:08.620000	1.022422
0 days 00:00:08.630000	-1.448403
0 days 00:00:08.640000	-3.9576089999999997
0 days 00:00:08.650000	-6.942760000000001
0 days 00:00:08.660000	-5.4216169999999995
0 days 00:00:08.670000	-3.166234
0 days 00:00:08.680000	-3.7926870000000004
0 days 00:00:08.690000	-4.207204
0 days 00:00:08.700000	-3.2856739999999998
0 days 00:00:08.710000	-2.4121639999999998
0 days 00:00:08.720000	-1.405928
0 days 00:00:08.730000	-0.42123900000000003
0 days 00:00:08.740000	-0.425616
0 days 00:00:08.750000	-0.307133
0 days 00:00:08.760000	-0.156212
0 days 00:00:08.770000	-0.049747
0 days 00:00:08.780000	0.023356000000000002
0 days 00:00:08.790000	0.079956
0 days 00:00:08.800000	0.098656
0 days 00:00:08.810000	0.095497
0 days 00:00:08.820000	0.0828
0 days 00:00:08.830000	0.10363800000000001
0 days 00:00:08.840000	0.10618399999999999
0 days 00:00:08.850000	0.087922
0 days 00:00:08.860000	0.084613
0 days 00:00:08.870000	0.079479
0 days 00:00:08.880000	0.085342
0 days 00:00:08.890000	0.091286
0 days 00:00:08.900000	0.092851
0 days 00:00:08.910000	0.092833
0 days 00:00:08.920000	0.088915
0 days 00:00:08.930000	0.090449
0 days 00:00:08.940000	0.065602
0 days 00:00:08.950000	0.044298000000000004
0 days 00:00:08.960000	0.017093
0 days 00:00:08.970000	-0.007564
0 days 00:00:08.980000	-0.035149
0 days 00:00:08.990000	-0.061846000000000005
0 days 00:00:09	-0.07486
0 days 00:00:09.010000	-0.07824500000000001
0 days 00:00:09.020000	-0.082953
0 days 00:00:09.030000	-0.076534
0 days 00:00:09.040000	-0.07459400000000001
0 days 00:00:09.050000	-0.076443
0 days 00:00:09.060000	-0.08789
0 days 00:00:09.070000	-0.09740700000000001
0 days 00:00:09.080000	-0.12629300000000002
0 days 00:00:09.090000	-0.131987
0 days 00:00:09.100000	-0.126669
0 days 00:00:09.110000	-0.128046
0 days 00:00:09.120000	-0.13630699999999998
0 days 00:00:09.130000	-0.149293
0 days 00:00:09.140000	-0.16699
0 days 00:00:09.150000	-0.17941600000000002
0 days 00:00:09.160000	-0.208614
0 days 00:00:09.170000	-0.235139
0 days 00:00:09.180000	-0.305758
0 days 00:00:09.190000	-0.402379
0 days 00:00:09.200000	-0.544917
0 days 00:00:09.210000	-0.768087
0 days 00:00:09.220000	-0.996024
0 days 00:00:09.230000	-1.1670209999999999
0 days 00:00:09.240000	-1.3453540000000002
0 days 00:00:09.250000	-1.539944
0 days 00:00:09.260000	-1.776271
0 days 00:00:09.270000	-2.0461970000000003
0 days 00:00:09.280000	-2.392423
0 days 00:00:09.290000	-2.819208
0 days 00:00:09.300000	-3.260154
0 days 00:00:09.310000	-3.790628
0 days 00:00:09.320000	-4.428636
0 days 00:00:09.330000	-5.1715919999999995
0 days 00:00:09.340000	-6.00365
0 days 00:00:09.350000	-6.992659
0 days 00:00:09.360000	-8.042598
0 days 00:00:09.370000	-8.887744
0 days 00:00:09.380000	-9.196132
0 days 00:00:09.390000	-9.063241
0 days 00:00:09.400000	-8.928484
0 days 00:00:09.410000	-8.991099
0 days 00:00:09.420000	-8.460382000000001
0 days 00:00:09.430000	-7.123611
0 days 00:00:09.440000	-4.307439
0 days 00:00:09.450000	-0.664316
0 days 00:00:09.460000	2.048384
0 days 00:00:09.470000	3.553775
0 days 00:00:09.480000	3.8320870000000005
0 days 00:00:09.490000	3.412173
0 days 00:00:09.500000	3.016189
0 days 00:00:09.510000	2.923476
0 days 00:00:09.520000	3.153119
0 days 00:00:09.530000	3.514815
0 days 00:00:09.540000	3.8697730000000004
0 days 00:00:09.550000	4.143974
0 days 00:00:09.560000	4.347149
0 days 00:00:09.570000	4.466937000000001
0 days 00:00:09.580000	4.5568919999999995
0 days 00:00:09.590000	4.685385
0 days 00:00:09.600000	4.837919
0 days 00:00:09.610000	4.951655000000001
0 days 00:00:09.620000	5.027801999999999
0 days 00:00:09.630000	5.063047
0 days 00:00:09.640000	5.095924
0 days 00:00:09.650000	5.131513
0 days 00:00:09.660000	5.12981
0 days 00:00:09.670000	5.065739
0 days 00:00:09.680000	4.958941
0 days 00:00:09.690000	4.80852
0 days 00:00:09.700000	4.600899
0 days 00:00:09.710000	4.369072
0 days 00:00:09.720000	4.121508
0 days 00:00:09.730000	3.934125
0 days 00:00:09.740000	3.9093949999999995
0 days 00:00:09.750000	4.09753
0 days 00:00:09.760000	4.381453
0 days 00:00:09.770000	4.675718
0 days 00:00:09.780000	5.016516
0 days 00:00:09.790000	5.178139
0 days 00:00:09.800000	4.860149
0 days 00:00:09.810000	4.063067
0 days 00:00:09.820000	2.661134
0 days 00:00:09.830000	0.810834
0 days 00:00:09.840000	-1.010976
0 days 00:00:09.850000	-2.330657
0 days 00:00:09.860000	-2.85675
0 days 00:00:09.870000	-4.600021
0 days 00:00:09.880000	-3.1855700000000002
0 days 00:00:09.890000	-4.084969
0 days 00:00:09.900000	-4.63468
0 days 00:00:09.910000	-4.166004
0 days 00:00:09.920000	-3.818456
0 days 00:00:09.930000	-3.479264
0 days 00:00:09.940000	-2.941752
0 days 00:00:09.950000	-2.597475
0 days 00:00:09.960000	-2.128647
0 days 00:00:09.970000	-0.967383
0 days 00:00:09.980000	-0.759239
0 days 00:00:09.990000	-0.502071
0 days 00:00:10	-0.228756
0 days 00:00:10.010000	-0.040848
0 days 00:00:10.020000	0.07245900000000001
0 days 00:00:10.030000	0.11525099999999999
0 days 00:00:10.040000	0.129386
0 days 00:00:10.050000	0.136158
0 days 00:00:10.060000	0.128601
0 days 00:00:10.070000	0.11427999999999999
0 days 00:00:10.080000	0.087238
0 days 00:00:10.090000	0.043036000000000005
0 days 00:00:10.100000	0.0143
0 days 00:00:10.110000	0.00044800000000000005
0 days 00:00:10.120000	-0.005079
0 days 00:00:10.130000	0.007128
0 days 00:00:10.140000	0.009625
0 days 00:00:10.150000	0.037732999999999996
0 days 00:00:10.160000	0.04923
0 days 00:00:10.170000	0.042832999999999996
0 days 00:00:10.180000	0.030003
0 days 00:00:10.190000	0.004113
0 days 00:00:10.200000	-0.001097
0 days 00:00:10.210000	-0.022443
0 days 00:00:10.220000	-0.030392000000000002
0 days 00:00:10.230000	-0.02416
0 days 00:00:10.240000	-0.029387
0 days 00:00:10.250000	-0.014790000000000001
0 days 00:00:10.260000	-0.042819
0 days 00:00:10.270000	-0.06269
0 days 00:00:10.280000	-0.076397
0 days 00:00:10.290000	-0.074559
0 days 00:00:10.300000	-0.076581
0 days 00:00:10.310000	-0.070882
0 days 00:00:10.320000	-0.063059
0 days 00:00:10.330000	-0.073258
0 days 00:00:10.340000	-0.093033
0 days 00:00:10.350000	-0.083358
0 days 00:00:10.360000	-0.101069
0 days 00:00:10.370000	-0.131751
0 days 00:00:10.380000	-0.177189
0 days 00:00:10.390000	-0.24376599999999998
0 days 00:00:10.400000	-0.334816
0 days 00:00:10.410000	-0.441605
0 days 00:00:10.420000	-0.583264
0 days 00:00:10.430000	-0.724795
0 days 00:00:10.440000	-0.880122
0 days 00:00:10.450000	-1.0399180000000001
0 days 00:00:10.460000	-1.215977
0 days 00:00:10.470000	-1.4191610000000001
0 days 00:00:10.480000	-1.650914
0 days 00:00:10.490000	-1.9344130000000002
0 days 00:00:10.500000	-2.303608
0 days 00:00:10.510000	-2.736312
0 days 00:00:10.520000	-3.24552
0 days 00:00:10.530000	-3.845711
0 days 00:00:10.540000	-4.587046
0 days 00:00:10.550000	-5.407324
0 days 00:00:10.560000	-6.34318
0 days 00:00:10.570000	-7.440128
0 days 00:00:10.580000	-8.668254
0 days 00:00:10.590000	-9.446660000000001
0 days 00:00:10.600000	-9.762253999999999
0 days 00:00:10.610000	-9.356061
0 days 00:00:10.620000	-9.0372
0 days 00:00:10.630000	-8.854809
0 days 00:00:10.640000	-8.022316
0 days 00:00:10.650000	-6.589589
0 days 00:00:10.660000	-3.695384
0 days 00:00:10.670000	-0.210734
0 days 00:00:10.680000	2.316809
0 days 00:00:10.690000	3.826602
0 days 00:00:10.700000	4.139153
0 days 00:00:10.710000	3.7570349999999997
0 days 00:00:10.720000	3.2824139999999997
0 days 00:00:10.730000	3.005154
0 days 00:00:10.740000	3.046727
0 days 00:00:10.750000	3.3137489999999996
0 days 00:00:10.760000	3.7080269999999995
0 days 00:00:10.770000	4.109464
0 days 00:00:10.780000	4.384462999999999
0 days 00:00:10.790000	4.547014
0 days 00:00:10.800000	4.6269089999999995
0 days 00:00:10.810000	4.6706010000000004
0 days 00:00:10.820000	4.70357
0 days 00:00:10.830000	4.750504
0 days 00:00:10.840000	4.836562000000001
0 days 00:00:10.850000	4.946313
0 days 00:00:10.860000	5.026
0 days 00:00:10.870000	5.027673
0 days 00:00:10.880000	4.962226
0 days 00:00:10.890000	4.871631
0 days 00:00:10.900000	4.774845
0 days 00:00:10.910000	4.6630910000000005
0 days 00:00:10.920000	4.5224150000000005
0 days 00:00:10.930000	4.415554
0 days 00:00:10.940000	4.369143
0 days 00:00:10.950000	4.372041
0 days 00:00:10.960000	4.406058
0 days 00:00:10.970000	4.4681370000000005
0 days 00:00:10.980000	4.520403
0 days 00:00:10.990000	4.475036
0 days 00:00:11	4.262957
0 days 00:00:11.010000	4.079893
0 days 00:00:11.020000	3.8615269999999997
0 days 00:00:11.030000	3.51873
0 days 00:00:11.040000	2.910648
0 days 00:00:11.050000	1.973095
0 days 00:00:11.060000	0.728739
0 days 00:00:11.070000	-0.641101
0 days 00:00:11.080000	-1.757191
0 days 00:00:11.090000	-2.28481
0 days 00:00:11.100000	-2.394886
0 days 00:00:11.110000	-3.497111
0 days 00:00:11.120000	-2.626056
0 days 00:00:11.130000	-3.5876099999999997
0 days 00:00:11.140000	-4.541358
0 days 00:00:11.150000	-3.890014
0 days 00:00:11.160000	-3.37239
0 days 00:00:11.170000	-3.24795
0 days 00:00:11.180000	-2.872605
0 days 00:00:11.190000	-2.639672
0 days 00:00:11.200000	-2.4871689999999997
0 days 00:00:11.210000	-1.833
0 days 00:00:11.220000	-1.095936
0 days 00:00:11.230000	-0.862431
0 days 00:00:11.240000	-0.554022
0 days 00:00:11.250000	-0.209215
0 days 00:00:11.260000	-0.05945
0 days 00:00:11.270000	0.022243000000000002
0 days 00:00:11.280000	0.041411
0 days 00:00:11.290000	0.029658999999999998
0 days 00:00:11.300000	0.073241
0 days 00:00:11.310000	0.053583000000000006
0 days 00:00:11.320000	0.03862
0 days 00:00:11.330000	0.015116999999999998
0 days 00:00:11.340000	-0.016668000000000002
0 days 00:00:11.350000	-0.012804
0 days 00:00:11.360000	-0.005425999999999999
0 days 00:00:11.370000	-0.003954999999999999
0 days 00:00:11.380000	0.026076
0 days 00:00:11.390000	0.056753
0 days 00:00:11.400000	0.07428
0 days 00:00:11.410000	0.07827200000000001
0 days 00:00:11.420000	0.073331
0 days 00:00:11.430000	0.050679
0 days 00:00:11.440000	0.022847
0 days 00:00:11.450000	-0.00896
0 days 00:00:11.460000	-0.024734
0 days 00:00:11.470000	-0.030827999999999998
0 days 00:00:11.480000	-0.030418
0 days 00:00:11.490000	-0.021122
0 days 00:00:11.500000	-0.015802
0 days 00:00:11.510000	-0.009002
0 days 00:00:11.520000	-0.010135
0 days 00:00:11.530000	-0.014979
0 days 00:00:11.540000	-0.012288
0 days 00:00:11.550000	-0.004242
0 days 00:00:11.560000	0.005208
0 days 00:00:11.570000	0.011134999999999999
0 days 00:00:11.580000	0.017766999999999998
0 days 00:00:11.590000	0.006495
0 days 00:00:11.600000	0.005301
0 days 00:00:11.610000	0.001562
0 days 00:00:11.620000	-0.022274000000000002
0 days 00:00:11.630000	-0.04673
0 days 00:00:11.640000	-0.064321
0 days 00:00:11.650000	-0.094702
0 days 00:00:11.660000	-0.129361
0 days 00:00:11.670000	-0.1611
0 days 00:00:11.680000	-0.204337
0 days 00:00:11.690000	-0.26082
0 days 00:00:11.700000	-0.353586
0 days 00:00:11.710000	-0.49863100000000005
0 days 00:00:11.720000	-0.673201
0 days 00:00:11.730000	-0.8563700000000001
0 days 00:00:11.740000	-1.034422
0 days 00:00:11.750000	-1.2476040000000002
0 days 00:00:11.760000	-1.5090219999999999
0 days 00:00:11.770000	-1.8206360000000001
0 days 00:00:11.780000	-2.172654
0 days 00:00:11.790000	-2.611795
0 days 00:00:11.800000	-3.154697
0 days 00:00:11.810000	-3.768139
0 days 00:00:11.820000	-4.525346
0 days 00:00:11.830000	-5.382988
0 days 00:00:11.840000	-6.381115
0 days 00:00:11.850000	-7.406503
0 days 00:00:11.860000	-8.422460000000001
0 days 00:00:11.870000	-9.042799
0 days 00:00:11.880000	-9.107279
0 days 00:00:11.890000	-8.580506
0 days 00:00:11.900000	-8.350702
0 days 00:00:11.910000	-7.733960000000001
0 days 00:00:11.920000	-5.6772540000000005
