# Supplementary material for: A topological data analysis-based method for gait signals with an application to the study of multiple sclerosis
Source: PLoS One. 2022 May 13;17(5):e0268475. doi: 10.1371/journal.pone.0268475 (PMC9106173; doi:10.1371/journal.pone.0268475)
Supplement: S1 Data — (ZIP) [file pone.0268475.s005.zip › PlosOneData/Pathological_subjects/MS_31]

	Gyr_Y
0 days 00:00:14.790000	-1.9930009999999998
0 days 00:00:14.800000	-2.0725569999999998
0 days 00:00:14.810000	-2.2792790000000003
0 days 00:00:14.820000	-2.685685
0 days 00:00:14.830000	-3.2913300000000003
0 days 00:00:14.840000	-4.109179
0 days 00:00:14.850000	-4.887837
0 days 00:00:14.860000	-4.36923
0 days 00:00:14.870000	-6.545596
0 days 00:00:14.880000	-7.108156
0 days 00:00:14.890000	-7.633716000000001
0 days 00:00:14.900000	-7.544578
0 days 00:00:14.910000	-7.3908570000000005
0 days 00:00:14.920000	-7.350561
0 days 00:00:14.930000	-6.950741000000001
0 days 00:00:14.940000	-6.1526440000000004
0 days 00:00:14.950000	-5.081557
0 days 00:00:14.960000	-3.944861
0 days 00:00:14.970000	-3.543575
0 days 00:00:14.980000	-4.789829
0 days 00:00:14.990000	-4.457975
0 days 00:00:15	-0.8672700000000001
0 days 00:00:15.010000	1.2979209999999999
0 days 00:00:15.020000	3.465682
0 days 00:00:15.030000	4.391674
0 days 00:00:15.040000	4.3906410000000005
0 days 00:00:15.050000	4.592829
0 days 00:00:15.060000	5.070454
0 days 00:00:15.070000	5.579405
0 days 00:00:15.080000	6.16591
0 days 00:00:15.090000	6.551552
0 days 00:00:15.100000	6.652400999999999
0 days 00:00:15.110000	6.478435
0 days 00:00:15.120000	6.130333
0 days 00:00:15.130000	5.588375
0 days 00:00:15.140000	5.140739
0 days 00:00:15.150000	4.9078230000000005
0 days 00:00:15.160000	4.962295
0 days 00:00:15.170000	5.160129
0 days 00:00:15.180000	5.396465
0 days 00:00:15.190000	5.511506
0 days 00:00:15.200000	5.456186
0 days 00:00:15.210000	5.296488
0 days 00:00:15.220000	5.100183
0 days 00:00:15.230000	4.911936
0 days 00:00:15.240000	4.784365
0 days 00:00:15.250000	4.678256
0 days 00:00:15.260000	4.60542
0 days 00:00:15.270000	4.594817
0 days 00:00:15.280000	4.585095
0 days 00:00:15.290000	4.414474
0 days 00:00:15.300000	3.9481349999999997
0 days 00:00:15.310000	3.103227
0 days 00:00:15.320000	2.173196
0 days 00:00:15.330000	1.471475
0 days 00:00:15.340000	0.703944
0 days 00:00:15.350000	-0.376363
0 days 00:00:15.360000	-1.047633
0 days 00:00:15.370000	-3.2092110000000003
0 days 00:00:15.380000	-5.989536
0 days 00:00:15.390000	-4.522101999999999
0 days 00:00:15.400000	-0.872951
0 days 00:00:15.410000	-4.820447
0 days 00:00:15.420000	-4.220464
0 days 00:00:15.430000	-4.760018
0 days 00:00:15.440000	-4.584023999999999
0 days 00:00:15.450000	-3.721279
0 days 00:00:15.460000	-2.871692
0 days 00:00:15.470000	-0.751858
0 days 00:00:15.480000	0.257293
0 days 00:00:15.490000	-1.624815
0 days 00:00:15.500000	-1.513485
0 days 00:00:15.510000	-0.083022
0 days 00:00:15.520000	0.244546
0 days 00:00:15.530000	-0.396559
0 days 00:00:15.540000	-0.48106400000000005
0 days 00:00:15.550000	-0.128378
0 days 00:00:15.560000	-0.046002
0 days 00:00:15.570000	-0.143199
0 days 00:00:15.580000	-0.246126
0 days 00:00:15.590000	-0.125809
0 days 00:00:15.600000	-0.147845
0 days 00:00:15.610000	-0.208837
0 days 00:00:15.620000	-0.175554
0 days 00:00:15.630000	-0.153041
0 days 00:00:15.640000	-0.16601300000000002
0 days 00:00:15.650000	-0.14898
0 days 00:00:15.660000	-0.111873
0 days 00:00:15.670000	-0.09504800000000001
0 days 00:00:15.680000	-0.08240900000000001
0 days 00:00:15.690000	-0.059786
0 days 00:00:15.700000	-0.05943
0 days 00:00:15.710000	-0.059001
0 days 00:00:15.720000	-0.068833
0 days 00:00:15.730000	-0.08026
0 days 00:00:15.740000	-0.054821
0 days 00:00:15.750000	-0.099937
0 days 00:00:15.760000	-0.098797
0 days 00:00:15.770000	-0.09325
0 days 00:00:15.780000	-0.11326199999999999
0 days 00:00:15.790000	-0.093438
0 days 00:00:15.800000	-0.099188
0 days 00:00:15.810000	-0.098104
0 days 00:00:15.820000	-0.091735
0 days 00:00:15.830000	-0.116221
0 days 00:00:15.840000	-0.130723
0 days 00:00:15.850000	-0.147596
0 days 00:00:15.860000	-0.17494300000000002
0 days 00:00:15.870000	-0.203646
0 days 00:00:15.880000	-0.244402
0 days 00:00:15.890000	-0.24694499999999997
0 days 00:00:15.900000	-0.26714099999999996
0 days 00:00:15.910000	-0.52222
0 days 00:00:15.920000	-1.04318
0 days 00:00:15.930000	-1.553441
0 days 00:00:15.940000	-1.9311919999999998
0 days 00:00:15.950000	-2.203637
0 days 00:00:15.960000	-2.5413259999999998
0 days 00:00:15.970000	-3.1181360000000002
0 days 00:00:15.980000	-4.009924
0 days 00:00:15.990000	-5.087568
0 days 00:00:16	-5.935064
0 days 00:00:16.010000	-5.325913
0 days 00:00:16.020000	-7.306727
0 days 00:00:16.030000	-7.546766000000001
0 days 00:00:16.040000	-7.530719
0 days 00:00:16.050000	-7.489753
0 days 00:00:16.060000	-7.289025
0 days 00:00:16.070000	-6.8684270000000005
0 days 00:00:16.080000	-6.142633
0 days 00:00:16.090000	-5.222315
0 days 00:00:16.100000	-4.592161
0 days 00:00:16.110000	-4.7116169999999995
0 days 00:00:16.120000	-6.213356
0 days 00:00:16.130000	-4.550196
0 days 00:00:16.140000	0.417254
0 days 00:00:16.150000	2.3834310000000003
0 days 00:00:16.160000	4.5573809999999995
0 days 00:00:16.170000	4.970397
0 days 00:00:16.180000	4.668034
0 days 00:00:16.190000	4.727612000000001
0 days 00:00:16.200000	4.999736
0 days 00:00:16.210000	5.412656
0 days 00:00:16.220000	5.878431
0 days 00:00:16.230000	6.115741000000001
0 days 00:00:16.240000	6.103233
0 days 00:00:16.250000	5.924355
0 days 00:00:16.260000	5.668628
0 days 00:00:16.270000	5.460921
0 days 00:00:16.280000	5.357101
0 days 00:00:16.290000	5.273181
0 days 00:00:16.300000	5.24112
0 days 00:00:16.310000	5.280621
0 days 00:00:16.320000	5.393313
0 days 00:00:16.330000	5.534383
0 days 00:00:16.340000	5.6105849999999995
0 days 00:00:16.350000	5.637574
0 days 00:00:16.360000	5.600891000000001
0 days 00:00:16.370000	5.56452
0 days 00:00:16.380000	5.493167
0 days 00:00:16.390000	5.315112999999999
0 days 00:00:16.400000	4.95958
0 days 00:00:16.410000	4.409629
0 days 00:00:16.420000	3.6714830000000003
0 days 00:00:16.430000	2.825944
0 days 00:00:16.440000	1.907132
0 days 00:00:16.450000	1.297501
0 days 00:00:16.460000	0.973557
0 days 00:00:16.470000	0.299175
0 days 00:00:16.480000	-0.407152
0 days 00:00:16.490000	-0.975543
0 days 00:00:16.500000	-2.385736
0 days 00:00:16.510000	-4.252444000000001
0 days 00:00:16.520000	-5.6415120000000005
0 days 00:00:16.530000	-0.772818
0 days 00:00:16.540000	-3.5755779999999997
0 days 00:00:16.550000	-5.857089
0 days 00:00:16.560000	-6.687711
0 days 00:00:16.570000	-5.985743
0 days 00:00:16.580000	-5.066541
0 days 00:00:16.590000	-0.969736
0 days 00:00:16.600000	0.181009
0 days 00:00:16.610000	-0.253621
0 days 00:00:16.620000	-0.8850180000000001
0 days 00:00:16.630000	-0.110579
0 days 00:00:16.640000	-0.089885
0 days 00:00:16.650000	-0.325285
0 days 00:00:16.660000	-0.1101
0 days 00:00:16.670000	-0.117903
0 days 00:00:16.680000	-0.157106
0 days 00:00:16.690000	-0.166908
0 days 00:00:16.700000	-0.130455
0 days 00:00:16.710000	-0.12418299999999999
0 days 00:00:16.720000	-0.17894100000000002
0 days 00:00:16.730000	-0.14849400000000001
0 days 00:00:16.740000	-0.147296
0 days 00:00:16.750000	-0.177095
0 days 00:00:16.760000	-0.172741
0 days 00:00:16.770000	-0.154521
0 days 00:00:16.780000	-0.163661
0 days 00:00:16.790000	-0.13553199999999999
0 days 00:00:16.800000	-0.12391700000000001
0 days 00:00:16.810000	-0.115574
0 days 00:00:16.820000	-0.10850699999999999
0 days 00:00:16.830000	-0.097012
0 days 00:00:16.840000	-0.097164
0 days 00:00:16.850000	-0.093552
0 days 00:00:16.860000	-0.084101
0 days 00:00:16.870000	-0.067075
0 days 00:00:16.880000	-0.06786299999999999
0 days 00:00:16.890000	-0.053987
0 days 00:00:16.900000	-0.047372000000000004
0 days 00:00:16.910000	-0.038079
0 days 00:00:16.920000	-0.049128
0 days 00:00:16.930000	-0.030087
0 days 00:00:16.940000	-0.044455
0 days 00:00:16.950000	-0.028255000000000002
0 days 00:00:16.960000	-0.029406
0 days 00:00:16.970000	-0.022535
0 days 00:00:16.980000	-0.032222
0 days 00:00:16.990000	-0.042694
0 days 00:00:17	-0.063454
0 days 00:00:17.010000	-0.076057
0 days 00:00:17.020000	-0.207169
0 days 00:00:17.030000	-0.508104
0 days 00:00:17.040000	-0.750336
0 days 00:00:17.050000	-1.016628
0 days 00:00:17.060000	-1.405629
0 days 00:00:17.070000	-1.786301
0 days 00:00:17.080000	-2.011409
0 days 00:00:17.090000	-2.2583509999999998
0 days 00:00:17.100000	-2.629036
0 days 00:00:17.110000	-3.090297
0 days 00:00:17.120000	-3.6513400000000003
0 days 00:00:17.130000	-4.507157
0 days 00:00:17.140000	-5.416207
0 days 00:00:17.150000	-6.011697
0 days 00:00:17.160000	-4.8317879999999995
0 days 00:00:17.170000	-7.086961
0 days 00:00:17.180000	-7.571788000000001
0 days 00:00:17.190000	-7.323678
0 days 00:00:17.200000	-7.153791
0 days 00:00:17.210000	-7.005992
0 days 00:00:17.220000	-6.434183999999999
0 days 00:00:17.230000	-5.437251
0 days 00:00:17.240000	-4.451711
0 days 00:00:17.250000	-3.521379
0 days 00:00:17.260000	-3.3425279999999997
0 days 00:00:17.270000	-4.51656
0 days 00:00:17.280000	-3.763183
0 days 00:00:17.290000	0.611449
0 days 00:00:17.300000	2.605763
0 days 00:00:17.310000	4.5235129999999995
0 days 00:00:17.320000	4.787179
0 days 00:00:17.330000	4.3685
0 days 00:00:17.340000	4.484047
0 days 00:00:17.350000	4.892925
0 days 00:00:17.360000	5.365639
0 days 00:00:17.370000	5.9370400000000005
0 days 00:00:17.380000	6.2604940000000004
0 days 00:00:17.390000	6.267138
0 days 00:00:17.400000	6.1180129999999995
0 days 00:00:17.410000	5.854837
0 days 00:00:17.420000	5.5280190000000005
0 days 00:00:17.430000	5.222576999999999
0 days 00:00:17.440000	5.0311010000000005
0 days 00:00:17.450000	5.019342
0 days 00:00:17.460000	5.1462959999999995
0 days 00:00:17.470000	5.271959
0 days 00:00:17.480000	5.342691
0 days 00:00:17.490000	5.29817
0 days 00:00:17.500000	5.17709
0 days 00:00:17.510000	5.025523000000001
0 days 00:00:17.520000	4.887696
0 days 00:00:17.530000	4.802704
0 days 00:00:17.540000	4.727924
0 days 00:00:17.550000	4.56879
0 days 00:00:17.560000	4.172105
0 days 00:00:17.570000	3.52034
0 days 00:00:17.580000	2.119896
0 days 00:00:17.590000	0.039579
0 days 00:00:17.600000	0.389121
0 days 00:00:17.610000	-1.2438129999999998
0 days 00:00:17.620000	-1.705409
0 days 00:00:17.630000	-5.212864
0 days 00:00:17.640000	-4.987343
0 days 00:00:17.650000	-5.268711
0 days 00:00:17.660000	-2.871968
0 days 00:00:17.670000	-3.998782
0 days 00:00:17.680000	-1.917446
0 days 00:00:17.690000	-0.219746
0 days 00:00:17.700000	0.421469
0 days 00:00:17.710000	-1.569916
0 days 00:00:17.720000	-1.119404
0 days 00:00:17.730000	-0.212171
0 days 00:00:17.740000	0.140215
0 days 00:00:17.750000	-0.176695
0 days 00:00:17.760000	-0.5489890000000001
0 days 00:00:17.770000	-0.524275
0 days 00:00:17.780000	-0.21979200000000002
0 days 00:00:17.790000	-0.074904
0 days 00:00:17.800000	-0.264164
0 days 00:00:17.810000	-0.360489
0 days 00:00:17.820000	-0.177884
0 days 00:00:17.830000	-0.035251
0 days 00:00:17.840000	-0.075974
0 days 00:00:17.850000	-0.21236799999999997
0 days 00:00:17.860000	-0.196664
0 days 00:00:17.870000	-0.102153
0 days 00:00:17.880000	-0.12283
0 days 00:00:17.890000	-0.20779699999999998
0 days 00:00:17.900000	-0.21913600000000003
0 days 00:00:17.910000	-0.170846
0 days 00:00:17.920000	-0.18126099999999998
0 days 00:00:17.930000	-0.217599
0 days 00:00:17.940000	-0.235375
0 days 00:00:17.950000	-0.223953
0 days 00:00:17.960000	-0.195989
0 days 00:00:17.970000	-0.197015
0 days 00:00:17.980000	-0.213957
0 days 00:00:17.990000	-0.199508
0 days 00:00:18	-0.185721
0 days 00:00:18.010000	-0.21064899999999998
0 days 00:00:18.020000	-0.177771
0 days 00:00:18.030000	-0.074869
0 days 00:00:18.040000	-0.033175
0 days 00:00:18.050000	0.029514999999999996
0 days 00:00:18.060000	0.051557000000000006
0 days 00:00:18.070000	0.047185000000000005
0 days 00:00:18.080000	0.034575999999999996
0 days 00:00:18.090000	0.004141
0 days 00:00:18.100000	-0.044791000000000004
0 days 00:00:18.110000	-0.0836
0 days 00:00:18.120000	-0.140389
0 days 00:00:18.130000	-0.18715
0 days 00:00:18.140000	-0.21935100000000002
0 days 00:00:18.150000	-0.249297
0 days 00:00:18.160000	-0.265744
0 days 00:00:18.170000	-0.4698
0 days 00:00:18.180000	-0.697786
0 days 00:00:18.190000	-0.8621489999999999
0 days 00:00:18.200000	-1.3442450000000001
0 days 00:00:18.210000	-1.7391159999999999
0 days 00:00:18.220000	-2.092545
0 days 00:00:18.230000	-2.300425
0 days 00:00:18.240000	-2.650014
0 days 00:00:18.250000	-3.305846
0 days 00:00:18.260000	-4.1537489999999995
0 days 00:00:18.270000	-4.835211
0 days 00:00:18.280000	-3.7685150000000003
0 days 00:00:18.290000	-6.277863
0 days 00:00:18.300000	-6.828150999999999
0 days 00:00:18.310000	-7.197937
0 days 00:00:18.320000	-7.1094990000000005
0 days 00:00:18.330000	-7.040657
0 days 00:00:18.340000	-6.945053999999999
0 days 00:00:18.350000	-6.612450999999999
0 days 00:00:18.360000	-5.859193
0 days 00:00:18.370000	-4.902858999999999
0 days 00:00:18.380000	-3.9792120000000004
0 days 00:00:18.390000	-3.589801
0 days 00:00:18.400000	-4.124118
0 days 00:00:18.410000	-4.778
0 days 00:00:18.420000	-1.996731
0 days 00:00:18.430000	1.219133
0 days 00:00:18.440000	3.2929459999999997
0 days 00:00:18.450000	4.634172
0 days 00:00:18.460000	4.686564
0 days 00:00:18.470000	4.604198
0 days 00:00:18.480000	4.795159
0 days 00:00:18.490000	4.982347
0 days 00:00:18.500000	5.407209
0 days 00:00:18.510000	5.755506
0 days 00:00:18.520000	5.932601999999999
0 days 00:00:18.530000	5.939895
0 days 00:00:18.540000	5.792617
0 days 00:00:18.550000	5.600812
0 days 00:00:18.560000	5.465765
0 days 00:00:18.570000	5.413153
0 days 00:00:18.580000	5.36857
0 days 00:00:18.590000	5.319449
0 days 00:00:18.600000	5.241574
0 days 00:00:18.610000	5.15431
0 days 00:00:18.620000	5.057654
0 days 00:00:18.630000	4.975276999999999
0 days 00:00:18.640000	4.89546
0 days 00:00:18.650000	4.784383999999999
0 days 00:00:18.660000	4.615585
0 days 00:00:18.670000	4.378403
0 days 00:00:18.680000	4.036576999999999
0 days 00:00:18.690000	3.579163
0 days 00:00:18.700000	3.100779
0 days 00:00:18.710000	2.685539
0 days 00:00:18.720000	2.350731
0 days 00:00:18.730000	2.056973
0 days 00:00:18.740000	1.881001
0 days 00:00:18.750000	1.8255099999999997
0 days 00:00:18.760000	1.77547
0 days 00:00:18.770000	1.6875740000000001
0 days 00:00:18.780000	1.534167
0 days 00:00:18.790000	1.2877319999999999
0 days 00:00:18.800000	0.8478209999999999
0 days 00:00:18.810000	0.213513
0 days 00:00:18.820000	-0.5155810000000001
0 days 00:00:18.830000	-1.20741
0 days 00:00:18.840000	-1.8308740000000001
0 days 00:00:18.850000	-2.3195069999999998
0 days 00:00:18.860000	-2.571201
0 days 00:00:18.870000	-2.551936
0 days 00:00:18.880000	-2.5020279999999997
0 days 00:00:18.890000	-3.8357449999999997
0 days 00:00:18.900000	0.451871
0 days 00:00:18.910000	-1.918577
0 days 00:00:18.920000	-1.5696620000000001
0 days 00:00:18.930000	-2.991086
0 days 00:00:18.940000	-2.982004
0 days 00:00:18.950000	-2.7498099999999996
0 days 00:00:18.960000	-2.558573
0 days 00:00:18.970000	-3.2139729999999997
0 days 00:00:18.980000	-1.6581970000000001
0 days 00:00:18.990000	-0.22558899999999998
0 days 00:00:19	-0.725934
0 days 00:00:19.010000	-0.596159
0 days 00:00:19.020000	-0.23758
0 days 00:00:19.030000	-0.079762
0 days 00:00:19.040000	-0.23343899999999998
0 days 00:00:19.050000	-0.081328
0 days 00:00:19.060000	-0.050793
0 days 00:00:19.070000	-0.090876
0 days 00:00:19.080000	-0.077806
0 days 00:00:19.090000	-0.037757
