# Supplementary material for: A topological data analysis-based method for gait signals with an application to the study of multiple sclerosis
Source: PLoS One. 2022 May 13;17(5):e0268475. doi: 10.1371/journal.pone.0268475 (PMC9106173; doi:10.1371/journal.pone.0268475)
Supplement: S1 Data — (ZIP) [file pone.0268475.s005.zip › PlosOneData/Pathological_subjects/MS_290]

	Gyr_Y
0 days 00:00:07.880000	-3.320368
0 days 00:00:07.890000	-3.9357349999999998
0 days 00:00:07.900000	-4.353199
0 days 00:00:07.910000	-4.871976999999999
0 days 00:00:07.920000	-4.195189
0 days 00:00:07.930000	-3.637692
0 days 00:00:07.940000	-3.5152
0 days 00:00:07.950000	-3.184289
0 days 00:00:07.960000	-2.729286
0 days 00:00:07.970000	-2.253427
0 days 00:00:07.980000	-1.775491
0 days 00:00:07.990000	-1.498262
0 days 00:00:08	-1.5474510000000001
0 days 00:00:08.010000	-1.3752659999999999
0 days 00:00:08.020000	-0.920199
0 days 00:00:08.030000	-0.5845560000000001
0 days 00:00:08.040000	-0.44732299999999997
0 days 00:00:08.050000	-0.355446
0 days 00:00:08.060000	-0.22767600000000002
0 days 00:00:08.070000	-0.15829200000000002
0 days 00:00:08.080000	-0.118523
0 days 00:00:08.090000	-0.07576000000000001
0 days 00:00:08.100000	-0.050044
0 days 00:00:08.110000	-0.037695
0 days 00:00:08.120000	-0.033961
0 days 00:00:08.130000	-0.033168
0 days 00:00:08.140000	-0.041281
0 days 00:00:08.150000	-0.035798
0 days 00:00:08.160000	-0.03785
0 days 00:00:08.170000	-0.040437
0 days 00:00:08.180000	-0.035095
0 days 00:00:08.190000	-0.043056
0 days 00:00:08.200000	-0.041867
0 days 00:00:08.210000	-0.049512
0 days 00:00:08.220000	-0.060623
0 days 00:00:08.230000	-0.05741
0 days 00:00:08.240000	-0.060627999999999994
0 days 00:00:08.250000	-0.07122
0 days 00:00:08.260000	-0.074451
0 days 00:00:08.270000	-0.078809
0 days 00:00:08.280000	-0.079471
0 days 00:00:08.290000	-0.098299
0 days 00:00:08.300000	-0.105155
0 days 00:00:08.310000	-0.23892600000000003
0 days 00:00:08.320000	-0.05085
0 days 00:00:08.330000	-0.0030960000000000002
0 days 00:00:08.340000	-0.051802999999999995
0 days 00:00:08.350000	-0.051147000000000005
0 days 00:00:08.360000	-0.047932999999999996
0 days 00:00:08.370000	-0.046242
0 days 00:00:08.380000	-0.052397000000000006
0 days 00:00:08.390000	-0.0783
0 days 00:00:08.400000	-0.128052
0 days 00:00:08.410000	-0.17741800000000002
0 days 00:00:08.420000	-0.21325300000000003
0 days 00:00:08.430000	-0.24061300000000002
0 days 00:00:08.440000	-0.288167
0 days 00:00:08.450000	-0.395856
0 days 00:00:08.460000	-0.548141
0 days 00:00:08.470000	-0.7653770000000001
0 days 00:00:08.480000	-0.9670049999999999
0 days 00:00:08.490000	-1.16864
0 days 00:00:08.500000	-1.3821430000000001
0 days 00:00:08.510000	-1.6128879999999999
0 days 00:00:08.520000	-1.8744459999999998
0 days 00:00:08.530000	-2.176152
0 days 00:00:08.540000	-2.5451080000000004
0 days 00:00:08.550000	-2.950254
0 days 00:00:08.560000	-3.4149019999999997
0 days 00:00:08.570000	-3.921661
0 days 00:00:08.580000	-4.509366
0 days 00:00:08.590000	-5.159008999999999
0 days 00:00:08.600000	-5.827164
0 days 00:00:08.610000	-6.614763000000001
0 days 00:00:08.620000	-7.410889999999999
0 days 00:00:08.630000	-8.151945
0 days 00:00:08.640000	-8.290803
0 days 00:00:08.650000	-7.835153
0 days 00:00:08.660000	-7.710185000000001
0 days 00:00:08.670000	-8.018261
0 days 00:00:08.680000	-7.696683
0 days 00:00:08.690000	-6.770287
0 days 00:00:08.700000	-4.4383349999999995
0 days 00:00:08.710000	-1.487234
0 days 00:00:08.720000	0.726028
0 days 00:00:08.730000	1.957538
0 days 00:00:08.740000	2.4536740000000004
0 days 00:00:08.750000	2.7196740000000004
0 days 00:00:08.760000	2.881976
0 days 00:00:08.770000	3.092779
0 days 00:00:08.780000	3.4077379999999997
0 days 00:00:08.790000	3.8130059999999997
0 days 00:00:08.800000	4.2351220000000005
0 days 00:00:08.810000	4.606363
0 days 00:00:08.820000	4.85953
0 days 00:00:08.830000	5.012137
0 days 00:00:08.840000	5.102695
0 days 00:00:08.850000	5.165118
0 days 00:00:08.860000	5.21582
0 days 00:00:08.870000	5.268612999999999
0 days 00:00:08.880000	5.338849
0 days 00:00:08.890000	5.417337
0 days 00:00:08.900000	5.4970300000000005
0 days 00:00:08.910000	5.570606
0 days 00:00:08.920000	5.596202
0 days 00:00:08.930000	5.564425
0 days 00:00:08.940000	5.485087
0 days 00:00:08.950000	5.408054
0 days 00:00:08.960000	5.375396
0 days 00:00:08.970000	5.39155
0 days 00:00:08.980000	5.373256
0 days 00:00:08.990000	4.988879
0 days 00:00:09	4.649987
0 days 00:00:09.010000	4.715475
0 days 00:00:09.020000	4.732533999999999
0 days 00:00:09.030000	4.469467
0 days 00:00:09.040000	3.88311
0 days 00:00:09.050000	3.0939259999999997
0 days 00:00:09.060000	2.204342
0 days 00:00:09.070000	1.234618
0 days 00:00:09.080000	0.20885700000000001
0 days 00:00:09.090000	-0.807944
0 days 00:00:09.100000	-4.429018
0 days 00:00:09.110000	-6.184079
0 days 00:00:09.120000	-5.84311
0 days 00:00:09.130000	-4.650176999999999
0 days 00:00:09.140000	-5.0188239999999995
0 days 00:00:09.150000	-4.691172
0 days 00:00:09.160000	-3.761574
0 days 00:00:09.170000	-2.743697
0 days 00:00:09.180000	-1.8080610000000001
0 days 00:00:09.190000	-1.1583
0 days 00:00:09.200000	-1.106203
0 days 00:00:09.210000	-0.992101
0 days 00:00:09.220000	-0.75388
0 days 00:00:09.230000	-0.450485
0 days 00:00:09.240000	-0.285202
0 days 00:00:09.250000	-0.194672
0 days 00:00:09.260000	-0.146162
0 days 00:00:09.270000	-0.144004
0 days 00:00:09.280000	-0.11575799999999999
0 days 00:00:09.290000	-0.101375
0 days 00:00:09.300000	-0.099399
0 days 00:00:09.310000	-0.102104
0 days 00:00:09.320000	-0.09511599999999999
0 days 00:00:09.330000	-0.103506
0 days 00:00:09.340000	-0.11575999999999999
0 days 00:00:09.350000	-0.119528
0 days 00:00:09.360000	-0.112579
0 days 00:00:09.370000	-0.085883
0 days 00:00:09.380000	-0.0655
0 days 00:00:09.390000	-0.067762
0 days 00:00:09.400000	-0.075137
0 days 00:00:09.410000	-0.09250599999999999
0 days 00:00:09.420000	-0.08401
0 days 00:00:09.430000	-0.081843
0 days 00:00:09.440000	-0.077289
0 days 00:00:09.450000	-0.070866
0 days 00:00:09.460000	-0.067344
0 days 00:00:09.470000	-0.055827
0 days 00:00:09.480000	-0.053123000000000004
0 days 00:00:09.490000	-0.086039
0 days 00:00:09.500000	-0.063355
0 days 00:00:09.510000	-0.028170999999999998
0 days 00:00:09.520000	-0.043469
0 days 00:00:09.530000	-0.06059
0 days 00:00:09.540000	-0.080435
0 days 00:00:09.550000	-0.092809
0 days 00:00:09.560000	-0.10468699999999999
0 days 00:00:09.570000	-0.11528599999999999
0 days 00:00:09.580000	-0.162904
0 days 00:00:09.590000	-0.208601
0 days 00:00:09.600000	-0.263529
0 days 00:00:09.610000	-0.341831
0 days 00:00:09.620000	-0.466058
0 days 00:00:09.630000	-0.596882
0 days 00:00:09.640000	-0.771288
0 days 00:00:09.650000	-0.9625549999999999
0 days 00:00:09.660000	-1.161167
0 days 00:00:09.670000	-1.36315
0 days 00:00:09.680000	-1.5573489999999999
0 days 00:00:09.690000	-1.7727119999999998
0 days 00:00:09.700000	-2.014181
0 days 00:00:09.710000	-2.30404
0 days 00:00:09.720000	-2.688193
0 days 00:00:09.730000	-3.127954
0 days 00:00:09.740000	-3.6132660000000003
0 days 00:00:09.750000	-4.138607
0 days 00:00:09.760000	-4.747266000000001
0 days 00:00:09.770000	-5.369244
0 days 00:00:09.780000	-6.067732
0 days 00:00:09.790000	-6.8324300000000004
0 days 00:00:09.800000	-7.727583999999999
0 days 00:00:09.810000	-8.416891
0 days 00:00:09.820000	-8.413721
0 days 00:00:09.830000	-8.423664
0 days 00:00:09.840000	-8.580413
0 days 00:00:09.850000	-8.276873
0 days 00:00:09.860000	-7.452835
0 days 00:00:09.870000	-5.2217400000000005
0 days 00:00:09.880000	-2.035284
0 days 00:00:09.890000	0.33384899999999995
0 days 00:00:09.900000	1.666725
0 days 00:00:09.910000	2.242816
0 days 00:00:09.920000	2.507695
0 days 00:00:09.930000	2.734994
0 days 00:00:09.940000	3.0137110000000003
0 days 00:00:09.950000	3.3705199999999995
0 days 00:00:09.960000	3.7834449999999995
0 days 00:00:09.970000	4.175224
0 days 00:00:09.980000	4.497832
0 days 00:00:09.990000	4.739446
0 days 00:00:10	4.93893
0 days 00:00:10.010000	5.103462
0 days 00:00:10.020000	5.239076
0 days 00:00:10.030000	5.353234
0 days 00:00:10.040000	5.448506
0 days 00:00:10.050000	5.536766
0 days 00:00:10.060000	5.693332
0 days 00:00:10.070000	5.837654
0 days 00:00:10.080000	5.956472
0 days 00:00:10.090000	6.018015
0 days 00:00:10.100000	6.00023
0 days 00:00:10.110000	5.883144000000001
0 days 00:00:10.120000	5.721253
0 days 00:00:10.130000	5.624744000000001
0 days 00:00:10.140000	5.682367
0 days 00:00:10.150000	5.82678
0 days 00:00:10.160000	5.959118
0 days 00:00:10.170000	5.973078
0 days 00:00:10.180000	5.910383
0 days 00:00:10.190000	5.8451949999999995
0 days 00:00:10.200000	5.724463
0 days 00:00:10.210000	5.504988
0 days 00:00:10.220000	5.126565
0 days 00:00:10.230000	4.5305290000000005
0 days 00:00:10.240000	3.747203
0 days 00:00:10.250000	2.854963
0 days 00:00:10.260000	1.758514
0 days 00:00:10.270000	0.395906
0 days 00:00:10.280000	-0.92714
0 days 00:00:10.290000	-1.84625
0 days 00:00:10.300000	-2.273848
0 days 00:00:10.310000	-4.420605999999999
0 days 00:00:10.320000	-5.047013
0 days 00:00:10.330000	-6.315613
0 days 00:00:10.340000	-5.951792
0 days 00:00:10.350000	-5.142454
0 days 00:00:10.360000	-4.853516
0 days 00:00:10.370000	-4.495209
0 days 00:00:10.380000	-3.71866
0 days 00:00:10.390000	-3.0662849999999997
0 days 00:00:10.400000	-1.7423080000000002
0 days 00:00:10.410000	-1.349093
0 days 00:00:10.420000	-1.045707
0 days 00:00:10.430000	-0.908019
0 days 00:00:10.440000	-0.573272
0 days 00:00:10.450000	-0.321416
0 days 00:00:10.460000	-0.186021
0 days 00:00:10.470000	-0.11709800000000001
0 days 00:00:10.480000	-0.096228
0 days 00:00:10.490000	-0.071864
0 days 00:00:10.500000	-0.059269
0 days 00:00:10.510000	-0.041434
0 days 00:00:10.520000	-0.047589
0 days 00:00:10.530000	-0.054780999999999996
0 days 00:00:10.540000	-0.055646
0 days 00:00:10.550000	-0.060512
0 days 00:00:10.560000	-0.057974
0 days 00:00:10.570000	-0.052136
0 days 00:00:10.580000	-0.042071
0 days 00:00:10.590000	-0.024413
0 days 00:00:10.600000	0.000797
0 days 00:00:10.610000	0.008144
0 days 00:00:10.620000	0.011775
0 days 00:00:10.630000	0.018502
0 days 00:00:10.640000	0.021715
0 days 00:00:10.650000	0.028455
0 days 00:00:10.660000	0.013935
0 days 00:00:10.670000	0.009698
0 days 00:00:10.680000	-0.026722000000000003
0 days 00:00:10.690000	-0.002269
0 days 00:00:10.700000	-0.13617100000000001
0 days 00:00:10.710000	-0.041752
0 days 00:00:10.720000	-0.015797
0 days 00:00:10.730000	-0.047484
0 days 00:00:10.740000	-0.058489
0 days 00:00:10.750000	-0.081137
0 days 00:00:10.760000	-0.10653199999999999
0 days 00:00:10.770000	-0.125056
0 days 00:00:10.780000	-0.164185
0 days 00:00:10.790000	-0.21443
0 days 00:00:10.800000	-0.24093699999999998
0 days 00:00:10.810000	-0.27981
0 days 00:00:10.820000	-0.33822199999999997
0 days 00:00:10.830000	-0.446143
0 days 00:00:10.840000	-0.632063
0 days 00:00:10.850000	-0.787496
0 days 00:00:10.860000	-0.922508
0 days 00:00:10.870000	-1.083071
0 days 00:00:10.880000	-1.2694590000000001
0 days 00:00:10.890000	-1.483743
0 days 00:00:10.900000	-1.725409
0 days 00:00:10.910000	-1.9912450000000002
0 days 00:00:10.920000	-2.296755
0 days 00:00:10.930000	-2.6982459999999997
0 days 00:00:10.940000	-3.197884
0 days 00:00:10.950000	-3.7485440000000003
0 days 00:00:10.960000	-4.345867
0 days 00:00:10.970000	-4.949495
0 days 00:00:10.980000	-5.621019
0 days 00:00:10.990000	-6.454772
0 days 00:00:11	-7.3621929999999995
0 days 00:00:11.010000	-8.218869
0 days 00:00:11.020000	-8.672832000000001
0 days 00:00:11.030000	-8.402453
0 days 00:00:11.040000	-8.444447
0 days 00:00:11.050000	-8.632014999999999
0 days 00:00:11.060000	-8.21395
0 days 00:00:11.070000	-7.012097
0 days 00:00:11.080000	-4.548997
0 days 00:00:11.090000	-1.917038
0 days 00:00:11.100000	0.040119999999999996
