# Supplementary material for: A topological data analysis-based method for gait signals with an application to the study of multiple sclerosis
Source: PLoS One. 2022 May 13;17(5):e0268475. doi: 10.1371/journal.pone.0268475 (PMC9106173; doi:10.1371/journal.pone.0268475)
Supplement: S1 Data — (ZIP) [file pone.0268475.s005.zip › PlosOneData/Pathological_subjects/MS_36]

	Gyr_Y
0 days 00:00:34.420000	-1.8439560000000002
0 days 00:00:34.430000	-1.921387
0 days 00:00:34.440000	-2.1176049999999997
0 days 00:00:34.450000	-2.377041
0 days 00:00:34.460000	-2.1316200000000003
0 days 00:00:34.470000	-1.406056
0 days 00:00:34.480000	-0.8223450000000001
0 days 00:00:34.490000	-0.659934
0 days 00:00:34.500000	-0.598061
0 days 00:00:34.510000	-0.591129
0 days 00:00:34.520000	-0.573142
0 days 00:00:34.530000	-0.516234
0 days 00:00:34.540000	-0.45229600000000003
0 days 00:00:34.550000	-0.390543
0 days 00:00:34.560000	-0.30295
0 days 00:00:34.570000	-0.26462199999999997
0 days 00:00:34.580000	-0.22923600000000002
0 days 00:00:34.590000	-0.21747600000000003
0 days 00:00:34.600000	-0.203753
0 days 00:00:34.610000	-0.173648
0 days 00:00:34.620000	-0.13579000000000002
0 days 00:00:34.630000	-0.106144
0 days 00:00:34.640000	-0.097061
0 days 00:00:34.650000	-0.086283
0 days 00:00:34.660000	-0.06879600000000001
0 days 00:00:34.670000	-0.067922
0 days 00:00:34.680000	-0.059694000000000004
0 days 00:00:34.690000	-0.052513
0 days 00:00:34.700000	-0.05247
0 days 00:00:34.710000	-0.050828
0 days 00:00:34.720000	-0.043692
0 days 00:00:34.730000	-0.035995
0 days 00:00:34.740000	-0.032513
0 days 00:00:34.750000	-0.029818
0 days 00:00:34.760000	-0.031882
0 days 00:00:34.770000	-0.040184
0 days 00:00:34.780000	-0.045174
0 days 00:00:34.790000	-0.050172
0 days 00:00:34.800000	-0.056638
0 days 00:00:34.810000	-0.06564099999999999
0 days 00:00:34.820000	-0.06841599999999999
0 days 00:00:34.830000	-0.074077
0 days 00:00:34.840000	-0.079943
0 days 00:00:34.850000	-0.094606
0 days 00:00:34.860000	-0.10325899999999999
0 days 00:00:34.870000	-0.12135699999999999
0 days 00:00:34.880000	-0.13678800000000002
0 days 00:00:34.890000	-0.149318
0 days 00:00:34.900000	-0.167265
0 days 00:00:34.910000	-0.179181
0 days 00:00:34.920000	-0.192605
0 days 00:00:34.930000	-0.21239899999999998
0 days 00:00:34.940000	-0.237171
0 days 00:00:34.950000	-0.261917
0 days 00:00:34.960000	-0.29389299999999996
0 days 00:00:34.970000	-0.33165500000000003
0 days 00:00:34.980000	-0.377862
0 days 00:00:34.990000	-0.42555699999999996
0 days 00:00:35	-0.465293
0 days 00:00:35.010000	-0.508677
0 days 00:00:35.020000	-0.539814
0 days 00:00:35.030000	-0.5660189999999999
0 days 00:00:35.040000	-0.579616
0 days 00:00:35.050000	-0.606753
0 days 00:00:35.060000	-0.63189
0 days 00:00:35.070000	-0.645512
0 days 00:00:35.080000	-0.667144
0 days 00:00:35.090000	-0.687098
0 days 00:00:35.100000	-0.6977909999999999
0 days 00:00:35.110000	-0.701626
0 days 00:00:35.120000	-0.695445
0 days 00:00:35.130000	-0.683596
0 days 00:00:35.140000	-0.674452
0 days 00:00:35.150000	-0.655505
0 days 00:00:35.160000	-0.6361399999999999
0 days 00:00:35.170000	-0.614504
0 days 00:00:35.180000	-0.592903
0 days 00:00:35.190000	-0.5707399999999999
0 days 00:00:35.200000	-0.546978
0 days 00:00:35.210000	-0.514008
0 days 00:00:35.220000	-0.484095
0 days 00:00:35.230000	-0.446438
0 days 00:00:35.240000	-0.41207200000000005
0 days 00:00:35.250000	-0.36288200000000004
0 days 00:00:35.260000	-0.303833
0 days 00:00:35.270000	-0.243601
0 days 00:00:35.280000	-0.184981
0 days 00:00:35.290000	-0.130071
0 days 00:00:35.300000	-0.073297
0 days 00:00:35.310000	-0.001348
0 days 00:00:35.320000	0.05117
0 days 00:00:35.330000	0.11028099999999999
0 days 00:00:35.340000	0.154194
0 days 00:00:35.350000	0.18119100000000002
0 days 00:00:35.360000	0.203626
0 days 00:00:35.370000	0.226287
0 days 00:00:35.380000	0.235105
0 days 00:00:35.390000	0.245691
0 days 00:00:35.400000	0.248246
0 days 00:00:35.410000	0.244592
0 days 00:00:35.420000	0.228436
0 days 00:00:35.430000	0.21149099999999998
0 days 00:00:35.440000	0.191458
0 days 00:00:35.450000	0.18220799999999998
0 days 00:00:35.460000	0.165392
0 days 00:00:35.470000	0.155254
0 days 00:00:35.480000	0.146274
0 days 00:00:35.490000	0.131575
0 days 00:00:35.500000	0.11026099999999998
0 days 00:00:35.510000	0.084064
0 days 00:00:35.520000	0.043226
0 days 00:00:35.530000	-0.013234000000000001
0 days 00:00:35.540000	-0.071734
0 days 00:00:35.550000	-0.116309
0 days 00:00:35.560000	-0.154621
0 days 00:00:35.570000	-0.189406
0 days 00:00:35.580000	-0.218577
0 days 00:00:35.590000	-0.236592
0 days 00:00:35.600000	-0.24846500000000002
0 days 00:00:35.610000	-0.260882
0 days 00:00:35.620000	-0.268246
0 days 00:00:35.630000	-0.275975
0 days 00:00:35.640000	-0.286538
0 days 00:00:35.650000	-0.297661
0 days 00:00:35.660000	-0.31083099999999997
0 days 00:00:35.670000	-0.33369299999999996
0 days 00:00:35.680000	-0.35384099999999996
0 days 00:00:35.690000	-0.38263800000000003
0 days 00:00:35.700000	-0.405831
0 days 00:00:35.710000	-0.44088599999999994
0 days 00:00:35.720000	-0.475029
0 days 00:00:35.730000	-0.524075
0 days 00:00:35.740000	-0.585437
0 days 00:00:35.750000	-0.6589229999999999
0 days 00:00:35.760000	-0.73063
0 days 00:00:35.770000	-0.817365
0 days 00:00:35.780000	-0.896007
0 days 00:00:35.790000	-0.9799610000000001
0 days 00:00:35.800000	-1.0609790000000001
0 days 00:00:35.810000	-1.138615
0 days 00:00:35.820000	-1.213154
0 days 00:00:35.830000	-1.269296
0 days 00:00:35.840000	-1.300152
0 days 00:00:35.850000	-1.31606
0 days 00:00:35.860000	-1.286407
0 days 00:00:35.870000	-1.22184
0 days 00:00:35.880000	-1.13014
0 days 00:00:35.890000	-1.03005
0 days 00:00:35.900000	-0.928557
0 days 00:00:35.910000	-0.824475
0 days 00:00:35.920000	-0.70209
0 days 00:00:35.930000	-0.516454
0 days 00:00:35.940000	-0.11821500000000001
0 days 00:00:35.950000	0.39523
0 days 00:00:35.960000	0.843823
0 days 00:00:35.970000	1.2536399999999999
0 days 00:00:35.980000	1.640166
0 days 00:00:35.990000	1.950855
0 days 00:00:36	2.162629
0 days 00:00:36.010000	2.259935
0 days 00:00:36.020000	2.290021
0 days 00:00:36.030000	2.2260400000000002
0 days 00:00:36.040000	2.054218
0 days 00:00:36.050000	1.826816
0 days 00:00:36.060000	1.546137
0 days 00:00:36.070000	1.333585
0 days 00:00:36.080000	1.126348
0 days 00:00:36.090000	0.947966
0 days 00:00:36.100000	0.804416
0 days 00:00:36.110000	0.758126
0 days 00:00:36.120000	0.678983
0 days 00:00:36.130000	0.62065
0 days 00:00:36.140000	0.617861
0 days 00:00:36.150000	0.684656
0 days 00:00:36.160000	0.774472
0 days 00:00:36.170000	0.8757719999999999
0 days 00:00:36.180000	1.001837
0 days 00:00:36.190000	1.1511129999999998
0 days 00:00:36.200000	1.3013629999999998
0 days 00:00:36.210000	1.438032
0 days 00:00:36.220000	1.505616
0 days 00:00:36.230000	1.523249
0 days 00:00:36.240000	1.5331190000000001
0 days 00:00:36.250000	1.504109
0 days 00:00:36.260000	1.477001
0 days 00:00:36.270000	1.3947100000000001
0 days 00:00:36.280000	1.2915940000000001
0 days 00:00:36.290000	1.160037
0 days 00:00:36.300000	1.005347
0 days 00:00:36.310000	0.859851
0 days 00:00:36.320000	0.729179
0 days 00:00:36.330000	0.5960529999999999
0 days 00:00:36.340000	0.44420699999999996
0 days 00:00:36.350000	0.34828899999999996
0 days 00:00:36.360000	0.29887600000000003
0 days 00:00:36.370000	0.29088
0 days 00:00:36.380000	0.360319
0 days 00:00:36.390000	0.525146
0 days 00:00:36.400000	0.7718149999999999
0 days 00:00:36.410000	1.0292290000000002
0 days 00:00:36.420000	1.226961
0 days 00:00:36.430000	1.333368
0 days 00:00:36.440000	1.332039
0 days 00:00:36.450000	1.2823120000000001
0 days 00:00:36.460000	1.200648
0 days 00:00:36.470000	1.077466
0 days 00:00:36.480000	0.912219
0 days 00:00:36.490000	0.692364
0 days 00:00:36.500000	0.33818899999999996
0 days 00:00:36.510000	-0.102161
0 days 00:00:36.520000	-1.248418
0 days 00:00:36.530000	-2.054636
0 days 00:00:36.540000	-1.438398
0 days 00:00:36.550000	-0.733534
0 days 00:00:36.560000	-1.133972
0 days 00:00:36.570000	-1.253161
0 days 00:00:36.580000	-0.784557
0 days 00:00:36.590000	-0.545373
0 days 00:00:36.600000	-0.51408
0 days 00:00:36.610000	-0.5294800000000001
0 days 00:00:36.620000	-0.525837
0 days 00:00:36.630000	-0.481284
0 days 00:00:36.640000	-0.46007600000000004
0 days 00:00:36.650000	-0.48490600000000006
0 days 00:00:36.660000	-0.522472
0 days 00:00:36.670000	-0.554599
0 days 00:00:36.680000	-0.595959
0 days 00:00:36.690000	-0.619373
0 days 00:00:36.700000	-0.582717
0 days 00:00:36.710000	-0.518273
0 days 00:00:36.720000	-0.4266
0 days 00:00:36.730000	-0.374027
0 days 00:00:36.740000	-0.31290100000000004
0 days 00:00:36.750000	-0.27720700000000004
0 days 00:00:36.760000	-0.258023
0 days 00:00:36.770000	-0.232765
0 days 00:00:36.780000	-0.205211
0 days 00:00:36.790000	-0.182604
0 days 00:00:36.800000	-0.163011
0 days 00:00:36.810000	-0.13958299999999998
0 days 00:00:36.820000	-0.129178
0 days 00:00:36.830000	-0.11916099999999999
0 days 00:00:36.840000	-0.107446
0 days 00:00:36.850000	-0.096352
0 days 00:00:36.860000	-0.09023400000000001
0 days 00:00:36.870000	-0.092686
0 days 00:00:36.880000	-0.091524
0 days 00:00:36.890000	-0.09925
0 days 00:00:36.900000	-0.102779
0 days 00:00:36.910000	-0.11926800000000001
0 days 00:00:36.920000	-0.135293
0 days 00:00:36.930000	-0.16051500000000002
0 days 00:00:36.940000	-0.18826500000000002
0 days 00:00:36.950000	-0.21959499999999998
0 days 00:00:36.960000	-0.25749299999999997
0 days 00:00:36.970000	-0.284808
0 days 00:00:36.980000	-0.314281
0 days 00:00:36.990000	-0.345252
0 days 00:00:37	-0.37869899999999995
0 days 00:00:37.010000	-0.403957
0 days 00:00:37.020000	-0.44065
0 days 00:00:37.030000	-0.47581999999999997
0 days 00:00:37.040000	-0.502929
0 days 00:00:37.050000	-0.52517
0 days 00:00:37.060000	-0.55842
0 days 00:00:37.070000	-0.5790529999999999
0 days 00:00:37.080000	-0.6027939999999999
0 days 00:00:37.090000	-0.6156659999999999
0 days 00:00:37.100000	-0.625829
0 days 00:00:37.110000	-0.6326649999999999
0 days 00:00:37.120000	-0.633239
0 days 00:00:37.130000	-0.648033
0 days 00:00:37.140000	-0.6431439999999999
0 days 00:00:37.150000	-0.637828
0 days 00:00:37.160000	-0.630528
0 days 00:00:37.170000	-0.628546
0 days 00:00:37.180000	-0.636066
0 days 00:00:37.190000	-0.641667
0 days 00:00:37.200000	-0.644191
0 days 00:00:37.210000	-0.653123
0 days 00:00:37.220000	-0.646142
0 days 00:00:37.230000	-0.6489590000000001
0 days 00:00:37.240000	-0.646934
0 days 00:00:37.250000	-0.642089
0 days 00:00:37.260000	-0.646568
0 days 00:00:37.270000	-0.6441100000000001
0 days 00:00:37.280000	-0.644907
0 days 00:00:37.290000	-0.623259
0 days 00:00:37.300000	-0.5913609999999999
0 days 00:00:37.310000	-0.53013
0 days 00:00:37.320000	-0.48176800000000003
0 days 00:00:37.330000	-0.43353400000000003
0 days 00:00:37.340000	-0.40602699999999997
0 days 00:00:37.350000	-0.37913
0 days 00:00:37.360000	-0.355696
0 days 00:00:37.370000	-0.33297899999999997
0 days 00:00:37.380000	-0.299171
0 days 00:00:37.390000	-0.258413
0 days 00:00:37.400000	-0.232864
0 days 00:00:37.410000	-0.19916
0 days 00:00:37.420000	-0.183884
0 days 00:00:37.430000	-0.187681
0 days 00:00:37.440000	-0.203323
0 days 00:00:37.450000	-0.220281
0 days 00:00:37.460000	-0.242142
0 days 00:00:37.470000	-0.234355
0 days 00:00:37.480000	-0.221675
0 days 00:00:37.490000	-0.21320999999999998
0 days 00:00:37.500000	-0.20671399999999998
0 days 00:00:37.510000	-0.18854500000000002
0 days 00:00:37.520000	-0.168219
0 days 00:00:37.530000	-0.129374
0 days 00:00:37.540000	-0.09299400000000001
0 days 00:00:37.550000	-0.043233999999999995
0 days 00:00:37.560000	0.01811
0 days 00:00:37.570000	0.07562200000000001
0 days 00:00:37.580000	0.132629
0 days 00:00:37.590000	0.183891
0 days 00:00:37.600000	0.209742
0 days 00:00:37.610000	0.21636100000000003
0 days 00:00:37.620000	0.19259
0 days 00:00:37.630000	0.125445
0 days 00:00:37.640000	0.026956
0 days 00:00:37.650000	-0.100758
0 days 00:00:37.660000	-0.23867399999999997
0 days 00:00:37.670000	-0.369633
0 days 00:00:37.680000	-0.47597399999999995
0 days 00:00:37.690000	-0.572871
0 days 00:00:37.700000	-0.658574
0 days 00:00:37.710000	-0.7242029999999999
0 days 00:00:37.720000	-0.786047
0 days 00:00:37.730000	-0.8349610000000001
0 days 00:00:37.740000	-0.881418
0 days 00:00:37.750000	-0.9215899999999999
0 days 00:00:37.760000	-0.963592
0 days 00:00:37.770000	-1.008076
0 days 00:00:37.780000	-1.0413649999999999
0 days 00:00:37.790000	-1.08992
0 days 00:00:37.800000	-1.114918
0 days 00:00:37.810000	-1.135101
0 days 00:00:37.820000	-1.1443020000000002
0 days 00:00:37.830000	-1.156884
0 days 00:00:37.840000	-1.1500139999999999
0 days 00:00:37.850000	-1.108857
0 days 00:00:37.860000	-1.067628
0 days 00:00:37.870000	-1.021356
0 days 00:00:37.880000	-0.972628
0 days 00:00:37.890000	-0.910221
0 days 00:00:37.900000	-0.825367
0 days 00:00:37.910000	-0.637005
0 days 00:00:37.920000	-0.23327699999999998
0 days 00:00:37.930000	0.24919000000000002
0 days 00:00:37.940000	0.721197
0 days 00:00:37.950000	1.15524
0 days 00:00:37.960000	1.570751
0 days 00:00:37.970000	1.942502
0 days 00:00:37.980000	2.218673
0 days 00:00:37.990000	2.361926
0 days 00:00:38	2.396179
0 days 00:00:38.010000	2.338519
0 days 00:00:38.020000	2.2005060000000003
0 days 00:00:38.030000	2.001204
0 days 00:00:38.040000	1.7735450000000001
0 days 00:00:38.050000	1.561188
0 days 00:00:38.060000	1.393441
0 days 00:00:38.070000	1.257121
0 days 00:00:38.080000	1.1316680000000001
0 days 00:00:38.090000	1.0400129999999999
0 days 00:00:38.100000	0.966669
0 days 00:00:38.110000	0.9044840000000001
0 days 00:00:38.120000	0.9264600000000001
0 days 00:00:38.130000	1.025213
0 days 00:00:38.140000	1.169041
0 days 00:00:38.150000	1.305216
0 days 00:00:38.160000	1.4487079999999999
0 days 00:00:38.170000	1.599658
0 days 00:00:38.180000	1.727311
0 days 00:00:38.190000	1.8200479999999999
0 days 00:00:38.200000	1.907673
0 days 00:00:38.210000	1.952453
0 days 00:00:38.220000	1.9381979999999999
0 days 00:00:38.230000	1.8823470000000002
0 days 00:00:38.240000	1.7890419999999998
0 days 00:00:38.250000	1.6714759999999997
0 days 00:00:38.260000	1.53304
0 days 00:00:38.270000	1.382409
0 days 00:00:38.280000	1.2320719999999998
0 days 00:00:38.290000	1.0925120000000001
0 days 00:00:38.300000	0.968032
0 days 00:00:38.310000	0.856683
0 days 00:00:38.320000	0.76072
0 days 00:00:38.330000	0.7225699999999999
0 days 00:00:38.340000	0.7642899999999999
0 days 00:00:38.350000	0.852833
0 days 00:00:38.360000	1.0078790000000002
0 days 00:00:38.370000	1.179064
0 days 00:00:38.380000	1.316236
0 days 00:00:38.390000	1.383202
0 days 00:00:38.400000	1.372703
0 days 00:00:38.410000	1.298453
0 days 00:00:38.420000	1.1498540000000002
0 days 00:00:38.430000	0.960277
0 days 00:00:38.440000	0.7367060000000001
0 days 00:00:38.450000	0.488429
0 days 00:00:38.460000	0.226727
0 days 00:00:38.470000	-0.029963999999999998
0 days 00:00:38.480000	-0.26219000000000003
0 days 00:00:38.490000	-0.7148760000000001
0 days 00:00:38.500000	-1.608398
0 days 00:00:38.510000	-1.745177
0 days 00:00:38.520000	-1.243954
0 days 00:00:38.530000	-1.3384969999999998
0 days 00:00:38.540000	-1.602982
0 days 00:00:38.550000	-1.506536
0 days 00:00:38.560000	-1.008872
0 days 00:00:38.570000	-0.598348
0 days 00:00:38.580000	-0.49668599999999996
0 days 00:00:38.590000	-0.49106099999999997
0 days 00:00:38.600000	-0.476685
0 days 00:00:38.610000	-0.464099
0 days 00:00:38.620000	-0.45236800000000005
0 days 00:00:38.630000	-0.438101
0 days 00:00:38.640000	-0.443345
0 days 00:00:38.650000	-0.463363
0 days 00:00:38.660000	-0.45276099999999997
0 days 00:00:38.670000	-0.377339
0 days 00:00:38.680000	-0.34058
0 days 00:00:38.690000	-0.30848000000000003
0 days 00:00:38.700000	-0.268073
0 days 00:00:38.710000	-0.21551700000000001
0 days 00:00:38.720000	-0.17766700000000002
0 days 00:00:38.730000	-0.172853
0 days 00:00:38.740000	-0.160395
0 days 00:00:38.750000	-0.140457
0 days 00:00:38.760000	-0.125611
0 days 00:00:38.770000	-0.125636
0 days 00:00:38.780000	-0.12631900000000001
0 days 00:00:38.790000	-0.12981700000000002
0 days 00:00:38.800000	-0.135273
0 days 00:00:38.810000	-0.136075
0 days 00:00:38.820000	-0.136929
0 days 00:00:38.830000	-0.139537
0 days 00:00:38.840000	-0.143717
0 days 00:00:38.850000	-0.149161
0 days 00:00:38.860000	-0.154531
0 days 00:00:38.870000	-0.15382
0 days 00:00:38.880000	-0.164035
0 days 00:00:38.890000	-0.171451
0 days 00:00:38.900000	-0.193853
0 days 00:00:38.910000	-0.21031999999999998
0 days 00:00:38.920000	-0.23103
0 days 00:00:38.930000	-0.251808
0 days 00:00:38.940000	-0.286769
0 days 00:00:38.950000	-0.335326
0 days 00:00:38.960000	-0.37650300000000003
0 days 00:00:38.970000	-0.41642700000000005
0 days 00:00:38.980000	-0.47266499999999995
0 days 00:00:38.990000	-0.534341
0 days 00:00:39	-0.603591
0 days 00:00:39.010000	-0.663787
0 days 00:00:39.020000	-0.7163189999999999
0 days 00:00:39.030000	-0.752069
0 days 00:00:39.040000	-0.778666
0 days 00:00:39.050000	-0.798934
0 days 00:00:39.060000	-0.801113
0 days 00:00:39.070000	-0.798816
0 days 00:00:39.080000	-0.781158
0 days 00:00:39.090000	-0.772667
0 days 00:00:39.100000	-0.756528
0 days 00:00:39.110000	-0.7386659999999999
0 days 00:00:39.120000	-0.717251
0 days 00:00:39.130000	-0.683045
0 days 00:00:39.140000	-0.653008
0 days 00:00:39.150000	-0.626418
0 days 00:00:39.160000	-0.59126
0 days 00:00:39.170000	-0.563172
0 days 00:00:39.180000	-0.537929
0 days 00:00:39.190000	-0.520461
0 days 00:00:39.200000	-0.503933
0 days 00:00:39.210000	-0.493996
0 days 00:00:39.220000	-0.473813
0 days 00:00:39.230000	-0.46035600000000004
0 days 00:00:39.240000	-0.450238
0 days 00:00:39.250000	-0.44062700000000005
0 days 00:00:39.260000	-0.435222
0 days 00:00:39.270000	-0.424728
0 days 00:00:39.280000	-0.41318599999999994
0 days 00:00:39.290000	-0.380675
0 days 00:00:39.300000	-0.335882
0 days 00:00:39.310000	-0.276442
0 days 00:00:39.320000	-0.213763
0 days 00:00:39.330000	-0.147119
0 days 00:00:39.340000	-0.09426
0 days 00:00:39.350000	-0.041727
0 days 00:00:39.360000	0.013116
0 days 00:00:39.370000	0.058213
0 days 00:00:39.380000	0.110632
0 days 00:00:39.390000	0.16075899999999999
0 days 00:00:39.400000	0.220896
0 days 00:00:39.410000	0.283561
0 days 00:00:39.420000	0.33668899999999996
0 days 00:00:39.430000	0.390405
0 days 00:00:39.440000	0.459642
0 days 00:00:39.450000	0.529556
0 days 00:00:39.460000	0.588263
0 days 00:00:39.470000	0.632803
0 days 00:00:39.480000	0.654221
0 days 00:00:39.490000	0.672747
0 days 00:00:39.500000	0.669626
0 days 00:00:39.510000	0.654506
0 days 00:00:39.520000	0.611071
0 days 00:00:39.530000	0.557923
0 days 00:00:39.540000	0.48364300000000005
0 days 00:00:39.550000	0.392434
0 days 00:00:39.560000	0.25653000000000004
0 days 00:00:39.570000	0.09080099999999999
0 days 00:00:39.580000	-0.062098
0 days 00:00:39.590000	-0.189522
0 days 00:00:39.600000	-0.307064
0 days 00:00:39.610000	-0.391422
0 days 00:00:39.620000	-0.430593
0 days 00:00:39.630000	-0.44078999999999996
0 days 00:00:39.640000	-0.41420200000000007
0 days 00:00:39.650000	-0.367607
0 days 00:00:39.660000	-0.30586599999999997
0 days 00:00:39.670000	-0.23459899999999997
0 days 00:00:39.680000	-0.164435
0 days 00:00:39.690000	-0.099008
0 days 00:00:39.700000	-0.043331
0 days 00:00:39.710000	0.000539
0 days 00:00:39.720000	0.023019
0 days 00:00:39.730000	0.025384999999999998
0 days 00:00:39.740000	0.002388
0 days 00:00:39.750000	-0.041072000000000004
0 days 00:00:39.760000	-0.101713
0 days 00:00:39.770000	-0.170719
0 days 00:00:39.780000	-0.239681
0 days 00:00:39.790000	-0.31291399999999997
0 days 00:00:39.800000	-0.379713
0 days 00:00:39.810000	-0.43708500000000006
0 days 00:00:39.820000	-0.48878999999999995
0 days 00:00:39.830000	-0.542776
0 days 00:00:39.840000	-0.594136
0 days 00:00:39.850000	-0.6380170000000001
0 days 00:00:39.860000	-0.675261
0 days 00:00:39.870000	-0.711152
0 days 00:00:39.880000	-0.734012
0 days 00:00:39.890000	-0.754963
0 days 00:00:39.900000	-0.767439
0 days 00:00:39.910000	-0.771378
0 days 00:00:39.920000	-0.775008
0 days 00:00:39.930000	-0.770255
0 days 00:00:39.940000	-0.766474
0 days 00:00:39.950000	-0.761699
0 days 00:00:39.960000	-0.764355
0 days 00:00:39.970000	-0.779204
0 days 00:00:39.980000	-0.813244
0 days 00:00:39.990000	-0.8599
0 days 00:00:40	-0.907068
0 days 00:00:40.010000	-0.941891
0 days 00:00:40.020000	-0.986807
0 days 00:00:40.030000	-1.034047
0 days 00:00:40.040000	-1.085034
0 days 00:00:40.050000	-1.131951
0 days 00:00:40.060000	-1.166301
0 days 00:00:40.070000	-1.193062
0 days 00:00:40.080000	-1.20594
0 days 00:00:40.090000	-1.19832
0 days 00:00:40.100000	-1.1730459999999998
0 days 00:00:40.110000	-1.111791
0 days 00:00:40.120000	-1.015059
0 days 00:00:40.130000	-0.898647
0 days 00:00:40.140000	-0.7198720000000001
0 days 00:00:40.150000	-0.375564
0 days 00:00:40.160000	0.19930599999999998
0 days 00:00:40.170000	0.831945
0 days 00:00:40.180000	1.42465
0 days 00:00:40.190000	1.930257
0 days 00:00:40.200000	2.4041650000000003
0 days 00:00:40.210000	2.814628
0 days 00:00:40.220000	3.022289
0 days 00:00:40.230000	3.040504
0 days 00:00:40.240000	2.964888
0 days 00:00:40.250000	2.82297
0 days 00:00:40.260000	2.572865
0 days 00:00:40.270000	2.245509
0 days 00:00:40.280000	1.909419
0 days 00:00:40.290000	1.578021
0 days 00:00:40.300000	1.338681
0 days 00:00:40.310000	1.186432
0 days 00:00:40.320000	0.9620569999999999
0 days 00:00:40.330000	0.803701
0 days 00:00:40.340000	0.704012
0 days 00:00:40.350000	0.637728
0 days 00:00:40.360000	0.643037
0 days 00:00:40.370000	0.748564
0 days 00:00:40.380000	0.8826069999999999
0 days 00:00:40.390000	0.990291
0 days 00:00:40.400000	1.1420709999999998
0 days 00:00:40.410000	1.312799
0 days 00:00:40.420000	1.460775
0 days 00:00:40.430000	1.578503
0 days 00:00:40.440000	1.6750459999999998
0 days 00:00:40.450000	1.723382
0 days 00:00:40.460000	1.7289029999999999
0 days 00:00:40.470000	1.6920259999999998
0 days 00:00:40.480000	1.636388
0 days 00:00:40.490000	1.570433
0 days 00:00:40.500000	1.4827059999999999
0 days 00:00:40.510000	1.352196
0 days 00:00:40.520000	1.187712
0 days 00:00:40.530000	1.033884
0 days 00:00:40.540000	0.924601
0 days 00:00:40.550000	0.834548
0 days 00:00:40.560000	0.741348
0 days 00:00:40.570000	0.653229
0 days 00:00:40.580000	0.583495
0 days 00:00:40.590000	0.579673
0 days 00:00:40.600000	0.688988
0 days 00:00:40.610000	0.9394879999999999
0 days 00:00:40.620000	1.24262
0 days 00:00:40.630000	1.44929
0 days 00:00:40.640000	1.514131
0 days 00:00:40.650000	1.48997
0 days 00:00:40.660000	1.376709
0 days 00:00:40.670000	1.213435
0 days 00:00:40.680000	0.990434
0 days 00:00:40.690000	0.724903
0 days 00:00:40.700000	0.409454
0 days 00:00:40.710000	0.08275
0 days 00:00:40.720000	-0.22378299999999998
0 days 00:00:40.730000	-0.500043
0 days 00:00:40.740000	-1.424627
0 days 00:00:40.750000	-2.074477
0 days 00:00:40.760000	-2.199759
0 days 00:00:40.770000	-2.584607
0 days 00:00:40.780000	-2.76492
0 days 00:00:40.790000	-2.38751
0 days 00:00:40.800000	-1.3547639999999999
0 days 00:00:40.810000	-0.716
0 days 00:00:40.820000	-0.561135
0 days 00:00:40.830000	-0.465893
0 days 00:00:40.840000	-0.51063
0 days 00:00:40.850000	-0.5535680000000001
0 days 00:00:40.860000	-0.50693
0 days 00:00:40.870000	-0.43803100000000006
0 days 00:00:40.880000	-0.408895
0 days 00:00:40.890000	-0.383468
0 days 00:00:40.900000	-0.358151
0 days 00:00:40.910000	-0.350729
0 days 00:00:40.920000	-0.323956
0 days 00:00:40.930000	-0.27839899999999995
0 days 00:00:40.940000	-0.227138
0 days 00:00:40.950000	-0.179174
0 days 00:00:40.960000	-0.125406
0 days 00:00:40.970000	-0.093961
0 days 00:00:40.980000	-0.070316
0 days 00:00:40.990000	-0.049871
0 days 00:00:41	-0.03547
0 days 00:00:41.010000	-0.025371
0 days 00:00:41.020000	-0.016375999999999998
0 days 00:00:41.030000	-0.015394
0 days 00:00:41.040000	-0.005853
0 days 00:00:41.050000	0.002029
0 days 00:00:41.060000	0.003961
0 days 00:00:41.070000	0.015488
0 days 00:00:41.080000	0.009028
0 days 00:00:41.090000	0.0035740000000000004
0 days 00:00:41.100000	-0.010529
0 days 00:00:41.110000	-0.033088
0 days 00:00:41.120000	-0.049946
0 days 00:00:41.130000	-0.07799500000000001
0 days 00:00:41.140000	-0.09841799999999999
0 days 00:00:41.150000	-0.123563
0 days 00:00:41.160000	-0.14763199999999999
0 days 00:00:41.170000	-0.157745
0 days 00:00:41.180000	-0.17393499999999998
0 days 00:00:41.190000	-0.187641
0 days 00:00:41.200000	-0.202259
0 days 00:00:41.210000	-0.22579499999999997
0 days 00:00:41.220000	-0.243679
0 days 00:00:41.230000	-0.266318
0 days 00:00:41.240000	-0.296043
0 days 00:00:41.250000	-0.320287
0 days 00:00:41.260000	-0.355483
0 days 00:00:41.270000	-0.395352
0 days 00:00:41.280000	-0.440117
0 days 00:00:41.290000	-0.487029
0 days 00:00:41.300000	-0.537199
0 days 00:00:41.310000	-0.572818
0 days 00:00:41.320000	-0.620653
0 days 00:00:41.330000	-0.660946
0 days 00:00:41.340000	-0.696493
0 days 00:00:41.350000	-0.7333430000000001
0 days 00:00:41.360000	-0.764369
0 days 00:00:41.370000	-0.8050470000000001
0 days 00:00:41.380000	-0.842368
0 days 00:00:41.390000	-0.877125
0 days 00:00:41.400000	-0.8906379999999999
0 days 00:00:41.410000	-0.9039879999999999
0 days 00:00:41.420000	-0.913868
0 days 00:00:41.430000	-0.908285
0 days 00:00:41.440000	-0.895708
0 days 00:00:41.450000	-0.8546959999999999
0 days 00:00:41.460000	-0.81352
0 days 00:00:41.470000	-0.757959
0 days 00:00:41.480000	-0.689708
0 days 00:00:41.490000	-0.6304609999999999
0 days 00:00:41.500000	-0.570524
0 days 00:00:41.510000	-0.518041
0 days 00:00:41.520000	-0.46293100000000004
0 days 00:00:41.530000	-0.38232
0 days 00:00:41.540000	-0.30080999999999997
0 days 00:00:41.550000	-0.207585
0 days 00:00:41.560000	-0.117743
0 days 00:00:41.570000	-0.046355
0 days 00:00:41.580000	0.015517
0 days 00:00:41.590000	0.06652899999999999
0 days 00:00:41.600000	0.107873
0 days 00:00:41.610000	0.142034
0 days 00:00:41.620000	0.179225
0 days 00:00:41.630000	0.20205499999999998
0 days 00:00:41.640000	0.221335
0 days 00:00:41.650000	0.24335500000000002
0 days 00:00:41.660000	0.24244899999999997
0 days 00:00:41.670000	0.221178
0 days 00:00:41.680000	0.182779
0 days 00:00:41.690000	0.158997
0 days 00:00:41.700000	0.109976
0 days 00:00:41.710000	0.07029099999999999
0 days 00:00:41.720000	0.041341
0 days 00:00:41.730000	0.011058
0 days 00:00:41.740000	-0.012312
0 days 00:00:41.750000	-0.034993
0 days 00:00:41.760000	-0.058290999999999996
0 days 00:00:41.770000	-0.09677899999999999
0 days 00:00:41.780000	-0.149944
0 days 00:00:41.790000	-0.218365
0 days 00:00:41.800000	-0.27616
0 days 00:00:41.810000	-0.332226
0 days 00:00:41.820000	-0.378348
0 days 00:00:41.830000	-0.41396000000000005
0 days 00:00:41.840000	-0.43358199999999997
0 days 00:00:41.850000	-0.43344399999999994
0 days 00:00:41.860000	-0.42819300000000005
0 days 00:00:41.870000	-0.411959
0 days 00:00:41.880000	-0.391311
0 days 00:00:41.890000	-0.354756
0 days 00:00:41.900000	-0.317558
0 days 00:00:41.910000	-0.283521
0 days 00:00:41.920000	-0.260981
0 days 00:00:41.930000	-0.270321
0 days 00:00:41.940000	-0.301324
0 days 00:00:41.950000	-0.362925
0 days 00:00:41.960000	-0.45062399999999997
0 days 00:00:41.970000	-0.5459579999999999
0 days 00:00:41.980000	-0.643954
0 days 00:00:41.990000	-0.749558
0 days 00:00:42	-0.8432440000000001
0 days 00:00:42.010000	-0.931683
0 days 00:00:42.020000	-1.016442
0 days 00:00:42.030000	-1.095013
0 days 00:00:42.040000	-1.16079
0 days 00:00:42.050000	-1.2128430000000001
0 days 00:00:42.060000	-1.2546549999999999
0 days 00:00:42.070000	-1.277506
0 days 00:00:42.080000	-1.289495
0 days 00:00:42.090000	-1.286226
0 days 00:00:42.100000	-1.242905
0 days 00:00:42.110000	-1.155749
0 days 00:00:42.120000	-1.063208
0 days 00:00:42.130000	-0.953874
0 days 00:00:42.140000	-0.81539
0 days 00:00:42.150000	-0.5033
0 days 00:00:42.160000	0.058224
0 days 00:00:42.170000	0.6648850000000001
0 days 00:00:42.180000	1.244834
0 days 00:00:42.190000	1.7674439999999998
0 days 00:00:42.200000	2.237473
0 days 00:00:42.210000	2.6051759999999997
0 days 00:00:42.220000	2.8108869999999997
0 days 00:00:42.230000	2.851115
0 days 00:00:42.240000	2.814262
0 days 00:00:42.250000	2.689757
0 days 00:00:42.260000	2.4294919999999998
0 days 00:00:42.270000	2.105557
0 days 00:00:42.280000	1.793622
0 days 00:00:42.290000	1.510666
0 days 00:00:42.300000	1.281694
0 days 00:00:42.310000	1.09396
0 days 00:00:42.320000	0.9480299999999999
0 days 00:00:42.330000	0.874344
0 days 00:00:42.340000	0.8567170000000001
0 days 00:00:42.350000	0.8960379999999999
0 days 00:00:42.360000	0.949484
0 days 00:00:42.370000	1.029777
0 days 00:00:42.380000	1.149257
0 days 00:00:42.390000	1.280168
0 days 00:00:42.400000	1.4020489999999999
0 days 00:00:42.410000	1.51216
0 days 00:00:42.420000	1.592838
0 days 00:00:42.430000	1.6524849999999998
0 days 00:00:42.440000	1.668106
0 days 00:00:42.450000	1.647284
0 days 00:00:42.460000	1.611142
0 days 00:00:42.470000	1.543798
0 days 00:00:42.480000	1.403802
0 days 00:00:42.490000	1.203042
0 days 00:00:42.500000	1.001835
0 days 00:00:42.510000	0.868984
0 days 00:00:42.520000	0.791454
0 days 00:00:42.530000	0.790926
0 days 00:00:42.540000	0.944543
0 days 00:00:42.550000	1.177474
0 days 00:00:42.560000	1.360568
0 days 00:00:42.570000	1.477099
0 days 00:00:42.580000	1.534276
0 days 00:00:42.590000	1.539508
0 days 00:00:42.600000	1.490219
0 days 00:00:42.610000	1.394658
0 days 00:00:42.620000	1.26276
0 days 00:00:42.630000	1.095135
0 days 00:00:42.640000	0.8885559999999999
0 days 00:00:42.650000	0.64336
0 days 00:00:42.660000	0.394065
0 days 00:00:42.670000	0.16108699999999998
0 days 00:00:42.680000	-0.052115999999999996
0 days 00:00:42.690000	-0.26626
0 days 00:00:42.700000	-0.866075
0 days 00:00:42.710000	-2.028626
0 days 00:00:42.720000	-2.054264
0 days 00:00:42.730000	-1.9504549999999998
0 days 00:00:42.740000	-2.222282
0 days 00:00:42.750000	-2.257752
0 days 00:00:42.760000	-1.972822
0 days 00:00:42.770000	-1.7393869999999998
0 days 00:00:42.780000	-1.383614
0 days 00:00:42.790000	-0.8757389999999999
0 days 00:00:42.800000	-0.727634
0 days 00:00:42.810000	-0.692421
0 days 00:00:42.820000	-0.6792020000000001
0 days 00:00:42.830000	-0.6671060000000001
0 days 00:00:42.840000	-0.600862
0 days 00:00:42.850000	-0.520594
0 days 00:00:42.860000	-0.47335299999999997
0 days 00:00:42.870000	-0.398914
0 days 00:00:42.880000	-0.28102
0 days 00:00:42.890000	-0.189959
0 days 00:00:42.900000	-0.149475
0 days 00:00:42.910000	-0.101512
0 days 00:00:42.920000	-0.059782
0 days 00:00:42.930000	-0.018785
0 days 00:00:42.940000	-0.000246
0 days 00:00:42.950000	0.009392
0 days 00:00:42.960000	0.011701999999999999
0 days 00:00:42.970000	0.00793
0 days 00:00:42.980000	0.011427
0 days 00:00:42.990000	0.011597
0 days 00:00:43	0.004778
0 days 00:00:43.010000	0.004677000000000001
0 days 00:00:43.020000	0.002525
0 days 00:00:43.030000	0.003527
0 days 00:00:43.040000	-0.003988
0 days 00:00:43.050000	-0.0072900000000000005
0 days 00:00:43.060000	0.0008269999999999999
0 days 00:00:43.070000	-0.003995
0 days 00:00:43.080000	-0.008246999999999999
0 days 00:00:43.090000	-0.016705
0 days 00:00:43.100000	-0.026306
0 days 00:00:43.110000	-0.037906
0 days 00:00:43.120000	-0.050366
0 days 00:00:43.130000	-0.057857000000000006
0 days 00:00:43.140000	-0.079027
0 days 00:00:43.150000	-0.093824
0 days 00:00:43.160000	-0.10455999999999999
0 days 00:00:43.170000	-0.119593
0 days 00:00:43.180000	-0.136344
0 days 00:00:43.190000	-0.147814
0 days 00:00:43.200000	-0.15596
0 days 00:00:43.210000	-0.169221
0 days 00:00:43.220000	-0.19092
0 days 00:00:43.230000	-0.213157
0 days 00:00:43.240000	-0.231946
0 days 00:00:43.250000	-0.247894
0 days 00:00:43.260000	-0.27273200000000003
0 days 00:00:43.270000	-0.298202
0 days 00:00:43.280000	-0.331081
0 days 00:00:43.290000	-0.37644099999999997
0 days 00:00:43.300000	-0.42227600000000004
0 days 00:00:43.310000	-0.47471199999999997
0 days 00:00:43.320000	-0.547462
0 days 00:00:43.330000	-0.630708
0 days 00:00:43.340000	-0.699333
0 days 00:00:43.350000	-0.7610439999999999
0 days 00:00:43.360000	-0.812505
0 days 00:00:43.370000	-0.8628549999999999
0 days 00:00:43.380000	-0.910177
0 days 00:00:43.390000	-0.9526540000000001
0 days 00:00:43.400000	-0.990559
0 days 00:00:43.410000	-1.002235
0 days 00:00:43.420000	-0.9982129999999999
0 days 00:00:43.430000	-0.991665
0 days 00:00:43.440000	-0.9734139999999999
0 days 00:00:43.450000	-0.958217
0 days 00:00:43.460000	-0.936776
0 days 00:00:43.470000	-0.9044040000000001
0 days 00:00:43.480000	-0.885747
0 days 00:00:43.490000	-0.8595360000000001
0 days 00:00:43.500000	-0.834318
0 days 00:00:43.510000	-0.802266
0 days 00:00:43.520000	-0.757679
0 days 00:00:43.530000	-0.694332
0 days 00:00:43.540000	-0.633576
0 days 00:00:43.550000	-0.5727909999999999
0 days 00:00:43.560000	-0.5169739999999999
0 days 00:00:43.570000	-0.476178
0 days 00:00:43.580000	-0.44702700000000006
0 days 00:00:43.590000	-0.425587
0 days 00:00:43.600000	-0.400417
0 days 00:00:43.610000	-0.384154
0 days 00:00:43.620000	-0.36982600000000004
0 days 00:00:43.630000	-0.368755
0 days 00:00:43.640000	-0.364671
0 days 00:00:43.650000	-0.35937199999999997
0 days 00:00:43.660000	-0.349102
0 days 00:00:43.670000	-0.332102
0 days 00:00:43.680000	-0.309643
0 days 00:00:43.690000	-0.282586
0 days 00:00:43.700000	-0.254583
0 days 00:00:43.710000	-0.21735100000000002
0 days 00:00:43.720000	-0.182366
0 days 00:00:43.730000	-0.143697
0 days 00:00:43.740000	-0.105753
0 days 00:00:43.750000	-0.065842
0 days 00:00:43.760000	-0.027712999999999998
0 days 00:00:43.770000	-0.0030510000000000003
0 days 00:00:43.780000	0.008659
0 days 00:00:43.790000	-0.007712999999999999
0 days 00:00:43.800000	-0.075536
0 days 00:00:43.810000	-0.195492
0 days 00:00:43.820000	-0.32811399999999996
0 days 00:00:43.830000	-0.462909
0 days 00:00:43.840000	-0.590806
0 days 00:00:43.850000	-0.700036
0 days 00:00:43.860000	-0.805312
0 days 00:00:43.870000	-0.8721899999999999
0 days 00:00:43.880000	-0.9378850000000001
0 days 00:00:43.890000	-0.9822059999999999
0 days 00:00:43.900000	-1.006332
0 days 00:00:43.910000	-1.0171709999999998
0 days 00:00:43.920000	-1.011615
0 days 00:00:43.930000	-0.996641
0 days 00:00:43.940000	-0.9748180000000001
0 days 00:00:43.950000	-0.9307129999999999
0 days 00:00:43.960000	-0.889702
0 days 00:00:43.970000	-0.823585
0 days 00:00:43.980000	-0.725636
0 days 00:00:43.990000	-0.609471
0 days 00:00:44	-0.48756099999999997
0 days 00:00:44.010000	-0.393169
0 days 00:00:44.020000	-0.252754
0 days 00:00:44.030000	-0.010012
0 days 00:00:44.040000	0.442117
0 days 00:00:44.050000	0.982876
0 days 00:00:44.060000	1.489426
0 days 00:00:44.070000	1.933371
0 days 00:00:44.080000	2.311314
0 days 00:00:44.090000	2.597794
0 days 00:00:44.100000	2.761211
0 days 00:00:44.110000	2.766238
0 days 00:00:44.120000	2.6131860000000002
0 days 00:00:44.130000	2.4024490000000003
0 days 00:00:44.140000	2.147957
0 days 00:00:44.150000	1.8665939999999999
0 days 00:00:44.160000	1.586771
0 days 00:00:44.170000	1.321146
0 days 00:00:44.180000	1.100408
0 days 00:00:44.190000	0.93284
0 days 00:00:44.200000	0.830988
0 days 00:00:44.210000	0.757716
0 days 00:00:44.220000	0.7246739999999999
0 days 00:00:44.230000	0.723275
0 days 00:00:44.240000	0.7362
0 days 00:00:44.250000	0.789329
0 days 00:00:44.260000	0.8931979999999999
0 days 00:00:44.270000	1.028135
0 days 00:00:44.280000	1.167557
0 days 00:00:44.290000	1.284791
0 days 00:00:44.300000	1.37964
0 days 00:00:44.310000	1.455906
0 days 00:00:44.320000	1.5122280000000001
0 days 00:00:44.330000	1.5377100000000001
0 days 00:00:44.340000	1.527793
0 days 00:00:44.350000	1.488145
0 days 00:00:44.360000	1.421318
0 days 00:00:44.370000	1.332956
0 days 00:00:44.380000	1.221191
0 days 00:00:44.390000	1.094508
0 days 00:00:44.400000	0.9707790000000001
0 days 00:00:44.410000	0.866865
0 days 00:00:44.420000	0.770063
0 days 00:00:44.430000	0.7090489999999999
0 days 00:00:44.440000	0.670146
0 days 00:00:44.450000	0.662656
0 days 00:00:44.460000	0.66685
0 days 00:00:44.470000	0.69101
0 days 00:00:44.480000	0.711079
0 days 00:00:44.490000	0.7340439999999999
0 days 00:00:44.500000	0.771191
0 days 00:00:44.510000	0.823526
0 days 00:00:44.520000	0.8724040000000001
0 days 00:00:44.530000	0.900791
0 days 00:00:44.540000	0.91274
0 days 00:00:44.550000	0.903644
0 days 00:00:44.560000	0.8754149999999999
0 days 00:00:44.570000	0.82389
0 days 00:00:44.580000	0.74737
0 days 00:00:44.590000	0.669697
0 days 00:00:44.600000	0.584225
0 days 00:00:44.610000	0.49938299999999997
0 days 00:00:44.620000	0.405607
0 days 00:00:44.630000	0.299793
0 days 00:00:44.640000	0.170925
0 days 00:00:44.650000	0.02624
0 days 00:00:44.660000	-0.754459
0 days 00:00:44.670000	-1.755711
0 days 00:00:44.680000	-2.089531
0 days 00:00:44.690000	-1.704546
0 days 00:00:44.700000	-1.3976549999999999
0 days 00:00:44.710000	-1.431382
0 days 00:00:44.720000	-1.331579
0 days 00:00:44.730000	-1.098783
0 days 00:00:44.740000	-0.84646
0 days 00:00:44.750000	-0.56158
0 days 00:00:44.760000	-0.447799
0 days 00:00:44.770000	-0.378775
0 days 00:00:44.780000	-0.35415599999999997
0 days 00:00:44.790000	-0.36301500000000003
0 days 00:00:44.800000	-0.34577199999999997
0 days 00:00:44.810000	-0.303501
0 days 00:00:44.820000	-0.269935
0 days 00:00:44.830000	-0.24063600000000002
0 days 00:00:44.840000	-0.23208600000000001
0 days 00:00:44.850000	-0.21465599999999999
0 days 00:00:44.860000	-0.199746
0 days 00:00:44.870000	-0.194299
0 days 00:00:44.880000	-0.185291
0 days 00:00:44.890000	-0.159709
0 days 00:00:44.900000	-0.126256
0 days 00:00:44.910000	-0.103351
0 days 00:00:44.920000	-0.07635
0 days 00:00:44.930000	-0.065247
0 days 00:00:44.940000	-0.05890700000000001
0 days 00:00:44.950000	-0.064152
0 days 00:00:44.960000	-0.085751
0 days 00:00:44.970000	-0.092257
0 days 00:00:44.980000	-0.083495
0 days 00:00:44.990000	-0.07836900000000001
0 days 00:00:45	-0.044389
0 days 00:00:45.010000	-0.024404
0 days 00:00:45.020000	-0.0056229999999999995
0 days 00:00:45.030000	-0.007807
0 days 00:00:45.040000	-0.008896
0 days 00:00:45.050000	-0.014490000000000001
0 days 00:00:45.060000	-0.025015
0 days 00:00:45.070000	-0.031231000000000002
0 days 00:00:45.080000	-0.042789999999999995
0 days 00:00:45.090000	-0.0548
0 days 00:00:45.100000	-0.07014
0 days 00:00:45.110000	-0.087586
0 days 00:00:45.120000	-0.10507000000000001
0 days 00:00:45.130000	-0.1295
0 days 00:00:45.140000	-0.14407
0 days 00:00:45.150000	-0.17512
0 days 00:00:45.160000	-0.193674
0 days 00:00:45.170000	-0.20661500000000002
0 days 00:00:45.180000	-0.22260500000000003
0 days 00:00:45.190000	-0.24340900000000001
0 days 00:00:45.200000	-0.265383
0 days 00:00:45.210000	-0.285522
0 days 00:00:45.220000	-0.309182
0 days 00:00:45.230000	-0.32242
0 days 00:00:45.240000	-0.343415
0 days 00:00:45.250000	-0.35788400000000004
0 days 00:00:45.260000	-0.372071
0 days 00:00:45.270000	-0.390574
0 days 00:00:45.280000	-0.416289
0 days 00:00:45.290000	-0.44158500000000006
0 days 00:00:45.300000	-0.493849
0 days 00:00:45.310000	-0.540425
0 days 00:00:45.320000	-0.58378
0 days 00:00:45.330000	-0.613034
0 days 00:00:45.340000	-0.632039
0 days 00:00:45.350000	-0.6428649999999999
0 days 00:00:45.360000	-0.643379
0 days 00:00:45.370000	-0.644093
0 days 00:00:45.380000	-0.6423300000000001
0 days 00:00:45.390000	-0.63856
0 days 00:00:45.400000	-0.627262
0 days 00:00:45.410000	-0.618222
0 days 00:00:45.420000	-0.603583
0 days 00:00:45.430000	-0.582626
0 days 00:00:45.440000	-0.5580350000000001
0 days 00:00:45.450000	-0.5229520000000001
0 days 00:00:45.460000	-0.482202
0 days 00:00:45.470000	-0.43759899999999996
0 days 00:00:45.480000	-0.392447
0 days 00:00:45.490000	-0.348564
0 days 00:00:45.500000	-0.300619
0 days 00:00:45.510000	-0.254919
0 days 00:00:45.520000	-0.210777
0 days 00:00:45.530000	-0.16405899999999998
0 days 00:00:45.540000	-0.123678
0 days 00:00:45.550000	-0.089113
0 days 00:00:45.560000	-0.07900900000000001
0 days 00:00:45.570000	-0.073746
0 days 00:00:45.580000	-0.08805
0 days 00:00:45.590000	-0.094534
0 days 00:00:45.600000	-0.09554299999999999
0 days 00:00:45.610000	-0.094963
0 days 00:00:45.620000	-0.08439400000000001
0 days 00:00:45.630000	-0.081385
0 days 00:00:45.640000	-0.058200999999999996
0 days 00:00:45.650000	-0.044786
0 days 00:00:45.660000	-0.029579
0 days 00:00:45.670000	-0.015271999999999999
0 days 00:00:45.680000	-0.0076040000000000005
0 days 00:00:45.690000	-0.008278
0 days 00:00:45.700000	-0.001291
0 days 00:00:45.710000	0.009037
0 days 00:00:45.720000	0.018084
0 days 00:00:45.730000	0.019216999999999998
0 days 00:00:45.740000	0.023728
0 days 00:00:45.750000	0.023581
0 days 00:00:45.760000	0.020888
0 days 00:00:45.770000	0.020943
0 days 00:00:45.780000	0.02584
0 days 00:00:45.790000	0.024725999999999998
0 days 00:00:45.800000	0.033635000000000005
0 days 00:00:45.810000	0.039913
0 days 00:00:45.820000	0.044191
0 days 00:00:45.830000	0.031669
0 days 00:00:45.840000	-0.008417000000000001
0 days 00:00:45.850000	-0.080721
0 days 00:00:45.860000	-0.181875
0 days 00:00:45.870000	-0.296756
0 days 00:00:45.880000	-0.409714
0 days 00:00:45.890000	-0.509965
0 days 00:00:45.900000	-0.590186
0 days 00:00:45.910000	-0.64982
0 days 00:00:45.920000	-0.698869
0 days 00:00:45.930000	-0.733333
0 days 00:00:45.940000	-0.76979
0 days 00:00:45.950000	-0.796962
0 days 00:00:45.960000	-0.812728
0 days 00:00:45.970000	-0.8205540000000001
0 days 00:00:45.980000	-0.8329290000000001
0 days 00:00:45.990000	-0.844634
0 days 00:00:46	-0.8684870000000001
0 days 00:00:46.010000	-0.8866200000000001
0 days 00:00:46.020000	-0.9178959999999999
0 days 00:00:46.030000	-0.94379
0 days 00:00:46.040000	-0.956435
0 days 00:00:46.050000	-0.9632430000000001
0 days 00:00:46.060000	-0.9648969999999999
0 days 00:00:46.070000	-0.947966
0 days 00:00:46.080000	-0.935686
0 days 00:00:46.090000	-0.9181370000000001
0 days 00:00:46.100000	-0.87245
0 days 00:00:46.110000	-0.820692
0 days 00:00:46.120000	-0.758075
0 days 00:00:46.130000	-0.6813100000000001
0 days 00:00:46.140000	-0.613379
0 days 00:00:46.150000	-0.551387
0 days 00:00:46.160000	-0.465268
0 days 00:00:46.170000	-0.373877
0 days 00:00:46.180000	-0.307315
0 days 00:00:46.190000	-0.22111199999999998
0 days 00:00:46.200000	-0.074412
0 days 00:00:46.210000	0.209798
0 days 00:00:46.220000	0.614421
0 days 00:00:46.230000	1.022269
0 days 00:00:46.240000	1.38495
