# Supplementary material for: A topological data analysis-based method for gait signals with an application to the study of multiple sclerosis
Source: PLoS One. 2022 May 13;17(5):e0268475. doi: 10.1371/journal.pone.0268475 (PMC9106173; doi:10.1371/journal.pone.0268475)
Supplement: S1 Data — (ZIP) [file pone.0268475.s005.zip › PlosOneData/Pathological_subjects/MS_264]

	Gyr_Y
0 days 00:00:23.010000	-1.732693
0 days 00:00:23.020000	-0.17122
0 days 00:00:23.030000	-2.102464
0 days 00:00:23.040000	-3.515914
0 days 00:00:23.050000	-3.270536
0 days 00:00:23.060000	-2.725519
0 days 00:00:23.070000	-2.931828
0 days 00:00:23.080000	-2.86463
0 days 00:00:23.090000	-2.693507
0 days 00:00:23.100000	-2.5163029999999997
0 days 00:00:23.110000	-2.308894
0 days 00:00:23.120000	-2.137781
0 days 00:00:23.130000	-2.014162
0 days 00:00:23.140000	-1.9442810000000001
0 days 00:00:23.150000	-1.824332
0 days 00:00:23.160000	-1.7510709999999998
0 days 00:00:23.170000	-1.753263
0 days 00:00:23.180000	-1.583204
0 days 00:00:23.190000	-1.216413
0 days 00:00:23.200000	-0.977441
0 days 00:00:23.210000	-0.677991
0 days 00:00:23.220000	-0.462779
0 days 00:00:23.230000	-0.301122
0 days 00:00:23.240000	-0.180675
0 days 00:00:23.250000	-0.117684
0 days 00:00:23.260000	-0.06301
0 days 00:00:23.270000	0.059039999999999995
0 days 00:00:23.280000	0.070279
0 days 00:00:23.290000	0.084475
0 days 00:00:23.300000	0.065261
0 days 00:00:23.310000	0.033755
0 days 00:00:23.320000	-0.003788
0 days 00:00:23.330000	-0.017541
0 days 00:00:23.340000	-0.029858999999999997
0 days 00:00:23.350000	-0.063328
0 days 00:00:23.360000	-0.062322
0 days 00:00:23.370000	-0.045169
0 days 00:00:23.380000	-0.023577
0 days 00:00:23.390000	-0.012351
0 days 00:00:23.400000	-0.0057079999999999995
0 days 00:00:23.410000	-0.005219
0 days 00:00:23.420000	-0.014753
0 days 00:00:23.430000	-0.017275
0 days 00:00:23.440000	-0.017778
0 days 00:00:23.450000	-0.029774000000000002
0 days 00:00:23.460000	-0.037737
0 days 00:00:23.470000	-0.040044
0 days 00:00:23.480000	-0.04265
0 days 00:00:23.490000	-0.034643
0 days 00:00:23.500000	-0.026532
0 days 00:00:23.510000	-0.012190000000000001
0 days 00:00:23.520000	0.003725
0 days 00:00:23.530000	0.007741
0 days 00:00:23.540000	0.006298
0 days 00:00:23.550000	0.016464
0 days 00:00:23.560000	0.002797
0 days 00:00:23.570000	-0.010775
0 days 00:00:23.580000	-0.011091
0 days 00:00:23.590000	-0.019246
0 days 00:00:23.600000	-0.027124000000000002
0 days 00:00:23.610000	-0.046732
0 days 00:00:23.620000	-0.053822
0 days 00:00:23.630000	-0.055104999999999994
0 days 00:00:23.640000	-0.05608099999999999
0 days 00:00:23.650000	-0.058033
0 days 00:00:23.660000	-0.057054999999999995
0 days 00:00:23.670000	-0.050575
0 days 00:00:23.680000	-0.052285000000000005
0 days 00:00:23.690000	-0.05637999999999999
0 days 00:00:23.700000	-0.07242799999999999
0 days 00:00:23.710000	-0.088627
0 days 00:00:23.720000	-0.131872
0 days 00:00:23.730000	-0.167884
0 days 00:00:23.740000	-0.192487
0 days 00:00:23.750000	-0.226469
0 days 00:00:23.760000	-0.258268
0 days 00:00:23.770000	-0.314219
0 days 00:00:23.780000	-0.372861
0 days 00:00:23.790000	-0.43781000000000003
0 days 00:00:23.800000	-0.511318
0 days 00:00:23.810000	-0.602843
0 days 00:00:23.820000	-0.710723
0 days 00:00:23.830000	-0.851772
0 days 00:00:23.840000	-1.0344799999999998
0 days 00:00:23.850000	-1.2382
0 days 00:00:23.860000	-1.465328
0 days 00:00:23.870000	-1.7021959999999998
0 days 00:00:23.880000	-1.9661240000000002
0 days 00:00:23.890000	-2.240227
0 days 00:00:23.900000	-2.530227
0 days 00:00:23.910000	-2.837389
0 days 00:00:23.920000	-3.1724330000000003
0 days 00:00:23.930000	-3.571594
0 days 00:00:23.940000	-3.968211
0 days 00:00:23.950000	-4.392216
0 days 00:00:23.960000	-4.821606
0 days 00:00:23.970000	-5.286541000000001
0 days 00:00:23.980000	-5.778683999999999
0 days 00:00:23.990000	-6.346389
0 days 00:00:24	-6.942831
0 days 00:00:24.010000	-7.261946000000001
0 days 00:00:24.020000	-7.133812
0 days 00:00:24.030000	-6.619902000000001
0 days 00:00:24.040000	-6.178935
0 days 00:00:24.050000	-5.789326
0 days 00:00:24.060000	-5.279431
0 days 00:00:24.070000	-4.438589
0 days 00:00:24.080000	-3.633167
0 days 00:00:24.090000	-2.636123
0 days 00:00:24.100000	-0.912539
0 days 00:00:24.110000	1.22632
0 days 00:00:24.120000	2.183792
0 days 00:00:24.130000	2.154232
0 days 00:00:24.140000	1.862412
0 days 00:00:24.150000	1.622278
0 days 00:00:24.160000	1.6022610000000002
0 days 00:00:24.170000	1.711777
0 days 00:00:24.180000	1.933686
0 days 00:00:24.190000	2.261906
0 days 00:00:24.200000	2.667582
0 days 00:00:24.210000	3.135625
0 days 00:00:24.220000	3.5723839999999996
0 days 00:00:24.230000	3.9020370000000004
0 days 00:00:24.240000	4.128148
0 days 00:00:24.250000	4.342194
0 days 00:00:24.260000	4.546818
0 days 00:00:24.270000	4.731553
0 days 00:00:24.280000	4.830366000000001
0 days 00:00:24.290000	4.914255000000001
0 days 00:00:24.300000	4.996283999999999
0 days 00:00:24.310000	5.022671
0 days 00:00:24.320000	4.926482
0 days 00:00:24.330000	4.77562
0 days 00:00:24.340000	4.609875
0 days 00:00:24.350000	4.541923000000001
0 days 00:00:24.360000	4.463888
0 days 00:00:24.370000	4.320058
0 days 00:00:24.380000	4.136623999999999
0 days 00:00:24.390000	4.002923
0 days 00:00:24.400000	4.022419999999999
0 days 00:00:24.410000	4.144455000000001
0 days 00:00:24.420000	4.294189
0 days 00:00:24.430000	4.386598
0 days 00:00:24.440000	4.378744999999999
0 days 00:00:24.450000	4.299259999999999
0 days 00:00:24.460000	4.206868
0 days 00:00:24.470000	4.1256639999999996
0 days 00:00:24.480000	4.007629
0 days 00:00:24.490000	3.8169440000000003
0 days 00:00:24.500000	3.528401
0 days 00:00:24.510000	3.1881169999999996
0 days 00:00:24.520000	2.802264
0 days 00:00:24.530000	2.339962
0 days 00:00:24.540000	1.812122
0 days 00:00:24.550000	1.253508
0 days 00:00:24.560000	0.674796
0 days 00:00:24.570000	0.091276
0 days 00:00:24.580000	-0.485216
0 days 00:00:24.590000	-1.5780450000000001
0 days 00:00:24.600000	-2.318865
0 days 00:00:24.610000	-2.383065
0 days 00:00:24.620000	-1.8139020000000001
0 days 00:00:24.630000	-2.6416880000000003
0 days 00:00:24.640000	-3.28966
0 days 00:00:24.650000	-3.10042
0 days 00:00:24.660000	-2.782315
0 days 00:00:24.670000	-2.8106709999999997
0 days 00:00:24.680000	-2.7830220000000003
0 days 00:00:24.690000	-2.6395419999999996
0 days 00:00:24.700000	-2.604317
0 days 00:00:24.710000	-2.434289
0 days 00:00:24.720000	-2.178359
0 days 00:00:24.730000	-1.916189
0 days 00:00:24.740000	-1.6921080000000002
0 days 00:00:24.750000	-0.906215
0 days 00:00:24.760000	-0.614484
0 days 00:00:24.770000	-0.566074
0 days 00:00:24.780000	-0.39252
0 days 00:00:24.790000	-0.381796
0 days 00:00:24.800000	-0.302374
0 days 00:00:24.810000	-0.243804
0 days 00:00:24.820000	-0.257741
0 days 00:00:24.830000	-0.248034
0 days 00:00:24.840000	-0.214513
0 days 00:00:24.850000	-0.160743
0 days 00:00:24.860000	-0.13097
0 days 00:00:24.870000	-0.096608
0 days 00:00:24.880000	-0.068016
0 days 00:00:24.890000	-0.005089
0 days 00:00:24.900000	0.064623
0 days 00:00:24.910000	0.028618
0 days 00:00:24.920000	-0.008734
0 days 00:00:24.930000	-0.05321
0 days 00:00:24.940000	-0.082069
0 days 00:00:24.950000	-0.09449199999999999
0 days 00:00:24.960000	-0.10916700000000001
0 days 00:00:24.970000	-0.124831
0 days 00:00:24.980000	-0.134486
0 days 00:00:24.990000	-0.133857
0 days 00:00:25	-0.1298
0 days 00:00:25.010000	-0.119848
0 days 00:00:25.020000	-0.112872
0 days 00:00:25.030000	-0.09225900000000001
0 days 00:00:25.040000	-0.079845
0 days 00:00:25.050000	-0.060698
0 days 00:00:25.060000	-0.027458999999999997
0 days 00:00:25.070000	0.009622
0 days 00:00:25.080000	0.050289
0 days 00:00:25.090000	0.06866799999999999
0 days 00:00:25.100000	0.062047000000000005
0 days 00:00:25.110000	0.07319099999999999
0 days 00:00:25.120000	0.088879
0 days 00:00:25.130000	0.124021
0 days 00:00:25.140000	0.16850199999999999
0 days 00:00:25.150000	0.20792800000000003
0 days 00:00:25.160000	0.21781599999999998
0 days 00:00:25.170000	0.194855
0 days 00:00:25.180000	0.154747
0 days 00:00:25.190000	0.094471
0 days 00:00:25.200000	0.049237
0 days 00:00:25.210000	0.0064010000000000004
0 days 00:00:25.220000	-0.035469
0 days 00:00:25.230000	-0.078221
0 days 00:00:25.240000	-0.10908699999999999
0 days 00:00:25.250000	-0.150522
0 days 00:00:25.260000	-0.192251
0 days 00:00:25.270000	-0.247209
0 days 00:00:25.280000	-0.29149899999999995
0 days 00:00:25.290000	-0.335119
0 days 00:00:25.300000	-0.378374
0 days 00:00:25.310000	-0.42929700000000004
0 days 00:00:25.320000	-0.48791999999999996
0 days 00:00:25.330000	-0.5703189999999999
0 days 00:00:25.340000	-0.66095
0 days 00:00:25.350000	-0.76766
0 days 00:00:25.360000	-0.8793569999999999
0 days 00:00:25.370000	-0.994771
0 days 00:00:25.380000	-1.12706
0 days 00:00:25.390000	-1.2717459999999998
0 days 00:00:25.400000	-1.432893
0 days 00:00:25.410000	-1.6011540000000002
0 days 00:00:25.420000	-1.7941330000000002
0 days 00:00:25.430000	-2.0136580000000004
0 days 00:00:25.440000	-2.257602
0 days 00:00:25.450000	-2.538316
0 days 00:00:25.460000	-2.846489
0 days 00:00:25.470000	-3.176461
0 days 00:00:25.480000	-3.5350449999999998
0 days 00:00:25.490000	-3.9263
0 days 00:00:25.500000	-4.334949
0 days 00:00:25.510000	-4.787788
0 days 00:00:25.520000	-5.312298999999999
0 days 00:00:25.530000	-5.884148000000001
0 days 00:00:25.540000	-6.510423
0 days 00:00:25.550000	-7.2268419999999995
0 days 00:00:25.560000	-7.5605970000000005
0 days 00:00:25.570000	-7.406984
0 days 00:00:25.580000	-6.9209570000000005
0 days 00:00:25.590000	-6.503968
0 days 00:00:25.600000	-6.043861
0 days 00:00:25.610000	-5.409545
0 days 00:00:25.620000	-4.4534970000000005
0 days 00:00:25.630000	-3.320339
0 days 00:00:25.640000	-1.728748
0 days 00:00:25.650000	0.364332
0 days 00:00:25.660000	2.225028
0 days 00:00:25.670000	2.415483
0 days 00:00:25.680000	2.18208
0 days 00:00:25.690000	2.009671
0 days 00:00:25.700000	2.097993
0 days 00:00:25.710000	2.288007
0 days 00:00:25.720000	2.505525
0 days 00:00:25.730000	2.7419540000000002
0 days 00:00:25.740000	3.0383709999999997
0 days 00:00:25.750000	3.4283339999999995
0 days 00:00:25.760000	3.830974
0 days 00:00:25.770000	4.182651
0 days 00:00:25.780000	4.449855
0 days 00:00:25.790000	4.645674
0 days 00:00:25.800000	4.817356
0 days 00:00:25.810000	4.913565
0 days 00:00:25.820000	4.891628
0 days 00:00:25.830000	4.792292
0 days 00:00:25.840000	4.650302
0 days 00:00:25.850000	4.617773000000001
0 days 00:00:25.860000	4.661571
0 days 00:00:25.870000	4.6968510000000006
0 days 00:00:25.880000	4.647321
0 days 00:00:25.890000	4.511287
0 days 00:00:25.900000	4.362879
0 days 00:00:25.910000	4.137569999999999
0 days 00:00:25.920000	3.851536
0 days 00:00:25.930000	3.669774
0 days 00:00:25.940000	3.644251
0 days 00:00:25.950000	3.617597
0 days 00:00:25.960000	3.539139
0 days 00:00:25.970000	3.585324
0 days 00:00:25.980000	3.781172
0 days 00:00:25.990000	3.9544589999999995
0 days 00:00:26	4.0614419999999996
0 days 00:00:26.010000	4.145725
0 days 00:00:26.020000	4.175628
0 days 00:00:26.030000	4.107444
0 days 00:00:26.040000	3.978076
0 days 00:00:26.050000	3.8356190000000003
0 days 00:00:26.060000	3.6506
0 days 00:00:26.070000	3.3426400000000003
0 days 00:00:26.080000	2.9292529999999997
0 days 00:00:26.090000	2.439021
0 days 00:00:26.100000	1.882341
0 days 00:00:26.110000	1.226928
0 days 00:00:26.120000	0.515037
0 days 00:00:26.130000	-0.14318
0 days 00:00:26.140000	-0.694702
0 days 00:00:26.150000	-1.2415040000000002
0 days 00:00:26.160000	-1.750937
0 days 00:00:26.170000	-1.667275
0 days 00:00:26.180000	-0.546337
0 days 00:00:26.190000	-1.123445
0 days 00:00:26.200000	-3.2801199999999997
0 days 00:00:26.210000	-3.6131839999999995
0 days 00:00:26.220000	-2.288955
0 days 00:00:26.230000	-2.4763669999999998
0 days 00:00:26.240000	-2.79685
0 days 00:00:26.250000	-2.441578
0 days 00:00:26.260000	-2.350645
0 days 00:00:26.270000	-2.207331
0 days 00:00:26.280000	-2.042697
0 days 00:00:26.290000	-1.935157
0 days 00:00:26.300000	-1.7767060000000001
0 days 00:00:26.310000	-1.678106
0 days 00:00:26.320000	-1.590962
0 days 00:00:26.330000	-1.496975
0 days 00:00:26.340000	-1.390666
0 days 00:00:26.350000	-1.318239
0 days 00:00:26.360000	-1.1987700000000001
0 days 00:00:26.370000	-1.063313
0 days 00:00:26.380000	-0.962108
0 days 00:00:26.390000	-0.6365770000000001
0 days 00:00:26.400000	-0.5795140000000001
0 days 00:00:26.410000	-0.595915
0 days 00:00:26.420000	-0.5931850000000001
0 days 00:00:26.430000	-0.45802600000000004
0 days 00:00:26.440000	0.108576
0 days 00:00:26.450000	0.116908
0 days 00:00:26.460000	0.128082
0 days 00:00:26.470000	0.073805
0 days 00:00:26.480000	0.024909
0 days 00:00:26.490000	-0.01766
0 days 00:00:26.500000	-0.050878
0 days 00:00:26.510000	-0.08505700000000001
0 days 00:00:26.520000	-0.11723
0 days 00:00:26.530000	-0.136469
0 days 00:00:26.540000	-0.14341500000000001
0 days 00:00:26.550000	-0.143369
0 days 00:00:26.560000	-0.143699
0 days 00:00:26.570000	-0.142204
0 days 00:00:26.580000	-0.14014100000000002
0 days 00:00:26.590000	-0.131194
0 days 00:00:26.600000	-0.12245199999999999
0 days 00:00:26.610000	-0.11778699999999999
0 days 00:00:26.620000	-0.12390899999999999
0 days 00:00:26.630000	-0.124926
0 days 00:00:26.640000	-0.12194100000000001
0 days 00:00:26.650000	-0.106768
0 days 00:00:26.660000	-0.100325
0 days 00:00:26.670000	-0.097854
0 days 00:00:26.680000	-0.09022100000000001
0 days 00:00:26.690000	-0.082538
0 days 00:00:26.700000	-0.073836
0 days 00:00:26.710000	-0.057736
0 days 00:00:26.720000	-0.043945
0 days 00:00:26.730000	-0.047585
0 days 00:00:26.740000	-0.039336
0 days 00:00:26.750000	-0.044343
0 days 00:00:26.760000	-0.059489999999999994
0 days 00:00:26.770000	-0.07273099999999999
0 days 00:00:26.780000	-0.089072
0 days 00:00:26.790000	-0.10169199999999999
0 days 00:00:26.800000	-0.098892
0 days 00:00:26.810000	-0.08531699999999999
0 days 00:00:26.820000	-0.06792100000000001
0 days 00:00:26.830000	-0.062711
0 days 00:00:26.840000	-0.057356
0 days 00:00:26.850000	-0.048506
0 days 00:00:26.860000	-0.053389
0 days 00:00:26.870000	-0.067218
0 days 00:00:26.880000	-0.099852
0 days 00:00:26.890000	-0.139465
0 days 00:00:26.900000	-0.197409
0 days 00:00:26.910000	-0.254626
0 days 00:00:26.920000	-0.31103400000000003
0 days 00:00:26.930000	-0.374291
0 days 00:00:26.940000	-0.43944300000000003
0 days 00:00:26.950000	-0.509414
0 days 00:00:26.960000	-0.6256189999999999
0 days 00:00:26.970000	-0.746243
0 days 00:00:26.980000	-0.8756860000000001
0 days 00:00:26.990000	-0.999662
0 days 00:00:27	-1.121775
0 days 00:00:27.010000	-1.251197
0 days 00:00:27.020000	-1.3862450000000002
0 days 00:00:27.030000	-1.5612489999999999
0 days 00:00:27.040000	-1.7437060000000002
0 days 00:00:27.050000	-1.941128
0 days 00:00:27.060000	-2.126518
0 days 00:00:27.070000	-2.315928
0 days 00:00:27.080000	-2.522554
0 days 00:00:27.090000	-2.761023
0 days 00:00:27.100000	-3.03523
0 days 00:00:27.110000	-3.309286
0 days 00:00:27.120000	-3.602144
0 days 00:00:27.130000	-3.9073849999999997
0 days 00:00:27.140000	-4.2235879999999995
0 days 00:00:27.150000	-4.520086
0 days 00:00:27.160000	-4.794612
0 days 00:00:27.170000	-5.0620080000000005
0 days 00:00:27.180000	-5.2629470000000005
0 days 00:00:27.190000	-5.254258999999999
0 days 00:00:27.200000	-5.130102
0 days 00:00:27.210000	-4.94573
0 days 00:00:27.220000	-4.660524
0 days 00:00:27.230000	-4.350324
0 days 00:00:27.240000	-3.727038
0 days 00:00:27.250000	-2.943652
0 days 00:00:27.260000	-2.467695
0 days 00:00:27.270000	-1.9099110000000001
