# Supplementary material for: A topological data analysis-based method for gait signals with an application to the study of multiple sclerosis
Source: PLoS One. 2022 May 13;17(5):e0268475. doi: 10.1371/journal.pone.0268475 (PMC9106173; doi:10.1371/journal.pone.0268475)
Supplement: S1 Data — (ZIP) [file pone.0268475.s005.zip › PlosOneData/Pathological_subjects/MS_299]

	Gyr_Y
0 days 00:00:16.120000	-1.858471
0 days 00:00:16.130000	-4.527864
0 days 00:00:16.140000	-5.301048000000001
0 days 00:00:16.150000	-4.991262
0 days 00:00:16.160000	-4.200839
0 days 00:00:16.170000	-4.045623
0 days 00:00:16.180000	-3.649435
0 days 00:00:16.190000	-3.094866
0 days 00:00:16.200000	-2.4633689999999997
0 days 00:00:16.210000	-2.12682
0 days 00:00:16.220000	-1.899114
0 days 00:00:16.230000	-0.887726
0 days 00:00:16.240000	-0.719316
0 days 00:00:16.250000	-0.45513000000000003
0 days 00:00:16.260000	-0.251598
0 days 00:00:16.270000	-0.081903
0 days 00:00:16.280000	0.017037
0 days 00:00:16.290000	0.060641999999999995
0 days 00:00:16.300000	0.067075
0 days 00:00:16.310000	0.06479299999999999
0 days 00:00:16.320000	0.062100999999999996
0 days 00:00:16.330000	0.067378
0 days 00:00:16.340000	0.060889
0 days 00:00:16.350000	0.047807999999999996
0 days 00:00:16.360000	0.024901
0 days 00:00:16.370000	0.0066549999999999995
0 days 00:00:16.380000	-0.008108
0 days 00:00:16.390000	-0.01014
0 days 00:00:16.400000	-0.007214
0 days 00:00:16.410000	0.003229
0 days 00:00:16.420000	0.013295
0 days 00:00:16.430000	0.019834
0 days 00:00:16.440000	0.004668
0 days 00:00:16.450000	-0.01268
0 days 00:00:16.460000	-0.018019999999999998
0 days 00:00:16.470000	-0.007669
0 days 00:00:16.480000	-0.001173
0 days 00:00:16.490000	0.057537
0 days 00:00:16.500000	0.086082
0 days 00:00:16.510000	0.078926
0 days 00:00:16.520000	0.082756
0 days 00:00:16.530000	0.071142
0 days 00:00:16.540000	0.05486900000000001
0 days 00:00:16.550000	0.025698000000000002
0 days 00:00:16.560000	0.000926
0 days 00:00:16.570000	-0.013423
0 days 00:00:16.580000	-0.026038
0 days 00:00:16.590000	-0.029902999999999996
0 days 00:00:16.600000	-0.040241000000000006
0 days 00:00:16.610000	-0.053111
0 days 00:00:16.620000	-0.077806
0 days 00:00:16.630000	-0.10278
0 days 00:00:16.640000	-0.11613299999999999
0 days 00:00:16.650000	-0.14078
0 days 00:00:16.660000	-0.17051
0 days 00:00:16.670000	-0.19781700000000002
0 days 00:00:16.680000	-0.243058
0 days 00:00:16.690000	-0.298205
0 days 00:00:16.700000	-0.379305
0 days 00:00:16.710000	-0.553873
0 days 00:00:16.720000	-0.833415
0 days 00:00:16.730000	-1.090582
0 days 00:00:16.740000	-1.332064
0 days 00:00:16.750000	-1.5990389999999999
0 days 00:00:16.760000	-1.884191
0 days 00:00:16.770000	-2.201835
0 days 00:00:16.780000	-2.6162810000000003
0 days 00:00:16.790000	-3.092763
0 days 00:00:16.800000	-3.628289
0 days 00:00:16.810000	-4.289603
0 days 00:00:16.820000	-5.05885
0 days 00:00:16.830000	-5.954405
0 days 00:00:16.840000	-6.9845820000000005
0 days 00:00:16.850000	-8.146844
0 days 00:00:16.860000	-9.180455
0 days 00:00:16.870000	-9.638308
0 days 00:00:16.880000	-9.612591
0 days 00:00:16.890000	-9.281630999999999
0 days 00:00:16.900000	-9.286097999999999
0 days 00:00:16.910000	-8.914653999999999
0 days 00:00:16.920000	-7.422985000000001
0 days 00:00:16.930000	-4.3886080000000005
0 days 00:00:16.940000	-0.8282209999999999
0 days 00:00:16.950000	1.7451830000000002
0 days 00:00:16.960000	3.428899
0 days 00:00:16.970000	3.8822400000000004
0 days 00:00:16.980000	3.653581
0 days 00:00:16.990000	3.288528
0 days 00:00:17	3.063631
0 days 00:00:17.010000	3.0870580000000003
0 days 00:00:17.020000	3.3412260000000003
0 days 00:00:17.030000	3.733232
0 days 00:00:17.040000	4.109813
0 days 00:00:17.050000	4.397659
0 days 00:00:17.060000	4.562144
0 days 00:00:17.070000	4.658574
0 days 00:00:17.080000	4.751395
0 days 00:00:17.090000	4.870722
0 days 00:00:17.100000	5.014499
0 days 00:00:17.110000	5.187883
0 days 00:00:17.120000	5.34605
0 days 00:00:17.130000	5.466548
0 days 00:00:17.140000	5.539823
0 days 00:00:17.150000	5.517154
0 days 00:00:17.160000	5.385133000000001
0 days 00:00:17.170000	5.1193290000000005
0 days 00:00:17.180000	4.743016000000001
0 days 00:00:17.190000	4.383106
0 days 00:00:17.200000	4.146943
0 days 00:00:17.210000	4.119871
0 days 00:00:17.220000	4.242923
0 days 00:00:17.230000	4.472633999999999
0 days 00:00:17.240000	4.6170230000000005
0 days 00:00:17.250000	4.714332
0 days 00:00:17.260000	4.61025
0 days 00:00:17.270000	4.550158000000001
0 days 00:00:17.280000	4.341825
0 days 00:00:17.290000	3.9054919999999997
0 days 00:00:17.300000	3.075462
0 days 00:00:17.310000	1.662639
0 days 00:00:17.320000	0.048003
0 days 00:00:17.330000	-1.435642
0 days 00:00:17.340000	-2.325284
0 days 00:00:17.350000	-4.415181
0 days 00:00:17.360000	-3.4516
0 days 00:00:17.370000	-4.381629
0 days 00:00:17.380000	-4.640607
0 days 00:00:17.390000	-4.081362
0 days 00:00:17.400000	-3.695432
0 days 00:00:17.410000	-3.451025
0 days 00:00:17.420000	-3.041074
0 days 00:00:17.430000	-2.7191669999999997
0 days 00:00:17.440000	-2.159488
0 days 00:00:17.450000	-1.130783
0 days 00:00:17.460000	-0.9120090000000001
0 days 00:00:17.470000	-0.671408
0 days 00:00:17.480000	-0.356057
0 days 00:00:17.490000	-0.173355
0 days 00:00:17.500000	-0.063076
0 days 00:00:17.510000	0.003749
0 days 00:00:17.520000	0.033003
0 days 00:00:17.530000	0.051846
0 days 00:00:17.540000	0.050942
0 days 00:00:17.550000	0.049274
0 days 00:00:17.560000	0.032770999999999995
0 days 00:00:17.570000	0.026537
0 days 00:00:17.580000	0.011717
0 days 00:00:17.590000	0.01123
0 days 00:00:17.600000	0.016326
0 days 00:00:17.610000	0.028761000000000002
0 days 00:00:17.620000	0.067986
0 days 00:00:17.630000	0.111902
0 days 00:00:17.640000	0.130773
0 days 00:00:17.650000	0.143815
0 days 00:00:17.660000	0.137081
0 days 00:00:17.670000	0.110411
0 days 00:00:17.680000	0.084189
0 days 00:00:17.690000	0.060295
0 days 00:00:17.700000	0.031611
0 days 00:00:17.710000	0.005266
0 days 00:00:17.720000	-0.018801
0 days 00:00:17.730000	-0.040471
0 days 00:00:17.740000	-0.047508
0 days 00:00:17.750000	-0.033255
0 days 00:00:17.760000	-0.021738999999999998
0 days 00:00:17.770000	-0.016921000000000002
0 days 00:00:17.780000	-0.02048
0 days 00:00:17.790000	-0.016102
0 days 00:00:17.800000	-0.015829
0 days 00:00:17.810000	-0.01876
0 days 00:00:17.820000	-0.011436
0 days 00:00:17.830000	-0.026364999999999996
0 days 00:00:17.840000	-0.03865
0 days 00:00:17.850000	-0.075575
0 days 00:00:17.860000	-0.108276
0 days 00:00:17.870000	-0.144576
0 days 00:00:17.880000	-0.186751
0 days 00:00:17.890000	-0.230672
0 days 00:00:17.900000	-0.28773200000000004
0 days 00:00:17.910000	-0.371342
0 days 00:00:17.920000	-0.533316
0 days 00:00:17.930000	-0.778682
0 days 00:00:17.940000	-1.0072729999999999
0 days 00:00:17.950000	-1.239492
0 days 00:00:17.960000	-1.482089
0 days 00:00:17.970000	-1.760159
0 days 00:00:17.980000	-2.124237
0 days 00:00:17.990000	-2.552457
0 days 00:00:18	-3.0260279999999997
0 days 00:00:18.010000	-3.5968480000000005
0 days 00:00:18.020000	-4.266033
0 days 00:00:18.030000	-4.993126999999999
0 days 00:00:18.040000	-5.866221
0 days 00:00:18.050000	-6.952672
0 days 00:00:18.060000	-8.059607000000002
0 days 00:00:18.070000	-8.99581
0 days 00:00:18.080000	-9.392371
0 days 00:00:18.090000	-9.376081
0 days 00:00:18.100000	-9.049901
0 days 00:00:18.110000	-8.944168
0 days 00:00:18.120000	-8.693099
0 days 00:00:18.130000	-7.727214999999999
0 days 00:00:18.140000	-5.283481
0 days 00:00:18.150000	-1.6330790000000002
0 days 00:00:18.160000	1.428275
0 days 00:00:18.170000	3.4854339999999997
0 days 00:00:18.180000	4.145854
0 days 00:00:18.190000	3.840353
0 days 00:00:18.200000	3.268801
0 days 00:00:18.210000	2.881614
0 days 00:00:18.220000	2.773479
0 days 00:00:18.230000	2.893381
0 days 00:00:18.240000	3.161262
0 days 00:00:18.250000	3.4962779999999998
0 days 00:00:18.260000	3.841039
0 days 00:00:18.270000	4.141083
0 days 00:00:18.280000	4.402014
0 days 00:00:18.290000	4.641555
0 days 00:00:18.300000	4.82078
0 days 00:00:18.310000	4.935539
0 days 00:00:18.320000	5.008172
0 days 00:00:18.330000	5.086247
0 days 00:00:18.340000	5.152099
0 days 00:00:18.350000	5.198722
0 days 00:00:18.360000	5.180379
0 days 00:00:18.370000	5.147605
0 days 00:00:18.380000	5.049332
0 days 00:00:18.390000	4.884313
0 days 00:00:18.400000	4.6676720000000005
0 days 00:00:18.410000	4.503349
0 days 00:00:18.420000	4.424089
0 days 00:00:18.430000	4.342232
0 days 00:00:18.440000	4.245701
0 days 00:00:18.450000	4.218667
0 days 00:00:18.460000	4.323311
0 days 00:00:18.470000	4.47939
0 days 00:00:18.480000	4.5951059999999995
0 days 00:00:18.490000	4.45175
0 days 00:00:18.500000	2.853877
0 days 00:00:18.510000	0.300831
0 days 00:00:18.520000	-0.9363959999999999
0 days 00:00:18.530000	-1.6621119999999998
0 days 00:00:18.540000	-3.7775730000000003
0 days 00:00:18.550000	-3.577867
0 days 00:00:18.560000	-3.9757230000000003
0 days 00:00:18.570000	-4.354297
0 days 00:00:18.580000	-4.375754
0 days 00:00:18.590000	-3.893311
0 days 00:00:18.600000	-3.396152
0 days 00:00:18.610000	-2.819795
0 days 00:00:18.620000	-2.2909330000000003
0 days 00:00:18.630000	-1.323597
0 days 00:00:18.640000	-1.026532
0 days 00:00:18.650000	-0.79414
0 days 00:00:18.660000	-0.440754
0 days 00:00:18.670000	-0.22177399999999997
0 days 00:00:18.680000	-0.097625
0 days 00:00:18.690000	-0.028494
0 days 00:00:18.700000	-0.016991
0 days 00:00:18.710000	-0.025810000000000003
0 days 00:00:18.720000	-0.020557
0 days 00:00:18.730000	-0.024197999999999997
0 days 00:00:18.740000	-0.023538999999999997
0 days 00:00:18.750000	-0.024630000000000003
0 days 00:00:18.760000	-0.030817
0 days 00:00:18.770000	-0.028129
0 days 00:00:18.780000	-0.023021
0 days 00:00:18.790000	-0.019508
0 days 00:00:18.800000	-0.011283
0 days 00:00:18.810000	0.002741
0 days 00:00:18.820000	0.037506
0 days 00:00:18.830000	0.08003099999999999
0 days 00:00:18.840000	0.12158699999999999
0 days 00:00:18.850000	0.12862
0 days 00:00:18.860000	0.102519
0 days 00:00:18.870000	0.073906
0 days 00:00:18.880000	0.049371
0 days 00:00:18.890000	0.039036
0 days 00:00:18.900000	0.023628
0 days 00:00:18.910000	0.007076000000000001
0 days 00:00:18.920000	-0.018231
0 days 00:00:18.930000	-0.022647999999999998
0 days 00:00:18.940000	-0.045772
0 days 00:00:18.950000	-0.037926
0 days 00:00:18.960000	-0.012034999999999999
0 days 00:00:18.970000	-0.01966
0 days 00:00:18.980000	-0.029434
0 days 00:00:18.990000	-0.039175
0 days 00:00:19	-0.039596
0 days 00:00:19.010000	-0.042944
0 days 00:00:19.020000	-0.036410000000000005
0 days 00:00:19.030000	-0.030164
0 days 00:00:19.040000	-0.037172000000000004
0 days 00:00:19.050000	-0.044028
0 days 00:00:19.060000	-0.047816000000000004
0 days 00:00:19.070000	-0.054178
0 days 00:00:19.080000	-0.068635
0 days 00:00:19.090000	-0.081098
0 days 00:00:19.100000	-0.10732699999999999
0 days 00:00:19.110000	-0.13222799999999998
0 days 00:00:19.120000	-0.159032
0 days 00:00:19.130000	-0.195481
0 days 00:00:19.140000	-0.259415
0 days 00:00:19.150000	-0.359512
0 days 00:00:19.160000	-0.548691
0 days 00:00:19.170000	-0.796955
0 days 00:00:19.180000	-1.0071780000000001
0 days 00:00:19.190000	-1.231795
0 days 00:00:19.200000	-1.497998
0 days 00:00:19.210000	-1.775896
0 days 00:00:19.220000	-2.099453
0 days 00:00:19.230000	-2.501359
0 days 00:00:19.240000	-2.97231
0 days 00:00:19.250000	-3.529007
0 days 00:00:19.260000	-4.180426000000001
0 days 00:00:19.270000	-4.963552
0 days 00:00:19.280000	-5.855236
0 days 00:00:19.290000	-6.810421000000001
0 days 00:00:19.300000	-7.619732000000001
0 days 00:00:19.310000	-8.152875
0 days 00:00:19.320000	-8.368712
0 days 00:00:19.330000	-8.372380999999999
0 days 00:00:19.340000	-8.257383
0 days 00:00:19.350000	-8.207765
0 days 00:00:19.360000	-8.182245
0 days 00:00:19.370000	-7.142555000000001
0 days 00:00:19.380000	-4.657079
0 days 00:00:19.390000	-1.551284
0 days 00:00:19.400000	1.338358
0 days 00:00:19.410000	2.7867349999999997
