# Supplementary material for: A topological data analysis-based method for gait signals with an application to the study of multiple sclerosis
Source: PLoS One. 2022 May 13;17(5):e0268475. doi: 10.1371/journal.pone.0268475 (PMC9106173; doi:10.1371/journal.pone.0268475)
Supplement: S1 Data — (ZIP) [file pone.0268475.s005.zip › PlosOneData/Pathological_subjects/MS_252]

	Gyr_Y
0 days 00:00:21.930000	-1.769033
0 days 00:00:21.940000	-2.180703
0 days 00:00:21.950000	-2.510901
0 days 00:00:21.960000	-3.730116
0 days 00:00:21.970000	-4.186230999999999
0 days 00:00:21.980000	-3.5539330000000002
0 days 00:00:21.990000	-2.533609
0 days 00:00:22	-1.6575950000000002
0 days 00:00:22.010000	-1.404368
0 days 00:00:22.020000	-1.248631
0 days 00:00:22.030000	-1.0144030000000002
0 days 00:00:22.040000	-0.250602
0 days 00:00:22.050000	-0.292045
0 days 00:00:22.060000	-0.244725
0 days 00:00:22.070000	-0.231177
0 days 00:00:22.080000	-0.224503
0 days 00:00:22.090000	-0.254399
0 days 00:00:22.100000	-0.23729299999999998
0 days 00:00:22.110000	-0.21156399999999997
0 days 00:00:22.120000	-0.184143
0 days 00:00:22.130000	-0.157773
0 days 00:00:22.140000	-0.13983299999999999
0 days 00:00:22.150000	-0.146146
0 days 00:00:22.160000	-0.171174
0 days 00:00:22.170000	-0.188301
0 days 00:00:22.180000	-0.214004
0 days 00:00:22.190000	-0.229395
0 days 00:00:22.200000	-0.24900799999999998
0 days 00:00:22.210000	-0.27185
0 days 00:00:22.220000	-0.287159
0 days 00:00:22.230000	-0.297672
0 days 00:00:22.240000	-0.304557
0 days 00:00:22.250000	-0.289998
0 days 00:00:22.260000	-0.25614699999999996
0 days 00:00:22.270000	-0.230548
0 days 00:00:22.280000	-0.20428
0 days 00:00:22.290000	-0.182222
0 days 00:00:22.300000	-0.172999
0 days 00:00:22.310000	-0.16584300000000002
0 days 00:00:22.320000	-0.147261
0 days 00:00:22.330000	-0.129117
0 days 00:00:22.340000	-0.115998
0 days 00:00:22.350000	-0.118402
0 days 00:00:22.360000	-0.11944
0 days 00:00:22.370000	-0.12548299999999998
0 days 00:00:22.380000	-0.128341
0 days 00:00:22.390000	-0.129807
0 days 00:00:22.400000	-0.129245
0 days 00:00:22.410000	-0.127059
0 days 00:00:22.420000	-0.144655
0 days 00:00:22.430000	-0.162751
0 days 00:00:22.440000	-0.19163
0 days 00:00:22.450000	-0.22735999999999998
0 days 00:00:22.460000	-0.286774
0 days 00:00:22.470000	-0.359616
0 days 00:00:22.480000	-0.443708
0 days 00:00:22.490000	-0.567843
0 days 00:00:22.500000	-0.719657
0 days 00:00:22.510000	-0.9115790000000001
0 days 00:00:22.520000	-1.220425
0 days 00:00:22.530000	-1.538569
0 days 00:00:22.540000	-1.807489
0 days 00:00:22.550000	-2.1090560000000003
0 days 00:00:22.560000	-2.429415
0 days 00:00:22.570000	-2.769171
0 days 00:00:22.580000	-3.104156
0 days 00:00:22.590000	-3.441436
0 days 00:00:22.600000	-3.801015
0 days 00:00:22.610000	-4.185894
0 days 00:00:22.620000	-4.601132
0 days 00:00:22.630000	-5.070875
0 days 00:00:22.640000	-5.466978
0 days 00:00:22.650000	-5.708488
0 days 00:00:22.660000	-5.634848000000001
0 days 00:00:22.670000	-5.150943
0 days 00:00:22.680000	-4.665466
0 days 00:00:22.690000	-4.084904
0 days 00:00:22.700000	-3.4812589999999997
0 days 00:00:22.710000	-2.745222
0 days 00:00:22.720000	-1.2404959999999998
0 days 00:00:22.730000	0.5680970000000001
0 days 00:00:22.740000	2.1539189999999997
0 days 00:00:22.750000	3.046227
0 days 00:00:22.760000	3.619914
0 days 00:00:22.770000	3.903858
0 days 00:00:22.780000	3.927114
0 days 00:00:22.790000	3.715005
0 days 00:00:22.800000	3.4152480000000005
0 days 00:00:22.810000	3.1330150000000003
0 days 00:00:22.820000	2.9433599999999998
0 days 00:00:22.830000	2.894562
0 days 00:00:22.840000	2.980334
0 days 00:00:22.850000	3.205075
0 days 00:00:22.860000	3.582218
0 days 00:00:22.870000	4.048898
0 days 00:00:22.880000	4.439895
0 days 00:00:22.890000	4.620941
0 days 00:00:22.900000	4.585719999999999
0 days 00:00:22.910000	4.440501
0 days 00:00:22.920000	4.191798
0 days 00:00:22.930000	3.796619
0 days 00:00:22.940000	3.403797
0 days 00:00:22.950000	3.249117
0 days 00:00:22.960000	3.169512
0 days 00:00:22.970000	2.981134
0 days 00:00:22.980000	2.694166
0 days 00:00:22.990000	2.3695630000000003
0 days 00:00:23	2.008477
0 days 00:00:23.010000	1.291941
0 days 00:00:23.020000	0.75627
0 days 00:00:23.030000	0.5341279999999999
0 days 00:00:23.040000	0.20913299999999999
0 days 00:00:23.050000	-0.324336
0 days 00:00:23.060000	-0.7546609999999999
0 days 00:00:23.070000	-1.0186629999999999
0 days 00:00:23.080000	-1.344649
0 days 00:00:23.090000	-2.1021080000000003
0 days 00:00:23.100000	-2.425164
0 days 00:00:23.110000	-3.4666129999999997
0 days 00:00:23.120000	-4.945713
0 days 00:00:23.130000	-4.200924
0 days 00:00:23.140000	-3.324836
0 days 00:00:23.150000	-2.345782
0 days 00:00:23.160000	-1.87644
0 days 00:00:23.170000	-1.626762
0 days 00:00:23.180000	-0.722249
0 days 00:00:23.190000	-0.30537800000000004
0 days 00:00:23.200000	-0.295577
0 days 00:00:23.210000	-0.286375
0 days 00:00:23.220000	-0.287966
0 days 00:00:23.230000	-0.306156
0 days 00:00:23.240000	-0.325885
0 days 00:00:23.250000	-0.333509
0 days 00:00:23.260000	-0.307893
0 days 00:00:23.270000	-0.269408
0 days 00:00:23.280000	-0.242625
0 days 00:00:23.290000	-0.23512800000000003
0 days 00:00:23.300000	-0.204283
0 days 00:00:23.310000	-0.193047
0 days 00:00:23.320000	-0.198962
0 days 00:00:23.330000	-0.196075
0 days 00:00:23.340000	-0.191662
0 days 00:00:23.350000	-0.179924
0 days 00:00:23.360000	-0.165259
0 days 00:00:23.370000	-0.150071
0 days 00:00:23.380000	-0.1413
0 days 00:00:23.390000	-0.135261
0 days 00:00:23.400000	-0.136847
0 days 00:00:23.410000	-0.130617
0 days 00:00:23.420000	-0.154932
0 days 00:00:23.430000	-0.130106
0 days 00:00:23.440000	-0.130976
0 days 00:00:23.450000	-0.120728
0 days 00:00:23.460000	-0.136236
0 days 00:00:23.470000	-0.137559
0 days 00:00:23.480000	-0.145017
0 days 00:00:23.490000	-0.146615
0 days 00:00:23.500000	-0.151956
0 days 00:00:23.510000	-0.16830699999999998
0 days 00:00:23.520000	-0.173977
0 days 00:00:23.530000	-0.18396099999999999
0 days 00:00:23.540000	-0.192501
0 days 00:00:23.550000	-0.195744
0 days 00:00:23.560000	-0.20466600000000001
0 days 00:00:23.570000	-0.213851
0 days 00:00:23.580000	-0.23233
0 days 00:00:23.590000	-0.25994
0 days 00:00:23.600000	-0.309488
0 days 00:00:23.610000	-0.358975
0 days 00:00:23.620000	-0.417228
0 days 00:00:23.630000	-0.49360299999999996
0 days 00:00:23.640000	-0.59895
0 days 00:00:23.650000	-0.726931
0 days 00:00:23.660000	-0.8903979999999999
0 days 00:00:23.670000	-0.984389
0 days 00:00:23.680000	-1.139003
0 days 00:00:23.690000	-1.2913629999999998
0 days 00:00:23.700000	-1.489668
0 days 00:00:23.710000	-1.7286240000000002
0 days 00:00:23.720000	-1.96488
0 days 00:00:23.730000	-2.236195
0 days 00:00:23.740000	-2.522457
0 days 00:00:23.750000	-2.830034
0 days 00:00:23.760000	-3.151549
0 days 00:00:23.770000	-3.497923
0 days 00:00:23.780000	-3.846888
0 days 00:00:23.790000	-4.233026000000001
0 days 00:00:23.800000	-4.607837
0 days 00:00:23.810000	-4.986267
0 days 00:00:23.820000	-5.351691000000001
0 days 00:00:23.830000	-5.516768
0 days 00:00:23.840000	-5.255917
0 days 00:00:23.850000	-4.913026
0 days 00:00:23.860000	-4.5205720000000005
0 days 00:00:23.870000	-3.978518
0 days 00:00:23.880000	-3.2897309999999997
0 days 00:00:23.890000	-1.783956
0 days 00:00:23.900000	0.169707
0 days 00:00:23.910000	2.166203
0 days 00:00:23.920000	3.2870760000000003
0 days 00:00:23.930000	3.7734629999999996
0 days 00:00:23.940000	3.967538
0 days 00:00:23.950000	3.9229510000000003
0 days 00:00:23.960000	3.6960349999999997
0 days 00:00:23.970000	3.3658580000000002
0 days 00:00:23.980000	3.014161
0 days 00:00:23.990000	2.773597
0 days 00:00:24	2.679135
0 days 00:00:24.010000	2.722098
0 days 00:00:24.020000	2.859547
0 days 00:00:24.030000	3.077583
0 days 00:00:24.040000	3.331022
0 days 00:00:24.050000	3.5914989999999998
0 days 00:00:24.060000	3.812125
0 days 00:00:24.070000	3.981376
0 days 00:00:24.080000	4.023875
0 days 00:00:24.090000	3.953636
0 days 00:00:24.100000	3.834622
0 days 00:00:24.110000	3.693659
0 days 00:00:24.120000	3.501421
0 days 00:00:24.130000	3.2825059999999997
0 days 00:00:24.140000	3.0139139999999998
0 days 00:00:24.150000	2.7495979999999998
0 days 00:00:24.160000	2.605848
0 days 00:00:24.170000	2.49424
0 days 00:00:24.180000	2.441337
0 days 00:00:24.190000	2.2599080000000002
0 days 00:00:24.200000	1.8967200000000002
0 days 00:00:24.210000	1.52261
0 days 00:00:24.220000	1.175386
0 days 00:00:24.230000	0.8512860000000001
0 days 00:00:24.240000	0.496071
0 days 00:00:24.250000	0.150081
0 days 00:00:24.260000	-0.166457
0 days 00:00:24.270000	-0.49728
0 days 00:00:24.280000	-0.869801
0 days 00:00:24.290000	-1.206176
0 days 00:00:24.300000	-1.4710889999999999
0 days 00:00:24.310000	-1.690062
0 days 00:00:24.320000	-1.9211770000000001
0 days 00:00:24.330000	-2.0382290000000003
0 days 00:00:24.340000	-1.983322
0 days 00:00:24.350000	-2.0118
0 days 00:00:24.360000	-4.4386589999999995
0 days 00:00:24.370000	-3.7767269999999997
0 days 00:00:24.380000	-1.9343439999999998
0 days 00:00:24.390000	-1.3545399999999999
0 days 00:00:24.400000	-1.18777
0 days 00:00:24.410000	-1.234531
0 days 00:00:24.420000	-1.152432
0 days 00:00:24.430000	-1.098287
0 days 00:00:24.440000	-0.894905
0 days 00:00:24.450000	-0.292901
0 days 00:00:24.460000	-0.332196
0 days 00:00:24.470000	-0.295375
0 days 00:00:24.480000	-0.265007
0 days 00:00:24.490000	-0.23132399999999997
0 days 00:00:24.500000	-0.223588
0 days 00:00:24.510000	-0.225556
0 days 00:00:24.520000	-0.218588
0 days 00:00:24.530000	-0.22439800000000001
0 days 00:00:24.540000	-0.22902600000000004
0 days 00:00:24.550000	-0.238339
0 days 00:00:24.560000	-0.22035
0 days 00:00:24.570000	-0.236434
0 days 00:00:24.580000	-0.24013800000000002
0 days 00:00:24.590000	-0.232852
0 days 00:00:24.600000	-0.2343
0 days 00:00:24.610000	-0.22887600000000002
0 days 00:00:24.620000	-0.221586
0 days 00:00:24.630000	-0.225129
0 days 00:00:24.640000	-0.221494
0 days 00:00:24.650000	-0.2199
0 days 00:00:24.660000	-0.211434
0 days 00:00:24.670000	-0.19738699999999998
0 days 00:00:24.680000	-0.181869
0 days 00:00:24.690000	-0.175536
0 days 00:00:24.700000	-0.173188
0 days 00:00:24.710000	-0.17135699999999998
0 days 00:00:24.720000	-0.178964
0 days 00:00:24.730000	-0.18516400000000002
0 days 00:00:24.740000	-0.185251
0 days 00:00:24.750000	-0.19128199999999998
0 days 00:00:24.760000	-0.18656
0 days 00:00:24.770000	-0.181412
0 days 00:00:24.780000	-0.185218
0 days 00:00:24.790000	-0.201792
0 days 00:00:24.800000	-0.235894
0 days 00:00:24.810000	-0.29240700000000003
0 days 00:00:24.820000	-0.34874499999999997
0 days 00:00:24.830000	-0.41539899999999996
0 days 00:00:24.840000	-0.507714
0 days 00:00:24.850000	-0.6219979999999999
0 days 00:00:24.860000	-0.7850199999999999
0 days 00:00:24.870000	-0.905667
0 days 00:00:24.880000	-1.062498
0 days 00:00:24.890000	-1.217324
0 days 00:00:24.900000	-1.387219
0 days 00:00:24.910000	-1.566675
0 days 00:00:24.920000	-1.7901740000000002
0 days 00:00:24.930000	-2.0569759999999997
0 days 00:00:24.940000	-2.366184
0 days 00:00:24.950000	-2.708744
0 days 00:00:24.960000	-3.05151
0 days 00:00:24.970000	-3.4332089999999997
0 days 00:00:24.980000	-3.8819
0 days 00:00:24.990000	-4.38162
0 days 00:00:25	-4.870652
0 days 00:00:25.010000	-5.323030999999999
0 days 00:00:25.020000	-5.7537650000000005
0 days 00:00:25.030000	-6.1177150000000005
0 days 00:00:25.040000	-6.27064
0 days 00:00:25.050000	-6.138839
0 days 00:00:25.060000	-5.602549
0 days 00:00:25.070000	-5.15267
0 days 00:00:25.080000	-4.556953
0 days 00:00:25.090000	-3.8010260000000002
0 days 00:00:25.100000	-2.611473
0 days 00:00:25.110000	-0.348763
0 days 00:00:25.120000	2.0858060000000003
0 days 00:00:25.130000	3.73521
0 days 00:00:25.140000	4.510918
0 days 00:00:25.150000	4.993049
0 days 00:00:25.160000	5.172093
0 days 00:00:25.170000	5.010128
0 days 00:00:25.180000	4.532498
0 days 00:00:25.190000	3.8140379999999996
0 days 00:00:25.200000	3.110449
0 days 00:00:25.210000	2.712124
0 days 00:00:25.220000	2.712184
0 days 00:00:25.230000	2.95728
0 days 00:00:25.240000	3.296047
0 days 00:00:25.250000	3.670699
0 days 00:00:25.260000	4.04124
0 days 00:00:25.270000	4.3551459999999995
0 days 00:00:25.280000	4.542102
0 days 00:00:25.290000	4.626834
0 days 00:00:25.300000	4.597195
0 days 00:00:25.310000	4.406708999999999
0 days 00:00:25.320000	4.09352
0 days 00:00:25.330000	3.778251
0 days 00:00:25.340000	3.64508
0 days 00:00:25.350000	3.625468
0 days 00:00:25.360000	3.525267
0 days 00:00:25.370000	3.372836
0 days 00:00:25.380000	3.203169
0 days 00:00:25.390000	2.8969099999999997
0 days 00:00:25.400000	2.1637880000000003
0 days 00:00:25.410000	1.545239
0 days 00:00:25.420000	1.275614
0 days 00:00:25.430000	0.80138
0 days 00:00:25.440000	0.046127999999999995
0 days 00:00:25.450000	-0.636745
0 days 00:00:25.460000	-1.1384020000000001
0 days 00:00:25.470000	-1.553924
0 days 00:00:25.480000	-1.8689220000000002
0 days 00:00:25.490000	-2.3763
0 days 00:00:25.500000	-2.216434
0 days 00:00:25.510000	-3.157268
0 days 00:00:25.520000	-4.626734
0 days 00:00:25.530000	-4.608343
0 days 00:00:25.540000	-4.138005000000001
0 days 00:00:25.550000	-3.040917
0 days 00:00:25.560000	-2.185389
0 days 00:00:25.570000	-1.8594130000000002
0 days 00:00:25.580000	-1.5928360000000001
0 days 00:00:25.590000	-1.160683
0 days 00:00:25.600000	-0.116002
0 days 00:00:25.610000	-0.277124
0 days 00:00:25.620000	-0.182569
0 days 00:00:25.630000	-0.205708
0 days 00:00:25.640000	-0.261592
0 days 00:00:25.650000	-0.265216
0 days 00:00:25.660000	-0.261763
0 days 00:00:25.670000	-0.24348899999999998
0 days 00:00:25.680000	-0.20361400000000002
0 days 00:00:25.690000	-0.180047
0 days 00:00:25.700000	-0.158519
0 days 00:00:25.710000	-0.14561300000000002
0 days 00:00:25.720000	-0.14019
0 days 00:00:25.730000	-0.151408
0 days 00:00:25.740000	-0.158588
0 days 00:00:25.750000	-0.15628
0 days 00:00:25.760000	-0.143983
0 days 00:00:25.770000	-0.132445
0 days 00:00:25.780000	-0.122966
0 days 00:00:25.790000	-0.121077
0 days 00:00:25.800000	-0.11716800000000001
0 days 00:00:25.810000	-0.11596500000000001
0 days 00:00:25.820000	-0.111775
0 days 00:00:25.830000	-0.114016
0 days 00:00:25.840000	-0.11836400000000001
0 days 00:00:25.850000	-0.123617
0 days 00:00:25.860000	-0.12529
0 days 00:00:25.870000	-0.127656
0 days 00:00:25.880000	-0.125909
0 days 00:00:25.890000	-0.124775
0 days 00:00:25.900000	-0.12398900000000002
0 days 00:00:25.910000	-0.124011
0 days 00:00:25.920000	-0.12068399999999999
0 days 00:00:25.930000	-0.123379
0 days 00:00:25.940000	-0.12223099999999999
0 days 00:00:25.950000	-0.12759600000000001
0 days 00:00:25.960000	-0.119671
0 days 00:00:25.970000	-0.11666300000000002
0 days 00:00:25.980000	-0.119422
0 days 00:00:25.990000	-0.127371
0 days 00:00:26	-0.132667
0 days 00:00:26.010000	-0.13530699999999998
0 days 00:00:26.020000	-0.152912
0 days 00:00:26.030000	-0.17876199999999998
0 days 00:00:26.040000	-0.22189
0 days 00:00:26.050000	-0.29037199999999996
0 days 00:00:26.060000	-0.352817
0 days 00:00:26.070000	-0.42354899999999995
0 days 00:00:26.080000	-0.513178
0 days 00:00:26.090000	-0.632358
0 days 00:00:26.100000	-0.88618
0 days 00:00:26.110000	-1.158987
0 days 00:00:26.120000	-1.417816
0 days 00:00:26.130000	-1.6755919999999997
0 days 00:00:26.140000	-1.971552
0 days 00:00:26.150000	-2.260733
0 days 00:00:26.160000	-2.568882
0 days 00:00:26.170000	-2.8858080000000004
0 days 00:00:26.180000	-3.189732
0 days 00:00:26.190000	-3.458367
0 days 00:00:26.200000	-3.752134
0 days 00:00:26.210000	-4.043524
0 days 00:00:26.220000	-4.384158
0 days 00:00:26.230000	-4.651244999999999
0 days 00:00:26.240000	-4.880475
0 days 00:00:26.250000	-5.0091980000000005
0 days 00:00:26.260000	-4.890811
0 days 00:00:26.270000	-4.501437
0 days 00:00:26.280000	-4.142481
0 days 00:00:26.290000	-3.661318
0 days 00:00:26.300000	-3.0328470000000003
0 days 00:00:26.310000	-1.938203
