# Supplementary material for: A topological data analysis-based method for gait signals with an application to the study of multiple sclerosis
Source: PLoS One. 2022 May 13;17(5):e0268475. doi: 10.1371/journal.pone.0268475 (PMC9106173; doi:10.1371/journal.pone.0268475)
Supplement: S1 Data — (ZIP) [file pone.0268475.s005.zip › PlosOneData/Pathological_subjects/MS_38]

	Gyr_Y
0 days 00:00:07.660000	-1.0646870000000002
0 days 00:00:07.670000	-1.5699889999999999
0 days 00:00:07.680000	-1.329755
0 days 00:00:07.690000	-0.925217
0 days 00:00:07.700000	-0.991764
0 days 00:00:07.710000	-1.095404
0 days 00:00:07.720000	-0.969561
0 days 00:00:07.730000	-0.782413
0 days 00:00:07.740000	-0.648501
0 days 00:00:07.750000	-0.546851
0 days 00:00:07.760000	-0.49434399999999995
0 days 00:00:07.770000	-0.510887
0 days 00:00:07.780000	-0.538772
0 days 00:00:07.790000	-0.5610470000000001
0 days 00:00:07.800000	-0.527993
0 days 00:00:07.810000	-0.448374
0 days 00:00:07.820000	-0.42213
0 days 00:00:07.830000	-0.40973100000000007
0 days 00:00:07.840000	-0.39014099999999996
0 days 00:00:07.850000	-0.37543699999999997
0 days 00:00:07.860000	-0.364321
0 days 00:00:07.870000	-0.348292
0 days 00:00:07.880000	-0.329996
0 days 00:00:07.890000	-0.321764
0 days 00:00:07.900000	-0.307096
0 days 00:00:07.910000	-0.292969
0 days 00:00:07.920000	-0.287937
0 days 00:00:07.930000	-0.281072
0 days 00:00:07.940000	-0.26605
0 days 00:00:07.950000	-0.247998
0 days 00:00:07.960000	-0.232627
0 days 00:00:07.970000	-0.21024299999999999
0 days 00:00:07.980000	-0.172176
0 days 00:00:07.990000	-0.16034500000000002
0 days 00:00:08	-0.153806
0 days 00:00:08.010000	-0.143226
0 days 00:00:08.020000	-0.129636
0 days 00:00:08.030000	-0.113656
0 days 00:00:08.040000	-0.094605
0 days 00:00:08.050000	-0.096867
0 days 00:00:08.060000	-0.09396
0 days 00:00:08.070000	-0.085923
0 days 00:00:08.080000	-0.093151
0 days 00:00:08.090000	-0.089604
0 days 00:00:08.100000	-0.09495
0 days 00:00:08.110000	-0.090686
0 days 00:00:08.120000	-0.08454600000000001
0 days 00:00:08.130000	-0.069842
0 days 00:00:08.140000	-0.067741
0 days 00:00:08.150000	-0.060004999999999996
0 days 00:00:08.160000	-0.05184299999999999
0 days 00:00:08.170000	-0.055508
0 days 00:00:08.180000	-0.058626
0 days 00:00:08.190000	-0.066514
0 days 00:00:08.200000	-0.085198
0 days 00:00:08.210000	-0.102602
0 days 00:00:08.220000	-0.125237
0 days 00:00:08.230000	-0.155073
0 days 00:00:08.240000	-0.180318
0 days 00:00:08.250000	-0.209218
0 days 00:00:08.260000	-0.23471799999999998
0 days 00:00:08.270000	-0.264577
0 days 00:00:08.280000	-0.29684699999999997
0 days 00:00:08.290000	-0.32409899999999997
0 days 00:00:08.300000	-0.35649000000000003
0 days 00:00:08.310000	-0.394856
0 days 00:00:08.320000	-0.437824
0 days 00:00:08.330000	-0.473366
0 days 00:00:08.340000	-0.51878
0 days 00:00:08.350000	-0.560689
0 days 00:00:08.360000	-0.594957
0 days 00:00:08.370000	-0.615023
0 days 00:00:08.380000	-0.635931
0 days 00:00:08.390000	-0.643138
0 days 00:00:08.400000	-0.647536
0 days 00:00:08.410000	-0.640319
0 days 00:00:08.420000	-0.624093
0 days 00:00:08.430000	-0.617375
0 days 00:00:08.440000	-0.615921
0 days 00:00:08.450000	-0.616611
0 days 00:00:08.460000	-0.619771
0 days 00:00:08.470000	-0.617516
0 days 00:00:08.480000	-0.616242
0 days 00:00:08.490000	-0.607057
0 days 00:00:08.500000	-0.605403
0 days 00:00:08.510000	-0.600592
0 days 00:00:08.520000	-0.589404
0 days 00:00:08.530000	-0.5865779999999999
0 days 00:00:08.540000	-0.581707
0 days 00:00:08.550000	-0.576833
0 days 00:00:08.560000	-0.575411
0 days 00:00:08.570000	-0.560198
0 days 00:00:08.580000	-0.5380520000000001
0 days 00:00:08.590000	-0.5264840000000001
0 days 00:00:08.600000	-0.49191
0 days 00:00:08.610000	-0.44913000000000003
0 days 00:00:08.620000	-0.403597
0 days 00:00:08.630000	-0.34709
0 days 00:00:08.640000	-0.2982
0 days 00:00:08.650000	-0.261814
0 days 00:00:08.660000	-0.231564
0 days 00:00:08.670000	-0.206484
0 days 00:00:08.680000	-0.174478
0 days 00:00:08.690000	-0.139216
0 days 00:00:08.700000	-0.11745
0 days 00:00:08.710000	-0.10597999999999999
0 days 00:00:08.720000	-0.121576
0 days 00:00:08.730000	-0.126445
0 days 00:00:08.740000	-0.12450699999999999
0 days 00:00:08.750000	-0.126318
0 days 00:00:08.760000	-0.129246
0 days 00:00:08.770000	-0.138495
0 days 00:00:08.780000	-0.154022
0 days 00:00:08.790000	-0.18226099999999998
0 days 00:00:08.800000	-0.204482
0 days 00:00:08.810000	-0.23476799999999998
0 days 00:00:08.820000	-0.256984
0 days 00:00:08.830000	-0.281366
0 days 00:00:08.840000	-0.30177800000000005
0 days 00:00:08.850000	-0.31490799999999997
0 days 00:00:08.860000	-0.33019
0 days 00:00:08.870000	-0.33167199999999997
0 days 00:00:08.880000	-0.34673200000000004
0 days 00:00:08.890000	-0.365825
0 days 00:00:08.900000	-0.395947
0 days 00:00:08.910000	-0.421038
0 days 00:00:08.920000	-0.455243
0 days 00:00:08.930000	-0.49894799999999995
0 days 00:00:08.940000	-0.54832
0 days 00:00:08.950000	-0.601014
0 days 00:00:08.960000	-0.629944
0 days 00:00:08.970000	-0.6423939999999999
0 days 00:00:08.980000	-0.6450020000000001
0 days 00:00:08.990000	-0.643335
0 days 00:00:09	-0.638461
0 days 00:00:09.010000	-0.629949
0 days 00:00:09.020000	-0.629688
0 days 00:00:09.030000	-0.64246
0 days 00:00:09.040000	-0.6610520000000001
0 days 00:00:09.050000	-0.6880970000000001
0 days 00:00:09.060000	-0.7218100000000001
0 days 00:00:09.070000	-0.76046
0 days 00:00:09.080000	-0.8096909999999999
0 days 00:00:09.090000	-0.8496
0 days 00:00:09.100000	-0.8912129999999999
0 days 00:00:09.110000	-0.925401
0 days 00:00:09.120000	-0.964933
0 days 00:00:09.130000	-0.9955379999999999
0 days 00:00:09.140000	-1.015036
0 days 00:00:09.150000	-1.024676
0 days 00:00:09.160000	-1.0302959999999999
0 days 00:00:09.170000	-1.0218180000000001
0 days 00:00:09.180000	-1.012025
0 days 00:00:09.190000	-0.9976370000000001
0 days 00:00:09.200000	-0.9661549999999999
0 days 00:00:09.210000	-0.9245450000000001
0 days 00:00:09.220000	-0.871906
0 days 00:00:09.230000	-0.816864
0 days 00:00:09.240000	-0.760601
0 days 00:00:09.250000	-0.685349
0 days 00:00:09.260000	-0.579575
0 days 00:00:09.270000	-0.351775
0 days 00:00:09.280000	0.110871
0 days 00:00:09.290000	0.609359
0 days 00:00:09.300000	1.056022
0 days 00:00:09.310000	1.499596
0 days 00:00:09.320000	1.950116
0 days 00:00:09.330000	2.341429
0 days 00:00:09.340000	2.662764
0 days 00:00:09.350000	2.870493
0 days 00:00:09.360000	2.929969
0 days 00:00:09.370000	2.84645
0 days 00:00:09.380000	2.640234
0 days 00:00:09.390000	2.361087
0 days 00:00:09.400000	2.048916
0 days 00:00:09.410000	1.7340400000000002
0 days 00:00:09.420000	1.4359469999999999
0 days 00:00:09.430000	1.2108649999999999
0 days 00:00:09.440000	1.063312
0 days 00:00:09.450000	0.992784
0 days 00:00:09.460000	0.9879600000000001
0 days 00:00:09.470000	1.012637
0 days 00:00:09.480000	1.0606229999999999
0 days 00:00:09.490000	1.1478620000000002
0 days 00:00:09.500000	1.275396
0 days 00:00:09.510000	1.410643
0 days 00:00:09.520000	1.525372
0 days 00:00:09.530000	1.621988
0 days 00:00:09.540000	1.7180970000000002
0 days 00:00:09.550000	1.77165
0 days 00:00:09.560000	1.77417
0 days 00:00:09.570000	1.7493490000000003
0 days 00:00:09.580000	1.714896
0 days 00:00:09.590000	1.631329
0 days 00:00:09.600000	1.562646
0 days 00:00:09.610000	1.460947
0 days 00:00:09.620000	1.34819
0 days 00:00:09.630000	1.237063
0 days 00:00:09.640000	1.157702
0 days 00:00:09.650000	1.170613
0 days 00:00:09.660000	1.2702639999999998
0 days 00:00:09.670000	1.390399
0 days 00:00:09.680000	1.46317
0 days 00:00:09.690000	1.486314
0 days 00:00:09.700000	1.4732530000000001
0 days 00:00:09.710000	1.443638
0 days 00:00:09.720000	1.406323
0 days 00:00:09.730000	1.361733
0 days 00:00:09.740000	1.307144
0 days 00:00:09.750000	1.248552
0 days 00:00:09.760000	1.21246
0 days 00:00:09.770000	1.223473
0 days 00:00:09.780000	1.264916
0 days 00:00:09.790000	1.208943
0 days 00:00:09.800000	1.003169
0 days 00:00:09.810000	0.713709
0 days 00:00:09.820000	0.41094200000000003
0 days 00:00:09.830000	0.11702699999999999
0 days 00:00:09.840000	-1.046583
0 days 00:00:09.850000	-2.1768099999999997
0 days 00:00:09.860000	-2.257123
0 days 00:00:09.870000	-1.604954
0 days 00:00:09.880000	-1.528992
0 days 00:00:09.890000	-1.6643459999999999
0 days 00:00:09.900000	-1.435833
0 days 00:00:09.910000	-1.044265
0 days 00:00:09.920000	-0.6380640000000001
0 days 00:00:09.930000	-0.453028
0 days 00:00:09.940000	-0.42203
0 days 00:00:09.950000	-0.441634
0 days 00:00:09.960000	-0.458929
0 days 00:00:09.970000	-0.440224
0 days 00:00:09.980000	-0.39915500000000004
0 days 00:00:09.990000	-0.359298
0 days 00:00:10	-0.33235
0 days 00:00:10.010000	-0.308676
0 days 00:00:10.020000	-0.296854
0 days 00:00:10.030000	-0.279929
0 days 00:00:10.040000	-0.24699400000000002
0 days 00:00:10.050000	-0.193457
0 days 00:00:10.060000	-0.165266
0 days 00:00:10.070000	-0.168232
0 days 00:00:10.080000	-0.145352
0 days 00:00:10.090000	-0.114371
0 days 00:00:10.100000	-0.089047
0 days 00:00:10.110000	-0.07122300000000001
0 days 00:00:10.120000	-0.045866000000000004
0 days 00:00:10.130000	-0.039513
0 days 00:00:10.140000	-0.034634
0 days 00:00:10.150000	-0.028606
0 days 00:00:10.160000	-0.037367000000000004
0 days 00:00:10.170000	-0.043631
0 days 00:00:10.180000	-0.043738
0 days 00:00:10.190000	-0.040006
0 days 00:00:10.200000	-0.037206
0 days 00:00:10.210000	-0.038402
0 days 00:00:10.220000	-0.039844
0 days 00:00:10.230000	-0.050454
0 days 00:00:10.240000	-0.060728
0 days 00:00:10.250000	-0.072737
0 days 00:00:10.260000	-0.08276499999999999
0 days 00:00:10.270000	-0.092711
0 days 00:00:10.280000	-0.114478
0 days 00:00:10.290000	-0.12291400000000001
0 days 00:00:10.300000	-0.141611
0 days 00:00:10.310000	-0.15827
0 days 00:00:10.320000	-0.17660399999999998
0 days 00:00:10.330000	-0.193564
0 days 00:00:10.340000	-0.209731
0 days 00:00:10.350000	-0.230886
0 days 00:00:10.360000	-0.25646199999999997
0 days 00:00:10.370000	-0.273455
0 days 00:00:10.380000	-0.305167
0 days 00:00:10.390000	-0.342212
0 days 00:00:10.400000	-0.393795
0 days 00:00:10.410000	-0.445669
0 days 00:00:10.420000	-0.497138
0 days 00:00:10.430000	-0.5591510000000001
0 days 00:00:10.440000	-0.6306350000000001
0 days 00:00:10.450000	-0.683818
0 days 00:00:10.460000	-0.733187
0 days 00:00:10.470000	-0.7702100000000001
0 days 00:00:10.480000	-0.806519
0 days 00:00:10.490000	-0.8369559999999999
0 days 00:00:10.500000	-0.8593209999999999
0 days 00:00:10.510000	-0.8691
0 days 00:00:10.520000	-0.876933
0 days 00:00:10.530000	-0.876641
0 days 00:00:10.540000	-0.8762479999999999
0 days 00:00:10.550000	-0.8677790000000001
0 days 00:00:10.560000	-0.8575139999999999
0 days 00:00:10.570000	-0.842076
0 days 00:00:10.580000	-0.8252139999999999
0 days 00:00:10.590000	-0.806067
0 days 00:00:10.600000	-0.781317
0 days 00:00:10.610000	-0.75536
0 days 00:00:10.620000	-0.73326
0 days 00:00:10.630000	-0.69585
0 days 00:00:10.640000	-0.660615
0 days 00:00:10.650000	-0.627656
0 days 00:00:10.660000	-0.585739
0 days 00:00:10.670000	-0.541586
0 days 00:00:10.680000	-0.481083
0 days 00:00:10.690000	-0.43039799999999995
0 days 00:00:10.700000	-0.370795
0 days 00:00:10.710000	-0.308813
0 days 00:00:10.720000	-0.253778
0 days 00:00:10.730000	-0.20033399999999998
0 days 00:00:10.740000	-0.15253599999999998
0 days 00:00:10.750000	-0.118595
0 days 00:00:10.760000	-0.09823899999999999
0 days 00:00:10.770000	-0.073763
0 days 00:00:10.780000	-0.0534
0 days 00:00:10.790000	-0.030257
0 days 00:00:10.800000	-0.002026
0 days 00:00:10.810000	0.023396
0 days 00:00:10.820000	0.045255000000000004
0 days 00:00:10.830000	0.065649
0 days 00:00:10.840000	0.077807
0 days 00:00:10.850000	0.087608
0 days 00:00:10.860000	0.09135800000000001
0 days 00:00:10.870000	0.100499
0 days 00:00:10.880000	0.103564
0 days 00:00:10.890000	0.096782
0 days 00:00:10.900000	0.07906200000000001
0 days 00:00:10.910000	0.046722
0 days 00:00:10.920000	-0.005993
0 days 00:00:10.930000	-0.073363
0 days 00:00:10.940000	-0.16864500000000002
0 days 00:00:10.950000	-0.276407
0 days 00:00:10.960000	-0.377285
0 days 00:00:10.970000	-0.469426
0 days 00:00:10.980000	-0.557571
0 days 00:00:10.990000	-0.637057
0 days 00:00:11	-0.69972
0 days 00:00:11.010000	-0.743151
0 days 00:00:11.020000	-0.767249
0 days 00:00:11.030000	-0.763184
0 days 00:00:11.040000	-0.747933
0 days 00:00:11.050000	-0.727482
0 days 00:00:11.060000	-0.700361
0 days 00:00:11.070000	-0.668108
0 days 00:00:11.080000	-0.635663
0 days 00:00:11.090000	-0.609064
0 days 00:00:11.100000	-0.584879
0 days 00:00:11.110000	-0.574637
0 days 00:00:11.120000	-0.563813
0 days 00:00:11.130000	-0.555832
0 days 00:00:11.140000	-0.555103
0 days 00:00:11.150000	-0.566507
0 days 00:00:11.160000	-0.58043
0 days 00:00:11.170000	-0.609267
0 days 00:00:11.180000	-0.6481939999999999
0 days 00:00:11.190000	-0.688075
0 days 00:00:11.200000	-0.738027
0 days 00:00:11.210000	-0.771961
0 days 00:00:11.220000	-0.815541
0 days 00:00:11.230000	-0.8567049999999999
0 days 00:00:11.240000	-0.8871290000000001
0 days 00:00:11.250000	-0.925624
0 days 00:00:11.260000	-0.9499200000000001
0 days 00:00:11.270000	-0.955565
0 days 00:00:11.280000	-0.9429700000000001
0 days 00:00:11.290000	-0.909217
0 days 00:00:11.300000	-0.8425
0 days 00:00:11.310000	-0.75357
0 days 00:00:11.320000	-0.593961
0 days 00:00:11.330000	-0.176932
0 days 00:00:11.340000	0.310083
0 days 00:00:11.350000	0.7478739999999999
0 days 00:00:11.360000	1.155196
0 days 00:00:11.370000	1.572871
0 days 00:00:11.380000	1.949977
0 days 00:00:11.390000	2.258248
0 days 00:00:11.400000	2.4743209999999998
0 days 00:00:11.410000	2.6536
0 days 00:00:11.420000	2.7694669999999997
0 days 00:00:11.430000	2.73044
0 days 00:00:11.440000	2.588446
0 days 00:00:11.450000	2.427679
0 days 00:00:11.460000	2.208236
0 days 00:00:11.470000	1.950841
0 days 00:00:11.480000	1.685675
0 days 00:00:11.490000	1.442072
0 days 00:00:11.500000	1.235554
0 days 00:00:11.510000	1.027766
0 days 00:00:11.520000	0.7968729999999999
0 days 00:00:11.530000	0.685405
0 days 00:00:11.540000	0.685299
0 days 00:00:11.550000	0.673387
0 days 00:00:11.560000	0.7013229999999999
0 days 00:00:11.570000	0.81486
0 days 00:00:11.580000	0.9751799999999999
0 days 00:00:11.590000	1.128156
0 days 00:00:11.600000	1.277384
0 days 00:00:11.610000	1.423676
0 days 00:00:11.620000	1.5600100000000001
0 days 00:00:11.630000	1.6399270000000001
0 days 00:00:11.640000	1.669644
0 days 00:00:11.650000	1.6893599999999998
0 days 00:00:11.660000	1.6552689999999999
0 days 00:00:11.670000	1.5975030000000001
0 days 00:00:11.680000	1.49921
0 days 00:00:11.690000	1.375315
0 days 00:00:11.700000	1.229827
0 days 00:00:11.710000	1.071318
0 days 00:00:11.720000	0.9344180000000001
0 days 00:00:11.730000	0.8372459999999999
0 days 00:00:11.740000	0.757707
0 days 00:00:11.750000	0.676122
0 days 00:00:11.760000	0.582993
0 days 00:00:11.770000	0.5289119999999999
0 days 00:00:11.780000	0.553404
0 days 00:00:11.790000	0.6535350000000001
0 days 00:00:11.800000	0.8553350000000001
0 days 00:00:11.810000	1.109548
0 days 00:00:11.820000	1.314486
0 days 00:00:11.830000	1.417068
0 days 00:00:11.840000	1.427883
0 days 00:00:11.850000	1.37161
0 days 00:00:11.860000	1.251616
0 days 00:00:11.870000	1.081309
0 days 00:00:11.880000	0.8672120000000001
0 days 00:00:11.890000	0.616388
0 days 00:00:11.900000	0.342144
0 days 00:00:11.910000	0.071726
0 days 00:00:11.920000	-1.128318
0 days 00:00:11.930000	-2.160412
0 days 00:00:11.940000	-1.965657
0 days 00:00:11.950000	-1.565862
0 days 00:00:11.960000	-1.674693
0 days 00:00:11.970000	-1.580524
0 days 00:00:11.980000	-1.127092
0 days 00:00:11.990000	-0.67745
0 days 00:00:12	-0.527231
0 days 00:00:12.010000	-0.48616899999999996
0 days 00:00:12.020000	-0.486029
0 days 00:00:12.030000	-0.477875
0 days 00:00:12.040000	-0.42873500000000003
0 days 00:00:12.050000	-0.386321
0 days 00:00:12.060000	-0.374961
0 days 00:00:12.070000	-0.37811100000000003
0 days 00:00:12.080000	-0.40773000000000004
0 days 00:00:12.090000	-0.41133500000000006
0 days 00:00:12.100000	-0.38755300000000004
0 days 00:00:12.110000	-0.337744
0 days 00:00:12.120000	-0.299525
0 days 00:00:12.130000	-0.259127
0 days 00:00:12.140000	-0.25299099999999997
0 days 00:00:12.150000	-0.24215799999999998
0 days 00:00:12.160000	-0.22367199999999998
0 days 00:00:12.170000	-0.203765
0 days 00:00:12.180000	-0.176362
0 days 00:00:12.190000	-0.15956800000000002
0 days 00:00:12.200000	-0.1565
0 days 00:00:12.210000	-0.155487
0 days 00:00:12.220000	-0.15739
0 days 00:00:12.230000	-0.16403299999999998
0 days 00:00:12.240000	-0.164509
0 days 00:00:12.250000	-0.15779400000000002
0 days 00:00:12.260000	-0.146479
0 days 00:00:12.270000	-0.139801
0 days 00:00:12.280000	-0.137041
0 days 00:00:12.290000	-0.14536300000000002
0 days 00:00:12.300000	-0.142543
0 days 00:00:12.310000	-0.14889000000000002
0 days 00:00:12.320000	-0.153676
0 days 00:00:12.330000	-0.159106
0 days 00:00:12.340000	-0.161658
0 days 00:00:12.350000	-0.174251
0 days 00:00:12.360000	-0.175127
0 days 00:00:12.370000	-0.180672
0 days 00:00:12.380000	-0.189171
0 days 00:00:12.390000	-0.191615
0 days 00:00:12.400000	-0.202927
0 days 00:00:12.410000	-0.21568800000000002
0 days 00:00:12.420000	-0.231014
0 days 00:00:12.430000	-0.255472
0 days 00:00:12.440000	-0.285572
0 days 00:00:12.450000	-0.320214
0 days 00:00:12.460000	-0.35117800000000005
0 days 00:00:12.470000	-0.386554
0 days 00:00:12.480000	-0.42340600000000006
0 days 00:00:12.490000	-0.46213000000000004
0 days 00:00:12.500000	-0.499522
0 days 00:00:12.510000	-0.53117
0 days 00:00:12.520000	-0.559858
0 days 00:00:12.530000	-0.588639
0 days 00:00:12.540000	-0.603762
0 days 00:00:12.550000	-0.616913
0 days 00:00:12.560000	-0.618695
0 days 00:00:12.570000	-0.62376
0 days 00:00:12.580000	-0.621924
0 days 00:00:12.590000	-0.622912
0 days 00:00:12.600000	-0.624777
0 days 00:00:12.610000	-0.6252489999999999
0 days 00:00:12.620000	-0.61727
0 days 00:00:12.630000	-0.607349
0 days 00:00:12.640000	-0.593673
0 days 00:00:12.650000	-0.5733010000000001
0 days 00:00:12.660000	-0.5529649999999999
0 days 00:00:12.670000	-0.534619
0 days 00:00:12.680000	-0.511279
0 days 00:00:12.690000	-0.49923
0 days 00:00:12.700000	-0.473814
0 days 00:00:12.710000	-0.442882
0 days 00:00:12.720000	-0.390807
0 days 00:00:12.730000	-0.327996
0 days 00:00:12.740000	-0.262932
0 days 00:00:12.750000	-0.186975
0 days 00:00:12.760000	-0.113976
0 days 00:00:12.770000	-0.050045
0 days 00:00:12.780000	0.014235
0 days 00:00:12.790000	0.079218
0 days 00:00:12.800000	0.12832000000000002
0 days 00:00:12.810000	0.156954
0 days 00:00:12.820000	0.175288
0 days 00:00:12.830000	0.188528
0 days 00:00:12.840000	0.184285
0 days 00:00:12.850000	0.1834
0 days 00:00:12.860000	0.1804
0 days 00:00:12.870000	0.180454
0 days 00:00:12.880000	0.169456
0 days 00:00:12.890000	0.152016
0 days 00:00:12.900000	0.12116099999999999
0 days 00:00:12.910000	0.080987
0 days 00:00:12.920000	0.041868
0 days 00:00:12.930000	0.0019579999999999997
0 days 00:00:12.940000	-0.035126
0 days 00:00:12.950000	-0.071527
0 days 00:00:12.960000	-0.11939000000000001
0 days 00:00:12.970000	-0.196128
0 days 00:00:12.980000	-0.28681799999999996
0 days 00:00:12.990000	-0.369477
0 days 00:00:13	-0.44256
0 days 00:00:13.010000	-0.5102479999999999
0 days 00:00:13.020000	-0.567064
0 days 00:00:13.030000	-0.613848
0 days 00:00:13.040000	-0.637865
0 days 00:00:13.050000	-0.644107
0 days 00:00:13.060000	-0.642063
0 days 00:00:13.070000	-0.626732
0 days 00:00:13.080000	-0.605391
0 days 00:00:13.090000	-0.585205
0 days 00:00:13.100000	-0.559869
0 days 00:00:13.110000	-0.531921
0 days 00:00:13.120000	-0.51241
0 days 00:00:13.130000	-0.492637
0 days 00:00:13.140000	-0.46666
0 days 00:00:13.150000	-0.44655200000000006
0 days 00:00:13.160000	-0.437197
0 days 00:00:13.170000	-0.45939300000000005
0 days 00:00:13.180000	-0.5034529999999999
0 days 00:00:13.190000	-0.575365
0 days 00:00:13.200000	-0.669058
0 days 00:00:13.210000	-0.781668
0 days 00:00:13.220000	-0.906302
0 days 00:00:13.230000	-1.0259260000000001
0 days 00:00:13.240000	-1.143334
0 days 00:00:13.250000	-1.250589
0 days 00:00:13.260000	-1.333827
0 days 00:00:13.270000	-1.392758
0 days 00:00:13.280000	-1.432416
0 days 00:00:13.290000	-1.446153
0 days 00:00:13.300000	-1.451906
0 days 00:00:13.310000	-1.427864
0 days 00:00:13.320000	-1.374121
0 days 00:00:13.330000	-1.296943
0 days 00:00:13.340000	-1.216817
0 days 00:00:13.350000	-1.121019
0 days 00:00:13.360000	-1.006494
0 days 00:00:13.370000	-0.81908
0 days 00:00:13.380000	-0.389629
0 days 00:00:13.390000	0.213546
0 days 00:00:13.400000	0.76723
0 days 00:00:13.410000	1.247215
0 days 00:00:13.420000	1.6985259999999998
0 days 00:00:13.430000	2.1122919999999996
0 days 00:00:13.440000	2.438914
0 days 00:00:13.450000	2.651643
0 days 00:00:13.460000	2.751719
0 days 00:00:13.470000	2.760757
0 days 00:00:13.480000	2.660299
0 days 00:00:13.490000	2.483816
0 days 00:00:13.500000	2.269724
0 days 00:00:13.510000	2.0154799999999997
0 days 00:00:13.520000	1.768144
0 days 00:00:13.530000	1.5379559999999999
0 days 00:00:13.540000	1.3053299999999999
0 days 00:00:13.550000	1.103889
0 days 00:00:13.560000	0.9279
0 days 00:00:13.570000	0.799612
0 days 00:00:13.580000	0.727633
0 days 00:00:13.590000	0.688761
0 days 00:00:13.600000	0.6948270000000001
0 days 00:00:13.610000	0.7685270000000001
0 days 00:00:13.620000	0.891445
0 days 00:00:13.630000	1.032956
0 days 00:00:13.640000	1.196811
0 days 00:00:13.650000	1.376032
0 days 00:00:13.660000	1.53419
0 days 00:00:13.670000	1.6472959999999999
0 days 00:00:13.680000	1.709688
0 days 00:00:13.690000	1.7301330000000001
0 days 00:00:13.700000	1.736075
0 days 00:00:13.710000	1.715671
0 days 00:00:13.720000	1.645666
0 days 00:00:13.730000	1.532646
0 days 00:00:13.740000	1.392962
0 days 00:00:13.750000	1.2712709999999998
0 days 00:00:13.760000	1.164276
0 days 00:00:13.770000	1.044386
0 days 00:00:13.780000	0.951358
0 days 00:00:13.790000	0.9161379999999999
0 days 00:00:13.800000	0.852247
0 days 00:00:13.810000	0.818214
0 days 00:00:13.820000	0.807088
0 days 00:00:13.830000	0.868891
0 days 00:00:13.840000	0.956926
0 days 00:00:13.850000	1.038621
0 days 00:00:13.860000	1.083624
0 days 00:00:13.870000	1.096783
0 days 00:00:13.880000	1.0427620000000002
0 days 00:00:13.890000	0.945473
0 days 00:00:13.900000	0.78408
0 days 00:00:13.910000	0.5759529999999999
0 days 00:00:13.920000	0.32929200000000003
0 days 00:00:13.930000	0.066383
0 days 00:00:13.940000	-0.340843
0 days 00:00:13.950000	-1.585664
0 days 00:00:13.960000	-2.3706959999999997
0 days 00:00:13.970000	-1.9291939999999999
0 days 00:00:13.980000	-1.5818889999999999
0 days 00:00:13.990000	-1.926816
0 days 00:00:14	-2.0137680000000002
0 days 00:00:14.010000	-1.6889470000000002
0 days 00:00:14.020000	-1.369213
0 days 00:00:14.030000	-0.852167
0 days 00:00:14.040000	-0.588888
0 days 00:00:14.050000	-0.598551
0 days 00:00:14.060000	-0.581138
0 days 00:00:14.070000	-0.560684
0 days 00:00:14.080000	-0.538117
0 days 00:00:14.090000	-0.493514
0 days 00:00:14.100000	-0.467605
0 days 00:00:14.110000	-0.47386999999999996
0 days 00:00:14.120000	-0.47826
0 days 00:00:14.130000	-0.44436400000000004
0 days 00:00:14.140000	-0.427522
0 days 00:00:14.150000	-0.386897
0 days 00:00:14.160000	-0.347244
0 days 00:00:14.170000	-0.29522800000000005
0 days 00:00:14.180000	-0.204576
0 days 00:00:14.190000	-0.12371099999999999
0 days 00:00:14.200000	-0.074414
0 days 00:00:14.210000	-0.050506999999999996
0 days 00:00:14.220000	-0.045761
0 days 00:00:14.230000	-0.049760000000000006
0 days 00:00:14.240000	-0.04414
0 days 00:00:14.250000	-0.043636
0 days 00:00:14.260000	-0.033023000000000004
0 days 00:00:14.270000	-0.023353
0 days 00:00:14.280000	-0.009491
0 days 00:00:14.290000	0.005721
0 days 00:00:14.300000	0.014306000000000001
0 days 00:00:14.310000	0.015887000000000002
0 days 00:00:14.320000	0.017805
0 days 00:00:14.330000	0.015383
0 days 00:00:14.340000	0.001576
0 days 00:00:14.350000	-0.014740000000000001
0 days 00:00:14.360000	-0.034575
0 days 00:00:14.370000	-0.05871900000000001
0 days 00:00:14.380000	-0.087255
0 days 00:00:14.390000	-0.10215700000000001
0 days 00:00:14.400000	-0.122544
0 days 00:00:14.410000	-0.136744
0 days 00:00:14.420000	-0.154291
0 days 00:00:14.430000	-0.168062
0 days 00:00:14.440000	-0.183295
0 days 00:00:14.450000	-0.20173
0 days 00:00:14.460000	-0.22130100000000003
0 days 00:00:14.470000	-0.241527
0 days 00:00:14.480000	-0.274566
0 days 00:00:14.490000	-0.314716
0 days 00:00:14.500000	-0.35999200000000003
0 days 00:00:14.510000	-0.42035
0 days 00:00:14.520000	-0.48863500000000004
0 days 00:00:14.530000	-0.573372
0 days 00:00:14.540000	-0.654822
0 days 00:00:14.550000	-0.714004
0 days 00:00:14.560000	-0.766401
0 days 00:00:14.570000	-0.7997810000000001
0 days 00:00:14.580000	-0.8290420000000001
0 days 00:00:14.590000	-0.8476469999999999
0 days 00:00:14.600000	-0.856542
0 days 00:00:14.610000	-0.8602280000000001
0 days 00:00:14.620000	-0.8768530000000001
0 days 00:00:14.630000	-0.899632
0 days 00:00:14.640000	-0.919881
0 days 00:00:14.650000	-0.9271010000000001
0 days 00:00:14.660000	-0.928715
0 days 00:00:14.670000	-0.918623
0 days 00:00:14.680000	-0.9096200000000001
0 days 00:00:14.690000	-0.8869229999999999
0 days 00:00:14.700000	-0.859558
0 days 00:00:14.710000	-0.8284729999999999
0 days 00:00:14.720000	-0.803221
0 days 00:00:14.730000	-0.76315
0 days 00:00:14.740000	-0.722773
0 days 00:00:14.750000	-0.673551
0 days 00:00:14.760000	-0.618368
0 days 00:00:14.770000	-0.559462
0 days 00:00:14.780000	-0.48508199999999996
0 days 00:00:14.790000	-0.400951
0 days 00:00:14.800000	-0.318431
0 days 00:00:14.810000	-0.241025
0 days 00:00:14.820000	-0.164777
0 days 00:00:14.830000	-0.100962
0 days 00:00:14.840000	-0.046228
0 days 00:00:14.850000	0.003311
0 days 00:00:14.860000	0.044566
0 days 00:00:14.870000	0.06630599999999999
0 days 00:00:14.880000	0.07786599999999999
0 days 00:00:14.890000	0.072109
0 days 00:00:14.900000	0.060952
0 days 00:00:14.910000	0.057289
0 days 00:00:14.920000	0.059941999999999995
0 days 00:00:14.930000	0.081625
0 days 00:00:14.940000	0.10934300000000001
0 days 00:00:14.950000	0.13288599999999998
0 days 00:00:14.960000	0.14591300000000001
0 days 00:00:14.970000	0.154027
0 days 00:00:14.980000	0.141977
0 days 00:00:14.990000	0.104207
0 days 00:00:15	0.037416000000000005
0 days 00:00:15.010000	-0.050210000000000005
0 days 00:00:15.020000	-0.167974
0 days 00:00:15.030000	-0.28975500000000004
0 days 00:00:15.040000	-0.411817
0 days 00:00:15.050000	-0.532334
0 days 00:00:15.060000	-0.642359
0 days 00:00:15.070000	-0.731775
0 days 00:00:15.080000	-0.787343
0 days 00:00:15.090000	-0.8178310000000001
0 days 00:00:15.100000	-0.819138
0 days 00:00:15.110000	-0.802804
0 days 00:00:15.120000	-0.774687
0 days 00:00:15.130000	-0.742034
0 days 00:00:15.140000	-0.706892
0 days 00:00:15.150000	-0.670848
0 days 00:00:15.160000	-0.639564
0 days 00:00:15.170000	-0.625888
0 days 00:00:15.180000	-0.6292909999999999
0 days 00:00:15.190000	-0.649787
0 days 00:00:15.200000	-0.685188
0 days 00:00:15.210000	-0.730785
0 days 00:00:15.220000	-0.787441
0 days 00:00:15.230000	-0.8489190000000001
0 days 00:00:15.240000	-0.897021
0 days 00:00:15.250000	-0.9435969999999999
0 days 00:00:15.260000	-0.983176
0 days 00:00:15.270000	-1.0083600000000001
0 days 00:00:15.280000	-1.0187110000000001
0 days 00:00:15.290000	-1.0092729999999999
0 days 00:00:15.300000	-0.969166
0 days 00:00:15.310000	-0.877969
0 days 00:00:15.320000	-0.748839
0 days 00:00:15.330000	-0.5857479999999999
0 days 00:00:15.340000	-0.280504
0 days 00:00:15.350000	0.186399
0 days 00:00:15.360000	0.6360020000000001
0 days 00:00:15.370000	1.017043
0 days 00:00:15.380000	1.3438350000000001
0 days 00:00:15.390000	1.671859
0 days 00:00:15.400000	1.9784650000000001
0 days 00:00:15.410000	2.171284
0 days 00:00:15.420000	2.259996
0 days 00:00:15.430000	2.308389
0 days 00:00:15.440000	2.29918
0 days 00:00:15.450000	2.2159169999999997
0 days 00:00:15.460000	2.053561
0 days 00:00:15.470000	1.847927
0 days 00:00:15.480000	1.6208879999999999
0 days 00:00:15.490000	1.411707
0 days 00:00:15.500000	1.299224
0 days 00:00:15.510000	1.163822
0 days 00:00:15.520000	0.9691559999999999
0 days 00:00:15.530000	0.8461270000000001
0 days 00:00:15.540000	0.72518
0 days 00:00:15.550000	0.6288100000000001
0 days 00:00:15.560000	0.5657449999999999
0 days 00:00:15.570000	0.590866
0 days 00:00:15.580000	0.71811
0 days 00:00:15.590000	0.8548969999999999
0 days 00:00:15.600000	1.0158209999999999
0 days 00:00:15.610000	1.197181
0 days 00:00:15.620000	1.3931850000000001
0 days 00:00:15.630000	1.5595370000000002
0 days 00:00:15.640000	1.696019
0 days 00:00:15.650000	1.79312
0 days 00:00:15.660000	1.866313
0 days 00:00:15.670000	1.891823
0 days 00:00:15.680000	1.8884869999999998
0 days 00:00:15.690000	1.858636
0 days 00:00:15.700000	1.781942
0 days 00:00:15.710000	1.657432
0 days 00:00:15.720000	1.5059049999999998
0 days 00:00:15.730000	1.347124
0 days 00:00:15.740000	1.154895
0 days 00:00:15.750000	0.937628
0 days 00:00:15.760000	0.721169
0 days 00:00:15.770000	0.561496
0 days 00:00:15.780000	0.500508
0 days 00:00:15.790000	0.563339
0 days 00:00:15.800000	0.75922
0 days 00:00:15.810000	1.0727790000000001
0 days 00:00:15.820000	1.349352
0 days 00:00:15.830000	1.515257
0 days 00:00:15.840000	1.5500049999999999
0 days 00:00:15.850000	1.442035
0 days 00:00:15.860000	1.1764430000000001
0 days 00:00:15.870000	0.739978
0 days 00:00:15.880000	-0.633216
0 days 00:00:15.890000	-2.2757669999999997
0 days 00:00:15.900000	-3.3141510000000003
0 days 00:00:15.910000	-3.0693099999999998
0 days 00:00:15.920000	-1.898626
0 days 00:00:15.930000	-1.139826
0 days 00:00:15.940000	-0.988023
0 days 00:00:15.950000	-0.627042
0 days 00:00:15.960000	-0.520038
0 days 00:00:15.970000	-0.566221
0 days 00:00:15.980000	-0.553106
0 days 00:00:15.990000	-0.430842
0 days 00:00:16	-0.217852
0 days 00:00:16.010000	-0.17056400000000002
0 days 00:00:16.020000	-0.134942
0 days 00:00:16.030000	-0.119977
0 days 00:00:16.040000	-0.08627699999999999
0 days 00:00:16.050000	-0.068566
0 days 00:00:16.060000	-0.065715
0 days 00:00:16.070000	-0.068098
0 days 00:00:16.080000	-0.044422
0 days 00:00:16.090000	-0.028033999999999996
0 days 00:00:16.100000	-0.012163
0 days 00:00:16.110000	-0.0019309999999999998
0 days 00:00:16.120000	0.007408
0 days 00:00:16.130000	0.017843
0 days 00:00:16.140000	0.0063170000000000006
0 days 00:00:16.150000	-0.006157
0 days 00:00:16.160000	-0.019982
0 days 00:00:16.170000	-0.039622000000000004
0 days 00:00:16.180000	-0.056892
0 days 00:00:16.190000	-0.074421
0 days 00:00:16.200000	-0.084243
0 days 00:00:16.210000	-0.09807300000000001
0 days 00:00:16.220000	-0.11116400000000001
0 days 00:00:16.230000	-0.130916
0 days 00:00:16.240000	-0.158373
0 days 00:00:16.250000	-0.190281
0 days 00:00:16.260000	-0.225575
0 days 00:00:16.270000	-0.26058600000000004
0 days 00:00:16.280000	-0.298153
0 days 00:00:16.290000	-0.34777399999999997
0 days 00:00:16.300000	-0.399108
0 days 00:00:16.310000	-0.440104
0 days 00:00:16.320000	-0.48726099999999994
0 days 00:00:16.330000	-0.566211
0 days 00:00:16.340000	-0.6520229999999999
0 days 00:00:16.350000	-0.721925
0 days 00:00:16.360000	-0.785543
0 days 00:00:16.370000	-0.8464659999999999
0 days 00:00:16.380000	-0.898661
0 days 00:00:16.390000	-0.9423370000000001
0 days 00:00:16.400000	-0.9798049999999999
0 days 00:00:16.410000	-0.9989819999999999
0 days 00:00:16.420000	-1.013197
0 days 00:00:16.430000	-1.0061229999999999
0 days 00:00:16.440000	-0.9741569999999999
0 days 00:00:16.450000	-0.928449
0 days 00:00:16.460000	-0.8775299999999999
0 days 00:00:16.470000	-0.831201
0 days 00:00:16.480000	-0.781574
0 days 00:00:16.490000	-0.74519
0 days 00:00:16.500000	-0.712968
0 days 00:00:16.510000	-0.680018
0 days 00:00:16.520000	-0.64478
0 days 00:00:16.530000	-0.6194729999999999
0 days 00:00:16.540000	-0.6043430000000001
0 days 00:00:16.550000	-0.6063529999999999
0 days 00:00:16.560000	-0.619792
0 days 00:00:16.570000	-0.6475810000000001
0 days 00:00:16.580000	-0.672273
0 days 00:00:16.590000	-0.68647
0 days 00:00:16.600000	-0.698095
0 days 00:00:16.610000	-0.697146
0 days 00:00:16.620000	-0.687232
0 days 00:00:16.630000	-0.672002
0 days 00:00:16.640000	-0.652758
0 days 00:00:16.650000	-0.6309239999999999
0 days 00:00:16.660000	-0.60733
0 days 00:00:16.670000	-0.577104
0 days 00:00:16.680000	-0.5420590000000001
0 days 00:00:16.690000	-0.509884
0 days 00:00:16.700000	-0.46416599999999997
0 days 00:00:16.710000	-0.418329
0 days 00:00:16.720000	-0.36704699999999996
0 days 00:00:16.730000	-0.308268
0 days 00:00:16.740000	-0.240287
0 days 00:00:16.750000	-0.171234
0 days 00:00:16.760000	-0.100249
0 days 00:00:16.770000	-0.019784
0 days 00:00:16.780000	0.05839400000000001
0 days 00:00:16.790000	0.133212
0 days 00:00:16.800000	0.202241
0 days 00:00:16.810000	0.260912
0 days 00:00:16.820000	0.307593
0 days 00:00:16.830000	0.33575
0 days 00:00:16.840000	0.349339
0 days 00:00:16.850000	0.347219
0 days 00:00:16.860000	0.334667
0 days 00:00:16.870000	0.308339
0 days 00:00:16.880000	0.279808
0 days 00:00:16.890000	0.23655500000000002
0 days 00:00:16.900000	0.176755
0 days 00:00:16.910000	0.10544100000000001
0 days 00:00:16.920000	0.009018
0 days 00:00:16.930000	-0.101758
0 days 00:00:16.940000	-0.22315700000000002
0 days 00:00:16.950000	-0.332408
0 days 00:00:16.960000	-0.424587
0 days 00:00:16.970000	-0.49523500000000004
0 days 00:00:16.980000	-0.555504
0 days 00:00:16.990000	-0.6003229999999999
0 days 00:00:17	-0.619984
0 days 00:00:17.010000	-0.637975
0 days 00:00:17.020000	-0.634703
0 days 00:00:17.030000	-0.6331319999999999
0 days 00:00:17.040000	-0.6411060000000001
0 days 00:00:17.050000	-0.653361
0 days 00:00:17.060000	-0.667155
0 days 00:00:17.070000	-0.668896
0 days 00:00:17.080000	-0.668467
0 days 00:00:17.090000	-0.662633
0 days 00:00:17.100000	-0.657634
0 days 00:00:17.110000	-0.6547310000000001
0 days 00:00:17.120000	-0.657791
0 days 00:00:17.130000	-0.662934
0 days 00:00:17.140000	-0.664225
0 days 00:00:17.150000	-0.670561
0 days 00:00:17.160000	-0.681499
0 days 00:00:17.170000	-0.689811
0 days 00:00:17.180000	-0.6936140000000001
0 days 00:00:17.190000	-0.696229
0 days 00:00:17.200000	-0.679762
0 days 00:00:17.210000	-0.653826
0 days 00:00:17.220000	-0.595853
0 days 00:00:17.230000	-0.517007
0 days 00:00:17.240000	-0.44589799999999996
0 days 00:00:17.250000	-0.370795
0 days 00:00:17.260000	-0.23642600000000003
0 days 00:00:17.270000	0.039878
0 days 00:00:17.280000	0.502386
0 days 00:00:17.290000	0.996524
0 days 00:00:17.300000	1.435463
0 days 00:00:17.310000	1.820614
0 days 00:00:17.320000	2.154514
0 days 00:00:17.330000	2.355857
0 days 00:00:17.340000	2.3640380000000003
0 days 00:00:17.350000	2.276149
0 days 00:00:17.360000	2.172349
0 days 00:00:17.370000	2.004883
0 days 00:00:17.380000	1.742741
0 days 00:00:17.390000	1.4432479999999999
0 days 00:00:17.400000	1.158328
0 days 00:00:17.410000	0.939572
0 days 00:00:17.420000	0.785277
0 days 00:00:17.430000	0.7294
0 days 00:00:17.440000	0.74219
0 days 00:00:17.450000	0.757959
0 days 00:00:17.460000	0.835617
0 days 00:00:17.470000	0.924581
0 days 00:00:17.480000	1.001015
0 days 00:00:17.490000	1.13259
0 days 00:00:17.500000	1.2753290000000002
0 days 00:00:17.510000	1.40291
0 days 00:00:17.520000	1.5200790000000002
0 days 00:00:17.530000	1.6452959999999999
0 days 00:00:17.540000	1.724953
0 days 00:00:17.550000	1.759395
0 days 00:00:17.560000	1.7873919999999999
0 days 00:00:17.570000	1.7930529999999998
0 days 00:00:17.580000	1.807659
0 days 00:00:17.590000	1.782686
0 days 00:00:17.600000	1.781338
0 days 00:00:17.610000	1.7412279999999998
0 days 00:00:17.620000	1.6871900000000002
0 days 00:00:17.630000	1.622826
0 days 00:00:17.640000	1.5614729999999999
0 days 00:00:17.650000	1.519772
0 days 00:00:17.660000	1.469198
0 days 00:00:17.670000	1.385722
0 days 00:00:17.680000	1.313296
0 days 00:00:17.690000	1.261396
0 days 00:00:17.700000	1.242494
0 days 00:00:17.710000	1.24175
0 days 00:00:17.720000	1.215543
0 days 00:00:17.730000	1.128478
0 days 00:00:17.740000	0.997778
0 days 00:00:17.750000	0.8434440000000001
0 days 00:00:17.760000	0.767019
0 days 00:00:17.770000	0.778887
0 days 00:00:17.780000	0.748203
0 days 00:00:17.790000	0.6292949999999999
0 days 00:00:17.800000	0.432129
0 days 00:00:17.810000	0.134542
0 days 00:00:17.820000	-0.210306
0 days 00:00:17.830000	-0.5419609999999999
0 days 00:00:17.840000	-0.8203530000000001
0 days 00:00:17.850000	-1.9285259999999997
0 days 00:00:17.860000	-2.249648
0 days 00:00:17.870000	-2.2989330000000003
0 days 00:00:17.880000	-2.71217
0 days 00:00:17.890000	-2.4097939999999998
0 days 00:00:17.900000	-1.471463
0 days 00:00:17.910000	-0.9482290000000001
0 days 00:00:17.920000	-0.8197479999999999
0 days 00:00:17.930000	-0.6562520000000001
0 days 00:00:17.940000	-0.701544
0 days 00:00:17.950000	-0.775564
0 days 00:00:17.960000	-0.7092970000000001
0 days 00:00:17.970000	-0.6187
0 days 00:00:17.980000	-0.5617989999999999
0 days 00:00:17.990000	-0.40710100000000005
0 days 00:00:18	-0.269059
0 days 00:00:18.010000	-0.191772
0 days 00:00:18.020000	-0.153427
0 days 00:00:18.030000	-0.065072
0 days 00:00:18.040000	-0.052097000000000004
0 days 00:00:18.050000	-0.038714
0 days 00:00:18.060000	-0.040014
0 days 00:00:18.070000	-0.031485
0 days 00:00:18.080000	-0.03982
0 days 00:00:18.090000	-0.047827
0 days 00:00:18.100000	-0.055938
0 days 00:00:18.110000	-0.07215099999999999
0 days 00:00:18.120000	-0.092407
0 days 00:00:18.130000	-0.11508199999999999
0 days 00:00:18.140000	-0.130449
0 days 00:00:18.150000	-0.144893
0 days 00:00:18.160000	-0.167218
0 days 00:00:18.170000	-0.187976
0 days 00:00:18.180000	-0.21237199999999998
0 days 00:00:18.190000	-0.23861100000000002
0 days 00:00:18.200000	-0.27319099999999996
0 days 00:00:18.210000	-0.30946999999999997
0 days 00:00:18.220000	-0.353875
0 days 00:00:18.230000	-0.405252
0 days 00:00:18.240000	-0.465235
0 days 00:00:18.250000	-0.538985
0 days 00:00:18.260000	-0.642133
0 days 00:00:18.270000	-0.731835
0 days 00:00:18.280000	-0.810465
0 days 00:00:18.290000	-0.872423
0 days 00:00:18.300000	-0.9113540000000001
0 days 00:00:18.310000	-0.938689
0 days 00:00:18.320000	-0.953411
0 days 00:00:18.330000	-0.968097
0 days 00:00:18.340000	-0.979633
0 days 00:00:18.350000	-0.9970700000000001
0 days 00:00:18.360000	-1.00425
0 days 00:00:18.370000	-1.017868
0 days 00:00:18.380000	-1.019823
0 days 00:00:18.390000	-1.012653
0 days 00:00:18.400000	-1.005819
0 days 00:00:18.410000	-0.999017
0 days 00:00:18.420000	-0.997244
0 days 00:00:18.430000	-0.9954370000000001
0 days 00:00:18.440000	-0.9743729999999999
0 days 00:00:18.450000	-0.957952
0 days 00:00:18.460000	-0.9223180000000001
0 days 00:00:18.470000	-0.8787309999999999
0 days 00:00:18.480000	-0.829044
0 days 00:00:18.490000	-0.786621
0 days 00:00:18.500000	-0.73969
0 days 00:00:18.510000	-0.697009
0 days 00:00:18.520000	-0.660242
0 days 00:00:18.530000	-0.613657
0 days 00:00:18.540000	-0.569992
0 days 00:00:18.550000	-0.499521
0 days 00:00:18.560000	-0.41543900000000006
0 days 00:00:18.570000	-0.34271799999999997
0 days 00:00:18.580000	-0.27581100000000003
0 days 00:00:18.590000	-0.215133
0 days 00:00:18.600000	-0.15998099999999998
0 days 00:00:18.610000	-0.114184
0 days 00:00:18.620000	-0.112062
0 days 00:00:18.630000	-0.074027
0 days 00:00:18.640000	-0.043332999999999997
0 days 00:00:18.650000	-0.01987
0 days 00:00:18.660000	0.008009
0 days 00:00:18.670000	0.039293
0 days 00:00:18.680000	0.07774099999999999
0 days 00:00:18.690000	0.12119300000000001
0 days 00:00:18.700000	0.169497
0 days 00:00:18.710000	0.225564
0 days 00:00:18.720000	0.278771
0 days 00:00:18.730000	0.309542
0 days 00:00:18.740000	0.345763
0 days 00:00:18.750000	0.373892
0 days 00:00:18.760000	0.382021
0 days 00:00:18.770000	0.37696599999999997
0 days 00:00:18.780000	0.33299
0 days 00:00:18.790000	0.287588
0 days 00:00:18.800000	0.23513699999999998
0 days 00:00:18.810000	0.176558
0 days 00:00:18.820000	0.11517100000000001
0 days 00:00:18.830000	0.057023000000000004
0 days 00:00:18.840000	-0.014077000000000001
0 days 00:00:18.850000	-0.072158
0 days 00:00:18.860000	-0.13400499999999999
0 days 00:00:18.870000	-0.19775
0 days 00:00:18.880000	-0.273737
0 days 00:00:18.890000	-0.373386
0 days 00:00:18.900000	-0.49021099999999995
0 days 00:00:18.910000	-0.594989
0 days 00:00:18.920000	-0.6612140000000001
0 days 00:00:18.930000	-0.6952020000000001
0 days 00:00:18.940000	-0.6835979999999999
0 days 00:00:18.950000	-0.656265
0 days 00:00:18.960000	-0.59806
0 days 00:00:18.970000	-0.531039
0 days 00:00:18.980000	-0.459975
0 days 00:00:18.990000	-0.389291
0 days 00:00:19	-0.327486
0 days 00:00:19.010000	-0.266764
0 days 00:00:19.020000	-0.22281700000000002
0 days 00:00:19.030000	-0.187819
0 days 00:00:19.040000	-0.161751
0 days 00:00:19.050000	-0.14766500000000002
0 days 00:00:19.060000	-0.144519
0 days 00:00:19.070000	-0.147365
0 days 00:00:19.080000	-0.164762
0 days 00:00:19.090000	-0.189643
0 days 00:00:19.100000	-0.22665
0 days 00:00:19.110000	-0.256805
0 days 00:00:19.120000	-0.296107
0 days 00:00:19.130000	-0.343401
0 days 00:00:19.140000	-0.40115
0 days 00:00:19.150000	-0.46328800000000003
0 days 00:00:19.160000	-0.529416
0 days 00:00:19.170000	-0.604146
0 days 00:00:19.180000	-0.689418
0 days 00:00:19.190000	-0.771658
0 days 00:00:19.200000	-0.858648
0 days 00:00:19.210000	-0.94029
0 days 00:00:19.220000	-1.014052
0 days 00:00:19.230000	-1.056563
0 days 00:00:19.240000	-1.061006
0 days 00:00:19.250000	-1.049553
0 days 00:00:19.260000	-0.977534
0 days 00:00:19.270000	-0.872972
0 days 00:00:19.280000	-0.760147
0 days 00:00:19.290000	-0.624676
0 days 00:00:19.300000	-0.422986
0 days 00:00:19.310000	-0.113068
0 days 00:00:19.320000	0.33813200000000004
0 days 00:00:19.330000	0.8849819999999999
0 days 00:00:19.340000	1.38311
0 days 00:00:19.350000	1.829561
