# Supplementary material for: A topological data analysis-based method for gait signals with an application to the study of multiple sclerosis
Source: PLoS One. 2022 May 13;17(5):e0268475. doi: 10.1371/journal.pone.0268475 (PMC9106173; doi:10.1371/journal.pone.0268475)
Supplement: S1 Data — (ZIP) [file pone.0268475.s005.zip › PlosOneData/Pathological_subjects/MS_255]

	Gyr_Y
0 days 00:00:19.100000	1.218485
0 days 00:00:19.110000	0.35597399999999996
0 days 00:00:19.120000	-0.203645
0 days 00:00:19.130000	-0.917033
0 days 00:00:19.140000	-1.8934060000000001
0 days 00:00:19.150000	-3.206892
0 days 00:00:19.160000	-2.44821
0 days 00:00:19.170000	0.228338
0 days 00:00:19.180000	-0.9400809999999999
0 days 00:00:19.190000	-2.2407049999999997
0 days 00:00:19.200000	-0.547586
0 days 00:00:19.210000	-0.397798
0 days 00:00:19.220000	-0.32798
0 days 00:00:19.230000	-0.304207
0 days 00:00:19.240000	-0.227821
0 days 00:00:19.250000	-0.21013600000000002
0 days 00:00:19.260000	-0.20905500000000002
0 days 00:00:19.270000	-0.20391700000000001
0 days 00:00:19.280000	-0.20928200000000002
0 days 00:00:19.290000	-0.23170100000000002
0 days 00:00:19.300000	-0.251409
0 days 00:00:19.310000	-0.252289
0 days 00:00:19.320000	-0.227773
0 days 00:00:19.330000	-0.20899299999999998
0 days 00:00:19.340000	-0.174728
0 days 00:00:19.350000	-0.13078800000000002
0 days 00:00:19.360000	-0.085015
0 days 00:00:19.370000	-0.04477
0 days 00:00:19.380000	0.006364
0 days 00:00:19.390000	0.042235
0 days 00:00:19.400000	0.066814
0 days 00:00:19.410000	0.094211
0 days 00:00:19.420000	0.114165
0 days 00:00:19.430000	0.144759
0 days 00:00:19.440000	0.169909
0 days 00:00:19.450000	0.178094
0 days 00:00:19.460000	0.15976500000000002
0 days 00:00:19.470000	0.12090999999999999
0 days 00:00:19.480000	0.081451
0 days 00:00:19.490000	0.041576
0 days 00:00:19.500000	0.010555
0 days 00:00:19.510000	-0.011433
0 days 00:00:19.520000	-0.030289999999999997
0 days 00:00:19.530000	-0.050161000000000004
0 days 00:00:19.540000	-0.071572
0 days 00:00:19.550000	-0.09618
0 days 00:00:19.560000	-0.11603499999999999
0 days 00:00:19.570000	-0.134346
0 days 00:00:19.580000	-0.154462
0 days 00:00:19.590000	-0.166205
0 days 00:00:19.600000	-0.171261
0 days 00:00:19.610000	-0.18643800000000002
0 days 00:00:19.620000	-0.19108499999999998
0 days 00:00:19.630000	-0.202329
0 days 00:00:19.640000	-0.214324
0 days 00:00:19.650000	-0.24744899999999997
0 days 00:00:19.660000	-0.36499299999999996
0 days 00:00:19.670000	-0.447136
0 days 00:00:19.680000	-0.529189
0 days 00:00:19.690000	-0.637012
0 days 00:00:19.700000	-0.774679
0 days 00:00:19.710000	-0.927742
0 days 00:00:19.720000	-1.0853709999999999
0 days 00:00:19.730000	-1.244278
0 days 00:00:19.740000	-1.395542
0 days 00:00:19.750000	-1.5717940000000001
0 days 00:00:19.760000	-1.7970240000000002
0 days 00:00:19.770000	-2.026958
0 days 00:00:19.780000	-2.297269
0 days 00:00:19.790000	-2.630092
0 days 00:00:19.800000	-2.971731
0 days 00:00:19.810000	-3.310868
0 days 00:00:19.820000	-3.6488690000000004
0 days 00:00:19.830000	-3.981471
0 days 00:00:19.840000	-4.249125
0 days 00:00:19.850000	-4.7316970000000005
0 days 00:00:19.860000	-5.398546
0 days 00:00:19.870000	-6.0030779999999995
0 days 00:00:19.880000	-6.056963
0 days 00:00:19.890000	-5.577477
0 days 00:00:19.900000	-4.926596
0 days 00:00:19.910000	-4.070901
0 days 00:00:19.920000	-2.835073
0 days 00:00:19.930000	-0.9477030000000001
0 days 00:00:19.940000	1.063266
0 days 00:00:19.950000	1.9610490000000003
0 days 00:00:19.960000	2.230513
0 days 00:00:19.970000	2.990098
0 days 00:00:19.980000	3.842192
0 days 00:00:19.990000	4.534713
0 days 00:00:20	4.951396
0 days 00:00:20.010000	5.089754
0 days 00:00:20.020000	5.0055879999999995
0 days 00:00:20.030000	4.76365
0 days 00:00:20.040000	4.462544
0 days 00:00:20.050000	4.1543589999999995
0 days 00:00:20.060000	3.867865
0 days 00:00:20.070000	3.6562379999999997
0 days 00:00:20.080000	3.537232
0 days 00:00:20.090000	3.490454
0 days 00:00:20.100000	3.435218
0 days 00:00:20.110000	3.301766
0 days 00:00:20.120000	3.081084
0 days 00:00:20.130000	2.785109
0 days 00:00:20.140000	2.542005
0 days 00:00:20.150000	2.459373
0 days 00:00:20.160000	2.40643
0 days 00:00:20.170000	2.244948
0 days 00:00:20.180000	1.995023
0 days 00:00:20.190000	1.801263
0 days 00:00:20.200000	1.621335
0 days 00:00:20.210000	1.4278790000000001
0 days 00:00:20.220000	1.234966
0 days 00:00:20.230000	1.164715
0 days 00:00:20.240000	1.1403290000000001
0 days 00:00:20.250000	0.953319
0 days 00:00:20.260000	0.572836
0 days 00:00:20.270000	0.167723
0 days 00:00:20.280000	-0.20879099999999998
0 days 00:00:20.290000	-0.658862
0 days 00:00:20.300000	-1.029005
0 days 00:00:20.310000	-2.05189
0 days 00:00:20.320000	-3.040635
0 days 00:00:20.330000	-3.066895
0 days 00:00:20.340000	-3.3134959999999998
0 days 00:00:20.350000	-3.9325959999999998
0 days 00:00:20.360000	-2.8300810000000003
0 days 00:00:20.370000	-2.040486
0 days 00:00:20.380000	-2.171966
0 days 00:00:20.390000	-2.0994919999999997
0 days 00:00:20.400000	-1.723282
0 days 00:00:20.410000	-0.431483
0 days 00:00:20.420000	-0.518988
0 days 00:00:20.430000	-0.35758
0 days 00:00:20.440000	-0.294626
0 days 00:00:20.450000	-0.307259
0 days 00:00:20.460000	-0.306075
0 days 00:00:20.470000	-0.284021
0 days 00:00:20.480000	-0.23289899999999997
0 days 00:00:20.490000	-0.17698699999999998
0 days 00:00:20.500000	-0.130987
0 days 00:00:20.510000	-0.101132
0 days 00:00:20.520000	-0.10274100000000001
0 days 00:00:20.530000	-0.109644
0 days 00:00:20.540000	-0.118335
0 days 00:00:20.550000	-0.133595
0 days 00:00:20.560000	-0.158
0 days 00:00:20.570000	-0.172372
0 days 00:00:20.580000	-0.157822
0 days 00:00:20.590000	-0.14839000000000002
0 days 00:00:20.600000	-0.13006099999999998
0 days 00:00:20.610000	-0.119457
0 days 00:00:20.620000	-0.11520899999999999
0 days 00:00:20.630000	-0.12007999999999999
0 days 00:00:20.640000	-0.124669
0 days 00:00:20.650000	-0.122965
0 days 00:00:20.660000	-0.113124
0 days 00:00:20.670000	-0.104255
0 days 00:00:20.680000	-0.10586500000000001
0 days 00:00:20.690000	-0.102296
0 days 00:00:20.700000	-0.11330599999999999
0 days 00:00:20.710000	-0.122429
0 days 00:00:20.720000	-0.144239
0 days 00:00:20.730000	-0.164398
0 days 00:00:20.740000	-0.179153
0 days 00:00:20.750000	-0.184525
0 days 00:00:20.760000	-0.186123
0 days 00:00:20.770000	-0.195719
0 days 00:00:20.780000	-0.19835999999999998
0 days 00:00:20.790000	-0.192689
0 days 00:00:20.800000	-0.17911400000000002
0 days 00:00:20.810000	-0.190206
0 days 00:00:20.820000	-0.23827600000000002
0 days 00:00:20.830000	-0.254371
0 days 00:00:20.840000	-0.34429099999999996
0 days 00:00:20.850000	-0.452553
0 days 00:00:20.860000	-0.587168
0 days 00:00:20.870000	-0.7471369999999999
0 days 00:00:20.880000	-0.933891
0 days 00:00:20.890000	-1.138878
0 days 00:00:20.900000	-1.332489
0 days 00:00:20.910000	-1.533866
0 days 00:00:20.920000	-1.728947
0 days 00:00:20.930000	-1.960451
0 days 00:00:20.940000	-2.245387
0 days 00:00:20.950000	-2.588535
0 days 00:00:20.960000	-2.9608470000000002
0 days 00:00:20.970000	-3.385178
0 days 00:00:20.980000	-3.8462199999999998
0 days 00:00:20.990000	-4.374743
0 days 00:00:21	-4.935075
0 days 00:00:21.010000	-5.479013
0 days 00:00:21.020000	-6.01314
0 days 00:00:21.030000	-6.410719
0 days 00:00:21.040000	-6.758936
0 days 00:00:21.050000	-6.616131
0 days 00:00:21.060000	-6.010144
0 days 00:00:21.070000	-5.089632
0 days 00:00:21.080000	-3.753745
0 days 00:00:21.090000	-2.176504
0 days 00:00:21.100000	0.5060520000000001
0 days 00:00:21.110000	2.561608
0 days 00:00:21.120000	2.7004639999999998
0 days 00:00:21.130000	2.6333900000000003
0 days 00:00:21.140000	3.293283
0 days 00:00:21.150000	4.0809
0 days 00:00:21.160000	4.712794000000001
0 days 00:00:21.170000	5.0689779999999995
0 days 00:00:21.180000	5.1867410000000005
0 days 00:00:21.190000	5.111325
0 days 00:00:21.200000	4.929283
0 days 00:00:21.210000	4.685328
0 days 00:00:21.220000	4.50089
0 days 00:00:21.230000	4.376089
0 days 00:00:21.240000	4.239888
0 days 00:00:21.250000	4.097883
0 days 00:00:21.260000	4.013513
0 days 00:00:21.270000	3.982679
0 days 00:00:21.280000	3.9331959999999997
0 days 00:00:21.290000	3.837939
0 days 00:00:21.300000	3.7425699999999997
0 days 00:00:21.310000	3.762742
0 days 00:00:21.320000	3.847811
0 days 00:00:21.330000	3.8758739999999996
0 days 00:00:21.340000	3.6928940000000003
0 days 00:00:21.350000	3.316906
0 days 00:00:21.360000	2.9420040000000003
0 days 00:00:21.370000	2.622821
0 days 00:00:21.380000	2.208621
0 days 00:00:21.390000	1.647356
0 days 00:00:21.400000	1.032123
0 days 00:00:21.410000	0.521203
0 days 00:00:21.420000	0.077591
0 days 00:00:21.430000	-0.343087
0 days 00:00:21.440000	-0.529083
0 days 00:00:21.450000	-0.546203
0 days 00:00:21.460000	-0.783
0 days 00:00:21.470000	-1.206921
0 days 00:00:21.480000	-1.558589
0 days 00:00:21.490000	-2.820642
0 days 00:00:21.500000	-3.089813
0 days 00:00:21.510000	-3.0654
0 days 00:00:21.520000	-3.960175
0 days 00:00:21.530000	-3.4257190000000004
0 days 00:00:21.540000	-1.8273240000000002
0 days 00:00:21.550000	-1.7556650000000003
0 days 00:00:21.560000	-1.872883
0 days 00:00:21.570000	-1.515218
0 days 00:00:21.580000	-0.9926309999999999
0 days 00:00:21.590000	-0.49834399999999995
0 days 00:00:21.600000	-0.409002
0 days 00:00:21.610000	-0.321896
0 days 00:00:21.620000	-0.26577
0 days 00:00:21.630000	-0.29265
0 days 00:00:21.640000	-0.31813
0 days 00:00:21.650000	-0.29646100000000003
0 days 00:00:21.660000	-0.252013
0 days 00:00:21.670000	-0.186175
0 days 00:00:21.680000	-0.14515899999999998
0 days 00:00:21.690000	-0.129022
0 days 00:00:21.700000	-0.144906
0 days 00:00:21.710000	-0.15906199999999998
0 days 00:00:21.720000	-0.17966400000000002
0 days 00:00:21.730000	-0.194055
0 days 00:00:21.740000	-0.201094
0 days 00:00:21.750000	-0.18884700000000001
0 days 00:00:21.760000	-0.175522
0 days 00:00:21.770000	-0.156221
0 days 00:00:21.780000	-0.136131
0 days 00:00:21.790000	-0.124785
0 days 00:00:21.800000	-0.11841800000000001
0 days 00:00:21.810000	-0.12107899999999999
0 days 00:00:21.820000	-0.122985
0 days 00:00:21.830000	-0.130921
0 days 00:00:21.840000	-0.13633900000000002
0 days 00:00:21.850000	-0.142006
0 days 00:00:21.860000	-0.140748
0 days 00:00:21.870000	-0.135846
0 days 00:00:21.880000	-0.129261
0 days 00:00:21.890000	-0.119822
0 days 00:00:21.900000	-0.10977200000000001
0 days 00:00:21.910000	-0.09399199999999999
0 days 00:00:21.920000	-0.087568
0 days 00:00:21.930000	-0.085083
0 days 00:00:21.940000	-0.093087
0 days 00:00:21.950000	-0.091499
0 days 00:00:21.960000	-0.09400499999999999
0 days 00:00:21.970000	-0.110628
0 days 00:00:21.980000	-0.163046
0 days 00:00:21.990000	-0.233805
0 days 00:00:22	-0.323565
0 days 00:00:22.010000	-0.4471
0 days 00:00:22.020000	-0.5784100000000001
0 days 00:00:22.030000	-0.705198
0 days 00:00:22.040000	-0.870346
0 days 00:00:22.050000	-1.050804
0 days 00:00:22.060000	-1.2242879999999998
0 days 00:00:22.070000	-1.404692
0 days 00:00:22.080000	-1.5790309999999999
0 days 00:00:22.090000	-1.763218
0 days 00:00:22.100000	-1.948416
0 days 00:00:22.110000	-2.174847
0 days 00:00:22.120000	-2.467874
0 days 00:00:22.130000	-2.7764189999999997
0 days 00:00:22.140000	-3.165111
0 days 00:00:22.150000	-3.657225
0 days 00:00:22.160000	-4.181042
0 days 00:00:22.170000	-4.73632
0 days 00:00:22.180000	-5.276298000000001
0 days 00:00:22.190000	-5.889939
0 days 00:00:22.200000	-6.3697870000000005
0 days 00:00:22.210000	-6.777411
0 days 00:00:22.220000	-6.948558
0 days 00:00:22.230000	-6.663453
0 days 00:00:22.240000	-5.939611
0 days 00:00:22.250000	-4.809174
0 days 00:00:22.260000	-3.530795
0 days 00:00:22.270000	-1.63836
0 days 00:00:22.280000	1.04256
0 days 00:00:22.290000	2.007039
0 days 00:00:22.300000	1.474249
0 days 00:00:22.310000	1.683113
0 days 00:00:22.320000	2.6375450000000003
0 days 00:00:22.330000	3.700314
0 days 00:00:22.340000	4.591539
0 days 00:00:22.350000	5.208769
0 days 00:00:22.360000	5.526298000000001
0 days 00:00:22.370000	5.616575
0 days 00:00:22.380000	5.528846
0 days 00:00:22.390000	5.365161
0 days 00:00:22.400000	5.222514
0 days 00:00:22.410000	4.985602
0 days 00:00:22.420000	4.644673
0 days 00:00:22.430000	4.293202
0 days 00:00:22.440000	4.05026
0 days 00:00:22.450000	3.996376
0 days 00:00:22.460000	4.023495
0 days 00:00:22.470000	3.988233
0 days 00:00:22.480000	3.9532839999999996
0 days 00:00:22.490000	3.991882
0 days 00:00:22.500000	4.019839
0 days 00:00:22.510000	3.9187819999999998
0 days 00:00:22.520000	3.745423
0 days 00:00:22.530000	3.4748940000000004
0 days 00:00:22.540000	3.0300759999999998
0 days 00:00:22.550000	2.5406720000000003
0 days 00:00:22.560000	2.1227259999999997
0 days 00:00:22.570000	1.726753
0 days 00:00:22.580000	1.247368
0 days 00:00:22.590000	0.797283
0 days 00:00:22.600000	0.6088210000000001
0 days 00:00:22.610000	0.5783560000000001
0 days 00:00:22.620000	0.39673200000000003
0 days 00:00:22.630000	-0.015436000000000002
0 days 00:00:22.640000	-0.5223300000000001
0 days 00:00:22.650000	-1.000261
0 days 00:00:22.660000	-2.96919
0 days 00:00:22.670000	-3.497228
0 days 00:00:22.680000	-3.8544400000000003
0 days 00:00:22.690000	-4.206766
0 days 00:00:22.700000	-3.271845
0 days 00:00:22.710000	-2.33776
0 days 00:00:22.720000	-2.046536
0 days 00:00:22.730000	-1.9482849999999998
0 days 00:00:22.740000	-1.62985
0 days 00:00:22.750000	-0.482687
0 days 00:00:22.760000	-0.46063699999999996
0 days 00:00:22.770000	-0.292765
0 days 00:00:22.780000	-0.20851999999999998
0 days 00:00:22.790000	-0.14726
0 days 00:00:22.800000	-0.145111
0 days 00:00:22.810000	-0.12084
0 days 00:00:22.820000	-0.065532
0 days 00:00:22.830000	0.012727
0 days 00:00:22.840000	0.069064
0 days 00:00:22.850000	0.100414
0 days 00:00:22.860000	0.104076
0 days 00:00:22.870000	0.079033
0 days 00:00:22.880000	0.054885
0 days 00:00:22.890000	0.032031
0 days 00:00:22.900000	-0.016097
0 days 00:00:22.910000	-0.054075
0 days 00:00:22.920000	-0.07145499999999999
0 days 00:00:22.930000	-0.067937
0 days 00:00:22.940000	-0.055501
0 days 00:00:22.950000	-0.036372
0 days 00:00:22.960000	-0.027268999999999998
0 days 00:00:22.970000	-0.035314
0 days 00:00:22.980000	-0.04197
0 days 00:00:22.990000	-0.039524000000000004
0 days 00:00:23	-0.043651999999999996
0 days 00:00:23.010000	-0.044666000000000004
0 days 00:00:23.020000	-0.052868
0 days 00:00:23.030000	-0.058678999999999995
0 days 00:00:23.040000	-0.067924
0 days 00:00:23.050000	-0.079343
0 days 00:00:23.060000	-0.09006499999999999
0 days 00:00:23.070000	-0.093723
0 days 00:00:23.080000	-0.10669400000000001
0 days 00:00:23.090000	-0.11153099999999999
0 days 00:00:23.100000	-0.120869
0 days 00:00:23.110000	-0.11690899999999999
0 days 00:00:23.120000	-0.11916199999999999
0 days 00:00:23.130000	-0.121702
0 days 00:00:23.140000	-0.118353
0 days 00:00:23.150000	-0.15378699999999998
0 days 00:00:23.160000	-0.18251900000000001
0 days 00:00:23.170000	-0.22011399999999998
0 days 00:00:23.180000	-0.281825
0 days 00:00:23.190000	-0.36185500000000004
0 days 00:00:23.200000	-0.458829
0 days 00:00:23.210000	-0.610413
0 days 00:00:23.220000	-0.779058
0 days 00:00:23.230000	-0.953764
0 days 00:00:23.240000	-1.182634
0 days 00:00:23.250000	-1.4401329999999999
0 days 00:00:23.260000	-1.743575
0 days 00:00:23.270000	-2.098863
0 days 00:00:23.280000	-2.4671060000000002
0 days 00:00:23.290000	-2.857631
0 days 00:00:23.300000	-3.258293
0 days 00:00:23.310000	-3.624827
0 days 00:00:23.320000	-3.904303
0 days 00:00:23.330000	-4.21186
0 days 00:00:23.340000	-4.527906
0 days 00:00:23.350000	-5.048907
0 days 00:00:23.360000	-5.782528
0 days 00:00:23.370000	-6.294459
0 days 00:00:23.380000	-6.098553
0 days 00:00:23.390000	-5.609961
0 days 00:00:23.400000	-4.8626
0 days 00:00:23.410000	-3.5422290000000003
0 days 00:00:23.420000	-1.271277
