# Supplementary material for: A topological data analysis-based method for gait signals with an application to the study of multiple sclerosis
Source: PLoS One. 2022 May 13;17(5):e0268475. doi: 10.1371/journal.pone.0268475 (PMC9106173; doi:10.1371/journal.pone.0268475)
Supplement: S1 Data — (ZIP) [file pone.0268475.s005.zip › PlosOneData/Pathological_subjects/MS_201]

	Gyr_Y
0 days 00:00:06.990000	0.077521
0 days 00:00:07	-0.285785
0 days 00:00:07.010000	-2.16799
0 days 00:00:07.020000	-2.460385
0 days 00:00:07.030000	-2.129803
0 days 00:00:07.040000	-2.272481
0 days 00:00:07.050000	-1.345199
0 days 00:00:07.060000	-0.789397
0 days 00:00:07.070000	-0.829707
0 days 00:00:07.080000	-1.051069
0 days 00:00:07.090000	-0.663269
0 days 00:00:07.100000	-0.073391
0 days 00:00:07.110000	0.021144
0 days 00:00:07.120000	-0.037449
0 days 00:00:07.130000	0.081881
0 days 00:00:07.140000	0.12175
0 days 00:00:07.150000	0.133472
0 days 00:00:07.160000	0.127304
0 days 00:00:07.170000	0.091039
0 days 00:00:07.180000	0.051548000000000004
0 days 00:00:07.190000	0.018844
0 days 00:00:07.200000	-0.007155
0 days 00:00:07.210000	-0.021244
0 days 00:00:07.220000	-0.023046
0 days 00:00:07.230000	-0.028354
0 days 00:00:07.240000	-0.040357
0 days 00:00:07.250000	-0.039643
0 days 00:00:07.260000	-0.037209
0 days 00:00:07.270000	-0.027693000000000002
0 days 00:00:07.280000	-0.018599
0 days 00:00:07.290000	-0.0036869999999999997
0 days 00:00:07.300000	-0.004189
0 days 00:00:07.310000	0.002252
0 days 00:00:07.320000	0.008856999999999999
0 days 00:00:07.330000	0.00504
0 days 00:00:07.340000	0.005854
0 days 00:00:07.350000	0.000212
0 days 00:00:07.360000	-0.014715
0 days 00:00:07.370000	-0.019791
0 days 00:00:07.380000	-0.034355000000000004
0 days 00:00:07.390000	-0.042303
0 days 00:00:07.400000	-0.049582
0 days 00:00:07.410000	-0.055064999999999996
0 days 00:00:07.420000	-0.054049
0 days 00:00:07.430000	-0.055149000000000004
0 days 00:00:07.440000	-0.053961
0 days 00:00:07.450000	-0.053799
0 days 00:00:07.460000	-0.059127
0 days 00:00:07.470000	-0.051866999999999996
0 days 00:00:07.480000	-0.045547000000000004
0 days 00:00:07.490000	-0.030141
0 days 00:00:07.500000	-0.023939
0 days 00:00:07.510000	-0.019683000000000003
0 days 00:00:07.520000	-0.016590999999999998
0 days 00:00:07.530000	-0.020423
0 days 00:00:07.540000	-0.02487
0 days 00:00:07.550000	-0.034066
0 days 00:00:07.560000	-0.041588
0 days 00:00:07.570000	-0.047014999999999994
0 days 00:00:07.580000	-0.053449
0 days 00:00:07.590000	-0.051534
0 days 00:00:07.600000	-0.052436
0 days 00:00:07.610000	-0.049763999999999996
0 days 00:00:07.620000	-0.052832000000000004
0 days 00:00:07.630000	-0.059465
0 days 00:00:07.640000	-0.062806
0 days 00:00:07.650000	-0.081221
0 days 00:00:07.660000	-0.087008
0 days 00:00:07.670000	-0.09875700000000001
0 days 00:00:07.680000	-0.11483099999999999
0 days 00:00:07.690000	-0.12349700000000001
0 days 00:00:07.700000	-0.140963
0 days 00:00:07.710000	-0.157598
0 days 00:00:07.720000	-0.181376
0 days 00:00:07.730000	-0.223529
0 days 00:00:07.740000	-0.271321
0 days 00:00:07.750000	-0.314815
0 days 00:00:07.760000	-0.361994
0 days 00:00:07.770000	-0.411761
0 days 00:00:07.780000	-0.467909
0 days 00:00:07.790000	-0.523417
0 days 00:00:07.800000	-0.621075
0 days 00:00:07.810000	-0.746842
0 days 00:00:07.820000	-0.912818
0 days 00:00:07.830000	-1.281631
0 days 00:00:07.840000	-1.730171
0 days 00:00:07.850000	-1.961698
0 days 00:00:07.860000	-2.124084
0 days 00:00:07.870000	-2.3023849999999997
0 days 00:00:07.880000	-2.454655
0 days 00:00:07.890000	-2.5998759999999996
0 days 00:00:07.900000	-2.751003
0 days 00:00:07.910000	-2.908815
0 days 00:00:07.920000	-3.091606
0 days 00:00:07.930000	-3.289799
0 days 00:00:07.940000	-3.495193
0 days 00:00:07.950000	-3.6976269999999998
0 days 00:00:07.960000	-3.880291
0 days 00:00:07.970000	-4.045669999999999
0 days 00:00:07.980000	-4.189207
0 days 00:00:07.990000	-4.358698
0 days 00:00:08	-4.507006
0 days 00:00:08.010000	-4.54772
0 days 00:00:08.020000	-4.523412
0 days 00:00:08.030000	-4.445943
0 days 00:00:08.040000	-4.334697
0 days 00:00:08.050000	-4.307629
0 days 00:00:08.060000	-4.2093739999999995
0 days 00:00:08.070000	-3.740682
0 days 00:00:08.080000	-2.840005
0 days 00:00:08.090000	-1.7920639999999999
0 days 00:00:08.100000	-0.938583
0 days 00:00:08.110000	-0.34962600000000005
0 days 00:00:08.120000	0.8368540000000001
0 days 00:00:08.130000	2.033667
0 days 00:00:08.140000	2.533762
0 days 00:00:08.150000	2.798911
0 days 00:00:08.160000	2.984722
0 days 00:00:08.170000	3.105152
0 days 00:00:08.180000	3.2016270000000002
0 days 00:00:08.190000	3.267226
0 days 00:00:08.200000	3.294369
0 days 00:00:08.210000	3.306288
0 days 00:00:08.220000	3.3201989999999997
0 days 00:00:08.230000	3.3268050000000002
0 days 00:00:08.240000	3.335835
0 days 00:00:08.250000	3.364057
0 days 00:00:08.260000	3.4283019999999995
0 days 00:00:08.270000	3.515044
0 days 00:00:08.280000	3.60479
0 days 00:00:08.290000	3.7023339999999996
0 days 00:00:08.300000	3.7859410000000002
0 days 00:00:08.310000	3.859893
0 days 00:00:08.320000	3.945607
0 days 00:00:08.330000	4.040491
0 days 00:00:08.340000	4.123603
0 days 00:00:08.350000	4.129969
0 days 00:00:08.360000	4.0362860000000005
0 days 00:00:08.370000	3.866461
0 days 00:00:08.380000	3.6634050000000005
0 days 00:00:08.390000	3.4245129999999997
0 days 00:00:08.400000	3.128772
0 days 00:00:08.410000	2.806699
0 days 00:00:08.420000	2.49493
0 days 00:00:08.430000	2.242772
0 days 00:00:08.440000	2.0503970000000002
0 days 00:00:08.450000	1.8616110000000001
0 days 00:00:08.460000	1.446634
0 days 00:00:08.470000	-0.38733
0 days 00:00:08.480000	-1.60848
0 days 00:00:08.490000	-2.403238
0 days 00:00:08.500000	-3.3219410000000003
0 days 00:00:08.510000	-2.92215
0 days 00:00:08.520000	-1.542724
0 days 00:00:08.530000	0.13903800000000002
0 days 00:00:08.540000	-0.26060900000000004
0 days 00:00:08.550000	-0.24296199999999998
0 days 00:00:08.560000	-0.103709
0 days 00:00:08.570000	0.073282
0 days 00:00:08.580000	0.184418
0 days 00:00:08.590000	0.186427
0 days 00:00:08.600000	0.12411300000000001
0 days 00:00:08.610000	0.019197
0 days 00:00:08.620000	-0.037446
0 days 00:00:08.630000	-0.06869199999999999
0 days 00:00:08.640000	-0.077092
0 days 00:00:08.650000	-0.08161399999999999
0 days 00:00:08.660000	-0.070108
0 days 00:00:08.670000	-0.068617
0 days 00:00:08.680000	-0.049039
0 days 00:00:08.690000	-0.028454000000000004
0 days 00:00:08.700000	-0.009867
0 days 00:00:08.710000	0.008681999999999999
0 days 00:00:08.720000	0.034326
0 days 00:00:08.730000	0.06792000000000001
0 days 00:00:08.740000	0.096724
0 days 00:00:08.750000	0.113427
0 days 00:00:08.760000	0.120448
0 days 00:00:08.770000	0.11395
0 days 00:00:08.780000	0.09777899999999999
0 days 00:00:08.790000	0.076112
0 days 00:00:08.800000	0.051308000000000006
0 days 00:00:08.810000	0.024943
0 days 00:00:08.820000	0.00013000000000000002
0 days 00:00:08.830000	-0.018911
0 days 00:00:08.840000	-0.032475
0 days 00:00:08.850000	-0.050038
0 days 00:00:08.860000	-0.057172
0 days 00:00:08.870000	-0.064309
0 days 00:00:08.880000	-0.069882
0 days 00:00:08.890000	-0.060511
0 days 00:00:08.900000	-0.043491
0 days 00:00:08.910000	-0.028673
0 days 00:00:08.920000	-0.012476000000000001
0 days 00:00:08.930000	-0.002329
0 days 00:00:08.940000	0.0063490000000000005
0 days 00:00:08.950000	0.015091
0 days 00:00:08.960000	0.013172999999999999
0 days 00:00:08.970000	0.010282
0 days 00:00:08.980000	0.008518000000000001
0 days 00:00:08.990000	0.008118
0 days 00:00:09	0.012411
0 days 00:00:09.010000	0.017269999999999997
0 days 00:00:09.020000	0.019198
0 days 00:00:09.030000	0.026387999999999998
0 days 00:00:09.040000	0.030079
0 days 00:00:09.050000	0.032073000000000004
0 days 00:00:09.060000	0.029138999999999998
0 days 00:00:09.070000	0.022216999999999997
0 days 00:00:09.080000	0.012907
0 days 00:00:09.090000	-0.004268999999999999
0 days 00:00:09.100000	-0.021525
0 days 00:00:09.110000	-0.040337
0 days 00:00:09.120000	-0.06340900000000001
0 days 00:00:09.130000	-0.089728
0 days 00:00:09.140000	-0.10288
0 days 00:00:09.150000	-0.129859
0 days 00:00:09.160000	-0.146035
0 days 00:00:09.170000	-0.154625
0 days 00:00:09.180000	-0.176527
0 days 00:00:09.190000	-0.200659
0 days 00:00:09.200000	-0.229949
0 days 00:00:09.210000	-0.266571
0 days 00:00:09.220000	-0.321135
0 days 00:00:09.230000	-0.38727399999999995
0 days 00:00:09.240000	-0.476152
0 days 00:00:09.250000	-0.617572
0 days 00:00:09.260000	-0.7702220000000001
0 days 00:00:09.270000	-0.933709
0 days 00:00:09.280000	-1.203159
0 days 00:00:09.290000	-1.6379489999999999
0 days 00:00:09.300000	-1.993153
0 days 00:00:09.310000	-2.177608
0 days 00:00:09.320000	-2.341788
0 days 00:00:09.330000	-2.479995
0 days 00:00:09.340000	-2.5656470000000002
0 days 00:00:09.350000	-2.6192029999999997
0 days 00:00:09.360000	-2.651734
0 days 00:00:09.370000	-2.678841
0 days 00:00:09.380000	-2.7203150000000003
0 days 00:00:09.390000	-2.769128
0 days 00:00:09.400000	-2.824953
0 days 00:00:09.410000	-2.905856
0 days 00:00:09.420000	-2.992386
0 days 00:00:09.430000	-3.105203
0 days 00:00:09.440000	-3.135391
0 days 00:00:09.450000	-3.2065349999999997
0 days 00:00:09.460000	-3.297657
0 days 00:00:09.470000	-3.386824
0 days 00:00:09.480000	-3.428189
0 days 00:00:09.490000	-3.467535
0 days 00:00:09.500000	-3.513615
0 days 00:00:09.510000	-3.5320169999999997
0 days 00:00:09.520000	-3.506332
0 days 00:00:09.530000	-3.425624
0 days 00:00:09.540000	-3.442793
0 days 00:00:09.550000	-3.3753260000000003
0 days 00:00:09.560000	-2.987485
0 days 00:00:09.570000	-2.317445
0 days 00:00:09.580000	-1.5424440000000001
0 days 00:00:09.590000	-0.847374
0 days 00:00:09.600000	-0.360145
0 days 00:00:09.610000	0.43375699999999995
0 days 00:00:09.620000	1.3974090000000001
0 days 00:00:09.630000	1.8624189999999998
0 days 00:00:09.640000	2.115901
0 days 00:00:09.650000	2.326739
0 days 00:00:09.660000	2.5082869999999997
0 days 00:00:09.670000	2.673137
0 days 00:00:09.680000	2.808394
0 days 00:00:09.690000	2.8895880000000003
0 days 00:00:09.700000	2.915983
0 days 00:00:09.710000	2.9296900000000003
0 days 00:00:09.720000	2.962281
0 days 00:00:09.730000	3.048821
0 days 00:00:09.740000	3.186331
0 days 00:00:09.750000	3.3549269999999995
0 days 00:00:09.760000	3.5324910000000003
0 days 00:00:09.770000	3.6841120000000003
0 days 00:00:09.780000	3.801103
0 days 00:00:09.790000	3.9037269999999995
0 days 00:00:09.800000	3.999049
0 days 00:00:09.810000	4.110387
0 days 00:00:09.820000	4.224128
0 days 00:00:09.830000	4.327154
0 days 00:00:09.840000	4.368546
0 days 00:00:09.850000	4.324458
0 days 00:00:09.860000	4.182217
0 days 00:00:09.870000	3.9583180000000002
0 days 00:00:09.880000	3.690173
0 days 00:00:09.890000	3.397301
0 days 00:00:09.900000	3.0866849999999997
0 days 00:00:09.910000	2.7399240000000002
0 days 00:00:09.920000	2.4095419999999996
0 days 00:00:09.930000	2.147252
0 days 00:00:09.940000	1.967887
0 days 00:00:09.950000	1.8393110000000001
0 days 00:00:09.960000	1.6390069999999999
0 days 00:00:09.970000	1.283458
0 days 00:00:09.980000	0.797628
0 days 00:00:09.990000	0.271794
0 days 00:00:10	-0.22790700000000003
0 days 00:00:10.010000	-0.542552
0 days 00:00:10.020000	-1.437647
0 days 00:00:10.030000	-1.146777
0 days 00:00:10.040000	-0.8931379999999999
0 days 00:00:10.050000	-1.630252
0 days 00:00:10.060000	-2.285748
0 days 00:00:10.070000	-2.257196
0 days 00:00:10.080000	-2.0932560000000002
0 days 00:00:10.090000	-2.0545400000000003
0 days 00:00:10.100000	-1.866791
0 days 00:00:10.110000	-0.41390299999999997
0 days 00:00:10.120000	0.026371
0 days 00:00:10.130000	-0.022330000000000003
0 days 00:00:10.140000	0.059099
0 days 00:00:10.150000	0.083718
0 days 00:00:10.160000	0.048642000000000005
0 days 00:00:10.170000	0.043727999999999996
0 days 00:00:10.180000	0.05366
0 days 00:00:10.190000	0.061972
0 days 00:00:10.200000	0.067196
0 days 00:00:10.210000	0.048197000000000004
0 days 00:00:10.220000	0.029027999999999998
0 days 00:00:10.230000	0.012518000000000001
0 days 00:00:10.240000	-0.003251
0 days 00:00:10.250000	-0.012802000000000001
0 days 00:00:10.260000	-0.023661
0 days 00:00:10.270000	-0.03368
0 days 00:00:10.280000	-0.044711
0 days 00:00:10.290000	-0.041167
0 days 00:00:10.300000	-0.046146
0 days 00:00:10.310000	-0.041638
0 days 00:00:10.320000	-0.036572
0 days 00:00:10.330000	-0.031314999999999996
0 days 00:00:10.340000	-0.031853
0 days 00:00:10.350000	-0.044866
0 days 00:00:10.360000	-0.048496
0 days 00:00:10.370000	-0.057002
0 days 00:00:10.380000	-0.068843
0 days 00:00:10.390000	-0.071667
0 days 00:00:10.400000	-0.075803
0 days 00:00:10.410000	-0.080469
0 days 00:00:10.420000	-0.07203
0 days 00:00:10.430000	-0.06590399999999999
0 days 00:00:10.440000	-0.056278999999999996
0 days 00:00:10.450000	-0.053672000000000004
0 days 00:00:10.460000	-0.044725
0 days 00:00:10.470000	-0.040969
0 days 00:00:10.480000	-0.035224
0 days 00:00:10.490000	-0.030648
0 days 00:00:10.500000	-0.024735
0 days 00:00:10.510000	-0.012636
0 days 00:00:10.520000	-0.010145
0 days 00:00:10.530000	-0.005115
0 days 00:00:10.540000	-0.0077
0 days 00:00:10.550000	-0.006005
0 days 00:00:10.560000	-0.00601
0 days 00:00:10.570000	-0.003237
0 days 00:00:10.580000	0.003206
0 days 00:00:10.590000	0.005538
0 days 00:00:10.600000	0.01031
0 days 00:00:10.610000	0.017271
0 days 00:00:10.620000	0.022501
0 days 00:00:10.630000	0.030867000000000002
0 days 00:00:10.640000	0.033923
0 days 00:00:10.650000	0.033587
0 days 00:00:10.660000	0.028031
0 days 00:00:10.670000	0.018330000000000003
0 days 00:00:10.680000	0.000908
0 days 00:00:10.690000	-0.021184
0 days 00:00:10.700000	-0.038345
0 days 00:00:10.710000	-0.059959000000000005
0 days 00:00:10.720000	-0.080349
0 days 00:00:10.730000	-0.100672
0 days 00:00:10.740000	-0.12612
0 days 00:00:10.750000	-0.141791
0 days 00:00:10.760000	-0.161126
0 days 00:00:10.770000	-0.18873299999999998
0 days 00:00:10.780000	-0.22171999999999997
0 days 00:00:10.790000	-0.255472
0 days 00:00:10.800000	-0.285817
0 days 00:00:10.810000	-0.327279
0 days 00:00:10.820000	-0.365408
0 days 00:00:10.830000	-0.40069299999999997
0 days 00:00:10.840000	-0.456322
0 days 00:00:10.850000	-0.535299
0 days 00:00:10.860000	-0.67237
0 days 00:00:10.870000	-0.9958940000000001
0 days 00:00:10.880000	-1.453341
0 days 00:00:10.890000	-1.804218
0 days 00:00:10.900000	-2.062923
0 days 00:00:10.910000	-2.3035360000000003
0 days 00:00:10.920000	-2.490759
0 days 00:00:10.930000	-2.6329130000000003
0 days 00:00:10.940000	-2.7459279999999997
0 days 00:00:10.950000	-2.84952
0 days 00:00:10.960000	-2.957857
0 days 00:00:10.970000	-3.086353
0 days 00:00:10.980000	-3.2125310000000002
0 days 00:00:10.990000	-3.345615
0 days 00:00:11	-3.4878699999999996
0 days 00:00:11.010000	-3.6368419999999997
0 days 00:00:11.020000	-3.785643
0 days 00:00:11.030000	-4.004913
0 days 00:00:11.040000	-4.213024
0 days 00:00:11.050000	-4.347291
0 days 00:00:11.060000	-4.412985
0 days 00:00:11.070000	-4.423749
0 days 00:00:11.080000	-4.356706
0 days 00:00:11.090000	-4.277467
0 days 00:00:11.100000	-4.2909440000000005
0 days 00:00:11.110000	-4.351657
0 days 00:00:11.120000	-4.227926999999999
0 days 00:00:11.130000	-3.70874
0 days 00:00:11.140000	-3.179561
0 days 00:00:11.150000	-2.409724
0 days 00:00:11.160000	-1.698162
0 days 00:00:11.170000	-0.8892950000000001
0 days 00:00:11.180000	0.292219
0 days 00:00:11.190000	1.435502
0 days 00:00:11.200000	2.0066889999999997
0 days 00:00:11.210000	2.37811
0 days 00:00:11.220000	2.59347
0 days 00:00:11.230000	2.748998
0 days 00:00:11.240000	2.902902
0 days 00:00:11.250000	3.075018
0 days 00:00:11.260000	3.23102
0 days 00:00:11.270000	3.3397449999999997
0 days 00:00:11.280000	3.4197589999999995
0 days 00:00:11.290000	3.506186
0 days 00:00:11.300000	3.5863949999999996
0 days 00:00:11.310000	3.663699
0 days 00:00:11.320000	3.748499
0 days 00:00:11.330000	3.833616
0 days 00:00:11.340000	3.914828
0 days 00:00:11.350000	3.989666
0 days 00:00:11.360000	4.06047
0 days 00:00:11.370000	4.143434
0 days 00:00:11.380000	4.237214
0 days 00:00:11.390000	4.331139
0 days 00:00:11.400000	4.411646
0 days 00:00:11.410000	4.467281
0 days 00:00:11.420000	4.518388
0 days 00:00:11.430000	4.511486
0 days 00:00:11.440000	4.415762
0 days 00:00:11.450000	4.219391000000001
0 days 00:00:11.460000	3.9585269999999997
0 days 00:00:11.470000	3.626706
0 days 00:00:11.480000	3.262896
0 days 00:00:11.490000	2.899956
0 days 00:00:11.500000	2.53146
0 days 00:00:11.510000	2.186487
0 days 00:00:11.520000	1.836426
0 days 00:00:11.530000	1.481107
0 days 00:00:11.540000	1.013827
0 days 00:00:11.550000	-0.359879
0 days 00:00:11.560000	-1.4066040000000002
0 days 00:00:11.570000	-1.994132
0 days 00:00:11.580000	-1.811362
0 days 00:00:11.590000	-1.361861
0 days 00:00:11.600000	-1.558858
0 days 00:00:11.610000	-2.352416
0 days 00:00:11.620000	-2.852648
0 days 00:00:11.630000	-2.7714
0 days 00:00:11.640000	-0.781466
0 days 00:00:11.650000	0.48295
0 days 00:00:11.660000	-0.17122
0 days 00:00:11.670000	0.133211
0 days 00:00:11.680000	0.112728
0 days 00:00:11.690000	0.098048
0 days 00:00:11.700000	0.029865
0 days 00:00:11.710000	-0.013136000000000002
0 days 00:00:11.720000	-0.018841999999999998
0 days 00:00:11.730000	-0.016505000000000002
0 days 00:00:11.740000	-0.016232
0 days 00:00:11.750000	-0.034111
0 days 00:00:11.760000	-0.046323
0 days 00:00:11.770000	-0.051387999999999996
0 days 00:00:11.780000	-0.033208
0 days 00:00:11.790000	-0.008343000000000001
0 days 00:00:11.800000	0.010128
0 days 00:00:11.810000	0.019181
0 days 00:00:11.820000	0.023777
0 days 00:00:11.830000	0.028369
0 days 00:00:11.840000	0.031048000000000003
0 days 00:00:11.850000	0.028720999999999997
0 days 00:00:11.860000	0.022604
0 days 00:00:11.870000	0.009925
0 days 00:00:11.880000	-0.0019210000000000002
0 days 00:00:11.890000	-0.013593000000000001
0 days 00:00:11.900000	-0.025917000000000003
0 days 00:00:11.910000	-0.038839
0 days 00:00:11.920000	-0.046482
0 days 00:00:11.930000	-0.046428
0 days 00:00:11.940000	-0.036347000000000004
0 days 00:00:11.950000	-0.028614999999999998
0 days 00:00:11.960000	-0.020731
0 days 00:00:11.970000	-0.018475
0 days 00:00:11.980000	-0.017556
0 days 00:00:11.990000	-0.012118
0 days 00:00:12	-0.009719
0 days 00:00:12.010000	-0.00796
0 days 00:00:12.020000	-0.0017050000000000001
0 days 00:00:12.030000	0.0032939999999999996
0 days 00:00:12.040000	0.005005
0 days 00:00:12.050000	0.012181
0 days 00:00:12.060000	0.009575
0 days 00:00:12.070000	0.01022
0 days 00:00:12.080000	0.00913
0 days 00:00:12.090000	0.008235
0 days 00:00:12.100000	0.008225
0 days 00:00:12.110000	0.013396000000000002
0 days 00:00:12.120000	0.0071189999999999995
0 days 00:00:12.130000	0.017947
0 days 00:00:12.140000	0.01819
0 days 00:00:12.150000	0.015386000000000002
0 days 00:00:12.160000	0.014968
0 days 00:00:12.170000	0.015212
0 days 00:00:12.180000	0.01545
0 days 00:00:12.190000	0.017653
0 days 00:00:12.200000	0.00987
0 days 00:00:12.210000	0.002949
0 days 00:00:12.220000	-0.005722
0 days 00:00:12.230000	-0.01593
0 days 00:00:12.240000	-0.019415
0 days 00:00:12.250000	-0.026633999999999998
0 days 00:00:12.260000	-0.051141000000000006
0 days 00:00:12.270000	-0.068048
0 days 00:00:12.280000	-0.096569
0 days 00:00:12.290000	-0.12309500000000001
0 days 00:00:12.300000	-0.145009
0 days 00:00:12.310000	-0.163403
0 days 00:00:12.320000	-0.180052
0 days 00:00:12.330000	-0.194684
0 days 00:00:12.340000	-0.211878
0 days 00:00:12.350000	-0.235346
0 days 00:00:12.360000	-0.270556
0 days 00:00:12.370000	-0.315379
0 days 00:00:12.380000	-0.376199
0 days 00:00:12.390000	-0.43159200000000003
0 days 00:00:12.400000	-0.525575
0 days 00:00:12.410000	-0.714515
0 days 00:00:12.420000	-1.086675
0 days 00:00:12.430000	-1.453319
0 days 00:00:12.440000	-1.73455
0 days 00:00:12.450000	-2.008536
0 days 00:00:12.460000	-2.27579
0 days 00:00:12.470000	-2.502853
0 days 00:00:12.480000	-2.702049
0 days 00:00:12.490000	-2.873585
0 days 00:00:12.500000	-3.046255
0 days 00:00:12.510000	-3.3052230000000002
0 days 00:00:12.520000	-3.5959190000000003
0 days 00:00:12.530000	-3.8672230000000005
0 days 00:00:12.540000	-4.107485
0 days 00:00:12.550000	-4.327923
0 days 00:00:12.560000	-4.454572
0 days 00:00:12.570000	-4.510771
0 days 00:00:12.580000	-4.525771
0 days 00:00:12.590000	-4.4340459999999995
0 days 00:00:12.600000	-4.291238
0 days 00:00:12.610000	-4.112564
0 days 00:00:12.620000	-3.9651160000000005
0 days 00:00:12.630000	-3.8498980000000005
0 days 00:00:12.640000	-3.8498129999999997
0 days 00:00:12.650000	-3.840747
0 days 00:00:12.660000	-3.669225
0 days 00:00:12.670000	-3.238906
0 days 00:00:12.680000	-2.78342
0 days 00:00:12.690000	-2.193023
0 days 00:00:12.700000	-1.6469779999999998
0 days 00:00:12.710000	-1.043424
0 days 00:00:12.720000	-0.014181000000000001
0 days 00:00:12.730000	0.963475
0 days 00:00:12.740000	1.4424620000000001
0 days 00:00:12.750000	1.778814
0 days 00:00:12.760000	2.0535
0 days 00:00:12.770000	2.266005
0 days 00:00:12.780000	2.473815
0 days 00:00:12.790000	2.661262
0 days 00:00:12.800000	2.8114310000000002
0 days 00:00:12.810000	2.911004
0 days 00:00:12.820000	2.967873
0 days 00:00:12.830000	2.990048
0 days 00:00:12.840000	3.004804
0 days 00:00:12.850000	3.0259669999999996
0 days 00:00:12.860000	3.090778
0 days 00:00:12.870000	3.1918029999999997
0 days 00:00:12.880000	3.308734
0 days 00:00:12.890000	3.42792
0 days 00:00:12.900000	3.535335
0 days 00:00:12.910000	3.625871
0 days 00:00:12.920000	3.694894
0 days 00:00:12.930000	3.7835669999999997
0 days 00:00:12.940000	3.9003419999999998
0 days 00:00:12.950000	4.017696
0 days 00:00:12.960000	4.065472
0 days 00:00:12.970000	4.015699
0 days 00:00:12.980000	3.875746
0 days 00:00:12.990000	3.6913440000000004
0 days 00:00:13	3.488574
0 days 00:00:13.010000	3.249409
0 days 00:00:13.020000	3.002222
0 days 00:00:13.030000	2.7639099999999996
0 days 00:00:13.040000	2.577595
0 days 00:00:13.050000	2.4154419999999996
0 days 00:00:13.060000	2.227652
0 days 00:00:13.070000	2.0130169999999996
0 days 00:00:13.080000	1.715581
0 days 00:00:13.090000	1.196065
0 days 00:00:13.100000	-0.20440899999999998
0 days 00:00:13.110000	-2.216136
0 days 00:00:13.120000	-3.217071
0 days 00:00:13.130000	-2.357553
0 days 00:00:13.140000	-0.67579
0 days 00:00:13.150000	0.197978
0 days 00:00:13.160000	-0.266638
0 days 00:00:13.170000	-0.1474
0 days 00:00:13.180000	-0.013506
0 days 00:00:13.190000	0.031025999999999998
0 days 00:00:13.200000	0.12779000000000001
0 days 00:00:13.210000	0.138413
0 days 00:00:13.220000	0.113266
0 days 00:00:13.230000	0.070287
0 days 00:00:13.240000	0.024861
0 days 00:00:13.250000	-0.0033689999999999996
0 days 00:00:13.260000	-0.016558
0 days 00:00:13.270000	-0.009294
0 days 00:00:13.280000	-0.0063159999999999996
0 days 00:00:13.290000	-0.0033770000000000002
0 days 00:00:13.300000	-0.002199
0 days 00:00:13.310000	0.012863
0 days 00:00:13.320000	0.02391
0 days 00:00:13.330000	0.031737
0 days 00:00:13.340000	0.032942
0 days 00:00:13.350000	0.024111
0 days 00:00:13.360000	0.023016
0 days 00:00:13.370000	0.020162
0 days 00:00:13.380000	0.025276
0 days 00:00:13.390000	0.024929
0 days 00:00:13.400000	0.023061
0 days 00:00:13.410000	0.017769999999999998
0 days 00:00:13.420000	0.01126
0 days 00:00:13.430000	-0.005272
0 days 00:00:13.440000	-0.013733
0 days 00:00:13.450000	-0.023363
0 days 00:00:13.460000	-0.028980000000000002
0 days 00:00:13.470000	-0.028613
0 days 00:00:13.480000	-0.029720999999999997
0 days 00:00:13.490000	-0.027725
0 days 00:00:13.500000	-0.023563999999999998
0 days 00:00:13.510000	-0.02052
0 days 00:00:13.520000	-0.014434
0 days 00:00:13.530000	-0.009489000000000001
0 days 00:00:13.540000	-0.010043
0 days 00:00:13.550000	-0.005438
0 days 00:00:13.560000	-0.008205
0 days 00:00:13.570000	-0.010366
0 days 00:00:13.580000	-0.008179
0 days 00:00:13.590000	-0.0014140000000000001
0 days 00:00:13.600000	0.0038659999999999996
0 days 00:00:13.610000	0.00647
0 days 00:00:13.620000	0.005293
0 days 00:00:13.630000	0.012719
0 days 00:00:13.640000	0.011428
0 days 00:00:13.650000	0.005601
0 days 00:00:13.660000	0.0044859999999999995
0 days 00:00:13.670000	-0.006011
0 days 00:00:13.680000	-0.012812
0 days 00:00:13.690000	-0.023703000000000002
0 days 00:00:13.700000	-0.020738999999999997
0 days 00:00:13.710000	-0.026131
0 days 00:00:13.720000	-0.030445
0 days 00:00:13.730000	-0.036117
0 days 00:00:13.740000	-0.03783
0 days 00:00:13.750000	-0.040466
0 days 00:00:13.760000	-0.043332
0 days 00:00:13.770000	-0.053123000000000004
0 days 00:00:13.780000	-0.057804999999999995
0 days 00:00:13.790000	-0.065421
0 days 00:00:13.800000	-0.07782599999999999
0 days 00:00:13.810000	-0.087525
0 days 00:00:13.820000	-0.09789400000000001
0 days 00:00:13.830000	-0.117941
0 days 00:00:13.840000	-0.134571
0 days 00:00:13.850000	-0.156123
0 days 00:00:13.860000	-0.17463399999999998
0 days 00:00:13.870000	-0.195287
0 days 00:00:13.880000	-0.21910900000000003
0 days 00:00:13.890000	-0.231922
0 days 00:00:13.900000	-0.256598
0 days 00:00:13.910000	-0.281585
0 days 00:00:13.920000	-0.317204
0 days 00:00:13.930000	-0.353765
0 days 00:00:13.940000	-0.399428
0 days 00:00:13.950000	-0.457038
0 days 00:00:13.960000	-0.5486850000000001
0 days 00:00:13.970000	-0.6690010000000001
0 days 00:00:13.980000	-0.7945
0 days 00:00:13.990000	-0.950416
0 days 00:00:14	-1.2741639999999999
0 days 00:00:14.010000	-1.731811
0 days 00:00:14.020000	-1.97143
0 days 00:00:14.030000	-2.072746
0 days 00:00:14.040000	-2.187632
0 days 00:00:14.050000	-2.298249
0 days 00:00:14.060000	-2.371423
0 days 00:00:14.070000	-2.445795
0 days 00:00:14.080000	-2.517299
0 days 00:00:14.090000	-2.5916959999999998
0 days 00:00:14.100000	-2.685194
0 days 00:00:14.110000	-2.80003
0 days 00:00:14.120000	-2.960375
0 days 00:00:14.130000	-3.202321
0 days 00:00:14.140000	-3.48425
0 days 00:00:14.150000	-3.7537529999999997
0 days 00:00:14.160000	-4.0334389999999996
0 days 00:00:14.170000	-4.237931
0 days 00:00:14.180000	-4.395303
0 days 00:00:14.190000	-4.495953
0 days 00:00:14.200000	-4.45845
0 days 00:00:14.210000	-4.287364
0 days 00:00:14.220000	-4.032568
0 days 00:00:14.230000	-3.707346
0 days 00:00:14.240000	-3.357361
0 days 00:00:14.250000	-2.733489
0 days 00:00:14.260000	-2.0278259999999997
0 days 00:00:14.270000	-1.361112
0 days 00:00:14.280000	-0.852456
0 days 00:00:14.290000	-0.275271
0 days 00:00:14.300000	0.542126
0 days 00:00:14.310000	1.527089
0 days 00:00:14.320000	2.156674
0 days 00:00:14.330000	2.588927
0 days 00:00:14.340000	2.874722
0 days 00:00:14.350000	3.021312
0 days 00:00:14.360000	3.065041
0 days 00:00:14.370000	3.04858
0 days 00:00:14.380000	2.972368
0 days 00:00:14.390000	2.857124
0 days 00:00:14.400000	2.698427
0 days 00:00:14.410000	2.529116
0 days 00:00:14.420000	2.4083099999999997
0 days 00:00:14.430000	2.357903
0 days 00:00:14.440000	2.378159
0 days 00:00:14.450000	2.459231
0 days 00:00:14.460000	2.574651
0 days 00:00:14.470000	2.6972560000000003
0 days 00:00:14.480000	2.818258
0 days 00:00:14.490000	2.932276
0 days 00:00:14.500000	3.0678099999999997
0 days 00:00:14.510000	3.214778
0 days 00:00:14.520000	3.379233
0 days 00:00:14.530000	3.5484660000000003
0 days 00:00:14.540000	3.6552550000000004
0 days 00:00:14.550000	3.6691599999999998
0 days 00:00:14.560000	3.5862410000000002
0 days 00:00:14.570000	3.444339
0 days 00:00:14.580000	3.274421
0 days 00:00:14.590000	3.096662
0 days 00:00:14.600000	2.879162
0 days 00:00:14.610000	2.611093
0 days 00:00:14.620000	2.2846349999999997
0 days 00:00:14.630000	1.936914
0 days 00:00:14.640000	1.640166
0 days 00:00:14.650000	1.465595
0 days 00:00:14.660000	1.414203
0 days 00:00:14.670000	1.376442
0 days 00:00:14.680000	1.133683
0 days 00:00:14.690000	-0.663846
0 days 00:00:14.700000	-2.261221
0 days 00:00:14.710000	-2.99321
0 days 00:00:14.720000	-2.190848
0 days 00:00:14.730000	-0.40476599999999996
0 days 00:00:14.740000	0.347441
0 days 00:00:14.750000	-0.279683
0 days 00:00:14.760000	-0.083968
0 days 00:00:14.770000	0.051789999999999996
0 days 00:00:14.780000	0.083112
0 days 00:00:14.790000	0.143617
0 days 00:00:14.800000	0.13641199999999998
0 days 00:00:14.810000	0.10946700000000001
0 days 00:00:14.820000	0.07402
0 days 00:00:14.830000	0.037542
0 days 00:00:14.840000	0.00224
0 days 00:00:14.850000	-0.019015
0 days 00:00:14.860000	-0.024708
0 days 00:00:14.870000	-0.025161000000000003
0 days 00:00:14.880000	-0.021062
0 days 00:00:14.890000	-0.018563
0 days 00:00:14.900000	-0.004508
0 days 00:00:14.910000	0.005611
0 days 00:00:14.920000	0.021547
0 days 00:00:14.930000	0.034379
0 days 00:00:14.940000	0.034606
0 days 00:00:14.950000	0.040109
0 days 00:00:14.960000	0.039376999999999995
0 days 00:00:14.970000	0.038648
0 days 00:00:14.980000	0.031276
0 days 00:00:14.990000	0.019625
0 days 00:00:15	0.013515000000000001
0 days 00:00:15.010000	0.0018579999999999998
0 days 00:00:15.020000	-0.005007
0 days 00:00:15.030000	-0.012371
0 days 00:00:15.040000	-0.019386
0 days 00:00:15.050000	-0.026219
0 days 00:00:15.060000	-0.036016
0 days 00:00:15.070000	-0.035557
0 days 00:00:15.080000	-0.028356
0 days 00:00:15.090000	-0.029736000000000002
0 days 00:00:15.100000	-0.026687
0 days 00:00:15.110000	-0.018996000000000002
0 days 00:00:15.120000	-0.019004
0 days 00:00:15.130000	-0.019528999999999998
0 days 00:00:15.140000	-0.01641
0 days 00:00:15.150000	-0.016595
0 days 00:00:15.160000	-0.010753
0 days 00:00:15.170000	-0.008602
0 days 00:00:15.180000	-0.011322
0 days 00:00:15.190000	-0.011507
0 days 00:00:15.200000	-0.008029000000000001
0 days 00:00:15.210000	-0.005118
0 days 00:00:15.220000	-0.009170999999999999
0 days 00:00:15.230000	-0.002912
0 days 00:00:15.240000	-0.002801
0 days 00:00:15.250000	-0.0016699999999999998
0 days 00:00:15.260000	0.0071909999999999995
0 days 00:00:15.270000	0.010168
0 days 00:00:15.280000	0.013844
0 days 00:00:15.290000	0.01335
0 days 00:00:15.300000	0.016013999999999997
0 days 00:00:15.310000	0.0020210000000000002
0 days 00:00:15.320000	-0.005338
0 days 00:00:15.330000	-0.012244
0 days 00:00:15.340000	-0.021878
0 days 00:00:15.350000	-0.027887000000000002
0 days 00:00:15.360000	-0.027563
0 days 00:00:15.370000	-0.029012
0 days 00:00:15.380000	-0.034245
0 days 00:00:15.390000	-0.035429
0 days 00:00:15.400000	-0.043
0 days 00:00:15.410000	-0.054485000000000006
0 days 00:00:15.420000	-0.060719
0 days 00:00:15.430000	-0.074903
0 days 00:00:15.440000	-0.081811
0 days 00:00:15.450000	-0.09225499999999999
0 days 00:00:15.460000	-0.114727
0 days 00:00:15.470000	-0.12646400000000002
0 days 00:00:15.480000	-0.148096
0 days 00:00:15.490000	-0.175928
0 days 00:00:15.500000	-0.195909
0 days 00:00:15.510000	-0.22885100000000003
0 days 00:00:15.520000	-0.26511599999999996
0 days 00:00:15.530000	-0.312396
0 days 00:00:15.540000	-0.371151
0 days 00:00:15.550000	-0.42717700000000003
0 days 00:00:15.560000	-0.514426
0 days 00:00:15.570000	-0.642578
0 days 00:00:15.580000	-0.775275
0 days 00:00:15.590000	-0.987734
0 days 00:00:15.600000	-1.3144770000000001
0 days 00:00:15.610000	-1.602434
0 days 00:00:15.620000	-1.803005
0 days 00:00:15.630000	-1.977069
0 days 00:00:15.640000	-2.13882
0 days 00:00:15.650000	-2.279977
0 days 00:00:15.660000	-2.396744
0 days 00:00:15.670000	-2.512474
0 days 00:00:15.680000	-2.6786060000000003
0 days 00:00:15.690000	-2.87763
0 days 00:00:15.700000	-3.079397
0 days 00:00:15.710000	-3.281846
0 days 00:00:15.720000	-3.453636
0 days 00:00:15.730000	-3.6322379999999996
0 days 00:00:15.740000	-3.77799
0 days 00:00:15.750000	-3.91875
0 days 00:00:15.760000	-4.015809
0 days 00:00:15.770000	-4.025369
0 days 00:00:15.780000	-3.9819160000000005
0 days 00:00:15.790000	-3.856468
0 days 00:00:15.800000	-3.641092
0 days 00:00:15.810000	-3.438297
0 days 00:00:15.820000	-3.2750630000000003
0 days 00:00:15.830000	-3.151418
0 days 00:00:15.840000	-2.961184
0 days 00:00:15.850000	-2.533299
0 days 00:00:15.860000	-1.9488860000000001
