# Supplementary material for: A topological data analysis-based method for gait signals with an application to the study of multiple sclerosis
Source: PLoS One. 2022 May 13;17(5):e0268475. doi: 10.1371/journal.pone.0268475 (PMC9106173; doi:10.1371/journal.pone.0268475)
Supplement: S1 Data — (ZIP) [file pone.0268475.s005.zip › PlosOneData/Pathological_subjects/MS_53]

	Gyr_Y
0 days 00:00:05.850000	-1.049207
0 days 00:00:05.860000	-0.707938
0 days 00:00:05.870000	-1.1448129999999999
0 days 00:00:05.880000	-1.604986
0 days 00:00:05.890000	-1.515368
0 days 00:00:05.900000	-1.628752
0 days 00:00:05.910000	-1.715597
0 days 00:00:05.920000	-1.475891
0 days 00:00:05.930000	-1.298934
0 days 00:00:05.940000	-1.240266
0 days 00:00:05.950000	-1.2302680000000001
0 days 00:00:05.960000	-1.181598
0 days 00:00:05.970000	-1.016704
0 days 00:00:05.980000	-0.753871
0 days 00:00:05.990000	-0.557385
0 days 00:00:06	-0.427845
0 days 00:00:06.010000	-0.318817
0 days 00:00:06.020000	-0.26674200000000003
0 days 00:00:06.030000	-0.261194
0 days 00:00:06.040000	-0.294443
0 days 00:00:06.050000	-0.324318
0 days 00:00:06.060000	-0.361675
0 days 00:00:06.070000	-0.39288
0 days 00:00:06.080000	-0.398497
0 days 00:00:06.090000	-0.393364
0 days 00:00:06.100000	-0.370961
0 days 00:00:06.110000	-0.307105
0 days 00:00:06.120000	-0.248081
0 days 00:00:06.130000	-0.19330899999999998
0 days 00:00:06.140000	-0.14363900000000002
0 days 00:00:06.150000	-0.112826
0 days 00:00:06.160000	-0.113854
0 days 00:00:06.170000	-0.11467100000000001
0 days 00:00:06.180000	-0.115871
0 days 00:00:06.190000	-0.112954
0 days 00:00:06.200000	-0.103625
0 days 00:00:06.210000	-0.090158
0 days 00:00:06.220000	-0.06705
0 days 00:00:06.230000	-0.050374
0 days 00:00:06.240000	-0.022524000000000002
0 days 00:00:06.250000	-0.005046
0 days 00:00:06.260000	0.013063
0 days 00:00:06.270000	0.022746000000000002
0 days 00:00:06.280000	0.029973000000000003
0 days 00:00:06.290000	0.027036
0 days 00:00:06.300000	0.026601999999999997
0 days 00:00:06.310000	0.017044999999999998
0 days 00:00:06.320000	0.00476
0 days 00:00:06.330000	-0.00256
0 days 00:00:06.340000	-0.0025510000000000003
0 days 00:00:06.350000	0.008879000000000001
0 days 00:00:06.360000	0.026503
0 days 00:00:06.370000	0.046467
0 days 00:00:06.380000	0.080468
0 days 00:00:06.390000	0.114223
0 days 00:00:06.400000	0.15495599999999998
0 days 00:00:06.410000	0.189905
0 days 00:00:06.420000	0.230925
0 days 00:00:06.430000	0.264932
0 days 00:00:06.440000	0.287377
0 days 00:00:06.450000	0.300224
0 days 00:00:06.460000	0.295079
0 days 00:00:06.470000	0.29895700000000003
0 days 00:00:06.480000	0.275754
0 days 00:00:06.490000	0.257655
0 days 00:00:06.500000	0.232818
0 days 00:00:06.510000	0.203396
0 days 00:00:06.520000	0.165822
0 days 00:00:06.530000	0.121272
0 days 00:00:06.540000	0.080743
0 days 00:00:06.550000	0.049658
0 days 00:00:06.560000	0.014482
0 days 00:00:06.570000	-0.028839999999999998
0 days 00:00:06.580000	-0.068437
0 days 00:00:06.590000	-0.102729
0 days 00:00:06.600000	-0.14540699999999998
0 days 00:00:06.610000	-0.18678699999999998
0 days 00:00:06.620000	-0.224989
0 days 00:00:06.630000	-0.266425
0 days 00:00:06.640000	-0.298298
0 days 00:00:06.650000	-0.330585
0 days 00:00:06.660000	-0.36147399999999996
0 days 00:00:06.670000	-0.396376
0 days 00:00:06.680000	-0.40374499999999997
0 days 00:00:06.690000	-0.434432
0 days 00:00:06.700000	-0.471141
0 days 00:00:06.710000	-0.527971
0 days 00:00:06.720000	-0.652896
0 days 00:00:06.730000	-0.80591
0 days 00:00:06.740000	-0.965775
0 days 00:00:06.750000	-1.125284
0 days 00:00:06.760000	-1.274556
0 days 00:00:06.770000	-1.422925
0 days 00:00:06.780000	-1.567551
0 days 00:00:06.790000	-1.685439
0 days 00:00:06.800000	-1.8087220000000002
0 days 00:00:06.810000	-1.9293759999999998
0 days 00:00:06.820000	-2.0745720000000003
0 days 00:00:06.830000	-2.219691
0 days 00:00:06.840000	-2.345472
0 days 00:00:06.850000	-2.5063459999999997
0 days 00:00:06.860000	-2.668384
0 days 00:00:06.870000	-2.816592
0 days 00:00:06.880000	-2.905456
0 days 00:00:06.890000	-3.063702
0 days 00:00:06.900000	-3.174709
0 days 00:00:06.910000	-3.243635
0 days 00:00:06.920000	-3.2476529999999997
0 days 00:00:06.930000	-3.376127
0 days 00:00:06.940000	-3.449293
0 days 00:00:06.950000	-3.444862
0 days 00:00:06.960000	-3.4882190000000004
0 days 00:00:06.970000	-3.562908
0 days 00:00:06.980000	-3.501168
0 days 00:00:06.990000	-3.5686970000000002
0 days 00:00:07	-3.6231949999999995
0 days 00:00:07.010000	-3.6734199999999997
0 days 00:00:07.020000	-3.6989120000000004
0 days 00:00:07.030000	-3.681024
0 days 00:00:07.040000	-3.720357
0 days 00:00:07.050000	-3.78117
0 days 00:00:07.060000	-3.792971
0 days 00:00:07.070000	-3.705863
0 days 00:00:07.080000	-3.055993
0 days 00:00:07.090000	-0.867684
0 days 00:00:07.100000	1.155327
0 days 00:00:07.110000	2.68133
0 days 00:00:07.120000	3.5811889999999997
0 days 00:00:07.130000	4.142647
0 days 00:00:07.140000	4.556166
0 days 00:00:07.150000	4.788633
0 days 00:00:07.160000	4.773662
0 days 00:00:07.170000	4.572153
0 days 00:00:07.180000	4.294871
0 days 00:00:07.190000	4.071582
0 days 00:00:07.200000	3.9478160000000004
0 days 00:00:07.210000	3.9212919999999998
0 days 00:00:07.220000	3.914671
0 days 00:00:07.230000	3.912157
0 days 00:00:07.240000	3.9135940000000002
0 days 00:00:07.250000	3.930764
0 days 00:00:07.260000	3.95205
0 days 00:00:07.270000	3.9433809999999996
0 days 00:00:07.280000	3.943546
0 days 00:00:07.290000	3.970475
0 days 00:00:07.300000	3.997033
0 days 00:00:07.310000	4.011062
0 days 00:00:07.320000	3.965539
0 days 00:00:07.330000	3.8187879999999996
0 days 00:00:07.340000	3.57387
0 days 00:00:07.350000	3.2990720000000002
0 days 00:00:07.360000	3.029293
0 days 00:00:07.370000	2.782889
0 days 00:00:07.380000	2.5267880000000003
0 days 00:00:07.390000	2.229094
0 days 00:00:07.400000	1.87907
0 days 00:00:07.410000	1.516753
0 days 00:00:07.420000	1.294167
0 days 00:00:07.430000	1.3611389999999999
0 days 00:00:07.440000	1.805029
0 days 00:00:07.450000	2.498647
0 days 00:00:07.460000	3.153916
0 days 00:00:07.470000	3.4529419999999997
0 days 00:00:07.480000	3.31521
0 days 00:00:07.490000	2.92594
0 days 00:00:07.500000	2.492111
0 days 00:00:07.510000	2.075956
0 days 00:00:07.520000	1.582846
0 days 00:00:07.530000	1.029841
0 days 00:00:07.540000	0.565674
0 days 00:00:07.550000	0.357453
0 days 00:00:07.560000	0.349681
0 days 00:00:07.570000	0.289679
0 days 00:00:07.580000	0.019556999999999998
0 days 00:00:07.590000	-0.27710999999999997
0 days 00:00:07.600000	-0.835075
0 days 00:00:07.610000	-2.204857
0 days 00:00:07.620000	-1.8896099999999998
0 days 00:00:07.630000	-1.229863
0 days 00:00:07.640000	-1.9638959999999999
0 days 00:00:07.650000	-2.241673
0 days 00:00:07.660000	-2.028786
0 days 00:00:07.670000	-1.8717990000000002
0 days 00:00:07.680000	-1.557013
0 days 00:00:07.690000	-1.350191
0 days 00:00:07.700000	-1.368802
0 days 00:00:07.710000	-1.456166
0 days 00:00:07.720000	-1.423673
0 days 00:00:07.730000	-1.273066
0 days 00:00:07.740000	-1.114269
0 days 00:00:07.750000	-1.022946
0 days 00:00:07.760000	-0.996009
0 days 00:00:07.770000	-0.994985
0 days 00:00:07.780000	-0.9668059999999999
0 days 00:00:07.790000	-0.9002450000000001
0 days 00:00:07.800000	-0.8075600000000001
0 days 00:00:07.810000	-0.729139
0 days 00:00:07.820000	-0.666509
0 days 00:00:07.830000	-0.607029
0 days 00:00:07.840000	-0.539342
0 days 00:00:07.850000	-0.505049
0 days 00:00:07.860000	-0.46362700000000007
0 days 00:00:07.870000	-0.428224
0 days 00:00:07.880000	-0.368345
0 days 00:00:07.890000	-0.28325100000000003
0 days 00:00:07.900000	-0.23074299999999998
0 days 00:00:07.910000	-0.201216
0 days 00:00:07.920000	-0.181126
0 days 00:00:07.930000	-0.157022
0 days 00:00:07.940000	-0.142544
0 days 00:00:07.950000	-0.137497
0 days 00:00:07.960000	-0.124708
0 days 00:00:07.970000	-0.11096900000000001
0 days 00:00:07.980000	-0.088135
0 days 00:00:07.990000	-0.070872
0 days 00:00:08	-0.06271499999999999
0 days 00:00:08.010000	-0.048764
0 days 00:00:08.020000	-0.040342
0 days 00:00:08.030000	-0.035798
0 days 00:00:08.040000	-0.029644
0 days 00:00:08.050000	-0.016355
0 days 00:00:08.060000	-0.002079
0 days 00:00:08.070000	0.00936
0 days 00:00:08.080000	0.020111
0 days 00:00:08.090000	0.027045
0 days 00:00:08.100000	0.023015
0 days 00:00:08.110000	0.014075999999999998
0 days 00:00:08.120000	-0.011886
0 days 00:00:08.130000	-0.047738
0 days 00:00:08.140000	-0.086322
0 days 00:00:08.150000	-0.127183
0 days 00:00:08.160000	-0.169639
0 days 00:00:08.170000	-0.2043
0 days 00:00:08.180000	-0.23603400000000002
0 days 00:00:08.190000	-0.2626
0 days 00:00:08.200000	-0.28765999999999997
0 days 00:00:08.210000	-0.316639
0 days 00:00:08.220000	-0.350053
0 days 00:00:08.230000	-0.377697
0 days 00:00:08.240000	-0.41564399999999996
0 days 00:00:08.250000	-0.462883
0 days 00:00:08.260000	-0.502554
0 days 00:00:08.270000	-0.54675
0 days 00:00:08.280000	-0.577004
0 days 00:00:08.290000	-0.604266
0 days 00:00:08.300000	-0.63258
0 days 00:00:08.310000	-0.656163
0 days 00:00:08.320000	-0.6851970000000001
0 days 00:00:08.330000	-0.717312
0 days 00:00:08.340000	-0.7690229999999999
0 days 00:00:08.350000	-0.8409620000000001
0 days 00:00:08.360000	-0.945103
0 days 00:00:08.370000	-1.069344
0 days 00:00:08.380000	-1.214492
0 days 00:00:08.390000	-1.393235
0 days 00:00:08.400000	-1.619443
0 days 00:00:08.410000	-1.886553
0 days 00:00:08.420000	-2.181537
0 days 00:00:08.430000	-2.462679
0 days 00:00:08.440000	-2.757176
0 days 00:00:08.450000	-3.059286
0 days 00:00:08.460000	-3.33359
0 days 00:00:08.470000	-3.550539
0 days 00:00:08.480000	-3.799532
0 days 00:00:08.490000	-4.017735
0 days 00:00:08.500000	-4.209817
0 days 00:00:08.510000	-4.294818
0 days 00:00:08.520000	-4.496325
0 days 00:00:08.530000	-4.642944
0 days 00:00:08.540000	-4.652726
0 days 00:00:08.550000	-4.770269
0 days 00:00:08.560000	-4.812683
0 days 00:00:08.570000	-4.819483999999999
0 days 00:00:08.580000	-4.849537000000001
0 days 00:00:08.590000	-4.756952
0 days 00:00:08.600000	-4.576581
0 days 00:00:08.610000	-4.272371
0 days 00:00:08.620000	-4.0050300000000005
0 days 00:00:08.630000	-3.64435
0 days 00:00:08.640000	-3.2459119999999997
0 days 00:00:08.650000	-2.7609060000000003
0 days 00:00:08.660000	-1.592752
0 days 00:00:08.670000	0.8613149999999999
0 days 00:00:08.680000	2.102399
0 days 00:00:08.690000	2.858021
0 days 00:00:08.700000	3.491823
0 days 00:00:08.710000	4.117963
0 days 00:00:08.720000	4.6326529999999995
0 days 00:00:08.730000	4.944107
0 days 00:00:08.740000	5.030809
0 days 00:00:08.750000	4.898615
0 days 00:00:08.760000	4.646661
0 days 00:00:08.770000	4.429854
0 days 00:00:08.780000	4.348731
0 days 00:00:08.790000	4.354245
0 days 00:00:08.800000	4.363514
0 days 00:00:08.810000	4.298143
0 days 00:00:08.820000	4.224832
0 days 00:00:08.830000	4.185435
0 days 00:00:08.840000	4.133227
0 days 00:00:08.850000	4.065116000000001
0 days 00:00:08.860000	4.011141
0 days 00:00:08.870000	3.988518
0 days 00:00:08.880000	3.966371
0 days 00:00:08.890000	3.9320489999999997
0 days 00:00:08.900000	3.8613809999999997
0 days 00:00:08.910000	3.726662
0 days 00:00:08.920000	3.508811
0 days 00:00:08.930000	3.248755
0 days 00:00:08.940000	3.031222
0 days 00:00:08.950000	2.8526029999999998
0 days 00:00:08.960000	2.718177
0 days 00:00:08.970000	2.592954
0 days 00:00:08.980000	2.46979
0 days 00:00:08.990000	2.3655939999999998
0 days 00:00:09	2.300891
0 days 00:00:09.010000	2.342784
0 days 00:00:09.020000	2.63651
0 days 00:00:09.030000	3.184528
0 days 00:00:09.040000	3.8263540000000003
0 days 00:00:09.050000	4.262297
0 days 00:00:09.060000	4.262613
0 days 00:00:09.070000	3.9650730000000003
0 days 00:00:09.080000	3.6084379999999996
0 days 00:00:09.090000	3.2291529999999997
0 days 00:00:09.100000	2.699705
0 days 00:00:09.110000	2.043112
0 days 00:00:09.120000	1.355308
0 days 00:00:09.130000	0.7971779999999999
0 days 00:00:09.140000	0.41987399999999997
0 days 00:00:09.150000	0.146492
0 days 00:00:09.160000	-0.10927100000000001
0 days 00:00:09.170000	-0.36998400000000004
0 days 00:00:09.180000	-0.6183960000000001
0 days 00:00:09.190000	-0.899488
0 days 00:00:09.200000	-1.967984
0 days 00:00:09.210000	-1.5448879999999998
0 days 00:00:09.220000	-1.525725
0 days 00:00:09.230000	-2.0399540000000003
0 days 00:00:09.240000	-2.216735
0 days 00:00:09.250000	-2.369782
0 days 00:00:09.260000	-2.375554
0 days 00:00:09.270000	-2.225591
0 days 00:00:09.280000	-2.098893
0 days 00:00:09.290000	-1.9662279999999999
0 days 00:00:09.300000	-1.879261
0 days 00:00:09.310000	-1.781795
0 days 00:00:09.320000	-1.600298
0 days 00:00:09.330000	-1.3856950000000001
0 days 00:00:09.340000	-1.17731
0 days 00:00:09.350000	-1.04243
0 days 00:00:09.360000	-0.996116
0 days 00:00:09.370000	-1.00728
0 days 00:00:09.380000	-1.052872
0 days 00:00:09.390000	-1.0770879999999998
0 days 00:00:09.400000	-1.068462
0 days 00:00:09.410000	-1.028961
0 days 00:00:09.420000	-0.942794
0 days 00:00:09.430000	-0.822837
0 days 00:00:09.440000	-0.6842600000000001
0 days 00:00:09.450000	-0.593409
0 days 00:00:09.460000	-0.505663
0 days 00:00:09.470000	-0.422124
0 days 00:00:09.480000	-0.35179499999999997
0 days 00:00:09.490000	-0.269276
0 days 00:00:09.500000	-0.19792300000000002
0 days 00:00:09.510000	-0.15651700000000002
0 days 00:00:09.520000	-0.133665
0 days 00:00:09.530000	-0.124176
0 days 00:00:09.540000	-0.11804300000000001
0 days 00:00:09.550000	-0.11279700000000001
0 days 00:00:09.560000	-0.109385
0 days 00:00:09.570000	-0.110549
0 days 00:00:09.580000	-0.106705
0 days 00:00:09.590000	-0.10458900000000002
0 days 00:00:09.600000	-0.097486
0 days 00:00:09.610000	-0.075353
0 days 00:00:09.620000	-0.059942999999999996
0 days 00:00:09.630000	-0.05375599999999999
0 days 00:00:09.640000	-0.048335
0 days 00:00:09.650000	-0.03519
0 days 00:00:09.660000	-0.022722
0 days 00:00:09.670000	-0.009477
0 days 00:00:09.680000	-0.016256
0 days 00:00:09.690000	-0.024759
0 days 00:00:09.700000	-0.04191
0 days 00:00:09.710000	-0.05935700000000001
0 days 00:00:09.720000	-0.07105299999999999
0 days 00:00:09.730000	-0.07617
0 days 00:00:09.740000	-0.078059
0 days 00:00:09.750000	-0.075222
0 days 00:00:09.760000	-0.074293
0 days 00:00:09.770000	-0.08033
0 days 00:00:09.780000	-0.084605
0 days 00:00:09.790000	-0.102216
0 days 00:00:09.800000	-0.118663
0 days 00:00:09.810000	-0.152041
0 days 00:00:09.820000	-0.198131
0 days 00:00:09.830000	-0.23743899999999998
0 days 00:00:09.840000	-0.280442
0 days 00:00:09.850000	-0.323854
0 days 00:00:09.860000	-0.36593000000000003
0 days 00:00:09.870000	-0.417971
0 days 00:00:09.880000	-0.467133
0 days 00:00:09.890000	-0.533335
0 days 00:00:09.900000	-0.613314
0 days 00:00:09.910000	-0.698052
0 days 00:00:09.920000	-0.791409
0 days 00:00:09.930000	-0.884973
0 days 00:00:09.940000	-0.9840969999999999
0 days 00:00:09.950000	-1.096902
0 days 00:00:09.960000	-1.210546
0 days 00:00:09.970000	-1.320632
0 days 00:00:09.980000	-1.428165
0 days 00:00:09.990000	-1.533306
0 days 00:00:10	-1.676657
0 days 00:00:10.010000	-1.845804
0 days 00:00:10.020000	-2.045122
0 days 00:00:10.030000	-2.270162
0 days 00:00:10.040000	-2.492032
0 days 00:00:10.050000	-2.726859
0 days 00:00:10.060000	-2.974201
0 days 00:00:10.070000	-3.195537
0 days 00:00:10.080000	-3.3755610000000003
0 days 00:00:10.090000	-3.6316940000000004
0 days 00:00:10.100000	-3.887781
0 days 00:00:10.110000	-4.091645
0 days 00:00:10.120000	-4.163257
0 days 00:00:10.130000	-4.398669
0 days 00:00:10.140000	-4.5313989999999995
0 days 00:00:10.150000	-4.519268
0 days 00:00:10.160000	-4.670891
0 days 00:00:10.170000	-4.6154720000000005
0 days 00:00:10.180000	-4.715347
0 days 00:00:10.190000	-4.699228
0 days 00:00:10.200000	-4.657135
0 days 00:00:10.210000	-4.489852
0 days 00:00:10.220000	-4.249987
0 days 00:00:10.230000	-3.9148980000000004
0 days 00:00:10.240000	-3.4465980000000003
0 days 00:00:10.250000	-2.929974
0 days 00:00:10.260000	-2.454128
0 days 00:00:10.270000	-0.593334
0 days 00:00:10.280000	2.269551
0 days 00:00:10.290000	3.243547
0 days 00:00:10.300000	3.4932760000000003
0 days 00:00:10.310000	3.74117
0 days 00:00:10.320000	4.065601999999999
0 days 00:00:10.330000	4.42974
0 days 00:00:10.340000	4.658314
0 days 00:00:10.350000	4.764642
0 days 00:00:10.360000	4.732794999999999
0 days 00:00:10.370000	4.648503
0 days 00:00:10.380000	4.530187000000001
0 days 00:00:10.390000	4.43837
0 days 00:00:10.400000	4.43748
0 days 00:00:10.410000	4.492817
0 days 00:00:10.420000	4.505258
0 days 00:00:10.430000	4.481712
0 days 00:00:10.440000	4.4500269999999995
0 days 00:00:10.450000	4.429391000000001
0 days 00:00:10.460000	4.422166000000001
0 days 00:00:10.470000	4.371188
0 days 00:00:10.480000	4.2845629999999995
0 days 00:00:10.490000	4.184876
0 days 00:00:10.500000	4.060435
0 days 00:00:10.510000	3.9160239999999997
0 days 00:00:10.520000	3.717689
0 days 00:00:10.530000	3.4613099999999997
0 days 00:00:10.540000	3.162866
0 days 00:00:10.550000	2.8970849999999997
0 days 00:00:10.560000	2.697209
0 days 00:00:10.570000	2.550671
0 days 00:00:10.580000	2.397659
0 days 00:00:10.590000	2.2092959999999997
0 days 00:00:10.600000	2.048835
0 days 00:00:10.610000	1.980733
0 days 00:00:10.620000	2.109127
0 days 00:00:10.630000	2.500726
0 days 00:00:10.640000	3.052629
0 days 00:00:10.650000	3.4861519999999997
0 days 00:00:10.660000	3.669602
0 days 00:00:10.670000	3.5872080000000004
0 days 00:00:10.680000	3.3977230000000005
0 days 00:00:10.690000	3.176611
0 days 00:00:10.700000	2.898412
0 days 00:00:10.710000	2.437815
0 days 00:00:10.720000	1.785368
0 days 00:00:10.730000	1.104267
0 days 00:00:10.740000	0.543284
0 days 00:00:10.750000	0.040227
0 days 00:00:10.760000	-0.44327799999999995
0 days 00:00:10.770000	-0.870589
0 days 00:00:10.780000	-1.300491
0 days 00:00:10.790000	-1.701741
0 days 00:00:10.800000	-1.955571
0 days 00:00:10.810000	-2.366602
0 days 00:00:10.820000	-1.499451
0 days 00:00:10.830000	-2.506116
0 days 00:00:10.840000	-2.6158810000000003
0 days 00:00:10.850000	-2.576871
0 days 00:00:10.860000	-2.647379
0 days 00:00:10.870000	-2.6897439999999997
0 days 00:00:10.880000	-2.42772
0 days 00:00:10.890000	-2.2191490000000003
0 days 00:00:10.900000	-2.088637
0 days 00:00:10.910000	-1.87285
0 days 00:00:10.920000	-1.637543
0 days 00:00:10.930000	-1.328681
0 days 00:00:10.940000	-1.008938
0 days 00:00:10.950000	-0.8165319999999999
0 days 00:00:10.960000	-0.6612779999999999
0 days 00:00:10.970000	-0.572962
0 days 00:00:10.980000	-0.540755
0 days 00:00:10.990000	-0.5227
0 days 00:00:11	-0.521964
0 days 00:00:11.010000	-0.527039
0 days 00:00:11.020000	-0.48603500000000005
0 days 00:00:11.030000	-0.406188
0 days 00:00:11.040000	-0.326436
0 days 00:00:11.050000	-0.275003
0 days 00:00:11.060000	-0.217921
0 days 00:00:11.070000	-0.15746
0 days 00:00:11.080000	-0.094807
0 days 00:00:11.090000	-0.068468
0 days 00:00:11.100000	-0.056508
0 days 00:00:11.110000	-0.057941
0 days 00:00:11.120000	-0.057451
0 days 00:00:11.130000	-0.06547
0 days 00:00:11.140000	-0.070609
0 days 00:00:11.150000	-0.074806
0 days 00:00:11.160000	-0.07965499999999999
0 days 00:00:11.170000	-0.081607
0 days 00:00:11.180000	-0.09099700000000001
0 days 00:00:11.190000	-0.08709299999999999
0 days 00:00:11.200000	-0.08869099999999999
0 days 00:00:11.210000	-0.085701
0 days 00:00:11.220000	-0.062649
0 days 00:00:11.230000	-0.034094
0 days 00:00:11.240000	-0.006157999999999999
0 days 00:00:11.250000	0.02762
0 days 00:00:11.260000	0.062743
0 days 00:00:11.270000	0.086887
0 days 00:00:11.280000	0.110776
0 days 00:00:11.290000	0.122296
0 days 00:00:11.300000	0.134881
0 days 00:00:11.310000	0.136579
0 days 00:00:11.320000	0.11890799999999999
0 days 00:00:11.330000	0.09303099999999999
0 days 00:00:11.340000	0.058043
0 days 00:00:11.350000	0.026677999999999997
0 days 00:00:11.360000	-0.008570999999999999
0 days 00:00:11.370000	-0.046443
0 days 00:00:11.380000	-0.08305
0 days 00:00:11.390000	-0.123261
0 days 00:00:11.400000	-0.17235599999999998
0 days 00:00:11.410000	-0.21007800000000001
0 days 00:00:11.420000	-0.237746
0 days 00:00:11.430000	-0.25892600000000005
0 days 00:00:11.440000	-0.263685
0 days 00:00:11.450000	-0.24655900000000003
0 days 00:00:11.460000	-0.210188
0 days 00:00:11.470000	-0.17060999999999998
0 days 00:00:11.480000	-0.128942
0 days 00:00:11.490000	-0.09313099999999999
0 days 00:00:11.500000	-0.084091
0 days 00:00:11.510000	-0.089754
0 days 00:00:11.520000	-0.10549800000000001
0 days 00:00:11.530000	-0.13330999999999998
0 days 00:00:11.540000	-0.182127
0 days 00:00:11.550000	-0.235184
0 days 00:00:11.560000	-0.314384
0 days 00:00:11.570000	-0.416318
0 days 00:00:11.580000	-0.560649
0 days 00:00:11.590000	-0.725173
0 days 00:00:11.600000	-0.9163549999999999
0 days 00:00:11.610000	-1.1310209999999998
0 days 00:00:11.620000	-1.34046
0 days 00:00:11.630000	-1.525799
0 days 00:00:11.640000	-1.673468
0 days 00:00:11.650000	-1.800462
0 days 00:00:11.660000	-1.9097970000000002
0 days 00:00:11.670000	-2.004513
0 days 00:00:11.680000	-2.068844
0 days 00:00:11.690000	-2.091622
0 days 00:00:11.700000	-2.1509869999999998
0 days 00:00:11.710000	-2.218739
0 days 00:00:11.720000	-2.30304
0 days 00:00:11.730000	-2.3719959999999998
0 days 00:00:11.740000	-2.4394009999999997
0 days 00:00:11.750000	-2.560205
0 days 00:00:11.760000	-2.699768
0 days 00:00:11.770000	-2.83703
0 days 00:00:11.780000	-2.933339
0 days 00:00:11.790000	-3.024295
0 days 00:00:11.800000	-3.1860779999999997
0 days 00:00:11.810000	-3.3550440000000004
0 days 00:00:11.820000	-3.380239
0 days 00:00:11.830000	-3.600511
0 days 00:00:11.840000	-3.656261
0 days 00:00:11.850000	-3.7432730000000003
0 days 00:00:11.860000	-3.8658650000000003
0 days 00:00:11.870000	-3.887636
0 days 00:00:11.880000	-3.758139
0 days 00:00:11.890000	-3.509682
0 days 00:00:11.900000	-3.270523
