# Supplementary material for: A topological data analysis-based method for gait signals with an application to the study of multiple sclerosis
Source: PLoS One. 2022 May 13;17(5):e0268475. doi: 10.1371/journal.pone.0268475 (PMC9106173; doi:10.1371/journal.pone.0268475)
Supplement: S1 Data — (ZIP) [file pone.0268475.s005.zip › PlosOneData/Pathological_subjects/MS_98]

	Gyr_Y
0 days 00:00:07.500000	-1.577725
0 days 00:00:07.510000	-1.6009200000000001
0 days 00:00:07.520000	-1.984232
0 days 00:00:07.530000	-3.7619480000000003
0 days 00:00:07.540000	-3.940234
0 days 00:00:07.550000	-3.368321
0 days 00:00:07.560000	-2.654918
0 days 00:00:07.570000	-2.1038759999999996
0 days 00:00:07.580000	-1.943168
0 days 00:00:07.590000	-1.9938630000000002
0 days 00:00:07.600000	-1.911576
0 days 00:00:07.610000	-1.546118
0 days 00:00:07.620000	-1.0679020000000001
0 days 00:00:07.630000	-0.424584
0 days 00:00:07.640000	-0.251932
0 days 00:00:07.650000	-0.072326
0 days 00:00:07.660000	0.069882
0 days 00:00:07.670000	0.10448699999999998
0 days 00:00:07.680000	0.093548
0 days 00:00:07.690000	0.077239
0 days 00:00:07.700000	0.047734
0 days 00:00:07.710000	0.016959000000000002
0 days 00:00:07.720000	-0.012897
0 days 00:00:07.730000	-0.044805000000000005
0 days 00:00:07.740000	-0.061502
0 days 00:00:07.750000	-0.078717
0 days 00:00:07.760000	-0.088746
0 days 00:00:07.770000	-0.08213999999999999
0 days 00:00:07.780000	-0.056704
0 days 00:00:07.790000	-0.020822999999999998
0 days 00:00:07.800000	-0.01966
0 days 00:00:07.810000	-0.018281
0 days 00:00:07.820000	-0.01444
0 days 00:00:07.830000	-0.027814
0 days 00:00:07.840000	-0.013600999999999999
0 days 00:00:07.850000	-0.013640000000000001
0 days 00:00:07.860000	-0.0032649999999999997
0 days 00:00:07.870000	0.006998000000000001
0 days 00:00:07.880000	0.027718
0 days 00:00:07.890000	0.032519
0 days 00:00:07.900000	0.035556
0 days 00:00:07.910000	0.023597
0 days 00:00:07.920000	0.007109000000000001
0 days 00:00:07.930000	-0.000487
0 days 00:00:07.940000	-0.00575
0 days 00:00:07.950000	-0.005309
0 days 00:00:07.960000	-0.000746
0 days 00:00:07.970000	-0.00727
0 days 00:00:07.980000	-0.018334
0 days 00:00:07.990000	-0.030672
0 days 00:00:08	-0.049682
0 days 00:00:08.010000	-0.044779
0 days 00:00:08.020000	-0.049227999999999994
0 days 00:00:08.030000	-0.054412
0 days 00:00:08.040000	-0.06889400000000001
0 days 00:00:08.050000	-0.082288
0 days 00:00:08.060000	-0.08119
0 days 00:00:08.070000	-0.085387
0 days 00:00:08.080000	-0.080943
0 days 00:00:08.090000	-0.061355999999999994
0 days 00:00:08.100000	-0.052879999999999996
0 days 00:00:08.110000	-0.04748
0 days 00:00:08.120000	-0.030719999999999997
0 days 00:00:08.130000	-0.029358999999999996
0 days 00:00:08.140000	-0.039029
0 days 00:00:08.150000	-0.024409
0 days 00:00:08.160000	-0.028344
0 days 00:00:08.170000	-0.045016
0 days 00:00:08.180000	-0.033286
0 days 00:00:08.190000	-0.027343
0 days 00:00:08.200000	-0.013846
0 days 00:00:08.210000	-0.0039299999999999995
0 days 00:00:08.220000	0.004776
0 days 00:00:08.230000	-0.000202
0 days 00:00:08.240000	-0.020815
0 days 00:00:08.250000	-0.032733
0 days 00:00:08.260000	-0.031175
0 days 00:00:08.270000	-0.035595
0 days 00:00:08.280000	-0.012429
0 days 00:00:08.290000	0.024529
0 days 00:00:08.300000	0.028281
0 days 00:00:08.310000	0.0025800000000000003
0 days 00:00:08.320000	-0.038363999999999995
0 days 00:00:08.330000	-0.096847
0 days 00:00:08.340000	-0.157777
0 days 00:00:08.350000	-0.227354
0 days 00:00:08.360000	-0.3073
0 days 00:00:08.370000	-0.389102
0 days 00:00:08.380000	-0.47133
0 days 00:00:08.390000	-0.568168
0 days 00:00:08.400000	-0.702969
0 days 00:00:08.410000	-0.836362
0 days 00:00:08.420000	-0.9424459999999999
0 days 00:00:08.430000	-1.0110649999999999
0 days 00:00:08.440000	-1.070283
0 days 00:00:08.450000	-1.114358
0 days 00:00:08.460000	-1.1350770000000001
0 days 00:00:08.470000	-1.164333
0 days 00:00:08.480000	-1.193919
0 days 00:00:08.490000	-1.221288
0 days 00:00:08.500000	-1.2351590000000001
0 days 00:00:08.510000	-1.240799
0 days 00:00:08.520000	-1.242807
0 days 00:00:08.530000	-1.23184
0 days 00:00:08.540000	-1.228119
0 days 00:00:08.550000	-1.227239
0 days 00:00:08.560000	-1.242067
0 days 00:00:08.570000	-1.274167
0 days 00:00:08.580000	-1.345135
0 days 00:00:08.590000	-1.424134
0 days 00:00:08.600000	-1.515032
0 days 00:00:08.610000	-1.61969
0 days 00:00:08.620000	-1.7265840000000001
0 days 00:00:08.630000	-1.870141
0 days 00:00:08.640000	-2.0356389999999998
0 days 00:00:08.650000	-2.250123
0 days 00:00:08.660000	-2.485502
0 days 00:00:08.670000	-2.735471
0 days 00:00:08.680000	-3.0098130000000003
0 days 00:00:08.690000	-3.278749
0 days 00:00:08.700000	-3.505847
0 days 00:00:08.710000	-3.709399
0 days 00:00:08.720000	-3.923767
0 days 00:00:08.730000	-4.075982
0 days 00:00:08.740000	-4.133628
0 days 00:00:08.750000	-4.121951
0 days 00:00:08.760000	-4.030146
0 days 00:00:08.770000	-3.942474
0 days 00:00:08.780000	-3.761603
0 days 00:00:08.790000	-3.3835699999999997
0 days 00:00:08.800000	-2.825723
0 days 00:00:08.810000	-2.1930330000000002
0 days 00:00:08.820000	-1.556791
0 days 00:00:08.830000	-0.8618819999999999
0 days 00:00:08.840000	0.336292
0 days 00:00:08.850000	2.228793
0 days 00:00:08.860000	3.000721
0 days 00:00:08.870000	2.907793
0 days 00:00:08.880000	3.266762
0 days 00:00:08.890000	3.654354
0 days 00:00:08.900000	3.860355
0 days 00:00:08.910000	3.8325099999999996
0 days 00:00:08.920000	3.74534
0 days 00:00:08.930000	3.754485
0 days 00:00:08.940000	3.577903
0 days 00:00:08.950000	3.11037
0 days 00:00:08.960000	2.856611
0 days 00:00:08.970000	2.598761
0 days 00:00:08.980000	2.750729
0 days 00:00:08.990000	2.945516
0 days 00:00:09	3.187732
0 days 00:00:09.010000	3.3596550000000005
0 days 00:00:09.020000	3.5486989999999996
0 days 00:00:09.030000	3.73941
0 days 00:00:09.040000	3.857644
0 days 00:00:09.050000	3.892668
0 days 00:00:09.060000	3.8978620000000004
0 days 00:00:09.070000	3.8907910000000006
0 days 00:00:09.080000	3.878394
0 days 00:00:09.090000	3.8967970000000003
0 days 00:00:09.100000	3.9199949999999997
0 days 00:00:09.110000	4.011758
0 days 00:00:09.120000	4.1904900000000005
0 days 00:00:09.130000	4.317886
0 days 00:00:09.140000	4.208723
0 days 00:00:09.150000	3.9195660000000005
0 days 00:00:09.160000	3.52116
0 days 00:00:09.170000	2.9054290000000003
0 days 00:00:09.180000	2.142945
0 days 00:00:09.190000	1.244174
0 days 00:00:09.200000	0.311055
0 days 00:00:09.210000	-0.635209
0 days 00:00:09.220000	-1.9270580000000002
0 days 00:00:09.230000	-3.0550490000000003
0 days 00:00:09.240000	-3.317076
0 days 00:00:09.250000	-3.5634989999999998
0 days 00:00:09.260000	-5.1731620000000005
0 days 00:00:09.270000	-4.8374239999999995
0 days 00:00:09.280000	-2.696209
0 days 00:00:09.290000	-0.119906
0 days 00:00:09.300000	-0.284875
0 days 00:00:09.310000	-0.285482
0 days 00:00:09.320000	-0.163499
0 days 00:00:09.330000	-0.076895
0 days 00:00:09.340000	-0.013276
0 days 00:00:09.350000	-0.014934000000000001
0 days 00:00:09.360000	-0.023069
0 days 00:00:09.370000	-0.031156
0 days 00:00:09.380000	-0.027594999999999998
0 days 00:00:09.390000	-0.039654
0 days 00:00:09.400000	0.005423
0 days 00:00:09.410000	-0.024333
0 days 00:00:09.420000	-0.012131
0 days 00:00:09.430000	-0.022517
0 days 00:00:09.440000	-0.0135
0 days 00:00:09.450000	-0.029626999999999997
0 days 00:00:09.460000	-0.013550999999999999
0 days 00:00:09.470000	0.057765
0 days 00:00:09.480000	0.09562000000000001
0 days 00:00:09.490000	0.150292
0 days 00:00:09.500000	0.188944
0 days 00:00:09.510000	0.213542
0 days 00:00:09.520000	0.21532300000000001
0 days 00:00:09.530000	0.202276
0 days 00:00:09.540000	0.16941199999999998
0 days 00:00:09.550000	0.14576
0 days 00:00:09.560000	0.115749
0 days 00:00:09.570000	0.08365700000000001
0 days 00:00:09.580000	0.044005
0 days 00:00:09.590000	0.005704
0 days 00:00:09.600000	-0.019282
0 days 00:00:09.610000	-0.035171
0 days 00:00:09.620000	-0.072339
0 days 00:00:09.630000	-0.138577
0 days 00:00:09.640000	-0.160611
0 days 00:00:09.650000	-0.157658
0 days 00:00:09.660000	-0.061205999999999997
0 days 00:00:09.670000	-0.035352
0 days 00:00:09.680000	0.021011000000000002
0 days 00:00:09.690000	0.046254
0 days 00:00:09.700000	0.086139
0 days 00:00:09.710000	0.115746
0 days 00:00:09.720000	0.115475
0 days 00:00:09.730000	0.129688
0 days 00:00:09.740000	0.130686
0 days 00:00:09.750000	0.151728
0 days 00:00:09.760000	0.167938
0 days 00:00:09.770000	0.17463800000000002
0 days 00:00:09.780000	0.182283
0 days 00:00:09.790000	0.149181
0 days 00:00:09.800000	0.099074
0 days 00:00:09.810000	0.039249
0 days 00:00:09.820000	-0.039847
0 days 00:00:09.830000	-0.151223
0 days 00:00:09.840000	-0.19831500000000002
0 days 00:00:09.850000	-0.234197
0 days 00:00:09.860000	-0.308191
0 days 00:00:09.870000	-0.315371
0 days 00:00:09.880000	-0.345035
0 days 00:00:09.890000	-0.374528
0 days 00:00:09.900000	-0.395352
0 days 00:00:09.910000	-0.420234
0 days 00:00:09.920000	-0.463898
0 days 00:00:09.930000	-0.534119
0 days 00:00:09.940000	-0.678786
0 days 00:00:09.950000	-0.8725870000000001
0 days 00:00:09.960000	-1.06073
0 days 00:00:09.970000	-1.306235
0 days 00:00:09.980000	-1.604759
0 days 00:00:09.990000	-1.837632
0 days 00:00:10	-2.046235
0 days 00:00:10.010000	-2.244253
0 days 00:00:10.020000	-2.394048
0 days 00:00:10.030000	-2.511283
0 days 00:00:10.040000	-2.607973
0 days 00:00:10.050000	-2.673718
0 days 00:00:10.060000	-2.7093990000000003
0 days 00:00:10.070000	-2.765632
0 days 00:00:10.080000	-2.873707
0 days 00:00:10.090000	-3.021016
0 days 00:00:10.100000	-3.283892
0 days 00:00:10.110000	-3.526936
0 days 00:00:10.120000	-3.5611650000000004
0 days 00:00:10.130000	-3.656803
0 days 00:00:10.140000	-3.8816309999999996
0 days 00:00:10.150000	-4.134979
0 days 00:00:10.160000	-4.3136790000000005
0 days 00:00:10.170000	-4.37995
0 days 00:00:10.180000	-4.327905
0 days 00:00:10.190000	-4.078531
0 days 00:00:10.200000	-3.621405
0 days 00:00:10.210000	-3.061185
0 days 00:00:10.220000	-2.304783
0 days 00:00:10.230000	-0.8920379999999999
0 days 00:00:10.240000	-0.052705999999999996
0 days 00:00:10.250000	0.027494
0 days 00:00:10.260000	0.526886
0 days 00:00:10.270000	1.179447
0 days 00:00:10.280000	1.762315
0 days 00:00:10.290000	2.312239
0 days 00:00:10.300000	2.837282
0 days 00:00:10.310000	3.274382
0 days 00:00:10.320000	3.683119
0 days 00:00:10.330000	4.163453
0 days 00:00:10.340000	4.528821
0 days 00:00:10.350000	4.808161
0 days 00:00:10.360000	5.029395
0 days 00:00:10.370000	5.244576
0 days 00:00:10.380000	5.431854
0 days 00:00:10.390000	5.489394
0 days 00:00:10.400000	5.392606
0 days 00:00:10.410000	5.198428
0 days 00:00:10.420000	4.912783
0 days 00:00:10.430000	4.593088
0 days 00:00:10.440000	4.282332
0 days 00:00:10.450000	3.98455
0 days 00:00:10.460000	3.6637199999999996
0 days 00:00:10.470000	3.327808
0 days 00:00:10.480000	3.086807
0 days 00:00:10.490000	3.064074
0 days 00:00:10.500000	3.213965
0 days 00:00:10.510000	3.248789
0 days 00:00:10.520000	3.070014
0 days 00:00:10.530000	2.7116990000000003
0 days 00:00:10.540000	2.199663
0 days 00:00:10.550000	1.710031
0 days 00:00:10.560000	1.18228
0 days 00:00:10.570000	0.596192
0 days 00:00:10.580000	0.069582
0 days 00:00:10.590000	-0.376506
0 days 00:00:10.600000	-0.724345
0 days 00:00:10.610000	-1.709314
0 days 00:00:10.620000	-1.567182
0 days 00:00:10.630000	-2.723425
0 days 00:00:10.640000	-4.3985199999999995
0 days 00:00:10.650000	-3.9373720000000003
0 days 00:00:10.660000	-2.685413
0 days 00:00:10.670000	-1.625315
0 days 00:00:10.680000	-1.2505680000000001
0 days 00:00:10.690000	-1.343402
0 days 00:00:10.700000	-1.5230620000000001
0 days 00:00:10.710000	-1.3786399999999999
0 days 00:00:10.720000	-1.07486
0 days 00:00:10.730000	-0.619482
0 days 00:00:10.740000	0.016847
0 days 00:00:10.750000	-0.028421
0 days 00:00:10.760000	0.044435
0 days 00:00:10.770000	0.10741700000000001
0 days 00:00:10.780000	0.127788
0 days 00:00:10.790000	0.172646
0 days 00:00:10.800000	0.144833
0 days 00:00:10.810000	0.09431
0 days 00:00:10.820000	0.039912
0 days 00:00:10.830000	0.022844
0 days 00:00:10.840000	0.01844
0 days 00:00:10.850000	-0.007104000000000001
0 days 00:00:10.860000	-0.024459
0 days 00:00:10.870000	-0.021927000000000002
0 days 00:00:10.880000	-0.037370999999999995
0 days 00:00:10.890000	-0.032263
0 days 00:00:10.900000	-0.022764
0 days 00:00:10.910000	-0.0019149999999999998
0 days 00:00:10.920000	0.014875999999999999
0 days 00:00:10.930000	0.031052
0 days 00:00:10.940000	0.020581
0 days 00:00:10.950000	0.008459
0 days 00:00:10.960000	0.002515
0 days 00:00:10.970000	-0.005253
0 days 00:00:10.980000	0.005952000000000001
0 days 00:00:10.990000	-0.0026780000000000003
0 days 00:00:11	-0.024869
0 days 00:00:11.010000	-0.036184
0 days 00:00:11.020000	-0.037284
0 days 00:00:11.030000	-0.029508
0 days 00:00:11.040000	-0.029491000000000003
0 days 00:00:11.050000	-0.022925
0 days 00:00:11.060000	-0.017702000000000002
0 days 00:00:11.070000	-0.012555
0 days 00:00:11.080000	-0.009505
0 days 00:00:11.090000	-0.005243
0 days 00:00:11.100000	-0.019178999999999998
0 days 00:00:11.110000	-0.014728
0 days 00:00:11.120000	-0.0029620000000000002
0 days 00:00:11.130000	-0.007741
0 days 00:00:11.140000	-0.005783
0 days 00:00:11.150000	0.012955000000000001
0 days 00:00:11.160000	0.036765
0 days 00:00:11.170000	0.068969
0 days 00:00:11.180000	0.10119600000000001
0 days 00:00:11.190000	0.131241
0 days 00:00:11.200000	0.15338800000000002
0 days 00:00:11.210000	0.181099
0 days 00:00:11.220000	0.20629699999999998
0 days 00:00:11.230000	0.21533899999999997
0 days 00:00:11.240000	0.211337
0 days 00:00:11.250000	0.188066
0 days 00:00:11.260000	0.17161300000000002
0 days 00:00:11.270000	0.194223
0 days 00:00:11.280000	0.23243200000000003
0 days 00:00:11.290000	0.26112199999999997
0 days 00:00:11.300000	0.25554099999999996
0 days 00:00:11.310000	0.22913200000000003
0 days 00:00:11.320000	0.17663299999999998
0 days 00:00:11.330000	0.120028
0 days 00:00:11.340000	0.054196
0 days 00:00:11.350000	-0.024296
0 days 00:00:11.360000	-0.128244
0 days 00:00:11.370000	-0.24255700000000002
0 days 00:00:11.380000	-0.375372
0 days 00:00:11.390000	-0.544207
0 days 00:00:11.400000	-0.757257
0 days 00:00:11.410000	-0.8841979999999999
0 days 00:00:11.420000	-0.967366
0 days 00:00:11.430000	-1.0743
0 days 00:00:11.440000	-1.162375
0 days 00:00:11.450000	-1.259958
0 days 00:00:11.460000	-1.375843
0 days 00:00:11.470000	-1.492635
0 days 00:00:11.480000	-1.659155
0 days 00:00:11.490000	-1.8560900000000002
0 days 00:00:11.500000	-2.0153659999999998
0 days 00:00:11.510000	-2.146072
0 days 00:00:11.520000	-2.2389040000000002
0 days 00:00:11.530000	-2.3006
0 days 00:00:11.540000	-2.349784
0 days 00:00:11.550000	-2.375508
0 days 00:00:11.560000	-2.416605
0 days 00:00:11.570000	-2.4637290000000003
0 days 00:00:11.580000	-2.514364
0 days 00:00:11.590000	-2.6012150000000003
0 days 00:00:11.600000	-2.687509
0 days 00:00:11.610000	-2.7958990000000004
0 days 00:00:11.620000	-2.9706580000000002
0 days 00:00:11.630000	-3.200221
0 days 00:00:11.640000	-3.494395
0 days 00:00:11.650000	-3.786981
0 days 00:00:11.660000	-4.013491999999999
0 days 00:00:11.670000	-4.244231
0 days 00:00:11.680000	-4.358512999999999
0 days 00:00:11.690000	-4.225092
0 days 00:00:11.700000	-4.070048
0 days 00:00:11.710000	-3.8780959999999998
0 days 00:00:11.720000	-3.5767
0 days 00:00:11.730000	-3.183489
0 days 00:00:11.740000	-2.432131
0 days 00:00:11.750000	-0.667298
0 days 00:00:11.760000	0.457783
0 days 00:00:11.770000	0.352968
0 days 00:00:11.780000	0.679393
0 days 00:00:11.790000	1.198392
0 days 00:00:11.800000	1.634256
0 days 00:00:11.810000	1.9921740000000001
0 days 00:00:11.820000	2.328358
0 days 00:00:11.830000	2.657265
0 days 00:00:11.840000	3.1368
0 days 00:00:11.850000	3.631475
0 days 00:00:11.860000	4.027696
0 days 00:00:11.870000	4.245833
0 days 00:00:11.880000	4.408348
0 days 00:00:11.890000	4.562697
0 days 00:00:11.900000	4.697641
0 days 00:00:11.910000	4.754307
0 days 00:00:11.920000	4.712577
0 days 00:00:11.930000	4.606586
0 days 00:00:11.940000	4.524333
0 days 00:00:11.950000	4.493937
0 days 00:00:11.960000	4.529617
0 days 00:00:11.970000	4.560852
0 days 00:00:11.980000	4.508572
0 days 00:00:11.990000	4.399724
0 days 00:00:12	4.207428
0 days 00:00:12.010000	3.9091099999999996
0 days 00:00:12.020000	3.4634690000000004
0 days 00:00:12.030000	2.965751
0 days 00:00:12.040000	2.451364
0 days 00:00:12.050000	2.882015
0 days 00:00:12.060000	2.827407
0 days 00:00:12.070000	2.448665
0 days 00:00:12.080000	1.88294
0 days 00:00:12.090000	1.104269
0 days 00:00:12.100000	0.17943800000000001
0 days 00:00:12.110000	-1.005401
0 days 00:00:12.120000	-2.241685
0 days 00:00:12.130000	-3.144371
0 days 00:00:12.140000	-3.163856
0 days 00:00:12.150000	-3.9286239999999997
0 days 00:00:12.160000	-4.508986
0 days 00:00:12.170000	-3.9165699999999997
0 days 00:00:12.180000	-1.709888
0 days 00:00:12.190000	0.189825
0 days 00:00:12.200000	-0.07828500000000001
0 days 00:00:12.210000	-0.03159
0 days 00:00:12.220000	0.016679
0 days 00:00:12.230000	0.054962000000000004
0 days 00:00:12.240000	0.058441999999999994
0 days 00:00:12.250000	0.050595999999999995
0 days 00:00:12.260000	0.024523
0 days 00:00:12.270000	-0.018912
0 days 00:00:12.280000	-0.05898200000000001
0 days 00:00:12.290000	-0.057162
0 days 00:00:12.300000	-0.017609
0 days 00:00:12.310000	-0.028887
0 days 00:00:12.320000	-0.030726999999999997
0 days 00:00:12.330000	-0.055084
0 days 00:00:12.340000	-0.047276
0 days 00:00:12.350000	-0.056271
0 days 00:00:12.360000	-0.053721000000000005
0 days 00:00:12.370000	-0.02459
0 days 00:00:12.380000	-0.011708
0 days 00:00:12.390000	0.004431
0 days 00:00:12.400000	0.041174
0 days 00:00:12.410000	0.06751900000000001
0 days 00:00:12.420000	0.083548
0 days 00:00:12.430000	0.10676500000000001
0 days 00:00:12.440000	0.10911900000000001
0 days 00:00:12.450000	0.10296300000000001
0 days 00:00:12.460000	0.095387
0 days 00:00:12.470000	0.07099
0 days 00:00:12.480000	0.023794
0 days 00:00:12.490000	0.003246
0 days 00:00:12.500000	-0.023018
0 days 00:00:12.510000	-0.054604999999999994
0 days 00:00:12.520000	-0.087373
0 days 00:00:12.530000	-0.096122
0 days 00:00:12.540000	-0.094861
0 days 00:00:12.550000	-0.102034
0 days 00:00:12.560000	-0.100746
0 days 00:00:12.570000	-0.111348
0 days 00:00:12.580000	-0.107357
0 days 00:00:12.590000	-0.11636800000000001
0 days 00:00:12.600000	-0.11331600000000001
0 days 00:00:12.610000	-0.097365
0 days 00:00:12.620000	-0.060665
0 days 00:00:12.630000	-0.027493
0 days 00:00:12.640000	0.015791
0 days 00:00:12.650000	0.042682
0 days 00:00:12.660000	0.057588
0 days 00:00:12.670000	0.060025999999999996
0 days 00:00:12.680000	0.070882
0 days 00:00:12.690000	0.061354
0 days 00:00:12.700000	0.034731
0 days 00:00:12.710000	0.010878
0 days 00:00:12.720000	0.009163
0 days 00:00:12.730000	0.02238
0 days 00:00:12.740000	0.09433
0 days 00:00:12.750000	0.091143
0 days 00:00:12.760000	0.059842
0 days 00:00:12.770000	0.001126
0 days 00:00:12.780000	-0.098756
0 days 00:00:12.790000	-0.206137
0 days 00:00:12.800000	-0.316746
0 days 00:00:12.810000	-0.43881899999999996
0 days 00:00:12.820000	-0.5446340000000001
0 days 00:00:12.830000	-0.681025
0 days 00:00:12.840000	-0.8305299999999999
0 days 00:00:12.850000	-1.017882
0 days 00:00:12.860000	-1.256966
0 days 00:00:12.870000	-1.402696
0 days 00:00:12.880000	-1.47475
0 days 00:00:12.890000	-1.583984
0 days 00:00:12.900000	-1.7032650000000003
0 days 00:00:12.910000	-1.844179
0 days 00:00:12.920000	-2.06103
0 days 00:00:12.930000	-2.286886
0 days 00:00:12.940000	-2.478407
0 days 00:00:12.950000	-2.670862
0 days 00:00:12.960000	-2.854501
0 days 00:00:12.970000	-3.000191
0 days 00:00:12.980000	-3.1416630000000003
0 days 00:00:12.990000	-3.307929
0 days 00:00:13	-3.472061
0 days 00:00:13.010000	-3.642038
0 days 00:00:13.020000	-3.85699
0 days 00:00:13.030000	-4.150482
0 days 00:00:13.040000	-4.455866
0 days 00:00:13.050000	-4.823505
0 days 00:00:13.060000	-5.219669000000001
0 days 00:00:13.070000	-5.386692
0 days 00:00:13.080000	-5.267866000000001
0 days 00:00:13.090000	-4.992367
0 days 00:00:13.100000	-4.752135
0 days 00:00:13.110000	-4.480955000000001
0 days 00:00:13.120000	-4.075211
0 days 00:00:13.130000	-3.1261349999999997
0 days 00:00:13.140000	-0.48331599999999997
0 days 00:00:13.150000	2.533443
0 days 00:00:13.160000	3.3345589999999996
0 days 00:00:13.170000	3.3487489999999998
0 days 00:00:13.180000	3.453747
0 days 00:00:13.190000	3.62589
0 days 00:00:13.200000	3.709223
0 days 00:00:13.210000	3.7436309999999997
0 days 00:00:13.220000	3.845714
0 days 00:00:13.230000	4.082388
0 days 00:00:13.240000	4.335281
0 days 00:00:13.250000	4.472307
0 days 00:00:13.260000	4.535186
0 days 00:00:13.270000	4.673812
0 days 00:00:13.280000	4.874543
0 days 00:00:13.290000	5.013694999999999
0 days 00:00:13.300000	5.092539
0 days 00:00:13.310000	5.1299790000000005
0 days 00:00:13.320000	5.131455
0 days 00:00:13.330000	5.077031
0 days 00:00:13.340000	4.949772
0 days 00:00:13.350000	4.811244
0 days 00:00:13.360000	4.6542580000000005
0 days 00:00:13.370000	4.425
0 days 00:00:13.380000	4.110037
0 days 00:00:13.390000	3.7742839999999998
0 days 00:00:13.400000	3.412647
0 days 00:00:13.410000	3.0127669999999998
0 days 00:00:13.420000	2.6423
0 days 00:00:13.430000	2.348318
0 days 00:00:13.440000	2.065512
0 days 00:00:13.450000	1.6944720000000002
0 days 00:00:13.460000	1.286198
0 days 00:00:13.470000	0.858368
0 days 00:00:13.480000	0.42453900000000006
0 days 00:00:13.490000	0.09254
0 days 00:00:13.500000	-0.069351
0 days 00:00:13.510000	-0.135577
0 days 00:00:13.520000	-0.09110599999999999
0 days 00:00:13.530000	-0.012967
0 days 00:00:13.540000	-0.197026
0 days 00:00:13.550000	-1.9247009999999998
0 days 00:00:13.560000	-2.279097
0 days 00:00:13.570000	-4.5025129999999995
0 days 00:00:13.580000	-6.3756260000000005
0 days 00:00:13.590000	-6.004055
0 days 00:00:13.600000	-3.920406
0 days 00:00:13.610000	-1.860698
0 days 00:00:13.620000	-0.690017
0 days 00:00:13.630000	-0.418368
0 days 00:00:13.640000	-0.317201
0 days 00:00:13.650000	-0.154159
0 days 00:00:13.660000	-0.08138
0 days 00:00:13.670000	-0.022283
0 days 00:00:13.680000	-0.001139
0 days 00:00:13.690000	0.036955
0 days 00:00:13.700000	0.043539
0 days 00:00:13.710000	0.054442
0 days 00:00:13.720000	0.058097
0 days 00:00:13.730000	0.061687
0 days 00:00:13.740000	0.106994
0 days 00:00:13.750000	-0.0070799999999999995
0 days 00:00:13.760000	-0.039620999999999996
0 days 00:00:13.770000	-0.067163
0 days 00:00:13.780000	-0.057664
0 days 00:00:13.790000	-0.050241
0 days 00:00:13.800000	-0.045577
0 days 00:00:13.810000	-0.033417
0 days 00:00:13.820000	-0.020730000000000002
0 days 00:00:13.830000	-0.005415
0 days 00:00:13.840000	-0.003856
0 days 00:00:13.850000	-0.012304
0 days 00:00:13.860000	-0.030314999999999998
0 days 00:00:13.870000	-0.025555
0 days 00:00:13.880000	-0.021240000000000002
0 days 00:00:13.890000	-0.015888
0 days 00:00:13.900000	0.006592
0 days 00:00:13.910000	0.021558
0 days 00:00:13.920000	0.001865
0 days 00:00:13.930000	0.003105
0 days 00:00:13.940000	0.022254
0 days 00:00:13.950000	0.042634
0 days 00:00:13.960000	0.067815
0 days 00:00:13.970000	0.08177000000000001
0 days 00:00:13.980000	0.09621299999999999
0 days 00:00:13.990000	0.110758
0 days 00:00:14	0.133193
0 days 00:00:14.010000	0.143952
0 days 00:00:14.020000	0.132407
0 days 00:00:14.030000	0.22222399999999998
0 days 00:00:14.040000	0.209119
0 days 00:00:14.050000	0.227316
0 days 00:00:14.060000	0.21321199999999998
0 days 00:00:14.070000	0.254708
0 days 00:00:14.080000	0.272495
0 days 00:00:14.090000	0.281486
0 days 00:00:14.100000	0.288564
0 days 00:00:14.110000	0.288664
0 days 00:00:14.120000	0.29431
0 days 00:00:14.130000	0.286177
0 days 00:00:14.140000	0.272704
0 days 00:00:14.150000	0.25635399999999997
0 days 00:00:14.160000	0.215656
0 days 00:00:14.170000	0.144235
0 days 00:00:14.180000	0.086636
0 days 00:00:14.190000	0.00463
0 days 00:00:14.200000	-0.068996
0 days 00:00:14.210000	-0.101681
0 days 00:00:14.220000	-0.134745
0 days 00:00:14.230000	-0.215871
0 days 00:00:14.240000	-0.28686500000000004
0 days 00:00:14.250000	-0.33682199999999995
0 days 00:00:14.260000	-0.44255
0 days 00:00:14.270000	-0.601146
0 days 00:00:14.280000	-0.741751
0 days 00:00:14.290000	-0.8384149999999999
0 days 00:00:14.300000	-0.9385709999999999
0 days 00:00:14.310000	-1.059908
0 days 00:00:14.320000	-1.2711
0 days 00:00:14.330000	-1.566296
0 days 00:00:14.340000	-1.8135990000000002
0 days 00:00:14.350000	-2.013332
0 days 00:00:14.360000	-2.2286200000000003
0 days 00:00:14.370000	-2.403338
0 days 00:00:14.380000	-2.5465169999999997
0 days 00:00:14.390000	-2.648847
0 days 00:00:14.400000	-2.724656
0 days 00:00:14.410000	-2.774844
0 days 00:00:14.420000	-2.806722
0 days 00:00:14.430000	-2.8283400000000003
0 days 00:00:14.440000	-2.892057
0 days 00:00:14.450000	-3.028378
0 days 00:00:14.460000	-3.246877
0 days 00:00:14.470000	-3.516378
0 days 00:00:14.480000	-3.7087019999999997
0 days 00:00:14.490000	-3.8827019999999997
0 days 00:00:14.500000	-4.1336059999999994
0 days 00:00:14.510000	-4.5033
0 days 00:00:14.520000	-4.849979
0 days 00:00:14.530000	-4.8933279999999995
0 days 00:00:14.540000	-4.78005
0 days 00:00:14.550000	-4.556062
0 days 00:00:14.560000	-4.241205
0 days 00:00:14.570000	-3.86445
0 days 00:00:14.580000	-3.4282449999999995
0 days 00:00:14.590000	-2.454821
0 days 00:00:14.600000	-0.05425599999999999
0 days 00:00:14.610000	1.600242
0 days 00:00:14.620000	1.6928729999999999
0 days 00:00:14.630000	2.071346
0 days 00:00:14.640000	2.5943009999999997
0 days 00:00:14.650000	2.9895419999999997
0 days 00:00:14.660000	3.271703
0 days 00:00:14.670000	3.559133
0 days 00:00:14.680000	3.8528230000000003
0 days 00:00:14.690000	4.136063
0 days 00:00:14.700000	4.386129
0 days 00:00:14.710000	4.524925
0 days 00:00:14.720000	4.525214
0 days 00:00:14.730000	4.462005
0 days 00:00:14.740000	4.445769
0 days 00:00:14.750000	4.548368
0 days 00:00:14.760000	4.567472
0 days 00:00:14.770000	4.386712999999999
0 days 00:00:14.780000	4.340368
0 days 00:00:14.790000	4.3200769999999995
0 days 00:00:14.800000	4.172036
0 days 00:00:14.810000	3.9543839999999997
0 days 00:00:14.820000	3.7905629999999997
0 days 00:00:14.830000	3.648761
0 days 00:00:14.840000	3.4554150000000003
0 days 00:00:14.850000	3.2479869999999997
0 days 00:00:14.860000	3.090662
0 days 00:00:14.870000	3.047327
0 days 00:00:14.880000	3.0644869999999997
0 days 00:00:14.890000	3.044264
0 days 00:00:14.900000	2.986127
0 days 00:00:14.910000	2.838835
0 days 00:00:14.920000	2.5385400000000002
0 days 00:00:14.930000	2.116384
0 days 00:00:14.940000	1.58166
0 days 00:00:14.950000	1.013258
0 days 00:00:14.960000	0.46737399999999996
0 days 00:00:14.970000	-0.006957
0 days 00:00:14.980000	-0.424418
0 days 00:00:14.990000	-0.766699
0 days 00:00:15	-0.9710489999999999
0 days 00:00:15.010000	-1.061035
0 days 00:00:15.020000	-1.06225
0 days 00:00:15.030000	-0.977101
0 days 00:00:15.040000	-0.47511099999999995
0 days 00:00:15.050000	-2.719535
0 days 00:00:15.060000	-3.589632
0 days 00:00:15.070000	-3.110358
0 days 00:00:15.080000	-2.403445
0 days 00:00:15.090000	-1.5883969999999998
0 days 00:00:15.100000	-1.1251360000000001
0 days 00:00:15.110000	-1.241806
0 days 00:00:15.120000	-1.585649
0 days 00:00:15.130000	-1.7041959999999998
0 days 00:00:15.140000	-1.521507
0 days 00:00:15.150000	-1.187817
0 days 00:00:15.160000	-0.506193
0 days 00:00:15.170000	-0.063743
0 days 00:00:15.180000	-0.075411
0 days 00:00:15.190000	0.039347
0 days 00:00:15.200000	0.096174
0 days 00:00:15.210000	0.09946100000000001
0 days 00:00:15.220000	0.083263
0 days 00:00:15.230000	0.035829
0 days 00:00:15.240000	0.016506
0 days 00:00:15.250000	0.018885
0 days 00:00:15.260000	0.024955
0 days 00:00:15.270000	0.009926
0 days 00:00:15.280000	0.036176
0 days 00:00:15.290000	-0.015371000000000001
0 days 00:00:15.300000	-0.015412
0 days 00:00:15.310000	-0.033538
0 days 00:00:15.320000	-0.038933999999999996
0 days 00:00:15.330000	-0.03912
0 days 00:00:15.340000	-0.038924
0 days 00:00:15.350000	-0.041741
0 days 00:00:15.360000	-0.044152
0 days 00:00:15.370000	-0.033302
0 days 00:00:15.380000	-0.038031999999999996
0 days 00:00:15.390000	-0.034599
0 days 00:00:15.400000	-0.036758
0 days 00:00:15.410000	-0.033993
0 days 00:00:15.420000	-0.021436
0 days 00:00:15.430000	-0.024763
0 days 00:00:15.440000	-0.031356999999999996
0 days 00:00:15.450000	-0.020005000000000002
0 days 00:00:15.460000	-0.009823
0 days 00:00:15.470000	0.007845
0 days 00:00:15.480000	0.028566
0 days 00:00:15.490000	0.0495
0 days 00:00:15.500000	0.070641
0 days 00:00:15.510000	0.082771
0 days 00:00:15.520000	0.09599099999999999
0 days 00:00:15.530000	0.11966900000000001
0 days 00:00:15.540000	0.12233800000000002
0 days 00:00:15.550000	0.132024
0 days 00:00:15.560000	0.13103599999999999
0 days 00:00:15.570000	0.14266099999999998
0 days 00:00:15.580000	0.16535
0 days 00:00:15.590000	0.19021400000000002
0 days 00:00:15.600000	0.21347600000000003
0 days 00:00:15.610000	0.19496
0 days 00:00:15.620000	0.182721
0 days 00:00:15.630000	0.187449
0 days 00:00:15.640000	0.17691700000000002
0 days 00:00:15.650000	0.186566
0 days 00:00:15.660000	0.21987800000000002
0 days 00:00:15.670000	0.24500999999999998
0 days 00:00:15.680000	0.263837
0 days 00:00:15.690000	0.26617399999999997
0 days 00:00:15.700000	0.252033
0 days 00:00:15.710000	0.224908
0 days 00:00:15.720000	0.192944
0 days 00:00:15.730000	0.15173699999999998
0 days 00:00:15.740000	0.104527
0 days 00:00:15.750000	0.073933
0 days 00:00:15.760000	0.043267
0 days 00:00:15.770000	0.008555
0 days 00:00:15.780000	-0.024916999999999998
0 days 00:00:15.790000	-0.041892
0 days 00:00:15.800000	-0.068927
0 days 00:00:15.810000	-0.098014
0 days 00:00:15.820000	-0.14014300000000002
0 days 00:00:15.830000	-0.210423
0 days 00:00:15.840000	-0.272489
0 days 00:00:15.850000	-0.338543
0 days 00:00:15.860000	-0.40541900000000003
0 days 00:00:15.870000	-0.500466
0 days 00:00:15.880000	-0.638219
0 days 00:00:15.890000	-0.840483
0 days 00:00:15.900000	-0.971772
0 days 00:00:15.910000	-1.0486469999999999
0 days 00:00:15.920000	-1.1435440000000001
0 days 00:00:15.930000	-1.243326
0 days 00:00:15.940000	-1.312157
0 days 00:00:15.950000	-1.418211
0 days 00:00:15.960000	-1.558978
0 days 00:00:15.970000	-1.709025
0 days 00:00:15.980000	-1.839502
0 days 00:00:15.990000	-1.9594599999999998
0 days 00:00:16	-2.0538790000000002
0 days 00:00:16.010000	-2.11117
0 days 00:00:16.020000	-2.154891
0 days 00:00:16.030000	-2.1754189999999998
0 days 00:00:16.040000	-2.200689
0 days 00:00:16.050000	-2.2338150000000003
0 days 00:00:16.060000	-2.286665
0 days 00:00:16.070000	-2.354384
0 days 00:00:16.080000	-2.42929
0 days 00:00:16.090000	-2.510035
0 days 00:00:16.100000	-2.592482
0 days 00:00:16.110000	-2.721094
0 days 00:00:16.120000	-2.93955
0 days 00:00:16.130000	-3.196066
0 days 00:00:16.140000	-3.496211
0 days 00:00:16.150000	-3.801791
0 days 00:00:16.160000	-4.050072
0 days 00:00:16.170000	-4.18968
0 days 00:00:16.180000	-4.1406339999999995
0 days 00:00:16.190000	-4.036224
0 days 00:00:16.200000	-4.037954
0 days 00:00:16.210000	-3.963532
0 days 00:00:16.220000	-3.776797
