# Supplementary material for: A topological data analysis-based method for gait signals with an application to the study of multiple sclerosis
Source: PLoS One. 2022 May 13;17(5):e0268475. doi: 10.1371/journal.pone.0268475 (PMC9106173; doi:10.1371/journal.pone.0268475)
Supplement: S1 Data — (ZIP) [file pone.0268475.s005.zip › PlosOneData/Pathological_subjects/MS_54]

	Gyr_Y
0 days 00:00:06.700000	-1.429275
0 days 00:00:06.710000	-0.9175459999999999
0 days 00:00:06.720000	-1.800727
0 days 00:00:06.730000	-2.7086509999999997
0 days 00:00:06.740000	-1.9826849999999998
0 days 00:00:06.750000	-1.672911
0 days 00:00:06.760000	-1.74575
0 days 00:00:06.770000	-1.446291
0 days 00:00:06.780000	-1.069385
0 days 00:00:06.790000	-0.84259
0 days 00:00:06.800000	-0.8110109999999999
0 days 00:00:06.810000	-0.878164
0 days 00:00:06.820000	-0.934465
0 days 00:00:06.830000	-0.9630799999999999
0 days 00:00:06.840000	-0.94199
0 days 00:00:06.850000	-0.9144530000000001
0 days 00:00:06.860000	-0.8737879999999999
0 days 00:00:06.870000	-0.828509
0 days 00:00:06.880000	-0.772741
0 days 00:00:06.890000	-0.68891
0 days 00:00:06.900000	-0.6038439999999999
0 days 00:00:06.910000	-0.558289
0 days 00:00:06.920000	-0.5480510000000001
0 days 00:00:06.930000	-0.561991
0 days 00:00:06.940000	-0.5883510000000001
0 days 00:00:06.950000	-0.6460140000000001
0 days 00:00:06.960000	-0.703033
0 days 00:00:06.970000	-0.721413
0 days 00:00:06.980000	-0.7006100000000001
0 days 00:00:06.990000	-0.66045
0 days 00:00:07	-0.642533
0 days 00:00:07.010000	-0.626441
0 days 00:00:07.020000	-0.59268
0 days 00:00:07.030000	-0.276079
0 days 00:00:07.040000	-0.23198400000000002
0 days 00:00:07.050000	-0.182179
0 days 00:00:07.060000	-0.14557
0 days 00:00:07.070000	-0.09225900000000001
0 days 00:00:07.080000	-0.075449
0 days 00:00:07.090000	-0.059365999999999995
0 days 00:00:07.100000	-0.048962
0 days 00:00:07.110000	-0.042246
0 days 00:00:07.120000	-0.046468
0 days 00:00:07.130000	-0.053415
0 days 00:00:07.140000	-0.060922000000000004
0 days 00:00:07.150000	-0.072015
0 days 00:00:07.160000	-0.080288
0 days 00:00:07.170000	-0.084966
0 days 00:00:07.180000	-0.09008200000000001
0 days 00:00:07.190000	-0.08811000000000001
0 days 00:00:07.200000	-0.084384
0 days 00:00:07.210000	-0.083351
0 days 00:00:07.220000	-0.078377
0 days 00:00:07.230000	-0.070738
0 days 00:00:07.240000	-0.06373200000000001
0 days 00:00:07.250000	-0.055216999999999995
0 days 00:00:07.260000	-0.051542
0 days 00:00:07.270000	-0.04423
0 days 00:00:07.280000	-0.04995
0 days 00:00:07.290000	-0.046818
0 days 00:00:07.300000	-0.043005
0 days 00:00:07.310000	-0.039577
0 days 00:00:07.320000	-0.029077
0 days 00:00:07.330000	-0.028485000000000003
0 days 00:00:07.340000	-0.024197999999999997
0 days 00:00:07.350000	-0.027402999999999997
0 days 00:00:07.360000	-0.0259
0 days 00:00:07.370000	-0.033652
0 days 00:00:07.380000	-0.03151
0 days 00:00:07.390000	-0.027186000000000002
0 days 00:00:07.400000	-0.025975
0 days 00:00:07.410000	-0.028579000000000004
0 days 00:00:07.420000	-0.038205
0 days 00:00:07.430000	-0.045312
0 days 00:00:07.440000	-0.046981
0 days 00:00:07.450000	-0.056839999999999995
0 days 00:00:07.460000	-0.063056
0 days 00:00:07.470000	-0.07359500000000001
0 days 00:00:07.480000	-0.087752
0 days 00:00:07.490000	-0.11829200000000001
0 days 00:00:07.500000	-0.16530699999999998
0 days 00:00:07.510000	-0.232643
0 days 00:00:07.520000	-0.320694
0 days 00:00:07.530000	-0.43642600000000004
0 days 00:00:07.540000	-0.579052
0 days 00:00:07.550000	-0.7169939999999999
0 days 00:00:07.560000	-0.882716
0 days 00:00:07.570000	-1.045274
0 days 00:00:07.580000	-1.210245
0 days 00:00:07.590000	-1.3767459999999998
0 days 00:00:07.600000	-1.555744
0 days 00:00:07.610000	-1.7463389999999999
0 days 00:00:07.620000	-1.9777580000000001
0 days 00:00:07.630000	-2.236217
0 days 00:00:07.640000	-2.565909
0 days 00:00:07.650000	-2.947095
0 days 00:00:07.660000	-3.296845
0 days 00:00:07.670000	-3.710482
0 days 00:00:07.680000	-4.025233999999999
0 days 00:00:07.690000	-4.351889
0 days 00:00:07.700000	-4.645773
0 days 00:00:07.710000	-4.762154
0 days 00:00:07.720000	-5.037592
0 days 00:00:07.730000	-5.137597
0 days 00:00:07.740000	-5.230637000000001
0 days 00:00:07.750000	-5.394847
0 days 00:00:07.760000	-5.495533999999999
0 days 00:00:07.770000	-5.499898
0 days 00:00:07.780000	-5.549454
0 days 00:00:07.790000	-5.440046
0 days 00:00:07.800000	-5.219612000000001
0 days 00:00:07.810000	-4.907004
0 days 00:00:07.820000	-4.652303
0 days 00:00:07.830000	-4.307664
0 days 00:00:07.840000	-3.635857
0 days 00:00:07.850000	-2.724616
0 days 00:00:07.860000	0.421497
0 days 00:00:07.870000	2.1290259999999996
0 days 00:00:07.880000	2.829791
0 days 00:00:07.890000	3.383842
0 days 00:00:07.900000	4.030480000000001
0 days 00:00:07.910000	4.481694999999999
0 days 00:00:07.920000	4.689799
0 days 00:00:07.930000	4.691196
0 days 00:00:07.940000	4.53165
0 days 00:00:07.950000	4.3024
0 days 00:00:07.960000	4.119452
0 days 00:00:07.970000	4.042604
0 days 00:00:07.980000	4.065476
0 days 00:00:07.990000	4.121754
0 days 00:00:08	4.139863
0 days 00:00:08.010000	4.140155
0 days 00:00:08.020000	4.125227
0 days 00:00:08.030000	4.1070660000000005
0 days 00:00:08.040000	4.0765400000000005
0 days 00:00:08.050000	4.032712999999999
0 days 00:00:08.060000	3.955921
0 days 00:00:08.070000	3.817282
0 days 00:00:08.080000	3.620765
0 days 00:00:08.090000	3.453
0 days 00:00:08.100000	3.3300650000000003
0 days 00:00:08.110000	3.246823
0 days 00:00:08.120000	3.17582
0 days 00:00:08.130000	3.117396
0 days 00:00:08.140000	3.069191
0 days 00:00:08.150000	3.01951
0 days 00:00:08.160000	2.971878
0 days 00:00:08.170000	2.910711
0 days 00:00:08.180000	2.826905
0 days 00:00:08.190000	2.734984
0 days 00:00:08.200000	2.63274
0 days 00:00:08.210000	2.502991
0 days 00:00:08.220000	2.34775
0 days 00:00:08.230000	2.164787
0 days 00:00:08.240000	2.039701
0 days 00:00:08.250000	2.022336
0 days 00:00:08.260000	2.1184979999999998
0 days 00:00:08.270000	2.236443
0 days 00:00:08.280000	2.2349200000000002
0 days 00:00:08.290000	2.118631
0 days 00:00:08.300000	1.907531
0 days 00:00:08.310000	1.642153
0 days 00:00:08.320000	1.4007610000000001
0 days 00:00:08.330000	1.201622
0 days 00:00:08.340000	0.986718
0 days 00:00:08.350000	0.76371
0 days 00:00:08.360000	0.5733689999999999
0 days 00:00:08.370000	0.246981
0 days 00:00:08.380000	-1.299692
0 days 00:00:08.390000	-3.023631
0 days 00:00:08.400000	-2.005215
0 days 00:00:08.410000	-1.595877
0 days 00:00:08.420000	-2.393944
0 days 00:00:08.430000	-1.965725
0 days 00:00:08.440000	-1.648534
0 days 00:00:08.450000	-1.5055129999999999
0 days 00:00:08.460000	-1.370296
0 days 00:00:08.470000	-1.442248
0 days 00:00:08.480000	-1.47
0 days 00:00:08.490000	-1.501666
0 days 00:00:08.500000	-1.491616
0 days 00:00:08.510000	-1.413422
0 days 00:00:08.520000	-1.277336
0 days 00:00:08.530000	-1.13764
0 days 00:00:08.540000	-1.005469
0 days 00:00:08.550000	-0.82652
0 days 00:00:08.560000	-0.664894
0 days 00:00:08.570000	-0.582346
0 days 00:00:08.580000	-0.513735
0 days 00:00:08.590000	-0.447741
0 days 00:00:08.600000	-0.416621
0 days 00:00:08.610000	-0.318488
0 days 00:00:08.620000	-0.104653
0 days 00:00:08.630000	-0.12061300000000001
0 days 00:00:08.640000	-0.103558
0 days 00:00:08.650000	-0.083548
0 days 00:00:08.660000	-0.057146
0 days 00:00:08.670000	-0.046014
0 days 00:00:08.680000	-0.044923000000000005
0 days 00:00:08.690000	-0.036461
0 days 00:00:08.700000	-0.027316000000000003
0 days 00:00:08.710000	-0.019928
0 days 00:00:08.720000	-0.014412000000000001
0 days 00:00:08.730000	0.001198
0 days 00:00:08.740000	0.0059689999999999995
0 days 00:00:08.750000	0.0031969999999999998
0 days 00:00:08.760000	-0.006314999999999999
0 days 00:00:08.770000	-0.015146000000000001
0 days 00:00:08.780000	-0.037487
0 days 00:00:08.790000	-0.046413
0 days 00:00:08.800000	-0.064461
0 days 00:00:08.810000	-0.070647
0 days 00:00:08.820000	-0.078301
0 days 00:00:08.830000	-0.08959299999999999
0 days 00:00:08.840000	-0.094446
0 days 00:00:08.850000	-0.091772
0 days 00:00:08.860000	-0.092342
0 days 00:00:08.870000	-0.084573
0 days 00:00:08.880000	-0.08187799999999999
0 days 00:00:08.890000	-0.078075
0 days 00:00:08.900000	-0.074689
0 days 00:00:08.910000	-0.07882
0 days 00:00:08.920000	-0.083906
0 days 00:00:08.930000	-0.08591499999999999
0 days 00:00:08.940000	-0.082893
0 days 00:00:08.950000	-0.072844
0 days 00:00:08.960000	-0.05923200000000001
0 days 00:00:08.970000	-0.050717
0 days 00:00:08.980000	-0.03873
0 days 00:00:08.990000	-0.034454000000000005
0 days 00:00:09	-0.037495999999999995
0 days 00:00:09.010000	-0.045685
0 days 00:00:09.020000	-0.063715
0 days 00:00:09.030000	-0.0841
0 days 00:00:09.040000	-0.117673
0 days 00:00:09.050000	-0.147838
0 days 00:00:09.060000	-0.190498
0 days 00:00:09.070000	-0.23523000000000002
0 days 00:00:09.080000	-0.287304
0 days 00:00:09.090000	-0.364697
0 days 00:00:09.100000	-0.435708
0 days 00:00:09.110000	-0.525339
0 days 00:00:09.120000	-0.610926
0 days 00:00:09.130000	-0.716667
0 days 00:00:09.140000	-0.845143
0 days 00:00:09.150000	-0.987742
0 days 00:00:09.160000	-1.141632
0 days 00:00:09.170000	-1.308194
0 days 00:00:09.180000	-1.470097
0 days 00:00:09.190000	-1.6522439999999998
0 days 00:00:09.200000	-1.837333
0 days 00:00:09.210000	-2.032181
0 days 00:00:09.220000	-2.247015
0 days 00:00:09.230000	-2.511705
0 days 00:00:09.240000	-2.794276
0 days 00:00:09.250000	-3.0688400000000002
0 days 00:00:09.260000	-3.3880190000000003
0 days 00:00:09.270000	-3.6567089999999998
0 days 00:00:09.280000	-3.9159879999999996
0 days 00:00:09.290000	-4.188804
0 days 00:00:09.300000	-4.361203
0 days 00:00:09.310000	-4.572858999999999
0 days 00:00:09.320000	-4.80322
0 days 00:00:09.330000	-4.964482
0 days 00:00:09.340000	-5.079617
0 days 00:00:09.350000	-5.238237000000001
0 days 00:00:09.360000	-5.240532
0 days 00:00:09.370000	-5.197525
0 days 00:00:09.380000	-5.07292
0 days 00:00:09.390000	-4.759279
0 days 00:00:09.400000	-4.213646
0 days 00:00:09.410000	-3.8232699999999995
0 days 00:00:09.420000	-3.477442
0 days 00:00:09.430000	-3.0261270000000002
0 days 00:00:09.440000	-1.94925
0 days 00:00:09.450000	-0.183428
0 days 00:00:09.460000	0.590883
0 days 00:00:09.470000	1.1837469999999999
0 days 00:00:09.480000	1.8998669999999998
0 days 00:00:09.490000	2.671107
0 days 00:00:09.500000	3.296725
0 days 00:00:09.510000	3.7266980000000003
0 days 00:00:09.520000	4.016568
0 days 00:00:09.530000	4.2881
0 days 00:00:09.540000	4.5526480000000005
0 days 00:00:09.550000	4.766437000000001
0 days 00:00:09.560000	4.8679
0 days 00:00:09.570000	4.852246
0 days 00:00:09.580000	4.779601
0 days 00:00:09.590000	4.6556239999999995
0 days 00:00:09.600000	4.508022
0 days 00:00:09.610000	4.354903
0 days 00:00:09.620000	4.236507
0 days 00:00:09.630000	4.125132
0 days 00:00:09.640000	4.019340000000001
0 days 00:00:09.650000	3.931553
0 days 00:00:09.660000	3.815663
0 days 00:00:09.670000	3.6132
0 days 00:00:09.680000	3.3399400000000004
0 days 00:00:09.690000	3.0760709999999998
0 days 00:00:09.700000	2.831127
0 days 00:00:09.710000	2.534671
0 days 00:00:09.720000	2.224795
0 days 00:00:09.730000	2.009258
0 days 00:00:09.740000	2.15426
0 days 00:00:09.750000	2.787377
0 days 00:00:09.760000	3.537461
0 days 00:00:09.770000	3.934811
0 days 00:00:09.780000	3.8856319999999998
0 days 00:00:09.790000	3.6252169999999997
0 days 00:00:09.800000	3.3899160000000004
0 days 00:00:09.810000	3.240918
0 days 00:00:09.820000	3.075216
0 days 00:00:09.830000	2.792209
0 days 00:00:09.840000	2.363705
0 days 00:00:09.850000	1.93229
0 days 00:00:09.860000	1.7307119999999998
0 days 00:00:09.870000	1.620765
0 days 00:00:09.880000	1.380084
0 days 00:00:09.890000	0.9860979999999999
0 days 00:00:09.900000	0.47053999999999996
0 days 00:00:09.910000	0.15204700000000002
0 days 00:00:09.920000	0.36539299999999997
0 days 00:00:09.930000	0.9102040000000001
0 days 00:00:09.940000	1.254857
0 days 00:00:09.950000	1.206806
0 days 00:00:09.960000	0.889287
0 days 00:00:09.970000	0.546233
0 days 00:00:09.980000	0.147955
0 days 00:00:09.990000	-1.760863
0 days 00:00:10	-3.0483439999999997
0 days 00:00:10.010000	-1.834701
0 days 00:00:10.020000	-1.4777639999999999
0 days 00:00:10.030000	-2.45804
0 days 00:00:10.040000	-2.163584
0 days 00:00:10.050000	-1.737111
0 days 00:00:10.060000	-1.523103
0 days 00:00:10.070000	-1.468676
0 days 00:00:10.080000	-1.5260639999999999
0 days 00:00:10.090000	-1.496586
0 days 00:00:10.100000	-1.4510459999999998
0 days 00:00:10.110000	-1.336455
0 days 00:00:10.120000	-1.200468
0 days 00:00:10.130000	-1.109004
0 days 00:00:10.140000	-1.030801
0 days 00:00:10.150000	-0.950306
0 days 00:00:10.160000	-0.849483
0 days 00:00:10.170000	-0.7326600000000001
0 days 00:00:10.180000	-0.6695760000000001
0 days 00:00:10.190000	-0.6028859999999999
0 days 00:00:10.200000	-0.513271
0 days 00:00:10.210000	-0.45675299999999996
0 days 00:00:10.220000	-0.436163
0 days 00:00:10.230000	-0.41040299999999996
0 days 00:00:10.240000	-0.09940399999999999
0 days 00:00:10.250000	-0.028963
0 days 00:00:10.260000	0.019639
0 days 00:00:10.270000	0.030382999999999997
0 days 00:00:10.280000	0.012921
0 days 00:00:10.290000	-0.00045999999999999996
0 days 00:00:10.300000	-0.022655
0 days 00:00:10.310000	-0.05742100000000001
0 days 00:00:10.320000	-0.083311
0 days 00:00:10.330000	-0.11418099999999999
0 days 00:00:10.340000	-0.143378
0 days 00:00:10.350000	-0.172849
0 days 00:00:10.360000	-0.193628
0 days 00:00:10.370000	-0.206826
0 days 00:00:10.380000	-0.200193
0 days 00:00:10.390000	-0.201869
0 days 00:00:10.400000	-0.183582
0 days 00:00:10.410000	-0.16362100000000002
0 days 00:00:10.420000	-0.14444200000000001
0 days 00:00:10.430000	-0.12848099999999998
0 days 00:00:10.440000	-0.109426
0 days 00:00:10.450000	-0.08768
0 days 00:00:10.460000	-0.070122
0 days 00:00:10.470000	-0.055125
0 days 00:00:10.480000	-0.028147000000000002
0 days 00:00:10.490000	0.008877
0 days 00:00:10.500000	0.039455000000000004
0 days 00:00:10.510000	0.06928
0 days 00:00:10.520000	0.09752000000000001
0 days 00:00:10.530000	0.124928
0 days 00:00:10.540000	0.162179
0 days 00:00:10.550000	0.185449
0 days 00:00:10.560000	0.202432
0 days 00:00:10.570000	0.18755
0 days 00:00:10.580000	0.134935
0 days 00:00:10.590000	0.068314
0 days 00:00:10.600000	0.008398000000000001
0 days 00:00:10.610000	-0.043002
0 days 00:00:10.620000	-0.091292
0 days 00:00:10.630000	-0.13047
0 days 00:00:10.640000	-0.1736
0 days 00:00:10.650000	-0.220291
0 days 00:00:10.660000	-0.26969099999999996
0 days 00:00:10.670000	-0.317322
0 days 00:00:10.680000	-0.372277
0 days 00:00:10.690000	-0.42910200000000004
0 days 00:00:10.700000	-0.49341599999999997
0 days 00:00:10.710000	-0.5786319999999999
0 days 00:00:10.720000	-0.679493
0 days 00:00:10.730000	-0.786959
0 days 00:00:10.740000	-0.917908
0 days 00:00:10.750000	-1.043744
0 days 00:00:10.760000	-1.1558
0 days 00:00:10.770000	-1.257197
0 days 00:00:10.780000	-1.353242
0 days 00:00:10.790000	-1.4542
0 days 00:00:10.800000	-1.585359
0 days 00:00:10.810000	-1.725913
0 days 00:00:10.820000	-1.881474
0 days 00:00:10.830000	-2.10771
0 days 00:00:10.840000	-2.376902
0 days 00:00:10.850000	-2.647381
0 days 00:00:10.860000	-2.924872
0 days 00:00:10.870000	-3.248716
0 days 00:00:10.880000	-3.5051379999999996
0 days 00:00:10.890000	-3.7302470000000003
0 days 00:00:10.900000	-4.006673
0 days 00:00:10.910000	-4.203436
0 days 00:00:10.920000	-4.342893
0 days 00:00:10.930000	-4.620081
0 days 00:00:10.940000	-4.826787
0 days 00:00:10.950000	-4.945599
0 days 00:00:10.960000	-5.175501000000001
0 days 00:00:10.970000	-5.239965
0 days 00:00:10.980000	-5.229815
0 days 00:00:10.990000	-5.1783660000000005
0 days 00:00:11	-4.896939
0 days 00:00:11.010000	-4.424983999999999
0 days 00:00:11.020000	-4.069533
0 days 00:00:11.030000	-3.6905959999999998
0 days 00:00:11.040000	-3.1848
0 days 00:00:11.050000	-1.9123869999999998
0 days 00:00:11.060000	-0.821478
0 days 00:00:11.070000	-0.077127
0 days 00:00:11.080000	0.627137
0 days 00:00:11.090000	1.536822
0 days 00:00:11.100000	2.483501
0 days 00:00:11.110000	3.246772
0 days 00:00:11.120000	3.839112
0 days 00:00:11.130000	4.317299
0 days 00:00:11.140000	4.71379
0 days 00:00:11.150000	5.017908
0 days 00:00:11.160000	5.141005000000001
0 days 00:00:11.170000	5.078647
0 days 00:00:11.180000	4.937574
0 days 00:00:11.190000	4.809501999999999
0 days 00:00:11.200000	4.703149
0 days 00:00:11.210000	4.601275
0 days 00:00:11.220000	4.504929
0 days 00:00:11.230000	4.419942
0 days 00:00:11.240000	4.340033999999999
0 days 00:00:11.250000	4.260149
0 days 00:00:11.260000	4.183038
0 days 00:00:11.270000	4.113319000000001
0 days 00:00:11.280000	4.015691
0 days 00:00:11.290000	3.865328
0 days 00:00:11.300000	3.681454
0 days 00:00:11.310000	3.472206
0 days 00:00:11.320000	3.2349740000000002
0 days 00:00:11.330000	3.030139
0 days 00:00:11.340000	2.8525669999999996
0 days 00:00:11.350000	2.647827
0 days 00:00:11.360000	2.339798
0 days 00:00:11.370000	1.877586
0 days 00:00:11.380000	1.3182690000000001
0 days 00:00:11.390000	0.74703
0 days 00:00:11.400000	0.265777
0 days 00:00:11.410000	0.008713
0 days 00:00:11.420000	0.119181
0 days 00:00:11.430000	0.784573
0 days 00:00:11.440000	2.0478549999999998
0 days 00:00:11.450000	3.44737
0 days 00:00:11.460000	4.2710040000000005
0 days 00:00:11.470000	4.235656
0 days 00:00:11.480000	3.611974
0 days 00:00:11.490000	2.900538
0 days 00:00:11.500000	2.420407
0 days 00:00:11.510000	2.0527349999999998
0 days 00:00:11.520000	1.560011
0 days 00:00:11.530000	0.810511
0 days 00:00:11.540000	0.020117
0 days 00:00:11.550000	-0.283301
0 days 00:00:11.560000	-0.22430300000000003
0 days 00:00:11.570000	-1.140815
0 days 00:00:11.580000	-2.054555
0 days 00:00:11.590000	-2.459317
0 days 00:00:11.600000	-1.885288
0 days 00:00:11.610000	-1.939357
0 days 00:00:11.620000	-2.2098
0 days 00:00:11.630000	-1.6342020000000002
0 days 00:00:11.640000	-1.165573
0 days 00:00:11.650000	-0.815663
0 days 00:00:11.660000	-0.6564909999999999
0 days 00:00:11.670000	-0.687365
0 days 00:00:11.680000	-0.863475
0 days 00:00:11.690000	-1.1766379999999999
0 days 00:00:11.700000	-1.511285
0 days 00:00:11.710000	-1.7760209999999998
0 days 00:00:11.720000	-1.979795
0 days 00:00:11.730000	-2.078325
0 days 00:00:11.740000	-1.7860040000000001
0 days 00:00:11.750000	-0.9293540000000001
0 days 00:00:11.760000	-0.497183
0 days 00:00:11.770000	-0.487662
0 days 00:00:11.780000	-0.388771
0 days 00:00:11.790000	-0.334445
0 days 00:00:11.800000	-0.07280199999999999
0 days 00:00:11.810000	-0.046161
0 days 00:00:11.820000	-0.034811
0 days 00:00:11.830000	-0.041792
0 days 00:00:11.840000	-0.04958
0 days 00:00:11.850000	-0.066653
0 days 00:00:11.860000	-0.084678
0 days 00:00:11.870000	-0.09875199999999999
0 days 00:00:11.880000	-0.10270699999999999
0 days 00:00:11.890000	-0.103049
0 days 00:00:11.900000	-0.095307
0 days 00:00:11.910000	-0.088433
0 days 00:00:11.920000	-0.072535
0 days 00:00:11.930000	-0.049836
0 days 00:00:11.940000	-0.034045
0 days 00:00:11.950000	-0.013693
0 days 00:00:11.960000	-0.002496
0 days 00:00:11.970000	-0.0036299999999999995
0 days 00:00:11.980000	-0.007462999999999999
0 days 00:00:11.990000	-0.019059
0 days 00:00:12	-0.011699
0 days 00:00:12.010000	0.00044699999999999997
0 days 00:00:12.020000	0.018449
0 days 00:00:12.030000	0.05083
0 days 00:00:12.040000	0.08442999999999999
0 days 00:00:12.050000	0.13931
0 days 00:00:12.060000	0.1971
0 days 00:00:12.070000	0.23985599999999999
0 days 00:00:12.080000	0.22807600000000003
0 days 00:00:12.090000	0.16126600000000002
0 days 00:00:12.100000	0.078368
0 days 00:00:12.110000	0.015655000000000002
0 days 00:00:12.120000	-0.040389999999999995
0 days 00:00:12.130000	-0.077533
0 days 00:00:12.140000	-0.102591
0 days 00:00:12.150000	-0.105173
0 days 00:00:12.160000	-0.10351600000000001
0 days 00:00:12.170000	-0.091951
0 days 00:00:12.180000	-0.083414
0 days 00:00:12.190000	-0.084593
0 days 00:00:12.200000	-0.095921
0 days 00:00:12.210000	-0.120314
0 days 00:00:12.220000	-0.142434
0 days 00:00:12.230000	-0.16135
0 days 00:00:12.240000	-0.176532
0 days 00:00:12.250000	-0.184994
0 days 00:00:12.260000	-0.172427
0 days 00:00:12.270000	-0.138241
0 days 00:00:12.280000	-0.097991
0 days 00:00:12.290000	-0.053818
0 days 00:00:12.300000	-0.010409
0 days 00:00:12.310000	0.032554
0 days 00:00:12.320000	0.073861
0 days 00:00:12.330000	0.10338499999999999
0 days 00:00:12.340000	0.117104
0 days 00:00:12.350000	0.086079
0 days 00:00:12.360000	0.016807
0 days 00:00:12.370000	-0.071006
0 days 00:00:12.380000	-0.180556
0 days 00:00:12.390000	-0.290966
0 days 00:00:12.400000	-0.419727
0 days 00:00:12.410000	-0.554149
0 days 00:00:12.420000	-0.691164
0 days 00:00:12.430000	-0.836658
0 days 00:00:12.440000	-1.008246
0 days 00:00:12.450000	-1.20662
0 days 00:00:12.460000	-1.3817
0 days 00:00:12.470000	-1.569197
0 days 00:00:12.480000	-1.806075
0 days 00:00:12.490000	-2.1137040000000002
0 days 00:00:12.500000	-2.4381180000000002
0 days 00:00:12.510000	-2.849042
0 days 00:00:12.520000	-3.22467
0 days 00:00:12.530000	-3.58184
0 days 00:00:12.540000	-3.8974290000000003
0 days 00:00:12.550000	-4.120893
0 days 00:00:12.560000	-4.380789
0 days 00:00:12.570000	-4.474579
0 days 00:00:12.580000	-4.68136
0 days 00:00:12.590000	-4.820348
0 days 00:00:12.600000	-4.87791
0 days 00:00:12.610000	-5.0151580000000004
0 days 00:00:12.620000	-5.1712419999999995
0 days 00:00:12.630000	-5.234017
0 days 00:00:12.640000	-5.308269999999999
0 days 00:00:12.650000	-5.399622
0 days 00:00:12.660000	-5.420248
0 days 00:00:12.670000	-5.348112
0 days 00:00:12.680000	-5.038757
0 days 00:00:12.690000	-4.496019
0 days 00:00:12.700000	-3.631992
0 days 00:00:12.710000	-2.5810150000000003
0 days 00:00:12.720000	-1.580527
