# Supplementary material for: A topological data analysis-based method for gait signals with an application to the study of multiple sclerosis
Source: PLoS One. 2022 May 13;17(5):e0268475. doi: 10.1371/journal.pone.0268475 (PMC9106173; doi:10.1371/journal.pone.0268475)
Supplement: S1 Data — (ZIP) [file pone.0268475.s005.zip › PlosOneData/Pathological_subjects/MS_206]

	Gyr_Y
0 days 00:00:08.200000	-0.835255
0 days 00:00:08.210000	-1.441883
0 days 00:00:08.220000	-2.41489
0 days 00:00:08.230000	-2.781689
0 days 00:00:08.240000	-1.68261
0 days 00:00:08.250000	-1.870834
0 days 00:00:08.260000	-2.1093290000000002
0 days 00:00:08.270000	-1.932694
0 days 00:00:08.280000	-1.86653
0 days 00:00:08.290000	-1.7495060000000002
0 days 00:00:08.300000	-1.576882
0 days 00:00:08.310000	-1.479508
0 days 00:00:08.320000	-1.4112959999999999
0 days 00:00:08.330000	-0.778704
0 days 00:00:08.340000	-0.076943
0 days 00:00:08.350000	-0.10433699999999999
0 days 00:00:08.360000	-0.039492
0 days 00:00:08.370000	-0.034969
0 days 00:00:08.380000	-0.015011000000000002
0 days 00:00:08.390000	0.00591
0 days 00:00:08.400000	0.033651
0 days 00:00:08.410000	0.057025
0 days 00:00:08.420000	0.067387
0 days 00:00:08.430000	0.060633000000000006
0 days 00:00:08.440000	0.053844
0 days 00:00:08.450000	0.045132
0 days 00:00:08.460000	0.038892
0 days 00:00:08.470000	0.030925
0 days 00:00:08.480000	0.016444
0 days 00:00:08.490000	0.010334000000000001
0 days 00:00:08.500000	0.003879
0 days 00:00:08.510000	0.011497
0 days 00:00:08.520000	0.01554
0 days 00:00:08.530000	0.026784
0 days 00:00:08.540000	0.038243
0 days 00:00:08.550000	0.04841
0 days 00:00:08.560000	0.059149
0 days 00:00:08.570000	0.077382
0 days 00:00:08.580000	0.089363
0 days 00:00:08.590000	0.093123
0 days 00:00:08.600000	0.09704700000000001
0 days 00:00:08.610000	0.09078
0 days 00:00:08.620000	0.08257300000000001
0 days 00:00:08.630000	0.072778
0 days 00:00:08.640000	0.061774
0 days 00:00:08.650000	0.054175
0 days 00:00:08.660000	0.046404
0 days 00:00:08.670000	0.036141
0 days 00:00:08.680000	0.028845999999999997
0 days 00:00:08.690000	0.027013
0 days 00:00:08.700000	0.026224
0 days 00:00:08.710000	0.028869
0 days 00:00:08.720000	0.025447
0 days 00:00:08.730000	0.027407
0 days 00:00:08.740000	0.034881999999999996
0 days 00:00:08.750000	0.034858
0 days 00:00:08.760000	0.036356
0 days 00:00:08.770000	0.033906
0 days 00:00:08.780000	0.026139
0 days 00:00:08.790000	0.010798
0 days 00:00:08.800000	-0.004882
0 days 00:00:08.810000	-0.024181
0 days 00:00:08.820000	-0.051953
0 days 00:00:08.830000	-0.089893
0 days 00:00:08.840000	-0.13043
0 days 00:00:08.850000	-0.181937
0 days 00:00:08.860000	-0.232979
0 days 00:00:08.870000	-0.3319
0 days 00:00:08.880000	-0.536346
0 days 00:00:08.890000	-0.693365
0 days 00:00:08.900000	-0.9662700000000001
0 days 00:00:08.910000	-1.2164030000000001
0 days 00:00:08.920000	-1.497575
0 days 00:00:08.930000	-1.784042
0 days 00:00:08.940000	-2.0824380000000002
0 days 00:00:08.950000	-2.349175
0 days 00:00:08.960000	-2.5952509999999998
0 days 00:00:08.970000	-2.83101
0 days 00:00:08.980000	-3.0317380000000003
0 days 00:00:08.990000	-3.243221
0 days 00:00:09	-3.393497
0 days 00:00:09.010000	-3.4280480000000004
0 days 00:00:09.020000	-3.35892
0 days 00:00:09.030000	-3.2067330000000003
0 days 00:00:09.040000	-2.9985150000000003
0 days 00:00:09.050000	-2.8628430000000002
0 days 00:00:09.060000	-2.679424
0 days 00:00:09.070000	-2.1603060000000003
0 days 00:00:09.080000	-1.0252299999999999
0 days 00:00:09.090000	-0.409832
0 days 00:00:09.100000	-0.067082
0 days 00:00:09.110000	0.363683
0 days 00:00:09.120000	0.769807
0 days 00:00:09.130000	1.052602
0 days 00:00:09.140000	1.300167
0 days 00:00:09.150000	1.3687639999999999
0 days 00:00:09.160000	1.331497
0 days 00:00:09.170000	1.329281
0 days 00:00:09.180000	1.313731
0 days 00:00:09.190000	1.312137
0 days 00:00:09.200000	1.330756
0 days 00:00:09.210000	1.361243
0 days 00:00:09.220000	1.364096
0 days 00:00:09.230000	1.39214
0 days 00:00:09.240000	1.471373
0 days 00:00:09.250000	1.552073
0 days 00:00:09.260000	1.6675650000000002
0 days 00:00:09.270000	1.8253720000000002
0 days 00:00:09.280000	2.004614
0 days 00:00:09.290000	2.1716349999999998
0 days 00:00:09.300000	2.372588
0 days 00:00:09.310000	2.567133
0 days 00:00:09.320000	2.665295
0 days 00:00:09.330000	2.728034
0 days 00:00:09.340000	2.754225
0 days 00:00:09.350000	2.739443
0 days 00:00:09.360000	2.681048
0 days 00:00:09.370000	2.568409
0 days 00:00:09.380000	2.463028
0 days 00:00:09.390000	2.369246
0 days 00:00:09.400000	2.2767060000000003
0 days 00:00:09.410000	2.165379
0 days 00:00:09.420000	2.059632
0 days 00:00:09.430000	1.9602009999999999
0 days 00:00:09.440000	1.842511
0 days 00:00:09.450000	1.7096630000000002
0 days 00:00:09.460000	1.582498
0 days 00:00:09.470000	1.466029
0 days 00:00:09.480000	1.314078
0 days 00:00:09.490000	1.1357899999999999
0 days 00:00:09.500000	0.9535379999999999
0 days 00:00:09.510000	0.7317100000000001
0 days 00:00:09.520000	0.469217
0 days 00:00:09.530000	0.199656
0 days 00:00:09.540000	-0.043502
0 days 00:00:09.550000	-0.450139
0 days 00:00:09.560000	-1.915411
0 days 00:00:09.570000	-3.5037809999999996
0 days 00:00:09.580000	-2.9693009999999997
0 days 00:00:09.590000	-2.637004
0 days 00:00:09.600000	-2.866119
0 days 00:00:09.610000	-2.484266
0 days 00:00:09.620000	-1.9864060000000001
0 days 00:00:09.630000	-1.9145400000000001
0 days 00:00:09.640000	-1.8891759999999997
0 days 00:00:09.650000	-1.44102
0 days 00:00:09.660000	-0.057990999999999994
0 days 00:00:09.670000	-0.09423200000000001
0 days 00:00:09.680000	-0.010561
0 days 00:00:09.690000	-0.008259
0 days 00:00:09.700000	0.015702
0 days 00:00:09.710000	0.045223
0 days 00:00:09.720000	0.07363
0 days 00:00:09.730000	0.09214
0 days 00:00:09.740000	0.090171
0 days 00:00:09.750000	0.075986
0 days 00:00:09.760000	0.055344000000000004
0 days 00:00:09.770000	0.039651
0 days 00:00:09.780000	0.021217
0 days 00:00:09.790000	0.0005
0 days 00:00:09.800000	-0.022591
0 days 00:00:09.810000	-0.038446
0 days 00:00:09.820000	-0.041192
0 days 00:00:09.830000	-0.029673
0 days 00:00:09.840000	-0.011609999999999999
0 days 00:00:09.850000	0.006508
0 days 00:00:09.860000	0.016367
0 days 00:00:09.870000	0.030189999999999998
0 days 00:00:09.880000	0.033552
0 days 00:00:09.890000	0.032983
0 days 00:00:09.900000	0.035179
0 days 00:00:09.910000	0.039493
0 days 00:00:09.920000	0.042821
0 days 00:00:09.930000	0.047455000000000004
0 days 00:00:09.940000	0.048989
0 days 00:00:09.950000	0.046775
0 days 00:00:09.960000	0.048951999999999996
0 days 00:00:09.970000	0.045758999999999994
0 days 00:00:09.980000	0.053285
0 days 00:00:09.990000	0.054049
0 days 00:00:10	0.055178
0 days 00:00:10.010000	0.056272
0 days 00:00:10.020000	0.059181
0 days 00:00:10.030000	0.051836
0 days 00:00:10.040000	0.041734
0 days 00:00:10.050000	0.036313
0 days 00:00:10.060000	0.028213
0 days 00:00:10.070000	0.022680000000000002
0 days 00:00:10.080000	0.017166999999999998
0 days 00:00:10.090000	0.009105
0 days 00:00:10.100000	-0.005207
0 days 00:00:10.110000	-0.027441000000000004
0 days 00:00:10.120000	-0.054398
0 days 00:00:10.130000	-0.089584
0 days 00:00:10.140000	-0.13297
0 days 00:00:10.150000	-0.22847699999999999
0 days 00:00:10.160000	-0.41550200000000004
0 days 00:00:10.170000	-0.457079
0 days 00:00:10.180000	-0.646509
0 days 00:00:10.190000	-0.936234
0 days 00:00:10.200000	-1.301008
0 days 00:00:10.210000	-1.6711200000000002
0 days 00:00:10.220000	-2.02827
0 days 00:00:10.230000	-2.3771240000000002
0 days 00:00:10.240000	-2.684149
0 days 00:00:10.250000	-2.96769
0 days 00:00:10.260000	-3.231967
0 days 00:00:10.270000	-3.501781
0 days 00:00:10.280000	-3.752526
0 days 00:00:10.290000	-3.910485
0 days 00:00:10.300000	-3.9277010000000003
0 days 00:00:10.310000	-3.8344949999999995
0 days 00:00:10.320000	-3.630033
0 days 00:00:10.330000	-3.4124410000000003
0 days 00:00:10.340000	-3.205936
0 days 00:00:10.350000	-2.8997349999999997
0 days 00:00:10.360000	-2.075438
0 days 00:00:10.370000	-1.1877879999999998
0 days 00:00:10.380000	-0.8524379999999999
0 days 00:00:10.390000	-0.614452
0 days 00:00:10.400000	-0.29226399999999997
0 days 00:00:10.410000	-0.045387000000000004
0 days 00:00:10.420000	0.19048199999999998
0 days 00:00:10.430000	0.320766
0 days 00:00:10.440000	0.340306
0 days 00:00:10.450000	0.326692
0 days 00:00:10.460000	0.343403
0 days 00:00:10.470000	0.446723
0 days 00:00:10.480000	0.590228
0 days 00:00:10.490000	0.751347
0 days 00:00:10.500000	0.933992
0 days 00:00:10.510000	1.120098
0 days 00:00:10.520000	1.317283
0 days 00:00:10.530000	1.5251629999999998
0 days 00:00:10.540000	1.749698
0 days 00:00:10.550000	1.9815209999999999
0 days 00:00:10.560000	2.18086
0 days 00:00:10.570000	2.372614
0 days 00:00:10.580000	2.514091
0 days 00:00:10.590000	2.64574
0 days 00:00:10.600000	2.767421
0 days 00:00:10.610000	2.869548
0 days 00:00:10.620000	2.930487
0 days 00:00:10.630000	2.9447099999999997
0 days 00:00:10.640000	2.9521990000000002
0 days 00:00:10.650000	2.963184
0 days 00:00:10.660000	2.950412
0 days 00:00:10.670000	2.928719
0 days 00:00:10.680000	2.9111029999999998
0 days 00:00:10.690000	2.936522
0 days 00:00:10.700000	2.971763
0 days 00:00:10.710000	2.9581060000000003
0 days 00:00:10.720000	2.915676
0 days 00:00:10.730000	2.826244
0 days 00:00:10.740000	2.700567
0 days 00:00:10.750000	2.520196
0 days 00:00:10.760000	2.279503
0 days 00:00:10.770000	2.001574
0 days 00:00:10.780000	1.7112310000000002
0 days 00:00:10.790000	1.411268
0 days 00:00:10.800000	1.1170010000000001
0 days 00:00:10.810000	0.823731
0 days 00:00:10.820000	0.512645
0 days 00:00:10.830000	0.219099
0 days 00:00:10.840000	-0.053426
0 days 00:00:10.850000	-0.305669
0 days 00:00:10.860000	-0.5446
0 days 00:00:10.870000	-1.882137
0 days 00:00:10.880000	-2.9255869999999997
0 days 00:00:10.890000	-2.541007
0 days 00:00:10.900000	-2.6128240000000003
0 days 00:00:10.910000	-2.792914
0 days 00:00:10.920000	-2.269459
0 days 00:00:10.930000	-1.898695
0 days 00:00:10.940000	-1.910422
0 days 00:00:10.950000	-1.9403099999999998
0 days 00:00:10.960000	-1.9632619999999998
0 days 00:00:10.970000	-1.612966
0 days 00:00:10.980000	-0.049116
0 days 00:00:10.990000	-0.067522
0 days 00:00:11	0.027542
0 days 00:00:11.010000	0.071563
0 days 00:00:11.020000	0.09486900000000001
0 days 00:00:11.030000	0.10178
0 days 00:00:11.040000	0.10704300000000001
0 days 00:00:11.050000	0.102248
0 days 00:00:11.060000	0.09007000000000001
0 days 00:00:11.070000	0.06575399999999999
0 days 00:00:11.080000	0.041729
0 days 00:00:11.090000	0.017386000000000002
0 days 00:00:11.100000	0.006266
0 days 00:00:11.110000	0.00337
0 days 00:00:11.120000	0.006481999999999999
0 days 00:00:11.130000	0.015080000000000001
0 days 00:00:11.140000	0.029526
0 days 00:00:11.150000	0.040348
0 days 00:00:11.160000	0.056411
0 days 00:00:11.170000	0.072175
0 days 00:00:11.180000	0.077516
0 days 00:00:11.190000	0.077624
0 days 00:00:11.200000	0.073963
0 days 00:00:11.210000	0.067437
0 days 00:00:11.220000	0.053903
0 days 00:00:11.230000	0.051317999999999996
0 days 00:00:11.240000	0.048257
0 days 00:00:11.250000	0.046901
0 days 00:00:11.260000	0.048024000000000004
0 days 00:00:11.270000	0.052405999999999994
0 days 00:00:11.280000	0.054349
0 days 00:00:11.290000	0.058664
0 days 00:00:11.300000	0.06168099999999999
0 days 00:00:11.310000	0.061530999999999995
0 days 00:00:11.320000	0.064104
0 days 00:00:11.330000	0.064332
0 days 00:00:11.340000	0.059247
0 days 00:00:11.350000	0.054745
0 days 00:00:11.360000	0.045952999999999994
0 days 00:00:11.370000	0.038574000000000004
0 days 00:00:11.380000	0.036864999999999995
0 days 00:00:11.390000	0.037728
0 days 00:00:11.400000	0.043595999999999996
0 days 00:00:11.410000	0.046112
0 days 00:00:11.420000	0.050281
0 days 00:00:11.430000	0.058188
0 days 00:00:11.440000	0.06667000000000001
0 days 00:00:11.450000	0.073877
0 days 00:00:11.460000	0.06229
0 days 00:00:11.470000	0.064855
0 days 00:00:11.480000	0.048681999999999996
0 days 00:00:11.490000	0.023804
0 days 00:00:11.500000	-0.011775
0 days 00:00:11.510000	-0.067496
0 days 00:00:11.520000	-0.161994
0 days 00:00:11.530000	-0.272865
0 days 00:00:11.540000	-0.37158800000000003
0 days 00:00:11.550000	-0.524674
0 days 00:00:11.560000	-0.7513310000000001
0 days 00:00:11.570000	-1.046136
0 days 00:00:11.580000	-1.337472
0 days 00:00:11.590000	-1.61956
0 days 00:00:11.600000	-1.8986150000000002
0 days 00:00:11.610000	-2.161259
0 days 00:00:11.620000	-2.389829
0 days 00:00:11.630000	-2.5924970000000003
0 days 00:00:11.640000	-2.755803
0 days 00:00:11.650000	-2.918356
0 days 00:00:11.660000	-3.050267
0 days 00:00:11.670000	-3.142038
0 days 00:00:11.680000	-3.16378
0 days 00:00:11.690000	-3.108219
0 days 00:00:11.700000	-2.99551
0 days 00:00:11.710000	-2.865739
0 days 00:00:11.720000	-2.7362580000000003
0 days 00:00:11.730000	-2.588604
0 days 00:00:11.740000	-2.303248
0 days 00:00:11.750000	-1.575927
0 days 00:00:11.760000	-0.8334030000000001
0 days 00:00:11.770000	-0.372608
0 days 00:00:11.780000	-0.080029
0 days 00:00:11.790000	0.186362
0 days 00:00:11.800000	0.5019710000000001
0 days 00:00:11.810000	0.817992
0 days 00:00:11.820000	1.0019040000000001
0 days 00:00:11.830000	1.064936
0 days 00:00:11.840000	1.096941
0 days 00:00:11.850000	1.108823
0 days 00:00:11.860000	1.138167
0 days 00:00:11.870000	1.181245
0 days 00:00:11.880000	1.156808
0 days 00:00:11.890000	1.241528
0 days 00:00:11.900000	1.228076
0 days 00:00:11.910000	1.235247
0 days 00:00:11.920000	1.3054629999999998
0 days 00:00:11.930000	1.4561600000000001
0 days 00:00:11.940000	1.6458
0 days 00:00:11.950000	1.8472689999999998
0 days 00:00:11.960000	2.000773
0 days 00:00:11.970000	2.1546380000000003
0 days 00:00:11.980000	2.3340259999999997
0 days 00:00:11.990000	2.508804
0 days 00:00:12	2.651596
0 days 00:00:12.010000	2.761356
0 days 00:00:12.020000	2.828936
0 days 00:00:12.030000	2.8745380000000003
0 days 00:00:12.040000	2.8784810000000003
0 days 00:00:12.050000	2.8588459999999998
0 days 00:00:12.060000	2.823411
0 days 00:00:12.070000	2.761607
0 days 00:00:12.080000	2.682642
0 days 00:00:12.090000	2.583637
0 days 00:00:12.100000	2.455278
0 days 00:00:12.110000	2.296475
0 days 00:00:12.120000	2.1362490000000003
0 days 00:00:12.130000	1.913879
0 days 00:00:12.140000	1.646756
0 days 00:00:12.150000	1.358733
0 days 00:00:12.160000	1.060801
0 days 00:00:12.170000	0.7445
0 days 00:00:12.180000	0.425262
0 days 00:00:12.190000	0.125532
0 days 00:00:12.200000	-0.15154600000000001
0 days 00:00:12.210000	-0.387734
0 days 00:00:12.220000	-0.599427
0 days 00:00:12.230000	-0.875218
0 days 00:00:12.240000	-1.960968
0 days 00:00:12.250000	-2.385643
0 days 00:00:12.260000	-2.025013
0 days 00:00:12.270000	-2.51747
0 days 00:00:12.280000	-2.8591830000000003
0 days 00:00:12.290000	-2.793016
0 days 00:00:12.300000	-2.560454
0 days 00:00:12.310000	-2.3859220000000003
0 days 00:00:12.320000	-1.997371
0 days 00:00:12.330000	0.233051
0 days 00:00:12.340000	0.12179000000000001
0 days 00:00:12.350000	0.13486199999999998
0 days 00:00:12.360000	0.107209
0 days 00:00:12.370000	0.035019
0 days 00:00:12.380000	0.011602
0 days 00:00:12.390000	0.024871
0 days 00:00:12.400000	0.040688
0 days 00:00:12.410000	0.054136000000000004
0 days 00:00:12.420000	0.050735
0 days 00:00:12.430000	0.034631
0 days 00:00:12.440000	0.018074
0 days 00:00:12.450000	0.011838
0 days 00:00:12.460000	0.015055
0 days 00:00:12.470000	0.013219
0 days 00:00:12.480000	0.014056
0 days 00:00:12.490000	0.01281
0 days 00:00:12.500000	0.021544999999999998
0 days 00:00:12.510000	0.02707
0 days 00:00:12.520000	0.037181
0 days 00:00:12.530000	0.041762
0 days 00:00:12.540000	0.034994
0 days 00:00:12.550000	0.032484
0 days 00:00:12.560000	0.025136000000000002
0 days 00:00:12.570000	0.022123
0 days 00:00:12.580000	0.01615
0 days 00:00:12.590000	0.009868
0 days 00:00:12.600000	0.006794
0 days 00:00:12.610000	-0.002636
0 days 00:00:12.620000	-0.006883
0 days 00:00:12.630000	-0.013880000000000002
0 days 00:00:12.640000	-0.017347
0 days 00:00:12.650000	-0.02055
0 days 00:00:12.660000	-0.020489
0 days 00:00:12.670000	-0.020755000000000003
0 days 00:00:12.680000	-0.020082
0 days 00:00:12.690000	-0.020674
0 days 00:00:12.700000	-0.01315
0 days 00:00:12.710000	-0.0074659999999999995
0 days 00:00:12.720000	0.002984
0 days 00:00:12.730000	0.015894
0 days 00:00:12.740000	0.025887999999999998
0 days 00:00:12.750000	0.039702
0 days 00:00:12.760000	0.046137
0 days 00:00:12.770000	0.051976999999999995
0 days 00:00:12.780000	0.05602000000000001
0 days 00:00:12.790000	0.059096
0 days 00:00:12.800000	0.057359
0 days 00:00:12.810000	0.05756699999999999
0 days 00:00:12.820000	0.056039
0 days 00:00:12.830000	0.061579999999999996
0 days 00:00:12.840000	0.056463
0 days 00:00:12.850000	0.06436499999999999
0 days 00:00:12.860000	0.067849
0 days 00:00:12.870000	0.06955800000000001
0 days 00:00:12.880000	0.058547
0 days 00:00:12.890000	0.037042
0 days 00:00:12.900000	0.0053950000000000005
0 days 00:00:12.910000	-0.013697999999999998
0 days 00:00:12.920000	-0.044095
0 days 00:00:12.930000	-0.086284
0 days 00:00:12.940000	-0.149339
0 days 00:00:12.950000	-0.21760300000000002
0 days 00:00:12.960000	-0.29531599999999997
0 days 00:00:12.970000	-0.378826
0 days 00:00:12.980000	-0.5077149999999999
0 days 00:00:12.990000	-0.7569279999999999
0 days 00:00:13	-1.026151
0 days 00:00:13.010000	-1.362262
0 days 00:00:13.020000	-1.642741
0 days 00:00:13.030000	-1.926934
0 days 00:00:13.040000	-2.195595
0 days 00:00:13.050000	-2.425704
0 days 00:00:13.060000	-2.5849159999999998
0 days 00:00:13.070000	-2.755753
0 days 00:00:13.080000	-2.909936
0 days 00:00:13.090000	-3.054681
0 days 00:00:13.100000	-3.1484509999999997
0 days 00:00:13.110000	-3.179792
0 days 00:00:13.120000	-3.1320040000000002
0 days 00:00:13.130000	-3.041561
0 days 00:00:13.140000	-2.9138319999999998
0 days 00:00:13.150000	-2.819008
0 days 00:00:13.160000	-2.742999
0 days 00:00:13.170000	-2.649336
0 days 00:00:13.180000	-2.551431
0 days 00:00:13.190000	-2.249534
0 days 00:00:13.200000	-1.6188770000000001
0 days 00:00:13.210000	-1.1133979999999999
0 days 00:00:13.220000	-0.686107
0 days 00:00:13.230000	-0.337131
0 days 00:00:13.240000	-0.016388
0 days 00:00:13.250000	0.295607
0 days 00:00:13.260000	0.601543
0 days 00:00:13.270000	0.9050239999999999
0 days 00:00:13.280000	1.128657
0 days 00:00:13.290000	1.29457
0 days 00:00:13.300000	1.4038629999999999
0 days 00:00:13.310000	1.525801
0 days 00:00:13.320000	1.6482029999999999
0 days 00:00:13.330000	1.7618650000000002
0 days 00:00:13.340000	1.800972
0 days 00:00:13.350000	1.775554
0 days 00:00:13.360000	1.746436
0 days 00:00:13.370000	1.767009
0 days 00:00:13.380000	1.8135009999999998
0 days 00:00:13.390000	1.90487
0 days 00:00:13.400000	1.9880810000000002
0 days 00:00:13.410000	2.049502
0 days 00:00:13.420000	2.070017
0 days 00:00:13.430000	2.111663
0 days 00:00:13.440000	2.193303
0 days 00:00:13.450000	2.292812
0 days 00:00:13.460000	2.403228
0 days 00:00:13.470000	2.533952
0 days 00:00:13.480000	2.599528
0 days 00:00:13.490000	2.620735
0 days 00:00:13.500000	2.617222
0 days 00:00:13.510000	2.594729
0 days 00:00:13.520000	2.554478
0 days 00:00:13.530000	2.488274
0 days 00:00:13.540000	2.376847
0 days 00:00:13.550000	2.241341
0 days 00:00:13.560000	2.0909259999999996
0 days 00:00:13.570000	1.925525
0 days 00:00:13.580000	1.756635
0 days 00:00:13.590000	1.57514
0 days 00:00:13.600000	1.372093
0 days 00:00:13.610000	1.149071
0 days 00:00:13.620000	0.9241729999999999
0 days 00:00:13.630000	0.7031609999999999
0 days 00:00:13.640000	0.46547200000000005
0 days 00:00:13.650000	0.020894
0 days 00:00:13.660000	-0.600648
0 days 00:00:13.670000	-1.368649
0 days 00:00:13.680000	-2.066039
0 days 00:00:13.690000	-3.195791
0 days 00:00:13.700000	-2.8335220000000003
0 days 00:00:13.710000	-2.720488
0 days 00:00:13.720000	-2.985573
0 days 00:00:13.730000	-1.482022
0 days 00:00:13.740000	0.956376
0 days 00:00:13.750000	0.173675
0 days 00:00:13.760000	0.366775
0 days 00:00:13.770000	0.23281100000000002
0 days 00:00:13.780000	0.11771500000000001
0 days 00:00:13.790000	0.06955599999999999
0 days 00:00:13.800000	0.082113
0 days 00:00:13.810000	0.088168
0 days 00:00:13.820000	0.09011799999999999
0 days 00:00:13.830000	0.083493
0 days 00:00:13.840000	0.057404
0 days 00:00:13.850000	0.020281
0 days 00:00:13.860000	-0.010639000000000001
0 days 00:00:13.870000	-0.030886
0 days 00:00:13.880000	-0.028763
0 days 00:00:13.890000	-0.025034999999999998
0 days 00:00:13.900000	-0.019162000000000002
0 days 00:00:13.910000	-0.0075049999999999995
0 days 00:00:13.920000	0.004208
0 days 00:00:13.930000	0.024252000000000003
0 days 00:00:13.940000	0.039126
0 days 00:00:13.950000	0.051534
0 days 00:00:13.960000	0.067723
0 days 00:00:13.970000	0.07231900000000001
0 days 00:00:13.980000	0.072364
0 days 00:00:13.990000	0.066972
0 days 00:00:14	0.057964999999999996
0 days 00:00:14.010000	0.048589
0 days 00:00:14.020000	0.042808
0 days 00:00:14.030000	0.04356
0 days 00:00:14.040000	0.048833999999999995
0 days 00:00:14.050000	0.05365399999999999
0 days 00:00:14.060000	0.057551
0 days 00:00:14.070000	0.05534
0 days 00:00:14.080000	0.052273
0 days 00:00:14.090000	0.052092999999999993
0 days 00:00:14.100000	0.050637
0 days 00:00:14.110000	0.049676
0 days 00:00:14.120000	0.050457999999999996
0 days 00:00:14.130000	0.052976
0 days 00:00:14.140000	0.058055999999999996
0 days 00:00:14.150000	0.060187
0 days 00:00:14.160000	0.066639
0 days 00:00:14.170000	0.069648
0 days 00:00:14.180000	0.07786
0 days 00:00:14.190000	0.075318
0 days 00:00:14.200000	0.080105
0 days 00:00:14.210000	0.081843
0 days 00:00:14.220000	0.083152
0 days 00:00:14.230000	0.077591
0 days 00:00:14.240000	0.075869
0 days 00:00:14.250000	0.070716
0 days 00:00:14.260000	0.067563
0 days 00:00:14.270000	0.059317999999999996
0 days 00:00:14.280000	0.055411
0 days 00:00:14.290000	0.03848
0 days 00:00:14.300000	0.013772999999999999
0 days 00:00:14.310000	-0.011849
0 days 00:00:14.320000	-0.067272
0 days 00:00:14.330000	-0.122477
0 days 00:00:14.340000	-0.150333
0 days 00:00:14.350000	-0.197496
0 days 00:00:14.360000	-0.254353
0 days 00:00:14.370000	-0.32392
0 days 00:00:14.380000	-0.44727700000000004
0 days 00:00:14.390000	-0.708026
0 days 00:00:14.400000	-0.9755870000000001
0 days 00:00:14.410000	-1.266586
0 days 00:00:14.420000	-1.502618
0 days 00:00:14.430000	-1.7188299999999999
0 days 00:00:14.440000	-1.913774
0 days 00:00:14.450000	-2.064387
0 days 00:00:14.460000	-2.191836
0 days 00:00:14.470000	-2.305964
0 days 00:00:14.480000	-2.409423
0 days 00:00:14.490000	-2.490789
0 days 00:00:14.500000	-2.553866
0 days 00:00:14.510000	-2.579751
0 days 00:00:14.520000	-2.5709459999999997
0 days 00:00:14.530000	-2.536474
0 days 00:00:14.540000	-2.480148
0 days 00:00:14.550000	-2.392938
0 days 00:00:14.560000	-2.2931369999999998
0 days 00:00:14.570000	-2.204853
0 days 00:00:14.580000	-2.122193
0 days 00:00:14.590000	-2.0636419999999998
0 days 00:00:14.600000	-2.0369099999999998
0 days 00:00:14.610000	-1.9906580000000003
0 days 00:00:14.620000	-1.700152
0 days 00:00:14.630000	-1.2233459999999998
0 days 00:00:14.640000	-0.748534
0 days 00:00:14.650000	-0.337485
0 days 00:00:14.660000	-0.046370999999999996
0 days 00:00:14.670000	0.19634000000000001
0 days 00:00:14.680000	0.44466300000000003
0 days 00:00:14.690000	0.737122
0 days 00:00:14.700000	0.98087
0 days 00:00:14.710000	1.139925
0 days 00:00:14.720000	1.179909
0 days 00:00:14.730000	1.182856
0 days 00:00:14.740000	1.162208
0 days 00:00:14.750000	1.120824
0 days 00:00:14.760000	1.0834780000000002
0 days 00:00:14.770000	1.063721
0 days 00:00:14.780000	1.032206
0 days 00:00:14.790000	1.0353
0 days 00:00:14.800000	1.074899
0 days 00:00:14.810000	1.148482
0 days 00:00:14.820000	1.225068
0 days 00:00:14.830000	1.2844309999999999
0 days 00:00:14.840000	1.408138
0 days 00:00:14.850000	1.605982
0 days 00:00:14.860000	1.78466
0 days 00:00:14.870000	1.9378520000000001
0 days 00:00:14.880000	2.0583869999999997
0 days 00:00:14.890000	2.143055
0 days 00:00:14.900000	2.2208080000000003
0 days 00:00:14.910000	2.301935
0 days 00:00:14.920000	2.362909
0 days 00:00:14.930000	2.3944419999999997
0 days 00:00:14.940000	2.402829
0 days 00:00:14.950000	2.393536
0 days 00:00:14.960000	2.385748
0 days 00:00:14.970000	2.378988
0 days 00:00:14.980000	2.3401080000000003
0 days 00:00:14.990000	2.2726669999999998
0 days 00:00:15	2.179176
0 days 00:00:15.010000	2.075914
0 days 00:00:15.020000	1.963385
0 days 00:00:15.030000	1.825161
0 days 00:00:15.040000	1.64018
0 days 00:00:15.050000	1.409302
0 days 00:00:15.060000	1.15931
0 days 00:00:15.070000	0.909294
0 days 00:00:15.080000	0.671465
0 days 00:00:15.090000	0.457319
0 days 00:00:15.100000	0.232319
0 days 00:00:15.110000	-0.011711
0 days 00:00:15.120000	-0.271413
0 days 00:00:15.130000	-0.526417
0 days 00:00:15.140000	-1.0373459999999999
0 days 00:00:15.150000	-2.4317349999999998
0 days 00:00:15.160000	-2.549402
0 days 00:00:15.170000	-2.663525
0 days 00:00:15.180000	-3.159448
0 days 00:00:15.190000	-3.2205630000000003
0 days 00:00:15.200000	-2.631375
0 days 00:00:15.210000	-0.956334
0 days 00:00:15.220000	0.737136
0 days 00:00:15.230000	0.323006
0 days 00:00:15.240000	0.376465
0 days 00:00:15.250000	0.277906
0 days 00:00:15.260000	0.156568
0 days 00:00:15.270000	0.100989
0 days 00:00:15.280000	0.094998
0 days 00:00:15.290000	0.098472
0 days 00:00:15.300000	0.093862
0 days 00:00:15.310000	0.056285
0 days 00:00:15.320000	0.000724
0 days 00:00:15.330000	-0.049053
0 days 00:00:15.340000	-0.074541
0 days 00:00:15.350000	-0.085675
0 days 00:00:15.360000	-0.085439
0 days 00:00:15.370000	-0.084492
0 days 00:00:15.380000	-0.071609
0 days 00:00:15.390000	-0.052998
0 days 00:00:15.400000	-0.026998
0 days 00:00:15.410000	0.00047300000000000006
0 days 00:00:15.420000	0.017447
0 days 00:00:15.430000	0.029077999999999996
0 days 00:00:15.440000	0.036449
0 days 00:00:15.450000	0.034269
0 days 00:00:15.460000	0.039073000000000004
0 days 00:00:15.470000	0.033447000000000005
0 days 00:00:15.480000	0.034009
0 days 00:00:15.490000	0.023445
0 days 00:00:15.500000	0.009709
0 days 00:00:15.510000	-0.001371
0 days 00:00:15.520000	-0.009438
0 days 00:00:15.530000	-0.008569
0 days 00:00:15.540000	-0.005509
0 days 00:00:15.550000	-0.011885
0 days 00:00:15.560000	-0.001407
0 days 00:00:15.570000	0.003978
0 days 00:00:15.580000	0.010908
0 days 00:00:15.590000	0.021067
0 days 00:00:15.600000	0.025184
0 days 00:00:15.610000	0.031029
0 days 00:00:15.620000	0.032685000000000006
0 days 00:00:15.630000	0.032456
0 days 00:00:15.640000	0.031542
0 days 00:00:15.650000	0.026206999999999998
0 days 00:00:15.660000	0.027393
0 days 00:00:15.670000	0.025588999999999997
0 days 00:00:15.680000	0.028679000000000003
0 days 00:00:15.690000	0.029702999999999997
0 days 00:00:15.700000	0.039416
0 days 00:00:15.710000	0.040143
0 days 00:00:15.720000	0.037086
0 days 00:00:15.730000	0.026335
0 days 00:00:15.740000	0.00168
0 days 00:00:15.750000	-0.046217
0 days 00:00:15.760000	-0.074548
0 days 00:00:15.770000	-0.130683
0 days 00:00:15.780000	-0.197848
0 days 00:00:15.790000	-0.329888
0 days 00:00:15.800000	-0.5401060000000001
0 days 00:00:15.810000	-0.7409220000000001
0 days 00:00:15.820000	-1.050841
0 days 00:00:15.830000	-1.298219
0 days 00:00:15.840000	-1.5519020000000001
0 days 00:00:15.850000	-1.795062
0 days 00:00:15.860000	-2.052325
0 days 00:00:15.870000	-2.297997
0 days 00:00:15.880000	-2.524994
0 days 00:00:15.890000	-2.7123209999999998
0 days 00:00:15.900000	-2.869536
0 days 00:00:15.910000	-2.998647
0 days 00:00:15.920000	-3.088961
0 days 00:00:15.930000	-3.144421
0 days 00:00:15.940000	-3.156075
0 days 00:00:15.950000	-3.124079
0 days 00:00:15.960000	-3.041892
0 days 00:00:15.970000	-2.938025
0 days 00:00:15.980000	-2.847317
0 days 00:00:15.990000	-2.791557
0 days 00:00:16	-2.758391
0 days 00:00:16.010000	-2.7559869999999997
0 days 00:00:16.020000	-2.70748
0 days 00:00:16.030000	-2.596964
0 days 00:00:16.040000	-2.143208
0 days 00:00:16.050000	-1.639909
0 days 00:00:16.060000	-1.4702110000000002
0 days 00:00:16.070000	-1.370599
0 days 00:00:16.080000	-1.149026
0 days 00:00:16.090000	-0.803683
0 days 00:00:16.100000	-0.44152399999999997
0 days 00:00:16.110000	-0.079472
0 days 00:00:16.120000	0.191778
0 days 00:00:16.130000	0.445621
0 days 00:00:16.140000	0.739973
