# Supplementary material for: A topological data analysis-based method for gait signals with an application to the study of multiple sclerosis
Source: PLoS One. 2022 May 13;17(5):e0268475. doi: 10.1371/journal.pone.0268475 (PMC9106173; doi:10.1371/journal.pone.0268475)
Supplement: S1 Data — (ZIP) [file pone.0268475.s005.zip › PlosOneData/Pathological_subjects/MS_239]

	Gyr_Y
0 days 00:00:15.040000	0.259465
0 days 00:00:15.050000	-1.239251
0 days 00:00:15.060000	-4.033494
0 days 00:00:15.070000	-4.327699
0 days 00:00:15.080000	-3.397926
0 days 00:00:15.090000	-5.38356
0 days 00:00:15.100000	-5.490606
0 days 00:00:15.110000	-2.714254
0 days 00:00:15.120000	-1.555017
0 days 00:00:15.130000	-1.108832
0 days 00:00:15.140000	-0.9179219999999999
0 days 00:00:15.150000	-0.827844
0 days 00:00:15.160000	-0.660871
0 days 00:00:15.170000	-0.47025
0 days 00:00:15.180000	-0.293404
0 days 00:00:15.190000	-0.174629
0 days 00:00:15.200000	-0.13020299999999999
0 days 00:00:15.210000	-0.134213
0 days 00:00:15.220000	-0.11818499999999998
0 days 00:00:15.230000	-0.130241
0 days 00:00:15.240000	-0.149784
0 days 00:00:15.250000	-0.173577
0 days 00:00:15.260000	-0.20757199999999998
0 days 00:00:15.270000	-0.24786999999999998
0 days 00:00:15.280000	-0.26800799999999997
0 days 00:00:15.290000	-0.247481
0 days 00:00:15.300000	-0.211067
0 days 00:00:15.310000	-0.15815
0 days 00:00:15.320000	-0.12171199999999999
0 days 00:00:15.330000	-0.089818
0 days 00:00:15.340000	-0.08444600000000001
0 days 00:00:15.350000	-0.08556699999999999
0 days 00:00:15.360000	-0.09185800000000001
0 days 00:00:15.370000	-0.100457
0 days 00:00:15.380000	-0.109097
0 days 00:00:15.390000	-0.12828599999999998
0 days 00:00:15.400000	-0.141565
0 days 00:00:15.410000	-0.161692
0 days 00:00:15.420000	-0.253573
0 days 00:00:15.430000	-0.13005999999999998
0 days 00:00:15.440000	-0.17288299999999998
0 days 00:00:15.450000	-0.221354
0 days 00:00:15.460000	-0.24476900000000001
0 days 00:00:15.470000	-0.276914
0 days 00:00:15.480000	-0.302967
0 days 00:00:15.490000	-0.33216799999999996
0 days 00:00:15.500000	-0.377313
0 days 00:00:15.510000	-0.435704
0 days 00:00:15.520000	-0.5036390000000001
0 days 00:00:15.530000	-0.555305
0 days 00:00:15.540000	-0.6106090000000001
0 days 00:00:15.550000	-0.7187439999999999
0 days 00:00:15.560000	-0.832202
0 days 00:00:15.570000	-0.965733
0 days 00:00:15.580000	-1.1448180000000001
0 days 00:00:15.590000	-1.331315
0 days 00:00:15.600000	-1.5728469999999999
0 days 00:00:15.610000	-1.9097529999999998
0 days 00:00:15.620000	-2.343323
0 days 00:00:15.630000	-2.834391
0 days 00:00:15.640000	-3.301286
0 days 00:00:15.650000	-3.7144769999999996
0 days 00:00:15.660000	-4.177176
0 days 00:00:15.670000	-4.699394
0 days 00:00:15.680000	-5.366236
0 days 00:00:15.690000	-6.107549
0 days 00:00:15.700000	-6.945968
0 days 00:00:15.710000	-7.677110000000001
0 days 00:00:15.720000	-8.017743
0 days 00:00:15.730000	-8.055201
0 days 00:00:15.740000	-7.6461809999999995
0 days 00:00:15.750000	-6.950075
0 days 00:00:15.760000	-6.290508999999999
0 days 00:00:15.770000	-5.333267
0 days 00:00:15.780000	-2.736639
0 days 00:00:15.790000	0.751444
0 days 00:00:15.800000	1.4311120000000002
0 days 00:00:15.810000	1.51863
0 days 00:00:15.820000	2.030577
0 days 00:00:15.830000	3.005138
0 days 00:00:15.840000	4.007796
0 days 00:00:15.850000	4.917447
0 days 00:00:15.860000	5.76462
0 days 00:00:15.870000	6.5188180000000004
0 days 00:00:15.880000	7.076006
0 days 00:00:15.890000	7.321548
0 days 00:00:15.900000	7.216761
0 days 00:00:15.910000	6.326712000000001
0 days 00:00:15.920000	5.307112999999999
0 days 00:00:15.930000	4.931322
0 days 00:00:15.940000	4.917932
0 days 00:00:15.950000	4.742368
0 days 00:00:15.960000	4.3776
0 days 00:00:15.970000	4.0659529999999995
0 days 00:00:15.980000	3.871548
0 days 00:00:15.990000	3.7418370000000003
0 days 00:00:16	3.620222
0 days 00:00:16.010000	3.540021
0 days 00:00:16.020000	3.5379989999999997
0 days 00:00:16.030000	3.5345199999999997
0 days 00:00:16.040000	3.5394669999999997
0 days 00:00:16.050000	3.541064
0 days 00:00:16.060000	3.5361239999999996
0 days 00:00:16.070000	3.555615
0 days 00:00:16.080000	3.573919
0 days 00:00:16.090000	3.567214
0 days 00:00:16.100000	3.485245
0 days 00:00:16.110000	3.332929
0 days 00:00:16.120000	3.0487040000000003
0 days 00:00:16.130000	2.513293
0 days 00:00:16.140000	1.7434889999999998
0 days 00:00:16.150000	0.910708
0 days 00:00:16.160000	0.059648
0 days 00:00:16.170000	-0.799347
0 days 00:00:16.180000	-1.767577
0 days 00:00:16.190000	-3.6612769999999997
0 days 00:00:16.200000	-2.977589
0 days 00:00:16.210000	-3.982929
0 days 00:00:16.220000	-5.044372
0 days 00:00:16.230000	-4.791062999999999
0 days 00:00:16.240000	-4.192814
0 days 00:00:16.250000	-3.106414
0 days 00:00:16.260000	-1.8277290000000002
0 days 00:00:16.270000	-1.454402
0 days 00:00:16.280000	-0.80496
0 days 00:00:16.290000	-0.8668170000000001
0 days 00:00:16.300000	-0.730477
0 days 00:00:16.310000	-0.48922200000000005
0 days 00:00:16.320000	-0.301719
0 days 00:00:16.330000	-0.184078
0 days 00:00:16.340000	-0.119045
0 days 00:00:16.350000	-0.09352200000000001
0 days 00:00:16.360000	-0.073255
0 days 00:00:16.370000	-0.081113
0 days 00:00:16.380000	-0.094904
0 days 00:00:16.390000	-0.121708
0 days 00:00:16.400000	-0.164454
0 days 00:00:16.410000	-0.19964200000000001
0 days 00:00:16.420000	-0.22581500000000002
0 days 00:00:16.430000	-0.22614800000000002
0 days 00:00:16.440000	-0.21488600000000002
0 days 00:00:16.450000	-0.202602
0 days 00:00:16.460000	-0.187703
0 days 00:00:16.470000	-0.16655999999999999
0 days 00:00:16.480000	-0.149437
0 days 00:00:16.490000	-0.123047
0 days 00:00:16.500000	-0.11031800000000001
0 days 00:00:16.510000	-0.089324
0 days 00:00:16.520000	-0.07875900000000001
0 days 00:00:16.530000	-0.073546
0 days 00:00:16.540000	-0.082567
0 days 00:00:16.550000	-0.09944299999999999
0 days 00:00:16.560000	-0.173592
0 days 00:00:16.570000	-0.013151
0 days 00:00:16.580000	0.051502
0 days 00:00:16.590000	0.017526
0 days 00:00:16.600000	0.010471
0 days 00:00:16.610000	0.027866000000000002
0 days 00:00:16.620000	0.020062
0 days 00:00:16.630000	0.01728
0 days 00:00:16.640000	-0.016298
0 days 00:00:16.650000	-0.058445000000000004
0 days 00:00:16.660000	-0.082522
0 days 00:00:16.670000	-0.11722
0 days 00:00:16.680000	-0.185079
0 days 00:00:16.690000	-0.245883
0 days 00:00:16.700000	-0.3509
0 days 00:00:16.710000	-0.48030200000000006
0 days 00:00:16.720000	-0.637283
0 days 00:00:16.730000	-0.8295600000000001
0 days 00:00:16.740000	-1.004812
0 days 00:00:16.750000	-1.212759
0 days 00:00:16.760000	-1.492933
0 days 00:00:16.770000	-1.824498
0 days 00:00:16.780000	-2.221006
0 days 00:00:16.790000	-2.690795
0 days 00:00:16.800000	-3.216071
0 days 00:00:16.810000	-3.824926
0 days 00:00:16.820000	-4.482953
0 days 00:00:16.830000	-5.202873
0 days 00:00:16.840000	-6.06735
0 days 00:00:16.850000	-7.024750999999999
0 days 00:00:16.860000	-7.89875
0 days 00:00:16.870000	-8.434787
0 days 00:00:16.880000	-8.29589
0 days 00:00:16.890000	-7.691955
0 days 00:00:16.900000	-6.703913000000001
0 days 00:00:16.910000	-5.9668779999999995
0 days 00:00:16.920000	-4.90316
0 days 00:00:16.930000	-2.067754
0 days 00:00:16.940000	0.9291780000000001
0 days 00:00:16.950000	1.513188
0 days 00:00:16.960000	1.3123
0 days 00:00:16.970000	1.666612
0 days 00:00:16.980000	2.531818
0 days 00:00:16.990000	3.394767
0 days 00:00:17	4.138756
0 days 00:00:17.010000	4.804954
0 days 00:00:17.020000	5.377679
0 days 00:00:17.030000	5.800299
0 days 00:00:17.040000	6.000424
0 days 00:00:17.050000	5.888994
0 days 00:00:17.060000	5.27002
0 days 00:00:17.070000	4.554598
0 days 00:00:17.080000	4.240034
0 days 00:00:17.090000	4.160201
0 days 00:00:17.100000	4.14912
0 days 00:00:17.110000	4.081013
0 days 00:00:17.120000	3.8968059999999998
0 days 00:00:17.130000	3.628371
0 days 00:00:17.140000	3.387374
0 days 00:00:17.150000	3.139462
0 days 00:00:17.160000	3.013093
0 days 00:00:17.170000	2.9136740000000003
0 days 00:00:17.180000	2.78971
0 days 00:00:17.190000	2.674496
0 days 00:00:17.200000	2.584613
0 days 00:00:17.210000	2.5826540000000002
0 days 00:00:17.220000	2.65013
0 days 00:00:17.230000	2.75007
0 days 00:00:17.240000	2.8173220000000003
0 days 00:00:17.250000	2.8238689999999997
0 days 00:00:17.260000	2.772077
0 days 00:00:17.270000	2.6505509999999997
0 days 00:00:17.280000	2.39623
0 days 00:00:17.290000	1.938781
0 days 00:00:17.300000	1.165303
0 days 00:00:17.310000	-0.21229299999999998
0 days 00:00:17.320000	-1.913671
0 days 00:00:17.330000	-3.962671
0 days 00:00:17.340000	-4.62965
0 days 00:00:17.350000	-4.076471
0 days 00:00:17.360000	-5.894956
0 days 00:00:17.370000	-5.956242
0 days 00:00:17.380000	-1.638691
0 days 00:00:17.390000	0.292167
0 days 00:00:17.400000	-0.377483
0 days 00:00:17.410000	-0.302167
0 days 00:00:17.420000	-0.44638100000000003
0 days 00:00:17.430000	-0.30325100000000005
0 days 00:00:17.440000	-0.20214100000000002
0 days 00:00:17.450000	-0.014028
0 days 00:00:17.460000	0.093489
0 days 00:00:17.470000	0.128272
0 days 00:00:17.480000	0.153471
0 days 00:00:17.490000	0.139557
0 days 00:00:17.500000	0.131972
0 days 00:00:17.510000	0.118177
0 days 00:00:17.520000	0.08540700000000001
0 days 00:00:17.530000	0.040231
0 days 00:00:17.540000	-0.01403
0 days 00:00:17.550000	-0.054875
0 days 00:00:17.560000	-0.07327
0 days 00:00:17.570000	-0.068713
0 days 00:00:17.580000	-0.059369000000000005
0 days 00:00:17.590000	-0.043858999999999995
0 days 00:00:17.600000	-0.024539
0 days 00:00:17.610000	-0.026066000000000002
0 days 00:00:17.620000	-0.01103
0 days 00:00:17.630000	0.003597
0 days 00:00:17.640000	0.008618
0 days 00:00:17.650000	0.012225
0 days 00:00:17.660000	0.014228
0 days 00:00:17.670000	0.017331
0 days 00:00:17.680000	0.012706
0 days 00:00:17.690000	0.017594
0 days 00:00:17.700000	0.0182
0 days 00:00:17.710000	0.027009
0 days 00:00:17.720000	0.036807
0 days 00:00:17.730000	0.04552
0 days 00:00:17.740000	0.044754
0 days 00:00:17.750000	0.039104
0 days 00:00:17.760000	0.031010000000000003
0 days 00:00:17.770000	0.013607
0 days 00:00:17.780000	0.002154
0 days 00:00:17.790000	-0.002546
0 days 00:00:17.800000	-0.015925
0 days 00:00:17.810000	-0.025311
0 days 00:00:17.820000	-0.030327
0 days 00:00:17.830000	-0.040519
0 days 00:00:17.840000	-0.044241
0 days 00:00:17.850000	-0.045877999999999995
0 days 00:00:17.860000	-0.043462
0 days 00:00:17.870000	-0.034437
0 days 00:00:17.880000	-0.025241
0 days 00:00:17.890000	-0.029932999999999998
0 days 00:00:17.900000	-0.042702
0 days 00:00:17.910000	-0.058058000000000005
0 days 00:00:17.920000	-0.082624
0 days 00:00:17.930000	-0.1261
0 days 00:00:17.940000	-0.18026
0 days 00:00:17.950000	-0.255648
0 days 00:00:17.960000	-0.36086599999999996
0 days 00:00:17.970000	-0.49662
0 days 00:00:17.980000	-0.682303
0 days 00:00:17.990000	-0.899913
0 days 00:00:18	-1.114066
0 days 00:00:18.010000	-1.37594
0 days 00:00:18.020000	-1.6633069999999999
0 days 00:00:18.030000	-1.989484
0 days 00:00:18.040000	-2.361381
0 days 00:00:18.050000	-2.7743599999999997
0 days 00:00:18.060000	-3.204237
0 days 00:00:18.070000	-3.691815
0 days 00:00:18.080000	-4.220086
0 days 00:00:18.090000	-4.703483
0 days 00:00:18.100000	-5.0946620000000005
0 days 00:00:18.110000	-5.317778
0 days 00:00:18.120000	-5.306622
0 days 00:00:18.130000	-4.94008
0 days 00:00:18.140000	-4.321162
0 days 00:00:18.150000	-3.539317
0 days 00:00:18.160000	-3.0967439999999997
