# Supplementary material for: A topological data analysis-based method for gait signals with an application to the study of multiple sclerosis
Source: PLoS One. 2022 May 13;17(5):e0268475. doi: 10.1371/journal.pone.0268475 (PMC9106173; doi:10.1371/journal.pone.0268475)
Supplement: S1 Data — (ZIP) [file pone.0268475.s005.zip › PlosOneData/Pathological_subjects/MS_62]

	Gyr_Y
0 days 00:00:06.560000	0.011923
0 days 00:00:06.570000	0.000697
0 days 00:00:06.580000	-0.004452
0 days 00:00:06.590000	-0.015768
0 days 00:00:06.600000	-0.024474
0 days 00:00:06.610000	-0.027703
0 days 00:00:06.620000	-0.031978
0 days 00:00:06.630000	-0.038186000000000005
0 days 00:00:06.640000	-0.051962
0 days 00:00:06.650000	-0.049385000000000005
0 days 00:00:06.660000	-0.051694000000000004
0 days 00:00:06.670000	-0.081109
0 days 00:00:06.680000	-0.100382
0 days 00:00:06.690000	-0.11568900000000001
0 days 00:00:06.700000	-0.163339
0 days 00:00:06.710000	-0.21056100000000003
0 days 00:00:06.720000	-0.240353
0 days 00:00:06.730000	-0.300585
0 days 00:00:06.740000	-0.48812700000000003
0 days 00:00:06.750000	-0.859461
0 days 00:00:06.760000	-1.010324
0 days 00:00:06.770000	-0.989526
0 days 00:00:06.780000	-1.026623
0 days 00:00:06.790000	-1.0708469999999999
0 days 00:00:06.800000	-1.111583
0 days 00:00:06.810000	-1.139532
0 days 00:00:06.820000	-1.127576
0 days 00:00:06.830000	-0.845359
0 days 00:00:06.840000	-0.719491
0 days 00:00:06.850000	-0.622527
0 days 00:00:06.860000	-0.582151
0 days 00:00:06.870000	-0.586332
0 days 00:00:06.880000	-0.616396
0 days 00:00:06.890000	-0.783137
0 days 00:00:06.900000	-1.192612
0 days 00:00:06.910000	-0.164128
0 days 00:00:06.920000	0.587192
0 days 00:00:06.930000	0.6932050000000001
0 days 00:00:06.940000	0.8754069999999999
0 days 00:00:06.950000	0.994692
0 days 00:00:06.960000	0.9325680000000001
0 days 00:00:06.970000	0.5708300000000001
0 days 00:00:06.980000	0.102494
0 days 00:00:06.990000	-0.134758
0 days 00:00:07	-0.040879
0 days 00:00:07.010000	0.13375
0 days 00:00:07.020000	0.22084
0 days 00:00:07.030000	0.168844
0 days 00:00:07.040000	0.050908
0 days 00:00:07.050000	-0.00059
0 days 00:00:07.060000	0.011612
0 days 00:00:07.070000	0.036246
0 days 00:00:07.080000	0.031830000000000004
0 days 00:00:07.090000	0.018417
0 days 00:00:07.100000	0.015438999999999998
0 days 00:00:07.110000	0.041906
0 days 00:00:07.120000	0.07667
0 days 00:00:07.130000	0.081725
0 days 00:00:07.140000	0.047845
0 days 00:00:07.150000	0.002815
0 days 00:00:07.160000	-0.031239
0 days 00:00:07.170000	-0.043167000000000004
0 days 00:00:07.180000	-0.043867
0 days 00:00:07.190000	-0.032721
0 days 00:00:07.200000	-0.002975
0 days 00:00:07.210000	0.038017
0 days 00:00:07.220000	0.032901
0 days 00:00:07.230000	0.047947000000000004
0 days 00:00:07.240000	0.097883
0 days 00:00:07.250000	0.11720599999999999
0 days 00:00:07.260000	0.129653
0 days 00:00:07.270000	0.119992
0 days 00:00:07.280000	0.10489200000000001
0 days 00:00:07.290000	0.07526000000000001
0 days 00:00:07.300000	0.05639500000000001
0 days 00:00:07.310000	0.078175
0 days 00:00:07.320000	0.032179
0 days 00:00:07.330000	-0.10376600000000001
0 days 00:00:07.340000	-0.197997
0 days 00:00:07.350000	-0.239242
0 days 00:00:07.360000	-0.239441
0 days 00:00:07.370000	-0.21261300000000002
0 days 00:00:07.380000	-0.168237
0 days 00:00:07.390000	-0.11416400000000002
0 days 00:00:07.400000	-0.047379000000000004
0 days 00:00:07.410000	0.0057810000000000005
0 days 00:00:07.420000	0.05313
0 days 00:00:07.430000	0.129384
0 days 00:00:07.440000	0.205443
0 days 00:00:07.450000	0.264937
0 days 00:00:07.460000	0.277122
0 days 00:00:07.470000	0.23281300000000002
0 days 00:00:07.480000	0.178169
0 days 00:00:07.490000	0.16485999999999998
0 days 00:00:07.500000	0.160268
0 days 00:00:07.510000	0.125841
0 days 00:00:07.520000	0.075335
0 days 00:00:07.530000	0.027913
0 days 00:00:07.540000	0.014665000000000001
0 days 00:00:07.550000	0.017318
0 days 00:00:07.560000	0.017911
0 days 00:00:07.570000	-0.005475
0 days 00:00:07.580000	-0.04558
0 days 00:00:07.590000	-0.06097999999999999
0 days 00:00:07.600000	-0.057981
0 days 00:00:07.610000	-0.050903
0 days 00:00:07.620000	-0.024494
0 days 00:00:07.630000	-0.015447
0 days 00:00:07.640000	-0.038717
0 days 00:00:07.650000	-0.041466
0 days 00:00:07.660000	-0.042983999999999994
0 days 00:00:07.670000	-0.08317000000000001
0 days 00:00:07.680000	-0.16151
0 days 00:00:07.690000	-0.25588
0 days 00:00:07.700000	-0.374593
0 days 00:00:07.710000	-0.533333
0 days 00:00:07.720000	-0.727543
0 days 00:00:07.730000	-0.673083
0 days 00:00:07.740000	-0.45192
0 days 00:00:07.750000	-0.2454
0 days 00:00:07.760000	-0.053087999999999996
0 days 00:00:07.770000	0.083601
0 days 00:00:07.780000	0.357542
0 days 00:00:07.790000	-0.096385
0 days 00:00:07.800000	-0.550979
0 days 00:00:07.810000	-0.9048809999999999
0 days 00:00:07.820000	-1.050159
0 days 00:00:07.830000	-1.076131
0 days 00:00:07.840000	-1.180803
0 days 00:00:07.850000	-1.455496
0 days 00:00:07.860000	-1.846652
0 days 00:00:07.870000	-1.989609
0 days 00:00:07.880000	-1.8698150000000002
0 days 00:00:07.890000	2.27458
0 days 00:00:07.900000	3.226115
0 days 00:00:07.910000	3.195343
0 days 00:00:07.920000	2.541905
0 days 00:00:07.930000	0.55381
0 days 00:00:07.940000	-0.451346
0 days 00:00:07.950000	-0.332482
0 days 00:00:07.960000	-0.063815
0 days 00:00:07.970000	0.22357399999999997
0 days 00:00:07.980000	0.362354
0 days 00:00:07.990000	0.323575
0 days 00:00:08	0.188817
0 days 00:00:08.010000	0.09628400000000001
0 days 00:00:08.020000	0.079016
0 days 00:00:08.030000	0.08317000000000001
0 days 00:00:08.040000	0.11800999999999999
0 days 00:00:08.050000	0.12600799999999998
0 days 00:00:08.060000	0.10981300000000001
0 days 00:00:08.070000	0.092318
0 days 00:00:08.080000	0.081873
0 days 00:00:08.090000	0.068287
0 days 00:00:08.100000	0.042695
0 days 00:00:08.110000	0.017243
0 days 00:00:08.120000	0.0036079999999999997
0 days 00:00:08.130000	-0.008642
0 days 00:00:08.140000	-0.025082
0 days 00:00:08.150000	-0.032537
0 days 00:00:08.160000	-0.034618
0 days 00:00:08.170000	-0.035788
0 days 00:00:08.180000	-0.026122000000000003
0 days 00:00:08.190000	-0.008661
0 days 00:00:08.200000	0.011446
0 days 00:00:08.210000	0.012186
0 days 00:00:08.220000	0.006143
0 days 00:00:08.230000	-0.009114
0 days 00:00:08.240000	-0.034645
0 days 00:00:08.250000	-0.038393000000000004
0 days 00:00:08.260000	-0.020628
0 days 00:00:08.270000	0.001193
0 days 00:00:08.280000	0.020367
0 days 00:00:08.290000	0.027748000000000002
0 days 00:00:08.300000	0.021181000000000002
0 days 00:00:08.310000	-0.003432
0 days 00:00:08.320000	-0.06039
0 days 00:00:08.330000	-0.13314
0 days 00:00:08.340000	-0.200845
0 days 00:00:08.350000	-0.10655799999999999
0 days 00:00:08.360000	0.10283099999999999
0 days 00:00:08.370000	0.22075
0 days 00:00:08.380000	0.26829899999999995
0 days 00:00:08.390000	0.22788200000000003
0 days 00:00:08.400000	0.137496
0 days 00:00:08.410000	0.057959000000000004
0 days 00:00:08.420000	0.023009
0 days 00:00:08.430000	0.012823
0 days 00:00:08.440000	-0.015585
0 days 00:00:08.450000	-0.024836
0 days 00:00:08.460000	0.046517
0 days 00:00:08.470000	0.104752
0 days 00:00:08.480000	0.09237000000000001
0 days 00:00:08.490000	-0.014369999999999999
0 days 00:00:08.500000	-0.15249300000000002
0 days 00:00:08.510000	-0.046258
0 days 00:00:08.520000	0.125541
0 days 00:00:08.530000	0.140494
0 days 00:00:08.540000	0.11521300000000001
0 days 00:00:08.550000	0.092222
0 days 00:00:08.560000	0.051255999999999996
0 days 00:00:08.570000	0.011382999999999999
0 days 00:00:08.580000	0.03319
0 days 00:00:08.590000	0.054091
0 days 00:00:08.600000	0.081325
0 days 00:00:08.610000	0.115211
0 days 00:00:08.620000	0.07459299999999999
0 days 00:00:08.630000	-0.167897
0 days 00:00:08.640000	-0.38851199999999997
0 days 00:00:08.650000	-0.181446
0 days 00:00:08.660000	-0.080286
0 days 00:00:08.670000	0.014262
0 days 00:00:08.680000	0.04999
0 days 00:00:08.690000	0.032858
0 days 00:00:08.700000	-0.023316999999999997
0 days 00:00:08.710000	-0.095317
0 days 00:00:08.720000	-0.19789
0 days 00:00:08.730000	-0.185921
0 days 00:00:08.740000	0.0704
0 days 00:00:08.750000	0.232159
0 days 00:00:08.760000	0.539006
0 days 00:00:08.770000	0.599184
0 days 00:00:08.780000	0.142272
0 days 00:00:08.790000	-0.380879
0 days 00:00:08.800000	-0.892935
0 days 00:00:08.810000	-1.171475
0 days 00:00:08.820000	-1.210215
0 days 00:00:08.830000	-1.08029
0 days 00:00:08.840000	-1.068821
0 days 00:00:08.850000	-1.089977
0 days 00:00:08.860000	-1.0489620000000002
0 days 00:00:08.870000	-0.9804930000000001
0 days 00:00:08.880000	-0.9279569999999999
0 days 00:00:08.890000	1.673573
0 days 00:00:08.900000	2.721578
0 days 00:00:08.910000	1.257585
0 days 00:00:08.920000	-0.49121899999999996
0 days 00:00:08.930000	-0.33450100000000005
0 days 00:00:08.940000	-0.040739
0 days 00:00:08.950000	0.271921
0 days 00:00:08.960000	0.36654899999999996
0 days 00:00:08.970000	0.21625300000000003
0 days 00:00:08.980000	0.104585
0 days 00:00:08.990000	0.037420999999999996
0 days 00:00:09	0.008896
0 days 00:00:09.010000	0.007571
0 days 00:00:09.020000	0.029706
0 days 00:00:09.030000	0.049944
0 days 00:00:09.040000	0.038035
0 days 00:00:09.050000	0.013519999999999999
0 days 00:00:09.060000	-0.008191
0 days 00:00:09.070000	-0.022811
0 days 00:00:09.080000	-0.038816
0 days 00:00:09.090000	-0.033224000000000004
0 days 00:00:09.100000	-0.006954000000000001
0 days 00:00:09.110000	0.012343000000000002
0 days 00:00:09.120000	0.04124
0 days 00:00:09.130000	0.041586
0 days 00:00:09.140000	0.038902
0 days 00:00:09.150000	0.05765
0 days 00:00:09.160000	0.074838
0 days 00:00:09.170000	0.046258999999999995
0 days 00:00:09.180000	0.035887999999999996
0 days 00:00:09.190000	0.067616
0 days 00:00:09.200000	0.075392
0 days 00:00:09.210000	0.061314999999999995
0 days 00:00:09.220000	0.042832
0 days 00:00:09.230000	0.034679
0 days 00:00:09.240000	0.035204
0 days 00:00:09.250000	0.041175
0 days 00:00:09.260000	0.042196
0 days 00:00:09.270000	-0.008791
0 days 00:00:09.280000	-0.08826
0 days 00:00:09.290000	-0.043713
0 days 00:00:09.300000	0.023487
0 days 00:00:09.310000	0.050187999999999997
0 days 00:00:09.320000	0.043779000000000005
0 days 00:00:09.330000	0.039985
0 days 00:00:09.340000	0.042867
0 days 00:00:09.350000	0.053301999999999995
0 days 00:00:09.360000	0.06086799999999999
0 days 00:00:09.370000	0.056303
0 days 00:00:09.380000	0.051932000000000006
0 days 00:00:09.390000	0.056188999999999996
0 days 00:00:09.400000	0.063962
0 days 00:00:09.410000	0.06754600000000001
0 days 00:00:09.420000	0.058275
0 days 00:00:09.430000	0.055409
0 days 00:00:09.440000	0.058463
0 days 00:00:09.450000	0.051861000000000004
0 days 00:00:09.460000	0.038776
0 days 00:00:09.470000	0.055807
0 days 00:00:09.480000	0.07454
0 days 00:00:09.490000	0.073021
0 days 00:00:09.500000	0.043919
0 days 00:00:09.510000	0.021254
0 days 00:00:09.520000	0.011831
0 days 00:00:09.530000	0.004658
0 days 00:00:09.540000	-0.008022
0 days 00:00:09.550000	-0.028444
0 days 00:00:09.560000	-0.034348000000000004
0 days 00:00:09.570000	-0.037717
0 days 00:00:09.580000	-0.004658
0 days 00:00:09.590000	0.050027999999999996
0 days 00:00:09.600000	0.052618
0 days 00:00:09.610000	0.00245
0 days 00:00:09.620000	-0.039636000000000005
0 days 00:00:09.630000	-0.068896
0 days 00:00:09.640000	-0.075396
0 days 00:00:09.650000	-0.074376
0 days 00:00:09.660000	-0.061376
0 days 00:00:09.670000	-0.055098
0 days 00:00:09.680000	-0.04038
0 days 00:00:09.690000	-0.020947999999999998
0 days 00:00:09.700000	0.010859
0 days 00:00:09.710000	0.03585
0 days 00:00:09.720000	0.047094
0 days 00:00:09.730000	0.042402999999999996
0 days 00:00:09.740000	0.002635
0 days 00:00:09.750000	-0.053649
0 days 00:00:09.760000	-0.097178
0 days 00:00:09.770000	-0.128416
0 days 00:00:09.780000	-0.153556
0 days 00:00:09.790000	-0.20496799999999998
0 days 00:00:09.800000	-0.22312600000000002
0 days 00:00:09.810000	-0.201213
0 days 00:00:09.820000	-0.23579
0 days 00:00:09.830000	-0.30198800000000003
0 days 00:00:09.840000	-0.372812
0 days 00:00:09.850000	-0.454033
0 days 00:00:09.860000	-0.5967939999999999
0 days 00:00:09.870000	-0.737754
0 days 00:00:09.880000	-0.8893790000000001
0 days 00:00:09.890000	-1.059433
0 days 00:00:09.900000	-1.193601
0 days 00:00:09.910000	-1.309189
0 days 00:00:09.920000	-1.455487
0 days 00:00:09.930000	-1.617111
0 days 00:00:09.940000	-1.802328
0 days 00:00:09.950000	-2.136781
0 days 00:00:09.960000	-2.559791
0 days 00:00:09.970000	-3.0799090000000002
0 days 00:00:09.980000	-3.5441949999999998
0 days 00:00:09.990000	-3.7230440000000002
0 days 00:00:10	-3.436389
0 days 00:00:10.010000	-2.930272
0 days 00:00:10.020000	-0.9825969999999999
0 days 00:00:10.030000	2.0372939999999997
0 days 00:00:10.040000	2.413104
0 days 00:00:10.050000	2.489035
0 days 00:00:10.060000	2.4617709999999997
0 days 00:00:10.070000	2.5306830000000002
0 days 00:00:10.080000	2.689762
0 days 00:00:10.090000	2.9026490000000003
0 days 00:00:10.100000	2.9204790000000003
0 days 00:00:10.110000	2.945966
0 days 00:00:10.120000	2.957282
0 days 00:00:10.130000	2.811129
0 days 00:00:10.140000	2.5506599999999997
0 days 00:00:10.150000	2.071818
0 days 00:00:10.160000	2.44834
0 days 00:00:10.170000	3.2001720000000002
0 days 00:00:10.180000	2.569902
0 days 00:00:10.190000	1.573827
0 days 00:00:10.200000	0.36171
0 days 00:00:10.210000	-0.625972
0 days 00:00:10.220000	-1.604306
0 days 00:00:10.230000	-1.76446
0 days 00:00:10.240000	-1.6388669999999999
0 days 00:00:10.250000	-1.8026209999999998
0 days 00:00:10.260000	-0.701724
0 days 00:00:10.270000	-0.24734899999999999
0 days 00:00:10.280000	0.030610000000000002
0 days 00:00:10.290000	0.096877
0 days 00:00:10.300000	0.038305
0 days 00:00:10.310000	0.044034
0 days 00:00:10.320000	0.076863
0 days 00:00:10.330000	0.06664199999999999
0 days 00:00:10.340000	0.012013
0 days 00:00:10.350000	-0.042336
0 days 00:00:10.360000	-0.056977
0 days 00:00:10.370000	-0.045193000000000004
0 days 00:00:10.380000	-0.043361000000000004
0 days 00:00:10.390000	-0.05293200000000001
0 days 00:00:10.400000	-0.057401
0 days 00:00:10.410000	-0.047839
0 days 00:00:10.420000	-0.033171
0 days 00:00:10.430000	-0.023724000000000002
0 days 00:00:10.440000	-0.012969
0 days 00:00:10.450000	0.014933000000000002
0 days 00:00:10.460000	0.046562
0 days 00:00:10.470000	0.086242
0 days 00:00:10.480000	0.086506
0 days 00:00:10.490000	0.037361
0 days 00:00:10.500000	-0.033232
0 days 00:00:10.510000	-0.09437000000000001
0 days 00:00:10.520000	-0.142068
0 days 00:00:10.530000	-0.19458
0 days 00:00:10.540000	-0.284665
0 days 00:00:10.550000	-0.443387
0 days 00:00:10.560000	-0.658937
0 days 00:00:10.570000	-0.9889110000000001
0 days 00:00:10.580000	-1.4898120000000001
0 days 00:00:10.590000	-2.116275
0 days 00:00:10.600000	-2.8768569999999998
0 days 00:00:10.610000	-3.6121410000000003
0 days 00:00:10.620000	-4.306278
0 days 00:00:10.630000	-4.966272
0 days 00:00:10.640000	-5.585971
0 days 00:00:10.650000	-5.715867
0 days 00:00:10.660000	-4.953386
0 days 00:00:10.670000	-2.841565
0 days 00:00:10.680000	1.9560520000000001
0 days 00:00:10.690000	2.086815
0 days 00:00:10.700000	2.909188
0 days 00:00:10.710000	3.489257
0 days 00:00:10.720000	4.007678
0 days 00:00:10.730000	4.078278
0 days 00:00:10.740000	4.1218449999999995
0 days 00:00:10.750000	4.026884
0 days 00:00:10.760000	3.833674
0 days 00:00:10.770000	3.138819
0 days 00:00:10.780000	2.796265
0 days 00:00:10.790000	2.477255
0 days 00:00:10.800000	2.09728
0 days 00:00:10.810000	1.996288
0 days 00:00:10.820000	2.324877
0 days 00:00:10.830000	2.964252
0 days 00:00:10.840000	2.96714
0 days 00:00:10.850000	1.8499029999999999
0 days 00:00:10.860000	0.617704
0 days 00:00:10.870000	0.401801
0 days 00:00:10.880000	-0.142343
0 days 00:00:10.890000	-0.956465
0 days 00:00:10.900000	-2.006473
0 days 00:00:10.910000	-2.602461
0 days 00:00:10.920000	-1.6156409999999999
0 days 00:00:10.930000	-1.6314520000000001
0 days 00:00:10.940000	-1.973381
0 days 00:00:10.950000	-1.279384
0 days 00:00:10.960000	-0.1908
0 days 00:00:10.970000	0.14821600000000001
0 days 00:00:10.980000	0.157389
0 days 00:00:10.990000	0.11793499999999998
0 days 00:00:11	0.10591199999999999
0 days 00:00:11.010000	0.118527
0 days 00:00:11.020000	0.103806
0 days 00:00:11.030000	0.040043
0 days 00:00:11.040000	-0.006292
0 days 00:00:11.050000	-0.039106999999999996
0 days 00:00:11.060000	-0.063593
0 days 00:00:11.070000	-0.07032200000000001
0 days 00:00:11.080000	-0.075648
0 days 00:00:11.090000	-0.085765
0 days 00:00:11.100000	-0.08116699999999999
0 days 00:00:11.110000	-0.074151
0 days 00:00:11.120000	-0.058107000000000006
0 days 00:00:11.130000	-0.052476
0 days 00:00:11.140000	-0.067288
0 days 00:00:11.150000	-0.058874
0 days 00:00:11.160000	-0.052084000000000005
0 days 00:00:11.170000	-0.078052
0 days 00:00:11.180000	-0.15065699999999999
0 days 00:00:11.190000	-0.254469
0 days 00:00:11.200000	-0.38903699999999997
0 days 00:00:11.210000	-0.573558
0 days 00:00:11.220000	-0.918006
0 days 00:00:11.230000	-1.5001790000000002
0 days 00:00:11.240000	-2.2478540000000002
0 days 00:00:11.250000	-2.927031
0 days 00:00:11.260000	-3.5165230000000003
0 days 00:00:11.270000	-4.073773
0 days 00:00:11.280000	-4.628497
0 days 00:00:11.290000	-4.838218
0 days 00:00:11.300000	-4.587333999999999
0 days 00:00:11.310000	-3.5503339999999994
0 days 00:00:11.320000	-0.392405
0 days 00:00:11.330000	1.323659
0 days 00:00:11.340000	2.01583
0 days 00:00:11.350000	2.712281
0 days 00:00:11.360000	3.2686290000000002
0 days 00:00:11.370000	3.662181
0 days 00:00:11.380000	3.9662300000000004
0 days 00:00:11.390000	4.09874
0 days 00:00:11.400000	4.050819000000001
0 days 00:00:11.410000	3.689625
0 days 00:00:11.420000	3.228986
0 days 00:00:11.430000	2.643207
0 days 00:00:11.440000	1.5845280000000002
0 days 00:00:11.450000	1.363544
0 days 00:00:11.460000	3.057514
0 days 00:00:11.470000	3.636868
0 days 00:00:11.480000	2.497466
0 days 00:00:11.490000	1.068969
0 days 00:00:11.500000	-0.285514
0 days 00:00:11.510000	-0.881763
0 days 00:00:11.520000	-2.304669
0 days 00:00:11.530000	-2.508835
0 days 00:00:11.540000	-2.04589
0 days 00:00:11.550000	-1.727739
0 days 00:00:11.560000	-1.707125
0 days 00:00:11.570000	-1.322763
0 days 00:00:11.580000	-0.631678
0 days 00:00:11.590000	-0.29807100000000003
0 days 00:00:11.600000	-0.175256
0 days 00:00:11.610000	0.00436
0 days 00:00:11.620000	0.07586699999999999
0 days 00:00:11.630000	0.028151999999999996
0 days 00:00:11.640000	0.007520000000000001
0 days 00:00:11.650000	0.036584
0 days 00:00:11.660000	0.073784
0 days 00:00:11.670000	0.08847200000000001
0 days 00:00:11.680000	0.08099400000000001
0 days 00:00:11.690000	0.05744
0 days 00:00:11.700000	0.028027999999999997
0 days 00:00:11.710000	0.017109
0 days 00:00:11.720000	0.014009
0 days 00:00:11.730000	0.005464
0 days 00:00:11.740000	-0.007448000000000001
0 days 00:00:11.750000	-0.031181999999999998
0 days 00:00:11.760000	-0.055154999999999996
0 days 00:00:11.770000	-0.091266
0 days 00:00:11.780000	-0.132956
0 days 00:00:11.790000	-0.202043
0 days 00:00:11.800000	-0.281023
0 days 00:00:11.810000	-0.39116599999999996
0 days 00:00:11.820000	-0.5274909999999999
0 days 00:00:11.830000	-0.710815
0 days 00:00:11.840000	-1.068441
0 days 00:00:11.850000	-1.640145
0 days 00:00:11.860000	-2.3803650000000003
0 days 00:00:11.870000	-3.125656
0 days 00:00:11.880000	-3.744
0 days 00:00:11.890000	-4.275354
0 days 00:00:11.900000	-4.702102
0 days 00:00:11.910000	-4.933941
0 days 00:00:11.920000	-4.301233
0 days 00:00:11.930000	-2.358646
0 days 00:00:11.940000	0.979405
0 days 00:00:11.950000	1.452595
0 days 00:00:11.960000	2.272382
0 days 00:00:11.970000	2.7919509999999996
0 days 00:00:11.980000	3.267506
0 days 00:00:11.990000	3.582633
0 days 00:00:12	3.847051
0 days 00:00:12.010000	3.879221
0 days 00:00:12.020000	3.72486
0 days 00:00:12.030000	3.3190720000000002
0 days 00:00:12.040000	2.8624509999999996
0 days 00:00:12.050000	2.476665
0 days 00:00:12.060000	1.72488
0 days 00:00:12.070000	0.998669
0 days 00:00:12.080000	1.4157170000000001
0 days 00:00:12.090000	2.9567490000000003
0 days 00:00:12.100000	2.9400020000000002
0 days 00:00:12.110000	2.159888
0 days 00:00:12.120000	0.837691
0 days 00:00:12.130000	-0.16246
0 days 00:00:12.140000	-1.6025479999999999
0 days 00:00:12.150000	-2.0355830000000004
0 days 00:00:12.160000	-2.0215490000000003
0 days 00:00:12.170000	-1.6553759999999997
0 days 00:00:12.180000	-1.827303
0 days 00:00:12.190000	-1.7885950000000002
0 days 00:00:12.200000	-1.313792
0 days 00:00:12.210000	-0.6625949999999999
0 days 00:00:12.220000	-0.102959
0 days 00:00:12.230000	0.06916900000000001
0 days 00:00:12.240000	0.035548
0 days 00:00:12.250000	-0.002778
0 days 00:00:12.260000	-0.010628
0 days 00:00:12.270000	-0.000892
0 days 00:00:12.280000	0.015588999999999999
0 days 00:00:12.290000	0.027815
0 days 00:00:12.300000	0.038234
0 days 00:00:12.310000	0.05313
0 days 00:00:12.320000	0.067195
0 days 00:00:12.330000	0.081558
0 days 00:00:12.340000	0.067902
0 days 00:00:12.350000	0.024252000000000003
0 days 00:00:12.360000	-0.032447000000000004
0 days 00:00:12.370000	-0.08873099999999999
0 days 00:00:12.380000	-0.12782000000000002
0 days 00:00:12.390000	-0.18068199999999998
0 days 00:00:12.400000	-0.23390500000000003
0 days 00:00:12.410000	-0.278136
0 days 00:00:12.420000	-0.333943
0 days 00:00:12.430000	-0.40789000000000003
0 days 00:00:12.440000	-0.542913
0 days 00:00:12.450000	-0.819565
0 days 00:00:12.460000	-1.3138040000000002
0 days 00:00:12.470000	-1.9746299999999999
0 days 00:00:12.480000	-2.635338
0 days 00:00:12.490000	-3.195177
0 days 00:00:12.500000	-3.6377870000000003
0 days 00:00:12.510000	-4.043174
0 days 00:00:12.520000	-4.445446
0 days 00:00:12.530000	-4.191105
0 days 00:00:12.540000	-3.052927
0 days 00:00:12.550000	-0.852618
0 days 00:00:12.560000	0.7652680000000001
0 days 00:00:12.570000	1.680506
0 days 00:00:12.580000	2.376855
0 days 00:00:12.590000	2.9022919999999996
0 days 00:00:12.600000	3.3001419999999997
0 days 00:00:12.610000	3.462
0 days 00:00:12.620000	3.498408
0 days 00:00:12.630000	3.435144
0 days 00:00:12.640000	3.219017
0 days 00:00:12.650000	2.851213
0 days 00:00:12.660000	2.500449
0 days 00:00:12.670000	2.089849
0 days 00:00:12.680000	1.4251790000000002
0 days 00:00:12.690000	1.4817850000000001
0 days 00:00:12.700000	2.585925
0 days 00:00:12.710000	2.693967
0 days 00:00:12.720000	1.611558
0 days 00:00:12.730000	0.85724
0 days 00:00:12.740000	-1.037252
0 days 00:00:12.750000	-1.8620279999999998
0 days 00:00:12.760000	-1.652897
0 days 00:00:12.770000	-2.065871
0 days 00:00:12.780000	-2.254803
0 days 00:00:12.790000	-0.6532220000000001
0 days 00:00:12.800000	0.104966
0 days 00:00:12.810000	0.077805
0 days 00:00:12.820000	0.06353400000000001
0 days 00:00:12.830000	0.040795
0 days 00:00:12.840000	0.013827
0 days 00:00:12.850000	0.010657
0 days 00:00:12.860000	0.009628
0 days 00:00:12.870000	0.031846
0 days 00:00:12.880000	0.05171799999999999
0 days 00:00:12.890000	0.069115
0 days 00:00:12.900000	0.0818
0 days 00:00:12.910000	0.079269
0 days 00:00:12.920000	0.024569999999999998
0 days 00:00:12.930000	0.004561
0 days 00:00:12.940000	0.017281
0 days 00:00:12.950000	0.002215
0 days 00:00:12.960000	-0.029153
0 days 00:00:12.970000	-0.06915199999999999
0 days 00:00:12.980000	-0.114285
0 days 00:00:12.990000	-0.15091400000000002
0 days 00:00:13	-0.18829200000000001
0 days 00:00:13.010000	-0.203037
0 days 00:00:13.020000	-0.19427
0 days 00:00:13.030000	-0.151642
0 days 00:00:13.040000	-0.096447
0 days 00:00:13.050000	-0.074974
0 days 00:00:13.060000	-0.12155899999999999
0 days 00:00:13.070000	-0.27263000000000004
0 days 00:00:13.080000	-0.511317
0 days 00:00:13.090000	-0.805974
0 days 00:00:13.100000	-1.216821
0 days 00:00:13.110000	-1.6571470000000001
0 days 00:00:13.120000	-1.996484
0 days 00:00:13.130000	-2.27723
0 days 00:00:13.140000	-2.511789
0 days 00:00:13.150000	-2.231346
0 days 00:00:13.160000	-2.0320169999999997
0 days 00:00:13.170000	-2.061763
0 days 00:00:13.180000	-2.1956900000000004
0 days 00:00:13.190000	-2.0863099999999997
0 days 00:00:13.200000	-1.153875
0 days 00:00:13.210000	0.143155
0 days 00:00:13.220000	1.185542
0 days 00:00:13.230000	1.966908
0 days 00:00:13.240000	2.4188669999999997
0 days 00:00:13.250000	2.662737
0 days 00:00:13.260000	2.6507560000000003
0 days 00:00:13.270000	2.6930810000000003
0 days 00:00:13.280000	2.710597
0 days 00:00:13.290000	2.551313
0 days 00:00:13.300000	2.2721310000000003
0 days 00:00:13.310000	1.94523
0 days 00:00:13.320000	1.298102
0 days 00:00:13.330000	-0.580455
0 days 00:00:13.340000	0.448851
0 days 00:00:13.350000	0.757541
0 days 00:00:13.360000	0.8574229999999999
0 days 00:00:13.370000	0.537929
0 days 00:00:13.380000	-0.7921739999999999
0 days 00:00:13.390000	-1.516168
0 days 00:00:13.400000	0.022017
0 days 00:00:13.410000	0.10733800000000002
0 days 00:00:13.420000	-0.12286
0 days 00:00:13.430000	0.14543299999999998
0 days 00:00:13.440000	0.197652
0 days 00:00:13.450000	0.18620899999999999
0 days 00:00:13.460000	0.138869
0 days 00:00:13.470000	0.09755599999999999
0 days 00:00:13.480000	0.065587
0 days 00:00:13.490000	0.04761
0 days 00:00:13.500000	0.04583
0 days 00:00:13.510000	0.045397
0 days 00:00:13.520000	0.039518
0 days 00:00:13.530000	0.028375
0 days 00:00:13.540000	0.025960000000000004
0 days 00:00:13.550000	0.028511
0 days 00:00:13.560000	0.034435
0 days 00:00:13.570000	0.036448
0 days 00:00:13.580000	0.042001
0 days 00:00:13.590000	0.050536000000000005
0 days 00:00:13.600000	0.05865599999999999
0 days 00:00:13.610000	0.056366999999999993
0 days 00:00:13.620000	0.067534
0 days 00:00:13.630000	0.084853
0 days 00:00:13.640000	0.10127799999999999
0 days 00:00:13.650000	0.091323
0 days 00:00:13.660000	0.060313
0 days 00:00:13.670000	0.027462999999999998
0 days 00:00:13.680000	0.018825
0 days 00:00:13.690000	0.018292
0 days 00:00:13.700000	0.025086
0 days 00:00:13.710000	0.027306
0 days 00:00:13.720000	0.031731
0 days 00:00:13.730000	0.012182
0 days 00:00:13.740000	-0.000122
0 days 00:00:13.750000	0.005055
0 days 00:00:13.760000	0.01275
0 days 00:00:13.770000	0.015588999999999999
0 days 00:00:13.780000	0.009209
0 days 00:00:13.790000	0.010584
0 days 00:00:13.800000	0.014603
0 days 00:00:13.810000	0.01141
0 days 00:00:13.820000	0.017352
0 days 00:00:13.830000	0.025833
0 days 00:00:13.840000	0.018153
0 days 00:00:13.850000	0.012452
