# Supplementary material for: A topological data analysis-based method for gait signals with an application to the study of multiple sclerosis
Source: PLoS One. 2022 May 13;17(5):e0268475. doi: 10.1371/journal.pone.0268475 (PMC9106173; doi:10.1371/journal.pone.0268475)
Supplement: S1 Data — (ZIP) [file pone.0268475.s005.zip › PlosOneData/Pathological_subjects/MS_96]

	Gyr_Y
0 days 00:00:14.280000	-4.835495
0 days 00:00:14.290000	-5.248449
0 days 00:00:14.300000	-3.063786
0 days 00:00:14.310000	-3.165311
0 days 00:00:14.320000	-3.393279
0 days 00:00:14.330000	-3.0172529999999997
0 days 00:00:14.340000	-3.1651990000000003
0 days 00:00:14.350000	-3.162322
0 days 00:00:14.360000	-2.828018
0 days 00:00:14.370000	-2.444203
0 days 00:00:14.380000	-0.235846
0 days 00:00:14.390000	-0.081071
0 days 00:00:14.400000	-0.061475999999999996
0 days 00:00:14.410000	-0.002982
0 days 00:00:14.420000	0.033529
0 days 00:00:14.430000	0.047461
0 days 00:00:14.440000	0.04855
0 days 00:00:14.450000	0.061905999999999996
0 days 00:00:14.460000	0.077873
0 days 00:00:14.470000	0.088322
0 days 00:00:14.480000	0.078101
0 days 00:00:14.490000	0.032987
0 days 00:00:14.500000	-0.017005000000000003
0 days 00:00:14.510000	-0.08073999999999999
0 days 00:00:14.520000	-0.119539
0 days 00:00:14.530000	-0.118861
0 days 00:00:14.540000	-0.099454
0 days 00:00:14.550000	-0.086791
0 days 00:00:14.560000	-0.07523300000000001
0 days 00:00:14.570000	-0.055439999999999996
0 days 00:00:14.580000	-0.055926
0 days 00:00:14.590000	-0.066933
0 days 00:00:14.600000	-0.020661000000000002
0 days 00:00:14.610000	-0.074789
0 days 00:00:14.620000	-0.09994
0 days 00:00:14.630000	-0.151456
0 days 00:00:14.640000	-0.20843499999999998
0 days 00:00:14.650000	-0.248348
0 days 00:00:14.660000	-0.272858
0 days 00:00:14.670000	-0.300466
0 days 00:00:14.680000	-0.328837
0 days 00:00:14.690000	-0.334294
0 days 00:00:14.700000	-0.332744
0 days 00:00:14.710000	-0.315346
0 days 00:00:14.720000	-0.298193
0 days 00:00:14.730000	-0.28264
0 days 00:00:14.740000	-0.312315
0 days 00:00:14.750000	-0.45403000000000004
0 days 00:00:14.760000	-0.6272770000000001
0 days 00:00:14.770000	-0.9115030000000001
0 days 00:00:14.780000	-1.132823
0 days 00:00:14.790000	-1.375921
0 days 00:00:14.800000	-1.647575
0 days 00:00:14.810000	-1.9770869999999998
0 days 00:00:14.820000	-2.260482
0 days 00:00:14.830000	-2.590502
0 days 00:00:14.840000	-2.981292
0 days 00:00:14.850000	-3.5710029999999997
0 days 00:00:14.860000	-4.234328
0 days 00:00:14.870000	-4.902166
0 days 00:00:14.880000	-5.657481
0 days 00:00:14.890000	-6.369425
0 days 00:00:14.900000	-7.136516
0 days 00:00:14.910000	-7.956725
0 days 00:00:14.920000	-8.769888
0 days 00:00:14.930000	-9.361158999999999
0 days 00:00:14.940000	-9.354482
0 days 00:00:14.950000	-9.144886999999999
0 days 00:00:14.960000	-8.892214
0 days 00:00:14.970000	-8.013869
0 days 00:00:14.980000	-5.823518
0 days 00:00:14.990000	-3.258041
0 days 00:00:15	-0.298879
0 days 00:00:15.010000	1.129365
0 days 00:00:15.020000	2.3107599999999997
0 days 00:00:15.030000	2.878211
0 days 00:00:15.040000	3.35035
0 days 00:00:15.050000	4.218838
0 days 00:00:15.060000	5.190957
0 days 00:00:15.070000	6.069008
0 days 00:00:15.080000	6.774978999999999
0 days 00:00:15.090000	7.208196000000001
0 days 00:00:15.100000	7.434359
0 days 00:00:15.110000	7.485486999999999
0 days 00:00:15.120000	7.393085000000001
0 days 00:00:15.130000	7.1498990000000004
0 days 00:00:15.140000	6.780725
0 days 00:00:15.150000	6.341863
0 days 00:00:15.160000	5.946752
0 days 00:00:15.170000	5.613319000000001
0 days 00:00:15.180000	5.317863
0 days 00:00:15.190000	5.077709
0 days 00:00:15.200000	4.791864
0 days 00:00:15.210000	4.495342
0 days 00:00:15.220000	4.308471
0 days 00:00:15.230000	4.22487
0 days 00:00:15.240000	4.227214
0 days 00:00:15.250000	4.79212
0 days 00:00:15.260000	5.697634
0 days 00:00:15.270000	6.217761
0 days 00:00:15.280000	6.073342
0 days 00:00:15.290000	5.4015010000000006
0 days 00:00:15.300000	4.735148000000001
0 days 00:00:15.310000	4.125625
0 days 00:00:15.320000	3.3534010000000003
0 days 00:00:15.330000	2.594443
0 days 00:00:15.340000	1.7408400000000002
0 days 00:00:15.350000	0.656981
0 days 00:00:15.360000	-2.4082209999999997
0 days 00:00:15.370000	-5.146182
0 days 00:00:15.380000	-4.899065
0 days 00:00:15.390000	-5.712371
0 days 00:00:15.400000	-6.043403
0 days 00:00:15.410000	-4.627619
0 days 00:00:15.420000	-3.9227300000000005
0 days 00:00:15.430000	-3.297978
0 days 00:00:15.440000	-3.19656
0 days 00:00:15.450000	-3.1246549999999997
0 days 00:00:15.460000	-2.655744
0 days 00:00:15.470000	-2.345611
0 days 00:00:15.480000	-0.334911
0 days 00:00:15.490000	0.012568000000000001
0 days 00:00:15.500000	0.053465
0 days 00:00:15.510000	0.11681
0 days 00:00:15.520000	0.13356099999999999
0 days 00:00:15.530000	0.13084300000000001
0 days 00:00:15.540000	0.107673
0 days 00:00:15.550000	0.10580899999999999
0 days 00:00:15.560000	0.080694
0 days 00:00:15.570000	0.068952
0 days 00:00:15.580000	0.061954999999999996
0 days 00:00:15.590000	0.042677
0 days 00:00:15.600000	0.028016000000000003
0 days 00:00:15.610000	0.007146
0 days 00:00:15.620000	-0.001928
0 days 00:00:15.630000	0.004079
0 days 00:00:15.640000	0.031825
0 days 00:00:15.650000	0.061028
0 days 00:00:15.660000	0.022366999999999998
0 days 00:00:15.670000	-0.007226000000000001
0 days 00:00:15.680000	-0.045778
0 days 00:00:15.690000	-0.081705
0 days 00:00:15.700000	-0.08516900000000001
0 days 00:00:15.710000	-0.086609
0 days 00:00:15.720000	-0.109001
0 days 00:00:15.730000	-0.126198
0 days 00:00:15.740000	-0.13600299999999999
0 days 00:00:15.750000	-0.14469300000000002
0 days 00:00:15.760000	-0.150812
0 days 00:00:15.770000	-0.160026
0 days 00:00:15.780000	-0.173404
0 days 00:00:15.790000	-0.19206600000000001
0 days 00:00:15.800000	-0.21523899999999999
0 days 00:00:15.810000	-0.232381
0 days 00:00:15.820000	-0.270283
0 days 00:00:15.830000	-0.310734
0 days 00:00:15.840000	-0.358942
0 days 00:00:15.850000	-0.473646
0 days 00:00:15.860000	-0.630261
0 days 00:00:15.870000	-0.77666
0 days 00:00:15.880000	-0.9349709999999999
0 days 00:00:15.890000	-1.1769
0 days 00:00:15.900000	-1.360926
0 days 00:00:15.910000	-1.630472
0 days 00:00:15.920000	-1.9369189999999998
0 days 00:00:15.930000	-2.320175
0 days 00:00:15.940000	-2.8316209999999997
0 days 00:00:15.950000	-3.512104
0 days 00:00:15.960000	-4.172363
0 days 00:00:15.970000	-4.831682
0 days 00:00:15.980000	-5.558999
0 days 00:00:15.990000	-6.477412
0 days 00:00:16	-7.621596
0 days 00:00:16.010000	-9.038578
0 days 00:00:16.020000	-10.014489
0 days 00:00:16.030000	-10.271602
0 days 00:00:16.040000	-10.223453999999998
0 days 00:00:16.050000	-10.208774
0 days 00:00:16.060000	-9.674006
0 days 00:00:16.070000	-8.954809
0 days 00:00:16.080000	-7.576084
0 days 00:00:16.090000	-5.570949
0 days 00:00:16.100000	-2.68304
0 days 00:00:16.110000	0.44468100000000005
0 days 00:00:16.120000	3.631364
0 days 00:00:16.130000	5.036794
0 days 00:00:16.140000	5.018978
0 days 00:00:16.150000	4.940513
0 days 00:00:16.160000	4.856214
0 days 00:00:16.170000	4.677037
0 days 00:00:16.180000	4.592347
0 days 00:00:16.190000	4.795342
0 days 00:00:16.200000	5.175822
0 days 00:00:16.210000	5.534593
0 days 00:00:16.220000	5.687608
0 days 00:00:16.230000	5.703266
0 days 00:00:16.240000	5.673915
0 days 00:00:16.250000	5.629651
0 days 00:00:16.260000	5.553062000000001
0 days 00:00:16.270000	5.458205
0 days 00:00:16.280000	5.3355440000000005
0 days 00:00:16.290000	5.270651
0 days 00:00:16.300000	5.234565
0 days 00:00:16.310000	5.169708999999999
0 days 00:00:16.320000	5.06895
0 days 00:00:16.330000	4.912382
0 days 00:00:16.340000	4.6687970000000005
0 days 00:00:16.350000	4.3379
0 days 00:00:16.360000	3.939675
0 days 00:00:16.370000	3.577153
0 days 00:00:16.380000	3.375976
0 days 00:00:16.390000	3.599543
0 days 00:00:16.400000	4.515366
0 days 00:00:16.410000	5.701459
0 days 00:00:16.420000	6.123416000000001
0 days 00:00:16.430000	5.6985730000000006
0 days 00:00:16.440000	5.054432
0 days 00:00:16.450000	4.4101669999999995
0 days 00:00:16.460000	3.5462260000000003
0 days 00:00:16.470000	2.4696830000000003
0 days 00:00:16.480000	1.275715
0 days 00:00:16.490000	0.161852
0 days 00:00:16.500000	-0.848297
0 days 00:00:16.510000	-1.7300389999999999
0 days 00:00:16.520000	-3.899728
0 days 00:00:16.530000	-0.381817
0 days 00:00:16.540000	-2.655857
0 days 00:00:16.550000	-6.255905
0 days 00:00:16.560000	-4.141171
0 days 00:00:16.570000	-3.1289130000000003
0 days 00:00:16.580000	-3.670442
0 days 00:00:16.590000	-3.136704
0 days 00:00:16.600000	-3.059024
0 days 00:00:16.610000	-2.913912
0 days 00:00:16.620000	-2.754368
0 days 00:00:16.630000	-1.041454
0 days 00:00:16.640000	-0.293599
0 days 00:00:16.650000	-0.181444
0 days 00:00:16.660000	-0.06759
0 days 00:00:16.670000	-0.06593500000000001
0 days 00:00:16.680000	-0.064571
0 days 00:00:16.690000	-0.082971
0 days 00:00:16.700000	-0.13813699999999998
0 days 00:00:16.710000	-0.193706
0 days 00:00:16.720000	-0.23576
0 days 00:00:16.730000	-0.263681
0 days 00:00:16.740000	-0.309732
0 days 00:00:16.750000	-0.37504699999999996
0 days 00:00:16.760000	-0.41645299999999996
0 days 00:00:16.770000	-0.425859
0 days 00:00:16.780000	-0.400283
0 days 00:00:16.790000	-0.350141
0 days 00:00:16.800000	-0.304463
0 days 00:00:16.810000	-0.263226
0 days 00:00:16.820000	-0.22391599999999998
0 days 00:00:16.830000	-0.14488499999999999
0 days 00:00:16.840000	-0.056788
0 days 00:00:16.850000	0.030838
0 days 00:00:16.860000	0.098436
0 days 00:00:16.870000	0.139342
0 days 00:00:16.880000	0.15051199999999998
0 days 00:00:16.890000	0.151176
0 days 00:00:16.900000	0.133937
0 days 00:00:16.910000	0.108179
0 days 00:00:16.920000	0.074007
0 days 00:00:16.930000	0.050719
0 days 00:00:16.940000	0.028235000000000003
0 days 00:00:16.950000	0.009448
0 days 00:00:16.960000	-0.023887000000000002
0 days 00:00:16.970000	-0.048708
0 days 00:00:16.980000	-0.09183200000000001
0 days 00:00:16.990000	-0.15321500000000002
0 days 00:00:17	-0.215932
0 days 00:00:17.010000	-0.30101700000000003
0 days 00:00:17.020000	-0.44736000000000004
0 days 00:00:17.030000	-0.5926359999999999
0 days 00:00:17.040000	-0.730399
0 days 00:00:17.050000	-0.890325
0 days 00:00:17.060000	-1.03701
0 days 00:00:17.070000	-1.204015
0 days 00:00:17.080000	-1.4781870000000001
0 days 00:00:17.090000	-1.899532
0 days 00:00:17.100000	-2.4073450000000003
0 days 00:00:17.110000	-3.041446
0 days 00:00:17.120000	-3.827892
0 days 00:00:17.130000	-4.718349
0 days 00:00:17.140000	-5.6945190000000006
0 days 00:00:17.150000	-6.733149000000001
0 days 00:00:17.160000	-7.684577
0 days 00:00:17.170000	-8.32572
0 days 00:00:17.180000	-8.682314
0 days 00:00:17.190000	-8.663034
0 days 00:00:17.200000	-8.23455
0 days 00:00:17.210000	-7.0758
0 days 00:00:17.220000	-3.484255
0 days 00:00:17.230000	-0.205229
0 days 00:00:17.240000	1.586662
0 days 00:00:17.250000	2.10337
0 days 00:00:17.260000	2.587183
