# Supplementary material for: A topological data analysis-based method for gait signals with an application to the study of multiple sclerosis
Source: PLoS One. 2022 May 13;17(5):e0268475. doi: 10.1371/journal.pone.0268475 (PMC9106173; doi:10.1371/journal.pone.0268475)
Supplement: S1 Data — (ZIP) [file pone.0268475.s005.zip › PlosOneData/Pathological_subjects/MS_230]

	Gyr_Y
0 days 00:00:04.590000	-2.8248889999999998
0 days 00:00:04.600000	-1.352385
0 days 00:00:04.610000	-1.5616379999999999
0 days 00:00:04.620000	-3.071236
0 days 00:00:04.630000	-3.031976
0 days 00:00:04.640000	-2.3576900000000003
0 days 00:00:04.650000	-2.206362
0 days 00:00:04.660000	-2.301517
0 days 00:00:04.670000	-1.9848009999999998
0 days 00:00:04.680000	-1.719648
0 days 00:00:04.690000	-1.5863
0 days 00:00:04.700000	-1.463329
0 days 00:00:04.710000	-1.276137
0 days 00:00:04.720000	-1.088193
0 days 00:00:04.730000	-0.842817
0 days 00:00:04.740000	-0.646947
0 days 00:00:04.750000	-0.43655299999999997
0 days 00:00:04.760000	-0.198463
0 days 00:00:04.770000	-0.047923
0 days 00:00:04.780000	0.039073000000000004
0 days 00:00:04.790000	0.093808
0 days 00:00:04.800000	0.120921
0 days 00:00:04.810000	0.12822
0 days 00:00:04.820000	0.132987
0 days 00:00:04.830000	0.097984
0 days 00:00:04.840000	0.044802999999999996
0 days 00:00:04.850000	0.028031999999999998
0 days 00:00:04.860000	0.023148
0 days 00:00:04.870000	-0.021249
0 days 00:00:04.880000	-0.062482
0 days 00:00:04.890000	-0.094453
0 days 00:00:04.900000	-0.076116
0 days 00:00:04.910000	-0.081359
0 days 00:00:04.920000	-0.087243
0 days 00:00:04.930000	-0.09261699999999999
0 days 00:00:04.940000	-0.07924500000000001
0 days 00:00:04.950000	-0.065179
0 days 00:00:04.960000	-0.07743799999999999
0 days 00:00:04.970000	-0.10843199999999999
0 days 00:00:04.980000	-0.119743
0 days 00:00:04.990000	-0.129719
0 days 00:00:05	-0.163134
0 days 00:00:05.010000	-0.180361
0 days 00:00:05.020000	-0.205929
0 days 00:00:05.030000	-0.257849
0 days 00:00:05.040000	-0.342806
0 days 00:00:05.050000	-0.424199
0 days 00:00:05.060000	-0.500559
0 days 00:00:05.070000	-0.527403
0 days 00:00:05.080000	-0.526673
0 days 00:00:05.090000	-0.5435260000000001
0 days 00:00:05.100000	-0.580218
0 days 00:00:05.110000	-0.65563
0 days 00:00:05.120000	-0.6873630000000001
0 days 00:00:05.130000	-0.657883
0 days 00:00:05.140000	-0.6622020000000001
0 days 00:00:05.150000	-0.6995279999999999
0 days 00:00:05.160000	-0.552457
0 days 00:00:05.170000	-0.43330799999999997
0 days 00:00:05.180000	-0.387255
0 days 00:00:05.190000	-0.40053
0 days 00:00:05.200000	-0.463401
0 days 00:00:05.210000	-0.558307
0 days 00:00:05.220000	-0.7016979999999999
0 days 00:00:05.230000	-0.8631790000000001
0 days 00:00:05.240000	-1.036459
0 days 00:00:05.250000	-1.263354
0 days 00:00:05.260000	-1.523811
0 days 00:00:05.270000	-1.8426259999999999
0 days 00:00:05.280000	-2.198843
0 days 00:00:05.290000	-2.6251599999999997
0 days 00:00:05.300000	-3.137433
0 days 00:00:05.310000	-3.683067
0 days 00:00:05.320000	-4.249689
0 days 00:00:05.330000	-4.861561
0 days 00:00:05.340000	-5.594372
0 days 00:00:05.350000	-6.468617
0 days 00:00:05.360000	-7.525885000000001
0 days 00:00:05.370000	-8.608509
0 days 00:00:05.380000	-9.363449000000001
0 days 00:00:05.390000	-9.685316
0 days 00:00:05.400000	-9.623011
0 days 00:00:05.410000	-9.395474
0 days 00:00:05.420000	-8.586399
0 days 00:00:05.430000	-7.346628
0 days 00:00:05.440000	-6.097676
0 days 00:00:05.450000	-5.45563
0 days 00:00:05.460000	-3.293701
0 days 00:00:05.470000	0.749075
0 days 00:00:05.480000	2.674527
0 days 00:00:05.490000	2.5777360000000002
0 days 00:00:05.500000	2.2041470000000003
0 days 00:00:05.510000	2.167643
0 days 00:00:05.520000	2.464461
0 days 00:00:05.530000	2.9848369999999997
0 days 00:00:05.540000	3.6051620000000004
0 days 00:00:05.550000	4.291711
0 days 00:00:05.560000	4.990744
0 days 00:00:05.570000	5.612111
0 days 00:00:05.580000	6.0792839999999995
0 days 00:00:05.590000	6.42316
0 days 00:00:05.600000	6.586557000000001
0 days 00:00:05.610000	6.638525
0 days 00:00:05.620000	6.613836
0 days 00:00:05.630000	6.439229
0 days 00:00:05.640000	6.197083
0 days 00:00:05.650000	6.093113
0 days 00:00:05.660000	6.172103
0 days 00:00:05.670000	6.3470889999999995
0 days 00:00:05.680000	6.464391
0 days 00:00:05.690000	6.460264
0 days 00:00:05.700000	6.404208000000001
0 days 00:00:05.710000	6.3868730000000005
0 days 00:00:05.720000	6.496865000000001
0 days 00:00:05.730000	6.633139
0 days 00:00:05.740000	6.6615470000000006
0 days 00:00:05.750000	6.604391000000001
0 days 00:00:05.760000	6.466055
0 days 00:00:05.770000	6.224365
0 days 00:00:05.780000	5.8531010000000006
0 days 00:00:05.790000	5.29864
0 days 00:00:05.800000	4.757394000000001
0 days 00:00:05.810000	4.019869
0 days 00:00:05.820000	2.910505
0 days 00:00:05.830000	1.037665
0 days 00:00:05.840000	-0.957923
0 days 00:00:05.850000	-2.104931
0 days 00:00:05.860000	-2.8005009999999997
0 days 00:00:05.870000	-3.2593509999999997
0 days 00:00:05.880000	-3.489866
0 days 00:00:05.890000	-4.02085
0 days 00:00:05.900000	-5.077039
0 days 00:00:05.910000	-4.783918
0 days 00:00:05.920000	-3.917676
0 days 00:00:05.930000	-3.125932
0 days 00:00:05.940000	-2.494208
0 days 00:00:05.950000	-1.9299520000000001
0 days 00:00:05.960000	-1.502748
0 days 00:00:05.970000	-1.201403
0 days 00:00:05.980000	-0.9797610000000001
0 days 00:00:05.990000	-0.838051
0 days 00:00:06	-0.6313439999999999
0 days 00:00:06.010000	-0.43545600000000007
0 days 00:00:06.020000	-0.332446
0 days 00:00:06.030000	-0.275677
0 days 00:00:06.040000	-0.25959
0 days 00:00:06.050000	-0.264865
0 days 00:00:06.060000	-0.270505
0 days 00:00:06.070000	-0.255753
0 days 00:00:06.080000	-0.28833000000000003
0 days 00:00:06.090000	-0.30966
0 days 00:00:06.100000	-0.338599
0 days 00:00:06.110000	-0.345421
0 days 00:00:06.120000	-0.34968699999999997
0 days 00:00:06.130000	-0.35029
0 days 00:00:06.140000	-0.343115
0 days 00:00:06.150000	-0.36182
0 days 00:00:06.160000	-0.38562399999999997
0 days 00:00:06.170000	-0.369251
0 days 00:00:06.180000	-0.381616
0 days 00:00:06.190000	-0.387498
0 days 00:00:06.200000	-0.37114899999999995
0 days 00:00:06.210000	-0.359018
0 days 00:00:06.220000	-0.343801
0 days 00:00:06.230000	-0.330058
0 days 00:00:06.240000	-0.307506
0 days 00:00:06.250000	-0.280512
0 days 00:00:06.260000	-0.268845
0 days 00:00:06.270000	-0.277096
0 days 00:00:06.280000	-0.30744299999999997
0 days 00:00:06.290000	-0.354622
0 days 00:00:06.300000	-0.405907
0 days 00:00:06.310000	-0.429612
0 days 00:00:06.320000	-0.44884399999999997
0 days 00:00:06.330000	-0.520183
0 days 00:00:06.340000	-0.630479
0 days 00:00:06.350000	-0.7689560000000001
0 days 00:00:06.360000	-0.954374
0 days 00:00:06.370000	-1.197735
0 days 00:00:06.380000	-1.479589
0 days 00:00:06.390000	-1.792268
0 days 00:00:06.400000	-2.128793
0 days 00:00:06.410000	-2.520235
0 days 00:00:06.420000	-2.945036
0 days 00:00:06.430000	-3.3938129999999997
0 days 00:00:06.440000	-3.90049
0 days 00:00:06.450000	-4.458432
0 days 00:00:06.460000	-5.094288
0 days 00:00:06.470000	-5.838344
0 days 00:00:06.480000	-6.729239
0 days 00:00:06.490000	-7.695631
0 days 00:00:06.500000	-8.569417
0 days 00:00:06.510000	-9.304941
0 days 00:00:06.520000	-9.899550999999999
0 days 00:00:06.530000	-10.107722
0 days 00:00:06.540000	-9.713005
0 days 00:00:06.550000	-8.614295
0 days 00:00:06.560000	-6.932474000000001
0 days 00:00:06.570000	-5.926124
0 days 00:00:06.580000	-4.803774
0 days 00:00:06.590000	-0.843541
0 days 00:00:06.600000	1.981723
0 days 00:00:06.610000	2.107267
0 days 00:00:06.620000	1.658561
0 days 00:00:06.630000	1.6974919999999998
0 days 00:00:06.640000	2.13539
0 days 00:00:06.650000	2.877163
0 days 00:00:06.660000	3.717344
0 days 00:00:06.670000	4.54936
0 days 00:00:06.680000	5.290941
0 days 00:00:06.690000	5.863824
0 days 00:00:06.700000	6.297396
0 days 00:00:06.710000	6.540742
0 days 00:00:06.720000	6.650419
0 days 00:00:06.730000	6.660335000000001
0 days 00:00:06.740000	6.458394
0 days 00:00:06.750000	6.187335
0 days 00:00:06.760000	5.998948
0 days 00:00:06.770000	6.023869
0 days 00:00:06.780000	6.245535
0 days 00:00:06.790000	6.497673000000001
0 days 00:00:06.800000	6.470497
0 days 00:00:06.810000	6.3529
0 days 00:00:06.820000	6.491322
0 days 00:00:06.830000	6.700272999999999
0 days 00:00:06.840000	6.815169
0 days 00:00:06.850000	6.824196000000001
0 days 00:00:06.860000	6.496662000000001
0 days 00:00:06.870000	5.926623
0 days 00:00:06.880000	4.403751000000001
0 days 00:00:06.890000	4.039821
0 days 00:00:06.900000	5.008242
0 days 00:00:06.910000	5.307725
0 days 00:00:06.920000	4.507852
0 days 00:00:06.930000	3.155462
0 days 00:00:06.940000	1.7461959999999999
0 days 00:00:06.950000	-0.171193
0 days 00:00:06.960000	-2.321065
0 days 00:00:06.970000	-5.11496
0 days 00:00:06.980000	-5.523135
0 days 00:00:06.990000	-4.173035
0 days 00:00:07	-4.1378639999999995
0 days 00:00:07.010000	-4.589942
0 days 00:00:07.020000	-3.420372
0 days 00:00:07.030000	-2.220806
0 days 00:00:07.040000	-1.8637709999999998
0 days 00:00:07.050000	-1.473499
0 days 00:00:07.060000	-1.256135
0 days 00:00:07.070000	-1.048556
0 days 00:00:07.080000	-0.701317
0 days 00:00:07.090000	-0.50042
0 days 00:00:07.100000	-0.23274899999999998
0 days 00:00:07.110000	-0.069897
0 days 00:00:07.120000	-0.048589
0 days 00:00:07.130000	-0.092812
0 days 00:00:07.140000	-0.097961
0 days 00:00:07.150000	-0.15068299999999998
0 days 00:00:07.160000	-0.180496
0 days 00:00:07.170000	-0.227016
0 days 00:00:07.180000	-0.302313
0 days 00:00:07.190000	-0.346097
0 days 00:00:07.200000	-0.368358
0 days 00:00:07.210000	-0.34176100000000004
0 days 00:00:07.220000	-0.317564
0 days 00:00:07.230000	-0.306239
0 days 00:00:07.240000	-0.278725
0 days 00:00:07.250000	-0.240242
0 days 00:00:07.260000	-0.214256
0 days 00:00:07.270000	-0.214257
0 days 00:00:07.280000	-0.211277
0 days 00:00:07.290000	-0.231696
0 days 00:00:07.300000	-0.252523
0 days 00:00:07.310000	-0.265851
0 days 00:00:07.320000	-0.269135
0 days 00:00:07.330000	-0.25963
0 days 00:00:07.340000	-0.23504499999999998
0 days 00:00:07.350000	-0.225975
0 days 00:00:07.360000	-0.236315
0 days 00:00:07.370000	-0.27013400000000004
0 days 00:00:07.380000	-0.319013
0 days 00:00:07.390000	-0.357137
0 days 00:00:07.400000	-0.397708
0 days 00:00:07.410000	-0.417822
0 days 00:00:07.420000	-0.44114899999999996
0 days 00:00:07.430000	-0.463074
0 days 00:00:07.440000	-0.517533
0 days 00:00:07.450000	-0.6059439999999999
0 days 00:00:07.460000	-0.736859
0 days 00:00:07.470000	-0.902385
0 days 00:00:07.480000	-1.116001
0 days 00:00:07.490000	-1.379833
0 days 00:00:07.500000	-1.685096
0 days 00:00:07.510000	-2.036436
0 days 00:00:07.520000	-2.418257
0 days 00:00:07.530000	-2.845839
0 days 00:00:07.540000	-3.3132980000000005
0 days 00:00:07.550000	-3.8204809999999996
0 days 00:00:07.560000	-4.3543389999999995
0 days 00:00:07.570000	-4.924434
0 days 00:00:07.580000	-5.651981
0 days 00:00:07.590000	-6.55291
0 days 00:00:07.600000	-7.553991000000001
0 days 00:00:07.610000	-8.387936999999999
0 days 00:00:07.620000	-8.974548
0 days 00:00:07.630000	-9.181778
0 days 00:00:07.640000	-9.121972999999999
0 days 00:00:07.650000	-8.649796
0 days 00:00:07.660000	-7.585446000000001
0 days 00:00:07.670000	-5.974983
0 days 00:00:07.680000	-4.874965
0 days 00:00:07.690000	-4.5426400000000005
0 days 00:00:07.700000	-1.8539139999999998
0 days 00:00:07.710000	1.087717
0 days 00:00:07.720000	1.900823
0 days 00:00:07.730000	1.6533200000000001
0 days 00:00:07.740000	1.64483
0 days 00:00:07.750000	1.9010310000000001
0 days 00:00:07.760000	2.4885650000000004
0 days 00:00:07.770000	3.137425
0 days 00:00:07.780000	3.6856910000000003
0 days 00:00:07.790000	4.159109
0 days 00:00:07.800000	4.595013
0 days 00:00:07.810000	5.029643
0 days 00:00:07.820000	5.455083
0 days 00:00:07.830000	5.8023430000000005
0 days 00:00:07.840000	6.046347
0 days 00:00:07.850000	6.2068080000000005
0 days 00:00:07.860000	6.286911
0 days 00:00:07.870000	6.273924
0 days 00:00:07.880000	6.206173000000001
0 days 00:00:07.890000	6.166591
0 days 00:00:07.900000	6.248423000000001
0 days 00:00:07.910000	6.47051
0 days 00:00:07.920000	6.719405999999999
0 days 00:00:07.930000	6.897131
0 days 00:00:07.940000	6.967827000000001
0 days 00:00:07.950000	6.980460000000001
0 days 00:00:07.960000	7.003757000000001
0 days 00:00:07.970000	7.061791
0 days 00:00:07.980000	7.125647
0 days 00:00:07.990000	7.114951
0 days 00:00:08	6.890091
0 days 00:00:08.010000	6.433123
0 days 00:00:08.020000	5.8617870000000005
0 days 00:00:08.030000	5.321907
0 days 00:00:08.040000	4.468324
0 days 00:00:08.050000	3.581157
0 days 00:00:08.060000	2.485361
0 days 00:00:08.070000	0.8800879999999999
0 days 00:00:08.080000	-0.869778
0 days 00:00:08.090000	-2.188755
0 days 00:00:08.100000	-2.975939
0 days 00:00:08.110000	-2.968302
0 days 00:00:08.120000	-3.359175
0 days 00:00:08.130000	-4.617212
0 days 00:00:08.140000	-4.997211
0 days 00:00:08.150000	-4.754957
0 days 00:00:08.160000	-4.496995
0 days 00:00:08.170000	-4.081519999999999
0 days 00:00:08.180000	-3.423251
0 days 00:00:08.190000	-3.005304
0 days 00:00:08.200000	-2.511461
0 days 00:00:08.210000	-1.9788119999999998
0 days 00:00:08.220000	-1.660107
0 days 00:00:08.230000	-1.4319819999999999
0 days 00:00:08.240000	-1.141546
0 days 00:00:08.250000	-0.682723
0 days 00:00:08.260000	-0.375272
0 days 00:00:08.270000	-0.19583599999999998
0 days 00:00:08.280000	-0.181338
0 days 00:00:08.290000	-0.16608499999999998
0 days 00:00:08.300000	-0.16861900000000002
0 days 00:00:08.310000	-0.21447199999999997
0 days 00:00:08.320000	-0.255963
0 days 00:00:08.330000	-0.27905
0 days 00:00:08.340000	-0.28329
0 days 00:00:08.350000	-0.28221399999999996
0 days 00:00:08.360000	-0.290104
0 days 00:00:08.370000	-0.29962
0 days 00:00:08.380000	-0.289114
0 days 00:00:08.390000	-0.261331
0 days 00:00:08.400000	-0.221291
0 days 00:00:08.410000	-0.185448
0 days 00:00:08.420000	-0.161329
0 days 00:00:08.430000	-0.14569000000000001
0 days 00:00:08.440000	-0.147238
0 days 00:00:08.450000	-0.163182
0 days 00:00:08.460000	-0.169326
0 days 00:00:08.470000	-0.165011
0 days 00:00:08.480000	-0.151579
0 days 00:00:08.490000	-0.142336
0 days 00:00:08.500000	-0.130072
0 days 00:00:08.510000	-0.12548499999999999
0 days 00:00:08.520000	-0.11086300000000002
0 days 00:00:08.530000	-0.11133499999999999
0 days 00:00:08.540000	-0.10970099999999999
0 days 00:00:08.550000	-0.127272
0 days 00:00:08.560000	-0.1497
0 days 00:00:08.570000	-0.18196400000000001
0 days 00:00:08.580000	-0.216658
0 days 00:00:08.590000	-0.272922
0 days 00:00:08.600000	-0.34262600000000004
0 days 00:00:08.610000	-0.41357700000000003
0 days 00:00:08.620000	-0.478667
0 days 00:00:08.630000	-0.547917
0 days 00:00:08.640000	-0.6272949999999999
0 days 00:00:08.650000	-0.710868
0 days 00:00:08.660000	-0.8167439999999999
0 days 00:00:08.670000	-0.9291149999999999
0 days 00:00:08.680000	-1.047877
0 days 00:00:08.690000	-1.177108
0 days 00:00:08.700000	-1.320367
0 days 00:00:08.710000	-1.4916200000000002
0 days 00:00:08.720000	-1.6751009999999997
0 days 00:00:08.730000	-1.874491
0 days 00:00:08.740000	-2.10542
0 days 00:00:08.750000	-2.361198
0 days 00:00:08.760000	-2.647243
0 days 00:00:08.770000	-3.0219549999999997
0 days 00:00:08.780000	-3.523443
0 days 00:00:08.790000	-4.085491
0 days 00:00:08.800000	-4.700657
0 days 00:00:08.810000	-5.339571
0 days 00:00:08.820000	-6.0009239999999995
0 days 00:00:08.830000	-6.636877
0 days 00:00:08.840000	-7.039608
0 days 00:00:08.850000	-7.155953
0 days 00:00:08.860000	-6.971127
0 days 00:00:08.870000	-6.478408
0 days 00:00:08.880000	-5.697307
0 days 00:00:08.890000	-4.722957
0 days 00:00:08.900000	-3.71392
0 days 00:00:08.910000	-3.1081369999999997
0 days 00:00:08.920000	-1.508338
