# Supplementary material for: A topological data analysis-based method for gait signals with an application to the study of multiple sclerosis
Source: PLoS One. 2022 May 13;17(5):e0268475. doi: 10.1371/journal.pone.0268475 (PMC9106173; doi:10.1371/journal.pone.0268475)
Supplement: S1 Data — (ZIP) [file pone.0268475.s005.zip › PlosOneData/Pathological_subjects/MS_91]

	Gyr_Y
0 days 00:00:13.860000	-1.051239
0 days 00:00:13.870000	-2.8054740000000002
0 days 00:00:13.880000	-4.737527
0 days 00:00:13.890000	-4.428064
0 days 00:00:13.900000	-4.0331410000000005
0 days 00:00:13.910000	-4.707283
0 days 00:00:13.920000	-3.5381480000000005
0 days 00:00:13.930000	-3.005207
0 days 00:00:13.940000	-2.977622
0 days 00:00:13.950000	-2.899413
0 days 00:00:13.960000	-2.653269
0 days 00:00:13.970000	-2.325183
0 days 00:00:13.980000	-1.9424540000000001
0 days 00:00:13.990000	-0.802476
0 days 00:00:14	-0.367176
0 days 00:00:14.010000	-0.25768800000000003
0 days 00:00:14.020000	-0.16353800000000002
0 days 00:00:14.030000	-0.11881300000000002
0 days 00:00:14.040000	-0.08955700000000001
0 days 00:00:14.050000	-0.063252
0 days 00:00:14.060000	-0.058625
0 days 00:00:14.070000	-0.051986000000000004
0 days 00:00:14.080000	-0.056907000000000006
0 days 00:00:14.090000	-0.047146
0 days 00:00:14.100000	-0.014859
0 days 00:00:14.110000	0.018231999999999998
0 days 00:00:14.120000	0.082092
0 days 00:00:14.130000	0.20578200000000002
0 days 00:00:14.140000	0.20433800000000002
0 days 00:00:14.150000	0.23793499999999998
0 days 00:00:14.160000	0.24343499999999998
0 days 00:00:14.170000	0.231702
0 days 00:00:14.180000	0.215146
0 days 00:00:14.190000	0.187782
0 days 00:00:14.200000	0.15341400000000002
0 days 00:00:14.210000	0.118381
0 days 00:00:14.220000	0.083557
0 days 00:00:14.230000	0.064247
0 days 00:00:14.240000	0.054104
0 days 00:00:14.250000	0.044414999999999996
0 days 00:00:14.260000	0.041000999999999996
0 days 00:00:14.270000	0.040551
0 days 00:00:14.280000	0.043111000000000003
0 days 00:00:14.290000	0.032066000000000004
0 days 00:00:14.300000	0.006795999999999999
0 days 00:00:14.310000	-0.02267
0 days 00:00:14.320000	-0.071617
0 days 00:00:14.330000	-0.13289700000000002
0 days 00:00:14.340000	-0.256498
0 days 00:00:14.350000	-0.345301
0 days 00:00:14.360000	-0.5369
0 days 00:00:14.370000	-0.751895
0 days 00:00:14.380000	-0.990411
0 days 00:00:14.390000	-1.291058
0 days 00:00:14.400000	-1.536708
0 days 00:00:14.410000	-1.8256869999999998
0 days 00:00:14.420000	-2.1635009999999997
0 days 00:00:14.430000	-2.5206880000000003
0 days 00:00:14.440000	-2.924769
0 days 00:00:14.450000	-3.408992
0 days 00:00:14.460000	-4.003271
0 days 00:00:14.470000	-4.694478
0 days 00:00:14.480000	-5.443788
0 days 00:00:14.490000	-6.366001
0 days 00:00:14.500000	-7.472456
0 days 00:00:14.510000	-8.714624
0 days 00:00:14.520000	-9.783163
0 days 00:00:14.530000	-10.465497000000001
0 days 00:00:14.540000	-10.39765
0 days 00:00:14.550000	-9.890077999999999
0 days 00:00:14.560000	-9.700214
0 days 00:00:14.570000	-9.696812
0 days 00:00:14.580000	-9.475157000000001
0 days 00:00:14.590000	-8.104965
0 days 00:00:14.600000	-5.907045
0 days 00:00:14.610000	-3.5680959999999997
0 days 00:00:14.620000	-1.537719
0 days 00:00:14.630000	1.18603
0 days 00:00:14.640000	2.833067
0 days 00:00:14.650000	7.016467
0 days 00:00:14.660000	7.939722
0 days 00:00:14.670000	6.829289999999999
0 days 00:00:14.680000	5.963248
0 days 00:00:14.690000	5.532101
0 days 00:00:14.700000	5.569126
0 days 00:00:14.710000	5.922452
0 days 00:00:14.720000	6.324863
0 days 00:00:14.730000	6.646560000000001
0 days 00:00:14.740000	6.732804
0 days 00:00:14.750000	6.608378
0 days 00:00:14.760000	6.417475
0 days 00:00:14.770000	6.290116
0 days 00:00:14.780000	6.22189
0 days 00:00:14.790000	6.164714
0 days 00:00:14.800000	6.0425510000000004
0 days 00:00:14.810000	5.933622
0 days 00:00:14.820000	5.933335
0 days 00:00:14.830000	6.054069999999999
0 days 00:00:14.840000	6.223706
0 days 00:00:14.850000	6.312427
0 days 00:00:14.860000	6.322842
0 days 00:00:14.870000	6.255912
0 days 00:00:14.880000	6.141643
0 days 00:00:14.890000	5.954836
0 days 00:00:14.900000	5.766337999999999
0 days 00:00:14.910000	5.572332
0 days 00:00:14.920000	5.291197
0 days 00:00:14.930000	5.02688
0 days 00:00:14.940000	4.876739
0 days 00:00:14.950000	4.757667
0 days 00:00:14.960000	4.3348580000000005
0 days 00:00:14.970000	3.622325
0 days 00:00:14.980000	2.895628
0 days 00:00:14.990000	2.343034
0 days 00:00:15	1.706359
0 days 00:00:15.010000	0.723096
0 days 00:00:15.020000	-0.42736
0 days 00:00:15.030000	-1.3365770000000001
0 days 00:00:15.040000	-3.303585
0 days 00:00:15.050000	-3.249291
0 days 00:00:15.060000	-5.87513
0 days 00:00:15.070000	-6.798586
0 days 00:00:15.080000	-5.103415
0 days 00:00:15.090000	-4.164045
0 days 00:00:15.100000	-3.748294
0 days 00:00:15.110000	-3.4943589999999998
0 days 00:00:15.120000	-3.401796
0 days 00:00:15.130000	-3.2820410000000004
0 days 00:00:15.140000	-2.944579
0 days 00:00:15.150000	-2.531071
0 days 00:00:15.160000	-2.249171
0 days 00:00:15.170000	-1.970733
0 days 00:00:15.180000	-1.691355
0 days 00:00:15.190000	-1.415653
0 days 00:00:15.200000	-1.195129
0 days 00:00:15.210000	-0.905532
0 days 00:00:15.220000	-0.7108
0 days 00:00:15.230000	-0.632434
0 days 00:00:15.240000	-0.670554
0 days 00:00:15.250000	-0.6584840000000001
0 days 00:00:15.260000	-0.591593
0 days 00:00:15.270000	-0.445532
0 days 00:00:15.280000	-0.292873
0 days 00:00:15.290000	-0.10522100000000001
0 days 00:00:15.300000	0.05701799999999999
0 days 00:00:15.310000	0.186079
0 days 00:00:15.320000	0.272005
0 days 00:00:15.330000	0.325707
0 days 00:00:15.340000	0.350878
0 days 00:00:15.350000	0.388728
0 days 00:00:15.360000	0.44796800000000003
0 days 00:00:15.370000	0.535697
0 days 00:00:15.380000	0.584992
0 days 00:00:15.390000	0.44467799999999996
0 days 00:00:15.400000	0.359288
0 days 00:00:15.410000	0.265596
0 days 00:00:15.420000	0.222415
0 days 00:00:15.430000	0.19606099999999999
0 days 00:00:15.440000	0.163679
0 days 00:00:15.450000	0.137604
0 days 00:00:15.460000	0.117708
0 days 00:00:15.470000	0.1101
0 days 00:00:15.480000	0.098102
0 days 00:00:15.490000	0.09260299999999999
0 days 00:00:15.500000	0.072994
0 days 00:00:15.510000	0.048986
0 days 00:00:15.520000	-0.006152
0 days 00:00:15.530000	-0.10295699999999999
0 days 00:00:15.540000	-0.239823
0 days 00:00:15.550000	-0.44909499999999997
0 days 00:00:15.560000	-0.74621
0 days 00:00:15.570000	-0.997368
0 days 00:00:15.580000	-1.280649
0 days 00:00:15.590000	-1.637166
0 days 00:00:15.600000	-2.0356389999999998
0 days 00:00:15.610000	-2.5670330000000003
0 days 00:00:15.620000	-3.2180560000000002
0 days 00:00:15.630000	-3.9372279999999997
0 days 00:00:15.640000	-4.705979
0 days 00:00:15.650000	-5.570634
0 days 00:00:15.660000	-6.491162999999999
0 days 00:00:15.670000	-7.574698
0 days 00:00:15.680000	-8.976639
0 days 00:00:15.690000	-10.922906
0 days 00:00:15.700000	-12.013172
0 days 00:00:15.710000	-11.860858
0 days 00:00:15.720000	-11.013739999999999
0 days 00:00:15.730000	-10.415422
0 days 00:00:15.740000	-10.359427
0 days 00:00:15.750000	-9.773899
0 days 00:00:15.760000	-8.29487
0 days 00:00:15.770000	-6.243521
0 days 00:00:15.780000	-3.644797
0 days 00:00:15.790000	-0.168156
0 days 00:00:15.800000	2.7091979999999998
0 days 00:00:15.810000	7.193816
0 days 00:00:15.820000	8.208675999999999
0 days 00:00:15.830000	7.457877000000001
0 days 00:00:15.840000	6.828773
0 days 00:00:15.850000	6.22569
0 days 00:00:15.860000	5.504249
0 days 00:00:15.870000	5.276231
0 days 00:00:15.880000	5.377114
0 days 00:00:15.890000	5.686065
0 days 00:00:15.900000	6.0420739999999995
0 days 00:00:15.910000	6.283765
0 days 00:00:15.920000	6.3522620000000005
0 days 00:00:15.930000	6.289949
0 days 00:00:15.940000	6.157916999999999
0 days 00:00:15.950000	6.006712
0 days 00:00:15.960000	5.879039
0 days 00:00:15.970000	5.785295
0 days 00:00:15.980000	5.772202
0 days 00:00:15.990000	5.866314
0 days 00:00:16	6.075171
0 days 00:00:16.010000	6.286189
0 days 00:00:16.020000	6.468177
0 days 00:00:16.030000	6.607653999999999
0 days 00:00:16.040000	6.670655
0 days 00:00:16.050000	6.669694
0 days 00:00:16.060000	6.492905
0 days 00:00:16.070000	5.851125
0 days 00:00:16.080000	5.201023999999999
0 days 00:00:16.090000	4.831736
0 days 00:00:16.100000	4.701043
0 days 00:00:16.110000	4.11857
0 days 00:00:16.120000	3.039751
0 days 00:00:16.130000	1.8118130000000001
0 days 00:00:16.140000	0.9056569999999999
0 days 00:00:16.150000	0.265465
0 days 00:00:16.160000	-0.41480600000000006
0 days 00:00:16.170000	-1.970147
0 days 00:00:16.180000	-3.5250809999999997
0 days 00:00:16.190000	-3.8150449999999996
0 days 00:00:16.200000	-6.393187999999999
0 days 00:00:16.210000	-6.084354
0 days 00:00:16.220000	-4.527768
0 days 00:00:16.230000	-4.213931
0 days 00:00:16.240000	-3.8999800000000002
0 days 00:00:16.250000	-3.8129480000000004
0 days 00:00:16.260000	-3.5184269999999995
0 days 00:00:16.270000	-3.402535
0 days 00:00:16.280000	-3.140149
0 days 00:00:16.290000	-1.705209
0 days 00:00:16.300000	-0.7409979999999999
0 days 00:00:16.310000	-0.376349
0 days 00:00:16.320000	-0.214998
0 days 00:00:16.330000	-0.148213
0 days 00:00:16.340000	-0.118718
0 days 00:00:16.350000	-0.11243900000000001
0 days 00:00:16.360000	-0.12191199999999999
0 days 00:00:16.370000	-0.099173
0 days 00:00:16.380000	-0.07251200000000001
0 days 00:00:16.390000	-0.010081
0 days 00:00:16.400000	0.06459
0 days 00:00:16.410000	0.185658
0 days 00:00:16.420000	0.29928899999999997
0 days 00:00:16.430000	0.413861
0 days 00:00:16.440000	0.502686
0 days 00:00:16.450000	0.56515
0 days 00:00:16.460000	0.556845
0 days 00:00:16.470000	0.46388
0 days 00:00:16.480000	0.367093
0 days 00:00:16.490000	0.278647
0 days 00:00:16.500000	0.216102
0 days 00:00:16.510000	0.174576
0 days 00:00:16.520000	0.157298
0 days 00:00:16.530000	0.13759200000000002
0 days 00:00:16.540000	0.13538
0 days 00:00:16.550000	0.127631
0 days 00:00:16.560000	0.09727999999999999
0 days 00:00:16.570000	0.071591
0 days 00:00:16.580000	0.036191
0 days 00:00:16.590000	-0.00343
0 days 00:00:16.600000	-0.053374
0 days 00:00:16.610000	-0.10710499999999999
0 days 00:00:16.620000	-0.17136600000000002
0 days 00:00:16.630000	-0.255218
0 days 00:00:16.640000	-0.357015
0 days 00:00:16.650000	-0.487741
0 days 00:00:16.660000	-0.699858
0 days 00:00:16.670000	-0.996283
0 days 00:00:16.680000	-1.372472
0 days 00:00:16.690000	-1.678816
0 days 00:00:16.700000	-2.03986
0 days 00:00:16.710000	-2.431494
0 days 00:00:16.720000	-2.873277
0 days 00:00:16.730000	-3.366366
0 days 00:00:16.740000	-3.8995599999999997
0 days 00:00:16.750000	-4.508177
0 days 00:00:16.760000	-5.193185
0 days 00:00:16.770000	-6.017374
0 days 00:00:16.780000	-7.051661999999999
0 days 00:00:16.790000	-8.170886999999999
0 days 00:00:16.800000	-9.32616
0 days 00:00:16.810000	-10.384978
0 days 00:00:16.820000	-10.951080000000001
0 days 00:00:16.830000	-10.675413
0 days 00:00:16.840000	-10.255788
0 days 00:00:16.850000	-10.002895
0 days 00:00:16.860000	-9.314286
0 days 00:00:16.870000	-7.602457000000001
0 days 00:00:16.880000	-5.097663
0 days 00:00:16.890000	-2.263004
