# Supplementary material for: A topological data analysis-based method for gait signals with an application to the study of multiple sclerosis
Source: PLoS One. 2022 May 13;17(5):e0268475. doi: 10.1371/journal.pone.0268475 (PMC9106173; doi:10.1371/journal.pone.0268475)
Supplement: S1 Data — (ZIP) [file pone.0268475.s005.zip › PlosOneData/Pathological_subjects/MS_237]

	Gyr_Y
0 days 00:00:07.660000	-2.76019
0 days 00:00:07.670000	-4.771962
0 days 00:00:07.680000	-3.544199
0 days 00:00:07.690000	-4.135001
0 days 00:00:07.700000	-5.317069
0 days 00:00:07.710000	-4.96477
0 days 00:00:07.720000	-4.161459
0 days 00:00:07.730000	-2.25293
0 days 00:00:07.740000	-1.280389
0 days 00:00:07.750000	-0.695516
0 days 00:00:07.760000	-0.64895
0 days 00:00:07.770000	-0.567519
0 days 00:00:07.780000	-0.39853
0 days 00:00:07.790000	-0.24606799999999998
0 days 00:00:07.800000	-0.109423
0 days 00:00:07.810000	0.019599000000000002
0 days 00:00:07.820000	0.04025
0 days 00:00:07.830000	0.013516
0 days 00:00:07.840000	-0.019332
0 days 00:00:07.850000	-0.051612
0 days 00:00:07.860000	-0.10694100000000001
0 days 00:00:07.870000	-0.15470899999999999
0 days 00:00:07.880000	-0.200956
0 days 00:00:07.890000	-0.241194
0 days 00:00:07.900000	-0.26423800000000003
0 days 00:00:07.910000	-0.24987800000000002
0 days 00:00:07.920000	-0.21393800000000002
0 days 00:00:07.930000	-0.177743
0 days 00:00:07.940000	-0.158382
0 days 00:00:07.950000	-0.14189200000000002
0 days 00:00:07.960000	-0.137183
0 days 00:00:07.970000	-0.143054
0 days 00:00:07.980000	-0.15801300000000001
0 days 00:00:07.990000	-0.178722
0 days 00:00:08	-0.200665
0 days 00:00:08.010000	-0.214704
0 days 00:00:08.020000	-0.23045100000000002
0 days 00:00:08.030000	-0.23798699999999998
0 days 00:00:08.040000	-0.24105100000000002
0 days 00:00:08.050000	-0.242071
0 days 00:00:08.060000	-0.24104899999999999
0 days 00:00:08.070000	-0.255513
0 days 00:00:08.080000	-0.272868
0 days 00:00:08.090000	-0.29034299999999996
0 days 00:00:08.100000	-0.312626
0 days 00:00:08.110000	-0.334942
0 days 00:00:08.120000	-0.35584099999999996
0 days 00:00:08.130000	-0.382046
0 days 00:00:08.140000	-0.423782
0 days 00:00:08.150000	-0.499813
0 days 00:00:08.160000	-0.5989220000000001
0 days 00:00:08.170000	-0.6943779999999999
0 days 00:00:08.180000	-0.801552
0 days 00:00:08.190000	-0.949772
0 days 00:00:08.200000	-1.11348
0 days 00:00:08.210000	-1.305735
0 days 00:00:08.220000	-1.5259909999999999
0 days 00:00:08.230000	-1.7905490000000002
0 days 00:00:08.240000	-2.073552
0 days 00:00:08.250000	-2.405805
0 days 00:00:08.260000	-2.77495
0 days 00:00:08.270000	-3.1352599999999997
0 days 00:00:08.280000	-3.5494730000000003
0 days 00:00:08.290000	-4.117604
0 days 00:00:08.300000	-4.764322
0 days 00:00:08.310000	-5.481223
0 days 00:00:08.320000	-6.282865
0 days 00:00:08.330000	-7.159414
0 days 00:00:08.340000	-7.852717
0 days 00:00:08.350000	-8.034099000000001
0 days 00:00:08.360000	-7.9848539999999995
0 days 00:00:08.370000	-7.475842999999999
0 days 00:00:08.380000	-7.0546169999999995
0 days 00:00:08.390000	-6.201761
0 days 00:00:08.400000	-4.985416000000001
0 days 00:00:08.410000	-0.91366
0 days 00:00:08.420000	1.502608
0 days 00:00:08.430000	1.593927
0 days 00:00:08.440000	1.620008
0 days 00:00:08.450000	2.380116
0 days 00:00:08.460000	3.531305
0 days 00:00:08.470000	4.591496
0 days 00:00:08.480000	5.407801999999999
0 days 00:00:08.490000	5.969469
0 days 00:00:08.500000	6.297924
0 days 00:00:08.510000	6.4955739999999995
0 days 00:00:08.520000	6.540697
0 days 00:00:08.530000	6.257248000000001
0 days 00:00:08.540000	5.828188
0 days 00:00:08.550000	5.502473999999999
0 days 00:00:08.560000	5.269691000000001
0 days 00:00:08.570000	5.023123
0 days 00:00:08.580000	4.773122
0 days 00:00:08.590000	4.515985
0 days 00:00:08.600000	4.2403900000000005
0 days 00:00:08.610000	4.013907
0 days 00:00:08.620000	3.882508
0 days 00:00:08.630000	3.7979800000000004
0 days 00:00:08.640000	3.7302239999999998
0 days 00:00:08.650000	3.7936010000000002
0 days 00:00:08.660000	3.847177
0 days 00:00:08.670000	3.8714480000000004
0 days 00:00:08.680000	3.909786
0 days 00:00:08.690000	3.9719599999999997
0 days 00:00:08.700000	4.027147
0 days 00:00:08.710000	3.9904089999999997
0 days 00:00:08.720000	3.820443
0 days 00:00:08.730000	3.5326459999999997
0 days 00:00:08.740000	3.111288
0 days 00:00:08.750000	2.4872009999999998
0 days 00:00:08.760000	1.671487
0 days 00:00:08.770000	0.779872
0 days 00:00:08.780000	-0.075347
0 days 00:00:08.790000	-0.8936959999999999
0 days 00:00:08.800000	-3.0302599999999997
0 days 00:00:08.810000	-4.394833
0 days 00:00:08.820000	-3.774057
0 days 00:00:08.830000	-5.09272
0 days 00:00:08.840000	-6.187188
0 days 00:00:08.850000	-5.421645
0 days 00:00:08.860000	-4.039902
0 days 00:00:08.870000	-1.935972
0 days 00:00:08.880000	-1.132393
0 days 00:00:08.890000	-0.46570600000000006
0 days 00:00:08.900000	-0.519967
0 days 00:00:08.910000	-0.48754
0 days 00:00:08.920000	-0.365593
0 days 00:00:08.930000	-0.21099600000000002
0 days 00:00:08.940000	-0.09402200000000001
0 days 00:00:08.950000	-0.042086
0 days 00:00:08.960000	-0.007534999999999999
0 days 00:00:08.970000	-0.00323
0 days 00:00:08.980000	-0.022451
0 days 00:00:08.990000	-0.05934
0 days 00:00:09	-0.106929
0 days 00:00:09.010000	-0.150483
0 days 00:00:09.020000	-0.17974500000000002
0 days 00:00:09.030000	-0.189967
0 days 00:00:09.040000	-0.18618800000000002
0 days 00:00:09.050000	-0.157478
0 days 00:00:09.060000	-0.11834000000000001
0 days 00:00:09.070000	-0.081081
0 days 00:00:09.080000	-0.047979
0 days 00:00:09.090000	-0.023841
0 days 00:00:09.100000	-0.011922
0 days 00:00:09.110000	-0.012159
0 days 00:00:09.120000	-0.013737000000000001
0 days 00:00:09.130000	-0.019229
0 days 00:00:09.140000	-0.034962
0 days 00:00:09.150000	-0.053964
0 days 00:00:09.160000	-0.08382
0 days 00:00:09.170000	-0.098105
0 days 00:00:09.180000	-0.101161
0 days 00:00:09.190000	-0.101599
0 days 00:00:09.200000	-0.093183
0 days 00:00:09.210000	-0.102631
0 days 00:00:09.220000	-0.114995
0 days 00:00:09.230000	-0.131954
0 days 00:00:09.240000	-0.1545
0 days 00:00:09.250000	-0.182974
0 days 00:00:09.260000	-0.219243
0 days 00:00:09.270000	-0.259318
0 days 00:00:09.280000	-0.301557
0 days 00:00:09.290000	-0.375697
0 days 00:00:09.300000	-0.497608
0 days 00:00:09.310000	-0.670673
0 days 00:00:09.320000	-0.803888
0 days 00:00:09.330000	-0.975427
0 days 00:00:09.340000	-1.178057
0 days 00:00:09.350000	-1.412786
0 days 00:00:09.360000	-1.6838950000000001
0 days 00:00:09.370000	-2.017792
0 days 00:00:09.380000	-2.398176
0 days 00:00:09.390000	-2.863245
0 days 00:00:09.400000	-3.352266
0 days 00:00:09.410000	-3.8319870000000003
0 days 00:00:09.420000	-4.358155
0 days 00:00:09.430000	-4.9759459999999995
0 days 00:00:09.440000	-5.676004
0 days 00:00:09.450000	-6.496939
0 days 00:00:09.460000	-7.284914
0 days 00:00:09.470000	-7.8944
0 days 00:00:09.480000	-8.042246
0 days 00:00:09.490000	-7.7503779999999995
0 days 00:00:09.500000	-7.058047999999999
0 days 00:00:09.510000	-6.515219
0 days 00:00:09.520000	-5.730738
0 days 00:00:09.530000	-4.416712
0 days 00:00:09.540000	-0.594222
0 days 00:00:09.550000	1.564945
0 days 00:00:09.560000	1.532494
0 days 00:00:09.570000	1.5557590000000001
0 days 00:00:09.580000	2.1663259999999998
0 days 00:00:09.590000	3.085027
0 days 00:00:09.600000	3.866914
0 days 00:00:09.610000	4.547791999999999
0 days 00:00:09.620000	5.194228
0 days 00:00:09.630000	5.741525
0 days 00:00:09.640000	6.078235
0 days 00:00:09.650000	6.078696
0 days 00:00:09.660000	5.438477
0 days 00:00:09.670000	4.632809
0 days 00:00:09.680000	4.3628540000000005
0 days 00:00:09.690000	4.450896
0 days 00:00:09.700000	4.481814
0 days 00:00:09.710000	4.356496
0 days 00:00:09.720000	4.239218
0 days 00:00:09.730000	4.149025
0 days 00:00:09.740000	4.052766
0 days 00:00:09.750000	3.935749
0 days 00:00:09.760000	3.84367
0 days 00:00:09.770000	3.7504739999999996
0 days 00:00:09.780000	3.7034599999999998
0 days 00:00:09.790000	3.725911
0 days 00:00:09.800000	3.6985120000000005
0 days 00:00:09.810000	3.664186
0 days 00:00:09.820000	3.646642
0 days 00:00:09.830000	3.6129
0 days 00:00:09.840000	3.588254
0 days 00:00:09.850000	3.547503
0 days 00:00:09.860000	3.421539
0 days 00:00:09.870000	3.144662
0 days 00:00:09.880000	2.5933900000000003
0 days 00:00:09.890000	1.887227
0 days 00:00:09.900000	1.1889
0 days 00:00:09.910000	0.47633000000000003
0 days 00:00:09.920000	-0.200567
0 days 00:00:09.930000	-1.7329400000000001
0 days 00:00:09.940000	-4.534076
0 days 00:00:09.950000	-3.721349
0 days 00:00:09.960000	-4.341297
0 days 00:00:09.970000	-5.84012
0 days 00:00:09.980000	-5.646446
0 days 00:00:09.990000	-4.269264
0 days 00:00:10	-2.638512
0 days 00:00:10.010000	-1.4637440000000002
0 days 00:00:10.020000	-0.803381
0 days 00:00:10.030000	-0.40536
0 days 00:00:10.040000	-0.5312600000000001
0 days 00:00:10.050000	-0.42499899999999996
0 days 00:00:10.060000	-0.222127
0 days 00:00:10.070000	-0.042425
0 days 00:00:10.080000	0.14619200000000002
0 days 00:00:10.090000	0.157606
0 days 00:00:10.100000	0.143736
0 days 00:00:10.110000	0.10670199999999999
0 days 00:00:10.120000	0.058210000000000005
0 days 00:00:10.130000	0.009815
0 days 00:00:10.140000	-0.035935
0 days 00:00:10.150000	-0.08985
0 days 00:00:10.160000	-0.122108
0 days 00:00:10.170000	-0.147016
0 days 00:00:10.180000	-0.168747
0 days 00:00:10.190000	-0.17263299999999998
0 days 00:00:10.200000	-0.161012
0 days 00:00:10.210000	-0.136471
0 days 00:00:10.220000	-0.106966
0 days 00:00:10.230000	-0.085047
0 days 00:00:10.240000	-0.074173
0 days 00:00:10.250000	-0.07946900000000001
0 days 00:00:10.260000	-0.09848
0 days 00:00:10.270000	-0.127948
0 days 00:00:10.280000	-0.1469
0 days 00:00:10.290000	-0.15371400000000002
0 days 00:00:10.300000	-0.149893
0 days 00:00:10.310000	-0.15778699999999998
0 days 00:00:10.320000	-0.162982
0 days 00:00:10.330000	-0.180964
0 days 00:00:10.340000	-0.202439
0 days 00:00:10.350000	-0.22112199999999999
0 days 00:00:10.360000	-0.25067
0 days 00:00:10.370000	-0.283015
0 days 00:00:10.380000	-0.338066
0 days 00:00:10.390000	-0.421019
0 days 00:00:10.400000	-0.488938
0 days 00:00:10.410000	-0.549883
0 days 00:00:10.420000	-0.6128819999999999
0 days 00:00:10.430000	-0.690689
0 days 00:00:10.440000	-0.760301
0 days 00:00:10.450000	-0.8214090000000001
0 days 00:00:10.460000	-0.896602
0 days 00:00:10.470000	-1.021472
0 days 00:00:10.480000	-1.14035
0 days 00:00:10.490000	-1.296545
0 days 00:00:10.500000	-1.491128
0 days 00:00:10.510000	-1.721744
0 days 00:00:10.520000	-1.9996900000000002
0 days 00:00:10.530000	-2.417398
0 days 00:00:10.540000	-2.955579
0 days 00:00:10.550000	-3.6526769999999997
0 days 00:00:10.560000	-4.44771
0 days 00:00:10.570000	-5.179130000000001
0 days 00:00:10.580000	-5.84129
0 days 00:00:10.590000	-6.575218
0 days 00:00:10.600000	-7.256585
0 days 00:00:10.610000	-7.627797
0 days 00:00:10.620000	-7.50741
0 days 00:00:10.630000	-6.9088
0 days 00:00:10.640000	-5.766918
0 days 00:00:10.650000	-5.062851
0 days 00:00:10.660000	-3.6681790000000003
