# Supplementary material for: A topological data analysis-based method for gait signals with an application to the study of multiple sclerosis
Source: PLoS One. 2022 May 13;17(5):e0268475. doi: 10.1371/journal.pone.0268475 (PMC9106173; doi:10.1371/journal.pone.0268475)
Supplement: S1 Data — (ZIP) [file pone.0268475.s005.zip › PlosOneData/Pathological_subjects/MS_65]

	Gyr_Y
0 days 00:00:07.810000	-2.572811
0 days 00:00:07.820000	-2.293854
0 days 00:00:07.830000	-3.1480479999999997
0 days 00:00:07.840000	-3.9091050000000003
0 days 00:00:07.850000	-2.948763
0 days 00:00:07.860000	-0.654025
0 days 00:00:07.870000	-0.357078
0 days 00:00:07.880000	-0.39617600000000003
0 days 00:00:07.890000	-0.468045
0 days 00:00:07.900000	-0.051815999999999994
0 days 00:00:07.910000	-0.07911900000000001
0 days 00:00:07.920000	-0.008466
0 days 00:00:07.930000	0.048576
0 days 00:00:07.940000	0.061470000000000004
0 days 00:00:07.950000	0.06683
0 days 00:00:07.960000	0.06901399999999999
0 days 00:00:07.970000	0.08341
0 days 00:00:07.980000	0.087052
0 days 00:00:07.990000	0.075507
0 days 00:00:08	0.058691999999999994
0 days 00:00:08.010000	0.054135
0 days 00:00:08.020000	0.053325
0 days 00:00:08.030000	0.055656
0 days 00:00:08.040000	0.05701900000000001
0 days 00:00:08.050000	0.070738
0 days 00:00:08.060000	0.079359
0 days 00:00:08.070000	0.094916
0 days 00:00:08.080000	0.107403
0 days 00:00:08.090000	0.12016099999999999
0 days 00:00:08.100000	0.126329
0 days 00:00:08.110000	0.12928900000000002
0 days 00:00:08.120000	0.126798
0 days 00:00:08.130000	0.123883
0 days 00:00:08.140000	0.114534
0 days 00:00:08.150000	0.087223
0 days 00:00:08.160000	0.056406
0 days 00:00:08.170000	0.036858
0 days 00:00:08.180000	0.018598
0 days 00:00:08.190000	0.017807
0 days 00:00:08.200000	0.005141
0 days 00:00:08.210000	0.001196
0 days 00:00:08.220000	-0.011189
0 days 00:00:08.230000	-0.017224
0 days 00:00:08.240000	-0.029261000000000002
0 days 00:00:08.250000	-0.035726
0 days 00:00:08.260000	-0.049531
0 days 00:00:08.270000	-0.047674
0 days 00:00:08.280000	-0.040376
0 days 00:00:08.290000	-0.033395999999999995
0 days 00:00:08.300000	-0.019288999999999997
0 days 00:00:08.310000	-0.000769
0 days 00:00:08.320000	0.000192
0 days 00:00:08.330000	-0.007271
0 days 00:00:08.340000	-0.034699
0 days 00:00:08.350000	-0.095545
0 days 00:00:08.360000	-0.184756
0 days 00:00:08.370000	-0.28412600000000005
0 days 00:00:08.380000	-0.386454
0 days 00:00:08.390000	-0.5173760000000001
0 days 00:00:08.400000	-0.672107
0 days 00:00:08.410000	-0.817634
0 days 00:00:08.420000	-1.109695
0 days 00:00:08.430000	-1.4455799999999999
0 days 00:00:08.440000	-1.755513
0 days 00:00:08.450000	-2.098219
0 days 00:00:08.460000	-2.527112
0 days 00:00:08.470000	-3.049589
0 days 00:00:08.480000	-3.677235
0 days 00:00:08.490000	-4.396241000000001
0 days 00:00:08.500000	-5.222398
0 days 00:00:08.510000	-6.218516999999999
0 days 00:00:08.520000	-7.256922
0 days 00:00:08.530000	-8.113259
0 days 00:00:08.540000	-8.566098
0 days 00:00:08.550000	-8.367225
0 days 00:00:08.560000	-7.004122
0 days 00:00:08.570000	-5.167952
0 days 00:00:08.580000	-3.932574
0 days 00:00:08.590000	-4.11255
0 days 00:00:08.600000	-1.715081
0 days 00:00:08.610000	0.639795
0 days 00:00:08.620000	2.149046
0 days 00:00:08.630000	2.4502740000000003
0 days 00:00:08.640000	2.568942
0 days 00:00:08.650000	2.649377
0 days 00:00:08.660000	2.763388
0 days 00:00:08.670000	2.880211
0 days 00:00:08.680000	2.944556
0 days 00:00:08.690000	2.954196
0 days 00:00:08.700000	2.930336
0 days 00:00:08.710000	2.908842
0 days 00:00:08.720000	2.899455
0 days 00:00:08.730000	2.9025380000000003
0 days 00:00:08.740000	2.927877
0 days 00:00:08.750000	2.990141
0 days 00:00:08.760000	3.085865
0 days 00:00:08.770000	3.198322
0 days 00:00:08.780000	3.3162550000000004
0 days 00:00:08.790000	3.4078839999999997
0 days 00:00:08.800000	3.4705690000000002
0 days 00:00:08.810000	3.4985230000000005
0 days 00:00:08.820000	3.48825
0 days 00:00:08.830000	3.416381
0 days 00:00:08.840000	3.322593
0 days 00:00:08.850000	3.209159
0 days 00:00:08.860000	3.083634
0 days 00:00:08.870000	2.981986
0 days 00:00:08.880000	2.89622
0 days 00:00:08.890000	2.835052
0 days 00:00:08.900000	2.759574
0 days 00:00:08.910000	2.678114
0 days 00:00:08.920000	2.551789
0 days 00:00:08.930000	2.36121
0 days 00:00:08.940000	2.113854
0 days 00:00:08.950000	1.8004080000000002
0 days 00:00:08.960000	1.4713319999999999
0 days 00:00:08.970000	1.1729610000000001
0 days 00:00:08.980000	0.847046
0 days 00:00:08.990000	0.475696
0 days 00:00:09	0.056014999999999995
0 days 00:00:09.010000	-0.357636
0 days 00:00:09.020000	-0.712581
0 days 00:00:09.030000	-1.067641
0 days 00:00:09.040000	-1.4647350000000001
0 days 00:00:09.050000	-1.8552369999999998
0 days 00:00:09.060000	-2.254884
0 days 00:00:09.070000	-2.340496
0 days 00:00:09.080000	-2.33324
0 days 00:00:09.090000	-3.338775
0 days 00:00:09.100000	-2.919244
0 days 00:00:09.110000	-0.892709
0 days 00:00:09.120000	-0.335426
0 days 00:00:09.130000	-0.267597
0 days 00:00:09.140000	-0.517938
0 days 00:00:09.150000	-0.30483899999999997
0 days 00:00:09.160000	-0.158315
0 days 00:00:09.170000	-0.012395999999999999
0 days 00:00:09.180000	0.08621000000000001
0 days 00:00:09.190000	0.15024400000000002
0 days 00:00:09.200000	0.187916
0 days 00:00:09.210000	0.23985599999999999
0 days 00:00:09.220000	0.24029899999999998
0 days 00:00:09.230000	0.186817
0 days 00:00:09.240000	0.087439
0 days 00:00:09.250000	-0.007737999999999999
0 days 00:00:09.260000	-0.062259
0 days 00:00:09.270000	-0.10102
0 days 00:00:09.280000	-0.128511
0 days 00:00:09.290000	-0.120039
0 days 00:00:09.300000	-0.112371
0 days 00:00:09.310000	-0.093318
0 days 00:00:09.320000	-0.06944199999999999
0 days 00:00:09.330000	-0.048856000000000004
0 days 00:00:09.340000	-0.040783
0 days 00:00:09.350000	-0.0354
0 days 00:00:09.360000	-0.037852
0 days 00:00:09.370000	-0.040956
0 days 00:00:09.380000	-0.048586000000000004
0 days 00:00:09.390000	-0.065749
0 days 00:00:09.400000	-0.066549
0 days 00:00:09.410000	-0.066944
0 days 00:00:09.420000	-0.069898
0 days 00:00:09.430000	-0.06742999999999999
0 days 00:00:09.440000	-0.067399
0 days 00:00:09.450000	-0.07157000000000001
0 days 00:00:09.460000	-0.088447
0 days 00:00:09.470000	-0.095582
0 days 00:00:09.480000	-0.104868
0 days 00:00:09.490000	-0.129378
0 days 00:00:09.500000	-0.162856
0 days 00:00:09.510000	-0.200093
0 days 00:00:09.520000	-0.23627800000000002
0 days 00:00:09.530000	-0.289652
0 days 00:00:09.540000	-0.328063
0 days 00:00:09.550000	-0.385265
0 days 00:00:09.560000	-0.455879
0 days 00:00:09.570000	-0.536377
0 days 00:00:09.580000	-0.645016
0 days 00:00:09.590000	-0.906899
0 days 00:00:09.600000	-1.19445
0 days 00:00:09.610000	-1.439524
0 days 00:00:09.620000	-1.7207299999999999
0 days 00:00:09.630000	-2.033632
0 days 00:00:09.640000	-2.3831290000000003
0 days 00:00:09.650000	-2.798485
0 days 00:00:09.660000	-3.257078
0 days 00:00:09.670000	-3.8262669999999996
0 days 00:00:09.680000	-4.544694
0 days 00:00:09.690000	-5.3641190000000005
0 days 00:00:09.700000	-6.364333
0 days 00:00:09.710000	-7.435136999999999
0 days 00:00:09.720000	-8.370756
0 days 00:00:09.730000	-8.967213000000001
0 days 00:00:09.740000	-9.100748
0 days 00:00:09.750000	-8.761833
0 days 00:00:09.760000	-7.561897999999999
0 days 00:00:09.770000	-5.723594
0 days 00:00:09.780000	-3.73665
0 days 00:00:09.790000	-4.56998
0 days 00:00:09.800000	-2.692108
0 days 00:00:09.810000	1.198966
0 days 00:00:09.820000	3.393555
0 days 00:00:09.830000	3.8331809999999997
0 days 00:00:09.840000	3.218092
0 days 00:00:09.850000	3.039107
0 days 00:00:09.860000	3.139514
0 days 00:00:09.870000	3.4147089999999998
0 days 00:00:09.880000	3.6857889999999998
0 days 00:00:09.890000	3.916613
0 days 00:00:09.900000	4.124255000000001
0 days 00:00:09.910000	4.2952010000000005
0 days 00:00:09.920000	4.4361440000000005
0 days 00:00:09.930000	4.540475
0 days 00:00:09.940000	4.604104
0 days 00:00:09.950000	4.588833999999999
0 days 00:00:09.960000	4.463157
0 days 00:00:09.970000	4.348765
0 days 00:00:09.980000	4.361265
0 days 00:00:09.990000	4.460441
0 days 00:00:10	4.5483199999999995
0 days 00:00:10.010000	4.554342
0 days 00:00:10.020000	4.496233
0 days 00:00:10.030000	4.401468
0 days 00:00:10.040000	4.2720769999999995
0 days 00:00:10.050000	4.128998999999999
0 days 00:00:10.060000	3.9680489999999997
0 days 00:00:10.070000	3.738672
0 days 00:00:10.080000	3.4132510000000003
0 days 00:00:10.090000	2.882849
0 days 00:00:10.100000	2.2067900000000003
0 days 00:00:10.110000	1.427827
0 days 00:00:10.120000	0.6312220000000001
0 days 00:00:10.130000	0.00636
0 days 00:00:10.140000	-0.44947600000000004
0 days 00:00:10.150000	-0.8864920000000001
0 days 00:00:10.160000	-1.361982
0 days 00:00:10.170000	-1.8771380000000002
0 days 00:00:10.180000	-2.8452919999999997
0 days 00:00:10.190000	-2.723106
0 days 00:00:10.200000	-2.073701
0 days 00:00:10.210000	-2.852653
0 days 00:00:10.220000	-3.6032580000000003
0 days 00:00:10.230000	-2.715287
0 days 00:00:10.240000	-1.3818290000000002
0 days 00:00:10.250000	-0.33334
0 days 00:00:10.260000	-0.143654
0 days 00:00:10.270000	-0.5840810000000001
0 days 00:00:10.280000	-0.48247399999999996
0 days 00:00:10.290000	-0.353234
0 days 00:00:10.300000	-0.29851300000000003
0 days 00:00:10.310000	-0.232715
0 days 00:00:10.320000	-0.216459
0 days 00:00:10.330000	-0.18657200000000002
0 days 00:00:10.340000	-0.160839
0 days 00:00:10.350000	-0.154858
0 days 00:00:10.360000	-0.135595
0 days 00:00:10.370000	-0.132177
0 days 00:00:10.380000	-0.141131
0 days 00:00:10.390000	-0.161092
0 days 00:00:10.400000	-0.174144
0 days 00:00:10.410000	-0.178384
0 days 00:00:10.420000	-0.16901300000000002
0 days 00:00:10.430000	-0.153806
0 days 00:00:10.440000	-0.11843499999999998
0 days 00:00:10.450000	-0.061175
0 days 00:00:10.460000	0.001247
0 days 00:00:10.470000	0.027643
0 days 00:00:10.480000	0.060307000000000006
0 days 00:00:10.490000	0.11433299999999999
0 days 00:00:10.500000	0.170195
0 days 00:00:10.510000	0.223933
0 days 00:00:10.520000	0.246285
0 days 00:00:10.530000	0.24323499999999998
0 days 00:00:10.540000	0.21968200000000002
0 days 00:00:10.550000	0.172965
0 days 00:00:10.560000	0.07009800000000001
0 days 00:00:10.570000	-0.020166
0 days 00:00:10.580000	-0.081702
0 days 00:00:10.590000	-0.14163199999999998
0 days 00:00:10.600000	-0.180828
0 days 00:00:10.610000	-0.21889299999999998
0 days 00:00:10.620000	-0.251366
0 days 00:00:10.630000	-0.28851
0 days 00:00:10.640000	-0.319925
0 days 00:00:10.650000	-0.346911
0 days 00:00:10.660000	-0.384421
0 days 00:00:10.670000	-0.447204
0 days 00:00:10.680000	-0.536087
0 days 00:00:10.690000	-0.659288
0 days 00:00:10.700000	-0.789624
0 days 00:00:10.710000	-0.9865780000000001
0 days 00:00:10.720000	-1.250119
0 days 00:00:10.730000	-1.481746
0 days 00:00:10.740000	-1.746948
0 days 00:00:10.750000	-2.0329330000000003
0 days 00:00:10.760000	-2.348815
0 days 00:00:10.770000	-2.681968
0 days 00:00:10.780000	-3.078344
0 days 00:00:10.790000	-3.573142
0 days 00:00:10.800000	-4.189553
0 days 00:00:10.810000	-4.9352730000000005
0 days 00:00:10.820000	-5.826734
0 days 00:00:10.830000	-6.825071
0 days 00:00:10.840000	-7.872725
0 days 00:00:10.850000	-8.7957
0 days 00:00:10.860000	-9.337949
0 days 00:00:10.870000	-9.006176
0 days 00:00:10.880000	-7.92133
0 days 00:00:10.890000	-6.664713000000001
0 days 00:00:10.900000	-5.381938
0 days 00:00:10.910000	-3.407332
0 days 00:00:10.920000	-3.3070489999999997
0 days 00:00:10.930000	-1.180202
0 days 00:00:10.940000	2.1450560000000003
0 days 00:00:10.950000	4.595153
0 days 00:00:10.960000	4.759248
0 days 00:00:10.970000	4.14299
0 days 00:00:10.980000	4.059991
0 days 00:00:10.990000	4.211231
0 days 00:00:11	4.515121
0 days 00:00:11.010000	4.741471
0 days 00:00:11.020000	4.808298000000001
0 days 00:00:11.030000	4.746478
0 days 00:00:11.040000	4.600326
0 days 00:00:11.050000	4.412724
0 days 00:00:11.060000	4.187485
0 days 00:00:11.070000	4.0081809999999995
0 days 00:00:11.080000	3.9125010000000002
0 days 00:00:11.090000	3.8881
0 days 00:00:11.100000	3.91134
0 days 00:00:11.110000	3.96621
0 days 00:00:11.120000	4.018423
0 days 00:00:11.130000	4.046818
0 days 00:00:11.140000	4.081611
0 days 00:00:11.150000	4.143975
0 days 00:00:11.160000	4.218595
0 days 00:00:11.170000	4.261792
0 days 00:00:11.180000	4.210913
0 days 00:00:11.190000	3.969933
0 days 00:00:11.200000	3.550375
0 days 00:00:11.210000	3.099843
0 days 00:00:11.220000	2.783573
0 days 00:00:11.230000	2.585744
0 days 00:00:11.240000	2.294581
0 days 00:00:11.250000	1.866627
0 days 00:00:11.260000	1.3422459999999998
0 days 00:00:11.270000	0.789658
0 days 00:00:11.280000	0.195411
0 days 00:00:11.290000	-0.436284
0 days 00:00:11.300000	-1.0571540000000001
0 days 00:00:11.310000	-1.619365
0 days 00:00:11.320000	-2.114407
0 days 00:00:11.330000	-2.106605
0 days 00:00:11.340000	-1.422012
0 days 00:00:11.350000	-1.893864
0 days 00:00:11.360000	-2.832005
0 days 00:00:11.370000	-2.1555150000000003
0 days 00:00:11.380000	-1.301504
0 days 00:00:11.390000	-0.46788599999999997
0 days 00:00:11.400000	-0.34775500000000004
0 days 00:00:11.410000	-0.716835
0 days 00:00:11.420000	-0.507023
0 days 00:00:11.430000	-0.375739
0 days 00:00:11.440000	-0.297888
0 days 00:00:11.450000	-0.198157
0 days 00:00:11.460000	-0.138308
0 days 00:00:11.470000	-0.082125
0 days 00:00:11.480000	-0.056226
0 days 00:00:11.490000	-0.025986000000000002
0 days 00:00:11.500000	-0.023641
0 days 00:00:11.510000	-0.030548000000000002
0 days 00:00:11.520000	-0.054638
0 days 00:00:11.530000	-0.076593
0 days 00:00:11.540000	-0.10348399999999999
0 days 00:00:11.550000	-0.12415999999999999
0 days 00:00:11.560000	-0.11333499999999999
0 days 00:00:11.570000	-0.075611
0 days 00:00:11.580000	-0.049031
0 days 00:00:11.590000	-0.016378
0 days 00:00:11.600000	0.013729
0 days 00:00:11.610000	0.050884
0 days 00:00:11.620000	0.086632
0 days 00:00:11.630000	0.117743
0 days 00:00:11.640000	0.144048
0 days 00:00:11.650000	0.178544
0 days 00:00:11.660000	0.211513
0 days 00:00:11.670000	0.267467
0 days 00:00:11.680000	0.31957800000000003
0 days 00:00:11.690000	0.35787399999999997
0 days 00:00:11.700000	0.370149
0 days 00:00:11.710000	0.338146
0 days 00:00:11.720000	0.308598
0 days 00:00:11.730000	0.19783
0 days 00:00:11.740000	0.144965
0 days 00:00:11.750000	0.10326099999999999
0 days 00:00:11.760000	0.071302
0 days 00:00:11.770000	0.04875
0 days 00:00:11.780000	0.019828
0 days 00:00:11.790000	-0.036156
0 days 00:00:11.800000	-0.057695
0 days 00:00:11.810000	-0.097509
0 days 00:00:11.820000	-0.124865
0 days 00:00:11.830000	-0.178974
0 days 00:00:11.840000	-0.230702
0 days 00:00:11.850000	-0.293142
0 days 00:00:11.860000	-0.340015
0 days 00:00:11.870000	-0.390892
0 days 00:00:11.880000	-0.46689899999999995
0 days 00:00:11.890000	-0.564665
0 days 00:00:11.900000	-0.684405
0 days 00:00:11.910000	-0.8408260000000001
0 days 00:00:11.920000	-1.030294
0 days 00:00:11.930000	-1.2452940000000001
0 days 00:00:11.940000	-1.485851
0 days 00:00:11.950000	-1.832529
0 days 00:00:11.960000	-2.1420310000000002
0 days 00:00:11.970000	-2.495461
0 days 00:00:11.980000	-2.919263
0 days 00:00:11.990000	-3.4160199999999996
0 days 00:00:12	-3.9644809999999997
0 days 00:00:12.010000	-4.634264
0 days 00:00:12.020000	-5.453175
0 days 00:00:12.030000	-6.3651279999999995
0 days 00:00:12.040000	-7.165953999999999
0 days 00:00:12.050000	-7.789910000000001
0 days 00:00:12.060000	-7.986776
0 days 00:00:12.070000	-7.945574000000001
0 days 00:00:12.080000	-7.388928
0 days 00:00:12.090000	-6.428886
0 days 00:00:12.100000	-5.673702
0 days 00:00:12.110000	-4.51848
0 days 00:00:12.120000	-3.101039
0 days 00:00:12.130000	-3.003793
0 days 00:00:12.140000	-0.46603999999999995
0 days 00:00:12.150000	1.955976
0 days 00:00:12.160000	3.3728279999999997
0 days 00:00:12.170000	3.1860619999999997
0 days 00:00:12.180000	2.841841
0 days 00:00:12.190000	3.096532
0 days 00:00:12.200000	3.667215
0 days 00:00:12.210000	4.270273
0 days 00:00:12.220000	4.701208
0 days 00:00:12.230000	4.936973
0 days 00:00:12.240000	5.047594999999999
0 days 00:00:12.250000	5.0931809999999995
0 days 00:00:12.260000	5.067812
0 days 00:00:12.270000	4.990507
0 days 00:00:12.280000	4.846811
0 days 00:00:12.290000	4.5912489999999995
0 days 00:00:12.300000	4.280542
0 days 00:00:12.310000	4.01717
0 days 00:00:12.320000	3.8474779999999997
0 days 00:00:12.330000	3.731181
0 days 00:00:12.340000	3.6693260000000003
0 days 00:00:12.350000	3.6434889999999998
0 days 00:00:12.360000	3.620081
0 days 00:00:12.370000	3.5930089999999995
0 days 00:00:12.380000	3.565632
0 days 00:00:12.390000	3.533204
0 days 00:00:12.400000	3.492169
0 days 00:00:12.410000	3.4153849999999997
0 days 00:00:12.420000	3.262959
0 days 00:00:12.430000	3.046996
0 days 00:00:12.440000	2.752466
0 days 00:00:12.450000	2.3904669999999997
0 days 00:00:12.460000	1.962278
0 days 00:00:12.470000	1.443235
0 days 00:00:12.480000	0.830649
0 days 00:00:12.490000	0.14335
0 days 00:00:12.500000	-0.540684
0 days 00:00:12.510000	-1.065477
0 days 00:00:12.520000	-1.404803
0 days 00:00:12.530000	-1.6815509999999998
0 days 00:00:12.540000	-1.95592
0 days 00:00:12.550000	-2.226032
0 days 00:00:12.560000	-2.474689
0 days 00:00:12.570000	-1.999411
0 days 00:00:12.580000	-1.971386
0 days 00:00:12.590000	-2.714389
0 days 00:00:12.600000	-3.314435
0 days 00:00:12.610000	-2.4613419999999997
0 days 00:00:12.620000	-0.848916
0 days 00:00:12.630000	-0.258343
0 days 00:00:12.640000	-0.27418200000000004
0 days 00:00:12.650000	-0.5014430000000001
0 days 00:00:12.660000	-0.34726
0 days 00:00:12.670000	-0.283229
0 days 00:00:12.680000	-0.20780900000000002
0 days 00:00:12.690000	-0.154797
0 days 00:00:12.700000	-0.11841900000000001
0 days 00:00:12.710000	-0.06591
0 days 00:00:12.720000	-0.008043999999999999
0 days 00:00:12.730000	0.05574400000000001
0 days 00:00:12.740000	0.10723099999999999
0 days 00:00:12.750000	0.122743
0 days 00:00:12.760000	0.111131
0 days 00:00:12.770000	0.090873
0 days 00:00:12.780000	0.078957
0 days 00:00:12.790000	0.080292
0 days 00:00:12.800000	0.082371
0 days 00:00:12.810000	0.07838200000000001
0 days 00:00:12.820000	0.097415
0 days 00:00:12.830000	0.138519
0 days 00:00:12.840000	0.177216
0 days 00:00:12.850000	0.228264
0 days 00:00:12.860000	0.27520900000000004
0 days 00:00:12.870000	0.299958
0 days 00:00:12.880000	0.303748
0 days 00:00:12.890000	0.29756900000000003
0 days 00:00:12.900000	0.30283499999999997
0 days 00:00:12.910000	0.30096799999999996
0 days 00:00:12.920000	0.286648
0 days 00:00:12.930000	0.264355
0 days 00:00:12.940000	0.236785
0 days 00:00:12.950000	0.188592
0 days 00:00:12.960000	0.121499
0 days 00:00:12.970000	0.078946
0 days 00:00:12.980000	0.055122000000000004
0 days 00:00:12.990000	0.019386
0 days 00:00:13	0.012877000000000001
0 days 00:00:13.010000	0.008941
0 days 00:00:13.020000	0.006461
0 days 00:00:13.030000	0.0036420000000000003
0 days 00:00:13.040000	0.0023190000000000003
0 days 00:00:13.050000	0.000426
0 days 00:00:13.060000	-0.003283
0 days 00:00:13.070000	-0.008589
0 days 00:00:13.080000	-0.0021609999999999997
0 days 00:00:13.090000	-0.005055
0 days 00:00:13.100000	-0.003408
0 days 00:00:13.110000	0.005619
0 days 00:00:13.120000	0.013009
0 days 00:00:13.130000	0.021064
0 days 00:00:13.140000	0.022286
0 days 00:00:13.150000	0.007818
0 days 00:00:13.160000	-0.015269999999999999
0 days 00:00:13.170000	-0.036088999999999996
0 days 00:00:13.180000	-0.071578
0 days 00:00:13.190000	-0.109751
0 days 00:00:13.200000	-0.146265
0 days 00:00:13.210000	-0.191147
0 days 00:00:13.220000	-0.23241199999999998
0 days 00:00:13.230000	-0.29851500000000003
0 days 00:00:13.240000	-0.364048
0 days 00:00:13.250000	-0.427217
0 days 00:00:13.260000	-0.493829
0 days 00:00:13.270000	-0.5560609999999999
0 days 00:00:13.280000	-0.632915
0 days 00:00:13.290000	-0.704083
0 days 00:00:13.300000	-0.897508
0 days 00:00:13.310000	-1.1273739999999999
0 days 00:00:13.320000	-1.3367069999999999
0 days 00:00:13.330000	-1.565843
0 days 00:00:13.340000	-1.812702
0 days 00:00:13.350000	-2.064913
0 days 00:00:13.360000	-2.367871
0 days 00:00:13.370000	-2.7777990000000004
0 days 00:00:13.380000	-3.2747189999999997
0 days 00:00:13.390000	-3.871806
0 days 00:00:13.400000	-4.579935
0 days 00:00:13.410000	-5.4299040000000005
0 days 00:00:13.420000	-6.260763
0 days 00:00:13.430000	-6.906449
0 days 00:00:13.440000	-7.388064
0 days 00:00:13.450000	-7.637150999999999
0 days 00:00:13.460000	-7.503139999999999
0 days 00:00:13.470000	-7.360989999999999
0 days 00:00:13.480000	-6.989707000000001
0 days 00:00:13.490000	-6.282204
0 days 00:00:13.500000	-5.234819
