# Supplementary material for: A topological data analysis-based method for gait signals with an application to the study of multiple sclerosis
Source: PLoS One. 2022 May 13;17(5):e0268475. doi: 10.1371/journal.pone.0268475 (PMC9106173; doi:10.1371/journal.pone.0268475)
Supplement: S1 Data — (ZIP) [file pone.0268475.s005.zip › PlosOneData/Pathological_subjects/MS_208]

	Gyr_Y
0 days 00:00:25.980000	-0.785957
0 days 00:00:25.990000	-2.144743
0 days 00:00:26	-3.892043
0 days 00:00:26.010000	-4.925969
0 days 00:00:26.020000	-4.078441000000001
0 days 00:00:26.030000	-3.972493
0 days 00:00:26.040000	-3.2906779999999998
0 days 00:00:26.050000	1.015348
0 days 00:00:26.060000	0.5383319999999999
0 days 00:00:26.070000	0.515917
0 days 00:00:26.080000	0.550838
0 days 00:00:26.090000	0.31674
0 days 00:00:26.100000	0.16712
0 days 00:00:26.110000	0.07634400000000001
0 days 00:00:26.120000	0.035761
0 days 00:00:26.130000	-0.001726
0 days 00:00:26.140000	-0.036670999999999995
0 days 00:00:26.150000	-0.07147300000000001
0 days 00:00:26.160000	-0.10776300000000001
0 days 00:00:26.170000	-0.12799000000000002
0 days 00:00:26.180000	-0.136007
0 days 00:00:26.190000	-0.118297
0 days 00:00:26.200000	-0.083498
0 days 00:00:26.210000	-0.038294
0 days 00:00:26.220000	0.004952000000000001
0 days 00:00:26.230000	0.040347
0 days 00:00:26.240000	0.049569
0 days 00:00:26.250000	0.052187
0 days 00:00:26.260000	0.034819
0 days 00:00:26.270000	0.008816
0 days 00:00:26.280000	-0.009082999999999999
0 days 00:00:26.290000	-0.028508
0 days 00:00:26.300000	-0.041711
0 days 00:00:26.310000	-0.049963
0 days 00:00:26.320000	-0.050364
0 days 00:00:26.330000	-0.052784000000000005
0 days 00:00:26.340000	-0.041316000000000005
0 days 00:00:26.350000	-0.038793
0 days 00:00:26.360000	-0.02441
0 days 00:00:26.370000	-0.013466999999999998
0 days 00:00:26.380000	0.000676
0 days 00:00:26.390000	0.011565
0 days 00:00:26.400000	0.023540000000000002
0 days 00:00:26.410000	0.030406
0 days 00:00:26.420000	0.044768
0 days 00:00:26.430000	0.043338999999999996
0 days 00:00:26.440000	0.042705
0 days 00:00:26.450000	0.039580000000000004
0 days 00:00:26.460000	0.026602999999999998
0 days 00:00:26.470000	0.016284
0 days 00:00:26.480000	0.005123
0 days 00:00:26.490000	0.000754
0 days 00:00:26.500000	0.006905
0 days 00:00:26.510000	0.002695
0 days 00:00:26.520000	0.002405
0 days 00:00:26.530000	0.009188
0 days 00:00:26.540000	0.014053
0 days 00:00:26.550000	0.021493
0 days 00:00:26.560000	0.027020999999999996
0 days 00:00:26.570000	0.029542000000000002
0 days 00:00:26.580000	0.018363
0 days 00:00:26.590000	0.007629
0 days 00:00:26.600000	-0.001889
0 days 00:00:26.610000	-0.013914
0 days 00:00:26.620000	-0.025854000000000002
0 days 00:00:26.630000	-0.049227
0 days 00:00:26.640000	-0.06903
0 days 00:00:26.650000	-0.099136
0 days 00:00:26.660000	-0.171075
0 days 00:00:26.670000	-0.270058
0 days 00:00:26.680000	-0.42046300000000003
0 days 00:00:26.690000	-0.696563
0 days 00:00:26.700000	-1.103933
0 days 00:00:26.710000	-1.4094719999999998
0 days 00:00:26.720000	-1.698007
0 days 00:00:26.730000	-1.95468
0 days 00:00:26.740000	-2.191864
0 days 00:00:26.750000	-2.3999770000000002
0 days 00:00:26.760000	-2.593339
0 days 00:00:26.770000	-2.775205
0 days 00:00:26.780000	-2.932711
0 days 00:00:26.790000	-3.0602009999999997
0 days 00:00:26.800000	-3.1462220000000003
0 days 00:00:26.810000	-3.178325
0 days 00:00:26.820000	-3.182866
0 days 00:00:26.830000	-3.139409
0 days 00:00:26.840000	-3.0423270000000002
0 days 00:00:26.850000	-2.9660599999999997
0 days 00:00:26.860000	-2.9198209999999998
0 days 00:00:26.870000	-2.928921
0 days 00:00:26.880000	-2.897871
0 days 00:00:26.890000	-2.811803
0 days 00:00:26.900000	-2.478898
0 days 00:00:26.910000	-1.831023
0 days 00:00:26.920000	-1.3722159999999999
0 days 00:00:26.930000	-1.14648
0 days 00:00:26.940000	-0.8898799999999999
0 days 00:00:26.950000	-0.563714
0 days 00:00:26.960000	-0.136681
0 days 00:00:26.970000	0.307893
0 days 00:00:26.980000	0.709105
0 days 00:00:26.990000	1.016094
0 days 00:00:27	1.237776
0 days 00:00:27.010000	1.4214719999999998
0 days 00:00:27.020000	1.616323
0 days 00:00:27.030000	1.7968279999999999
0 days 00:00:27.040000	1.991928
0 days 00:00:27.050000	2.1485990000000004
0 days 00:00:27.060000	2.1820880000000002
0 days 00:00:27.070000	2.166553
0 days 00:00:27.080000	2.135453
0 days 00:00:27.090000	2.144521
0 days 00:00:27.100000	2.2454009999999998
0 days 00:00:27.110000	2.3085419999999996
0 days 00:00:27.120000	2.3148169999999997
0 days 00:00:27.130000	2.316329
0 days 00:00:27.140000	2.335366
0 days 00:00:27.150000	2.46503
0 days 00:00:27.160000	2.568422
0 days 00:00:27.170000	2.578984
0 days 00:00:27.180000	2.610465
0 days 00:00:27.190000	2.691776
0 days 00:00:27.200000	2.769925
0 days 00:00:27.210000	2.821232
0 days 00:00:27.220000	2.849157
0 days 00:00:27.230000	2.8431889999999997
0 days 00:00:27.240000	2.820623
0 days 00:00:27.250000	2.742553
0 days 00:00:27.260000	2.59525
0 days 00:00:27.270000	2.373816
0 days 00:00:27.280000	2.118925
0 days 00:00:27.290000	1.847129
0 days 00:00:27.300000	1.599431
0 days 00:00:27.310000	1.336478
0 days 00:00:27.320000	1.06077
0 days 00:00:27.330000	0.796196
0 days 00:00:27.340000	0.553504
0 days 00:00:27.350000	0.356827
0 days 00:00:27.360000	0.187431
0 days 00:00:27.370000	0.025985
0 days 00:00:27.380000	-0.128358
0 days 00:00:27.390000	-0.332688
0 days 00:00:27.400000	-1.363342
0 days 00:00:27.410000	-2.419594
0 days 00:00:27.420000	-3.628513
0 days 00:00:27.430000	-3.289362
0 days 00:00:27.440000	-3.192438
0 days 00:00:27.450000	-3.520971
0 days 00:00:27.460000	-3.051787
0 days 00:00:27.470000	1.248508
0 days 00:00:27.480000	0.580539
0 days 00:00:27.490000	0.5571550000000001
0 days 00:00:27.500000	0.437225
0 days 00:00:27.510000	0.20165
0 days 00:00:27.520000	0.056642
0 days 00:00:27.530000	-0.002224
0 days 00:00:27.540000	-0.028959
0 days 00:00:27.550000	-0.053413999999999996
0 days 00:00:27.560000	-0.06521
0 days 00:00:27.570000	-0.087625
0 days 00:00:27.580000	-0.119369
0 days 00:00:27.590000	-0.14056
0 days 00:00:27.600000	-0.132207
0 days 00:00:27.610000	-0.10335799999999999
0 days 00:00:27.620000	-0.05826
0 days 00:00:27.630000	-0.02011
0 days 00:00:27.640000	0.00873
0 days 00:00:27.650000	0.033569
0 days 00:00:27.660000	0.03406
0 days 00:00:27.670000	0.025111
0 days 00:00:27.680000	0.003704
0 days 00:00:27.690000	-0.025512
0 days 00:00:27.700000	-0.052837999999999996
0 days 00:00:27.710000	-0.08161900000000001
0 days 00:00:27.720000	-0.091137
0 days 00:00:27.730000	-0.096528
0 days 00:00:27.740000	-0.078924
0 days 00:00:27.750000	-0.044773
0 days 00:00:27.760000	-0.005263
0 days 00:00:27.770000	0.031907
0 days 00:00:27.780000	0.06652000000000001
0 days 00:00:27.790000	0.08307200000000001
0 days 00:00:27.800000	0.089491
0 days 00:00:27.810000	0.081471
0 days 00:00:27.820000	0.062018
0 days 00:00:27.830000	0.037870999999999995
0 days 00:00:27.840000	0.015078
0 days 00:00:27.850000	-0.005295
0 days 00:00:27.860000	-0.012144
0 days 00:00:27.870000	-0.015287
0 days 00:00:27.880000	-0.004209
0 days 00:00:27.890000	-0.001135
0 days 00:00:27.900000	0.01236
0 days 00:00:27.910000	0.018837
0 days 00:00:27.920000	0.025955000000000002
0 days 00:00:27.930000	0.026257
0 days 00:00:27.940000	0.024238
0 days 00:00:27.950000	0.014225
0 days 00:00:27.960000	0.006986
0 days 00:00:27.970000	-0.004653
0 days 00:00:27.980000	-0.013005000000000001
0 days 00:00:27.990000	-0.024381
0 days 00:00:28	-0.02505
0 days 00:00:28.010000	-0.012515
0 days 00:00:28.020000	-0.009023
0 days 00:00:28.030000	0.003935
0 days 00:00:28.040000	0.009575
0 days 00:00:28.050000	0.008561
0 days 00:00:28.060000	-9.4e-05
0 days 00:00:28.070000	-0.017426
0 days 00:00:28.080000	-0.036704
0 days 00:00:28.090000	-0.077642
0 days 00:00:28.100000	-0.13488699999999998
0 days 00:00:28.110000	-0.198603
0 days 00:00:28.120000	-0.325059
0 days 00:00:28.130000	-0.596629
0 days 00:00:28.140000	-0.8634209999999999
0 days 00:00:28.150000	-1.153122
0 days 00:00:28.160000	-1.3719290000000002
0 days 00:00:28.170000	-1.5998430000000001
0 days 00:00:28.180000	-1.7939610000000001
0 days 00:00:28.190000	-1.975657
0 days 00:00:28.200000	-2.133184
0 days 00:00:28.210000	-2.301757
0 days 00:00:28.220000	-2.46152
0 days 00:00:28.230000	-2.598262
0 days 00:00:28.240000	-2.706953
0 days 00:00:28.250000	-2.78212
0 days 00:00:28.260000	-2.817205
0 days 00:00:28.270000	-2.80511
0 days 00:00:28.280000	-2.774645
0 days 00:00:28.290000	-2.712413
0 days 00:00:28.300000	0.164242
0 days 00:00:28.310000	-0.062421000000000004
0 days 00:00:28.320000	-0.06637799999999999
0 days 00:00:28.330000	-0.057526
0 days 00:00:28.340000	-0.044145
0 days 00:00:28.350000	-0.025049000000000002
0 days 00:00:28.360000	-0.006065999999999999
0 days 00:00:28.370000	0.007558
0 days 00:00:28.380000	0.018343
0 days 00:00:28.390000	0.018144999999999998
0 days 00:00:28.400000	0.022583000000000002
0 days 00:00:28.410000	0.015928
0 days 00:00:28.420000	0.016326
0 days 00:00:28.430000	0.009493999999999999
0 days 00:00:28.440000	0.011331
0 days 00:00:28.450000	0.005263
0 days 00:00:28.460000	0.00473
0 days 00:00:28.470000	0.004671
0 days 00:00:28.480000	0.005777
0 days 00:00:28.490000	0.004118
0 days 00:00:28.500000	0.007370999999999999
0 days 00:00:28.510000	0.011706999999999999
0 days 00:00:28.520000	0.019096000000000002
0 days 00:00:28.530000	0.028546
0 days 00:00:28.540000	0.03802
0 days 00:00:28.550000	0.044768
0 days 00:00:28.560000	0.042647000000000004
0 days 00:00:28.570000	0.036738
0 days 00:00:28.580000	0.03776
0 days 00:00:28.590000	0.028189999999999996
0 days 00:00:28.600000	0.022374
0 days 00:00:28.610000	0.015132
0 days 00:00:28.620000	0.006497
0 days 00:00:28.630000	-0.017513
0 days 00:00:28.640000	-0.039341
0 days 00:00:28.650000	-0.07576799999999999
0 days 00:00:28.660000	-0.13491199999999998
0 days 00:00:28.670000	-0.23213499999999998
0 days 00:00:28.680000	-0.374954
0 days 00:00:28.690000	-0.7215199999999999
0 days 00:00:28.700000	-1.100889
0 days 00:00:28.710000	-1.4451129999999999
0 days 00:00:28.720000	-1.735148
0 days 00:00:28.730000	-1.918985
0 days 00:00:28.740000	-2.144927
0 days 00:00:28.750000	-2.3411560000000002
0 days 00:00:28.760000	-2.550534
0 days 00:00:28.770000	-2.7585580000000003
0 days 00:00:28.780000	-2.922005
0 days 00:00:28.790000	-3.0451639999999998
0 days 00:00:28.800000	-3.092648
0 days 00:00:28.810000	-3.079455
0 days 00:00:28.820000	-3.0120560000000003
0 days 00:00:28.830000	-2.911127
0 days 00:00:28.840000	-2.781577
0 days 00:00:28.850000	-2.640299
0 days 00:00:28.860000	-2.53747
0 days 00:00:28.870000	-2.452424
0 days 00:00:28.880000	-2.397722
0 days 00:00:28.890000	-2.3280990000000004
0 days 00:00:28.900000	-2.260579
0 days 00:00:28.910000	-2.023407
0 days 00:00:28.920000	-1.596096
0 days 00:00:28.930000	-1.3131469999999998
0 days 00:00:28.940000	-1.1350120000000001
0 days 00:00:28.950000	-1.005716
0 days 00:00:28.960000	-0.879956
0 days 00:00:28.970000	-0.734777
0 days 00:00:28.980000	-0.590129
0 days 00:00:28.990000	-0.447011
0 days 00:00:29	-0.269386
0 days 00:00:29.010000	-0.083139
0 days 00:00:29.020000	0.122635
0 days 00:00:29.030000	0.311291
0 days 00:00:29.040000	0.46055799999999997
0 days 00:00:29.050000	0.683974
0 days 00:00:29.060000	0.9418270000000001
0 days 00:00:29.070000	1.203235
0 days 00:00:29.080000	1.4257389999999999
0 days 00:00:29.090000	1.557277
0 days 00:00:29.100000	1.6517560000000002
0 days 00:00:29.110000	1.7421490000000002
0 days 00:00:29.120000	1.8310349999999997
0 days 00:00:29.130000	1.917934
0 days 00:00:29.140000	2.004877
0 days 00:00:29.150000	2.0813349999999997
0 days 00:00:29.160000	2.099473
0 days 00:00:29.170000	2.13016
0 days 00:00:29.180000	2.17027
0 days 00:00:29.190000	2.168336
0 days 00:00:29.200000	2.199226
0 days 00:00:29.210000	2.2577599999999998
0 days 00:00:29.220000	2.3558060000000003
0 days 00:00:29.230000	2.445193
0 days 00:00:29.240000	2.528808
0 days 00:00:29.250000	2.596329
0 days 00:00:29.260000	2.641434
0 days 00:00:29.270000	2.671863
0 days 00:00:29.280000	2.676335
0 days 00:00:29.290000	2.654639
0 days 00:00:29.300000	2.626601
0 days 00:00:29.310000	2.5765990000000003
0 days 00:00:29.320000	2.500342
0 days 00:00:29.330000	2.352417
0 days 00:00:29.340000	2.150141
0 days 00:00:29.350000	1.899498
0 days 00:00:29.360000	1.618744
0 days 00:00:29.370000	1.3242770000000001
0 days 00:00:29.380000	1.026329
0 days 00:00:29.390000	0.733648
0 days 00:00:29.400000	0.44252600000000003
0 days 00:00:29.410000	0.174228
0 days 00:00:29.420000	-0.065411
0 days 00:00:29.430000	-0.27003299999999997
0 days 00:00:29.440000	-0.439395
0 days 00:00:29.450000	-0.594852
0 days 00:00:29.460000	-1.41987
0 days 00:00:29.470000	-2.443283
0 days 00:00:29.480000	-3.588288
0 days 00:00:29.490000	-3.8771449999999996
0 days 00:00:29.500000	-0.534274
0 days 00:00:29.510000	2.47064
0 days 00:00:29.520000	0.612352
0 days 00:00:29.530000	0.730564
0 days 00:00:29.540000	0.41748999999999997
0 days 00:00:29.550000	0.10835999999999998
0 days 00:00:29.560000	-0.034539999999999994
0 days 00:00:29.570000	-0.09372
0 days 00:00:29.580000	-0.09486
0 days 00:00:29.590000	-0.11033699999999999
0 days 00:00:29.600000	-0.134779
0 days 00:00:29.610000	-0.18474200000000002
0 days 00:00:29.620000	-0.206744
0 days 00:00:29.630000	-0.181316
0 days 00:00:29.640000	-0.114175
0 days 00:00:29.650000	-0.030585
0 days 00:00:29.660000	0.028643000000000002
0 days 00:00:29.670000	0.06437999999999999
0 days 00:00:29.680000	0.075063
0 days 00:00:29.690000	0.058675
0 days 00:00:29.700000	0.029949
0 days 00:00:29.710000	-0.015857
0 days 00:00:29.720000	-0.06369
0 days 00:00:29.730000	-0.101647
0 days 00:00:29.740000	-0.123706
0 days 00:00:29.750000	-0.12188800000000001
0 days 00:00:29.760000	-0.104967
0 days 00:00:29.770000	-0.071431
0 days 00:00:29.780000	-0.03247
0 days 00:00:29.790000	0.0006190000000000001
0 days 00:00:29.800000	0.025121
0 days 00:00:29.810000	0.04318
0 days 00:00:29.820000	0.053529999999999994
0 days 00:00:29.830000	0.052629999999999996
0 days 00:00:29.840000	0.052051
0 days 00:00:29.850000	0.04106
0 days 00:00:29.860000	0.03222
0 days 00:00:29.870000	0.024250999999999998
0 days 00:00:29.880000	0.015222
0 days 00:00:29.890000	0.011356999999999999
0 days 00:00:29.900000	0.011648
0 days 00:00:29.910000	0.018897
0 days 00:00:29.920000	0.033320999999999996
0 days 00:00:29.930000	0.045761
0 days 00:00:29.940000	0.058286000000000004
0 days 00:00:29.950000	0.062938
0 days 00:00:29.960000	0.066002
0 days 00:00:29.970000	0.064796
0 days 00:00:29.980000	0.061522
0 days 00:00:29.990000	0.053804
0 days 00:00:30	0.043135
0 days 00:00:30.010000	0.035649
0 days 00:00:30.020000	0.032375
0 days 00:00:30.030000	0.029271
0 days 00:00:30.040000	0.026213
0 days 00:00:30.050000	0.021309
0 days 00:00:30.060000	0.026891
0 days 00:00:30.070000	0.035013999999999997
0 days 00:00:30.080000	0.040566000000000005
0 days 00:00:30.090000	0.045797000000000004
0 days 00:00:30.100000	0.049529000000000004
0 days 00:00:30.110000	0.05144
0 days 00:00:30.120000	0.052714
0 days 00:00:30.130000	0.044112
0 days 00:00:30.140000	0.031377999999999996
0 days 00:00:30.150000	0.017022
0 days 00:00:30.160000	0.0053100000000000005
0 days 00:00:30.170000	-0.017983000000000002
0 days 00:00:30.180000	-0.041762
0 days 00:00:30.190000	-0.07161100000000001
0 days 00:00:30.200000	-0.104334
0 days 00:00:30.210000	-0.121994
0 days 00:00:30.220000	-0.13985999999999998
0 days 00:00:30.230000	-0.145678
0 days 00:00:30.240000	-0.15694
0 days 00:00:30.250000	-0.177839
0 days 00:00:30.260000	-0.220865
0 days 00:00:30.270000	-0.367694
0 days 00:00:30.280000	-0.641347
0 days 00:00:30.290000	-0.838907
0 days 00:00:30.300000	-0.9804930000000001
0 days 00:00:30.310000	-1.091461
0 days 00:00:30.320000	-1.191365
0 days 00:00:30.330000	-1.2722069999999999
0 days 00:00:30.340000	-1.336766
0 days 00:00:30.350000	-1.390672
0 days 00:00:30.360000	-1.432192
0 days 00:00:30.370000	-1.479695
0 days 00:00:30.380000	-1.469112
0 days 00:00:30.390000	-1.463203
0 days 00:00:30.400000	-1.44983
0 days 00:00:30.410000	-1.419455
0 days 00:00:30.420000	-1.400911
0 days 00:00:30.430000	-1.385494
0 days 00:00:30.440000	-1.3630799999999998
0 days 00:00:30.450000	-1.352562
0 days 00:00:30.460000	-1.34697
0 days 00:00:30.470000	-1.337923
0 days 00:00:30.480000	-1.337687
0 days 00:00:30.490000	-1.347119
0 days 00:00:30.500000	-1.3567719999999999
0 days 00:00:30.510000	-1.3654110000000002
0 days 00:00:30.520000	-1.3793229999999999
0 days 00:00:30.530000	-1.388485
0 days 00:00:30.540000	-1.402241
0 days 00:00:30.550000	-1.416321
0 days 00:00:30.560000	-1.4259709999999999
0 days 00:00:30.570000	-1.450301
0 days 00:00:30.580000	-1.458885
0 days 00:00:30.590000	-1.4676360000000002
0 days 00:00:30.600000	-1.494011
0 days 00:00:30.610000	-1.5250190000000001
0 days 00:00:30.620000	-1.527505
0 days 00:00:30.630000	-1.508365
0 days 00:00:30.640000	-1.4798120000000001
0 days 00:00:30.650000	-1.464673
0 days 00:00:30.660000	-1.4399790000000001
0 days 00:00:30.670000	-1.275833
0 days 00:00:30.680000	-1.102719
0 days 00:00:30.690000	-0.951242
0 days 00:00:30.700000	-0.808963
0 days 00:00:30.710000	-0.667632
0 days 00:00:30.720000	-0.532131
0 days 00:00:30.730000	-0.389536
0 days 00:00:30.740000	-0.251221
0 days 00:00:30.750000	-0.16026400000000002
0 days 00:00:30.760000	-0.130575
0 days 00:00:30.770000	-0.08826200000000001
0 days 00:00:30.780000	-0.009233
0 days 00:00:30.790000	0.159976
0 days 00:00:30.800000	0.395045
0 days 00:00:30.810000	0.581548
0 days 00:00:30.820000	0.7344729999999999
0 days 00:00:30.830000	0.798396
0 days 00:00:30.840000	0.9063190000000001
0 days 00:00:30.850000	1.028095
0 days 00:00:30.860000	1.134652
0 days 00:00:30.870000	1.246171
0 days 00:00:30.880000	1.30243
0 days 00:00:30.890000	1.510073
0 days 00:00:30.900000	1.538243
0 days 00:00:30.910000	1.585492
0 days 00:00:30.920000	1.6428009999999997
0 days 00:00:30.930000	1.661876
0 days 00:00:30.940000	1.694261
0 days 00:00:30.950000	1.7304599999999999
0 days 00:00:30.960000	1.8256430000000001
0 days 00:00:30.970000	1.748198
0 days 00:00:30.980000	1.8397430000000001
0 days 00:00:30.990000	1.955625
0 days 00:00:31	2.0243599999999997
0 days 00:00:31.010000	2.053105
0 days 00:00:31.020000	2.06107
0 days 00:00:31.030000	2.077973
0 days 00:00:31.040000	2.074379
0 days 00:00:31.050000	2.085442
0 days 00:00:31.060000	2.08061
0 days 00:00:31.070000	2.062985
0 days 00:00:31.080000	2.035146
0 days 00:00:31.090000	1.993009
0 days 00:00:31.100000	1.9387759999999998
0 days 00:00:31.110000	1.872869
0 days 00:00:31.120000	1.789728
0 days 00:00:31.130000	1.696048
0 days 00:00:31.140000	1.561625
0 days 00:00:31.150000	1.394215
0 days 00:00:31.160000	1.211077
0 days 00:00:31.170000	1.022089
0 days 00:00:31.180000	0.82685
0 days 00:00:31.190000	0.624278
0 days 00:00:31.200000	0.414825
0 days 00:00:31.210000	0.21749699999999997
0 days 00:00:31.220000	0.018699
0 days 00:00:31.230000	-0.16691
0 days 00:00:31.240000	-0.335495
0 days 00:00:31.250000	-0.49497700000000006
0 days 00:00:31.260000	-0.903708
0 days 00:00:31.270000	-1.912686
0 days 00:00:31.280000	-2.382629
0 days 00:00:31.290000	-3.028696
0 days 00:00:31.300000	0.8547549999999999
0 days 00:00:31.310000	2.993687
0 days 00:00:31.320000	0.649109
0 days 00:00:31.330000	0.878057
0 days 00:00:31.340000	0.44892299999999996
0 days 00:00:31.350000	0.108195
0 days 00:00:31.360000	-0.028769
0 days 00:00:31.370000	-0.1119
0 days 00:00:31.380000	-0.12930899999999998
0 days 00:00:31.390000	-0.137424
0 days 00:00:31.400000	-0.151868
0 days 00:00:31.410000	-0.167934
0 days 00:00:31.420000	-0.174344
0 days 00:00:31.430000	-0.168528
0 days 00:00:31.440000	-0.11978399999999999
0 days 00:00:31.450000	-0.057399
0 days 00:00:31.460000	-0.00018999999999999998
0 days 00:00:31.470000	0.044514
0 days 00:00:31.480000	0.064876
0 days 00:00:31.490000	0.056873
0 days 00:00:31.500000	0.062278999999999994
0 days 00:00:31.510000	0.058061
0 days 00:00:31.520000	0.055340999999999994
0 days 00:00:31.530000	0.044347000000000004
0 days 00:00:31.540000	0.041882
0 days 00:00:31.550000	0.043563
0 days 00:00:31.560000	0.044674
0 days 00:00:31.570000	0.054342999999999995
0 days 00:00:31.580000	0.055207000000000006
0 days 00:00:31.590000	0.066169
0 days 00:00:31.600000	0.069175
0 days 00:00:31.610000	0.07532799999999999
0 days 00:00:31.620000	0.072279
0 days 00:00:31.630000	0.06688200000000001
0 days 00:00:31.640000	0.061575
0 days 00:00:31.650000	0.059283
0 days 00:00:31.660000	0.055827999999999996
0 days 00:00:31.670000	0.054546000000000004
0 days 00:00:31.680000	0.052516999999999994
0 days 00:00:31.690000	0.048085
0 days 00:00:31.700000	0.050824
0 days 00:00:31.710000	0.052225
0 days 00:00:31.720000	0.05220399999999999
0 days 00:00:31.730000	0.057090999999999996
0 days 00:00:31.740000	0.052648
0 days 00:00:31.750000	0.058002
0 days 00:00:31.760000	0.057972
0 days 00:00:31.770000	0.055603999999999994
0 days 00:00:31.780000	0.048345
0 days 00:00:31.790000	0.039737
0 days 00:00:31.800000	0.028016000000000003
0 days 00:00:31.810000	0.019323
0 days 00:00:31.820000	0.017706
0 days 00:00:31.830000	0.009314
0 days 00:00:31.840000	0.011141
0 days 00:00:31.850000	0.009018
0 days 00:00:31.860000	0.013534000000000001
0 days 00:00:31.870000	0.016624
0 days 00:00:31.880000	0.01971
0 days 00:00:31.890000	0.02228
0 days 00:00:31.900000	0.029251999999999997
0 days 00:00:31.910000	0.032909
0 days 00:00:31.920000	0.024184999999999998
0 days 00:00:31.930000	0.032608
0 days 00:00:31.940000	0.029226
0 days 00:00:31.950000	0.027063999999999998
0 days 00:00:31.960000	0.025887
0 days 00:00:31.970000	0.022226
0 days 00:00:31.980000	0.020347999999999998
0 days 00:00:31.990000	0.019545
0 days 00:00:32	0.008753
0 days 00:00:32.010000	-0.021375
0 days 00:00:32.020000	-0.037273
0 days 00:00:32.030000	-0.041444
0 days 00:00:32.040000	-0.039638
0 days 00:00:32.050000	-0.032218000000000004
0 days 00:00:32.060000	-0.032239
0 days 00:00:32.070000	-0.045551999999999995
0 days 00:00:32.080000	-0.071287
0 days 00:00:32.090000	-0.093736
0 days 00:00:32.100000	-0.12986199999999998
0 days 00:00:32.110000	-0.165128
0 days 00:00:32.120000	-0.18646
0 days 00:00:32.130000	-0.19526300000000002
0 days 00:00:32.140000	-0.20195
0 days 00:00:32.150000	-0.203924
0 days 00:00:32.160000	-0.22384400000000002
0 days 00:00:32.170000	-0.267494
0 days 00:00:32.180000	-0.302085
0 days 00:00:32.190000	-0.339715
0 days 00:00:32.200000	-0.363093
0 days 00:00:32.210000	-0.366111
0 days 00:00:32.220000	-0.375091
0 days 00:00:32.230000	-0.386182
0 days 00:00:32.240000	-0.381359
0 days 00:00:32.250000	-0.388604
0 days 00:00:32.260000	-0.38243299999999997
0 days 00:00:32.270000	-0.3781
0 days 00:00:32.280000	-0.373757
0 days 00:00:32.290000	-0.37343899999999997
0 days 00:00:32.300000	-0.369262
0 days 00:00:32.310000	-0.374436
0 days 00:00:32.320000	-0.376675
0 days 00:00:32.330000	-0.38715900000000003
0 days 00:00:32.340000	-0.399009
0 days 00:00:32.350000	-0.410554
0 days 00:00:32.360000	-0.43150299999999997
0 days 00:00:32.370000	-0.462207
0 days 00:00:32.380000	-0.500158
0 days 00:00:32.390000	-0.5445979999999999
0 days 00:00:32.400000	-0.584282
0 days 00:00:32.410000	-0.62936
0 days 00:00:32.420000	-0.6718649999999999
0 days 00:00:32.430000	-0.7081609999999999
0 days 00:00:32.440000	-0.7449399999999999
0 days 00:00:32.450000	-0.781832
0 days 00:00:32.460000	-0.78691
0 days 00:00:32.470000	-0.8053819999999999
0 days 00:00:32.480000	-0.815696
0 days 00:00:32.490000	-0.816098
0 days 00:00:32.500000	-0.814114
0 days 00:00:32.510000	-0.806579
0 days 00:00:32.520000	-0.798216
0 days 00:00:32.530000	-0.788499
0 days 00:00:32.540000	-0.7841
0 days 00:00:32.550000	-0.7699010000000001
0 days 00:00:32.560000	-0.770804
0 days 00:00:32.570000	-0.761871
0 days 00:00:32.580000	-0.763594
0 days 00:00:32.590000	-0.761125
0 days 00:00:32.600000	-0.7649819999999999
0 days 00:00:32.610000	-0.759905
0 days 00:00:32.620000	-0.764584
0 days 00:00:32.630000	-0.752869
0 days 00:00:32.640000	-0.754895
0 days 00:00:32.650000	-0.758571
0 days 00:00:32.660000	-0.759081
0 days 00:00:32.670000	-0.764988
0 days 00:00:32.680000	-0.7712359999999999
0 days 00:00:32.690000	-0.777562
0 days 00:00:32.700000	-0.790983
0 days 00:00:32.710000	-0.8006770000000001
0 days 00:00:32.720000	-0.820355
0 days 00:00:32.730000	-0.835714
0 days 00:00:32.740000	-0.8519110000000001
0 days 00:00:32.750000	-0.8569260000000001
0 days 00:00:32.760000	-0.8546219999999999
0 days 00:00:32.770000	-0.858391
0 days 00:00:32.780000	-0.8541040000000001
0 days 00:00:32.790000	-0.866451
0 days 00:00:32.800000	-0.871033
0 days 00:00:32.810000	-0.885424
0 days 00:00:32.820000	-0.8923120000000001
0 days 00:00:32.830000	-0.8936629999999999
0 days 00:00:32.840000	-0.891702
0 days 00:00:32.850000	-0.895068
0 days 00:00:32.860000	-0.901518
0 days 00:00:32.870000	-0.898531
0 days 00:00:32.880000	-0.8983549999999999
0 days 00:00:32.890000	-0.896025
0 days 00:00:32.900000	-0.886568
0 days 00:00:32.910000	-0.870707
0 days 00:00:32.920000	-0.857491
0 days 00:00:32.930000	-0.831189
0 days 00:00:32.940000	-0.788718
0 days 00:00:32.950000	-0.7372529999999999
0 days 00:00:32.960000	-0.652926
0 days 00:00:32.970000	-0.5255270000000001
0 days 00:00:32.980000	-0.402373
0 days 00:00:32.990000	-0.270545
0 days 00:00:33	-0.127358
0 days 00:00:33.010000	-0.010708
0 days 00:00:33.020000	0.153854
0 days 00:00:33.030000	0.32250300000000004
0 days 00:00:33.040000	0.43518900000000005
0 days 00:00:33.050000	0.551017
0 days 00:00:33.060000	0.619524
0 days 00:00:33.070000	0.689106
0 days 00:00:33.080000	0.713823
0 days 00:00:33.090000	0.720446
0 days 00:00:33.100000	0.700516
0 days 00:00:33.110000	0.7717
0 days 00:00:33.120000	0.855052
0 days 00:00:33.130000	0.898116
0 days 00:00:33.140000	0.856564
0 days 00:00:33.150000	0.773705
0 days 00:00:33.160000	0.70924
0 days 00:00:33.170000	0.6624899999999999
0 days 00:00:33.180000	0.631467
0 days 00:00:33.190000	0.62669
0 days 00:00:33.200000	0.626243
0 days 00:00:33.210000	0.644788
0 days 00:00:33.220000	0.6813600000000001
0 days 00:00:33.230000	0.710507
0 days 00:00:33.240000	0.752367
0 days 00:00:33.250000	0.8310559999999999
0 days 00:00:33.260000	0.8962620000000001
0 days 00:00:33.270000	0.9544020000000001
0 days 00:00:33.280000	0.992985
0 days 00:00:33.290000	1.0513350000000001
