# Supplementary material for: A topological data analysis-based method for gait signals with an application to the study of multiple sclerosis
Source: PLoS One. 2022 May 13;17(5):e0268475. doi: 10.1371/journal.pone.0268475 (PMC9106173; doi:10.1371/journal.pone.0268475)
Supplement: S1 Data — (ZIP) [file pone.0268475.s005.zip › PlosOneData/Pathological_subjects/MS_148]

	Gyr_Y
0 days 00:00:23.420000	-1.339552
0 days 00:00:23.430000	-2.143438
0 days 00:00:23.440000	-2.229841
0 days 00:00:23.450000	-3.336439
0 days 00:00:23.460000	-4.129294
0 days 00:00:23.470000	-3.99395
0 days 00:00:23.480000	-3.929245
0 days 00:00:23.490000	-3.711443
0 days 00:00:23.500000	-3.063828
0 days 00:00:23.510000	-2.350453
0 days 00:00:23.520000	-1.601309
0 days 00:00:23.530000	-0.886317
0 days 00:00:23.540000	-0.276973
0 days 00:00:23.550000	-0.24417600000000003
0 days 00:00:23.560000	-0.174527
0 days 00:00:23.570000	-0.16447
0 days 00:00:23.580000	-0.175975
0 days 00:00:23.590000	-0.174823
0 days 00:00:23.600000	-0.186864
0 days 00:00:23.610000	-0.22470199999999999
0 days 00:00:23.620000	-0.262283
0 days 00:00:23.630000	-0.262268
0 days 00:00:23.640000	-0.203968
0 days 00:00:23.650000	-0.163295
0 days 00:00:23.660000	-0.121554
0 days 00:00:23.670000	-0.086215
0 days 00:00:23.680000	-0.061461
0 days 00:00:23.690000	-0.038505000000000005
0 days 00:00:23.700000	-0.015019
0 days 00:00:23.710000	0.006258
0 days 00:00:23.720000	0.036971
0 days 00:00:23.730000	0.062628
0 days 00:00:23.740000	0.095221
0 days 00:00:23.750000	0.113719
0 days 00:00:23.760000	0.12362999999999999
0 days 00:00:23.770000	0.11250999999999999
0 days 00:00:23.780000	0.09940800000000001
0 days 00:00:23.790000	0.079728
0 days 00:00:23.800000	0.061940999999999996
0 days 00:00:23.810000	0.03626
0 days 00:00:23.820000	0.011258
0 days 00:00:23.830000	-0.009739
0 days 00:00:23.840000	-0.030023
0 days 00:00:23.850000	-0.042704
0 days 00:00:23.860000	-0.054314999999999995
0 days 00:00:23.870000	-0.052785000000000006
0 days 00:00:23.880000	-0.058625
0 days 00:00:23.890000	-0.050496
0 days 00:00:23.900000	-0.043608
0 days 00:00:23.910000	-0.034886
0 days 00:00:23.920000	-0.022219
0 days 00:00:23.930000	-0.012109
0 days 00:00:23.940000	-0.002794
0 days 00:00:23.950000	0.002391
0 days 00:00:23.960000	0.007067
0 days 00:00:23.970000	0.004984000000000001
0 days 00:00:23.980000	0.004397
0 days 00:00:23.990000	-0.00109
0 days 00:00:24	0.000471
0 days 00:00:24.010000	0.006218
0 days 00:00:24.020000	0.009226
0 days 00:00:24.030000	0.0063490000000000005
0 days 00:00:24.040000	0.009644
0 days 00:00:24.050000	0.009696999999999999
0 days 00:00:24.060000	0.008182
0 days 00:00:24.070000	0.0048590000000000005
0 days 00:00:24.080000	0.002691
0 days 00:00:24.090000	-0.016596
0 days 00:00:24.100000	-0.030032999999999997
0 days 00:00:24.110000	-0.048891000000000004
0 days 00:00:24.120000	-0.067508
0 days 00:00:24.130000	-0.089587
0 days 00:00:24.140000	-0.101744
0 days 00:00:24.150000	-0.115158
0 days 00:00:24.160000	-0.12737300000000001
0 days 00:00:24.170000	-0.139972
0 days 00:00:24.180000	-0.156004
0 days 00:00:24.190000	-0.169499
0 days 00:00:24.200000	-0.183926
0 days 00:00:24.210000	-0.204735
0 days 00:00:24.220000	-0.229292
0 days 00:00:24.230000	-0.268871
0 days 00:00:24.240000	-0.31350500000000003
0 days 00:00:24.250000	-0.358127
0 days 00:00:24.260000	-0.408298
0 days 00:00:24.270000	-0.44254399999999994
0 days 00:00:24.280000	-0.49239099999999997
0 days 00:00:24.290000	-0.54119
0 days 00:00:24.300000	-0.58538
0 days 00:00:24.310000	-0.628703
0 days 00:00:24.320000	-0.6659079999999999
0 days 00:00:24.330000	-0.698742
0 days 00:00:24.340000	-0.742202
0 days 00:00:24.350000	-0.864149
0 days 00:00:24.360000	-1.028094
0 days 00:00:24.370000	-1.148526
0 days 00:00:24.380000	-1.238261
0 days 00:00:24.390000	-1.334233
0 days 00:00:24.400000	-1.454118
0 days 00:00:24.410000	-1.584627
0 days 00:00:24.420000	-1.6977330000000002
0 days 00:00:24.430000	-1.805343
0 days 00:00:24.440000	-1.904404
0 days 00:00:24.450000	-2.006049
0 days 00:00:24.460000	-2.107333
0 days 00:00:24.470000	-2.204421
0 days 00:00:24.480000	-2.3072619999999997
0 days 00:00:24.490000	-2.401443
0 days 00:00:24.500000	-2.506971
0 days 00:00:24.510000	-2.6015580000000003
0 days 00:00:24.520000	-2.680921
0 days 00:00:24.530000	-2.735434
0 days 00:00:24.540000	-2.801098
0 days 00:00:24.550000	-2.870005
0 days 00:00:24.560000	-2.937206
0 days 00:00:24.570000	-3.01038
0 days 00:00:24.580000	-3.048902
0 days 00:00:24.590000	-3.127793
0 days 00:00:24.600000	-3.200614
0 days 00:00:24.610000	-3.298179
0 days 00:00:24.620000	-3.383108
0 days 00:00:24.630000	-3.428
0 days 00:00:24.640000	-3.4631269999999996
0 days 00:00:24.650000	-3.485384
0 days 00:00:24.660000	-3.540318
0 days 00:00:24.670000	-3.646005
0 days 00:00:24.680000	-3.785071
0 days 00:00:24.690000	-3.8972010000000004
0 days 00:00:24.700000	-3.887104
0 days 00:00:24.710000	-3.775213
0 days 00:00:24.720000	-2.929641
0 days 00:00:24.730000	-1.377618
0 days 00:00:24.740000	0.09017599999999999
0 days 00:00:24.750000	1.097912
0 days 00:00:24.760000	1.7553159999999999
0 days 00:00:24.770000	2.230029
0 days 00:00:24.780000	2.630085
0 days 00:00:24.790000	3.009036
0 days 00:00:24.800000	3.363629
0 days 00:00:24.810000	3.665568
0 days 00:00:24.820000	3.92366
0 days 00:00:24.830000	4.087874
0 days 00:00:24.840000	4.139232
0 days 00:00:24.850000	4.064106
0 days 00:00:24.860000	3.9076809999999997
0 days 00:00:24.870000	3.7892690000000004
0 days 00:00:24.880000	3.762525
0 days 00:00:24.890000	3.815781
0 days 00:00:24.900000	3.889913
0 days 00:00:24.910000	3.9250809999999996
0 days 00:00:24.920000	3.898375
0 days 00:00:24.930000	3.8252559999999995
0 days 00:00:24.940000	3.741703
0 days 00:00:24.950000	3.6573870000000004
0 days 00:00:24.960000	3.5759559999999997
0 days 00:00:24.970000	3.4943660000000003
0 days 00:00:24.980000	3.413671
0 days 00:00:24.990000	3.3299839999999996
0 days 00:00:25	3.259168
0 days 00:00:25.010000	3.197636
0 days 00:00:25.020000	3.147647
0 days 00:00:25.030000	3.091929
0 days 00:00:25.040000	3.020394
0 days 00:00:25.050000	2.9464360000000003
0 days 00:00:25.060000	2.864451
0 days 00:00:25.070000	2.751414
0 days 00:00:25.080000	2.581147
0 days 00:00:25.090000	2.406301
0 days 00:00:25.100000	2.275639
0 days 00:00:25.110000	2.27267
0 days 00:00:25.120000	2.4445930000000002
0 days 00:00:25.130000	2.7153400000000003
0 days 00:00:25.140000	2.9445040000000002
0 days 00:00:25.150000	2.996585
0 days 00:00:25.160000	2.8169619999999997
0 days 00:00:25.170000	2.44297
0 days 00:00:25.180000	1.9672319999999999
0 days 00:00:25.190000	1.474185
0 days 00:00:25.200000	1.017885
0 days 00:00:25.210000	0.631137
0 days 00:00:25.220000	0.31051100000000004
0 days 00:00:25.230000	0.011444
0 days 00:00:25.240000	-0.27904
0 days 00:00:25.250000	-0.5792649999999999
0 days 00:00:25.260000	-2.470056
0 days 00:00:25.270000	-3.763958
0 days 00:00:25.280000	-3.2794230000000004
0 days 00:00:25.290000	-4.097980000000001
0 days 00:00:25.300000	-4.563722
0 days 00:00:25.310000	-4.198111
0 days 00:00:25.320000	-3.7996239999999997
0 days 00:00:25.330000	-2.80912
0 days 00:00:25.340000	-1.13171
0 days 00:00:25.350000	-0.35251
0 days 00:00:25.360000	-0.132473
0 days 00:00:25.370000	0.091401
0 days 00:00:25.380000	0.095402
0 days 00:00:25.390000	0.025794
0 days 00:00:25.400000	-0.029747000000000003
0 days 00:00:25.410000	-0.12804200000000002
0 days 00:00:25.420000	-0.235204
0 days 00:00:25.430000	-0.332992
0 days 00:00:25.440000	-0.351012
0 days 00:00:25.450000	-0.31946599999999997
0 days 00:00:25.460000	-0.30584
0 days 00:00:25.470000	-0.2627
0 days 00:00:25.480000	-0.194519
0 days 00:00:25.490000	-0.147033
0 days 00:00:25.500000	-0.110002
0 days 00:00:25.510000	-0.06994500000000001
0 days 00:00:25.520000	-0.033154
0 days 00:00:25.530000	0.006654
0 days 00:00:25.540000	0.033212
0 days 00:00:25.550000	0.052497
0 days 00:00:25.560000	0.05226
0 days 00:00:25.570000	0.050233
0 days 00:00:25.580000	0.042148000000000005
0 days 00:00:25.590000	0.034079000000000005
0 days 00:00:25.600000	0.025296000000000003
0 days 00:00:25.610000	0.017175
0 days 00:00:25.620000	-0.002254
0 days 00:00:25.630000	-0.012626
0 days 00:00:25.640000	-0.019553
0 days 00:00:25.650000	-0.02592
0 days 00:00:25.660000	-0.027136
0 days 00:00:25.670000	-0.031052
0 days 00:00:25.680000	-0.034408999999999995
0 days 00:00:25.690000	-0.038103
0 days 00:00:25.700000	-0.036693
0 days 00:00:25.710000	-0.031297000000000005
0 days 00:00:25.720000	-0.020562999999999998
0 days 00:00:25.730000	-0.013509
0 days 00:00:25.740000	-0.003372
0 days 00:00:25.750000	0.001364
0 days 00:00:25.760000	0.010019
0 days 00:00:25.770000	0.015411000000000001
0 days 00:00:25.780000	0.013868
0 days 00:00:25.790000	0.013925
0 days 00:00:25.800000	0.011099
0 days 00:00:25.810000	0.008994
0 days 00:00:25.820000	0.0063219999999999995
0 days 00:00:25.830000	0.00023999999999999998
0 days 00:00:25.840000	-0.0077870000000000005
0 days 00:00:25.850000	-0.020932
0 days 00:00:25.860000	-0.028873000000000003
0 days 00:00:25.870000	-0.052889
0 days 00:00:25.880000	-0.07281599999999999
0 days 00:00:25.890000	-0.096099
0 days 00:00:25.900000	-0.11829500000000001
0 days 00:00:25.910000	-0.145063
0 days 00:00:25.920000	-0.170433
0 days 00:00:25.930000	-0.202097
0 days 00:00:25.940000	-0.22478
0 days 00:00:25.950000	-0.270549
0 days 00:00:25.960000	-0.298094
0 days 00:00:25.970000	-0.32766100000000004
0 days 00:00:25.980000	-0.363246
0 days 00:00:25.990000	-0.391207
0 days 00:00:26	-0.42040200000000005
0 days 00:00:26.010000	-0.456784
0 days 00:00:26.020000	-0.488275
0 days 00:00:26.030000	-0.525153
0 days 00:00:26.040000	-0.571652
0 days 00:00:26.050000	-0.611216
0 days 00:00:26.060000	-0.637748
0 days 00:00:26.070000	-0.659099
0 days 00:00:26.080000	-0.67672
0 days 00:00:26.090000	-0.723797
0 days 00:00:26.100000	-0.810084
0 days 00:00:26.110000	-0.925062
0 days 00:00:26.120000	-1.027619
0 days 00:00:26.130000	-1.125149
0 days 00:00:26.140000	-1.226947
0 days 00:00:26.150000	-1.327923
0 days 00:00:26.160000	-1.4224780000000001
0 days 00:00:26.170000	-1.521033
0 days 00:00:26.180000	-1.6072790000000001
0 days 00:00:26.190000	-1.6889990000000001
0 days 00:00:26.200000	-1.7703400000000002
0 days 00:00:26.210000	-1.848034
0 days 00:00:26.220000	-1.92176
0 days 00:00:26.230000	-1.992527
0 days 00:00:26.240000	-2.0634930000000002
0 days 00:00:26.250000	-2.131869
0 days 00:00:26.260000	-2.203255
0 days 00:00:26.270000	-2.2734
0 days 00:00:26.280000	-2.356431
0 days 00:00:26.290000	-2.434519
0 days 00:00:26.300000	-2.518179
0 days 00:00:26.310000	-2.600855
0 days 00:00:26.320000	-2.683065
0 days 00:00:26.330000	-2.768382
0 days 00:00:26.340000	-2.860251
0 days 00:00:26.350000	-2.941358
0 days 00:00:26.360000	-3.039485
0 days 00:00:26.370000	-3.1379240000000004
0 days 00:00:26.380000	-3.257348
0 days 00:00:26.390000	-3.357535
0 days 00:00:26.400000	-3.4209739999999997
0 days 00:00:26.410000	-3.4585510000000004
0 days 00:00:26.420000	-3.4625160000000004
0 days 00:00:26.430000	-3.4542610000000002
0 days 00:00:26.440000	-3.530207
0 days 00:00:26.450000	-3.67697
0 days 00:00:26.460000	-3.5472069999999998
0 days 00:00:26.470000	-3.493074
0 days 00:00:26.480000	-3.3637410000000005
0 days 00:00:26.490000	-2.9696580000000004
0 days 00:00:26.500000	-1.65183
0 days 00:00:26.510000	-0.300228
0 days 00:00:26.520000	0.750688
0 days 00:00:26.530000	1.499356
0 days 00:00:26.540000	2.120425
0 days 00:00:26.550000	2.716869
0 days 00:00:26.560000	3.2218240000000002
0 days 00:00:26.570000	3.6283230000000004
0 days 00:00:26.580000	3.925822
0 days 00:00:26.590000	4.210022
0 days 00:00:26.600000	4.402495
0 days 00:00:26.610000	4.50013
0 days 00:00:26.620000	4.424202999999999
0 days 00:00:26.630000	4.233964
0 days 00:00:26.640000	4.020664
0 days 00:00:26.650000	3.8950160000000005
0 days 00:00:26.660000	3.891936
0 days 00:00:26.670000	3.9384059999999996
0 days 00:00:26.680000	3.9573080000000003
0 days 00:00:26.690000	3.927887
0 days 00:00:26.700000	3.8550410000000004
0 days 00:00:26.710000	3.7809809999999997
0 days 00:00:26.720000	3.710748
0 days 00:00:26.730000	3.6299839999999994
0 days 00:00:26.740000	3.547875
0 days 00:00:26.750000	3.4327900000000002
0 days 00:00:26.760000	3.3150410000000003
0 days 00:00:26.770000	3.199186
0 days 00:00:26.780000	3.09325
0 days 00:00:26.790000	3.017153
0 days 00:00:26.800000	2.934512
0 days 00:00:26.810000	2.825802
0 days 00:00:26.820000	2.679082
0 days 00:00:26.830000	2.547662
0 days 00:00:26.840000	2.451647
0 days 00:00:26.850000	2.374621
0 days 00:00:26.860000	2.278411
0 days 00:00:26.870000	2.146857
0 days 00:00:26.880000	1.982661
0 days 00:00:26.890000	1.8064669999999998
0 days 00:00:26.900000	1.648548
0 days 00:00:26.910000	1.556454
0 days 00:00:26.920000	1.616919
0 days 00:00:26.930000	1.849011
0 days 00:00:26.940000	2.118514
0 days 00:00:26.950000	2.348471
0 days 00:00:26.960000	2.425997
0 days 00:00:26.970000	2.258927
0 days 00:00:26.980000	1.883662
0 days 00:00:26.990000	1.444209
0 days 00:00:27	1.043672
0 days 00:00:27.010000	0.7610680000000001
0 days 00:00:27.020000	0.539415
0 days 00:00:27.030000	0.304031
0 days 00:00:27.040000	0.041511
0 days 00:00:27.050000	-0.232564
0 days 00:00:27.060000	-0.46117600000000003
0 days 00:00:27.070000	-0.6588470000000001
0 days 00:00:27.080000	-1.02955
0 days 00:00:27.090000	-1.9070080000000003
0 days 00:00:27.100000	-2.070672
0 days 00:00:27.110000	-3.080087
0 days 00:00:27.120000	-3.8314589999999997
0 days 00:00:27.130000	-3.714917
0 days 00:00:27.140000	-3.729343
0 days 00:00:27.150000	-3.611449
0 days 00:00:27.160000	-3.10926
0 days 00:00:27.170000	-2.50044
0 days 00:00:27.180000	-1.991425
0 days 00:00:27.190000	-1.541947
0 days 00:00:27.200000	-0.7244470000000001
0 days 00:00:27.210000	-0.538718
0 days 00:00:27.220000	-0.395604
0 days 00:00:27.230000	-0.24033800000000002
0 days 00:00:27.240000	-0.175201
0 days 00:00:27.250000	-0.119381
0 days 00:00:27.260000	-0.087022
0 days 00:00:27.270000	-0.08879400000000001
0 days 00:00:27.280000	-0.105573
0 days 00:00:27.290000	-0.131002
0 days 00:00:27.300000	-0.156699
0 days 00:00:27.310000	-0.171455
0 days 00:00:27.320000	-0.173542
0 days 00:00:27.330000	-0.146925
0 days 00:00:27.340000	-0.11540999999999998
0 days 00:00:27.350000	-0.071737
0 days 00:00:27.360000	-0.032191000000000004
0 days 00:00:27.370000	0.0058579999999999995
0 days 00:00:27.380000	0.036067
0 days 00:00:27.390000	0.074028
0 days 00:00:27.400000	0.100208
0 days 00:00:27.410000	0.126227
0 days 00:00:27.420000	0.137641
0 days 00:00:27.430000	0.13452999999999998
0 days 00:00:27.440000	0.117453
0 days 00:00:27.450000	0.096455
0 days 00:00:27.460000	0.06477999999999999
0 days 00:00:27.470000	0.04358
0 days 00:00:27.480000	0.020237
0 days 00:00:27.490000	0.000341
0 days 00:00:27.500000	-0.015964
0 days 00:00:27.510000	-0.02259
0 days 00:00:27.520000	-0.032432
0 days 00:00:27.530000	-0.030288
0 days 00:00:27.540000	-0.038183
0 days 00:00:27.550000	-0.038002999999999995
0 days 00:00:27.560000	-0.031909
0 days 00:00:27.570000	-0.0233
0 days 00:00:27.580000	-0.013619999999999998
0 days 00:00:27.590000	-0.002326
0 days 00:00:27.600000	0.009503
0 days 00:00:27.610000	0.017208
0 days 00:00:27.620000	0.026694
0 days 00:00:27.630000	0.025251
0 days 00:00:27.640000	0.030076
0 days 00:00:27.650000	0.02361
0 days 00:00:27.660000	0.022525
0 days 00:00:27.670000	0.01678
0 days 00:00:27.680000	0.009792
0 days 00:00:27.690000	9.1e-05
0 days 00:00:27.700000	-0.000248
0 days 00:00:27.710000	-0.018515
0 days 00:00:27.720000	-0.022631000000000002
0 days 00:00:27.730000	-0.028005000000000002
0 days 00:00:27.740000	-0.030494
0 days 00:00:27.750000	-0.03228
0 days 00:00:27.760000	-0.039089
0 days 00:00:27.770000	-0.049101
0 days 00:00:27.780000	-0.06094
0 days 00:00:27.790000	-0.075612
0 days 00:00:27.800000	-0.081342
0 days 00:00:27.810000	-0.091917
0 days 00:00:27.820000	-0.096752
0 days 00:00:27.830000	-0.092977
0 days 00:00:27.840000	-0.089227
0 days 00:00:27.850000	-0.08957899999999999
0 days 00:00:27.860000	-0.092986
0 days 00:00:27.870000	-0.102155
0 days 00:00:27.880000	-0.11417000000000001
0 days 00:00:27.890000	-0.12975599999999998
0 days 00:00:27.900000	-0.150174
0 days 00:00:27.910000	-0.188799
0 days 00:00:27.920000	-0.244047
0 days 00:00:27.930000	-0.293896
0 days 00:00:27.940000	-0.33617199999999997
0 days 00:00:27.950000	-0.379123
0 days 00:00:27.960000	-0.409529
0 days 00:00:27.970000	-0.44095
0 days 00:00:27.980000	-0.469235
0 days 00:00:27.990000	-0.496675
0 days 00:00:28	-0.530908
0 days 00:00:28.010000	-0.567976
0 days 00:00:28.020000	-0.607106
0 days 00:00:28.030000	-0.68861
0 days 00:00:28.040000	-0.799962
0 days 00:00:28.050000	-0.8978450000000001
0 days 00:00:28.060000	-0.9788459999999999
0 days 00:00:28.070000	-1.0595219999999999
0 days 00:00:28.080000	-1.142191
0 days 00:00:28.090000	-1.237048
0 days 00:00:28.100000	-1.320737
0 days 00:00:28.110000	-1.396535
0 days 00:00:28.120000	-1.4757129999999998
0 days 00:00:28.130000	-1.5490620000000002
0 days 00:00:28.140000	-1.6139940000000002
0 days 00:00:28.150000	-1.676605
0 days 00:00:28.160000	-1.722952
0 days 00:00:28.170000	-1.7700509999999998
0 days 00:00:28.180000	-1.804129
0 days 00:00:28.190000	-1.838128
0 days 00:00:28.200000	-1.88264
0 days 00:00:28.210000	-1.9217790000000001
0 days 00:00:28.220000	-1.9694450000000001
0 days 00:00:28.230000	-2.023925
0 days 00:00:28.240000	-2.09077
0 days 00:00:28.250000	-2.160052
0 days 00:00:28.260000	-2.240005
0 days 00:00:28.270000	-2.336804
0 days 00:00:28.280000	-2.445218
0 days 00:00:28.290000	-2.5549150000000003
0 days 00:00:28.300000	-2.6746369999999997
0 days 00:00:28.310000	-2.806088
0 days 00:00:28.320000	-2.925282
0 days 00:00:28.330000	-3.0457349999999996
0 days 00:00:28.340000	-3.174075
0 days 00:00:28.350000	-3.2824449999999996
0 days 00:00:28.360000	-3.3733760000000004
0 days 00:00:28.370000	-3.428485
0 days 00:00:28.380000	-3.4575709999999997
0 days 00:00:28.390000	-3.444949
0 days 00:00:28.400000	-3.4184120000000005
0 days 00:00:28.410000	-3.4489940000000003
0 days 00:00:28.420000	-3.588086
0 days 00:00:28.430000	-3.653436
0 days 00:00:28.440000	-3.5780839999999996
0 days 00:00:28.450000	-3.465521
0 days 00:00:28.460000	-3.0463270000000002
0 days 00:00:28.470000	-1.7975619999999999
0 days 00:00:28.480000	-0.147242
0 days 00:00:28.490000	0.994923
0 days 00:00:28.500000	1.7180349999999998
0 days 00:00:28.510000	2.244446
0 days 00:00:28.520000	2.726762
0 days 00:00:28.530000	3.200884
0 days 00:00:28.540000	3.6648669999999997
0 days 00:00:28.550000	4.085651
0 days 00:00:28.560000	4.394924
0 days 00:00:28.570000	4.617163
0 days 00:00:28.580000	4.579161
0 days 00:00:28.590000	4.28763
0 days 00:00:28.600000	3.91994
0 days 00:00:28.610000	3.6661919999999997
0 days 00:00:28.620000	3.6317519999999996
0 days 00:00:28.630000	3.7536699999999996
0 days 00:00:28.640000	3.8649430000000002
0 days 00:00:28.650000	3.864321
0 days 00:00:28.660000	3.790434
0 days 00:00:28.670000	3.711289
0 days 00:00:28.680000	3.65887
0 days 00:00:28.690000	3.6021360000000002
0 days 00:00:28.700000	3.4992690000000004
0 days 00:00:28.710000	3.372478
0 days 00:00:28.720000	3.260039
0 days 00:00:28.730000	3.183077
0 days 00:00:28.740000	3.14725
0 days 00:00:28.750000	3.114626
0 days 00:00:28.760000	3.0715529999999998
0 days 00:00:28.770000	2.999904
0 days 00:00:28.780000	2.89568
0 days 00:00:28.790000	2.8060009999999997
0 days 00:00:28.800000	2.752296
0 days 00:00:28.810000	2.732075
0 days 00:00:28.820000	2.714408
0 days 00:00:28.830000	2.6600759999999997
0 days 00:00:28.840000	2.568319
0 days 00:00:28.850000	2.476166
0 days 00:00:28.860000	2.43907
0 days 00:00:28.870000	2.4649959999999997
0 days 00:00:28.880000	2.543139
0 days 00:00:28.890000	2.635204
0 days 00:00:28.900000	2.685696
0 days 00:00:28.910000	2.593179
0 days 00:00:28.920000	2.352617
0 days 00:00:28.930000	1.9776580000000001
0 days 00:00:28.940000	1.544137
0 days 00:00:28.950000	1.112891
0 days 00:00:28.960000	0.701752
0 days 00:00:28.970000	0.31438299999999997
0 days 00:00:28.980000	-0.059115999999999995
0 days 00:00:28.990000	-0.419192
0 days 00:00:29	-1.733118
0 days 00:00:29.010000	-2.784655
0 days 00:00:29.020000	-2.180454
0 days 00:00:29.030000	-2.997716
0 days 00:00:29.040000	-3.928768
0 days 00:00:29.050000	-3.6666870000000005
0 days 00:00:29.060000	-3.530878
0 days 00:00:29.070000	-3.196644
0 days 00:00:29.080000	-2.554407
0 days 00:00:29.090000	-1.990902
0 days 00:00:29.100000	-1.39462
0 days 00:00:29.110000	-0.822067
0 days 00:00:29.120000	-0.363438
0 days 00:00:29.130000	-0.088962
0 days 00:00:29.140000	-0.059577
0 days 00:00:29.150000	-0.112626
0 days 00:00:29.160000	-0.192348
0 days 00:00:29.170000	-0.26263800000000004
0 days 00:00:29.180000	-0.342007
0 days 00:00:29.190000	-0.41783100000000006
0 days 00:00:29.200000	-0.496179
0 days 00:00:29.210000	-0.555049
0 days 00:00:29.220000	-0.583068
0 days 00:00:29.230000	-0.568066
0 days 00:00:29.240000	-0.49155200000000004
0 days 00:00:29.250000	-0.291488
0 days 00:00:29.260000	-0.136518
0 days 00:00:29.270000	-0.055742999999999994
0 days 00:00:29.280000	-0.002621
0 days 00:00:29.290000	0.036267
0 days 00:00:29.300000	0.061585
0 days 00:00:29.310000	0.052742
0 days 00:00:29.320000	0.041634
0 days 00:00:29.330000	0.041619
0 days 00:00:29.340000	0.040543
0 days 00:00:29.350000	0.038968
0 days 00:00:29.360000	0.034
0 days 00:00:29.370000	0.026425999999999998
0 days 00:00:29.380000	0.008327
0 days 00:00:29.390000	0.000926
0 days 00:00:29.400000	-0.006014
0 days 00:00:29.410000	-0.013743
0 days 00:00:29.420000	-0.009679
0 days 00:00:29.430000	-0.000487
0 days 00:00:29.440000	0.006804000000000001
0 days 00:00:29.450000	0.017397
0 days 00:00:29.460000	0.019977
0 days 00:00:29.470000	0.025325999999999998
0 days 00:00:29.480000	0.031963
0 days 00:00:29.490000	0.037839
0 days 00:00:29.500000	0.043158999999999996
0 days 00:00:29.510000	0.049156
0 days 00:00:29.520000	0.050416
0 days 00:00:29.530000	0.046619
0 days 00:00:29.540000	0.048005
0 days 00:00:29.550000	0.046812
0 days 00:00:29.560000	0.042081
0 days 00:00:29.570000	0.038094
0 days 00:00:29.580000	0.034731
0 days 00:00:29.590000	0.034782
0 days 00:00:29.600000	0.03723
0 days 00:00:29.610000	0.037343
0 days 00:00:29.620000	0.03197
0 days 00:00:29.630000	0.026748
0 days 00:00:29.640000	0.025969
0 days 00:00:29.650000	0.019417
0 days 00:00:29.660000	0.01346
0 days 00:00:29.670000	0.004902
0 days 00:00:29.680000	-0.003035
0 days 00:00:29.690000	-0.0064010000000000004
0 days 00:00:29.700000	-0.020709
0 days 00:00:29.710000	-0.026158999999999998
0 days 00:00:29.720000	-0.034518
0 days 00:00:29.730000	-0.0457
0 days 00:00:29.740000	-0.050302
0 days 00:00:29.750000	-0.049071
0 days 00:00:29.760000	-0.047826
0 days 00:00:29.770000	-0.048514
0 days 00:00:29.780000	-0.048543
0 days 00:00:29.790000	-0.05896799999999999
0 days 00:00:29.800000	-0.065777
0 days 00:00:29.810000	-0.078443
0 days 00:00:29.820000	-0.097068
0 days 00:00:29.830000	-0.10984300000000001
0 days 00:00:29.840000	-0.127212
0 days 00:00:29.850000	-0.141102
0 days 00:00:29.860000	-0.163024
0 days 00:00:29.870000	-0.18397
0 days 00:00:29.880000	-0.20754699999999998
0 days 00:00:29.890000	-0.245747
0 days 00:00:29.900000	-0.290381
0 days 00:00:29.910000	-0.32667199999999996
0 days 00:00:29.920000	-0.356714
0 days 00:00:29.930000	-0.39662
0 days 00:00:29.940000	-0.488993
0 days 00:00:29.950000	-0.571982
0 days 00:00:29.960000	-0.657746
0 days 00:00:29.970000	-0.718508
0 days 00:00:29.980000	-0.791798
0 days 00:00:29.990000	-0.8817950000000001
0 days 00:00:30	-0.972514
0 days 00:00:30.010000	-1.073425
0 days 00:00:30.020000	-1.1760059999999999
0 days 00:00:30.030000	-1.280977
0 days 00:00:30.040000	-1.380411
0 days 00:00:30.050000	-1.4836799999999999
0 days 00:00:30.060000	-1.564618
0 days 00:00:30.070000	-1.6394799999999998
0 days 00:00:30.080000	-1.688294
0 days 00:00:30.090000	-1.726043
0 days 00:00:30.100000	-1.7392439999999998
0 days 00:00:30.110000	-1.751411
0 days 00:00:30.120000	-1.7451830000000002
0 days 00:00:30.130000	-1.7446080000000002
0 days 00:00:30.140000	-1.740419
0 days 00:00:30.150000	-1.741523
0 days 00:00:30.160000	-1.751756
0 days 00:00:30.170000	-1.767466
0 days 00:00:30.180000	-1.806884
0 days 00:00:30.190000	-1.857686
0 days 00:00:30.200000	-1.9424709999999998
0 days 00:00:30.210000	-2.0466290000000003
0 days 00:00:30.220000	-2.1689439999999998
0 days 00:00:30.230000	-2.322622
0 days 00:00:30.240000	-2.487293
0 days 00:00:30.250000	-2.665124
0 days 00:00:30.260000	-2.838918
0 days 00:00:30.270000	-2.987288
0 days 00:00:30.280000	-3.120109
0 days 00:00:30.290000	-3.269946
0 days 00:00:30.300000	-3.390189
0 days 00:00:30.310000	-3.461392
0 days 00:00:30.320000	-3.490587
0 days 00:00:30.330000	-3.4802720000000003
0 days 00:00:30.340000	-3.445963
0 days 00:00:30.350000	-3.4670410000000005
0 days 00:00:30.360000	-3.6105080000000003
0 days 00:00:30.370000	-3.511566
0 days 00:00:30.380000	-3.4696569999999998
0 days 00:00:30.390000	-3.3103510000000003
