# Supplementary material for: A topological data analysis-based method for gait signals with an application to the study of multiple sclerosis
Source: PLoS One. 2022 May 13;17(5):e0268475. doi: 10.1371/journal.pone.0268475 (PMC9106173; doi:10.1371/journal.pone.0268475)
Supplement: S1 Data — (ZIP) [file pone.0268475.s005.zip › PlosOneData/Pathological_subjects/MS_183]

	Gyr_Y
0 days 00:00:42.170000	4.872367
0 days 00:00:42.180000	5.085706
0 days 00:00:42.190000	4.029179
0 days 00:00:42.200000	3.402715
0 days 00:00:42.210000	2.336693
0 days 00:00:42.220000	0.33055500000000004
0 days 00:00:42.230000	-1.082191
0 days 00:00:42.240000	0.34055799999999997
0 days 00:00:42.250000	0.081809
0 days 00:00:42.260000	0.264283
0 days 00:00:42.270000	0.340278
0 days 00:00:42.280000	-0.417642
0 days 00:00:42.290000	-0.18629300000000001
0 days 00:00:42.300000	-0.20854899999999998
0 days 00:00:42.310000	-0.1481
0 days 00:00:42.320000	-0.009999
0 days 00:00:42.330000	0.067991
0 days 00:00:42.340000	0.133295
0 days 00:00:42.350000	0.195926
0 days 00:00:42.360000	0.235686
0 days 00:00:42.370000	0.262581
0 days 00:00:42.380000	0.226358
0 days 00:00:42.390000	0.15403
0 days 00:00:42.400000	0.085984
0 days 00:00:42.410000	0.026432999999999998
0 days 00:00:42.420000	-0.025095
0 days 00:00:42.430000	-0.03671
0 days 00:00:42.440000	-0.039864
0 days 00:00:42.450000	-0.025419
0 days 00:00:42.460000	-0.01466
0 days 00:00:42.470000	-0.011415999999999999
0 days 00:00:42.480000	-0.011234000000000001
0 days 00:00:42.490000	-0.02289
0 days 00:00:42.500000	-0.031445
0 days 00:00:42.510000	-0.042407
0 days 00:00:42.520000	-0.057625
0 days 00:00:42.530000	-0.059262999999999996
0 days 00:00:42.540000	-0.060101999999999996
0 days 00:00:42.550000	-0.057865999999999994
0 days 00:00:42.560000	-0.056358000000000005
0 days 00:00:42.570000	-0.05455
0 days 00:00:42.580000	-0.05325800000000001
0 days 00:00:42.590000	-0.055901
0 days 00:00:42.600000	-0.051453
0 days 00:00:42.610000	-0.053248000000000004
0 days 00:00:42.620000	-0.050299
0 days 00:00:42.630000	-0.046176
0 days 00:00:42.640000	-0.039092
0 days 00:00:42.650000	-0.028602
0 days 00:00:42.660000	-0.023319
0 days 00:00:42.670000	-0.016636
0 days 00:00:42.680000	-0.011436
0 days 00:00:42.690000	-0.011202
0 days 00:00:42.700000	-0.015538999999999999
0 days 00:00:42.710000	-0.019043
0 days 00:00:42.720000	-0.027212
0 days 00:00:42.730000	-0.030507
0 days 00:00:42.740000	-0.026489999999999996
0 days 00:00:42.750000	-0.023612
0 days 00:00:42.760000	-0.030633999999999998
0 days 00:00:42.770000	-0.038995999999999996
0 days 00:00:42.780000	-0.046981999999999996
0 days 00:00:42.790000	-0.059307000000000006
0 days 00:00:42.800000	-0.076805
0 days 00:00:42.810000	-0.095124
0 days 00:00:42.820000	-0.08878899999999999
0 days 00:00:42.830000	-0.070908
0 days 00:00:42.840000	-0.061798
0 days 00:00:42.850000	-0.07669400000000001
0 days 00:00:42.860000	-0.14544
0 days 00:00:42.870000	-0.294876
0 days 00:00:42.880000	-0.545998
0 days 00:00:42.890000	-0.834851
0 days 00:00:42.900000	-1.200305
0 days 00:00:42.910000	-1.5834110000000001
0 days 00:00:42.920000	-2.011095
0 days 00:00:42.930000	-2.519854
0 days 00:00:42.940000	-3.000377
0 days 00:00:42.950000	-3.5046699999999995
0 days 00:00:42.960000	-3.946697
0 days 00:00:42.970000	-4.2158690000000005
0 days 00:00:42.980000	-4.280302
0 days 00:00:42.990000	-4.209042
0 days 00:00:43	-3.7019940000000005
0 days 00:00:43.010000	-3.420886
0 days 00:00:43.020000	-2.984785
0 days 00:00:43.030000	-2.4990349999999997
0 days 00:00:43.040000	-2.0055970000000003
0 days 00:00:43.050000	-1.1644370000000002
0 days 00:00:43.060000	0.160405
0 days 00:00:43.070000	1.1693959999999999
0 days 00:00:43.080000	1.983414
0 days 00:00:43.090000	2.9837569999999998
0 days 00:00:43.100000	3.8043169999999997
0 days 00:00:43.110000	4.39851
0 days 00:00:43.120000	4.495915
0 days 00:00:43.130000	3.841881
0 days 00:00:43.140000	3.424929
0 days 00:00:43.150000	3.564546
0 days 00:00:43.160000	4.198389
0 days 00:00:43.170000	4.948225
0 days 00:00:43.180000	4.224375
0 days 00:00:43.190000	3.413539
0 days 00:00:43.200000	2.6240919999999996
0 days 00:00:43.210000	1.246716
0 days 00:00:43.220000	-0.8551200000000001
0 days 00:00:43.230000	-0.588036
0 days 00:00:43.240000	0.724648
0 days 00:00:43.250000	-0.014758000000000002
0 days 00:00:43.260000	0.387935
0 days 00:00:43.270000	-0.341501
0 days 00:00:43.280000	-0.45251499999999995
0 days 00:00:43.290000	-0.355993
0 days 00:00:43.300000	-0.32668200000000003
0 days 00:00:43.310000	-0.22788899999999998
0 days 00:00:43.320000	-0.120991
0 days 00:00:43.330000	-0.017161000000000003
0 days 00:00:43.340000	0.081823
0 days 00:00:43.350000	0.184319
0 days 00:00:43.360000	0.27260700000000004
0 days 00:00:43.370000	0.313779
0 days 00:00:43.380000	0.29754400000000003
0 days 00:00:43.390000	0.21584099999999998
0 days 00:00:43.400000	0.108135
0 days 00:00:43.410000	0.023377000000000002
0 days 00:00:43.420000	-0.026133999999999998
0 days 00:00:43.430000	-0.055729999999999995
0 days 00:00:43.440000	-0.071604
0 days 00:00:43.450000	-0.076984
0 days 00:00:43.460000	-0.075498
0 days 00:00:43.470000	-0.061377999999999995
0 days 00:00:43.480000	-0.057378
0 days 00:00:43.490000	-0.067232
0 days 00:00:43.500000	-0.08001
0 days 00:00:43.510000	-0.086009
0 days 00:00:43.520000	-0.092961
0 days 00:00:43.530000	-0.096326
0 days 00:00:43.540000	-0.098413
0 days 00:00:43.550000	-0.100311
0 days 00:00:43.560000	-0.095644
0 days 00:00:43.570000	-0.101011
0 days 00:00:43.580000	-0.102577
0 days 00:00:43.590000	-0.098384
0 days 00:00:43.600000	-0.09639500000000001
0 days 00:00:43.610000	-0.08745700000000001
0 days 00:00:43.620000	-0.08370599999999999
0 days 00:00:43.630000	-0.08110099999999999
0 days 00:00:43.640000	-0.067985
0 days 00:00:43.650000	-0.051705999999999995
0 days 00:00:43.660000	-0.036666000000000004
0 days 00:00:43.670000	-0.022414
0 days 00:00:43.680000	-0.021307
0 days 00:00:43.690000	-0.013341
0 days 00:00:43.700000	-0.012129000000000001
0 days 00:00:43.710000	-0.010981999999999999
0 days 00:00:43.720000	-0.007725
0 days 00:00:43.730000	0.002034
0 days 00:00:43.740000	0.00853
0 days 00:00:43.750000	0.013973
0 days 00:00:43.760000	0.012620999999999999
0 days 00:00:43.770000	0.011934
0 days 00:00:43.780000	0.007104000000000001
0 days 00:00:43.790000	0.006128
0 days 00:00:43.800000	0.003945000000000001
0 days 00:00:43.810000	0.013415
0 days 00:00:43.820000	0.028494
0 days 00:00:43.830000	0.044992000000000004
0 days 00:00:43.840000	0.055129
0 days 00:00:43.850000	0.041525
0 days 00:00:43.860000	0.006889
0 days 00:00:43.870000	-0.068886
0 days 00:00:43.880000	-0.169574
0 days 00:00:43.890000	-0.297279
0 days 00:00:43.900000	-0.468321
0 days 00:00:43.910000	-0.6717350000000001
0 days 00:00:43.920000	-0.911744
0 days 00:00:43.930000	-1.2096870000000002
0 days 00:00:43.940000	-1.547205
0 days 00:00:43.950000	-1.9722830000000002
0 days 00:00:43.960000	-2.4145779999999997
0 days 00:00:43.970000	-2.876737
0 days 00:00:43.980000	-3.3201129999999996
0 days 00:00:43.990000	-3.730382
0 days 00:00:44	-3.978221
0 days 00:00:44.010000	-4.099455
0 days 00:00:44.020000	-4.190112999999999
0 days 00:00:44.030000	-3.866336
0 days 00:00:44.040000	-3.68589
0 days 00:00:44.050000	-3.4247970000000003
0 days 00:00:44.060000	-3.1870689999999997
0 days 00:00:44.070000	-2.830377
0 days 00:00:44.080000	-2.360364
0 days 00:00:44.090000	-1.706452
0 days 00:00:44.100000	-0.399482
0 days 00:00:44.110000	0.6859029999999999
0 days 00:00:44.120000	1.365694
0 days 00:00:44.130000	2.129322
0 days 00:00:44.140000	2.985188
0 days 00:00:44.150000	3.822157
0 days 00:00:44.160000	4.571763
0 days 00:00:44.170000	5.108877
0 days 00:00:44.180000	5.299415
0 days 00:00:44.190000	4.927868
0 days 00:00:44.200000	4.581535
0 days 00:00:44.210000	4.477993
0 days 00:00:44.220000	4.654291000000001
0 days 00:00:44.230000	5.145933
0 days 00:00:44.240000	4.468676
0 days 00:00:44.250000	3.59136
0 days 00:00:44.260000	2.524906
0 days 00:00:44.270000	0.32449
0 days 00:00:44.280000	-1.224728
0 days 00:00:44.290000	-1.7032919999999998
0 days 00:00:44.300000	-1.4413989999999999
0 days 00:00:44.310000	0.267633
0 days 00:00:44.320000	-0.464975
0 days 00:00:44.330000	0.319449
0 days 00:00:44.340000	0.325723
0 days 00:00:44.350000	-0.26137699999999997
0 days 00:00:44.360000	0.028995999999999997
0 days 00:00:44.370000	-0.039867
0 days 00:00:44.380000	0.032748
0 days 00:00:44.390000	0.100324
0 days 00:00:44.400000	0.127262
0 days 00:00:44.410000	0.159211
0 days 00:00:44.420000	0.164024
0 days 00:00:44.430000	0.163605
0 days 00:00:44.440000	0.15925699999999998
0 days 00:00:44.450000	0.12298800000000001
0 days 00:00:44.460000	0.079082
0 days 00:00:44.470000	0.026182
0 days 00:00:44.480000	-0.022401
0 days 00:00:44.490000	-0.042892
0 days 00:00:44.500000	-0.044216000000000005
0 days 00:00:44.510000	-0.034619
0 days 00:00:44.520000	-0.028183999999999997
0 days 00:00:44.530000	-0.031011
0 days 00:00:44.540000	-0.034877
0 days 00:00:44.550000	-0.048693
0 days 00:00:44.560000	-0.055067
0 days 00:00:44.570000	-0.060979
0 days 00:00:44.580000	-0.061264
0 days 00:00:44.590000	-0.066256
0 days 00:00:44.600000	-0.06881799999999999
0 days 00:00:44.610000	-0.074861
0 days 00:00:44.620000	-0.074692
0 days 00:00:44.630000	-0.078846
0 days 00:00:44.640000	-0.07836699999999999
0 days 00:00:44.650000	-0.0835
0 days 00:00:44.660000	-0.08290399999999999
0 days 00:00:44.670000	-0.093717
0 days 00:00:44.680000	-0.08884199999999999
0 days 00:00:44.690000	-0.09952899999999999
0 days 00:00:44.700000	-0.101746
0 days 00:00:44.710000	-0.10090199999999999
0 days 00:00:44.720000	-0.103153
0 days 00:00:44.730000	-0.095582
0 days 00:00:44.740000	-0.090802
0 days 00:00:44.750000	-0.08652
0 days 00:00:44.760000	-0.07241900000000001
0 days 00:00:44.770000	-0.061949000000000004
0 days 00:00:44.780000	-0.056305999999999995
0 days 00:00:44.790000	-0.046075
0 days 00:00:44.800000	-0.033024
0 days 00:00:44.810000	-0.023178
0 days 00:00:44.820000	-0.018618
0 days 00:00:44.830000	-0.008771
0 days 00:00:44.840000	0.006094
0 days 00:00:44.850000	0.012872999999999999
0 days 00:00:44.860000	0.026632999999999997
0 days 00:00:44.870000	0.039905
0 days 00:00:44.880000	0.060662
0 days 00:00:44.890000	0.08143099999999999
0 days 00:00:44.900000	0.09099199999999999
0 days 00:00:44.910000	0.089548
0 days 00:00:44.920000	0.059052
0 days 00:00:44.930000	0.006673
0 days 00:00:44.940000	-0.064592
0 days 00:00:44.950000	-0.158316
0 days 00:00:44.960000	-0.23006300000000002
0 days 00:00:44.970000	-0.306215
0 days 00:00:44.980000	-0.411419
0 days 00:00:44.990000	-0.540283
0 days 00:00:45	-0.6865760000000001
0 days 00:00:45.010000	-0.881742
0 days 00:00:45.020000	-1.110135
0 days 00:00:45.030000	-1.36849
0 days 00:00:45.040000	-1.6831209999999999
0 days 00:00:45.050000	-2.077713
0 days 00:00:45.060000	-2.507181
0 days 00:00:45.070000	-2.9936409999999998
0 days 00:00:45.080000	-3.467186
0 days 00:00:45.090000	-3.8909260000000003
0 days 00:00:45.100000	-4.160566
0 days 00:00:45.110000	-4.404085
0 days 00:00:45.120000	-4.449089
0 days 00:00:45.130000	-4.101914
0 days 00:00:45.140000	-3.8783160000000003
0 days 00:00:45.150000	-3.4634730000000005
0 days 00:00:45.160000	-3.1194610000000003
0 days 00:00:45.170000	-2.73583
0 days 00:00:45.180000	-2.324585
0 days 00:00:45.190000	-1.8488810000000002
0 days 00:00:45.200000	-1.089285
0 days 00:00:45.210000	0.09874
0 days 00:00:45.220000	1.1350870000000002
0 days 00:00:45.230000	1.7943810000000002
0 days 00:00:45.240000	2.5685919999999998
0 days 00:00:45.250000	3.33561
0 days 00:00:45.260000	3.9888660000000002
0 days 00:00:45.270000	4.44456
0 days 00:00:45.280000	4.478539
0 days 00:00:45.290000	3.885771
0 days 00:00:45.300000	3.451232
0 days 00:00:45.310000	3.4824029999999997
0 days 00:00:45.320000	3.6852120000000004
0 days 00:00:45.330000	4.00056
0 days 00:00:45.340000	4.244034
0 days 00:00:45.350000	4.325130000000001
0 days 00:00:45.360000	4.287392
0 days 00:00:45.370000	4.159661
0 days 00:00:45.380000	3.7651559999999997
0 days 00:00:45.390000	2.9870400000000004
0 days 00:00:45.400000	1.3694629999999999
0 days 00:00:45.410000	0.6144569999999999
0 days 00:00:45.420000	0.173397
0 days 00:00:45.430000	-0.410181
0 days 00:00:45.440000	-1.185603
0 days 00:00:45.450000	-1.779407
0 days 00:00:45.460000	-2.03911
0 days 00:00:45.470000	-1.9565169999999998
0 days 00:00:45.480000	-0.49549899999999997
0 days 00:00:45.490000	1.086259
0 days 00:00:45.500000	0.240312
0 days 00:00:45.510000	-0.370981
0 days 00:00:45.520000	0.020587
0 days 00:00:45.530000	-0.036081
0 days 00:00:45.540000	-0.042394
0 days 00:00:45.550000	-0.026195
0 days 00:00:45.560000	-0.02949
0 days 00:00:45.570000	-0.005
0 days 00:00:45.580000	0.035046
0 days 00:00:45.590000	0.059830999999999995
0 days 00:00:45.600000	0.082307
0 days 00:00:45.610000	0.093154
0 days 00:00:45.620000	0.092102
0 days 00:00:45.630000	0.075728
0 days 00:00:45.640000	0.045870999999999995
0 days 00:00:45.650000	0.020232
0 days 00:00:45.660000	-0.00379
0 days 00:00:45.670000	-0.010665000000000001
0 days 00:00:45.680000	-0.003658
0 days 00:00:45.690000	0.007025
0 days 00:00:45.700000	0.018601
0 days 00:00:45.710000	0.034717000000000005
0 days 00:00:45.720000	0.043934
0 days 00:00:45.730000	0.061405999999999995
0 days 00:00:45.740000	0.056753
0 days 00:00:45.750000	0.04607
0 days 00:00:45.760000	0.030811
0 days 00:00:45.770000	0.022425999999999998
0 days 00:00:45.780000	0.019163
0 days 00:00:45.790000	0.014938
0 days 00:00:45.800000	0.020513
0 days 00:00:45.810000	0.018151
0 days 00:00:45.820000	0.01675
0 days 00:00:45.830000	0.010251
0 days 00:00:45.840000	0.0009960000000000001
0 days 00:00:45.850000	-0.003643
0 days 00:00:45.860000	-0.015231999999999999
0 days 00:00:45.870000	-0.017611
0 days 00:00:45.880000	-0.020386
0 days 00:00:45.890000	-0.019107
0 days 00:00:45.900000	-0.017259
0 days 00:00:45.910000	-0.018206
0 days 00:00:45.920000	-0.012706
0 days 00:00:45.930000	-0.011798999999999999
0 days 00:00:45.940000	-0.013687000000000001
0 days 00:00:45.950000	-0.010537999999999999
0 days 00:00:45.960000	-0.012339
0 days 00:00:45.970000	-0.010509000000000001
0 days 00:00:45.980000	-0.011425
0 days 00:00:45.990000	-0.013687000000000001
0 days 00:00:46	-0.01094
0 days 00:00:46.010000	-0.010006000000000001
0 days 00:00:46.020000	-0.012868000000000001
0 days 00:00:46.030000	-0.010619
0 days 00:00:46.040000	-0.002372
0 days 00:00:46.050000	-0.005647
0 days 00:00:46.060000	-0.009389
0 days 00:00:46.070000	-0.010306999999999998
0 days 00:00:46.080000	-0.011205
0 days 00:00:46.090000	-0.018529
0 days 00:00:46.100000	-0.024884
0 days 00:00:46.110000	-0.034532
0 days 00:00:46.120000	-0.03727
0 days 00:00:46.130000	-0.042302
0 days 00:00:46.140000	-0.048779
0 days 00:00:46.150000	-0.063998
0 days 00:00:46.160000	-0.079704
0 days 00:00:46.170000	-0.086609
0 days 00:00:46.180000	-0.101363
0 days 00:00:46.190000	-0.12676600000000002
0 days 00:00:46.200000	-0.165572
0 days 00:00:46.210000	-0.225332
0 days 00:00:46.220000	-0.303169
0 days 00:00:46.230000	-0.407595
0 days 00:00:46.240000	-0.5855779999999999
0 days 00:00:46.250000	-0.786505
0 days 00:00:46.260000	-1.046598
0 days 00:00:46.270000	-1.336052
0 days 00:00:46.280000	-1.669039
0 days 00:00:46.290000	-2.03485
0 days 00:00:46.300000	-2.431537
0 days 00:00:46.310000	-2.840199
0 days 00:00:46.320000	-3.262809
0 days 00:00:46.330000	-3.6625910000000004
0 days 00:00:46.340000	-3.925037
0 days 00:00:46.350000	-3.9899150000000003
0 days 00:00:46.360000	-3.9933629999999996
0 days 00:00:46.370000	-3.5634930000000002
0 days 00:00:46.380000	-3.19041
0 days 00:00:46.390000	-2.85069
0 days 00:00:46.400000	-2.4381939999999998
0 days 00:00:46.410000	-2.05702
0 days 00:00:46.420000	-1.5428790000000001
0 days 00:00:46.430000	-0.598725
0 days 00:00:46.440000	0.5265029999999999
0 days 00:00:46.450000	1.248903
0 days 00:00:46.460000	1.8562869999999998
0 days 00:00:46.470000	2.838594
0 days 00:00:46.480000	3.809289
0 days 00:00:46.490000	4.544708999999999
0 days 00:00:46.500000	4.9101300000000005
0 days 00:00:46.510000	4.5433959999999995
0 days 00:00:46.520000	3.8187580000000003
0 days 00:00:46.530000	3.773382
0 days 00:00:46.540000	3.9521379999999997
0 days 00:00:46.550000	4.119905
0 days 00:00:46.560000	4.054119999999999
0 days 00:00:46.570000	3.68989
0 days 00:00:46.580000	3.311752
0 days 00:00:46.590000	2.157438
0 days 00:00:46.600000	-0.40729
0 days 00:00:46.610000	-1.6454099999999998
0 days 00:00:46.620000	-0.998944
0 days 00:00:46.630000	0.967875
0 days 00:00:46.640000	0.052638
0 days 00:00:46.650000	-0.368692
0 days 00:00:46.660000	-0.565918
0 days 00:00:46.670000	-0.415473
0 days 00:00:46.680000	-0.376602
0 days 00:00:46.690000	-0.323044
0 days 00:00:46.700000	-0.17225
0 days 00:00:46.710000	-0.044814
0 days 00:00:46.720000	0.06746100000000001
0 days 00:00:46.730000	0.15923299999999999
0 days 00:00:46.740000	0.21236100000000002
0 days 00:00:46.750000	0.225226
0 days 00:00:46.760000	0.188198
0 days 00:00:46.770000	0.12094
0 days 00:00:46.780000	0.041901999999999995
0 days 00:00:46.790000	-0.014254
0 days 00:00:46.800000	-0.042634
0 days 00:00:46.810000	-0.044538999999999995
0 days 00:00:46.820000	-0.041831
0 days 00:00:46.830000	-0.032505
0 days 00:00:46.840000	-0.017027
0 days 00:00:46.850000	-0.005059
0 days 00:00:46.860000	0.00086
0 days 00:00:46.870000	0.005493
0 days 00:00:46.880000	0.003595
0 days 00:00:46.890000	-0.003293
0 days 00:00:46.900000	-0.022225
0 days 00:00:46.910000	-0.030758999999999998
0 days 00:00:46.920000	-0.046452999999999994
0 days 00:00:46.930000	-0.050017
0 days 00:00:46.940000	-0.050914
0 days 00:00:46.950000	-0.056337
0 days 00:00:46.960000	-0.058567999999999995
0 days 00:00:46.970000	-0.056104999999999995
0 days 00:00:46.980000	-0.058392999999999994
0 days 00:00:46.990000	-0.052291
0 days 00:00:47	-0.051451
0 days 00:00:47.010000	-0.047263
0 days 00:00:47.020000	-0.045475
0 days 00:00:47.030000	-0.042282
0 days 00:00:47.040000	-0.036755
0 days 00:00:47.050000	-0.032561
0 days 00:00:47.060000	-0.029
0 days 00:00:47.070000	-0.02191
0 days 00:00:47.080000	-0.025669
0 days 00:00:47.090000	-0.030277999999999996
0 days 00:00:47.100000	-0.032138
0 days 00:00:47.110000	-0.032542
0 days 00:00:47.120000	-0.025553
0 days 00:00:47.130000	-0.018125
0 days 00:00:47.140000	-0.014746
0 days 00:00:47.150000	-0.016138999999999997
0 days 00:00:47.160000	-0.017036000000000003
0 days 00:00:47.170000	-0.027260000000000003
0 days 00:00:47.180000	-0.029236
0 days 00:00:47.190000	-0.034434
0 days 00:00:47.200000	-0.038715
0 days 00:00:47.210000	-0.040663
0 days 00:00:47.220000	-0.053201
0 days 00:00:47.230000	-0.079441
0 days 00:00:47.240000	-0.13603800000000002
0 days 00:00:47.250000	-0.24868200000000001
0 days 00:00:47.260000	-0.43635100000000004
0 days 00:00:47.270000	-0.661395
0 days 00:00:47.280000	-0.9705389999999999
0 days 00:00:47.290000	-1.323288
0 days 00:00:47.300000	-1.7347270000000001
0 days 00:00:47.310000	-2.210874
0 days 00:00:47.320000	-2.731492
0 days 00:00:47.330000	-3.247706
0 days 00:00:47.340000	-3.769967
0 days 00:00:47.350000	-4.179773
0 days 00:00:47.360000	-4.369193
0 days 00:00:47.370000	-4.395058000000001
0 days 00:00:47.380000	-4.124621
0 days 00:00:47.390000	-3.6275269999999997
0 days 00:00:47.400000	-3.2927169999999997
0 days 00:00:47.410000	-2.852174
0 days 00:00:47.420000	-2.429426
0 days 00:00:47.430000	-1.9139959999999998
0 days 00:00:47.440000	-1.0460040000000002
0 days 00:00:47.450000	0.23518000000000003
0 days 00:00:47.460000	1.1551770000000001
0 days 00:00:47.470000	1.902697
0 days 00:00:47.480000	2.9897
0 days 00:00:47.490000	4.024503
0 days 00:00:47.500000	4.826911
0 days 00:00:47.510000	5.284924
0 days 00:00:47.520000	4.780402
0 days 00:00:47.530000	4.152831
0 days 00:00:47.540000	4.13555
0 days 00:00:47.550000	4.397183
0 days 00:00:47.560000	4.659934
0 days 00:00:47.570000	4.521597
0 days 00:00:47.580000	3.772593
0 days 00:00:47.590000	2.690223
0 days 00:00:47.600000	0.804014
0 days 00:00:47.610000	-0.47075900000000004
0 days 00:00:47.620000	-1.449851
0 days 00:00:47.630000	-1.758832
0 days 00:00:47.640000	0.827724
0 days 00:00:47.650000	0.4563
0 days 00:00:47.660000	-0.550714
0 days 00:00:47.670000	-0.8322639999999999
0 days 00:00:47.680000	-0.588575
0 days 00:00:47.690000	-0.571002
0 days 00:00:47.700000	-0.48508199999999996
0 days 00:00:47.710000	-0.423108
0 days 00:00:47.720000	-0.241452
0 days 00:00:47.730000	-0.088529
0 days 00:00:47.740000	0.056094000000000005
0 days 00:00:47.750000	0.176932
0 days 00:00:47.760000	0.264778
0 days 00:00:47.770000	0.289306
0 days 00:00:47.780000	0.268732
0 days 00:00:47.790000	0.193476
0 days 00:00:47.800000	0.069259
0 days 00:00:47.810000	-0.032581
0 days 00:00:47.820000	-0.087752
0 days 00:00:47.830000	-0.10471400000000002
0 days 00:00:47.840000	-0.092761
0 days 00:00:47.850000	-0.069151
0 days 00:00:47.860000	-0.03621
0 days 00:00:47.870000	-0.00015900000000000002
0 days 00:00:47.880000	0.022449
0 days 00:00:47.890000	0.026576999999999996
0 days 00:00:47.900000	0.022416
0 days 00:00:47.910000	0.012012
0 days 00:00:47.920000	0.004857
0 days 00:00:47.930000	-0.005546
0 days 00:00:47.940000	-0.022448
0 days 00:00:47.950000	-0.041531
0 days 00:00:47.960000	-0.053563
0 days 00:00:47.970000	-0.059958000000000004
0 days 00:00:47.980000	-0.062902
0 days 00:00:47.990000	-0.0627
0 days 00:00:48	-0.06193200000000001
0 days 00:00:48.010000	-0.068121
0 days 00:00:48.020000	-0.069852
0 days 00:00:48.030000	-0.06817100000000001
0 days 00:00:48.040000	-0.062515
0 days 00:00:48.050000	-0.059084000000000005
0 days 00:00:48.060000	-0.051217
0 days 00:00:48.070000	-0.046626999999999995
0 days 00:00:48.080000	-0.038728
0 days 00:00:48.090000	-0.035023
0 days 00:00:48.100000	-0.032312
0 days 00:00:48.110000	-0.03188
0 days 00:00:48.120000	-0.033038
0 days 00:00:48.130000	-0.033576
0 days 00:00:48.140000	-0.038901
0 days 00:00:48.150000	-0.040706
0 days 00:00:48.160000	-0.040016
0 days 00:00:48.170000	-0.041351
0 days 00:00:48.180000	-0.038822
0 days 00:00:48.190000	-0.048858
0 days 00:00:48.200000	-0.045829
0 days 00:00:48.210000	-0.056553
0 days 00:00:48.220000	-0.06702799999999999
0 days 00:00:48.230000	-0.074423
0 days 00:00:48.240000	-0.074128
0 days 00:00:48.250000	-0.080599
0 days 00:00:48.260000	-0.08941900000000001
0 days 00:00:48.270000	-0.11271199999999999
0 days 00:00:48.280000	-0.14416400000000001
0 days 00:00:48.290000	-0.199223
0 days 00:00:48.300000	-0.30482600000000004
0 days 00:00:48.310000	-0.518385
0 days 00:00:48.320000	-0.8691780000000001
0 days 00:00:48.330000	-1.364263
0 days 00:00:48.340000	-1.968682
0 days 00:00:48.350000	-2.650896
0 days 00:00:48.360000	-3.3252580000000003
0 days 00:00:48.370000	-4.012951
0 days 00:00:48.380000	-4.639104
0 days 00:00:48.390000	-4.792917
0 days 00:00:48.400000	-4.832071
0 days 00:00:48.410000	-4.251291
0 days 00:00:48.420000	-4.011001
0 days 00:00:48.430000	-3.4268989999999997
0 days 00:00:48.440000	-2.88688
0 days 00:00:48.450000	-2.008642
0 days 00:00:48.460000	-0.319664
0 days 00:00:48.470000	1.224214
0 days 00:00:48.480000	2.338548
0 days 00:00:48.490000	3.597768
0 days 00:00:48.500000	4.763247
0 days 00:00:48.510000	5.740257
0 days 00:00:48.520000	6.263215
0 days 00:00:48.530000	5.817456
0 days 00:00:48.540000	5.280897
0 days 00:00:48.550000	4.906225
0 days 00:00:48.560000	4.631405
0 days 00:00:48.570000	4.121412
0 days 00:00:48.580000	3.1135040000000003
0 days 00:00:48.590000	1.975111
0 days 00:00:48.600000	0.419133
0 days 00:00:48.610000	-1.065128
0 days 00:00:48.620000	-2.593375
0 days 00:00:48.630000	-0.29780100000000004
0 days 00:00:48.640000	1.8184169999999997
0 days 00:00:48.650000	-0.316969
0 days 00:00:48.660000	-0.590667
0 days 00:00:48.670000	-0.5554819999999999
0 days 00:00:48.680000	-0.582547
0 days 00:00:48.690000	-0.425752
0 days 00:00:48.700000	-0.252275
0 days 00:00:48.710000	-0.090865
0 days 00:00:48.720000	0.041993
0 days 00:00:48.730000	0.153053
0 days 00:00:48.740000	0.182093
0 days 00:00:48.750000	0.135419
0 days 00:00:48.760000	0.045725999999999996
0 days 00:00:48.770000	-0.060744000000000006
0 days 00:00:48.780000	-0.13418
0 days 00:00:48.790000	-0.161253
0 days 00:00:48.800000	-0.16033699999999998
0 days 00:00:48.810000	-0.14558
0 days 00:00:48.820000	-0.120948
0 days 00:00:48.830000	-0.08799
0 days 00:00:48.840000	-0.05790700000000001
0 days 00:00:48.850000	-0.03762
0 days 00:00:48.860000	-0.027413
0 days 00:00:48.870000	-0.023426
0 days 00:00:48.880000	-0.02146
0 days 00:00:48.890000	-0.017214
0 days 00:00:48.900000	-0.016159
0 days 00:00:48.910000	-0.011686
0 days 00:00:48.920000	-0.018619999999999998
0 days 00:00:48.930000	-0.025807
0 days 00:00:48.940000	-0.033684
0 days 00:00:48.950000	-0.046827
0 days 00:00:48.960000	-0.054762
0 days 00:00:48.970000	-0.057662
0 days 00:00:48.980000	-0.065843
0 days 00:00:48.990000	-0.072425
0 days 00:00:49	-0.07823300000000001
0 days 00:00:49.010000	-0.07614
0 days 00:00:49.020000	-0.06588300000000001
0 days 00:00:49.030000	-0.046074000000000004
0 days 00:00:49.040000	-0.023719
0 days 00:00:49.050000	-0.009864
0 days 00:00:49.060000	-0.011334
0 days 00:00:49.070000	-0.0153
0 days 00:00:49.080000	-0.031932
0 days 00:00:49.090000	-0.048698000000000005
0 days 00:00:49.100000	-0.059587
0 days 00:00:49.110000	-0.062735
0 days 00:00:49.120000	-0.066274
0 days 00:00:49.130000	-0.084074
0 days 00:00:49.140000	-0.101124
0 days 00:00:49.150000	-0.089524
0 days 00:00:49.160000	-0.075004
0 days 00:00:49.170000	-0.071825
0 days 00:00:49.180000	-0.12695
0 days 00:00:49.190000	-0.224363
0 days 00:00:49.200000	-0.357106
0 days 00:00:49.210000	-0.481415
0 days 00:00:49.220000	-0.6855680000000001
0 days 00:00:49.230000	-1.0002790000000001
0 days 00:00:49.240000	-1.428316
0 days 00:00:49.250000	-1.9641950000000001
0 days 00:00:49.260000	-2.6754729999999998
0 days 00:00:49.270000	-3.448549
0 days 00:00:49.280000	-4.21811
0 days 00:00:49.290000	-4.731526000000001
0 days 00:00:49.300000	-4.838988
0 days 00:00:49.310000	-4.705106
0 days 00:00:49.320000	-4.139
0 days 00:00:49.330000	-3.6908230000000004
0 days 00:00:49.340000	-3.270178
0 days 00:00:49.350000	-2.800081
0 days 00:00:49.360000	-2.321834
0 days 00:00:49.370000	-1.6112030000000002
0 days 00:00:49.380000	-0.314165
0 days 00:00:49.390000	1.150588
0 days 00:00:49.400000	2.012668
0 days 00:00:49.410000	2.839489
0 days 00:00:49.420000	3.995333
0 days 00:00:49.430000	5.086746
0 days 00:00:49.440000	5.788005
0 days 00:00:49.450000	5.603748
0 days 00:00:49.460000	4.866708999999999
0 days 00:00:49.470000	4.748101
0 days 00:00:49.480000	4.668605
0 days 00:00:49.490000	4.352367
0 days 00:00:49.500000	4.108819
0 days 00:00:49.510000	3.404892
0 days 00:00:49.520000	2.4576279999999997
0 days 00:00:49.530000	0.845369
0 days 00:00:49.540000	-0.45302600000000004
0 days 00:00:49.550000	-1.067237
0 days 00:00:49.560000	-1.5545229999999999
0 days 00:00:49.570000	-0.501726
0 days 00:00:49.580000	0.20871599999999998
0 days 00:00:49.590000	-0.8934620000000001
0 days 00:00:49.600000	-0.25542600000000004
0 days 00:00:49.610000	-0.5574720000000001
0 days 00:00:49.620000	-0.49053199999999997
0 days 00:00:49.630000	-0.431734
0 days 00:00:49.640000	-0.247991
0 days 00:00:49.650000	-0.067354
0 days 00:00:49.660000	0.070549
0 days 00:00:49.670000	0.163327
0 days 00:00:49.680000	0.197706
0 days 00:00:49.690000	0.19577
0 days 00:00:49.700000	0.161414
0 days 00:00:49.710000	0.102117
0 days 00:00:49.720000	0.033559
0 days 00:00:49.730000	-0.015062
0 days 00:00:49.740000	-0.03499
0 days 00:00:49.750000	-0.038667
0 days 00:00:49.760000	-0.033578
0 days 00:00:49.770000	-0.020693
0 days 00:00:49.780000	-0.004699
0 days 00:00:49.790000	0.008881
0 days 00:00:49.800000	0.023613
0 days 00:00:49.810000	0.031223
0 days 00:00:49.820000	0.028218
0 days 00:00:49.830000	0.019951
0 days 00:00:49.840000	0.012256999999999999
0 days 00:00:49.850000	0.002271
0 days 00:00:49.860000	0.002933
0 days 00:00:49.870000	0.003112
0 days 00:00:49.880000	0.006314999999999999
0 days 00:00:49.890000	0.027762000000000002
0 days 00:00:49.900000	0.041339
0 days 00:00:49.910000	0.055129
0 days 00:00:49.920000	0.061653999999999994
0 days 00:00:49.930000	0.059330999999999995
0 days 00:00:49.940000	0.055388
0 days 00:00:49.950000	0.038669
0 days 00:00:49.960000	0.036999000000000004
0 days 00:00:49.970000	0.027460000000000002
0 days 00:00:49.980000	0.022852
0 days 00:00:49.990000	0.015033000000000001
0 days 00:00:50	0.007896
0 days 00:00:50.010000	0.002114
0 days 00:00:50.020000	-0.0022140000000000003
0 days 00:00:50.030000	-0.001797
0 days 00:00:50.040000	-0.006789
0 days 00:00:50.050000	-0.012398000000000001
0 days 00:00:50.060000	-0.015358000000000002
0 days 00:00:50.070000	-0.023748
0 days 00:00:50.080000	-0.024694999999999998
0 days 00:00:50.090000	-0.024187
0 days 00:00:50.100000	-0.024633000000000002
0 days 00:00:50.110000	-0.022765
0 days 00:00:50.120000	-0.025504
0 days 00:00:50.130000	-0.027544
0 days 00:00:50.140000	-0.031449
0 days 00:00:50.150000	-0.038067000000000004
0 days 00:00:50.160000	-0.036371
0 days 00:00:50.170000	-0.0396
0 days 00:00:50.180000	-0.047682999999999996
0 days 00:00:50.190000	-0.056864
0 days 00:00:50.200000	-0.06768400000000001
0 days 00:00:50.210000	-0.081247
0 days 00:00:50.220000	-0.091989
0 days 00:00:50.230000	-0.10843299999999999
0 days 00:00:50.240000	-0.114852
0 days 00:00:50.250000	-0.110398
0 days 00:00:50.260000	-0.10687
0 days 00:00:50.270000	-0.10047
0 days 00:00:50.280000	-0.109971
0 days 00:00:50.290000	-0.12060499999999999
0 days 00:00:50.300000	-0.135606
0 days 00:00:50.310000	-0.15269000000000002
0 days 00:00:50.320000	-0.175682
0 days 00:00:50.330000	-0.186693
0 days 00:00:50.340000	-0.202713
0 days 00:00:50.350000	-0.21413400000000002
0 days 00:00:50.360000	-0.217712
0 days 00:00:50.370000	-0.200197
0 days 00:00:50.380000	-0.165413
0 days 00:00:50.390000	-0.12089100000000001
0 days 00:00:50.400000	-0.075329
0 days 00:00:50.410000	-0.034872
0 days 00:00:50.420000	-0.007794
0 days 00:00:50.430000	0.016344
0 days 00:00:50.440000	0.035917000000000004
0 days 00:00:50.450000	0.044791000000000004
0 days 00:00:50.460000	0.051427999999999995
0 days 00:00:50.470000	0.055682
0 days 00:00:50.480000	0.062598
0 days 00:00:50.490000	0.067342
0 days 00:00:50.500000	0.06502100000000001
0 days 00:00:50.510000	0.052185
0 days 00:00:50.520000	0.034404000000000004
0 days 00:00:50.530000	0.017269999999999997
0 days 00:00:50.540000	0.001737
0 days 00:00:50.550000	-0.0022890000000000002
0 days 00:00:50.560000	0.0016710000000000002
0 days 00:00:50.570000	0.008944
0 days 00:00:50.580000	0.015633
0 days 00:00:50.590000	0.033622000000000006
0 days 00:00:50.600000	0.032032
0 days 00:00:50.610000	0.04
0 days 00:00:50.620000	0.036316
0 days 00:00:50.630000	0.029606
0 days 00:00:50.640000	0.021677000000000002
0 days 00:00:50.650000	0.015244999999999998
0 days 00:00:50.660000	0.002798
0 days 00:00:50.670000	0.0042710000000000005
0 days 00:00:50.680000	-0.007034
0 days 00:00:50.690000	-0.010860999999999999
0 days 00:00:50.700000	-0.010295
0 days 00:00:50.710000	-0.006576
0 days 00:00:50.720000	0.0050799999999999994
0 days 00:00:50.730000	0.017462000000000002
0 days 00:00:50.740000	0.027522
0 days 00:00:50.750000	0.049181
0 days 00:00:50.760000	0.055873
0 days 00:00:50.770000	0.07649500000000001
0 days 00:00:50.780000	0.08778
0 days 00:00:50.790000	0.09589500000000001
0 days 00:00:50.800000	0.09754199999999999
0 days 00:00:50.810000	0.09475
0 days 00:00:50.820000	0.085253
0 days 00:00:50.830000	0.074602
0 days 00:00:50.840000	0.065319
0 days 00:00:50.850000	0.054328999999999995
0 days 00:00:50.860000	0.045055
0 days 00:00:50.870000	0.038707
0 days 00:00:50.880000	0.033957999999999995
0 days 00:00:50.890000	0.032556
0 days 00:00:50.900000	0.033175
0 days 00:00:50.910000	0.035003
0 days 00:00:50.920000	0.043009
0 days 00:00:50.930000	0.043164999999999995
0 days 00:00:50.940000	0.04949
0 days 00:00:50.950000	0.049826999999999996
0 days 00:00:50.960000	0.054138
0 days 00:00:50.970000	0.060665
0 days 00:00:50.980000	0.061425
0 days 00:00:50.990000	0.06472
0 days 00:00:51	0.067959
0 days 00:00:51.010000	0.066928
0 days 00:00:51.020000	0.07243
0 days 00:00:51.030000	0.072412
0 days 00:00:51.040000	0.068637
0 days 00:00:51.050000	0.06767100000000001
0 days 00:00:51.060000	0.06602899999999999
0 days 00:00:51.070000	0.06625299999999999
0 days 00:00:51.080000	0.06681000000000001
0 days 00:00:51.090000	0.067156
0 days 00:00:51.100000	0.059727999999999996
0 days 00:00:51.110000	0.050804
0 days 00:00:51.120000	0.043754
0 days 00:00:51.130000	0.030858999999999998
0 days 00:00:51.140000	0.02433
0 days 00:00:51.150000	0.020421
0 days 00:00:51.160000	0.014902
0 days 00:00:51.170000	0.014653999999999999
0 days 00:00:51.180000	0.013978999999999998
0 days 00:00:51.190000	0.011864
0 days 00:00:51.200000	0.010339
0 days 00:00:51.210000	0.009336
0 days 00:00:51.220000	0.0078
0 days 00:00:51.230000	0.007894
0 days 00:00:51.240000	0.015952
0 days 00:00:51.250000	0.019334999999999998
0 days 00:00:51.260000	0.022979
0 days 00:00:51.270000	0.025939999999999998
0 days 00:00:51.280000	0.022293
0 days 00:00:51.290000	0.022292
0 days 00:00:51.300000	0.021692
0 days 00:00:51.310000	0.02255
0 days 00:00:51.320000	0.015759
0 days 00:00:51.330000	0.014321
0 days 00:00:51.340000	0.01432
0 days 00:00:51.350000	0.012706
0 days 00:00:51.360000	0.01169
0 days 00:00:51.370000	0.007115000000000001
0 days 00:00:51.380000	0.008893999999999999
0 days 00:00:51.390000	-0.000512
0 days 00:00:51.400000	0.002711
0 days 00:00:51.410000	-0.0012720000000000001
0 days 00:00:51.420000	0.001779
0 days 00:00:51.430000	0.002114
0 days 00:00:51.440000	0.001438
0 days 00:00:51.450000	0.0044009999999999995
0 days 00:00:51.460000	0.0026219999999999998
0 days 00:00:51.470000	0.005419
0 days 00:00:51.480000	0.002113
0 days 00:00:51.490000	0.007875
0 days 00:00:51.500000	0.006603
0 days 00:00:51.510000	0.008297
0 days 00:00:51.520000	0.012277
0 days 00:00:51.530000	0.013209
0 days 00:00:51.540000	0.010415
0 days 00:00:51.550000	0.013208000000000001
0 days 00:00:51.560000	0.009144
0 days 00:00:51.570000	0.007618000000000001
0 days 00:00:51.580000	0.010582
0 days 00:00:51.590000	0.009649
0 days 00:00:51.600000	0.010664
0 days 00:00:51.610000	0.010579999999999999
0 days 00:00:51.620000	0.011423
0 days 00:00:51.630000	0.013798
0 days 00:00:51.640000	0.011173
0 days 00:00:51.650000	0.012102
0 days 00:00:51.660000	0.012185
0 days 00:00:51.670000	0.009899
0 days 00:00:51.680000	0.012268000000000001
0 days 00:00:51.690000	0.01083
0 days 00:00:51.700000	0.011167
0 days 00:00:51.710000	0.005241
0 days 00:00:51.720000	0.013025
0 days 00:00:51.730000	0.011334
0 days 00:00:51.740000	0.013534000000000001
0 days 00:00:51.750000	0.012853999999999999
0 days 00:00:51.760000	0.012853
0 days 00:00:51.770000	0.014457
0 days 00:00:51.780000	0.014962999999999999
0 days 00:00:51.790000	0.013869
0 days 00:00:51.800000	0.021473
0 days 00:00:51.810000	0.017246
0 days 00:00:51.820000	0.020288
0 days 00:00:51.830000	0.020709
0 days 00:00:51.840000	0.021896000000000002
0 days 00:00:51.850000	0.023585
0 days 00:00:51.860000	0.023334
0 days 00:00:51.870000	0.032458
0 days 00:00:51.880000	0.029835000000000004
0 days 00:00:51.890000	0.032621
0 days 00:00:51.900000	0.033972
0 days 00:00:51.910000	0.035411
0 days 00:00:51.920000	0.030594999999999997
0 days 00:00:51.930000	0.027045
0 days 00:00:51.940000	0.026202999999999997
0 days 00:00:51.950000	0.021041999999999998
0 days 00:00:51.960000	0.022809
0 days 00:00:51.970000	0.019430000000000003
0 days 00:00:51.980000	0.020189
0 days 00:00:51.990000	0.015867
0 days 00:00:52	0.018483000000000003
0 days 00:00:52.010000	0.017553
0 days 00:00:52.020000	0.016609
0 days 00:00:52.030000	0.021428
0 days 00:00:52.040000	0.014063999999999998
0 days 00:00:52.050000	0.016436000000000003
0 days 00:00:52.060000	0.017454
0 days 00:00:52.070000	0.017452000000000002
0 days 00:00:52.080000	0.015949
0 days 00:00:52.090000	0.016782
0 days 00:00:52.100000	0.015113999999999999
0 days 00:00:52.110000	0.01756
0 days 00:00:52.120000	0.016372
0 days 00:00:52.130000	0.018818
0 days 00:00:52.140000	0.017202000000000002
0 days 00:00:52.150000	0.015609
0 days 00:00:52.160000	0.017888
0 days 00:00:52.170000	0.019478
0 days 00:00:52.180000	0.014347
0 days 00:00:52.190000	0.018313
0 days 00:00:52.200000	0.02344
0 days 00:00:52.210000	0.017454
0 days 00:00:52.220000	0.018545
0 days 00:00:52.230000	0.018972
0 days 00:00:52.240000	0.020158000000000002
0 days 00:00:52.250000	0.021939
0 days 00:00:52.260000	0.021411000000000003
0 days 00:00:52.270000	0.025569
0 days 00:00:52.280000	0.022859
0 days 00:00:52.290000	0.024211
0 days 00:00:52.300000	0.020013
0 days 00:00:52.310000	0.0175
0 days 00:00:52.320000	0.015484
0 days 00:00:52.330000	0.012874000000000002
0 days 00:00:52.340000	0.016009
0 days 00:00:52.350000	0.009241
0 days 00:00:52.360000	0.009339
0 days 00:00:52.370000	0.011451000000000001
0 days 00:00:52.380000	0.011518
0 days 00:00:52.390000	0.013299
0 days 00:00:52.400000	0.012043
0 days 00:00:52.410000	0.012306999999999998
0 days 00:00:52.420000	0.012735
0 days 00:00:52.430000	0.015374
0 days 00:00:52.440000	0.015373
0 days 00:00:52.450000	0.01151
0 days 00:00:52.460000	0.011606
0 days 00:00:52.470000	0.013881000000000001
0 days 00:00:52.480000	0.017083
0 days 00:00:52.490000	0.0149
0 days 00:00:52.500000	0.021366
0 days 00:00:52.510000	0.013484000000000001
0 days 00:00:52.520000	0.019447
0 days 00:00:52.530000	0.019732
0 days 00:00:52.540000	0.021946
0 days 00:00:52.550000	0.022211
0 days 00:00:52.560000	0.023746
0 days 00:00:52.570000	0.02266
0 days 00:00:52.580000	0.021221
0 days 00:00:52.590000	0.019116
0 days 00:00:52.600000	0.022647999999999998
0 days 00:00:52.610000	0.018119999999999997
0 days 00:00:52.620000	0.015326
0 days 00:00:52.630000	0.012440999999999999
0 days 00:00:52.640000	0.007736
0 days 00:00:52.650000	0.005779
0 days 00:00:52.660000	0.0035840000000000004
0 days 00:00:52.670000	-0.000375
0 days 00:00:52.680000	-0.002333
0 days 00:00:52.690000	-0.004531
0 days 00:00:52.700000	-0.009922
0 days 00:00:52.710000	-0.015659
0 days 00:00:52.720000	-0.017171000000000002
0 days 00:00:52.730000	-0.016215
0 days 00:00:52.740000	-0.017651
0 days 00:00:52.750000	-0.009819
0 days 00:00:52.760000	-0.002513
0 days 00:00:52.770000	0.0035689999999999997
0 days 00:00:52.780000	0.010182
0 days 00:00:52.790000	0.025906000000000002
0 days 00:00:52.800000	0.03996
0 days 00:00:52.810000	0.058495000000000005
0 days 00:00:52.820000	0.069677
0 days 00:00:52.830000	0.083862
0 days 00:00:52.840000	0.08694500000000001
0 days 00:00:52.850000	0.091866
0 days 00:00:52.860000	0.08341799999999999
0 days 00:00:52.870000	0.079599
0 days 00:00:52.880000	0.074519
0 days 00:00:52.890000	0.07077699999999999
0 days 00:00:52.900000	0.063575
0 days 00:00:52.910000	0.06554700000000001
0 days 00:00:52.920000	0.057163
0 days 00:00:52.930000	0.053752999999999995
0 days 00:00:52.940000	0.051503
0 days 00:00:52.950000	0.045531
0 days 00:00:52.960000	0.046133999999999994
0 days 00:00:52.970000	0.04677
0 days 00:00:52.980000	0.045713
0 days 00:00:52.990000	0.050217000000000005
0 days 00:00:53	0.055639999999999995
0 days 00:00:53.010000	0.05309
0 days 00:00:53.020000	0.047742
0 days 00:00:53.030000	0.046077
0 days 00:00:53.040000	0.040277
0 days 00:00:53.050000	0.034158
0 days 00:00:53.060000	0.031106
0 days 00:00:53.070000	0.027259
0 days 00:00:53.080000	0.029763
0 days 00:00:53.090000	0.026935
0 days 00:00:53.100000	0.029202
0 days 00:00:53.110000	0.030537
0 days 00:00:53.120000	0.031429
0 days 00:00:53.130000	0.030212
0 days 00:00:53.140000	0.024043000000000002
0 days 00:00:53.150000	0.020755000000000003
0 days 00:00:53.160000	0.022789
0 days 00:00:53.170000	0.020225
0 days 00:00:53.180000	0.015747999999999998
0 days 00:00:53.190000	0.015747
0 days 00:00:53.200000	0.016677
0 days 00:00:53.210000	0.015953
0 days 00:00:53.220000	0.015216999999999998
0 days 00:00:53.230000	0.022141
0 days 00:00:53.240000	0.018744
0 days 00:00:53.250000	0.021230000000000002
0 days 00:00:53.260000	0.017746
0 days 00:00:53.270000	0.018381
0 days 00:00:53.280000	0.020329
0 days 00:00:53.290000	0.017447
0 days 00:00:53.300000	0.018497
0 days 00:00:53.310000	0.020555
0 days 00:00:53.320000	0.014662999999999999
0 days 00:00:53.330000	0.020412
0 days 00:00:53.340000	0.016086000000000003
0 days 00:00:53.350000	0.017421000000000002
0 days 00:00:53.360000	0.016153
0 days 00:00:53.370000	0.018508
0 days 00:00:53.380000	0.016854
0 days 00:00:53.390000	0.015607
0 days 00:00:53.400000	0.016416999999999998
0 days 00:00:53.410000	0.012289
0 days 00:00:53.420000	0.014941999999999999
0 days 00:00:53.430000	0.012042
0 days 00:00:53.440000	0.011426
0 days 00:00:53.450000	0.008948999999999999
0 days 00:00:53.460000	0.01204
0 days 00:00:53.470000	0.009019
0 days 00:00:53.480000	0.012918
0 days 00:00:53.490000	0.013231
0 days 00:00:53.500000	0.014952000000000002
0 days 00:00:53.510000	0.012684
0 days 00:00:53.520000	0.013297999999999999
0 days 00:00:53.530000	0.014455
0 days 00:00:53.540000	0.010397
0 days 00:00:53.550000	0.016281999999999998
0 days 00:00:53.560000	0.007023000000000001
0 days 00:00:53.570000	0.00845
0 days 00:00:53.580000	0.009608
0 days 00:00:53.590000	0.0059229999999999994
0 days 00:00:53.600000	0.0016179999999999999
0 days 00:00:53.610000	-0.002686
0 days 00:00:53.620000	-0.0069819999999999995
0 days 00:00:53.630000	-0.013730000000000001
0 days 00:00:53.640000	-0.023421
0 days 00:00:53.650000	-0.023814
0 days 00:00:53.660000	-0.022569
0 days 00:00:53.670000	-0.027814
0 days 00:00:53.680000	-0.027502999999999996
0 days 00:00:53.690000	-0.037768
0 days 00:00:53.700000	-0.039872000000000005
0 days 00:00:53.710000	-0.037288999999999996
0 days 00:00:53.720000	-0.037304000000000004
0 days 00:00:53.730000	-0.032111
0 days 00:00:53.740000	-0.032741
0 days 00:00:53.750000	-0.030931999999999998
0 days 00:00:53.760000	-0.028275
0 days 00:00:53.770000	-0.024997
0 days 00:00:53.780000	-0.024211
0 days 00:00:53.790000	-0.0228
0 days 00:00:53.800000	-0.016397
0 days 00:00:53.810000	-0.016005000000000002
0 days 00:00:53.820000	-0.011391
0 days 00:00:53.830000	-0.007481999999999999
0 days 00:00:53.840000	-0.007406
0 days 00:00:53.850000	-0.007097
0 days 00:00:53.860000	-0.005929
0 days 00:00:53.870000	-0.010005
0 days 00:00:53.880000	-0.008596
0 days 00:00:53.890000	-0.014784
0 days 00:00:53.900000	-0.012516
0 days 00:00:53.910000	-0.013927000000000002
0 days 00:00:53.920000	-0.012676
0 days 00:00:53.930000	-0.014713
0 days 00:00:53.940000	-0.014400999999999999
0 days 00:00:53.950000	-0.014324000000000002
0 days 00:00:53.960000	-0.011276999999999999
0 days 00:00:53.970000	-0.011746
0 days 00:00:53.980000	-0.009479000000000001
0 days 00:00:53.990000	-0.0036090000000000002
0 days 00:00:54	-0.002671
0 days 00:00:54.010000	0.0009289999999999999
0 days 00:00:54.020000	0.002343
0 days 00:00:54.030000	0.004921
0 days 00:00:54.040000	0.0030510000000000003
0 days 00:00:54.050000	0.006417
0 days 00:00:54.060000	0.007125
0 days 00:00:54.070000	0.011041
0 days 00:00:54.080000	0.00948
0 days 00:00:54.090000	0.010892
0 days 00:00:54.100000	0.015281999999999999
0 days 00:00:54.110000	0.016071000000000002
0 days 00:00:54.120000	0.023268
0 days 00:00:54.130000	0.030782
0 days 00:00:54.140000	0.034457999999999996
0 days 00:00:54.150000	0.037113
0 days 00:00:54.160000	0.036249
0 days 00:00:54.170000	0.035934
0 days 00:00:54.180000	0.033969
0 days 00:00:54.190000	0.033413
0 days 00:00:54.200000	0.033408
0 days 00:00:54.210000	0.038083
0 days 00:00:54.220000	0.037301
0 days 00:00:54.230000	0.035967
0 days 00:00:54.240000	0.032612
0 days 00:00:54.250000	0.029935000000000003
0 days 00:00:54.260000	0.025396000000000002
0 days 00:00:54.270000	0.025097
0 days 00:00:54.280000	0.027013
0 days 00:00:54.290000	0.019824
0 days 00:00:54.300000	0.022465
0 days 00:00:54.310000	0.022384
0 days 00:00:54.320000	0.020263
0 days 00:00:54.330000	0.024692
0 days 00:00:54.340000	0.024995
0 days 00:00:54.350000	0.028038999999999998
0 days 00:00:54.360000	0.025994
0 days 00:00:54.370000	0.026706999999999998
0 days 00:00:54.380000	0.031869999999999996
0 days 00:00:54.390000	0.036175
0 days 00:00:54.400000	0.038132
0 days 00:00:54.410000	0.041249
0 days 00:00:54.420000	0.043148
0 days 00:00:54.430000	0.041901
0 days 00:00:54.440000	0.041453
0 days 00:00:54.450000	0.044513
0 days 00:00:54.460000	0.047655
0 days 00:00:54.470000	0.052672000000000004
0 days 00:00:54.480000	0.05586699999999999
0 days 00:00:54.490000	0.058536000000000005
0 days 00:00:54.500000	0.061642999999999996
0 days 00:00:54.510000	0.062793
0 days 00:00:54.520000	0.057651999999999995
0 days 00:00:54.530000	0.054583000000000007
0 days 00:00:54.540000	0.055898
0 days 00:00:54.550000	0.052609
0 days 00:00:54.560000	0.048906
0 days 00:00:54.570000	0.045842
0 days 00:00:54.580000	0.037347000000000005
0 days 00:00:54.590000	0.03374
0 days 00:00:54.600000	0.023862
0 days 00:00:54.610000	0.017991999999999998
0 days 00:00:54.620000	0.014894
0 days 00:00:54.630000	0.011408
0 days 00:00:54.640000	0.008587000000000001
0 days 00:00:54.650000	0.005649
0 days 00:00:54.660000	0.004391
0 days 00:00:54.670000	0.008373
0 days 00:00:54.680000	0.008333
0 days 00:00:54.690000	0.008922
0 days 00:00:54.700000	0.00933
0 days 00:00:54.710000	0.010251
0 days 00:00:54.720000	0.01494
0 days 00:00:54.730000	0.012159
0 days 00:00:54.740000	0.013175
0 days 00:00:54.750000	0.013475
0 days 00:00:54.760000	0.017987
0 days 00:00:54.770000	0.019319
0 days 00:00:54.780000	0.025800999999999998
0 days 00:00:54.790000	0.027112
0 days 00:00:54.800000	0.031639999999999995
0 days 00:00:54.810000	0.033184
0 days 00:00:54.820000	0.031979
0 days 00:00:54.830000	0.032797
0 days 00:00:54.840000	0.032192
0 days 00:00:54.850000	0.028861
0 days 00:00:54.860000	0.027956
0 days 00:00:54.870000	0.027652
0 days 00:00:54.880000	0.026085
0 days 00:00:54.890000	0.02103
0 days 00:00:54.900000	0.017431
0 days 00:00:54.910000	0.005212
0 days 00:00:54.920000	0.000443
0 days 00:00:54.930000	-0.006517
0 days 00:00:54.940000	-0.011852
0 days 00:00:54.950000	-0.015434999999999999
0 days 00:00:54.960000	-0.014242
0 days 00:00:54.970000	-0.011781999999999999
0 days 00:00:54.980000	-0.00162
0 days 00:00:54.990000	0.009233
0 days 00:00:55	0.009999
0 days 00:00:55.010000	0.015106999999999999
0 days 00:00:55.020000	0.01378
0 days 00:00:55.030000	0.014018000000000001
0 days 00:00:55.040000	0.012749
0 days 00:00:55.050000	0.012352
0 days 00:00:55.060000	0.014846000000000002
0 days 00:00:55.070000	0.011756
0 days 00:00:55.080000	0.012545
0 days 00:00:55.090000	0.01284
0 days 00:00:55.100000	0.010386
0 days 00:00:55.110000	0.011018
0 days 00:00:55.120000	0.011889
0 days 00:00:55.130000	0.012384000000000001
0 days 00:00:55.140000	0.012088
0 days 00:00:55.150000	0.009377
0 days 00:00:55.160000	0.01468
0 days 00:00:55.170000	0.013497
0 days 00:00:55.180000	0.013597
0 days 00:00:55.190000	0.018647999999999998
0 days 00:00:55.200000	0.017321
0 days 00:00:55.210000	0.019084999999999998
0 days 00:00:55.220000	0.017266999999999998
0 days 00:00:55.230000	0.018391
0 days 00:00:55.240000	0.018489
0 days 00:00:55.250000	0.016428
0 days 00:00:55.260000	0.015397
0 days 00:00:55.270000	0.016622
0 days 00:00:55.280000	0.012844999999999999
0 days 00:00:55.290000	0.014606000000000001
0 days 00:00:55.300000	0.017648
0 days 00:00:55.310000	0.014263999999999999
0 days 00:00:55.320000	0.016125
0 days 00:00:55.330000	0.015829
0 days 00:00:55.340000	0.018083000000000002
0 days 00:00:55.350000	0.019209
0 days 00:00:55.360000	0.022151
0 days 00:00:55.370000	0.023814
0 days 00:00:55.380000	0.022248
0 days 00:00:55.390000	0.023662
0 days 00:00:55.400000	0.025528
0 days 00:00:55.410000	0.020231
0 days 00:00:55.420000	0.022779
0 days 00:00:55.430000	0.019986
0 days 00:00:55.440000	0.01587
0 days 00:00:55.450000	0.014597
0 days 00:00:55.460000	0.010287000000000001
0 days 00:00:55.470000	0.007784999999999999
0 days 00:00:55.480000	0.016116
0 days 00:00:55.490000	0.009991
0 days 00:00:55.500000	0.009355
0 days 00:00:55.510000	0.010284999999999999
0 days 00:00:55.520000	0.011607
0 days 00:00:55.530000	0.010873
0 days 00:00:55.540000	0.009108
0 days 00:00:55.550000	0.009647
0 days 00:00:55.560000	0.007591
0 days 00:00:55.570000	0.005925
0 days 00:00:55.580000	0.005582
0 days 00:00:55.590000	0.00519
0 days 00:00:55.600000	0.006168
0 days 00:00:55.610000	0.009351
0 days 00:00:55.620000	0.0036200000000000004
0 days 00:00:55.630000	0.005331
0 days 00:00:55.640000	0.006605
0 days 00:00:55.650000	0.006552
0 days 00:00:55.660000	0.009441
0 days 00:00:55.670000	0.009340000000000001
0 days 00:00:55.680000	0.011006
0 days 00:00:55.690000	0.011691
0 days 00:00:55.700000	0.01154
0 days 00:00:55.710000	0.011205
0 days 00:00:55.720000	0.012376999999999999
0 days 00:00:55.730000	0.012376999999999999
0 days 00:00:55.740000	0.014628
0 days 00:00:55.750000	0.015556
0 days 00:00:55.760000	0.011893
0 days 00:00:55.770000	0.014728
0 days 00:00:55.780000	0.014866999999999998
0 days 00:00:55.790000	0.011892
0 days 00:00:55.800000	0.013165000000000001
0 days 00:00:55.810000	0.016497
0 days 00:00:55.820000	0.010378
0 days 00:00:55.830000	0.011701000000000001
0 days 00:00:55.840000	0.013024
0 days 00:00:55.850000	0.01096
0 days 00:00:55.860000	0.010086
0 days 00:00:55.870000	0.008175
0 days 00:00:55.880000	0.01051
0 days 00:00:55.890000	0.005716
0 days 00:00:55.900000	0.006589
0 days 00:00:55.910000	0.003014
0 days 00:00:55.920000	0.0022719999999999997
0 days 00:00:55.930000	0.002167
0 days 00:00:55.940000	0.002506
0 days 00:00:55.950000	-0.002839
0 days 00:00:55.960000	0.00028199999999999997
0 days 00:00:55.970000	-0.004171
0 days 00:00:55.980000	-0.007325
0 days 00:00:55.990000	-0.008998
0 days 00:00:56	-0.017078
0 days 00:00:56.010000	-0.019332
0 days 00:00:56.020000	-0.0187
0 days 00:00:56.030000	-0.019339
0 days 00:00:56.040000	-0.022573
0 days 00:00:56.050000	-0.023861
0 days 00:00:56.060000	-0.022938
0 days 00:00:56.070000	-0.023809999999999998
0 days 00:00:56.080000	-0.026576
0 days 00:00:56.090000	-0.030612999999999998
0 days 00:00:56.100000	-0.042152999999999996
0 days 00:00:56.110000	-0.053052999999999996
0 days 00:00:56.120000	-0.061824000000000004
0 days 00:00:56.130000	-0.07442599999999999
0 days 00:00:56.140000	-0.08934
0 days 00:00:56.150000	-0.107385
0 days 00:00:56.160000	-0.123188
0 days 00:00:56.170000	-0.144543
0 days 00:00:56.180000	-0.15598099999999998
0 days 00:00:56.190000	-0.171252
0 days 00:00:56.200000	-0.184392
0 days 00:00:56.210000	-0.194762
0 days 00:00:56.220000	-0.20661500000000002
0 days 00:00:56.230000	-0.21800100000000003
0 days 00:00:56.240000	-0.233798
0 days 00:00:56.250000	-0.254669
0 days 00:00:56.260000	-0.29183400000000004
0 days 00:00:56.270000	-0.33046
0 days 00:00:56.280000	-0.37690300000000004
0 days 00:00:56.290000	-0.43253
0 days 00:00:56.300000	-0.503839
0 days 00:00:56.310000	-0.59521
0 days 00:00:56.320000	-0.717117
0 days 00:00:56.330000	-0.852844
0 days 00:00:56.340000	-0.983902
0 days 00:00:56.350000	-1.151443
0 days 00:00:56.360000	-1.298458
0 days 00:00:56.370000	-1.381857
0 days 00:00:56.380000	-1.396174
0 days 00:00:56.390000	-1.375779
0 days 00:00:56.400000	-1.277568
0 days 00:00:56.410000	-1.0820100000000001
0 days 00:00:56.420000	-0.886864
0 days 00:00:56.430000	-0.586262
0 days 00:00:56.440000	-0.196768
0 days 00:00:56.450000	0.169041
0 days 00:00:56.460000	0.5966020000000001
0 days 00:00:56.470000	1.100331
0 days 00:00:56.480000	1.435473
0 days 00:00:56.490000	1.690259
0 days 00:00:56.500000	1.878845
0 days 00:00:56.510000	1.9998669999999998
0 days 00:00:56.520000	1.841011
0 days 00:00:56.530000	1.426552
0 days 00:00:56.540000	1.053739
0 days 00:00:56.550000	1.110509
0 days 00:00:56.560000	1.317871
0 days 00:00:56.570000	1.264984
0 days 00:00:56.580000	0.880545
0 days 00:00:56.590000	0.084343
0 days 00:00:56.600000	-0.422799
0 days 00:00:56.610000	0.841612
0 days 00:00:56.620000	0.5755140000000001
0 days 00:00:56.630000	0.311404
0 days 00:00:56.640000	-0.16713599999999998
0 days 00:00:56.650000	-0.24409899999999998
0 days 00:00:56.660000	-0.390793
0 days 00:00:56.670000	-0.376499
0 days 00:00:56.680000	-0.36016
0 days 00:00:56.690000	-0.298402
0 days 00:00:56.700000	-0.155554
0 days 00:00:56.710000	-0.007384999999999999
0 days 00:00:56.720000	0.105275
0 days 00:00:56.730000	0.17169700000000002
0 days 00:00:56.740000	0.175376
0 days 00:00:56.750000	0.135723
0 days 00:00:56.760000	0.097759
0 days 00:00:56.770000	0.041374
0 days 00:00:56.780000	-0.013052000000000001
0 days 00:00:56.790000	-0.049576
0 days 00:00:56.800000	-0.053848
0 days 00:00:56.810000	-0.046568
0 days 00:00:56.820000	-0.019632
0 days 00:00:56.830000	0.02284
0 days 00:00:56.840000	0.066788
0 days 00:00:56.850000	0.107235
0 days 00:00:56.860000	0.13205
0 days 00:00:56.870000	0.133707
0 days 00:00:56.880000	0.123027
0 days 00:00:56.890000	0.090598
0 days 00:00:56.900000	0.051709000000000005
0 days 00:00:56.910000	0.024186000000000003
0 days 00:00:56.920000	0.010570999999999999
0 days 00:00:56.930000	-0.011059000000000001
0 days 00:00:56.940000	-0.020064
0 days 00:00:56.950000	-0.026566000000000003
0 days 00:00:56.960000	-0.038597
0 days 00:00:56.970000	-0.057731
0 days 00:00:56.980000	-0.075666
0 days 00:00:56.990000	-0.090196
0 days 00:00:57	-0.105206
0 days 00:00:57.010000	-0.113548
0 days 00:00:57.020000	-0.112403
0 days 00:00:57.030000	-0.115505
0 days 00:00:57.040000	-0.109599
0 days 00:00:57.050000	-0.10467
0 days 00:00:57.060000	-0.094919
0 days 00:00:57.070000	-0.087148
0 days 00:00:57.080000	-0.07337300000000001
0 days 00:00:57.090000	-0.068065
0 days 00:00:57.100000	-0.05122
0 days 00:00:57.110000	-0.039451
0 days 00:00:57.120000	-0.027549
0 days 00:00:57.130000	-0.015571000000000002
0 days 00:00:57.140000	-0.001576
0 days 00:00:57.150000	0.0074340000000000005
0 days 00:00:57.160000	0.021033
0 days 00:00:57.170000	0.031006
0 days 00:00:57.180000	0.03444
0 days 00:00:57.190000	0.031814999999999996
0 days 00:00:57.200000	0.023878
0 days 00:00:57.210000	0.024194999999999998
0 days 00:00:57.220000	0.023206
0 days 00:00:57.230000	0.030414
0 days 00:00:57.240000	0.029219
0 days 00:00:57.250000	0.021723
0 days 00:00:57.260000	0.027651
0 days 00:00:57.270000	0.009387999999999999
0 days 00:00:57.280000	0.008740000000000001
0 days 00:00:57.290000	-0.004987
0 days 00:00:57.300000	-0.05151
0 days 00:00:57.310000	-0.032463
0 days 00:00:57.320000	-0.035206
0 days 00:00:57.330000	-0.055563999999999995
0 days 00:00:57.340000	-0.045011
0 days 00:00:57.350000	-0.05215
0 days 00:00:57.360000	-0.004514
0 days 00:00:57.370000	-0.026942
0 days 00:00:57.380000	-0.046868
0 days 00:00:57.390000	-0.086095
0 days 00:00:57.400000	-0.116068
0 days 00:00:57.410000	-0.181868
0 days 00:00:57.420000	-0.256713
0 days 00:00:57.430000	-0.289729
0 days 00:00:57.440000	-0.316211
0 days 00:00:57.450000	-0.35863
0 days 00:00:57.460000	-0.394663
0 days 00:00:57.470000	-0.422915
0 days 00:00:57.480000	-0.458372
0 days 00:00:57.490000	-0.490778
0 days 00:00:57.500000	-0.530874
0 days 00:00:57.510000	-0.5773149999999999
0 days 00:00:57.520000	-0.631832
0 days 00:00:57.530000	-0.699246
0 days 00:00:57.540000	-0.810671
0 days 00:00:57.550000	-0.903243
0 days 00:00:57.560000	-1.029344
0 days 00:00:57.570000	-1.198484
0 days 00:00:57.580000	-1.383277
0 days 00:00:57.590000	-1.597884
0 days 00:00:57.600000	-1.837545
0 days 00:00:57.610000	-2.09627
0 days 00:00:57.620000	-2.339461
0 days 00:00:57.630000	-2.553579
0 days 00:00:57.640000	-2.724175
0 days 00:00:57.650000	-2.826589
0 days 00:00:57.660000	-2.9108
0 days 00:00:57.670000	-2.939598
0 days 00:00:57.680000	-2.816235
0 days 00:00:57.690000	-2.62531
0 days 00:00:57.700000	-2.441783
0 days 00:00:57.710000	-2.2410229999999998
0 days 00:00:57.720000	-2.0647759999999997
0 days 00:00:57.730000	-1.8511669999999998
0 days 00:00:57.740000	-1.657198
0 days 00:00:57.750000	-1.376241
0 days 00:00:57.760000	-1.027556
0 days 00:00:57.770000	-0.438324
0 days 00:00:57.780000	0.438803
0 days 00:00:57.790000	1.045728
0 days 00:00:57.800000	1.6401430000000001
0 days 00:00:57.810000	2.410018
0 days 00:00:57.820000	3.289158
0 days 00:00:57.830000	4.017265
0 days 00:00:57.840000	4.509286
0 days 00:00:57.850000	4.767849
0 days 00:00:57.860000	4.489383
0 days 00:00:57.870000	3.867725
0 days 00:00:57.880000	3.4558129999999996
0 days 00:00:57.890000	3.5344010000000003
0 days 00:00:57.900000	3.993585
0 days 00:00:57.910000	4.021039
0 days 00:00:57.920000	3.541089
0 days 00:00:57.930000	2.919834
0 days 00:00:57.940000	2.171322
0 days 00:00:57.950000	0.7937489999999999
0 days 00:00:57.960000	-0.257764
0 days 00:00:57.970000	-1.126954
0 days 00:00:57.980000	-1.5790540000000002
0 days 00:00:57.990000	-0.062346000000000006
0 days 00:00:58	0.020402
0 days 00:00:58.010000	0.14324
0 days 00:00:58.020000	0.583026
0 days 00:00:58.030000	0.049632
0 days 00:00:58.040000	-0.375527
0 days 00:00:58.050000	-0.22286
0 days 00:00:58.060000	-0.264833
0 days 00:00:58.070000	-0.259942
0 days 00:00:58.080000	-0.22595900000000002
0 days 00:00:58.090000	-0.120224
0 days 00:00:58.100000	-0.037486
0 days 00:00:58.110000	0.052412
0 days 00:00:58.120000	0.099992
0 days 00:00:58.130000	0.126051
0 days 00:00:58.140000	0.09804500000000001
0 days 00:00:58.150000	0.048533
0 days 00:00:58.160000	-0.008514
0 days 00:00:58.170000	-0.053937
0 days 00:00:58.180000	-0.09262999999999999
0 days 00:00:58.190000	-0.109447
0 days 00:00:58.200000	-0.111479
0 days 00:00:58.210000	-0.109627
0 days 00:00:58.220000	-0.098552
0 days 00:00:58.230000	-0.090163
0 days 00:00:58.240000	-0.08441699999999999
0 days 00:00:58.250000	-0.087611
0 days 00:00:58.260000	-0.09383899999999999
0 days 00:00:58.270000	-0.107919
0 days 00:00:58.280000	-0.119119
0 days 00:00:58.290000	-0.12604400000000002
0 days 00:00:58.300000	-0.13351400000000002
0 days 00:00:58.310000	-0.135928
0 days 00:00:58.320000	-0.131893
0 days 00:00:58.330000	-0.13117
0 days 00:00:58.340000	-0.13203099999999998
0 days 00:00:58.350000	-0.13469
0 days 00:00:58.360000	-0.144276
0 days 00:00:58.370000	-0.134353
0 days 00:00:58.380000	-0.129526
0 days 00:00:58.390000	-0.114523
0 days 00:00:58.400000	-0.097009
0 days 00:00:58.410000	-0.08118
0 days 00:00:58.420000	-0.06100800000000001
0 days 00:00:58.430000	-0.049237
0 days 00:00:58.440000	-0.038119
0 days 00:00:58.450000	-0.031195999999999998
0 days 00:00:58.460000	-0.025967
0 days 00:00:58.470000	-0.015981
0 days 00:00:58.480000	-0.008848
0 days 00:00:58.490000	-0.0012699999999999999
0 days 00:00:58.500000	0.0065439999999999995
0 days 00:00:58.510000	0.017879
0 days 00:00:58.520000	0.028097000000000004
0 days 00:00:58.530000	0.027869
0 days 00:00:58.540000	0.010619
0 days 00:00:58.550000	-0.004699
0 days 00:00:58.560000	-0.010943000000000001
0 days 00:00:58.570000	0.004468
0 days 00:00:58.580000	0.020556
0 days 00:00:58.590000	0.047233
0 days 00:00:58.600000	0.070264
0 days 00:00:58.610000	0.057509000000000005
0 days 00:00:58.620000	-0.006194
0 days 00:00:58.630000	-0.09565900000000001
0 days 00:00:58.640000	-0.247415
0 days 00:00:58.650000	-0.45280600000000004
0 days 00:00:58.660000	-0.6805829999999999
0 days 00:00:58.670000	-0.894859
0 days 00:00:58.680000	-1.137934
0 days 00:00:58.690000	-1.466608
0 days 00:00:58.700000	-1.8305330000000002
0 days 00:00:58.710000	-2.248239
0 days 00:00:58.720000	-2.680567
0 days 00:00:58.730000	-3.127097
0 days 00:00:58.740000	-3.5463989999999996
0 days 00:00:58.750000	-3.8335410000000003
0 days 00:00:58.760000	-4.043435
0 days 00:00:58.770000	-4.269143
0 days 00:00:58.780000	-4.134578
0 days 00:00:58.790000	-3.897419
0 days 00:00:58.800000	-3.7147419999999998
0 days 00:00:58.810000	-3.380608
0 days 00:00:58.820000	-3.149685
0 days 00:00:58.830000	-2.8330610000000003
0 days 00:00:58.840000	-2.431073
0 days 00:00:58.850000	-1.927118
0 days 00:00:58.860000	-1.005693
0 days 00:00:58.870000	0.306793
0 days 00:00:58.880000	1.23784
0 days 00:00:58.890000	1.9173740000000001
0 days 00:00:58.900000	2.806915
0 days 00:00:58.910000	3.6781639999999998
0 days 00:00:58.920000	4.4082550000000005
0 days 00:00:58.930000	4.862033
0 days 00:00:58.940000	4.668232
0 days 00:00:58.950000	4.021932
0 days 00:00:58.960000	3.7223029999999997
0 days 00:00:58.970000	3.8652580000000003
0 days 00:00:58.980000	4.185033
0 days 00:00:58.990000	4.612571
0 days 00:00:59	4.99956
0 days 00:00:59.010000	4.795758999999999
0 days 00:00:59.020000	4.287134
0 days 00:00:59.030000	3.853918
0 days 00:00:59.040000	3.094484
0 days 00:00:59.050000	1.5982290000000001
0 days 00:00:59.060000	0.327638
0 days 00:00:59.070000	-0.424097
0 days 00:00:59.080000	-0.653721
0 days 00:00:59.090000	-0.9532799999999999
0 days 00:00:59.100000	-1.341852
0 days 00:00:59.110000	-1.76237
0 days 00:00:59.120000	-1.918245
0 days 00:00:59.130000	-0.49910200000000005
0 days 00:00:59.140000	0.968827
0 days 00:00:59.150000	0.015446000000000001
0 days 00:00:59.160000	0.798754
0 days 00:00:59.170000	0.033422
0 days 00:00:59.180000	-0.196444
0 days 00:00:59.190000	-0.158775
0 days 00:00:59.200000	-0.18291300000000002
0 days 00:00:59.210000	-0.17523
0 days 00:00:59.220000	-0.122458
0 days 00:00:59.230000	-0.038008
0 days 00:00:59.240000	0.027197000000000002
0 days 00:00:59.250000	0.075887
0 days 00:00:59.260000	0.11081400000000001
0 days 00:00:59.270000	0.10141900000000001
0 days 00:00:59.280000	0.077952
0 days 00:00:59.290000	0.052887
0 days 00:00:59.300000	0.005000999999999999
0 days 00:00:59.310000	-0.039563
0 days 00:00:59.320000	-0.07294199999999999
0 days 00:00:59.330000	-0.078197
0 days 00:00:59.340000	-0.063062
0 days 00:00:59.350000	-0.038926
0 days 00:00:59.360000	-0.014459
0 days 00:00:59.370000	0.0009599999999999999
0 days 00:00:59.380000	0.006203
0 days 00:00:59.390000	-0.002741
0 days 00:00:59.400000	-0.016232
0 days 00:00:59.410000	-0.020091
0 days 00:00:59.420000	-0.027537
0 days 00:00:59.430000	-0.024549
0 days 00:00:59.440000	-0.02568
0 days 00:00:59.450000	-0.021994999999999997
0 days 00:00:59.460000	-0.018354
0 days 00:00:59.470000	-0.015616999999999999
0 days 00:00:59.480000	-0.028457
0 days 00:00:59.490000	-0.03553
0 days 00:00:59.500000	-0.046952999999999995
0 days 00:00:59.510000	-0.054635
0 days 00:00:59.520000	-0.05898200000000001
0 days 00:00:59.530000	-0.056536
0 days 00:00:59.540000	-0.050317
0 days 00:00:59.550000	-0.039574
0 days 00:00:59.560000	-0.038169
0 days 00:00:59.570000	-0.030037
0 days 00:00:59.580000	-0.029089999999999998
0 days 00:00:59.590000	-0.022414
0 days 00:00:59.600000	-0.018151
0 days 00:00:59.610000	-0.013253999999999998
0 days 00:00:59.620000	-0.013378999999999999
0 days 00:00:59.630000	-0.009594
0 days 00:00:59.640000	-0.019387
0 days 00:00:59.650000	-0.01905
0 days 00:00:59.660000	0.017062
0 days 00:00:59.670000	0.016735
0 days 00:00:59.680000	0.000339
0 days 00:00:59.690000	0.0015539999999999998
0 days 00:00:59.700000	0.011772
0 days 00:00:59.710000	0.009125
0 days 00:00:59.720000	0.006426
0 days 00:00:59.730000	0.002541
0 days 00:00:59.740000	-0.0003
0 days 00:00:59.750000	0.000849
0 days 00:00:59.760000	-0.00024900000000000004
0 days 00:00:59.770000	-0.006352
0 days 00:00:59.780000	-0.013609
0 days 00:00:59.790000	-0.009817
0 days 00:00:59.800000	-0.012102
0 days 00:00:59.810000	-0.007936
0 days 00:00:59.820000	-0.017303
0 days 00:00:59.830000	-0.028531
0 days 00:00:59.840000	-0.062685
0 days 00:00:59.850000	-0.13138699999999998
0 days 00:00:59.860000	-0.251802
0 days 00:00:59.870000	-0.41694499999999995
0 days 00:00:59.880000	-0.650397
0 days 00:00:59.890000	-0.8904290000000001
0 days 00:00:59.900000	-1.2045629999999998
0 days 00:00:59.910000	-1.525575
0 days 00:00:59.920000	-1.9129169999999998
0 days 00:00:59.930000	-2.318559
0 days 00:00:59.940000	-2.724871
0 days 00:00:59.950000	-3.160493
0 days 00:00:59.960000	-3.537405
0 days 00:00:59.970000	-3.7949349999999997
0 days 00:00:59.980000	-3.878133
0 days 00:00:59.990000	-3.9336870000000004
0 days 00:01:00	-3.5605629999999997
0 days 00:01:00.010000	-3.250568
0 days 00:01:00.020000	-3.009204
0 days 00:01:00.030000	-2.670589
0 days 00:01:00.040000	-2.4081200000000003
0 days 00:01:00.050000	-2.0087450000000002
0 days 00:01:00.060000	-1.354529
0 days 00:01:00.070000	-0.36123
0 days 00:01:00.080000	0.482659
0 days 00:01:00.090000	1.116016
0 days 00:01:00.100000	1.876195
0 days 00:01:00.110000	2.808104
0 days 00:01:00.120000	3.648421
0 days 00:01:00.130000	4.263364
0 days 00:01:00.140000	4.625157
0 days 00:01:00.150000	4.527163
0 days 00:01:00.160000	4.003054
0 days 00:01:00.170000	3.637139
0 days 00:01:00.180000	3.6211660000000006
0 days 00:01:00.190000	4.0175160000000005
0 days 00:01:00.200000	4.26929
0 days 00:01:00.210000	3.9714959999999997
0 days 00:01:00.220000	3.371654
0 days 00:01:00.230000	2.7846919999999997
0 days 00:01:00.240000	2.129655
0 days 00:01:00.250000	1.1382889999999999
0 days 00:01:00.260000	-0.346474
0 days 00:01:00.270000	-0.679922
0 days 00:01:00.280000	-0.769968
0 days 00:01:00.290000	-1.038467
0 days 00:01:00.300000	-1.393715
0 days 00:01:00.310000	-1.611977
0 days 00:01:00.320000	0.50047
0 days 00:01:00.330000	1.299735
0 days 00:01:00.340000	-0.517912
0 days 00:01:00.350000	0.076749
0 days 00:01:00.360000	-0.21891799999999997
0 days 00:01:00.370000	-0.322812
0 days 00:01:00.380000	-0.264323
0 days 00:01:00.390000	-0.21177600000000002
0 days 00:01:00.400000	-0.091681
0 days 00:01:00.410000	0.005664
0 days 00:01:00.420000	0.07232000000000001
0 days 00:01:00.430000	0.12934
0 days 00:01:00.440000	0.153419
0 days 00:01:00.450000	0.156367
0 days 00:01:00.460000	0.128968
0 days 00:01:00.470000	0.083604
0 days 00:01:00.480000	0.040761
0 days 00:01:00.490000	0.014511000000000001
0 days 00:01:00.500000	0.0032229999999999997
0 days 00:01:00.510000	0.007809999999999999
0 days 00:01:00.520000	0.022412
0 days 00:01:00.530000	0.035358999999999995
0 days 00:01:00.540000	0.040708
0 days 00:01:00.550000	0.035322000000000006
0 days 00:01:00.560000	0.013982
0 days 00:01:00.570000	-0.007470999999999999
0 days 00:01:00.580000	-0.027063
0 days 00:01:00.590000	-0.038834
0 days 00:01:00.600000	-0.050980000000000004
0 days 00:01:00.610000	-0.055912
0 days 00:01:00.620000	-0.06276
0 days 00:01:00.630000	-0.062475
0 days 00:01:00.640000	-0.065965
0 days 00:01:00.650000	-0.072118
0 days 00:01:00.660000	-0.078184
0 days 00:01:00.670000	-0.08283
0 days 00:01:00.680000	-0.086453
0 days 00:01:00.690000	-0.086418
0 days 00:01:00.700000	-0.095899
0 days 00:01:00.710000	-0.10030800000000001
0 days 00:01:00.720000	-0.10463399999999999
0 days 00:01:00.730000	-0.10906800000000001
0 days 00:01:00.740000	-0.10918499999999999
0 days 00:01:00.750000	-0.106262
0 days 00:01:00.760000	-0.105751
0 days 00:01:00.770000	-0.11310899999999999
0 days 00:01:00.780000	-0.11913800000000001
0 days 00:01:00.790000	-0.121798
0 days 00:01:00.800000	-0.12128399999999999
0 days 00:01:00.810000	-0.104626
0 days 00:01:00.820000	-0.083865
0 days 00:01:00.830000	-0.037181
0 days 00:01:00.840000	0.028798
0 days 00:01:00.850000	0.097851
0 days 00:01:00.860000	0.157866
0 days 00:01:00.870000	0.192958
0 days 00:01:00.880000	0.142376
0 days 00:01:00.890000	0.034893
0 days 00:01:00.900000	-0.084478
0 days 00:01:00.910000	-0.21198000000000003
0 days 00:01:00.920000	-0.440846
0 days 00:01:00.930000	-0.8078390000000001
0 days 00:01:00.940000	-1.217098
0 days 00:01:00.950000	-1.7914240000000001
0 days 00:01:00.960000	-2.3866009999999998
0 days 00:01:00.970000	-3.0883
0 days 00:01:00.980000	-3.77682
0 days 00:01:00.990000	-4.421794
0 days 00:01:01	-4.7808019999999996
0 days 00:01:01.010000	-4.8720349999999994
0 days 00:01:01.020000	-4.876111
0 days 00:01:01.030000	-4.378679
0 days 00:01:01.040000	-3.8668449999999996
0 days 00:01:01.050000	-3.327552
0 days 00:01:01.060000	-2.846366
0 days 00:01:01.070000	-2.356214
0 days 00:01:01.080000	-1.733485
0 days 00:01:01.090000	-0.8552200000000001
0 days 00:01:01.100000	0.483908
0 days 00:01:01.110000	1.5879940000000001
0 days 00:01:01.120000	2.536532
0 days 00:01:01.130000	3.634217
0 days 00:01:01.140000	4.499777
0 days 00:01:01.150000	5.052311
0 days 00:01:01.160000	4.754112
0 days 00:01:01.170000	3.7043199999999996
0 days 00:01:01.180000	3.2680540000000002
0 days 00:01:01.190000	3.475489
0 days 00:01:01.200000	3.951456
0 days 00:01:01.210000	4.381377
0 days 00:01:01.220000	4.489485
0 days 00:01:01.230000	3.679534
0 days 00:01:01.240000	2.885871
0 days 00:01:01.250000	1.603791
0 days 00:01:01.260000	-0.465933
0 days 00:01:01.270000	-0.5765020000000001
0 days 00:01:01.280000	0.300651
0 days 00:01:01.290000	-0.573847
0 days 00:01:01.300000	-0.268067
0 days 00:01:01.310000	0.006369
0 days 00:01:01.320000	0.137668
0 days 00:01:01.330000	-0.282529
0 days 00:01:01.340000	-0.33613200000000004
0 days 00:01:01.350000	-0.196963
0 days 00:01:01.360000	-0.059409000000000003
0 days 00:01:01.370000	0.040257999999999995
0 days 00:01:01.380000	0.13872
0 days 00:01:01.390000	0.233969
0 days 00:01:01.400000	0.325889
0 days 00:01:01.410000	0.374639
0 days 00:01:01.420000	0.334504
0 days 00:01:01.430000	0.27773200000000003
0 days 00:01:01.440000	0.193668
0 days 00:01:01.450000	0.087224
0 days 00:01:01.460000	0.009869
0 days 00:01:01.470000	-0.026319
0 days 00:01:01.480000	-0.031157
0 days 00:01:01.490000	-0.025627999999999998
0 days 00:01:01.500000	-0.008087
0 days 00:01:01.510000	0.011392
0 days 00:01:01.520000	0.044199
0 days 00:01:01.530000	0.062117
0 days 00:01:01.540000	0.055304
0 days 00:01:01.550000	0.039463
0 days 00:01:01.560000	0.017806
0 days 00:01:01.570000	-0.004822
0 days 00:01:01.580000	-0.019896
0 days 00:01:01.590000	-0.022991
0 days 00:01:01.600000	-0.020034
0 days 00:01:01.610000	-0.011266
0 days 00:01:01.620000	-0.009341
0 days 00:01:01.630000	-0.007889
0 days 00:01:01.640000	-0.009356
0 days 00:01:01.650000	-0.014253
0 days 00:01:01.660000	-0.023548
0 days 00:01:01.670000	-0.028199000000000002
0 days 00:01:01.680000	-0.034972
0 days 00:01:01.690000	-0.036081999999999996
0 days 00:01:01.700000	-0.035127
0 days 00:01:01.710000	-0.039488999999999996
0 days 00:01:01.720000	-0.033605
0 days 00:01:01.730000	-0.033387
0 days 00:01:01.740000	-0.030510000000000002
0 days 00:01:01.750000	-0.022738
0 days 00:01:01.760000	-0.014528
0 days 00:01:01.770000	-0.015441999999999999
0 days 00:01:01.780000	-0.015685
0 days 00:01:01.790000	-0.01157
0 days 00:01:01.800000	-0.013019999999999999
0 days 00:01:01.810000	-0.010375
0 days 00:01:01.820000	-0.010496
0 days 00:01:01.830000	-0.007241
0 days 00:01:01.840000	-0.007804000000000001
0 days 00:01:01.850000	-0.007941
0 days 00:01:01.860000	-0.010065000000000001
0 days 00:01:01.870000	-0.023681999999999998
0 days 00:01:01.880000	-0.034252
0 days 00:01:01.890000	-0.049313
0 days 00:01:01.900000	-0.06916900000000001
0 days 00:01:01.910000	-0.09378500000000001
0 days 00:01:01.920000	-0.11499200000000001
0 days 00:01:01.930000	-0.11175999999999998
0 days 00:01:01.940000	-0.092562
0 days 00:01:01.950000	-0.076717
0 days 00:01:01.960000	-0.114302
0 days 00:01:01.970000	-0.21714499999999998
0 days 00:01:01.980000	-0.379402
0 days 00:01:01.990000	-0.580099
0 days 00:01:02	-0.808294
0 days 00:01:02.010000	-1.113639
0 days 00:01:02.020000	-1.462884
0 days 00:01:02.030000	-1.839091
0 days 00:01:02.040000	-2.278825
0 days 00:01:02.050000	-2.710805
0 days 00:01:02.060000	-3.118941
0 days 00:01:02.070000	-3.500545
0 days 00:01:02.080000	-3.834794
0 days 00:01:02.090000	-4.002864
0 days 00:01:02.100000	-3.9821230000000005
0 days 00:01:02.110000	-3.916389
0 days 00:01:02.120000	-3.602983
0 days 00:01:02.130000	-3.152688
0 days 00:01:02.140000	-2.883675
0 days 00:01:02.150000	-2.43153
[truncated: 259 more rows]
