# Supplementary material for: A topological data analysis-based method for gait signals with an application to the study of multiple sclerosis
Source: PLoS One. 2022 May 13;17(5):e0268475. doi: 10.1371/journal.pone.0268475 (PMC9106173; doi:10.1371/journal.pone.0268475)
Supplement: S1 Data — (ZIP) [file pone.0268475.s005.zip › PlosOneData/Pathological_subjects/MS_177]

	Gyr_Y
0 days 00:00:09.160000	0.002745
0 days 00:00:09.170000	-1.989769
0 days 00:00:09.180000	-0.5595680000000001
0 days 00:00:09.190000	1.15944
0 days 00:00:09.200000	1.4111280000000002
0 days 00:00:09.210000	-0.078395
0 days 00:00:09.220000	-0.657505
0 days 00:00:09.230000	-0.056111
0 days 00:00:09.240000	-0.32564499999999996
0 days 00:00:09.250000	-0.33010700000000004
0 days 00:00:09.260000	-0.244416
0 days 00:00:09.270000	-0.096924
0 days 00:00:09.280000	0.007439
0 days 00:00:09.290000	0.11193199999999999
0 days 00:00:09.300000	0.14615699999999998
0 days 00:00:09.310000	0.147643
0 days 00:00:09.320000	0.148811
0 days 00:00:09.330000	0.11960699999999999
0 days 00:00:09.340000	0.09664600000000001
0 days 00:00:09.350000	0.09208
0 days 00:00:09.360000	0.071814
0 days 00:00:09.370000	0.029043
0 days 00:00:09.380000	-0.023042
0 days 00:00:09.390000	-0.046755
0 days 00:00:09.400000	-0.040218000000000004
0 days 00:00:09.410000	-0.030032999999999997
0 days 00:00:09.420000	-0.01488
0 days 00:00:09.430000	-0.0038799999999999998
0 days 00:00:09.440000	0.009256
0 days 00:00:09.450000	0.018257
0 days 00:00:09.460000	0.034354
0 days 00:00:09.470000	0.036294
0 days 00:00:09.480000	0.034938
0 days 00:00:09.490000	0.044357
0 days 00:00:09.500000	0.047406000000000004
0 days 00:00:09.510000	0.03692
0 days 00:00:09.520000	0.030449
0 days 00:00:09.530000	0.035142
0 days 00:00:09.540000	0.035762999999999996
0 days 00:00:09.550000	0.040253
0 days 00:00:09.560000	0.046649
0 days 00:00:09.570000	0.047476
0 days 00:00:09.580000	0.043292000000000004
0 days 00:00:09.590000	0.040152
0 days 00:00:09.600000	0.040155
0 days 00:00:09.610000	0.031944
0 days 00:00:09.620000	0.026581999999999998
0 days 00:00:09.630000	0.018141
0 days 00:00:09.640000	0.01228
0 days 00:00:09.650000	0.009363
0 days 00:00:09.660000	0.0047469999999999995
0 days 00:00:09.670000	0.0047799999999999995
0 days 00:00:09.680000	-0.0025989999999999997
0 days 00:00:09.690000	-0.0045060000000000005
0 days 00:00:09.700000	-0.008694
0 days 00:00:09.710000	-0.012504000000000001
0 days 00:00:09.720000	-0.012497
0 days 00:00:09.730000	-0.014591999999999999
0 days 00:00:09.740000	-0.014430000000000002
0 days 00:00:09.750000	-0.017186
0 days 00:00:09.760000	-0.022078999999999998
0 days 00:00:09.770000	-0.024215999999999998
0 days 00:00:09.780000	-0.023167
0 days 00:00:09.790000	-0.023599000000000002
0 days 00:00:09.800000	-0.027058
0 days 00:00:09.810000	-0.031044
0 days 00:00:09.820000	-0.041241
0 days 00:00:09.830000	-0.053937
0 days 00:00:09.840000	-0.071285
0 days 00:00:09.850000	-0.086743
0 days 00:00:09.860000	-0.112227
0 days 00:00:09.870000	-0.15271700000000002
0 days 00:00:09.880000	-0.217848
0 days 00:00:09.890000	-0.300195
0 days 00:00:09.900000	-0.405287
0 days 00:00:09.910000	-0.56074
0 days 00:00:09.920000	-0.758232
0 days 00:00:09.930000	-1.021225
0 days 00:00:09.940000	-1.284952
0 days 00:00:09.950000	-1.582217
0 days 00:00:09.960000	-1.889291
0 days 00:00:09.970000	-2.2247619999999997
0 days 00:00:09.980000	-2.555788
0 days 00:00:09.990000	-2.838064
0 days 00:00:10	-3.028538
0 days 00:00:10.010000	-3.1116669999999997
0 days 00:00:10.020000	-3.075581
0 days 00:00:10.030000	-2.98221
0 days 00:00:10.040000	-2.616447
0 days 00:00:10.050000	-2.277484
0 days 00:00:10.060000	-1.953572
0 days 00:00:10.070000	-1.5195459999999998
0 days 00:00:10.080000	-1.145874
0 days 00:00:10.090000	-0.471612
0 days 00:00:10.100000	0.32007800000000003
0 days 00:00:10.110000	0.8653129999999999
0 days 00:00:10.120000	1.359988
0 days 00:00:10.130000	2.061128
0 days 00:00:10.140000	2.595206
0 days 00:00:10.150000	3.0889900000000003
0 days 00:00:10.160000	3.491772
0 days 00:00:10.170000	3.6503419999999998
0 days 00:00:10.180000	3.418993
0 days 00:00:10.190000	3.148981
0 days 00:00:10.200000	3.1374400000000002
0 days 00:00:10.210000	3.051596
0 days 00:00:10.220000	2.875787
0 days 00:00:10.230000	2.724673
0 days 00:00:10.240000	2.362304
0 days 00:00:10.250000	1.638598
0 days 00:00:10.260000	-0.288699
0 days 00:00:10.270000	-1.175634
0 days 00:00:10.280000	-0.376846
0 days 00:00:10.290000	0.886497
0 days 00:00:10.300000	0.151106
0 days 00:00:10.310000	-0.025981
0 days 00:00:10.320000	-0.31256799999999996
0 days 00:00:10.330000	0.038435000000000004
0 days 00:00:10.340000	-0.179257
0 days 00:00:10.350000	-0.235894
0 days 00:00:10.360000	-0.14076
0 days 00:00:10.370000	0.001303
0 days 00:00:10.380000	0.11950999999999999
0 days 00:00:10.390000	0.210864
0 days 00:00:10.400000	0.257473
0 days 00:00:10.410000	0.26414699999999997
0 days 00:00:10.420000	0.225012
0 days 00:00:10.430000	0.163668
0 days 00:00:10.440000	0.112908
0 days 00:00:10.450000	0.070123
0 days 00:00:10.460000	0.023393999999999998
0 days 00:00:10.470000	-0.016566
0 days 00:00:10.480000	-0.016826
0 days 00:00:10.490000	0.000317
0 days 00:00:10.500000	0.011564
0 days 00:00:10.510000	0.020513
0 days 00:00:10.520000	0.029335000000000003
0 days 00:00:10.530000	0.029155
0 days 00:00:10.540000	0.025687
0 days 00:00:10.550000	0.018736000000000003
0 days 00:00:10.560000	0.004963
0 days 00:00:10.570000	-0.013035
0 days 00:00:10.580000	-0.023091
0 days 00:00:10.590000	-0.029793
0 days 00:00:10.600000	-0.038416000000000006
0 days 00:00:10.610000	-0.044437
0 days 00:00:10.620000	-0.044066
0 days 00:00:10.630000	-0.045041000000000005
0 days 00:00:10.640000	-0.048825
0 days 00:00:10.650000	-0.050374
0 days 00:00:10.660000	-0.055201
0 days 00:00:10.670000	-0.057481
0 days 00:00:10.680000	-0.063174
0 days 00:00:10.690000	-0.06632
0 days 00:00:10.700000	-0.06072
0 days 00:00:10.710000	-0.07042899999999999
0 days 00:00:10.720000	-0.075042
0 days 00:00:10.730000	-0.062452999999999995
0 days 00:00:10.740000	-0.0532
0 days 00:00:10.750000	-0.042529000000000004
0 days 00:00:10.760000	-0.036199
0 days 00:00:10.770000	-0.024983
0 days 00:00:10.780000	-0.024416
0 days 00:00:10.790000	-0.0030239999999999998
0 days 00:00:10.800000	-0.011618999999999999
0 days 00:00:10.810000	-0.011
0 days 00:00:10.820000	-0.009575
0 days 00:00:10.830000	-0.00933
0 days 00:00:10.840000	-0.011052
0 days 00:00:10.850000	-0.014515
0 days 00:00:10.860000	-0.020672
0 days 00:00:10.870000	-0.03299
0 days 00:00:10.880000	-0.05960599999999999
0 days 00:00:10.890000	-0.07558200000000001
0 days 00:00:10.900000	-0.095203
0 days 00:00:10.910000	-0.116757
0 days 00:00:10.920000	-0.13810699999999998
0 days 00:00:10.930000	-0.162774
0 days 00:00:10.940000	-0.198035
0 days 00:00:10.950000	-0.239481
0 days 00:00:10.960000	-0.31516500000000003
0 days 00:00:10.970000	-0.475041
0 days 00:00:10.980000	-0.712274
0 days 00:00:10.990000	-0.994144
0 days 00:00:11	-1.312346
0 days 00:00:11.010000	-1.6822439999999999
0 days 00:00:11.020000	-2.0999939999999997
0 days 00:00:11.030000	-2.534893
0 days 00:00:11.040000	-2.953906
0 days 00:00:11.050000	-3.363975
0 days 00:00:11.060000	-3.708682
0 days 00:00:11.070000	-3.902304
0 days 00:00:11.080000	-4.025637000000001
0 days 00:00:11.090000	-3.833126
0 days 00:00:11.100000	-3.3441080000000003
0 days 00:00:11.110000	-3.051041
0 days 00:00:11.120000	-2.532334
0 days 00:00:11.130000	-2.198934
0 days 00:00:11.140000	-1.772757
0 days 00:00:11.150000	-1.060761
0 days 00:00:11.160000	-0.0014039999999999999
0 days 00:00:11.170000	0.984086
0 days 00:00:11.180000	1.770441
0 days 00:00:11.190000	2.731707
0 days 00:00:11.200000	3.39172
0 days 00:00:11.210000	3.87917
0 days 00:00:11.220000	4.041268
0 days 00:00:11.230000	3.501612
0 days 00:00:11.240000	2.933522
0 days 00:00:11.250000	2.961979
0 days 00:00:11.260000	3.186344
0 days 00:00:11.270000	3.3351330000000003
0 days 00:00:11.280000	3.4031550000000004
0 days 00:00:11.290000	3.3365400000000003
0 days 00:00:11.300000	3.1071
0 days 00:00:11.310000	2.80599
0 days 00:00:11.320000	2.224519
0 days 00:00:11.330000	0.756404
0 days 00:00:11.340000	-0.35743400000000003
0 days 00:00:11.350000	-1.168288
0 days 00:00:11.360000	0.044192
0 days 00:00:11.370000	1.272505
0 days 00:00:11.380000	0.17229
0 days 00:00:11.390000	-0.8560610000000001
0 days 00:00:11.400000	-0.779954
0 days 00:00:11.410000	-0.128848
0 days 00:00:11.420000	-0.562579
0 days 00:00:11.430000	-0.544193
0 days 00:00:11.440000	-0.371723
0 days 00:00:11.450000	-0.174318
0 days 00:00:11.460000	-0.071421
0 days 00:00:11.470000	0.050927
0 days 00:00:11.480000	0.14276
0 days 00:00:11.490000	0.214337
0 days 00:00:11.500000	0.28120300000000004
0 days 00:00:11.510000	0.29091999999999996
0 days 00:00:11.520000	0.24240799999999998
0 days 00:00:11.530000	0.185184
0 days 00:00:11.540000	0.10381800000000001
0 days 00:00:11.550000	0.008029999999999999
0 days 00:00:11.560000	-0.026635000000000002
0 days 00:00:11.570000	-0.031135000000000003
0 days 00:00:11.580000	-0.021137
0 days 00:00:11.590000	-0.004575
0 days 00:00:11.600000	0.018658
0 days 00:00:11.610000	0.036093
0 days 00:00:11.620000	0.047928
0 days 00:00:11.630000	0.061439999999999995
0 days 00:00:11.640000	0.070201
0 days 00:00:11.650000	0.070518
0 days 00:00:11.660000	0.058002
0 days 00:00:11.670000	0.047337
0 days 00:00:11.680000	0.022453
0 days 00:00:11.690000	0.010512
0 days 00:00:11.700000	0.00205
0 days 00:00:11.710000	0.004483
0 days 00:00:11.720000	0.005064
0 days 00:00:11.730000	0.005841
0 days 00:00:11.740000	0.010903
0 days 00:00:11.750000	0.005256
0 days 00:00:11.760000	0.008667
0 days 00:00:11.770000	0.005265
0 days 00:00:11.780000	0.001573
0 days 00:00:11.790000	-0.005429
0 days 00:00:11.800000	-0.013406999999999999
0 days 00:00:11.810000	-0.017491999999999997
0 days 00:00:11.820000	-0.017598
0 days 00:00:11.830000	-0.018578
0 days 00:00:11.840000	-0.014306000000000001
0 days 00:00:11.850000	-0.008962000000000001
0 days 00:00:11.860000	-0.004391
0 days 00:00:11.870000	0.0011539999999999999
0 days 00:00:11.880000	0.00359
0 days 00:00:11.890000	0.007095000000000001
0 days 00:00:11.900000	0.0038829999999999997
0 days 00:00:11.910000	0.012740000000000001
0 days 00:00:11.920000	0.009722
0 days 00:00:11.930000	0.012748
0 days 00:00:11.940000	0.012289
0 days 00:00:11.950000	0.012492
0 days 00:00:11.960000	0.017361
0 days 00:00:11.970000	0.016495
0 days 00:00:11.980000	0.014856999999999999
0 days 00:00:11.990000	0.002775
0 days 00:00:12	-0.008893
0 days 00:00:12.010000	-0.016588
0 days 00:00:12.020000	-0.032404
0 days 00:00:12.030000	-0.049506
0 days 00:00:12.040000	-0.074348
0 days 00:00:12.050000	-0.10406800000000001
0 days 00:00:12.060000	-0.13148800000000002
0 days 00:00:12.070000	-0.163023
0 days 00:00:12.080000	-0.195681
0 days 00:00:12.090000	-0.24928899999999998
0 days 00:00:12.100000	-0.321024
0 days 00:00:12.110000	-0.409512
0 days 00:00:12.120000	-0.557031
0 days 00:00:12.130000	-0.731684
0 days 00:00:12.140000	-0.887288
0 days 00:00:12.150000	-1.128443
0 days 00:00:12.160000	-1.420387
0 days 00:00:12.170000	-1.7660740000000001
0 days 00:00:12.180000	-2.126864
0 days 00:00:12.190000	-2.514759
0 days 00:00:12.200000	-2.93269
0 days 00:00:12.210000	-3.319667
0 days 00:00:12.220000	-3.650208
0 days 00:00:12.230000	-3.771525
0 days 00:00:12.240000	-3.892754
0 days 00:00:12.250000	-3.583443
0 days 00:00:12.260000	-3.156832
0 days 00:00:12.270000	-2.772034
0 days 00:00:12.280000	-2.238778
0 days 00:00:12.290000	-1.813102
0 days 00:00:12.300000	-1.14923
0 days 00:00:12.310000	-0.069004
0 days 00:00:12.320000	0.927574
0 days 00:00:12.330000	1.492859
0 days 00:00:12.340000	2.276373
0 days 00:00:12.350000	3.0433369999999997
0 days 00:00:12.360000	3.7637669999999996
0 days 00:00:12.370000	4.246194999999999
0 days 00:00:12.380000	4.298252
0 days 00:00:12.390000	3.561404
0 days 00:00:12.400000	3.2509759999999996
0 days 00:00:12.410000	3.3150739999999996
0 days 00:00:12.420000	3.300182
0 days 00:00:12.430000	3.4116129999999996
0 days 00:00:12.440000	3.3427620000000005
0 days 00:00:12.450000	2.896218
0 days 00:00:12.460000	2.421182
0 days 00:00:12.470000	0.941651
0 days 00:00:12.480000	-2.1227
0 days 00:00:12.490000	-1.7333619999999998
0 days 00:00:12.500000	1.5935
0 days 00:00:12.510000	-0.14826199999999998
0 days 00:00:12.520000	-0.40565100000000004
0 days 00:00:12.530000	0.35343600000000003
0 days 00:00:12.540000	-0.6257
0 days 00:00:12.550000	-0.24752
0 days 00:00:12.560000	-0.26347600000000004
0 days 00:00:12.570000	-0.22713899999999998
0 days 00:00:12.580000	-0.039104
0 days 00:00:12.590000	0.077964
0 days 00:00:12.600000	0.150651
0 days 00:00:12.610000	0.19034
0 days 00:00:12.620000	0.224039
0 days 00:00:12.630000	0.236256
0 days 00:00:12.640000	0.223933
0 days 00:00:12.650000	0.187392
0 days 00:00:12.660000	0.114222
0 days 00:00:12.670000	0.048702999999999996
0 days 00:00:12.680000	0.020967
0 days 00:00:12.690000	0.002873
0 days 00:00:12.700000	0.0060149999999999995
0 days 00:00:12.710000	0.00954
0 days 00:00:12.720000	0.021193
0 days 00:00:12.730000	0.032262
0 days 00:00:12.740000	0.034241
0 days 00:00:12.750000	0.026448000000000003
0 days 00:00:12.760000	0.0195
0 days 00:00:12.770000	0.012482
0 days 00:00:12.780000	-0.000288
0 days 00:00:12.790000	-0.007169
0 days 00:00:12.800000	-0.013303
0 days 00:00:12.810000	-0.021422999999999998
0 days 00:00:12.820000	-0.025494
0 days 00:00:12.830000	-0.029774000000000002
0 days 00:00:12.840000	-0.031333
0 days 00:00:12.850000	-0.033982
0 days 00:00:12.860000	-0.032693
0 days 00:00:12.870000	-0.033124
0 days 00:00:12.880000	-0.033117
0 days 00:00:12.890000	-0.028692000000000002
0 days 00:00:12.900000	-0.025667000000000002
0 days 00:00:12.910000	-0.020617
0 days 00:00:12.920000	-0.016643
0 days 00:00:12.930000	-0.008881
0 days 00:00:12.940000	-0.00487
0 days 00:00:12.950000	0.004478
0 days 00:00:12.960000	0.009608
0 days 00:00:12.970000	0.013106999999999999
0 days 00:00:12.980000	0.011807999999999999
0 days 00:00:12.990000	0.0006219999999999999
0 days 00:00:13	-0.009148
0 days 00:00:13.010000	-0.018458000000000002
0 days 00:00:13.020000	-0.024625
0 days 00:00:13.030000	-0.026397000000000004
0 days 00:00:13.040000	-0.025727999999999997
0 days 00:00:13.050000	-0.03067
0 days 00:00:13.060000	-0.036427999999999995
0 days 00:00:13.070000	-0.045206
0 days 00:00:13.080000	-0.06827799999999999
0 days 00:00:13.090000	-0.11058699999999999
0 days 00:00:13.100000	-0.156555
0 days 00:00:13.110000	-0.19692
0 days 00:00:13.120000	-0.284566
0 days 00:00:13.130000	-0.422659
0 days 00:00:13.140000	-0.590576
0 days 00:00:13.150000	-0.792508
0 days 00:00:13.160000	-1.012525
0 days 00:00:13.170000	-1.338809
0 days 00:00:13.180000	-1.705727
0 days 00:00:13.190000	-2.100956
0 days 00:00:13.200000	-2.498231
0 days 00:00:13.210000	-2.894259
0 days 00:00:13.220000	-3.3129480000000004
0 days 00:00:13.230000	-3.5575360000000003
0 days 00:00:13.240000	-3.699722
0 days 00:00:13.250000	-3.7765910000000003
0 days 00:00:13.260000	-3.473095
0 days 00:00:13.270000	-3.312382
0 days 00:00:13.280000	-2.824757
0 days 00:00:13.290000	-2.429493
0 days 00:00:13.300000	-1.804069
0 days 00:00:13.310000	-0.646608
0 days 00:00:13.320000	0.499353
0 days 00:00:13.330000	1.031682
0 days 00:00:13.340000	1.816586
0 days 00:00:13.350000	2.582401
0 days 00:00:13.360000	3.4478160000000004
0 days 00:00:13.370000	4.317826
0 days 00:00:13.380000	4.949178
0 days 00:00:13.390000	5.3606169999999995
0 days 00:00:13.400000	5.186212
0 days 00:00:13.410000	4.583266
0 days 00:00:13.420000	4.017947
0 days 00:00:13.430000	3.327267
0 days 00:00:13.440000	2.888904
0 days 00:00:13.450000	2.372075
0 days 00:00:13.460000	0.396477
0 days 00:00:13.470000	-2.673621
0 days 00:00:13.480000	-0.261963
0 days 00:00:13.490000	1.021433
0 days 00:00:13.500000	0.000399
0 days 00:00:13.510000	-0.344941
0 days 00:00:13.520000	-0.40114099999999997
0 days 00:00:13.530000	-0.30183699999999997
0 days 00:00:13.540000	-0.185575
0 days 00:00:13.550000	-0.144155
0 days 00:00:13.560000	-0.049996
0 days 00:00:13.570000	0.052028
0 days 00:00:13.580000	0.110385
0 days 00:00:13.590000	0.151197
0 days 00:00:13.600000	0.170823
0 days 00:00:13.610000	0.152437
0 days 00:00:13.620000	0.12128199999999999
0 days 00:00:13.630000	0.096473
0 days 00:00:13.640000	0.057083
0 days 00:00:13.650000	0.013599000000000002
0 days 00:00:13.660000	-0.004629
0 days 00:00:13.670000	0.0072829999999999995
0 days 00:00:13.680000	0.037148
0 days 00:00:13.690000	0.079796
0 days 00:00:13.700000	0.114599
0 days 00:00:13.710000	0.147929
0 days 00:00:13.720000	0.167212
0 days 00:00:13.730000	0.169623
0 days 00:00:13.740000	0.149254
0 days 00:00:13.750000	0.12596
0 days 00:00:13.760000	0.10219099999999999
0 days 00:00:13.770000	0.075277
0 days 00:00:13.780000	0.062929
0 days 00:00:13.790000	0.051514
0 days 00:00:13.800000	0.045607999999999996
0 days 00:00:13.810000	0.041122000000000006
0 days 00:00:13.820000	0.047345
0 days 00:00:13.830000	0.037118
0 days 00:00:13.840000	0.030441000000000003
0 days 00:00:13.850000	0.018698
0 days 00:00:13.860000	0.008458
0 days 00:00:13.870000	0.001001
0 days 00:00:13.880000	-0.003735
0 days 00:00:13.890000	-0.007789
0 days 00:00:13.900000	-0.005032
0 days 00:00:13.910000	-0.009706000000000001
0 days 00:00:13.920000	-0.011356999999999999
0 days 00:00:13.930000	-0.01001
0 days 00:00:13.940000	-0.011651
0 days 00:00:13.950000	-0.009677
0 days 00:00:13.960000	-0.014034
0 days 00:00:13.970000	-0.015043
0 days 00:00:13.980000	-0.014476
0 days 00:00:13.990000	-0.010223000000000001
0 days 00:00:14	-0.012651
0 days 00:00:14.010000	-0.008331999999999999
0 days 00:00:14.020000	-0.003597
0 days 00:00:14.030000	0.000998
0 days 00:00:14.040000	0.007103
0 days 00:00:14.050000	0.007518
0 days 00:00:14.060000	-0.003951
0 days 00:00:14.070000	-0.00532
0 days 00:00:14.080000	-0.015158000000000001
0 days 00:00:14.090000	-0.027305
0 days 00:00:14.100000	-0.041451999999999996
0 days 00:00:14.110000	-0.063705
0 days 00:00:14.120000	-0.096482
0 days 00:00:14.130000	-0.120861
0 days 00:00:14.140000	-0.146611
0 days 00:00:14.150000	-0.190167
0 days 00:00:14.160000	-0.24138099999999998
0 days 00:00:14.170000	-0.32356
0 days 00:00:14.180000	-0.433302
0 days 00:00:14.190000	-0.580887
0 days 00:00:14.200000	-0.756141
0 days 00:00:14.210000	-0.941948
0 days 00:00:14.220000	-1.1693799999999999
0 days 00:00:14.230000	-1.4421540000000002
0 days 00:00:14.240000	-1.7374630000000002
0 days 00:00:14.250000	-2.0589060000000003
0 days 00:00:14.260000	-2.415713
0 days 00:00:14.270000	-2.844767
0 days 00:00:14.280000	-3.264135
0 days 00:00:14.290000	-3.649283
0 days 00:00:14.300000	-3.847833
0 days 00:00:14.310000	-3.969093
0 days 00:00:14.320000	-3.5937050000000004
0 days 00:00:14.330000	-3.14814
0 days 00:00:14.340000	-2.6679009999999996
0 days 00:00:14.350000	-2.1034509999999997
0 days 00:00:14.360000	-1.566827
0 days 00:00:14.370000	-0.821767
0 days 00:00:14.380000	0.389287
0 days 00:00:14.390000	1.300383
0 days 00:00:14.400000	2.009075
0 days 00:00:14.410000	2.946288
0 days 00:00:14.420000	3.827075
0 days 00:00:14.430000	4.676016000000001
0 days 00:00:14.440000	5.1482410000000005
0 days 00:00:14.450000	4.824289
0 days 00:00:14.460000	4.0949279999999995
0 days 00:00:14.470000	3.7964330000000004
0 days 00:00:14.480000	3.296468
0 days 00:00:14.490000	2.880506
0 days 00:00:14.500000	3.4240230000000005
0 days 00:00:14.510000	0.815908
0 days 00:00:14.520000	-1.406104
0 days 00:00:14.530000	1.088926
0 days 00:00:14.540000	0.22966199999999998
0 days 00:00:14.550000	-0.223187
0 days 00:00:14.560000	-0.12400499999999999
0 days 00:00:14.570000	-0.090292
0 days 00:00:14.580000	0.018746000000000002
0 days 00:00:14.590000	0.072035
0 days 00:00:14.600000	0.106647
0 days 00:00:14.610000	0.15035199999999999
0 days 00:00:14.620000	0.22576100000000002
0 days 00:00:14.630000	0.218414
0 days 00:00:14.640000	0.18053699999999998
0 days 00:00:14.650000	0.11971300000000001
0 days 00:00:14.660000	0.083237
0 days 00:00:14.670000	0.084246
0 days 00:00:14.680000	0.08160099999999999
0 days 00:00:14.690000	0.063671
0 days 00:00:14.700000	0.036289999999999996
0 days 00:00:14.710000	0.016798
0 days 00:00:14.720000	0.002487
0 days 00:00:14.730000	-0.010709999999999999
0 days 00:00:14.740000	-0.016119
0 days 00:00:14.750000	-0.016219
0 days 00:00:14.760000	-0.018618
0 days 00:00:14.770000	-0.023791
0 days 00:00:14.780000	-0.027935
0 days 00:00:14.790000	-0.029823000000000002
0 days 00:00:14.800000	-0.032779
0 days 00:00:14.810000	-0.0355
0 days 00:00:14.820000	-0.034303
0 days 00:00:14.830000	-0.030744999999999998
0 days 00:00:14.840000	-0.027708
0 days 00:00:14.850000	-0.023581
0 days 00:00:14.860000	-0.019144
0 days 00:00:14.870000	-0.016419
0 days 00:00:14.880000	-0.005991
0 days 00:00:14.890000	-0.00197
0 days 00:00:14.900000	-0.000127
0 days 00:00:14.910000	-0.001605
0 days 00:00:14.920000	-0.00298
0 days 00:00:14.930000	-0.003989
0 days 00:00:14.940000	-0.010163
0 days 00:00:14.950000	-0.008215
0 days 00:00:14.960000	-0.008581
0 days 00:00:14.970000	-0.006633
0 days 00:00:14.980000	-0.006815000000000001
0 days 00:00:14.990000	-0.0076159999999999995
0 days 00:00:15	-0.007166
0 days 00:00:15.010000	-0.005831
0 days 00:00:15.020000	0.008142
0 days 00:00:15.030000	0.018098
0 days 00:00:15.040000	0.037078
0 days 00:00:15.050000	0.059003
0 days 00:00:15.060000	0.07309199999999999
0 days 00:00:15.070000	0.081847
0 days 00:00:15.080000	0.086301
0 days 00:00:15.090000	0.085482
0 days 00:00:15.100000	0.077591
0 days 00:00:15.110000	0.082537
0 days 00:00:15.120000	0.074573
0 days 00:00:15.130000	0.074476
0 days 00:00:15.140000	0.07435499999999999
0 days 00:00:15.150000	0.078417
0 days 00:00:15.160000	0.070461
0 days 00:00:15.170000	0.05481900000000001
0 days 00:00:15.180000	0.037937
0 days 00:00:15.190000	0.022191
0 days 00:00:15.200000	0.016689
0 days 00:00:15.210000	0.009645
0 days 00:00:15.220000	0.002157
0 days 00:00:15.230000	-0.0077469999999999995
0 days 00:00:15.240000	-0.018778
0 days 00:00:15.250000	-0.017863999999999998
0 days 00:00:15.260000	-0.010839
0 days 00:00:15.270000	0.008129
0 days 00:00:15.280000	0.013257
0 days 00:00:15.290000	0.00198
0 days 00:00:15.300000	-0.019152000000000002
0 days 00:00:15.310000	-0.043536
0 days 00:00:15.320000	-0.06789500000000001
0 days 00:00:15.330000	-0.092068
0 days 00:00:15.340000	-0.113072
0 days 00:00:15.350000	-0.141318
0 days 00:00:15.360000	-0.180847
0 days 00:00:15.370000	-0.220033
0 days 00:00:15.380000	-0.27103299999999997
0 days 00:00:15.390000	-0.337458
0 days 00:00:15.400000	-0.414257
0 days 00:00:15.410000	-0.521857
0 days 00:00:15.420000	-0.638835
0 days 00:00:15.430000	-0.771092
0 days 00:00:15.440000	-0.926228
0 days 00:00:15.450000	-1.116303
0 days 00:00:15.460000	-1.3240459999999998
0 days 00:00:15.470000	-1.5598670000000001
0 days 00:00:15.480000	-1.7936020000000001
0 days 00:00:15.490000	-2.0192200000000002
0 days 00:00:15.500000	-2.272319
0 days 00:00:15.510000	-2.5039860000000003
0 days 00:00:15.520000	-2.691003
0 days 00:00:15.530000	-2.812379
0 days 00:00:15.540000	-2.9119189999999997
0 days 00:00:15.550000	-2.952648
0 days 00:00:15.560000	-2.8439419999999997
0 days 00:00:15.570000	-2.6629810000000003
0 days 00:00:15.580000	-2.487916
0 days 00:00:15.590000	-2.160392
0 days 00:00:15.600000	-1.7766240000000002
0 days 00:00:15.610000	-1.3463129999999999
0 days 00:00:15.620000	-0.9096360000000001
0 days 00:00:15.630000	-0.292076
0 days 00:00:15.640000	0.53442
0 days 00:00:15.650000	0.729654
0 days 00:00:15.660000	1.013642
0 days 00:00:15.670000	1.374249
0 days 00:00:15.680000	1.885117
0 days 00:00:15.690000	2.467714
0 days 00:00:15.700000	2.954605
0 days 00:00:15.710000	3.2450080000000003
0 days 00:00:15.720000	3.2793099999999997
0 days 00:00:15.730000	3.250148
0 days 00:00:15.740000	3.3212080000000004
0 days 00:00:15.750000	3.41234
0 days 00:00:15.760000	3.23241
0 days 00:00:15.770000	3.094768
0 days 00:00:15.780000	3.092416
0 days 00:00:15.790000	2.987212
0 days 00:00:15.800000	2.946548
0 days 00:00:15.810000	1.806293
0 days 00:00:15.820000	-1.2317799999999999
0 days 00:00:15.830000	-1.00255
0 days 00:00:15.840000	0.688224
0 days 00:00:15.850000	-1.057951
0 days 00:00:15.860000	0.43968500000000005
0 days 00:00:15.870000	0.328388
0 days 00:00:15.880000	0.170223
0 days 00:00:15.890000	-0.046678
0 days 00:00:15.900000	-0.22834000000000002
0 days 00:00:15.910000	-0.135741
0 days 00:00:15.920000	-0.0017109999999999998
0 days 00:00:15.930000	0.11768499999999998
0 days 00:00:15.940000	0.204355
0 days 00:00:15.950000	0.210089
0 days 00:00:15.960000	0.171441
0 days 00:00:15.970000	0.113846
0 days 00:00:15.980000	0.063924
0 days 00:00:15.990000	0.037817
0 days 00:00:16	0.002718
0 days 00:00:16.010000	-0.029881
0 days 00:00:16.020000	-0.056713
0 days 00:00:16.030000	-0.052787
0 days 00:00:16.040000	-0.029554
0 days 00:00:16.050000	-0.015588999999999999
0 days 00:00:16.060000	-0.004932
0 days 00:00:16.070000	0.008504000000000001
0 days 00:00:16.080000	0.019712
0 days 00:00:16.090000	0.011344
0 days 00:00:16.100000	0.009545999999999999
0 days 00:00:16.110000	-0.0038770000000000002
0 days 00:00:16.120000	-0.013384
0 days 00:00:16.130000	-0.022799
0 days 00:00:16.140000	-0.027956
0 days 00:00:16.150000	-0.037744
0 days 00:00:16.160000	-0.047918
0 days 00:00:16.170000	-0.054625
0 days 00:00:16.180000	-0.054914
0 days 00:00:16.190000	-0.056055999999999995
0 days 00:00:16.200000	-0.049665
0 days 00:00:16.210000	-0.05595700000000001
0 days 00:00:16.220000	-0.059812
0 days 00:00:16.230000	-0.060154
0 days 00:00:16.240000	-0.057152999999999995
0 days 00:00:16.250000	-0.051941999999999995
0 days 00:00:16.260000	-0.064303
0 days 00:00:16.270000	-0.039313
0 days 00:00:16.280000	-0.040667
0 days 00:00:16.290000	-0.0189
0 days 00:00:16.300000	-0.014453
0 days 00:00:16.310000	-0.008927
0 days 00:00:16.320000	-0.0009570000000000001
0 days 00:00:16.330000	0.010062999999999999
0 days 00:00:16.340000	0.015769
0 days 00:00:16.350000	0.024589
0 days 00:00:16.360000	0.036389
0 days 00:00:16.370000	0.040408
0 days 00:00:16.380000	0.039898
0 days 00:00:16.390000	0.038291000000000006
0 days 00:00:16.400000	0.02646
0 days 00:00:16.410000	0.017914
0 days 00:00:16.420000	0.007670999999999999
0 days 00:00:16.430000	-0.00016299999999999998
0 days 00:00:16.440000	-0.012957
0 days 00:00:16.450000	-0.033068
0 days 00:00:16.460000	-0.074033
0 days 00:00:16.470000	-0.111344
0 days 00:00:16.480000	-0.14765999999999999
0 days 00:00:16.490000	-0.1842
0 days 00:00:16.500000	-0.24957100000000002
0 days 00:00:16.510000	-0.335731
0 days 00:00:16.520000	-0.443875
0 days 00:00:16.530000	-0.596921
0 days 00:00:16.540000	-0.785994
0 days 00:00:16.550000	-1.023298
0 days 00:00:16.560000	-1.281711
0 days 00:00:16.570000	-1.5988850000000001
0 days 00:00:16.580000	-1.956316
0 days 00:00:16.590000	-2.325677
0 days 00:00:16.600000	-2.660724
0 days 00:00:16.610000	-3.028579
0 days 00:00:16.620000	-3.387289
0 days 00:00:16.630000	-3.6731879999999997
0 days 00:00:16.640000	-3.7906169999999997
0 days 00:00:16.650000	-3.715462
0 days 00:00:16.660000	-3.553055
0 days 00:00:16.670000	-3.105436
0 days 00:00:16.680000	-2.722009
0 days 00:00:16.690000	-2.276872
0 days 00:00:16.700000	-1.788947
0 days 00:00:16.710000	-1.2528270000000001
0 days 00:00:16.720000	-0.340125
0 days 00:00:16.730000	0.707384
0 days 00:00:16.740000	1.436381
0 days 00:00:16.750000	2.219794
0 days 00:00:16.760000	3.198649
0 days 00:00:16.770000	4.218711
0 days 00:00:16.780000	4.924646
0 days 00:00:16.790000	5.32679
0 days 00:00:16.800000	5.249229
0 days 00:00:16.810000	4.435793
0 days 00:00:16.820000	3.7917730000000005
0 days 00:00:16.830000	3.475461
0 days 00:00:16.840000	3.246378
0 days 00:00:16.850000	2.963679
0 days 00:00:16.860000	3.109059
0 days 00:00:16.870000	-0.024745
0 days 00:00:16.880000	-1.3835030000000001
0 days 00:00:16.890000	0.20461400000000002
0 days 00:00:16.900000	-0.581879
0 days 00:00:16.910000	0.077275
0 days 00:00:16.920000	-0.148703
0 days 00:00:16.930000	-0.005601
0 days 00:00:16.940000	0.034845
0 days 00:00:16.950000	0.122589
0 days 00:00:16.960000	0.213346
0 days 00:00:16.970000	0.294179
0 days 00:00:16.980000	0.351953
0 days 00:00:16.990000	0.31149099999999996
0 days 00:00:17	0.23906999999999998
0 days 00:00:17.010000	0.15121700000000002
0 days 00:00:17.020000	0.084381
0 days 00:00:17.030000	0.040445999999999996
0 days 00:00:17.040000	0.035699
0 days 00:00:17.050000	0.043461
0 days 00:00:17.060000	0.04759
0 days 00:00:17.070000	0.072792
0 days 00:00:17.080000	0.103485
0 days 00:00:17.090000	0.118557
0 days 00:00:17.100000	0.13278800000000002
0 days 00:00:17.110000	0.13595
0 days 00:00:17.120000	0.135796
0 days 00:00:17.130000	0.11811500000000001
0 days 00:00:17.140000	0.101898
0 days 00:00:17.150000	0.070018
0 days 00:00:17.160000	0.045199
0 days 00:00:17.170000	0.013994999999999999
0 days 00:00:17.180000	-0.004981
0 days 00:00:17.190000	-0.030264999999999997
0 days 00:00:17.200000	-0.040379000000000005
0 days 00:00:17.210000	-0.047318
0 days 00:00:17.220000	-0.053569000000000006
0 days 00:00:17.230000	-0.056661
0 days 00:00:17.240000	-0.057962
0 days 00:00:17.250000	-0.063526
0 days 00:00:17.260000	-0.064991
0 days 00:00:17.270000	-0.060063
0 days 00:00:17.280000	-0.055407000000000005
0 days 00:00:17.290000	-0.044161
0 days 00:00:17.300000	-0.0291
0 days 00:00:17.310000	-0.015392
0 days 00:00:17.320000	-6.4e-05
0 days 00:00:17.330000	0.011849
0 days 00:00:17.340000	0.018423
0 days 00:00:17.350000	0.021121
0 days 00:00:17.360000	0.017366999999999997
0 days 00:00:17.370000	0.022325
0 days 00:00:17.380000	0.027511
0 days 00:00:17.390000	0.031307
0 days 00:00:17.400000	0.034901
0 days 00:00:17.410000	0.03017
0 days 00:00:17.420000	0.027047
0 days 00:00:17.430000	0.015597999999999999
0 days 00:00:17.440000	-0.002919
0 days 00:00:17.450000	-0.01294
0 days 00:00:17.460000	-0.037968
0 days 00:00:17.470000	-0.08830299999999999
0 days 00:00:17.480000	-0.13209100000000001
0 days 00:00:17.490000	-0.151203
0 days 00:00:17.500000	-0.165132
0 days 00:00:17.510000	-0.200008
0 days 00:00:17.520000	-0.28051
0 days 00:00:17.530000	-0.37004499999999996
0 days 00:00:17.540000	-0.48911099999999996
0 days 00:00:17.550000	-0.671018
0 days 00:00:17.560000	-0.880654
0 days 00:00:17.570000	-1.15905
0 days 00:00:17.580000	-1.477496
0 days 00:00:17.590000	-1.8460990000000002
0 days 00:00:17.600000	-2.278768
0 days 00:00:17.610000	-2.719635
0 days 00:00:17.620000	-3.1751150000000004
0 days 00:00:17.630000	-3.586294
0 days 00:00:17.640000	-3.845932
0 days 00:00:17.650000	-3.888264
0 days 00:00:17.660000	-3.827383
0 days 00:00:17.670000	-3.4274910000000003
0 days 00:00:17.680000	-3.077616
0 days 00:00:17.690000	-2.6513150000000003
0 days 00:00:17.700000	-2.229751
0 days 00:00:17.710000	-1.833177
0 days 00:00:17.720000	-1.298054
0 days 00:00:17.730000	-0.353476
0 days 00:00:17.740000	0.63851
0 days 00:00:17.750000	1.076198
0 days 00:00:17.760000	1.797252
0 days 00:00:17.770000	2.67683
0 days 00:00:17.780000	3.5649290000000002
0 days 00:00:17.790000	4.228592
0 days 00:00:17.800000	4.5353129999999995
0 days 00:00:17.810000	4.11393
0 days 00:00:17.820000	3.505581
0 days 00:00:17.830000	3.469215
0 days 00:00:17.840000	3.410111
0 days 00:00:17.850000	3.288994
0 days 00:00:17.860000	3.208176
0 days 00:00:17.870000	3.031966
0 days 00:00:17.880000	3.081067
0 days 00:00:17.890000	0.8634370000000001
0 days 00:00:17.900000	-1.839907
0 days 00:00:17.910000	0.9012379999999999
0 days 00:00:17.920000	-0.8446790000000001
0 days 00:00:17.930000	-0.06324099999999999
0 days 00:00:17.940000	0.39273
0 days 00:00:17.950000	0.21163200000000001
0 days 00:00:17.960000	-0.033047
0 days 00:00:17.970000	-0.170023
0 days 00:00:17.980000	-0.18591400000000002
0 days 00:00:17.990000	-0.10899400000000001
0 days 00:00:18	-0.0025399999999999997
0 days 00:00:18.010000	0.141322
0 days 00:00:18.020000	0.26866999999999996
0 days 00:00:18.030000	0.357684
0 days 00:00:18.040000	0.38358200000000003
0 days 00:00:18.050000	0.344329
0 days 00:00:18.060000	0.288389
0 days 00:00:18.070000	0.21359
0 days 00:00:18.080000	0.11217
0 days 00:00:18.090000	0.034637
0 days 00:00:18.100000	0.004085
0 days 00:00:18.110000	-0.001449
0 days 00:00:18.120000	-0.004637
0 days 00:00:18.130000	-0.0023239999999999997
0 days 00:00:18.140000	-0.003653
0 days 00:00:18.150000	-0.003815
0 days 00:00:18.160000	-0.005843999999999999
0 days 00:00:18.170000	-0.011538
0 days 00:00:18.180000	-0.026266
0 days 00:00:18.190000	-0.044400999999999996
0 days 00:00:18.200000	-0.063671
0 days 00:00:18.210000	-0.076846
0 days 00:00:18.220000	-0.077098
0 days 00:00:18.230000	-0.08369
0 days 00:00:18.240000	-0.07975800000000001
0 days 00:00:18.250000	-0.07657699999999999
0 days 00:00:18.260000	-0.069779
0 days 00:00:18.270000	-0.059591
0 days 00:00:18.280000	-0.048507999999999996
0 days 00:00:18.290000	-0.042858
0 days 00:00:18.300000	-0.039424
0 days 00:00:18.310000	-0.040882999999999996
0 days 00:00:18.320000	-0.042469
0 days 00:00:18.330000	-0.038435000000000004
0 days 00:00:18.340000	-0.041191000000000005
0 days 00:00:18.350000	-0.041667
0 days 00:00:18.360000	-0.04238
0 days 00:00:18.370000	-0.035992
0 days 00:00:18.380000	-0.031454
0 days 00:00:18.390000	-0.022680000000000002
0 days 00:00:18.400000	-0.018369999999999997
0 days 00:00:18.410000	-0.013116
0 days 00:00:18.420000	-0.013333000000000001
0 days 00:00:18.430000	-0.019201
0 days 00:00:18.440000	-0.015788999999999997
0 days 00:00:18.450000	-0.016831
0 days 00:00:18.460000	-0.009237
0 days 00:00:18.470000	-0.0035759999999999998
0 days 00:00:18.480000	-0.006154
0 days 00:00:18.490000	-0.00663
0 days 00:00:18.500000	-0.011706999999999999
0 days 00:00:18.510000	-0.016221
0 days 00:00:18.520000	-0.018635
0 days 00:00:18.530000	-0.029285000000000002
0 days 00:00:18.540000	-0.035482
0 days 00:00:18.550000	-0.049606
0 days 00:00:18.560000	-0.074198
0 days 00:00:18.570000	-0.091916
0 days 00:00:18.580000	-0.10195800000000001
0 days 00:00:18.590000	-0.093941
0 days 00:00:18.600000	-0.08731599999999999
0 days 00:00:18.610000	-0.10813299999999999
0 days 00:00:18.620000	-0.14355
0 days 00:00:18.630000	-0.186777
0 days 00:00:18.640000	-0.256743
0 days 00:00:18.650000	-0.360229
0 days 00:00:18.660000	-0.500459
0 days 00:00:18.670000	-0.676363
0 days 00:00:18.680000	-0.880616
0 days 00:00:18.690000	-1.115952
0 days 00:00:18.700000	-1.376364
0 days 00:00:18.710000	-1.6762009999999998
0 days 00:00:18.720000	-2.004711
0 days 00:00:18.730000	-2.343673
0 days 00:00:18.740000	-2.713943
0 days 00:00:18.750000	-3.11152
0 days 00:00:18.760000	-3.4832419999999997
0 days 00:00:18.770000	-3.742725
0 days 00:00:18.780000	-3.9424300000000003
0 days 00:00:18.790000	-4.178897
0 days 00:00:18.800000	-3.97939
0 days 00:00:18.810000	-3.723127
0 days 00:00:18.820000	-3.5125349999999997
0 days 00:00:18.830000	-3.044524
0 days 00:00:18.840000	-2.659424
0 days 00:00:18.850000	-2.135933
0 days 00:00:18.860000	-1.529819
0 days 00:00:18.870000	-0.8960530000000001
0 days 00:00:18.880000	0.399493
0 days 00:00:18.890000	1.517301
0 days 00:00:18.900000	2.1618020000000002
0 days 00:00:18.910000	3.029661
0 days 00:00:18.920000	3.832301
0 days 00:00:18.930000	4.406783
0 days 00:00:18.940000	4.629469
0 days 00:00:18.950000	4.083631
0 days 00:00:18.960000	3.449582
0 days 00:00:18.970000	3.4570019999999997
0 days 00:00:18.980000	3.540606
0 days 00:00:18.990000	3.537957
0 days 00:00:19	3.654746
0 days 00:00:19.010000	4.002127
0 days 00:00:19.020000	4.164029
0 days 00:00:19.030000	3.044841
0 days 00:00:19.040000	1.206672
0 days 00:00:19.050000	-0.674788
0 days 00:00:19.060000	-0.057227
0 days 00:00:19.070000	-0.62185
0 days 00:00:19.080000	-0.06913899999999999
0 days 00:00:19.090000	0.372727
0 days 00:00:19.100000	0.324463
0 days 00:00:19.110000	0.30288200000000004
0 days 00:00:19.120000	0.132991
0 days 00:00:19.130000	0.1083
0 days 00:00:19.140000	0.140764
0 days 00:00:19.150000	0.188089
0 days 00:00:19.160000	0.22469699999999998
0 days 00:00:19.170000	0.219777
0 days 00:00:19.180000	0.20956999999999998
0 days 00:00:19.190000	0.175395
0 days 00:00:19.200000	0.150695
0 days 00:00:19.210000	0.132114
0 days 00:00:19.220000	0.118756
0 days 00:00:19.230000	0.094165
0 days 00:00:19.240000	0.068226
0 days 00:00:19.250000	0.058848000000000004
0 days 00:00:19.260000	0.051767999999999995
0 days 00:00:19.270000	0.064794
0 days 00:00:19.280000	0.068439
0 days 00:00:19.290000	0.068223
0 days 00:00:19.300000	0.064572
0 days 00:00:19.310000	0.0505
0 days 00:00:19.320000	0.0336
0 days 00:00:19.330000	0.020398
0 days 00:00:19.340000	0.004657
0 days 00:00:19.350000	-0.0032240000000000003
0 days 00:00:19.360000	-0.015075
0 days 00:00:19.370000	-0.020804
0 days 00:00:19.380000	-0.020273
0 days 00:00:19.390000	-0.018311
0 days 00:00:19.400000	-0.014974000000000001
0 days 00:00:19.410000	-0.008933
0 days 00:00:19.420000	-0.006587000000000001
0 days 00:00:19.430000	-0.002268
0 days 00:00:19.440000	-0.00336
0 days 00:00:19.450000	-0.0014869999999999998
0 days 00:00:19.460000	0.00075
0 days 00:00:19.470000	0.002027
0 days 00:00:19.480000	0.002625
0 days 00:00:19.490000	0.00588
0 days 00:00:19.500000	0.013092
0 days 00:00:19.510000	0.020434
0 days 00:00:19.520000	0.024968
0 days 00:00:19.530000	0.032107
0 days 00:00:19.540000	0.033569999999999996
0 days 00:00:19.550000	0.030523
0 days 00:00:19.560000	0.025837
0 days 00:00:19.570000	0.022686
0 days 00:00:19.580000	0.012111
0 days 00:00:19.590000	0.006755
0 days 00:00:19.600000	-0.002402
0 days 00:00:19.610000	-0.010647
0 days 00:00:19.620000	-0.02441
0 days 00:00:19.630000	-0.038088
0 days 00:00:19.640000	-0.060256
0 days 00:00:19.650000	-0.10619
0 days 00:00:19.660000	-0.14346099999999998
0 days 00:00:19.670000	-0.187662
0 days 00:00:19.680000	-0.270926
0 days 00:00:19.690000	-0.438833
0 days 00:00:19.700000	-0.6442180000000001
0 days 00:00:19.710000	-0.8738370000000001
0 days 00:00:19.720000	-1.124184
0 days 00:00:19.730000	-1.4734049999999999
0 days 00:00:19.740000	-1.8528189999999998
0 days 00:00:19.750000	-2.2893779999999997
0 days 00:00:19.760000	-2.7297990000000003
0 days 00:00:19.770000	-3.170936
0 days 00:00:19.780000	-3.608537
0 days 00:00:19.790000	-3.9626069999999998
0 days 00:00:19.800000	-4.147425
0 days 00:00:19.810000	-4.192719
0 days 00:00:19.820000	-3.931258
0 days 00:00:19.830000	-3.420519
0 days 00:00:19.840000	-3.0897
0 days 00:00:19.850000	-2.5598009999999998
0 days 00:00:19.860000	-2.0927439999999997
0 days 00:00:19.870000	-1.586786
0 days 00:00:19.880000	-0.8587940000000001
0 days 00:00:19.890000	0.34453
0 days 00:00:19.900000	1.252556
0 days 00:00:19.910000	2.048162
0 days 00:00:19.920000	3.110649
0 days 00:00:19.930000	3.985443
0 days 00:00:19.940000	4.557732
0 days 00:00:19.950000	4.680814
0 days 00:00:19.960000	3.8783839999999996
0 days 00:00:19.970000	3.202689
0 days 00:00:19.980000	3.1989009999999998
0 days 00:00:19.990000	3.434597
0 days 00:00:20	3.7123459999999997
0 days 00:00:20.010000	3.791285
0 days 00:00:20.020000	3.5177959999999997
0 days 00:00:20.030000	3.028225
0 days 00:00:20.040000	2.553665
0 days 00:00:20.050000	1.539606
0 days 00:00:20.060000	-1.137881
0 days 00:00:20.070000	-2.2623990000000003
0 days 00:00:20.080000	-0.44568500000000005
0 days 00:00:20.090000	0.771365
0 days 00:00:20.100000	-0.8399559999999999
0 days 00:00:20.110000	0.169997
0 days 00:00:20.120000	-0.025356
0 days 00:00:20.130000	-0.364008
0 days 00:00:20.140000	-0.296198
0 days 00:00:20.150000	-0.18137999999999999
0 days 00:00:20.160000	-0.101457
0 days 00:00:20.170000	0.010133
0 days 00:00:20.180000	0.13072999999999999
0 days 00:00:20.190000	0.23311500000000002
0 days 00:00:20.200000	0.300621
0 days 00:00:20.210000	0.319262
0 days 00:00:20.220000	0.27917800000000004
0 days 00:00:20.230000	0.199239
0 days 00:00:20.240000	0.103698
0 days 00:00:20.250000	0.022103
0 days 00:00:20.260000	-0.012206
0 days 00:00:20.270000	-0.004298
0 days 00:00:20.280000	0.013933000000000001
0 days 00:00:20.290000	0.028066000000000004
0 days 00:00:20.300000	0.042035
0 days 00:00:20.310000	0.047747000000000005
0 days 00:00:20.320000	0.040402999999999994
0 days 00:00:20.330000	0.031972
0 days 00:00:20.340000	0.011120999999999999
0 days 00:00:20.350000	-0.006101
0 days 00:00:20.360000	-0.016783000000000003
0 days 00:00:20.370000	-0.029269999999999997
0 days 00:00:20.380000	-0.031773
0 days 00:00:20.390000	-0.039742
0 days 00:00:20.400000	-0.044982999999999995
0 days 00:00:20.410000	-0.053751
0 days 00:00:20.420000	-0.060459000000000006
0 days 00:00:20.430000	-0.06224
0 days 00:00:20.440000	-0.06332
0 days 00:00:20.450000	-0.058037
0 days 00:00:20.460000	-0.05015
0 days 00:00:20.470000	-0.043862
0 days 00:00:20.480000	-0.030558
0 days 00:00:20.490000	-0.024950999999999997
0 days 00:00:20.500000	-0.012645
0 days 00:00:20.510000	-0.0038810000000000003
0 days 00:00:20.520000	-0.000642
0 days 00:00:20.530000	0.003773
0 days 00:00:20.540000	0.009604999999999999
0 days 00:00:20.550000	0.016511
0 days 00:00:20.560000	0.017562
0 days 00:00:20.570000	0.018212
0 days 00:00:20.580000	0.020463
0 days 00:00:20.590000	0.018212
0 days 00:00:20.600000	0.015432
0 days 00:00:20.610000	0.011184999999999999
0 days 00:00:20.620000	0.000596
0 days 00:00:20.630000	0.0016059999999999998
0 days 00:00:20.640000	-0.004555
0 days 00:00:20.650000	-0.0064459999999999995
0 days 00:00:20.660000	-0.0078
0 days 00:00:20.670000	-0.010513
0 days 00:00:20.680000	-0.012863
0 days 00:00:20.690000	-0.010143000000000001
0 days 00:00:20.700000	-0.005516
0 days 00:00:20.710000	-0.003432
0 days 00:00:20.720000	-0.024078
0 days 00:00:20.730000	-0.0672
0 days 00:00:20.740000	-0.14056300000000002
0 days 00:00:20.750000	-0.292934
0 days 00:00:20.760000	-0.5001800000000001
0 days 00:00:20.770000	-0.713797
0 days 00:00:20.780000	-0.92085
0 days 00:00:20.790000	-1.17656
0 days 00:00:20.800000	-1.495689
0 days 00:00:20.810000	-1.8541880000000002
0 days 00:00:20.820000	-2.247417
0 days 00:00:20.830000	-2.6795880000000003
0 days 00:00:20.840000	-3.1387560000000003
0 days 00:00:20.850000	-3.604978
0 days 00:00:20.860000	-3.93701
0 days 00:00:20.870000	-4.0540389999999995
0 days 00:00:20.880000	-4.092117
0 days 00:00:20.890000	-3.732639
0 days 00:00:20.900000	-3.4011400000000003
0 days 00:00:20.910000	-2.960693
0 days 00:00:20.920000	-2.479727
0 days 00:00:20.930000	-2.05875
0 days 00:00:20.940000	-1.434783
0 days 00:00:20.950000	-0.291512
0 days 00:00:20.960000	0.895389
0 days 00:00:20.970000	1.5959889999999999
0 days 00:00:20.980000	2.604438
0 days 00:00:20.990000	3.547884
0 days 00:00:21	4.3529919999999995
0 days 00:00:21.010000	4.936883
0 days 00:00:21.020000	4.714462999999999
0 days 00:00:21.030000	3.852668
0 days 00:00:21.040000	3.519476
0 days 00:00:21.050000	3.5205319999999998
0 days 00:00:21.060000	3.6631169999999997
0 days 00:00:21.070000	3.610352
0 days 00:00:21.080000	3.044572
0 days 00:00:21.090000	2.208803
0 days 00:00:21.100000	1.553907
0 days 00:00:21.110000	1.139864
0 days 00:00:21.120000	-0.566504
0 days 00:00:21.130000	-2.467779
0 days 00:00:21.140000	0.8497629999999999
0 days 00:00:21.150000	0.6003149999999999
0 days 00:00:21.160000	0.535729
0 days 00:00:21.170000	-0.49599399999999993
0 days 00:00:21.180000	-0.42679700000000004
0 days 00:00:21.190000	-0.403597
0 days 00:00:21.200000	-0.289802
0 days 00:00:21.210000	-0.19601
0 days 00:00:21.220000	-0.07615
0 days 00:00:21.230000	0.026628
0 days 00:00:21.240000	0.12850899999999998
0 days 00:00:21.250000	0.215948
0 days 00:00:21.260000	0.253747
0 days 00:00:21.270000	0.262855
0 days 00:00:21.280000	0.21626599999999999
0 days 00:00:21.290000	0.135755
0 days 00:00:21.300000	0.055014
0 days 00:00:21.310000	0.010329000000000001
0 days 00:00:21.320000	0.001439
0 days 00:00:21.330000	0.011526
0 days 00:00:21.340000	0.020092
0 days 00:00:21.350000	0.026677
0 days 00:00:21.360000	0.033916
0 days 00:00:21.370000	0.029264
0 days 00:00:21.380000	0.03035
0 days 00:00:21.390000	0.026413
0 days 00:00:21.400000	0.018591999999999997
0 days 00:00:21.410000	0.008961
0 days 00:00:21.420000	0.000429
0 days 00:00:21.430000	-0.004018
0 days 00:00:21.440000	-0.003819
0 days 00:00:21.450000	-0.0060149999999999995
0 days 00:00:21.460000	-0.008002
0 days 00:00:21.470000	-0.010095999999999999
0 days 00:00:21.480000	-0.008366
0 days 00:00:21.490000	-0.008914
0 days 00:00:21.500000	-0.010742
0 days 00:00:21.510000	-0.00611
0 days 00:00:21.520000	-0.0024059999999999997
0 days 00:00:21.530000	0.0061259999999999995
0 days 00:00:21.540000	0.010922
0 days 00:00:21.550000	0.012535
0 days 00:00:21.560000	0.011422
0 days 00:00:21.570000	0.016031999999999998
0 days 00:00:21.580000	0.020291
0 days 00:00:21.590000	0.018088
0 days 00:00:21.600000	0.018734
0 days 00:00:21.610000	0.018002
0 days 00:00:21.620000	0.019909
0 days 00:00:21.630000	0.013188
0 days 00:00:21.640000	0.008827
0 days 00:00:21.650000	0.00038500000000000003
0 days 00:00:21.660000	0.00131
0 days 00:00:21.670000	-0.011497
0 days 00:00:21.680000	-0.016481
0 days 00:00:21.690000	-0.027154
0 days 00:00:21.700000	-0.033402
0 days 00:00:21.710000	-0.038845
0 days 00:00:21.720000	-0.046814999999999996
0 days 00:00:21.730000	-0.060266999999999994
0 days 00:00:21.740000	-0.082195
0 days 00:00:21.750000	-0.109247
0 days 00:00:21.760000	-0.15098
0 days 00:00:21.770000	-0.203996
0 days 00:00:21.780000	-0.28068200000000004
0 days 00:00:21.790000	-0.390717
0 days 00:00:21.800000	-0.534813
0 days 00:00:21.810000	-0.768717
0 days 00:00:21.820000	-0.953305
0 days 00:00:21.830000	-1.295793
0 days 00:00:21.840000	-1.660969
0 days 00:00:21.850000	-2.048016
0 days 00:00:21.860000	-2.473092
0 days 00:00:21.870000	-2.88561
0 days 00:00:21.880000	-3.227163
0 days 00:00:21.890000	-3.454683
0 days 00:00:21.900000	-3.543161
0 days 00:00:21.910000	-3.576214
0 days 00:00:21.920000	-3.244543
0 days 00:00:21.930000	-3.0761689999999997
0 days 00:00:21.940000	-2.683841
0 days 00:00:21.950000	-2.334493
0 days 00:00:21.960000	-1.847113
0 days 00:00:21.970000	-0.841116
0 days 00:00:21.980000	0.286221
0 days 00:00:21.990000	1.005815
0 days 00:00:22	1.853186
0 days 00:00:22.010000	2.631887
0 days 00:00:22.020000	3.46315
0 days 00:00:22.030000	4.282655
0 days 00:00:22.040000	4.871131
0 days 00:00:22.050000	5.068875
0 days 00:00:22.060000	4.462427
0 days 00:00:22.070000	3.8526879999999997
0 days 00:00:22.080000	3.604129
0 days 00:00:22.090000	3.656097
0 days 00:00:22.100000	3.246016
0 days 00:00:22.110000	2.186665
0 days 00:00:22.120000	1.0720049999999999
0 days 00:00:22.130000	-0.185128
0 days 00:00:22.140000	-0.37532
0 days 00:00:22.150000	-0.032118
0 days 00:00:22.160000	-0.727692
0 days 00:00:22.170000	-1.8828799999999999
0 days 00:00:22.180000	-0.35226599999999997
0 days 00:00:22.190000	1.593394
0 days 00:00:22.200000	-0.8157939999999999
0 days 00:00:22.210000	-0.212552
0 days 00:00:22.220000	-0.371839
0 days 00:00:22.230000	-0.524443
0 days 00:00:22.240000	-0.370629
0 days 00:00:22.250000	-0.22803
0 days 00:00:22.260000	-0.058957
0 days 00:00:22.270000	0.052873
0 days 00:00:22.280000	0.13477
0 days 00:00:22.290000	0.17471099999999998
0 days 00:00:22.300000	0.166695
0 days 00:00:22.310000	0.12827
0 days 00:00:22.320000	0.072004
0 days 00:00:22.330000	0.010735
0 days 00:00:22.340000	-0.047674
0 days 00:00:22.350000	-0.083102
0 days 00:00:22.360000	-0.087655
0 days 00:00:22.370000	-0.07707699999999999
0 days 00:00:22.380000	-0.058092
0 days 00:00:22.390000	-0.035472000000000004
0 days 00:00:22.400000	-0.02136
0 days 00:00:22.410000	-0.017258000000000003
0 days 00:00:22.420000	-0.023484
0 days 00:00:22.430000	-0.03512
0 days 00:00:22.440000	-0.043838
0 days 00:00:22.450000	-0.055976
0 days 00:00:22.460000	-0.063368
0 days 00:00:22.470000	-0.071748
0 days 00:00:22.480000	-0.083303
0 days 00:00:22.490000	-0.088134
0 days 00:00:22.500000	-0.094996
0 days 00:00:22.510000	-0.092226
0 days 00:00:22.520000	-0.08290399999999999
0 days 00:00:22.530000	-0.07119
0 days 00:00:22.540000	-0.06696
0 days 00:00:22.550000	-0.057426
0 days 00:00:22.560000	-0.052471000000000004
0 days 00:00:22.570000	-0.051325
0 days 00:00:22.580000	-0.043281
0 days 00:00:22.590000	-0.032362
0 days 00:00:22.600000	-0.026797
0 days 00:00:22.610000	-0.014921
0 days 00:00:22.620000	-0.01067
0 days 00:00:22.630000	0.000154
0 days 00:00:22.640000	0.006876999999999999
0 days 00:00:22.650000	0.018841
0 days 00:00:22.660000	0.033104
0 days 00:00:22.670000	0.049994
0 days 00:00:22.680000	0.064825
0 days 00:00:22.690000	0.081616
0 days 00:00:22.700000	0.10911199999999999
0 days 00:00:22.710000	0.140786
0 days 00:00:22.720000	0.175777
0 days 00:00:22.730000	0.194794
0 days 00:00:22.740000	0.17397
0 days 00:00:22.750000	0.136438
0 days 00:00:22.760000	0.093253
0 days 00:00:22.770000	0.069749
0 days 00:00:22.780000	0.048901
0 days 00:00:22.790000	0.0289
0 days 00:00:22.800000	0.017401
0 days 00:00:22.810000	0.005526
0 days 00:00:22.820000	-0.006416
0 days 00:00:22.830000	-0.023839
0 days 00:00:22.840000	-0.041615
0 days 00:00:22.850000	-0.057086000000000005
0 days 00:00:22.860000	-0.057777999999999996
0 days 00:00:22.870000	-0.065213
0 days 00:00:22.880000	-0.09349600000000001
0 days 00:00:22.890000	-0.157727
0 days 00:00:22.900000	-0.22857
0 days 00:00:22.910000	-0.301211
0 days 00:00:22.920000	-0.38424400000000003
0 days 00:00:22.930000	-0.462139
0 days 00:00:22.940000	-0.5476810000000001
0 days 00:00:22.950000	-0.620887
0 days 00:00:22.960000	-0.7210770000000001
0 days 00:00:22.970000	-0.8555280000000001
0 days 00:00:22.980000	-0.997906
0 days 00:00:22.990000	-1.152455
0 days 00:00:23	-1.324891
0 days 00:00:23.010000	-1.523621
0 days 00:00:23.020000	-1.7266549999999998
0 days 00:00:23.030000	-1.9373490000000002
0 days 00:00:23.040000	-2.172713
0 days 00:00:23.050000	-2.43499
0 days 00:00:23.060000	-2.662817
0 days 00:00:23.070000	-2.8673
0 days 00:00:23.080000	-3.015238
0 days 00:00:23.090000	-3.1429
0 days 00:00:23.100000	-3.18816
0 days 00:00:23.110000	-3.047516
0 days 00:00:23.120000	-2.769479
0 days 00:00:23.130000	-2.50749
0 days 00:00:23.140000	-2.181202
0 days 00:00:23.150000	-1.7209919999999999
0 days 00:00:23.160000	-1.3126209999999998
0 days 00:00:23.170000	-0.8060430000000001
0 days 00:00:23.180000	0.101734
0 days 00:00:23.190000	1.172929
0 days 00:00:23.200000	1.941725
0 days 00:00:23.210000	2.839451
0 days 00:00:23.220000	3.8411809999999997
0 days 00:00:23.230000	4.64182
0 days 00:00:23.240000	4.826662000000001
0 days 00:00:23.250000	4.279662999999999
0 days 00:00:23.260000	3.7880269999999996
0 days 00:00:23.270000	3.5912089999999997
0 days 00:00:23.280000	3.421526
0 days 00:00:23.290000	3.3194839999999997
0 days 00:00:23.300000	3.273592
0 days 00:00:23.310000	2.919876
0 days 00:00:23.320000	2.724549
0 days 00:00:23.330000	1.086665
0 days 00:00:23.340000	-2.245457
0 days 00:00:23.350000	0.769586
0 days 00:00:23.360000	-0.273124
0 days 00:00:23.370000	0.321934
0 days 00:00:23.380000	-0.215504
0 days 00:00:23.390000	-0.308026
0 days 00:00:23.400000	-0.242675
0 days 00:00:23.410000	-0.232275
0 days 00:00:23.420000	-0.143097
0 days 00:00:23.430000	0.002995
0 days 00:00:23.440000	0.123731
0 days 00:00:23.450000	0.19545
0 days 00:00:23.460000	0.224843
0 days 00:00:23.470000	0.24062199999999997
0 days 00:00:23.480000	0.23797800000000002
0 days 00:00:23.490000	0.196692
0 days 00:00:23.500000	0.144717
0 days 00:00:23.510000	0.105527
0 days 00:00:23.520000	0.07008400000000001
0 days 00:00:23.530000	0.062593
0 days 00:00:23.540000	0.06679500000000001
0 days 00:00:23.550000	0.085013
0 days 00:00:23.560000	0.10334000000000002
0 days 00:00:23.570000	0.093609
0 days 00:00:23.580000	0.048806999999999996
0 days 00:00:23.590000	0.010752
0 days 00:00:23.600000	-0.011314
0 days 00:00:23.610000	-0.00685
0 days 00:00:23.620000	0.018216999999999997
0 days 00:00:23.630000	0.041923
0 days 00:00:23.640000	0.06797
0 days 00:00:23.650000	0.082467
0 days 00:00:23.660000	0.086617
0 days 00:00:23.670000	0.079591
0 days 00:00:23.680000	0.07535
0 days 00:00:23.690000	0.070799
0 days 00:00:23.700000	0.070627
0 days 00:00:23.710000	0.069561
0 days 00:00:23.720000	0.066186
0 days 00:00:23.730000	0.049036
0 days 00:00:23.740000	0.033469
0 days 00:00:23.750000	0.019281
0 days 00:00:23.760000	0.00392
0 days 00:00:23.770000	0.002693
0 days 00:00:23.780000	0.005046
0 days 00:00:23.790000	0.004375
0 days 00:00:23.800000	0.005746
0 days 00:00:23.810000	-0.002637
0 days 00:00:23.820000	-0.002468
0 days 00:00:23.830000	-0.010714
0 days 00:00:23.840000	-0.017596
0 days 00:00:23.850000	-0.017469
0 days 00:00:23.860000	-0.019566999999999998
0 days 00:00:23.870000	-0.024186000000000003
0 days 00:00:23.880000	-0.023531
0 days 00:00:23.890000	-0.032493
0 days 00:00:23.900000	-0.03501
0 days 00:00:23.910000	-0.044915
0 days 00:00:23.920000	-0.047873
0 days 00:00:23.930000	-0.056652999999999995
0 days 00:00:23.940000	-0.060552999999999996
0 days 00:00:23.950000	-0.06556100000000001
0 days 00:00:23.960000	-0.07083300000000001
0 days 00:00:23.970000	-0.068958
0 days 00:00:23.980000	-0.069326
0 days 00:00:23.990000	-0.061305
0 days 00:00:24	-0.064637
0 days 00:00:24.010000	-0.061823
0 days 00:00:24.020000	-0.06129299999999999
0 days 00:00:24.030000	-0.055327
0 days 00:00:24.040000	-0.048678
0 days 00:00:24.050000	-0.041134
0 days 00:00:24.060000	-0.031287999999999996
0 days 00:00:24.070000	-0.021444
0 days 00:00:24.080000	-0.013721
0 days 00:00:24.090000	-0.004117
0 days 00:00:24.100000	-0.0027489999999999997
0 days 00:00:24.110000	0.000241
0 days 00:00:24.120000	-0.0038729999999999997
0 days 00:00:24.130000	-0.0047350000000000005
0 days 00:00:24.140000	-0.013130000000000001
0 days 00:00:24.150000	-0.020832
0 days 00:00:24.160000	-0.033557
0 days 00:00:24.170000	-0.051487
0 days 00:00:24.180000	-0.061957000000000005
0 days 00:00:24.190000	-0.074914
0 days 00:00:24.200000	-0.08768200000000001
0 days 00:00:24.210000	-0.09500499999999999
0 days 00:00:24.220000	-0.106397
0 days 00:00:24.230000	-0.11598900000000001
0 days 00:00:24.240000	-0.138852
0 days 00:00:24.250000	-0.189979
0 days 00:00:24.260000	-0.259108
0 days 00:00:24.270000	-0.388166
0 days 00:00:24.280000	-0.59622
0 days 00:00:24.290000	-0.84731
0 days 00:00:24.300000	-1.1545299999999998
0 days 00:00:24.310000	-1.4964600000000001
0 days 00:00:24.320000	-1.8862130000000001
0 days 00:00:24.330000	-2.292669
0 days 00:00:24.340000	-2.698843
0 days 00:00:24.350000	-3.130218
0 days 00:00:24.360000	-3.5459660000000004
0 days 00:00:24.370000	-3.907568
0 days 00:00:24.380000	-4.084128
0 days 00:00:24.390000	-4.175671
0 days 00:00:24.400000	-3.956346
0 days 00:00:24.410000	-3.547882
0 days 00:00:24.420000	-3.274216
0 days 00:00:24.430000	-2.804786
0 days 00:00:24.440000	-2.3798220000000003
0 days 00:00:24.450000	-1.8554669999999998
0 days 00:00:24.460000	-0.837792
0 days 00:00:24.470000	0.65662
0 days 00:00:24.480000	1.6835040000000001
0 days 00:00:24.490000	2.687292
0 days 00:00:24.500000	3.743493
0 days 00:00:24.510000	4.596093
0 days 00:00:24.520000	5.1656949999999995
0 days 00:00:24.530000	5.0146370000000005
0 days 00:00:24.540000	4.265156
0 days 00:00:24.550000	3.8707239999999996
0 days 00:00:24.560000	3.887539
0 days 00:00:24.570000	3.9964989999999996
0 days 00:00:24.580000	4.028779
0 days 00:00:24.590000	3.731825
0 days 00:00:24.600000	3.094631
0 days 00:00:24.610000	2.331734
0 days 00:00:24.620000	1.531107
0 days 00:00:24.630000	0.415998
0 days 00:00:24.640000	-0.463372
0 days 00:00:24.650000	-0.262653
0 days 00:00:24.660000	-0.8972209999999999
0 days 00:00:24.670000	-1.527392
0 days 00:00:24.680000	-1.115861
0 days 00:00:24.690000	2.0035119999999997
0 days 00:00:24.700000	-0.583554
0 days 00:00:24.710000	0.09765399999999999
0 days 00:00:24.720000	-0.42156400000000005
0 days 00:00:24.730000	-0.37543899999999997
0 days 00:00:24.740000	-0.397416
0 days 00:00:24.750000	-0.261314
0 days 00:00:24.760000	-0.097691
0 days 00:00:24.770000	0.044959
0 days 00:00:24.780000	0.142398
0 days 00:00:24.790000	0.198159
0 days 00:00:24.800000	0.20160899999999998
0 days 00:00:24.810000	0.154538
0 days 00:00:24.820000	0.087285
0 days 00:00:24.830000	0.037266
0 days 00:00:24.840000	-0.004018
0 days 00:00:24.850000	-0.036341000000000005
0 days 00:00:24.860000	-0.047396
0 days 00:00:24.870000	-0.035975
0 days 00:00:24.880000	-0.02314
0 days 00:00:24.890000	-0.009196
0 days 00:00:24.900000	0.0009019999999999999
0 days 00:00:24.910000	0.008187999999999999
0 days 00:00:24.920000	0.007365000000000001
0 days 00:00:24.930000	0.012411
0 days 00:00:24.940000	0.02147
0 days 00:00:24.950000	0.023587999999999998
0 days 00:00:24.960000	0.036739999999999995
0 days 00:00:24.970000	0.043213
0 days 00:00:24.980000	0.039657
0 days 00:00:24.990000	0.028952999999999996
0 days 00:00:25	0.018178
0 days 00:00:25.010000	0.003867
0 days 00:00:25.020000	-0.002144
0 days 00:00:25.030000	-0.014616
0 days 00:00:25.040000	-0.019497
0 days 00:00:25.050000	-0.022238
0 days 00:00:25.060000	-0.026996
0 days 00:00:25.070000	-0.032537
0 days 00:00:25.080000	-0.041685
0 days 00:00:25.090000	-0.039800999999999996
0 days 00:00:25.100000	-0.037848
0 days 00:00:25.110000	-0.031145999999999997
0 days 00:00:25.120000	-0.029989
0 days 00:00:25.130000	-0.021988
0 days 00:00:25.140000	-0.017228
0 days 00:00:25.150000	-0.012899
0 days 00:00:25.160000	-0.010298999999999999
0 days 00:00:25.170000	-0.013322
0 days 00:00:25.180000	-0.015187
0 days 00:00:25.190000	-0.013531
0 days 00:00:25.200000	-0.011221
0 days 00:00:25.210000	-0.011352
0 days 00:00:25.220000	-0.016522
0 days 00:00:25.230000	-0.02076
0 days 00:00:25.240000	-0.018147999999999997
0 days 00:00:25.250000	-0.005459
0 days 00:00:25.260000	0.01647
0 days 00:00:25.270000	0.018868
0 days 00:00:25.280000	0.017303
0 days 00:00:25.290000	0.020081
0 days 00:00:25.300000	0.015009999999999999
0 days 00:00:25.310000	-0.037649
0 days 00:00:25.320000	-0.127412
0 days 00:00:25.330000	-0.24141700000000002
0 days 00:00:25.340000	-0.393516
0 days 00:00:25.350000	-0.585932
0 days 00:00:25.360000	-0.8237760000000001
0 days 00:00:25.370000	-1.092374
0 days 00:00:25.380000	-1.4092559999999998
0 days 00:00:25.390000	-1.758148
0 days 00:00:25.400000	-2.1334470000000003
0 days 00:00:25.410000	-2.514669
0 days 00:00:25.420000	-2.872368
0 days 00:00:25.430000	-3.2048200000000002
0 days 00:00:25.440000	-3.469731
0 days 00:00:25.450000	-3.5469489999999997
0 days 00:00:25.460000	-3.594727
0 days 00:00:25.470000	-3.5090120000000002
0 days 00:00:25.480000	-3.1678479999999998
0 days 00:00:25.490000	-2.891241
0 days 00:00:25.500000	-2.48602
0 days 00:00:25.510000	-2.071914
0 days 00:00:25.520000	-1.6923169999999998
0 days 00:00:25.530000	-1.196732
0 days 00:00:25.540000	-0.605399
0 days 00:00:25.550000	0.33613899999999997
0 days 00:00:25.560000	1.206567
0 days 00:00:25.570000	1.8038450000000001
0 days 00:00:25.580000	2.650401
0 days 00:00:25.590000	3.663765
0 days 00:00:25.600000	4.495031
0 days 00:00:25.610000	5.01895
0 days 00:00:25.620000	4.73592
0 days 00:00:25.630000	3.980858
0 days 00:00:25.640000	3.855761
0 days 00:00:25.650000	3.864118
0 days 00:00:25.660000	3.6262769999999995
0 days 00:00:25.670000	3.3965
0 days 00:00:25.680000	3.398454
0 days 00:00:25.690000	0.277192
0 days 00:00:25.700000	-1.899001
0 days 00:00:25.710000	0.938752
0 days 00:00:25.720000	-0.8369
0 days 00:00:25.730000	0.343926
0 days 00:00:25.740000	-0.463793
0 days 00:00:25.750000	-0.052465
0 days 00:00:25.760000	-0.06944299999999999
0 days 00:00:25.770000	-0.123652
0 days 00:00:25.780000	-0.034868
0 days 00:00:25.790000	0.040365
0 days 00:00:25.800000	0.117307
0 days 00:00:25.810000	0.142767
0 days 00:00:25.820000	0.15445599999999998
0 days 00:00:25.830000	0.156779
0 days 00:00:25.840000	0.14111600000000002
0 days 00:00:25.850000	0.12384200000000001
0 days 00:00:25.860000	0.10708599999999999
0 days 00:00:25.870000	0.103798
0 days 00:00:25.880000	0.100147
0 days 00:00:25.890000	0.095769
0 days 00:00:25.900000	0.09612899999999999
0 days 00:00:25.910000	0.090624
0 days 00:00:25.920000	0.089848
0 days 00:00:25.930000	0.09466799999999999
0 days 00:00:25.940000	0.09715499999999999
0 days 00:00:25.950000	0.096736
0 days 00:00:25.960000	0.10052799999999999
0 days 00:00:25.970000	0.094935
0 days 00:00:25.980000	0.101546
0 days 00:00:25.990000	0.100623
0 days 00:00:26	0.087513
0 days 00:00:26.010000	0.063961
0 days 00:00:26.020000	0.042113
0 days 00:00:26.030000	0.028981
0 days 00:00:26.040000	0.025456
0 days 00:00:26.050000	0.024746
0 days 00:00:26.060000	0.0241
0 days 00:00:26.070000	0.029697
0 days 00:00:26.080000	0.029601
0 days 00:00:26.090000	0.029889
0 days 00:00:26.100000	0.024921000000000002
0 days 00:00:26.110000	0.014808000000000002
0 days 00:00:26.120000	0.005744
0 days 00:00:26.130000	0.000271
0 days 00:00:26.140000	-0.009016
0 days 00:00:26.150000	-0.016811000000000003
0 days 00:00:26.160000	-0.018131
0 days 00:00:26.170000	-0.019022999999999998
0 days 00:00:26.180000	-0.019352
0 days 00:00:26.190000	-0.020622
0 days 00:00:26.200000	-0.025373
0 days 00:00:26.210000	-0.025261000000000002
0 days 00:00:26.220000	-0.035091000000000004
0 days 00:00:26.230000	-0.041106000000000004
0 days 00:00:26.240000	-0.04342
0 days 00:00:26.250000	-0.046833
0 days 00:00:26.260000	-0.050908999999999996
0 days 00:00:26.270000	-0.047529
0 days 00:00:26.280000	-0.047079
0 days 00:00:26.290000	-0.044968
0 days 00:00:26.300000	-0.039876
0 days 00:00:26.310000	-0.039373000000000005
0 days 00:00:26.320000	-0.028221
0 days 00:00:26.330000	-0.028326999999999998
0 days 00:00:26.340000	-0.01977
0 days 00:00:26.350000	-0.01585
0 days 00:00:26.360000	-0.015066999999999999
0 days 00:00:26.370000	-0.011093
0 days 00:00:26.380000	-0.015119
0 days 00:00:26.390000	-0.013731
0 days 00:00:26.400000	-0.012405
0 days 00:00:26.410000	-0.008464
0 days 00:00:26.420000	-0.006686
0 days 00:00:26.430000	-0.004455
0 days 00:00:26.440000	-0.002009
0 days 00:00:26.450000	-0.006176
0 days 00:00:26.460000	-0.005501
0 days 00:00:26.470000	-0.012877000000000001
0 days 00:00:26.480000	-0.01551
0 days 00:00:26.490000	-0.026416000000000002
0 days 00:00:26.500000	-0.027795
0 days 00:00:26.510000	-0.021026
0 days 00:00:26.520000	-0.016638
0 days 00:00:26.530000	-0.010914
0 days 00:00:26.540000	-0.010698000000000001
0 days 00:00:26.550000	-0.018915
0 days 00:00:26.560000	-0.035263
0 days 00:00:26.570000	-0.054696
0 days 00:00:26.580000	-0.079949
0 days 00:00:26.590000	-0.10828900000000001
0 days 00:00:26.600000	-0.140375
0 days 00:00:26.610000	-0.18371700000000002
0 days 00:00:26.620000	-0.23913099999999998
0 days 00:00:26.630000	-0.317745
0 days 00:00:26.640000	-0.407024
0 days 00:00:26.650000	-0.519713
0 days 00:00:26.660000	-0.66905
0 days 00:00:26.670000	-0.76271
0 days 00:00:26.680000	-0.90827
0 days 00:00:26.690000	-1.086571
0 days 00:00:26.700000	-1.292691
0 days 00:00:26.710000	-1.506903
0 days 00:00:26.720000	-1.773942
0 days 00:00:26.730000	-2.057512
0 days 00:00:26.740000	-2.346762
0 days 00:00:26.750000	-2.681447
0 days 00:00:26.760000	-3.017347
0 days 00:00:26.770000	-3.3238550000000004
0 days 00:00:26.780000	-3.513146
0 days 00:00:26.790000	-3.6791370000000003
0 days 00:00:26.800000	-3.747846
0 days 00:00:26.810000	-3.4605940000000004
0 days 00:00:26.820000	-3.193666
0 days 00:00:26.830000	-2.873684
0 days 00:00:26.840000	-2.419031
0 days 00:00:26.850000	-2.09478
0 days 00:00:26.860000	-1.678854
0 days 00:00:26.870000	-1.188668
0 days 00:00:26.880000	-0.35944299999999996
0 days 00:00:26.890000	0.85136
0 days 00:00:26.900000	1.617996
0 days 00:00:26.910000	2.199802
0 days 00:00:26.920000	3.170682
0 days 00:00:26.930000	4.127130999999999
0 days 00:00:26.940000	4.794486
0 days 00:00:26.950000	5.1326540000000005
0 days 00:00:26.960000	4.789626
0 days 00:00:26.970000	4.197004
0 days 00:00:26.980000	3.9492260000000003
0 days 00:00:26.990000	3.873353
0 days 00:00:27	3.9472339999999995
0 days 00:00:27.010000	4.472887999999999
0 days 00:00:27.020000	3.477546
0 days 00:00:27.030000	1.5523049999999998
0 days 00:00:27.040000	-0.9737530000000001
0 days 00:00:27.050000	-0.572153
0 days 00:00:27.060000	-0.640651
0 days 00:00:27.070000	-0.862505
0 days 00:00:27.080000	-0.048494
0 days 00:00:27.090000	-0.113633
0 days 00:00:27.100000	-0.090283
0 days 00:00:27.110000	0.031199
0 days 00:00:27.120000	0.084511
0 days 00:00:27.130000	0.220973
0 days 00:00:27.140000	0.33626500000000004
0 days 00:00:27.150000	0.429296
0 days 00:00:27.160000	0.46189399999999997
0 days 00:00:27.170000	0.47980900000000004
0 days 00:00:27.180000	0.468949
0 days 00:00:27.190000	0.375134
0 days 00:00:27.200000	0.229802
0 days 00:00:27.210000	0.140537
0 days 00:00:27.220000	0.074822
0 days 00:00:27.230000	0.026616
0 days 00:00:27.240000	0.0016989999999999998
0 days 00:00:27.250000	0.006618000000000001
0 days 00:00:27.260000	0.022890999999999998
0 days 00:00:27.270000	0.041163
0 days 00:00:27.280000	0.050874
0 days 00:00:27.290000	0.039777
0 days 00:00:27.300000	0.023993
0 days 00:00:27.310000	-4e-06
0 days 00:00:27.320000	-0.016486
0 days 00:00:27.330000	-0.029989
0 days 00:00:27.340000	-0.043658999999999996
0 days 00:00:27.350000	-0.04904
0 days 00:00:27.360000	-0.05193300000000001
0 days 00:00:27.370000	-0.048958
0 days 00:00:27.380000	-0.053571
0 days 00:00:27.390000	-0.053832000000000005
0 days 00:00:27.400000	-0.054092999999999995
0 days 00:00:27.410000	-0.043383
0 days 00:00:27.420000	-0.046473
0 days 00:00:27.430000	-0.03617
0 days 00:00:27.440000	-0.032871
0 days 00:00:27.450000	-0.029408
0 days 00:00:27.460000	-0.029220999999999997
0 days 00:00:27.470000	-0.0244
0 days 00:00:27.480000	-0.02105
0 days 00:00:27.490000	-0.019336000000000002
0 days 00:00:27.500000	-0.007239
0 days 00:00:27.510000	-0.000331
0 days 00:00:27.520000	0.009974
0 days 00:00:27.530000	0.018923
0 days 00:00:27.540000	0.024884
0 days 00:00:27.550000	0.032049
0 days 00:00:27.560000	0.036907999999999996
0 days 00:00:27.570000	0.036065
0 days 00:00:27.580000	0.034992
0 days 00:00:27.590000	0.021547999999999998
0 days 00:00:27.600000	0.014369999999999999
0 days 00:00:27.610000	0.001634
0 days 00:00:27.620000	-0.015590999999999999
0 days 00:00:27.630000	-0.028732999999999998
0 days 00:00:27.640000	-0.040268
0 days 00:00:27.650000	-0.027708
0 days 00:00:27.660000	-0.0018239999999999999
0 days 00:00:27.670000	0.0034770000000000005
0 days 00:00:27.680000	-0.015334
0 days 00:00:27.690000	-0.08942
0 days 00:00:27.700000	-0.23881599999999997
0 days 00:00:27.710000	-0.431363
0 days 00:00:27.720000	-0.664874
0 days 00:00:27.730000	-0.8937370000000001
0 days 00:00:27.740000	-1.206071
0 days 00:00:27.750000	-1.6209879999999999
0 days 00:00:27.760000	-2.077711
0 days 00:00:27.770000	-2.567902
0 days 00:00:27.780000	-3.0724169999999997
0 days 00:00:27.790000	-3.5330550000000005
0 days 00:00:27.800000	-3.901763
0 days 00:00:27.810000	-4.0999300000000005
0 days 00:00:27.820000	-4.107668
0 days 00:00:27.830000	-3.813039
0 days 00:00:27.840000	-3.3250699999999997
0 days 00:00:27.850000	-2.9441580000000003
0 days 00:00:27.860000	-2.343468
0 days 00:00:27.870000	-1.815825
0 days 00:00:27.880000	-1.209529
0 days 00:00:27.890000	-0.326469
0 days 00:00:27.900000	0.576566
0 days 00:00:27.910000	1.133368
0 days 00:00:27.920000	1.918893
0 days 00:00:27.930000	2.767731
0 days 00:00:27.940000	3.50035
0 days 00:00:27.950000	4.039433
0 days 00:00:27.960000	4.061122
0 days 00:00:27.970000	3.40697
0 days 00:00:27.980000	3.049298
0 days 00:00:27.990000	3.117219
0 days 00:00:28	3.293807
0 days 00:00:28.010000	3.5211910000000004
0 days 00:00:28.020000	3.5346610000000003
0 days 00:00:28.030000	3.276627
0 days 00:00:28.040000	2.841715
0 days 00:00:28.050000	2.393581
0 days 00:00:28.060000	1.864354
0 days 00:00:28.070000	1.117517
0 days 00:00:28.080000	0.576263
0 days 00:00:28.090000	0.126091
0 days 00:00:28.100000	-1.006633
0 days 00:00:28.110000	-1.585204
0 days 00:00:28.120000	-0.697176
0 days 00:00:28.130000	0.678821
0 days 00:00:28.140000	0.277397
0 days 00:00:28.150000	-0.8452459999999999
0 days 00:00:28.160000	-0.541783
0 days 00:00:28.170000	-0.56029
0 days 00:00:28.180000	-0.41952700000000004
0 days 00:00:28.190000	-0.41303500000000004
0 days 00:00:28.200000	-0.313812
0 days 00:00:28.210000	-0.194107
0 days 00:00:28.220000	-0.037823
0 days 00:00:28.230000	0.065818
0 days 00:00:28.240000	0.163671
0 days 00:00:28.250000	0.214246
0 days 00:00:28.260000	0.247354
0 days 00:00:28.270000	0.226596
0 days 00:00:28.280000	0.14406
0 days 00:00:28.290000	0.053711
0 days 00:00:28.300000	-0.019816999999999998
0 days 00:00:28.310000	-0.060614999999999995
0 days 00:00:28.320000	-0.06978200000000001
0 days 00:00:28.330000	-0.054388
0 days 00:00:28.340000	-0.022991
0 days 00:00:28.350000	0.019906
0 days 00:00:28.360000	0.05941799999999999
0 days 00:00:28.370000	0.085469
0 days 00:00:28.380000	0.088594
0 days 00:00:28.390000	0.083172
0 days 00:00:28.400000	0.062480999999999995
0 days 00:00:28.410000	0.039803
0 days 00:00:28.420000	0.015496000000000001
0 days 00:00:28.430000	0.0036950000000000004
0 days 00:00:28.440000	-0.000166
0 days 00:00:28.450000	-0.0006940000000000001
0 days 00:00:28.460000	0.008777
0 days 00:00:28.470000	0.021167
0 days 00:00:28.480000	0.037295999999999996
0 days 00:00:28.490000	0.051173
0 days 00:00:28.500000	0.061424
0 days 00:00:28.510000	0.061502
0 days 00:00:28.520000	0.057928999999999994
0 days 00:00:28.530000	0.047377999999999997
0 days 00:00:28.540000	0.033413
0 days 00:00:28.550000	0.025172
0 days 00:00:28.560000	0.010395
0 days 00:00:28.570000	0.002378
0 days 00:00:28.580000	-0.00477
0 days 00:00:28.590000	-0.008339
0 days 00:00:28.600000	-0.012629999999999999
0 days 00:00:28.610000	-0.009770000000000001
0 days 00:00:28.620000	-0.016678
0 days 00:00:28.630000	-0.014215
0 days 00:00:28.640000	-0.020965
0 days 00:00:28.650000	-0.024219
0 days 00:00:28.660000	-0.026753
0 days 00:00:28.670000	-0.032542
0 days 00:00:28.680000	-0.038013
0 days 00:00:28.690000	-0.043873
0 days 00:00:28.700000	-0.042349
0 days 00:00:28.710000	-0.041139
0 days 00:00:28.720000	-0.034697000000000006
0 days 00:00:28.730000	-0.028183999999999997
0 days 00:00:28.740000	-0.019679
0 days 00:00:28.750000	-0.012925999999999998
0 days 00:00:28.760000	-0.008229
0 days 00:00:28.770000	-0.007183
0 days 00:00:28.780000	-0.0067670000000000004
0 days 00:00:28.790000	-0.0045899999999999995
0 days 00:00:28.800000	-0.008926
0 days 00:00:28.810000	-0.012181
0 days 00:00:28.820000	-0.013462
0 days 00:00:28.830000	-0.010451
0 days 00:00:28.840000	-0.011304
0 days 00:00:28.850000	-0.009306
0 days 00:00:28.860000	-0.008992
0 days 00:00:28.870000	-0.004566
0 days 00:00:28.880000	-0.007818
0 days 00:00:28.890000	0.000834
0 days 00:00:28.900000	0.008069
0 days 00:00:28.910000	-0.003906
0 days 00:00:28.920000	0.022078
0 days 00:00:28.930000	-0.015484999999999999
0 days 00:00:28.940000	-0.068024
0 days 00:00:28.950000	-0.13153099999999998
0 days 00:00:28.960000	-0.235175
0 days 00:00:28.970000	-0.35991100000000004
0 days 00:00:28.980000	-0.512474
0 days 00:00:28.990000	-0.729398
0 days 00:00:29	-0.976507
0 days 00:00:29.010000	-1.3139020000000001
0 days 00:00:29.020000	-1.65498
0 days 00:00:29.030000	-2.030555
0 days 00:00:29.040000	-2.413255
0 days 00:00:29.050000	-2.747456
0 days 00:00:29.060000	-3.08143
0 days 00:00:29.070000	-3.324817
0 days 00:00:29.080000	-3.461229
0 days 00:00:29.090000	-3.5266830000000002
0 days 00:00:29.100000	-3.4033589999999996
0 days 00:00:29.110000	-3.14115
0 days 00:00:29.120000	-2.850381
0 days 00:00:29.130000	-2.581632
0 days 00:00:29.140000	-2.275191
[truncated: 3 more rows]
