# Supplementary material for: A topological data analysis-based method for gait signals with an application to the study of multiple sclerosis
Source: PLoS One. 2022 May 13;17(5):e0268475. doi: 10.1371/journal.pone.0268475 (PMC9106173; doi:10.1371/journal.pone.0268475)
Supplement: S1 Data — (ZIP) [file pone.0268475.s005.zip › PlosOneData/Pathological_subjects/MS_345]

	Gyr_Y
0 days 00:00:07.310000	-0.428062
0 days 00:00:07.320000	-1.629047
0 days 00:00:07.330000	-2.620575
0 days 00:00:07.340000	-2.185952
0 days 00:00:07.350000	-2.248598
0 days 00:00:07.360000	-2.5003490000000004
0 days 00:00:07.370000	-2.09586
0 days 00:00:07.380000	-1.525064
0 days 00:00:07.390000	-1.44397
0 days 00:00:07.400000	-1.627292
0 days 00:00:07.410000	-1.7659650000000002
0 days 00:00:07.420000	-1.810687
0 days 00:00:07.430000	0.358292
0 days 00:00:07.440000	-0.071534
0 days 00:00:07.450000	0.07044500000000001
0 days 00:00:07.460000	0.032588
0 days 00:00:07.470000	0.050491
0 days 00:00:07.480000	0.020807
0 days 00:00:07.490000	0.072863
0 days 00:00:07.500000	0.10578900000000001
0 days 00:00:07.510000	0.117894
0 days 00:00:07.520000	0.102271
0 days 00:00:07.530000	0.069625
0 days 00:00:07.540000	0.07614800000000001
0 days 00:00:07.550000	0.067452
0 days 00:00:07.560000	0.059458000000000004
0 days 00:00:07.570000	0.044577
0 days 00:00:07.580000	0.030764
0 days 00:00:07.590000	0.024796000000000002
0 days 00:00:07.600000	0.024856
0 days 00:00:07.610000	0.008401
0 days 00:00:07.620000	-0.013382
0 days 00:00:07.630000	-0.029639999999999996
0 days 00:00:07.640000	-0.041341
0 days 00:00:07.650000	-0.047825
0 days 00:00:07.660000	-0.049045
0 days 00:00:07.670000	-0.037508
0 days 00:00:07.680000	-0.035078
0 days 00:00:07.690000	-0.035469
0 days 00:00:07.700000	-0.027732
0 days 00:00:07.710000	-0.018225
0 days 00:00:07.720000	0.0031850000000000003
0 days 00:00:07.730000	-0.01822
0 days 00:00:07.740000	0.012322
0 days 00:00:07.750000	0.040206
0 days 00:00:07.760000	0.033451999999999996
0 days 00:00:07.770000	0.028666000000000004
0 days 00:00:07.780000	0.032358
0 days 00:00:07.790000	0.027382999999999998
0 days 00:00:07.800000	0.008714
0 days 00:00:07.810000	-0.006378
0 days 00:00:07.820000	-0.015872
0 days 00:00:07.830000	-0.012972
0 days 00:00:07.840000	-0.02068
0 days 00:00:07.850000	-0.033962
0 days 00:00:07.860000	-0.054777
0 days 00:00:07.870000	-0.069372
0 days 00:00:07.880000	-0.078868
0 days 00:00:07.890000	-0.098281
0 days 00:00:07.900000	-0.132383
0 days 00:00:07.910000	-0.180648
0 days 00:00:07.920000	-0.22552399999999997
0 days 00:00:07.930000	-0.305577
0 days 00:00:07.940000	-0.41201899999999997
0 days 00:00:07.950000	-0.686947
0 days 00:00:07.960000	-0.920529
0 days 00:00:07.970000	-1.1509200000000002
0 days 00:00:07.980000	-1.396166
0 days 00:00:07.990000	-1.6496990000000002
0 days 00:00:08	-1.890405
0 days 00:00:08.010000	-2.175071
0 days 00:00:08.020000	-2.49756
0 days 00:00:08.030000	-2.87144
0 days 00:00:08.040000	-3.2644599999999997
0 days 00:00:08.050000	-3.732073
0 days 00:00:08.060000	-4.174882
0 days 00:00:08.070000	-4.67022
0 days 00:00:08.080000	-5.161830999999999
0 days 00:00:08.090000	-5.655046
0 days 00:00:08.100000	-6.123912000000001
0 days 00:00:08.110000	-6.371808000000001
0 days 00:00:08.120000	-6.347487999999999
0 days 00:00:08.130000	-6.239399
0 days 00:00:08.140000	-6.131836
0 days 00:00:08.150000	-5.722759
0 days 00:00:08.160000	-5.088898
0 days 00:00:08.170000	-4.476825
0 days 00:00:08.180000	-3.638093
0 days 00:00:08.190000	-2.534606
0 days 00:00:08.200000	-1.9615479999999998
0 days 00:00:08.210000	-0.279432
0 days 00:00:08.220000	2.076459
0 days 00:00:08.230000	2.77678
0 days 00:00:08.240000	2.6362970000000003
0 days 00:00:08.250000	2.51174
0 days 00:00:08.260000	2.68242
0 days 00:00:08.270000	3.188034
0 days 00:00:08.280000	3.8897730000000004
0 days 00:00:08.290000	4.560980000000001
0 days 00:00:08.300000	5.052702
0 days 00:00:08.310000	5.388344
0 days 00:00:08.320000	5.585426
0 days 00:00:08.330000	5.672998000000001
0 days 00:00:08.340000	5.689662
0 days 00:00:08.350000	5.656403
0 days 00:00:08.360000	5.576379
0 days 00:00:08.370000	5.412681
0 days 00:00:08.380000	5.216017
0 days 00:00:08.390000	5.005693
0 days 00:00:08.400000	4.836932
0 days 00:00:08.410000	4.672999
0 days 00:00:08.420000	4.436546
0 days 00:00:08.430000	4.178545
0 days 00:00:08.440000	3.890546
0 days 00:00:08.450000	3.544451
0 days 00:00:08.460000	3.166427
0 days 00:00:08.470000	2.703321
0 days 00:00:08.480000	2.241487
0 days 00:00:08.490000	1.893043
0 days 00:00:08.500000	1.7962080000000002
0 days 00:00:08.510000	2.022379
0 days 00:00:08.520000	2.562102
0 days 00:00:08.530000	3.155166
0 days 00:00:08.540000	3.37946
0 days 00:00:08.550000	3.20473
0 days 00:00:08.560000	2.733505
0 days 00:00:08.570000	2.143843
0 days 00:00:08.580000	1.5497610000000002
0 days 00:00:08.590000	0.933134
0 days 00:00:08.600000	0.136324
0 days 00:00:08.610000	-1.0028629999999998
0 days 00:00:08.620000	-2.259851
0 days 00:00:08.630000	-4.456944999999999
0 days 00:00:08.640000	-4.740693
0 days 00:00:08.650000	-2.952317
0 days 00:00:08.660000	-2.3767080000000003
0 days 00:00:08.670000	-2.646401
0 days 00:00:08.680000	-2.327913
0 days 00:00:08.690000	-2.306531
0 days 00:00:08.700000	-2.728105
0 days 00:00:08.710000	-2.757495
0 days 00:00:08.720000	-2.4649970000000003
0 days 00:00:08.730000	-0.956764
0 days 00:00:08.740000	0.039854
0 days 00:00:08.750000	0.103923
0 days 00:00:08.760000	0.099997
0 days 00:00:08.770000	0.196269
0 days 00:00:08.780000	0.196714
0 days 00:00:08.790000	0.180478
0 days 00:00:08.800000	0.136602
0 days 00:00:08.810000	0.120276
0 days 00:00:08.820000	0.080097
0 days 00:00:08.830000	0.055572
0 days 00:00:08.840000	0.023781999999999998
0 days 00:00:08.850000	0.00885
0 days 00:00:08.860000	-0.009148
0 days 00:00:08.870000	0.000488
0 days 00:00:08.880000	-0.00372
0 days 00:00:08.890000	-0.010941
0 days 00:00:08.900000	-0.022218
0 days 00:00:08.910000	-0.038474
0 days 00:00:08.920000	-0.058089
0 days 00:00:08.930000	-0.073394
0 days 00:00:08.940000	-0.08885599999999999
0 days 00:00:08.950000	-0.120325
0 days 00:00:08.960000	-0.12451
0 days 00:00:08.970000	-0.17614100000000002
0 days 00:00:08.980000	-0.154168
0 days 00:00:08.990000	-0.21578000000000003
0 days 00:00:09	-0.206882
0 days 00:00:09.010000	-0.260894
0 days 00:00:09.020000	-0.284804
0 days 00:00:09.030000	-0.292188
0 days 00:00:09.040000	-0.28963
0 days 00:00:09.050000	-0.23458299999999999
0 days 00:00:09.060000	-0.20099
0 days 00:00:09.070000	-0.15174300000000002
0 days 00:00:09.080000	-0.11283299999999999
0 days 00:00:09.090000	-0.078127
0 days 00:00:09.100000	-0.071589
0 days 00:00:09.110000	-0.09163500000000001
0 days 00:00:09.120000	-0.155052
0 days 00:00:09.130000	-0.300361
0 days 00:00:09.140000	-0.5124029999999999
0 days 00:00:09.150000	-0.751799
0 days 00:00:09.160000	-0.983567
0 days 00:00:09.170000	-1.265274
0 days 00:00:09.180000	-1.5355020000000001
0 days 00:00:09.190000	-1.84359
0 days 00:00:09.200000	-2.164307
0 days 00:00:09.210000	-2.531403
0 days 00:00:09.220000	-2.939822
0 days 00:00:09.230000	-3.440817
0 days 00:00:09.240000	-4.092498
0 days 00:00:09.250000	-4.848402
0 days 00:00:09.260000	-5.638113
0 days 00:00:09.270000	-6.385379
0 days 00:00:09.280000	-7.038094999999999
0 days 00:00:09.290000	-7.440524000000001
0 days 00:00:09.300000	-7.471139
0 days 00:00:09.310000	-7.267592999999999
0 days 00:00:09.320000	-7.066260000000001
0 days 00:00:09.330000	-6.567810000000001
0 days 00:00:09.340000	-5.807474
0 days 00:00:09.350000	-5.175369
0 days 00:00:09.360000	-4.464074
0 days 00:00:09.370000	-2.9905459999999997
0 days 00:00:09.380000	-2.3903209999999997
0 days 00:00:09.390000	-1.0835190000000001
0 days 00:00:09.400000	1.600143
0 days 00:00:09.410000	3.1565830000000004
0 days 00:00:09.420000	3.440529
0 days 00:00:09.430000	3.590157
0 days 00:00:09.440000	3.790832
0 days 00:00:09.450000	4.1656580000000005
0 days 00:00:09.460000	4.664339
0 days 00:00:09.470000	5.134052
0 days 00:00:09.480000	5.469073000000001
0 days 00:00:09.490000	5.682516000000001
0 days 00:00:09.500000	5.808992
0 days 00:00:09.510000	5.864178
0 days 00:00:09.520000	5.810697
0 days 00:00:09.530000	5.6803230000000005
0 days 00:00:09.540000	5.521655
0 days 00:00:09.550000	5.388425
0 days 00:00:09.560000	5.283109
0 days 00:00:09.570000	5.178669999999999
0 days 00:00:09.580000	5.0697730000000005
0 days 00:00:09.590000	4.974271
0 days 00:00:09.600000	4.7815769999999995
0 days 00:00:09.610000	4.506225
0 days 00:00:09.620000	4.174238
0 days 00:00:09.630000	3.8095809999999997
0 days 00:00:09.640000	3.366521
0 days 00:00:09.650000	2.842178
0 days 00:00:09.660000	2.231475
0 days 00:00:09.670000	1.609043
0 days 00:00:09.680000	1.0926799999999999
0 days 00:00:09.690000	0.7549359999999999
0 days 00:00:09.700000	0.728023
0 days 00:00:09.710000	0.9433389999999999
0 days 00:00:09.720000	1.398095
0 days 00:00:09.730000	2.0250939999999997
0 days 00:00:09.740000	2.475387
0 days 00:00:09.750000	2.62961
0 days 00:00:09.760000	2.473057
0 days 00:00:09.770000	2.107911
0 days 00:00:09.780000	1.6540599999999999
0 days 00:00:09.790000	1.249863
0 days 00:00:09.800000	0.942175
0 days 00:00:09.810000	0.656524
0 days 00:00:09.820000	0.329879
0 days 00:00:09.830000	-0.986165
0 days 00:00:09.840000	-1.486942
0 days 00:00:09.850000	-3.528683
0 days 00:00:09.860000	-3.7555730000000005
0 days 00:00:09.870000	-3.8979190000000004
0 days 00:00:09.880000	-3.5325050000000005
0 days 00:00:09.890000	-2.517909
0 days 00:00:09.900000	-1.9952009999999998
0 days 00:00:09.910000	-2.252021
0 days 00:00:09.920000	-2.558459
0 days 00:00:09.930000	-2.6470599999999997
0 days 00:00:09.940000	-2.084714
0 days 00:00:09.950000	-0.20651999999999998
0 days 00:00:09.960000	-0.392337
0 days 00:00:09.970000	0.026638
0 days 00:00:09.980000	0.0038840000000000003
0 days 00:00:09.990000	0.005732
0 days 00:00:10	0.05061
0 days 00:00:10.010000	0.039053
0 days 00:00:10.020000	0.041733
0 days 00:00:10.030000	0.0050149999999999995
0 days 00:00:10.040000	-0.047388
0 days 00:00:10.050000	-0.089121
0 days 00:00:10.060000	-0.106064
0 days 00:00:10.070000	-0.122768
0 days 00:00:10.080000	-0.130156
0 days 00:00:10.090000	-0.11305599999999999
0 days 00:00:10.100000	-0.095487
0 days 00:00:10.110000	-0.089111
0 days 00:00:10.120000	-0.093085
0 days 00:00:10.130000	-0.091585
0 days 00:00:10.140000	-0.086914
0 days 00:00:10.150000	-0.0913
0 days 00:00:10.160000	-0.095106
0 days 00:00:10.170000	-0.098774
0 days 00:00:10.180000	-0.098363
0 days 00:00:10.190000	-0.089706
0 days 00:00:10.200000	-0.068174
0 days 00:00:10.210000	-0.063358
0 days 00:00:10.220000	-0.07761
0 days 00:00:10.230000	-0.045514
0 days 00:00:10.240000	-0.030826999999999997
0 days 00:00:10.250000	-0.013988999999999998
0 days 00:00:10.260000	-0.005869
0 days 00:00:10.270000	0.012194
0 days 00:00:10.280000	0.030251
0 days 00:00:10.290000	0.035572
0 days 00:00:10.300000	0.024141
0 days 00:00:10.310000	0.002277
0 days 00:00:10.320000	-0.034013
0 days 00:00:10.330000	-0.072179
0 days 00:00:10.340000	-0.112239
0 days 00:00:10.350000	-0.170579
0 days 00:00:10.360000	-0.24065999999999999
0 days 00:00:10.370000	-0.36147199999999996
0 days 00:00:10.380000	-0.568541
0 days 00:00:10.390000	-0.7995220000000001
0 days 00:00:10.400000	-1.036238
0 days 00:00:10.410000	-1.3179379999999998
0 days 00:00:10.420000	-1.61448
0 days 00:00:10.430000	-1.914853
0 days 00:00:10.440000	-2.232366
0 days 00:00:10.450000	-2.569386
0 days 00:00:10.460000	-2.949278
0 days 00:00:10.470000	-3.313297
0 days 00:00:10.480000	-3.7948459999999997
0 days 00:00:10.490000	-4.477277
0 days 00:00:10.500000	-5.19064
0 days 00:00:10.510000	-5.8352319999999995
0 days 00:00:10.520000	-6.421797
0 days 00:00:10.530000	-6.8424119999999995
0 days 00:00:10.540000	-6.996024
0 days 00:00:10.550000	-6.956572
0 days 00:00:10.560000	-6.985322999999999
0 days 00:00:10.570000	-6.935250999999999
0 days 00:00:10.580000	-6.540268
0 days 00:00:10.590000	-5.94827
0 days 00:00:10.600000	-5.461317
0 days 00:00:10.610000	-4.478244999999999
0 days 00:00:10.620000	-2.8910560000000003
0 days 00:00:10.630000	-2.432334
0 days 00:00:10.640000	-1.526671
0 days 00:00:10.650000	1.035495
0 days 00:00:10.660000	3.650575
0 days 00:00:10.670000	3.984232
0 days 00:00:10.680000	3.8163769999999997
0 days 00:00:10.690000	3.7069419999999997
0 days 00:00:10.700000	3.864128
0 days 00:00:10.710000	4.307757
0 days 00:00:10.720000	4.877401
0 days 00:00:10.730000	5.371976999999999
0 days 00:00:10.740000	5.702024
0 days 00:00:10.750000	5.8646650000000005
0 days 00:00:10.760000	5.933574
0 days 00:00:10.770000	5.93532
0 days 00:00:10.780000	5.864088
0 days 00:00:10.790000	5.806572
0 days 00:00:10.800000	5.603941000000001
0 days 00:00:10.810000	5.394311
0 days 00:00:10.820000	5.210782
0 days 00:00:10.830000	5.09349
0 days 00:00:10.840000	4.850471
0 days 00:00:10.850000	4.3282940000000005
0 days 00:00:10.860000	4.346566999999999
0 days 00:00:10.870000	4.34737
0 days 00:00:10.880000	3.985275
0 days 00:00:10.890000	3.6000160000000005
0 days 00:00:10.900000	3.053907
0 days 00:00:10.910000	2.445011
0 days 00:00:10.920000	1.893068
0 days 00:00:10.930000	1.5262209999999998
0 days 00:00:10.940000	1.321988
0 days 00:00:10.950000	1.393658
0 days 00:00:10.960000	1.731034
0 days 00:00:10.970000	2.157411
0 days 00:00:10.980000	2.493748
0 days 00:00:10.990000	2.565688
0 days 00:00:11	2.343705
0 days 00:00:11.010000	1.951512
0 days 00:00:11.020000	1.483727
0 days 00:00:11.030000	1.061336
0 days 00:00:11.040000	0.10371300000000001
0 days 00:00:11.050000	-0.726083
0 days 00:00:11.060000	-4.757266
0 days 00:00:11.070000	-6.127603
0 days 00:00:11.080000	-3.7350800000000004
0 days 00:00:11.090000	-2.921923
0 days 00:00:11.100000	-3.0244590000000002
0 days 00:00:11.110000	-2.453535
0 days 00:00:11.120000	-2.167143
0 days 00:00:11.130000	-2.761556
0 days 00:00:11.140000	-1.890148
0 days 00:00:11.150000	-0.34343
0 days 00:00:11.160000	-0.163063
0 days 00:00:11.170000	0.207116
0 days 00:00:11.180000	0.18493800000000002
0 days 00:00:11.190000	0.10388599999999999
0 days 00:00:11.200000	0.06161799999999999
0 days 00:00:11.210000	0.110704
0 days 00:00:11.220000	0.101776
0 days 00:00:11.230000	0.087948
0 days 00:00:11.240000	-0.013466999999999998
0 days 00:00:11.250000	-0.077257
0 days 00:00:11.260000	-0.079083
0 days 00:00:11.270000	-0.091199
0 days 00:00:11.280000	-0.11080899999999999
0 days 00:00:11.290000	-0.12383800000000002
0 days 00:00:11.300000	-0.11911300000000001
0 days 00:00:11.310000	-0.117379
0 days 00:00:11.320000	-0.11691700000000001
0 days 00:00:11.330000	-0.125201
0 days 00:00:11.340000	-0.12717799999999999
0 days 00:00:11.350000	-0.14407799999999998
0 days 00:00:11.360000	-0.154115
0 days 00:00:11.370000	-0.171079
0 days 00:00:11.380000	-0.179318
0 days 00:00:11.390000	-0.195786
0 days 00:00:11.400000	-0.203657
0 days 00:00:11.410000	-0.223762
0 days 00:00:11.420000	-0.215969
0 days 00:00:11.430000	-0.226548
0 days 00:00:11.440000	-0.219455
0 days 00:00:11.450000	-0.213788
0 days 00:00:11.460000	-0.22345
0 days 00:00:11.470000	-0.22197399999999998
0 days 00:00:11.480000	-0.177574
0 days 00:00:11.490000	-0.143265
0 days 00:00:11.500000	-0.083749
0 days 00:00:11.510000	-0.030513
0 days 00:00:11.520000	0.0039030000000000002
0 days 00:00:11.530000	0.033995
0 days 00:00:11.540000	0.055713
0 days 00:00:11.550000	0.06924
0 days 00:00:11.560000	0.084239
0 days 00:00:11.570000	0.058374
0 days 00:00:11.580000	0.012944999999999998
0 days 00:00:11.590000	-0.094358
0 days 00:00:11.600000	-0.2367
0 days 00:00:11.610000	-0.414533
0 days 00:00:11.620000	-0.603821
0 days 00:00:11.630000	-0.794738
0 days 00:00:11.640000	-0.996778
0 days 00:00:11.650000	-1.190248
0 days 00:00:11.660000	-1.396702
0 days 00:00:11.670000	-1.636326
0 days 00:00:11.680000	-1.9053
0 days 00:00:11.690000	-2.254705
0 days 00:00:11.700000	-2.66488
0 days 00:00:11.710000	-3.243388
0 days 00:00:11.720000	-4.011316000000001
0 days 00:00:11.730000	-4.861848999999999
0 days 00:00:11.740000	-5.648617
0 days 00:00:11.750000	-6.2868889999999995
0 days 00:00:11.760000	-6.6386210000000005
0 days 00:00:11.770000	-6.676009
0 days 00:00:11.780000	-6.498175
0 days 00:00:11.790000	-6.222362
0 days 00:00:11.800000	-5.979963
0 days 00:00:11.810000	-5.711916
0 days 00:00:11.820000	-5.225469
0 days 00:00:11.830000	-4.6505730000000005
0 days 00:00:11.840000	-4.124052
0 days 00:00:11.850000	-3.5318769999999997
0 days 00:00:11.860000	-2.726382
0 days 00:00:11.870000	-1.962895
0 days 00:00:11.880000	-1.459945
0 days 00:00:11.890000	-1.037468
0 days 00:00:11.900000	-0.749732
