# Supplementary material for: A topological data analysis-based method for gait signals with an application to the study of multiple sclerosis
Source: PLoS One. 2022 May 13;17(5):e0268475. doi: 10.1371/journal.pone.0268475 (PMC9106173; doi:10.1371/journal.pone.0268475)
Supplement: S1 Data — (ZIP) [file pone.0268475.s005.zip › PlosOneData/Pathological_subjects/MS_342]

	Gyr_Y
0 days 00:00:05.470000	-0.8964979999999999
0 days 00:00:05.480000	-1.7347439999999998
0 days 00:00:05.490000	-3.44299
0 days 00:00:05.500000	-3.5344629999999997
0 days 00:00:05.510000	-2.764407
0 days 00:00:05.520000	-2.201273
0 days 00:00:05.530000	-1.6699009999999999
0 days 00:00:05.540000	-1.6883990000000002
0 days 00:00:05.550000	-2.096002
0 days 00:00:05.560000	-2.346546
0 days 00:00:05.570000	-2.118821
0 days 00:00:05.580000	-1.740748
0 days 00:00:05.590000	-1.6062370000000001
0 days 00:00:05.600000	-1.265751
0 days 00:00:05.610000	-0.429358
0 days 00:00:05.620000	-0.085828
0 days 00:00:05.630000	-0.030246
0 days 00:00:05.640000	-0.08142100000000001
0 days 00:00:05.650000	-0.037635
0 days 00:00:05.660000	-0.049193
0 days 00:00:05.670000	-0.083569
0 days 00:00:05.680000	-0.121438
0 days 00:00:05.690000	-0.17714100000000002
0 days 00:00:05.700000	-0.212405
0 days 00:00:05.710000	-0.229361
0 days 00:00:05.720000	-0.247802
0 days 00:00:05.730000	-0.25536
0 days 00:00:05.740000	-0.262
0 days 00:00:05.750000	-0.239087
0 days 00:00:05.760000	-0.21719699999999997
0 days 00:00:05.770000	-0.195823
0 days 00:00:05.780000	-0.175179
0 days 00:00:05.790000	-0.163078
0 days 00:00:05.800000	-0.155565
0 days 00:00:05.810000	-0.147977
0 days 00:00:05.820000	-0.138568
0 days 00:00:05.830000	-0.131355
0 days 00:00:05.840000	-0.12118499999999999
0 days 00:00:05.850000	-0.12067
0 days 00:00:05.860000	-0.12306600000000001
0 days 00:00:05.870000	-0.129929
0 days 00:00:05.880000	-0.1349
0 days 00:00:05.890000	-0.144768
0 days 00:00:05.900000	-0.15053699999999998
0 days 00:00:05.910000	-0.153078
0 days 00:00:05.920000	-0.147892
0 days 00:00:05.930000	-0.132262
0 days 00:00:05.940000	-0.104406
0 days 00:00:05.950000	-0.062791
0 days 00:00:05.960000	-0.017827000000000003
0 days 00:00:05.970000	0.028337
0 days 00:00:05.980000	0.084592
0 days 00:00:05.990000	0.154132
0 days 00:00:06	0.24860900000000002
0 days 00:00:06.010000	0.353427
0 days 00:00:06.020000	0.442967
0 days 00:00:06.030000	0.496312
0 days 00:00:06.040000	0.511628
0 days 00:00:06.050000	0.456157
0 days 00:00:06.060000	0.317098
0 days 00:00:06.070000	0.162919
0 days 00:00:06.080000	0.033486
0 days 00:00:06.090000	-0.08472400000000001
0 days 00:00:06.100000	-0.132536
0 days 00:00:06.110000	-0.16195
0 days 00:00:06.120000	-0.188756
0 days 00:00:06.130000	-0.23562399999999997
0 days 00:00:06.140000	-0.313273
0 days 00:00:06.150000	-0.42626400000000003
0 days 00:00:06.160000	-0.581179
0 days 00:00:06.170000	-0.7998109999999999
0 days 00:00:06.180000	-1.034622
0 days 00:00:06.190000	-1.2682799999999999
0 days 00:00:06.200000	-1.5265520000000001
0 days 00:00:06.210000	-1.8454110000000001
0 days 00:00:06.220000	-2.214248
0 days 00:00:06.230000	-2.6327599999999998
0 days 00:00:06.240000	-3.098586
0 days 00:00:06.250000	-3.589379
0 days 00:00:06.260000	-4.058769
0 days 00:00:06.270000	-4.496614
0 days 00:00:06.280000	-4.924848
0 days 00:00:06.290000	-5.356875
0 days 00:00:06.300000	-5.696078
0 days 00:00:06.310000	-6.009499
0 days 00:00:06.320000	-6.1966589999999995
0 days 00:00:06.330000	-6.218104
0 days 00:00:06.340000	-6.2860510000000005
0 days 00:00:06.350000	-6.094996
0 days 00:00:06.360000	-5.969561
0 days 00:00:06.370000	-5.594145
0 days 00:00:06.380000	-4.8644110000000005
0 days 00:00:06.390000	-3.153284
0 days 00:00:06.400000	-0.177776
0 days 00:00:06.410000	1.12963
0 days 00:00:06.420000	3.1470380000000002
0 days 00:00:06.430000	2.476461
0 days 00:00:06.440000	2.434011
0 days 00:00:06.450000	2.943775
0 days 00:00:06.460000	3.785947
0 days 00:00:06.470000	4.433559
0 days 00:00:06.480000	4.781658999999999
0 days 00:00:06.490000	4.9021099999999995
0 days 00:00:06.500000	4.882152
0 days 00:00:06.510000	4.872647
0 days 00:00:06.520000	4.8556610000000004
0 days 00:00:06.530000	4.857453
0 days 00:00:06.540000	4.8884989999999995
0 days 00:00:06.550000	4.905371
0 days 00:00:06.560000	4.8671370000000005
0 days 00:00:06.570000	4.746443
0 days 00:00:06.580000	4.630464
0 days 00:00:06.590000	4.556556
0 days 00:00:06.600000	4.463615
0 days 00:00:06.610000	4.337073999999999
0 days 00:00:06.620000	4.199687
0 days 00:00:06.630000	4.138175
0 days 00:00:06.640000	4.098376999999999
0 days 00:00:06.650000	3.971919
0 days 00:00:06.660000	3.701194
0 days 00:00:06.670000	3.325571
0 days 00:00:06.680000	2.902386
0 days 00:00:06.690000	2.578424
0 days 00:00:06.700000	2.506532
0 days 00:00:06.710000	2.756925
0 days 00:00:06.720000	3.210122
0 days 00:00:06.730000	3.4737419999999997
0 days 00:00:06.740000	3.3304129999999996
0 days 00:00:06.750000	2.932396
0 days 00:00:06.760000	2.4722169999999997
0 days 00:00:06.770000	2.063225
0 days 00:00:06.780000	1.757779
0 days 00:00:06.790000	1.49265
0 days 00:00:06.800000	1.161376
0 days 00:00:06.810000	0.732495
0 days 00:00:06.820000	0.21393099999999998
0 days 00:00:06.830000	-0.201262
0 days 00:00:06.840000	-0.386535
0 days 00:00:06.850000	-0.44312700000000005
0 days 00:00:06.860000	-2.528143
0 days 00:00:06.870000	-5.443751
0 days 00:00:06.880000	-4.38924
0 days 00:00:06.890000	-3.070366
0 days 00:00:06.900000	-2.569275
0 days 00:00:06.910000	-2.017976
0 days 00:00:06.920000	-2.395989
0 days 00:00:06.930000	-3.1630130000000003
0 days 00:00:06.940000	-3.216741
0 days 00:00:06.950000	-2.6594
0 days 00:00:06.960000	-2.2009090000000002
0 days 00:00:06.970000	-2.020898
0 days 00:00:06.980000	-1.972623
0 days 00:00:06.990000	-1.935713
0 days 00:00:07	-1.0777860000000001
0 days 00:00:07.010000	-0.537181
0 days 00:00:07.020000	-0.48503
0 days 00:00:07.030000	-0.187613
0 days 00:00:07.040000	-0.224821
0 days 00:00:07.050000	-0.185848
0 days 00:00:07.060000	-0.156472
0 days 00:00:07.070000	-0.140231
0 days 00:00:07.080000	-0.150057
0 days 00:00:07.090000	-0.173525
0 days 00:00:07.100000	-0.205273
0 days 00:00:07.110000	-0.22771
0 days 00:00:07.120000	-0.21920100000000003
0 days 00:00:07.130000	-0.213428
0 days 00:00:07.140000	-0.21191500000000002
0 days 00:00:07.150000	-0.217946
0 days 00:00:07.160000	-0.210867
0 days 00:00:07.170000	-0.19573
0 days 00:00:07.180000	-0.188923
0 days 00:00:07.190000	-0.185502
0 days 00:00:07.200000	-0.189667
0 days 00:00:07.210000	-0.178946
0 days 00:00:07.220000	-0.162655
0 days 00:00:07.230000	-0.13429100000000002
0 days 00:00:07.240000	-0.090711
0 days 00:00:07.250000	-0.045849
0 days 00:00:07.260000	-0.013907
0 days 00:00:07.270000	0.008872
0 days 00:00:07.280000	0.020426
0 days 00:00:07.290000	0.059745000000000006
0 days 00:00:07.300000	0.104073
0 days 00:00:07.310000	0.131859
0 days 00:00:07.320000	0.131686
0 days 00:00:07.330000	0.114203
0 days 00:00:07.340000	0.091293
0 days 00:00:07.350000	0.052072
0 days 00:00:07.360000	-0.007483
0 days 00:00:07.370000	-0.073933
0 days 00:00:07.380000	-0.14548
0 days 00:00:07.390000	-0.246131
0 days 00:00:07.400000	-0.392478
0 days 00:00:07.410000	-0.540623
0 days 00:00:07.420000	-0.678387
0 days 00:00:07.430000	-0.8247120000000001
0 days 00:00:07.440000	-0.971562
0 days 00:00:07.450000	-1.123856
0 days 00:00:07.460000	-1.288833
0 days 00:00:07.470000	-1.464149
0 days 00:00:07.480000	-1.668406
0 days 00:00:07.490000	-1.894159
0 days 00:00:07.500000	-2.142044
0 days 00:00:07.510000	-2.4327509999999997
0 days 00:00:07.520000	-2.869961
0 days 00:00:07.530000	-3.44675
0 days 00:00:07.540000	-4.0463510000000005
0 days 00:00:07.550000	-4.742774
0 days 00:00:07.560000	-5.566155999999999
0 days 00:00:07.570000	-6.337033
0 days 00:00:07.580000	-6.940817999999999
0 days 00:00:07.590000	-7.279542999999999
0 days 00:00:07.600000	-7.3852970000000004
0 days 00:00:07.610000	-7.332389
0 days 00:00:07.620000	-7.270356
0 days 00:00:07.630000	-7.0113509999999994
0 days 00:00:07.640000	-6.255658
0 days 00:00:07.650000	-4.779877
0 days 00:00:07.660000	-1.9688299999999999
0 days 00:00:07.670000	0.9886
0 days 00:00:07.680000	3.6727589999999997
0 days 00:00:07.690000	2.731096
0 days 00:00:07.700000	2.31077
0 days 00:00:07.710000	2.914388
0 days 00:00:07.720000	4.145211
0 days 00:00:07.730000	5.073752
0 days 00:00:07.740000	5.507063
0 days 00:00:07.750000	5.668302
0 days 00:00:07.760000	5.689029
0 days 00:00:07.770000	5.628836
0 days 00:00:07.780000	5.526397
0 days 00:00:07.790000	5.422701
0 days 00:00:07.800000	5.285851999999999
0 days 00:00:07.810000	5.001427
0 days 00:00:07.820000	4.6319300000000005
0 days 00:00:07.830000	4.342497
0 days 00:00:07.840000	4.234662999999999
0 days 00:00:07.850000	4.191726999999999
0 days 00:00:07.860000	4.2119230000000005
0 days 00:00:07.870000	4.274277
0 days 00:00:07.880000	4.377134
0 days 00:00:07.890000	4.344964
0 days 00:00:07.900000	4.1568510000000005
0 days 00:00:07.910000	3.845008
0 days 00:00:07.920000	3.4510680000000002
0 days 00:00:07.930000	3.075878
0 days 00:00:07.940000	2.790252
0 days 00:00:07.950000	2.619902
0 days 00:00:07.960000	2.649929
0 days 00:00:07.970000	2.906339
0 days 00:00:07.980000	3.196533
0 days 00:00:07.990000	3.189972
0 days 00:00:08	2.86227
0 days 00:00:08.010000	2.382968
0 days 00:00:08.020000	1.924237
0 days 00:00:08.030000	1.542824
0 days 00:00:08.040000	1.1920389999999998
0 days 00:00:08.050000	0.8632479999999999
0 days 00:00:08.060000	0.566084
0 days 00:00:08.070000	0.273188
0 days 00:00:08.080000	-0.042217000000000005
0 days 00:00:08.090000	-0.338489
0 days 00:00:08.100000	-1.901217
0 days 00:00:08.110000	-5.084537999999999
0 days 00:00:08.120000	-6.811289
0 days 00:00:08.130000	-3.9477269999999995
0 days 00:00:08.140000	-2.850789
0 days 00:00:08.150000	-2.6550700000000003
0 days 00:00:08.160000	-2.0567849999999996
0 days 00:00:08.170000	-2.8374599999999996
0 days 00:00:08.180000	-3.562067
0 days 00:00:08.190000	-3.465229
0 days 00:00:08.200000	-3.017309
0 days 00:00:08.210000	-2.832825
0 days 00:00:08.220000	-3.01959
0 days 00:00:08.230000	-1.960839
0 days 00:00:08.240000	0.581124
0 days 00:00:08.250000	0.338242
0 days 00:00:08.260000	-0.10571199999999999
0 days 00:00:08.270000	-0.055824
0 days 00:00:08.280000	-0.107279
0 days 00:00:08.290000	-0.130428
0 days 00:00:08.300000	-0.127712
0 days 00:00:08.310000	-0.119682
0 days 00:00:08.320000	-0.100222
0 days 00:00:08.330000	-0.099991
0 days 00:00:08.340000	-0.09603400000000001
0 days 00:00:08.350000	-0.092888
0 days 00:00:08.360000	-0.083378
0 days 00:00:08.370000	-0.079308
0 days 00:00:08.380000	-0.055867999999999994
0 days 00:00:08.390000	-0.048405000000000004
0 days 00:00:08.400000	-0.038469
0 days 00:00:08.410000	-0.020748
0 days 00:00:08.420000	-0.0055850000000000006
0 days 00:00:08.430000	0.004947999999999999
0 days 00:00:08.440000	0.020625
0 days 00:00:08.450000	0.036657
0 days 00:00:08.460000	0.055099
0 days 00:00:08.470000	0.058392999999999994
0 days 00:00:08.480000	0.07803500000000001
0 days 00:00:08.490000	0.082633
0 days 00:00:08.500000	0.081277
0 days 00:00:08.510000	0.06922400000000001
0 days 00:00:08.520000	0.05712999999999999
0 days 00:00:08.530000	0.06401799999999999
0 days 00:00:08.540000	0.053424
0 days 00:00:08.550000	0.038214
0 days 00:00:08.560000	0.024803
0 days 00:00:08.570000	-9.8e-05
0 days 00:00:08.580000	-0.030525
0 days 00:00:08.590000	-0.078331
0 days 00:00:08.600000	-0.144227
0 days 00:00:08.610000	-0.250369
0 days 00:00:08.620000	-0.378958
0 days 00:00:08.630000	-0.575307
0 days 00:00:08.640000	-0.7994979999999999
0 days 00:00:08.650000	-1.0318889999999998
0 days 00:00:08.660000	-1.236528
0 days 00:00:08.670000	-1.4307020000000001
0 days 00:00:08.680000	-1.611665
0 days 00:00:08.690000	-1.8024229999999999
0 days 00:00:08.700000	-2.0067209999999998
0 days 00:00:08.710000	-2.236427
0 days 00:00:08.720000	-2.50103
0 days 00:00:08.730000	-2.845049
0 days 00:00:08.740000	-3.3769400000000003
0 days 00:00:08.750000	-4.0636849999999995
0 days 00:00:08.760000	-4.786054
0 days 00:00:08.770000	-5.509162
0 days 00:00:08.780000	-6.06471
0 days 00:00:08.790000	-6.53061
0 days 00:00:08.800000	-6.664763000000001
0 days 00:00:08.810000	-6.605592999999999
0 days 00:00:08.820000	-6.39009
0 days 00:00:08.830000	-6.178032
0 days 00:00:08.840000	-5.6846239999999995
0 days 00:00:08.850000	-4.621157
0 days 00:00:08.860000	-3.157895
0 days 00:00:08.870000	-0.6783100000000001
0 days 00:00:08.880000	0.57295
0 days 00:00:08.890000	1.463216
0 days 00:00:08.900000	1.571056
0 days 00:00:08.910000	1.9700090000000001
0 days 00:00:08.920000	2.744934
0 days 00:00:08.930000	3.4704660000000005
0 days 00:00:08.940000	3.9492279999999997
0 days 00:00:08.950000	4.2206660000000005
0 days 00:00:08.960000	4.308781
0 days 00:00:08.970000	4.301085
0 days 00:00:08.980000	4.257896
0 days 00:00:08.990000	4.205819
0 days 00:00:09	4.179634
0 days 00:00:09.010000	4.163926999999999
0 days 00:00:09.020000	4.105316999999999
0 days 00:00:09.030000	3.9824129999999998
0 days 00:00:09.040000	3.900931
0 days 00:00:09.050000	3.8582129999999997
0 days 00:00:09.060000	3.821508
0 days 00:00:09.070000	3.779964
0 days 00:00:09.080000	3.7641480000000005
0 days 00:00:09.090000	3.7825629999999997
0 days 00:00:09.100000	3.80215
0 days 00:00:09.110000	3.790574
0 days 00:00:09.120000	3.698843
0 days 00:00:09.130000	3.5396769999999997
0 days 00:00:09.140000	3.320653
0 days 00:00:09.150000	3.07056
0 days 00:00:09.160000	2.8208599999999997
0 days 00:00:09.170000	2.617143
0 days 00:00:09.180000	2.5158009999999997
0 days 00:00:09.190000	2.497313
0 days 00:00:09.200000	2.606512
0 days 00:00:09.210000	2.758368
0 days 00:00:09.220000	2.850377
0 days 00:00:09.230000	2.816449
0 days 00:00:09.240000	2.6119060000000003
0 days 00:00:09.250000	2.320023
0 days 00:00:09.260000	2.044464
0 days 00:00:09.270000	1.8665889999999998
0 days 00:00:09.280000	1.723984
0 days 00:00:09.290000	1.535173
0 days 00:00:09.300000	1.315998
0 days 00:00:09.310000	1.081034
0 days 00:00:09.320000	0.824788
0 days 00:00:09.330000	0.622708
0 days 00:00:09.340000	-0.46164399999999994
0 days 00:00:09.350000	-3.618792
0 days 00:00:09.360000	-6.660409
0 days 00:00:09.370000	-3.905664
0 days 00:00:09.380000	-2.7956540000000003
0 days 00:00:09.390000	-2.67784
0 days 00:00:09.400000	-2.126116
0 days 00:00:09.410000	-2.598589
0 days 00:00:09.420000	-3.2132959999999997
0 days 00:00:09.430000	-3.038336
0 days 00:00:09.440000	-2.767561
0 days 00:00:09.450000	-2.681241
0 days 00:00:09.460000	-2.781286
0 days 00:00:09.470000	-2.867786
0 days 00:00:09.480000	-0.517104
0 days 00:00:09.490000	-0.109649
0 days 00:00:09.500000	0.547639
0 days 00:00:09.510000	0.088369
0 days 00:00:09.520000	0.07531
0 days 00:00:09.530000	0.074745
0 days 00:00:09.540000	0.039112
0 days 00:00:09.550000	0.017787
0 days 00:00:09.560000	-0.009681
0 days 00:00:09.570000	-0.01324
0 days 00:00:09.580000	-0.001726
0 days 00:00:09.590000	0.00364
0 days 00:00:09.600000	0.002698
0 days 00:00:09.610000	-0.004783
0 days 00:00:09.620000	0.00018999999999999998
0 days 00:00:09.630000	0.001261
0 days 00:00:09.640000	0.00851
0 days 00:00:09.650000	0.006614
0 days 00:00:09.660000	0.0047420000000000006
0 days 00:00:09.670000	0.011384
0 days 00:00:09.680000	0.013315
0 days 00:00:09.690000	0.000925
0 days 00:00:09.700000	-0.00081
0 days 00:00:09.710000	-0.001663
0 days 00:00:09.720000	-0.008177
0 days 00:00:09.730000	0.007095999999999999
0 days 00:00:09.740000	-0.00583
0 days 00:00:09.750000	-0.002729
0 days 00:00:09.760000	-0.01685
0 days 00:00:09.770000	-0.03665
0 days 00:00:09.780000	-0.054018
0 days 00:00:09.790000	-0.066664
0 days 00:00:09.800000	-0.062652
0 days 00:00:09.810000	-0.065104
0 days 00:00:09.820000	-0.046492
0 days 00:00:09.830000	-0.052611
0 days 00:00:09.840000	-0.056192
0 days 00:00:09.850000	-0.060242
0 days 00:00:09.860000	-0.07683200000000001
0 days 00:00:09.870000	-0.097308
0 days 00:00:09.880000	-0.127416
0 days 00:00:09.890000	-0.16569
0 days 00:00:09.900000	-0.22136399999999998
0 days 00:00:09.910000	-0.319361
0 days 00:00:09.920000	-0.424951
0 days 00:00:09.930000	-0.605115
0 days 00:00:09.940000	-0.826694
0 days 00:00:09.950000	-1.059951
0 days 00:00:09.960000	-1.291998
0 days 00:00:09.970000	-1.5466010000000001
0 days 00:00:09.980000	-1.9542669999999998
0 days 00:00:09.990000	-2.488818
0 days 00:00:10	-3.066855
0 days 00:00:10.010000	-3.742825
0 days 00:00:10.020000	-4.492118
0 days 00:00:10.030000	-5.309082
0 days 00:00:10.040000	-6.054083
0 days 00:00:10.050000	-6.674136
0 days 00:00:10.060000	-7.073835000000001
0 days 00:00:10.070000	-7.11291
0 days 00:00:10.080000	-6.712064999999999
0 days 00:00:10.090000	-5.96786
0 days 00:00:10.100000	-4.727666999999999
0 days 00:00:10.110000	-3.129243
0 days 00:00:10.120000	-1.33648
