# Supplementary material for: A topological data analysis-based method for gait signals with an application to the study of multiple sclerosis
Source: PLoS One. 2022 May 13;17(5):e0268475. doi: 10.1371/journal.pone.0268475 (PMC9106173; doi:10.1371/journal.pone.0268475)
Supplement: S1 Data — (ZIP) [file pone.0268475.s005.zip › PlosOneData/Pathological_subjects/MS_170]

	Gyr_Y
0 days 00:00:06.810000	-2.818365
0 days 00:00:06.820000	-2.3607720000000003
0 days 00:00:06.830000	-4.011138
0 days 00:00:06.840000	-3.9722589999999998
0 days 00:00:06.850000	-2.780226
0 days 00:00:06.860000	-2.073561
0 days 00:00:06.870000	-1.465657
0 days 00:00:06.880000	-1.348617
0 days 00:00:06.890000	-1.016868
0 days 00:00:06.900000	-0.275766
0 days 00:00:06.910000	-0.066004
0 days 00:00:06.920000	0.041516000000000004
0 days 00:00:06.930000	0.090349
0 days 00:00:06.940000	0.108319
0 days 00:00:06.950000	0.12493900000000001
0 days 00:00:06.960000	0.1082
0 days 00:00:06.970000	0.09773899999999999
0 days 00:00:06.980000	0.077427
0 days 00:00:06.990000	0.041516000000000004
0 days 00:00:07	0.013793000000000001
0 days 00:00:07.010000	-0.043226
0 days 00:00:07.020000	-0.086116
0 days 00:00:07.030000	-0.095851
0 days 00:00:07.040000	-0.101031
0 days 00:00:07.050000	-0.105474
0 days 00:00:07.060000	-0.09939500000000001
0 days 00:00:07.070000	-0.080945
0 days 00:00:07.080000	-0.081241
0 days 00:00:07.090000	-0.095055
0 days 00:00:07.100000	-0.119698
0 days 00:00:07.110000	-0.14845
0 days 00:00:07.120000	-0.171948
0 days 00:00:07.130000	-0.201794
0 days 00:00:07.140000	-0.22265
0 days 00:00:07.150000	-0.229366
0 days 00:00:07.160000	-0.238078
0 days 00:00:07.170000	-0.235319
0 days 00:00:07.180000	-0.234594
0 days 00:00:07.190000	-0.24400100000000002
0 days 00:00:07.200000	-0.263371
0 days 00:00:07.210000	-0.292573
0 days 00:00:07.220000	-0.327627
0 days 00:00:07.230000	-0.375603
0 days 00:00:07.240000	-0.437931
0 days 00:00:07.250000	-0.5195270000000001
0 days 00:00:07.260000	-0.6306039999999999
0 days 00:00:07.270000	-0.7276590000000001
0 days 00:00:07.280000	-0.8426889999999999
0 days 00:00:07.290000	-0.965091
0 days 00:00:07.300000	-1.089716
0 days 00:00:07.310000	-1.233846
0 days 00:00:07.320000	-1.387528
0 days 00:00:07.330000	-1.562208
0 days 00:00:07.340000	-1.7767330000000001
0 days 00:00:07.350000	-2.030472
0 days 00:00:07.360000	-2.315532
0 days 00:00:07.370000	-2.643695
0 days 00:00:07.380000	-3.0076869999999998
0 days 00:00:07.390000	-3.455458
0 days 00:00:07.400000	-3.9753540000000003
0 days 00:00:07.410000	-4.572754
0 days 00:00:07.420000	-5.192385
0 days 00:00:07.430000	-5.961711
0 days 00:00:07.440000	-6.748234
0 days 00:00:07.450000	-7.516349000000001
0 days 00:00:07.460000	-8.228267
0 days 00:00:07.470000	-8.314817
0 days 00:00:07.480000	-8.146291999999999
0 days 00:00:07.490000	-7.555864
0 days 00:00:07.500000	-6.932977
0 days 00:00:07.510000	-5.569875
0 days 00:00:07.520000	-3.862839
0 days 00:00:07.530000	-2.043766
0 days 00:00:07.540000	0.330996
0 days 00:00:07.550000	-0.06204199999999999
0 days 00:00:07.560000	0.249953
0 days 00:00:07.570000	1.543825
0 days 00:00:07.580000	2.719229
0 days 00:00:07.590000	3.469331
0 days 00:00:07.600000	4.008543
0 days 00:00:07.610000	4.522871
0 days 00:00:07.620000	5.002265
0 days 00:00:07.630000	5.38734
0 days 00:00:07.640000	5.603445
0 days 00:00:07.650000	5.495248999999999
0 days 00:00:07.660000	5.3958379999999995
0 days 00:00:07.670000	5.557982
0 days 00:00:07.680000	5.878584
0 days 00:00:07.690000	6.06684
0 days 00:00:07.700000	6.0933209999999995
0 days 00:00:07.710000	6.144407
0 days 00:00:07.720000	6.266672
0 days 00:00:07.730000	6.367371
0 days 00:00:07.740000	6.415761
0 days 00:00:07.750000	6.391083999999999
0 days 00:00:07.760000	6.353896
0 days 00:00:07.770000	6.303154
0 days 00:00:07.780000	6.141501
0 days 00:00:07.790000	5.784787000000001
0 days 00:00:07.800000	5.2475830000000006
0 days 00:00:07.810000	4.678764
0 days 00:00:07.820000	4.113579
0 days 00:00:07.830000	3.440772
0 days 00:00:07.840000	2.5489900000000003
0 days 00:00:07.850000	1.4390290000000001
0 days 00:00:07.860000	0.351006
0 days 00:00:07.870000	-0.520271
0 days 00:00:07.880000	-1.22565
0 days 00:00:07.890000	-1.7929220000000001
0 days 00:00:07.900000	-2.099889
0 days 00:00:07.910000	-2.505827
0 days 00:00:07.920000	-1.9338110000000002
0 days 00:00:07.930000	-5.8711720000000005
0 days 00:00:07.940000	-3.9587510000000004
0 days 00:00:07.950000	-2.224432
0 days 00:00:07.960000	-2.511454
0 days 00:00:07.970000	-2.10625
0 days 00:00:07.980000	-1.800142
0 days 00:00:07.990000	-1.626319
0 days 00:00:08	-1.299223
0 days 00:00:08.010000	-0.7956989999999999
0 days 00:00:08.020000	-0.30091599999999996
0 days 00:00:08.030000	-0.222869
0 days 00:00:08.040000	-0.080736
0 days 00:00:08.050000	0.00286
0 days 00:00:08.060000	0.006634999999999999
0 days 00:00:08.070000	-0.022792
0 days 00:00:08.080000	-0.029836
0 days 00:00:08.090000	-0.054676
0 days 00:00:08.100000	-0.08158
0 days 00:00:08.110000	-0.079305
0 days 00:00:08.120000	-0.060486
0 days 00:00:08.130000	-0.034474
0 days 00:00:08.140000	-0.030874000000000002
0 days 00:00:08.150000	-0.046594
0 days 00:00:08.160000	-0.07603
0 days 00:00:08.170000	-0.09602999999999999
0 days 00:00:08.180000	-0.105432
0 days 00:00:08.190000	-0.101361
0 days 00:00:08.200000	-0.096361
0 days 00:00:08.210000	-0.084873
0 days 00:00:08.220000	-0.102593
0 days 00:00:08.230000	-0.15328599999999998
0 days 00:00:08.240000	-0.18598900000000002
0 days 00:00:08.250000	-0.149597
0 days 00:00:08.260000	-0.117551
0 days 00:00:08.270000	-0.105208
0 days 00:00:08.280000	-0.11068099999999999
0 days 00:00:08.290000	-0.126871
0 days 00:00:08.300000	-0.143474
0 days 00:00:08.310000	-0.175779
0 days 00:00:08.320000	-0.21421500000000002
0 days 00:00:08.330000	-0.259529
0 days 00:00:08.340000	-0.309639
0 days 00:00:08.350000	-0.37098200000000003
0 days 00:00:08.360000	-0.444644
0 days 00:00:08.370000	-0.529714
0 days 00:00:08.380000	-0.613736
0 days 00:00:08.390000	-0.7077399999999999
0 days 00:00:08.400000	-0.806665
0 days 00:00:08.410000	-0.9126879999999999
0 days 00:00:08.420000	-1.0436889999999999
0 days 00:00:08.430000	-1.197394
0 days 00:00:08.440000	-1.387523
0 days 00:00:08.450000	-1.603138
0 days 00:00:08.460000	-1.847459
0 days 00:00:08.470000	-2.118579
0 days 00:00:08.480000	-2.427865
0 days 00:00:08.490000	-2.748267
0 days 00:00:08.500000	-3.112495
0 days 00:00:08.510000	-3.579715
0 days 00:00:08.520000	-4.19254
0 days 00:00:08.530000	-4.9323120000000005
0 days 00:00:08.540000	-5.7926150000000005
0 days 00:00:08.550000	-6.704242999999999
0 days 00:00:08.560000	-7.429099000000001
0 days 00:00:08.570000	-8.187639
0 days 00:00:08.580000	-8.497831
0 days 00:00:08.590000	-8.714616
0 days 00:00:08.600000	-8.921004
0 days 00:00:08.610000	-8.924183
0 days 00:00:08.620000	-8.59298
0 days 00:00:08.630000	-7.851095
0 days 00:00:08.640000	-6.292279
0 days 00:00:08.650000	-4.6943839999999994
0 days 00:00:08.660000	-1.45312
0 days 00:00:08.670000	2.139463
0 days 00:00:08.680000	2.82131
0 days 00:00:08.690000	2.928258
0 days 00:00:08.700000	3.571681
0 days 00:00:08.710000	4.763948
0 days 00:00:08.720000	5.715523
0 days 00:00:08.730000	6.243012
0 days 00:00:08.740000	6.728744
0 days 00:00:08.750000	7.2171259999999995
0 days 00:00:08.760000	7.5294039999999995
0 days 00:00:08.770000	7.469522
0 days 00:00:08.780000	6.996217
0 days 00:00:08.790000	6.831784
0 days 00:00:08.800000	7.071067
0 days 00:00:08.810000	7.3732869999999995
0 days 00:00:08.820000	7.555053
0 days 00:00:08.830000	7.804245
0 days 00:00:08.840000	8.160358
0 days 00:00:08.850000	8.411688
0 days 00:00:08.860000	8.381749000000001
0 days 00:00:08.870000	8.136585
0 days 00:00:08.880000	7.743353
0 days 00:00:08.890000	7.09962
0 days 00:00:08.900000	6.109265
0 days 00:00:08.910000	4.8928720000000006
0 days 00:00:08.920000	3.4911830000000004
0 days 00:00:08.930000	2.052059
0 days 00:00:08.940000	0.728863
0 days 00:00:08.950000	-0.41068599999999994
0 days 00:00:08.960000	-1.336136
0 days 00:00:08.970000	-2.039603
0 days 00:00:08.980000	-1.423984
0 days 00:00:08.990000	-0.985785
0 days 00:00:09	-5.158668
0 days 00:00:09.010000	-4.718362
0 days 00:00:09.020000	-2.947633
0 days 00:00:09.030000	-2.95878
0 days 00:00:09.040000	-2.728493
0 days 00:00:09.050000	-2.155336
0 days 00:00:09.060000	-1.8250520000000001
0 days 00:00:09.070000	-1.4839790000000002
0 days 00:00:09.080000	-0.751429
0 days 00:00:09.090000	-0.20534299999999997
0 days 00:00:09.100000	-0.125472
0 days 00:00:09.110000	0.03307
0 days 00:00:09.120000	0.095506
0 days 00:00:09.130000	0.12369400000000001
0 days 00:00:09.140000	0.130132
0 days 00:00:09.150000	0.099928
0 days 00:00:09.160000	0.059145
0 days 00:00:09.170000	0.015295
0 days 00:00:09.180000	-0.014784
0 days 00:00:09.190000	-0.021856999999999998
0 days 00:00:09.200000	-0.019764
0 days 00:00:09.210000	-0.03575
0 days 00:00:09.220000	-0.050843
0 days 00:00:09.230000	-0.069022
0 days 00:00:09.240000	-0.070982
0 days 00:00:09.250000	-0.10293800000000002
0 days 00:00:09.260000	-0.11916199999999999
0 days 00:00:09.270000	-0.1452
0 days 00:00:09.280000	-0.177453
0 days 00:00:09.290000	-0.194627
0 days 00:00:09.300000	-0.208155
0 days 00:00:09.310000	-0.219063
0 days 00:00:09.320000	-0.22889600000000002
0 days 00:00:09.330000	-0.23194099999999998
0 days 00:00:09.340000	-0.23371999999999998
0 days 00:00:09.350000	-0.23810900000000002
0 days 00:00:09.360000	-0.24366999999999997
0 days 00:00:09.370000	-0.25122
0 days 00:00:09.380000	-0.258519
0 days 00:00:09.390000	-0.262944
0 days 00:00:09.400000	-0.275258
0 days 00:00:09.410000	-0.28838600000000003
0 days 00:00:09.420000	-0.29993000000000003
0 days 00:00:09.430000	-0.31971
0 days 00:00:09.440000	-0.354997
0 days 00:00:09.450000	-0.401099
0 days 00:00:09.460000	-0.43752399999999997
0 days 00:00:09.470000	-0.476162
0 days 00:00:09.480000	-0.532914
0 days 00:00:09.490000	-0.617854
0 days 00:00:09.500000	-0.728486
0 days 00:00:09.510000	-0.852166
0 days 00:00:09.520000	-0.9962270000000001
0 days 00:00:09.530000	-1.171891
0 days 00:00:09.540000	-1.396851
0 days 00:00:09.550000	-1.6465290000000001
0 days 00:00:09.560000	-1.9318060000000001
0 days 00:00:09.570000	-2.265819
0 days 00:00:09.580000	-2.657928
0 days 00:00:09.590000	-3.1158580000000002
0 days 00:00:09.600000	-3.630005
0 days 00:00:09.610000	-4.225079
0 days 00:00:09.620000	-4.877144
0 days 00:00:09.630000	-5.616588
0 days 00:00:09.640000	-6.351394
0 days 00:00:09.650000	-7.059916
0 days 00:00:09.660000	-7.841067999999999
0 days 00:00:09.670000	-8.200986
0 days 00:00:09.680000	-8.520427
0 days 00:00:09.690000	-8.379578
0 days 00:00:09.700000	-8.377288
0 days 00:00:09.710000	-8.43932
0 days 00:00:09.720000	-7.902049000000001
0 days 00:00:09.730000	-6.632173
0 days 00:00:09.740000	-4.860394
0 days 00:00:09.750000	-3.498419
0 days 00:00:09.760000	0.719434
0 days 00:00:09.770000	3.8567669999999996
0 days 00:00:09.780000	3.618268
0 days 00:00:09.790000	3.076104
0 days 00:00:09.800000	3.2865050000000005
0 days 00:00:09.810000	4.184209
0 days 00:00:09.820000	5.004942
0 days 00:00:09.830000	5.472784
0 days 00:00:09.840000	5.749821
0 days 00:00:09.850000	6.00946
0 days 00:00:09.860000	6.240126999999999
0 days 00:00:09.870000	6.322195
0 days 00:00:09.880000	6.104312
0 days 00:00:09.890000	5.742573
0 days 00:00:09.900000	5.622612
0 days 00:00:09.910000	5.806225
0 days 00:00:09.920000	6.030748
0 days 00:00:09.930000	6.184495
0 days 00:00:09.940000	6.284823
0 days 00:00:09.950000	6.383438
0 days 00:00:09.960000	6.474089
0 days 00:00:09.970000	6.526112
0 days 00:00:09.980000	6.561219
0 days 00:00:09.990000	6.5352760000000005
0 days 00:00:10	6.384467
0 days 00:00:10.010000	5.98645
0 days 00:00:10.020000	5.280227
0 days 00:00:10.030000	4.223503
0 days 00:00:10.040000	3.031804
0 days 00:00:10.050000	1.833433
0 days 00:00:10.060000	0.6044609999999999
0 days 00:00:10.070000	-0.534593
0 days 00:00:10.080000	-1.513341
0 days 00:00:10.090000	-3.5285889999999998
0 days 00:00:10.100000	-2.353282
0 days 00:00:10.110000	-2.321116
0 days 00:00:10.120000	-4.772105000000001
0 days 00:00:10.130000	-3.459773
0 days 00:00:10.140000	-2.737368
0 days 00:00:10.150000	-2.63964
0 days 00:00:10.160000	-1.918639
0 days 00:00:10.170000	-1.696693
0 days 00:00:10.180000	-1.422044
0 days 00:00:10.190000	-1.075587
0 days 00:00:10.200000	-0.573082
0 days 00:00:10.210000	-0.18389
0 days 00:00:10.220000	-0.17366600000000001
0 days 00:00:10.230000	-0.10412300000000001
0 days 00:00:10.240000	-0.104822
0 days 00:00:10.250000	-0.152195
0 days 00:00:10.260000	-0.188656
0 days 00:00:10.270000	-0.230052
0 days 00:00:10.280000	-0.30090900000000004
0 days 00:00:10.290000	-0.369836
0 days 00:00:10.300000	-0.381917
0 days 00:00:10.310000	-0.372262
0 days 00:00:10.320000	-0.34725700000000004
0 days 00:00:10.330000	-0.32105500000000003
0 days 00:00:10.340000	-0.30376
0 days 00:00:10.350000	-0.299417
0 days 00:00:10.360000	-0.28581599999999996
0 days 00:00:10.370000	-0.27746
0 days 00:00:10.380000	-0.259828
0 days 00:00:10.390000	-0.243758
0 days 00:00:10.400000	-0.22150100000000003
0 days 00:00:10.410000	-0.18933699999999998
0 days 00:00:10.420000	-0.12695499999999998
0 days 00:00:10.430000	-0.081481
0 days 00:00:10.440000	-0.057442999999999994
0 days 00:00:10.450000	-0.045668
0 days 00:00:10.460000	-0.045882
0 days 00:00:10.470000	-0.042087
0 days 00:00:10.480000	-0.038926
0 days 00:00:10.490000	-0.02593
0 days 00:00:10.500000	-0.002676
0 days 00:00:10.510000	0.005933
0 days 00:00:10.520000	0.003841
0 days 00:00:10.530000	-0.005501
0 days 00:00:10.540000	-0.038438
0 days 00:00:10.550000	-0.13776300000000002
0 days 00:00:10.560000	-0.22241799999999998
0 days 00:00:10.570000	-0.31246399999999996
0 days 00:00:10.580000	-0.406595
0 days 00:00:10.590000	-0.483728
0 days 00:00:10.600000	-0.621594
0 days 00:00:10.610000	-0.806425
0 days 00:00:10.620000	-1.00861
0 days 00:00:10.630000	-1.2233
0 days 00:00:10.640000	-1.448699
0 days 00:00:10.650000	-1.7065560000000002
0 days 00:00:10.660000	-1.954304
0 days 00:00:10.670000	-2.221875
0 days 00:00:10.680000	-2.51649
0 days 00:00:10.690000	-2.8473580000000003
0 days 00:00:10.700000	-3.21599
0 days 00:00:10.710000	-3.629382
0 days 00:00:10.720000	-4.104566999999999
0 days 00:00:10.730000	-4.70569
0 days 00:00:10.740000	-5.3748629999999995
0 days 00:00:10.750000	-5.9365239999999995
0 days 00:00:10.760000	-6.416149
0 days 00:00:10.770000	-6.698086999999999
0 days 00:00:10.780000	-6.90959
0 days 00:00:10.790000	-7.040603999999999
0 days 00:00:10.800000	-6.996019
0 days 00:00:10.810000	-6.887302
0 days 00:00:10.820000	-6.67362
0 days 00:00:10.830000	-6.346344
0 days 00:00:10.840000	-5.885599
0 days 00:00:10.850000	-5.140501
