# Supplementary material for: A topological data analysis-based method for gait signals with an application to the study of multiple sclerosis
Source: PLoS One. 2022 May 13;17(5):e0268475. doi: 10.1371/journal.pone.0268475 (PMC9106173; doi:10.1371/journal.pone.0268475)
Supplement: S1 Data — (ZIP) [file pone.0268475.s005.zip › PlosOneData/Pathological_subjects/MS_184]

	Gyr_Y
0 days 00:00:42.750000	1.8994779999999998
0 days 00:00:42.760000	1.159429
0 days 00:00:42.770000	0.013181
0 days 00:00:42.780000	-1.931361
0 days 00:00:42.790000	-2.6895
0 days 00:00:42.800000	-0.151121
0 days 00:00:42.810000	0.001898
0 days 00:00:42.820000	0.45980200000000004
0 days 00:00:42.830000	0.583433
0 days 00:00:42.840000	0.5008600000000001
0 days 00:00:42.850000	0.170951
0 days 00:00:42.860000	-0.028193
0 days 00:00:42.870000	-0.019313
0 days 00:00:42.880000	0.062556
0 days 00:00:42.890000	0.108747
0 days 00:00:42.900000	0.111478
0 days 00:00:42.910000	0.08537
0 days 00:00:42.920000	0.085239
0 days 00:00:42.930000	0.085569
0 days 00:00:42.940000	0.071809
0 days 00:00:42.950000	0.061176999999999995
0 days 00:00:42.960000	0.056928999999999993
0 days 00:00:42.970000	0.050922
0 days 00:00:42.980000	0.04784
0 days 00:00:42.990000	0.040645999999999995
0 days 00:00:43	0.050852999999999995
0 days 00:00:43.010000	0.051200999999999997
0 days 00:00:43.020000	0.056014999999999995
0 days 00:00:43.030000	0.052874000000000004
0 days 00:00:43.040000	0.054587000000000004
0 days 00:00:43.050000	0.048219
0 days 00:00:43.060000	0.048466
0 days 00:00:43.070000	0.036579
0 days 00:00:43.080000	0.026881
0 days 00:00:43.090000	0.019653
0 days 00:00:43.100000	0.011949
0 days 00:00:43.110000	0.009089
0 days 00:00:43.120000	0.005754
0 days 00:00:43.130000	0.002105
0 days 00:00:43.140000	0.0004
0 days 00:00:43.150000	0.0037979999999999997
0 days 00:00:43.160000	0.0023079999999999997
0 days 00:00:43.170000	0.00133
0 days 00:00:43.180000	-0.0008230000000000001
0 days 00:00:43.190000	-0.008190000000000001
0 days 00:00:43.200000	-0.014457
0 days 00:00:43.210000	-0.015635
0 days 00:00:43.220000	-0.020669
0 days 00:00:43.230000	-0.03315
0 days 00:00:43.240000	-0.05201
0 days 00:00:43.250000	-0.057708
0 days 00:00:43.260000	-0.045275
0 days 00:00:43.270000	-0.053982
0 days 00:00:43.280000	-0.07428
0 days 00:00:43.290000	-0.086313
0 days 00:00:43.300000	-0.093464
0 days 00:00:43.310000	-0.08991
0 days 00:00:43.320000	-0.097867
0 days 00:00:43.330000	-0.14471099999999998
0 days 00:00:43.340000	-0.200578
0 days 00:00:43.350000	-0.276291
0 days 00:00:43.360000	-0.388849
0 days 00:00:43.370000	-0.52494
0 days 00:00:43.380000	-0.678375
0 days 00:00:43.390000	-0.811279
0 days 00:00:43.400000	-0.969556
0 days 00:00:43.410000	-1.188032
0 days 00:00:43.420000	-1.437944
0 days 00:00:43.430000	-1.7075150000000001
0 days 00:00:43.440000	-1.9837490000000002
0 days 00:00:43.450000	-2.259879
0 days 00:00:43.460000	-2.5103619999999998
0 days 00:00:43.470000	-2.724831
0 days 00:00:43.480000	-2.931806
0 days 00:00:43.490000	-3.025304
0 days 00:00:43.500000	-2.994728
0 days 00:00:43.510000	-2.874108
0 days 00:00:43.520000	-2.633832
0 days 00:00:43.530000	-2.385665
0 days 00:00:43.540000	-2.199784
0 days 00:00:43.550000	-1.998264
0 days 00:00:43.560000	-1.7717
0 days 00:00:43.570000	-1.502782
0 days 00:00:43.580000	-1.02239
0 days 00:00:43.590000	-0.41552100000000003
0 days 00:00:43.600000	0.07545299999999999
0 days 00:00:43.610000	0.555672
0 days 00:00:43.620000	1.126162
0 days 00:00:43.630000	1.7467259999999998
0 days 00:00:43.640000	2.361765
0 days 00:00:43.650000	2.943483
0 days 00:00:43.660000	3.422132
0 days 00:00:43.670000	3.739692
0 days 00:00:43.680000	3.714611
0 days 00:00:43.690000	3.520393
0 days 00:00:43.700000	3.3963919999999996
0 days 00:00:43.710000	3.422197
0 days 00:00:43.720000	3.6145709999999998
0 days 00:00:43.730000	3.54017
0 days 00:00:43.740000	3.299547
0 days 00:00:43.750000	2.940025
0 days 00:00:43.760000	2.356204
0 days 00:00:43.770000	1.6861970000000002
0 days 00:00:43.780000	1.066017
0 days 00:00:43.790000	0.36236199999999996
0 days 00:00:43.800000	-0.40891700000000003
0 days 00:00:43.810000	-1.19561
0 days 00:00:43.820000	-1.888412
0 days 00:00:43.830000	-2.433337
0 days 00:00:43.840000	-0.407206
0 days 00:00:43.850000	0.973168
0 days 00:00:43.860000	0.564952
0 days 00:00:43.870000	0.467528
0 days 00:00:43.880000	0.084783
0 days 00:00:43.890000	-0.18609
0 days 00:00:43.900000	-0.16218
0 days 00:00:43.910000	-0.061002999999999995
0 days 00:00:43.920000	0.024353
0 days 00:00:43.930000	0.05280599999999999
0 days 00:00:43.940000	0.051601
0 days 00:00:43.950000	0.054199000000000004
0 days 00:00:43.960000	0.076002
0 days 00:00:43.970000	0.068522
0 days 00:00:43.980000	0.050732
0 days 00:00:43.990000	0.037433999999999995
0 days 00:00:44	0.032729
0 days 00:00:44.010000	0.030182999999999998
0 days 00:00:44.020000	0.027599000000000002
0 days 00:00:44.030000	0.024916
0 days 00:00:44.040000	0.028932999999999997
0 days 00:00:44.050000	0.030113
0 days 00:00:44.060000	0.033569999999999996
0 days 00:00:44.070000	0.037069
0 days 00:00:44.080000	0.03974
0 days 00:00:44.090000	0.040839
0 days 00:00:44.100000	0.034624
0 days 00:00:44.110000	0.024423
0 days 00:00:44.120000	0.006613
0 days 00:00:44.130000	0.003154
0 days 00:00:44.140000	-0.004144
0 days 00:00:44.150000	-0.004086
0 days 00:00:44.160000	-0.007867
0 days 00:00:44.170000	-0.0054340000000000005
0 days 00:00:44.180000	-0.0070030000000000005
0 days 00:00:44.190000	-0.0063939999999999995
0 days 00:00:44.200000	-0.007642
0 days 00:00:44.210000	-0.004298
0 days 00:00:44.220000	-0.0032719999999999997
0 days 00:00:44.230000	-0.001425
0 days 00:00:44.240000	-0.010653
0 days 00:00:44.250000	-0.021888
0 days 00:00:44.260000	-0.025947
0 days 00:00:44.270000	-0.039283
0 days 00:00:44.280000	-0.050707999999999996
0 days 00:00:44.290000	-0.052722000000000005
0 days 00:00:44.300000	-0.045424
0 days 00:00:44.310000	-0.045991000000000004
0 days 00:00:44.320000	-0.05257100000000001
0 days 00:00:44.330000	-0.050742
0 days 00:00:44.340000	-0.05316
0 days 00:00:44.350000	-0.057807000000000004
0 days 00:00:44.360000	-0.058878
0 days 00:00:44.370000	-0.085699
0 days 00:00:44.380000	-0.111284
0 days 00:00:44.390000	-0.161159
0 days 00:00:44.400000	-0.25066900000000003
0 days 00:00:44.410000	-0.403629
0 days 00:00:44.420000	-0.590093
0 days 00:00:44.430000	-0.789273
0 days 00:00:44.440000	-0.959565
0 days 00:00:44.450000	-1.1804459999999999
0 days 00:00:44.460000	-1.4473850000000001
0 days 00:00:44.470000	-1.7403529999999998
0 days 00:00:44.480000	-2.025046
0 days 00:00:44.490000	-2.3172599999999997
0 days 00:00:44.500000	-2.5867310000000003
0 days 00:00:44.510000	-2.829212
0 days 00:00:44.520000	-3.049673
0 days 00:00:44.530000	-3.162259
0 days 00:00:44.540000	-3.147626
0 days 00:00:44.550000	-3.0116959999999997
0 days 00:00:44.560000	-2.786023
0 days 00:00:44.570000	-2.464069
0 days 00:00:44.580000	-2.172516
0 days 00:00:44.590000	-1.909346
0 days 00:00:44.600000	-1.638868
0 days 00:00:44.610000	-1.3931799999999999
0 days 00:00:44.620000	-1.139916
0 days 00:00:44.630000	-0.8704120000000001
0 days 00:00:44.640000	-0.570529
0 days 00:00:44.650000	-0.138346
0 days 00:00:44.660000	0.354196
0 days 00:00:44.670000	0.836667
0 days 00:00:44.680000	1.319776
0 days 00:00:44.690000	1.803916
0 days 00:00:44.700000	2.315718
0 days 00:00:44.710000	2.464435
0 days 00:00:44.720000	2.19123
0 days 00:00:44.730000	2.091482
0 days 00:00:44.740000	2.2702009999999997
0 days 00:00:44.750000	2.548795
0 days 00:00:44.760000	2.902343
0 days 00:00:44.770000	3.053035
0 days 00:00:44.780000	2.96881
0 days 00:00:44.790000	2.984896
0 days 00:00:44.800000	3.014182
0 days 00:00:44.810000	3.014165
0 days 00:00:44.820000	2.882498
0 days 00:00:44.830000	2.68812
0 days 00:00:44.840000	2.490211
0 days 00:00:44.850000	2.268293
0 days 00:00:44.860000	2.014262
0 days 00:00:44.870000	1.758457
0 days 00:00:44.880000	1.4850450000000002
0 days 00:00:44.890000	0.992185
0 days 00:00:44.900000	-0.495957
0 days 00:00:44.910000	-0.909019
0 days 00:00:44.920000	-2.117611
0 days 00:00:44.930000	-2.061302
0 days 00:00:44.940000	1.055015
0 days 00:00:44.950000	-0.034767
0 days 00:00:44.960000	-0.295306
0 days 00:00:44.970000	-0.327529
0 days 00:00:44.980000	-0.153753
0 days 00:00:44.990000	-0.124323
0 days 00:00:45	-0.056840999999999996
0 days 00:00:45.010000	-0.026452999999999997
0 days 00:00:45.020000	0.02095
0 days 00:00:45.030000	0.048188999999999996
0 days 00:00:45.040000	0.0736
0 days 00:00:45.050000	0.093443
0 days 00:00:45.060000	0.08895700000000001
0 days 00:00:45.070000	0.070599
0 days 00:00:45.080000	0.055563
0 days 00:00:45.090000	0.051418
0 days 00:00:45.100000	0.048092
0 days 00:00:45.110000	0.048289
0 days 00:00:45.120000	0.055047000000000006
0 days 00:00:45.130000	0.062268
0 days 00:00:45.140000	0.061842999999999995
0 days 00:00:45.150000	0.055951
0 days 00:00:45.160000	0.053952
0 days 00:00:45.170000	0.043798000000000004
0 days 00:00:45.180000	0.036797
0 days 00:00:45.190000	0.02888
0 days 00:00:45.200000	0.023033
0 days 00:00:45.210000	0.020284
0 days 00:00:45.220000	0.010142
0 days 00:00:45.230000	0.007899
0 days 00:00:45.240000	-0.00149
0 days 00:00:45.250000	-1e-06
0 days 00:00:45.260000	0.003783
0 days 00:00:45.270000	0.006931999999999999
0 days 00:00:45.280000	0.006592
0 days 00:00:45.290000	0.010314
0 days 00:00:45.300000	0.004405
0 days 00:00:45.310000	0.010385
0 days 00:00:45.320000	0.00902
0 days 00:00:45.330000	0.015944
0 days 00:00:45.340000	0.015600999999999999
0 days 00:00:45.350000	0.013078999999999999
0 days 00:00:45.360000	0.008402
0 days 00:00:45.370000	0.008131000000000001
0 days 00:00:45.380000	0.003643
0 days 00:00:45.390000	-0.000213
0 days 00:00:45.400000	0.000893
0 days 00:00:45.410000	-0.006712999999999999
0 days 00:00:45.420000	-0.004217
0 days 00:00:45.430000	0.000726
0 days 00:00:45.440000	0.001934
0 days 00:00:45.450000	-0.003386
0 days 00:00:45.460000	-0.002837
0 days 00:00:45.470000	-0.012564
0 days 00:00:45.480000	-0.025619
0 days 00:00:45.490000	-0.052475
0 days 00:00:45.500000	-0.079113
0 days 00:00:45.510000	-0.106404
0 days 00:00:45.520000	-0.138207
0 days 00:00:45.530000	-0.17596199999999998
0 days 00:00:45.540000	-0.223404
0 days 00:00:45.550000	-0.261468
0 days 00:00:45.560000	-0.306701
0 days 00:00:45.570000	-0.380362
0 days 00:00:45.580000	-0.49999799999999994
0 days 00:00:45.590000	-0.6603220000000001
0 days 00:00:45.600000	-0.828016
0 days 00:00:45.610000	-0.975975
0 days 00:00:45.620000	-1.1502290000000002
0 days 00:00:45.630000	-1.340179
0 days 00:00:45.640000	-1.5331620000000001
0 days 00:00:45.650000	-1.747507
0 days 00:00:45.660000	-1.9762509999999998
0 days 00:00:45.670000	-2.178657
0 days 00:00:45.680000	-2.361107
0 days 00:00:45.690000	-2.525857
0 days 00:00:45.700000	-2.6482650000000003
0 days 00:00:45.710000	-2.6773130000000003
0 days 00:00:45.720000	-2.6015610000000002
0 days 00:00:45.730000	-2.437964
0 days 00:00:45.740000	-2.259821
0 days 00:00:45.750000	-2.039818
0 days 00:00:45.760000	-1.7890700000000002
0 days 00:00:45.770000	-1.525709
0 days 00:00:45.780000	-1.334236
0 days 00:00:45.790000	-1.175196
0 days 00:00:45.800000	-1.010984
0 days 00:00:45.810000	-0.847406
0 days 00:00:45.820000	-0.684068
0 days 00:00:45.830000	-0.528109
0 days 00:00:45.840000	-0.30747399999999997
0 days 00:00:45.850000	0.010135
0 days 00:00:45.860000	0.356745
0 days 00:00:45.870000	0.713769
0 days 00:00:45.880000	1.113508
0 days 00:00:45.890000	1.4964709999999999
0 days 00:00:45.900000	1.779482
0 days 00:00:45.910000	2.077451
0 days 00:00:45.920000	2.305834
0 days 00:00:45.930000	2.384234
0 days 00:00:45.940000	2.371685
0 days 00:00:45.950000	2.413569
0 days 00:00:45.960000	2.498912
0 days 00:00:45.970000	2.5432509999999997
0 days 00:00:45.980000	2.502725
0 days 00:00:45.990000	2.3741830000000004
0 days 00:00:46	2.267347
0 days 00:00:46.010000	2.239385
0 days 00:00:46.020000	2.269777
0 days 00:00:46.030000	2.311909
0 days 00:00:46.040000	2.281209
0 days 00:00:46.050000	2.021568
0 days 00:00:46.060000	1.63256
0 days 00:00:46.070000	1.226426
0 days 00:00:46.080000	0.8363889999999999
0 days 00:00:46.090000	0.41384399999999993
0 days 00:00:46.100000	-0.091942
0 days 00:00:46.110000	-0.7286699999999999
0 days 00:00:46.120000	-1.518307
0 days 00:00:46.130000	-1.9309310000000002
0 days 00:00:46.140000	-0.49593400000000004
0 days 00:00:46.150000	0.544567
0 days 00:00:46.160000	0.46493100000000004
0 days 00:00:46.170000	0.7610239999999999
0 days 00:00:46.180000	0.49634399999999995
0 days 00:00:46.190000	0.38809099999999996
0 days 00:00:46.200000	0.13480699999999998
0 days 00:00:46.210000	-0.026117
0 days 00:00:46.220000	-0.05427100000000001
0 days 00:00:46.230000	-0.025085
0 days 00:00:46.240000	0.018697
0 days 00:00:46.250000	0.067039
0 days 00:00:46.260000	0.090627
0 days 00:00:46.270000	0.093748
0 days 00:00:46.280000	0.104432
0 days 00:00:46.290000	0.099958
0 days 00:00:46.300000	0.095802
0 days 00:00:46.310000	0.082506
0 days 00:00:46.320000	0.06941699999999999
0 days 00:00:46.330000	0.065893
0 days 00:00:46.340000	0.060935
0 days 00:00:46.350000	0.055783000000000006
0 days 00:00:46.360000	0.059826
0 days 00:00:46.370000	0.057384000000000004
0 days 00:00:46.380000	0.05515900000000001
0 days 00:00:46.390000	0.047725
0 days 00:00:46.400000	0.040194
0 days 00:00:46.410000	0.034366
0 days 00:00:46.420000	0.024748
0 days 00:00:46.430000	0.02835
0 days 00:00:46.440000	0.01709
0 days 00:00:46.450000	0.012878
0 days 00:00:46.460000	0.00532
0 days 00:00:46.470000	-0.0042369999999999994
0 days 00:00:46.480000	-0.008067
0 days 00:00:46.490000	-0.006973
0 days 00:00:46.500000	-0.006973999999999999
0 days 00:00:46.510000	-0.008454000000000001
0 days 00:00:46.520000	-0.007677
0 days 00:00:46.530000	-0.011819
0 days 00:00:46.540000	-0.012322
0 days 00:00:46.550000	-0.010511
0 days 00:00:46.560000	-0.011734
0 days 00:00:46.570000	-0.018338999999999998
0 days 00:00:46.580000	-0.020600999999999998
0 days 00:00:46.590000	-0.027877999999999997
0 days 00:00:46.600000	-0.035713999999999996
0 days 00:00:46.610000	-0.046191
0 days 00:00:46.620000	-0.056604999999999996
0 days 00:00:46.630000	-0.073476
0 days 00:00:46.640000	-0.077137
0 days 00:00:46.650000	-0.077863
0 days 00:00:46.660000	-0.09578500000000001
0 days 00:00:46.670000	-0.11823499999999999
0 days 00:00:46.680000	-0.133672
0 days 00:00:46.690000	-0.116597
0 days 00:00:46.700000	-0.126152
0 days 00:00:46.710000	-0.179526
0 days 00:00:46.720000	-0.285527
0 days 00:00:46.730000	-0.42752299999999993
0 days 00:00:46.740000	-0.598542
0 days 00:00:46.750000	-0.760618
0 days 00:00:46.760000	-0.9345540000000001
0 days 00:00:46.770000	-1.1575389999999999
0 days 00:00:46.780000	-1.4038469999999998
0 days 00:00:46.790000	-1.650693
0 days 00:00:46.800000	-1.907835
0 days 00:00:46.810000	-2.183415
0 days 00:00:46.820000	-2.446293
0 days 00:00:46.830000	-2.702646
0 days 00:00:46.840000	-2.922955
0 days 00:00:46.850000	-3.107631
0 days 00:00:46.860000	-3.147972
0 days 00:00:46.870000	-3.0702220000000002
0 days 00:00:46.880000	-2.8940080000000004
0 days 00:00:46.890000	-2.6218150000000002
0 days 00:00:46.900000	-2.40195
0 days 00:00:46.910000	-2.168694
0 days 00:00:46.920000	-1.9325599999999998
0 days 00:00:46.930000	-1.69275
0 days 00:00:46.940000	-1.3893739999999999
0 days 00:00:46.950000	-0.899059
0 days 00:00:46.960000	-0.320347
0 days 00:00:46.970000	0.180728
0 days 00:00:46.980000	0.670409
0 days 00:00:46.990000	1.2436129999999999
0 days 00:00:47	1.839161
0 days 00:00:47.010000	2.372849
0 days 00:00:47.020000	2.849241
0 days 00:00:47.030000	3.243074
0 days 00:00:47.040000	3.325475
0 days 00:00:47.050000	3.161987
0 days 00:00:47.060000	3.294968
0 days 00:00:47.070000	3.3593879999999996
0 days 00:00:47.080000	3.154201
0 days 00:00:47.090000	2.892417
0 days 00:00:47.100000	2.602744
0 days 00:00:47.110000	2.381888
0 days 00:00:47.120000	2.257359
0 days 00:00:47.130000	2.166496
0 days 00:00:47.140000	1.9988580000000002
0 days 00:00:47.150000	1.637063
0 days 00:00:47.160000	1.140633
0 days 00:00:47.170000	0.638774
0 days 00:00:47.180000	-0.060315999999999995
0 days 00:00:47.190000	-1.0028700000000002
0 days 00:00:47.200000	-1.324904
0 days 00:00:47.210000	-0.092289
0 days 00:00:47.220000	0.56401
0 days 00:00:47.230000	0.6221399999999999
0 days 00:00:47.240000	0.574276
0 days 00:00:47.250000	0.42257100000000003
0 days 00:00:47.260000	0.166655
0 days 00:00:47.270000	0.039916
0 days 00:00:47.280000	0.030007
0 days 00:00:47.290000	0.036675
0 days 00:00:47.300000	0.039785
0 days 00:00:47.310000	0.053094
0 days 00:00:47.320000	0.06752000000000001
0 days 00:00:47.330000	0.081545
0 days 00:00:47.340000	0.086715
0 days 00:00:47.350000	0.090036
0 days 00:00:47.360000	0.090152
0 days 00:00:47.370000	0.08036
0 days 00:00:47.380000	0.068182
0 days 00:00:47.390000	0.048024000000000004
0 days 00:00:47.400000	0.034051
0 days 00:00:47.410000	0.026504000000000003
0 days 00:00:47.420000	0.030254000000000003
0 days 00:00:47.430000	0.034655
0 days 00:00:47.440000	0.03855
0 days 00:00:47.450000	0.039800999999999996
0 days 00:00:47.460000	0.041813
0 days 00:00:47.470000	0.02883
0 days 00:00:47.480000	0.014843
0 days 00:00:47.490000	0.0011359999999999999
0 days 00:00:47.500000	-0.007937
0 days 00:00:47.510000	-0.014797999999999999
0 days 00:00:47.520000	-0.016452
0 days 00:00:47.530000	-0.014749000000000002
0 days 00:00:47.540000	-0.0122
0 days 00:00:47.550000	-0.010345
0 days 00:00:47.560000	-0.010909
0 days 00:00:47.570000	-0.009474
0 days 00:00:47.580000	-0.022965
0 days 00:00:47.590000	-0.036101999999999995
0 days 00:00:47.600000	-0.045252999999999995
0 days 00:00:47.610000	-0.051266
0 days 00:00:47.620000	-0.056778999999999996
0 days 00:00:47.630000	-0.055651
0 days 00:00:47.640000	-0.067386
0 days 00:00:47.650000	-0.073482
0 days 00:00:47.660000	-0.073412
0 days 00:00:47.670000	-0.08556
0 days 00:00:47.680000	-0.103307
0 days 00:00:47.690000	-0.12055199999999999
0 days 00:00:47.700000	-0.11979200000000001
0 days 00:00:47.710000	-0.11853599999999999
0 days 00:00:47.720000	-0.135006
0 days 00:00:47.730000	-0.167192
0 days 00:00:47.740000	-0.210139
0 days 00:00:47.750000	-0.257707
0 days 00:00:47.760000	-0.332999
0 days 00:00:47.770000	-0.436462
0 days 00:00:47.780000	-0.554167
0 days 00:00:47.790000	-0.694838
0 days 00:00:47.800000	-0.8807440000000001
0 days 00:00:47.810000	-1.1118190000000001
0 days 00:00:47.820000	-1.36667
0 days 00:00:47.830000	-1.6567889999999998
0 days 00:00:47.840000	-1.9681650000000002
0 days 00:00:47.850000	-2.3230720000000002
0 days 00:00:47.860000	-2.693393
0 days 00:00:47.870000	-3.056657
0 days 00:00:47.880000	-3.42225
0 days 00:00:47.890000	-3.745225
0 days 00:00:47.900000	-3.9299980000000003
0 days 00:00:47.910000	-3.940516
0 days 00:00:47.920000	-3.7298150000000003
0 days 00:00:47.930000	-3.352482
0 days 00:00:47.940000	-3.039046
0 days 00:00:47.950000	-2.702408
0 days 00:00:47.960000	-2.437976
0 days 00:00:47.970000	-2.112416
0 days 00:00:47.980000	-1.620536
0 days 00:00:47.990000	-0.840377
0 days 00:00:48	-0.12298900000000001
0 days 00:00:48.010000	0.429424
0 days 00:00:48.020000	0.9423870000000001
0 days 00:00:48.030000	1.6536520000000001
0 days 00:00:48.040000	2.32674
0 days 00:00:48.050000	2.881174
0 days 00:00:48.060000	3.38513
0 days 00:00:48.070000	3.727104
0 days 00:00:48.080000	3.7647660000000003
0 days 00:00:48.090000	3.543475
0 days 00:00:48.100000	3.4136339999999996
0 days 00:00:48.110000	3.225099
0 days 00:00:48.120000	2.6408259999999997
0 days 00:00:48.130000	2.04513
0 days 00:00:48.140000	1.4761229999999999
0 days 00:00:48.150000	1.1614879999999999
0 days 00:00:48.160000	0.961759
0 days 00:00:48.170000	0.843799
0 days 00:00:48.180000	0.820092
0 days 00:00:48.190000	0.8208049999999999
0 days 00:00:48.200000	0.8455450000000001
0 days 00:00:48.210000	0.8931040000000001
0 days 00:00:48.220000	0.8569620000000001
0 days 00:00:48.230000	0.719378
0 days 00:00:48.240000	0.512536
0 days 00:00:48.250000	0.287941
0 days 00:00:48.260000	0.413063
0 days 00:00:48.270000	1.06237
0 days 00:00:48.280000	1.606383
0 days 00:00:48.290000	1.9998220000000002
0 days 00:00:48.300000	2.163002
0 days 00:00:48.310000	1.864468
0 days 00:00:48.320000	1.151598
0 days 00:00:48.330000	0.333572
0 days 00:00:48.340000	-0.086004
0 days 00:00:48.350000	-0.107981
0 days 00:00:48.360000	-0.028183
0 days 00:00:48.370000	0.038513
0 days 00:00:48.380000	0.079194
0 days 00:00:48.390000	0.129019
0 days 00:00:48.400000	0.15985
0 days 00:00:48.410000	0.15825999999999998
0 days 00:00:48.420000	0.129727
0 days 00:00:48.430000	0.087629
0 days 00:00:48.440000	0.054592999999999996
0 days 00:00:48.450000	0.043506
0 days 00:00:48.460000	0.053464
0 days 00:00:48.470000	0.048135000000000004
0 days 00:00:48.480000	0.032999
0 days 00:00:48.490000	0.013188
0 days 00:00:48.500000	-0.001547
0 days 00:00:48.510000	-0.020659999999999998
0 days 00:00:48.520000	-0.03343
0 days 00:00:48.530000	-0.042385
0 days 00:00:48.540000	-0.041429
0 days 00:00:48.550000	-0.027167
0 days 00:00:48.560000	-0.000907
0 days 00:00:48.570000	0.038576
0 days 00:00:48.580000	0.089179
0 days 00:00:48.590000	0.11741300000000002
0 days 00:00:48.600000	0.138219
0 days 00:00:48.610000	0.130877
0 days 00:00:48.620000	0.091712
0 days 00:00:48.630000	0.064182
0 days 00:00:48.640000	0.005079
0 days 00:00:48.650000	-0.058835000000000005
0 days 00:00:48.660000	-0.089113
0 days 00:00:48.670000	-0.13563599999999998
0 days 00:00:48.680000	-0.219939
0 days 00:00:48.690000	-0.330583
0 days 00:00:48.700000	-0.446539
0 days 00:00:48.710000	-0.58803
0 days 00:00:48.720000	-0.80809
0 days 00:00:48.730000	-0.976922
0 days 00:00:48.740000	-1.124488
0 days 00:00:48.750000	-1.282571
0 days 00:00:48.760000	-1.406879
0 days 00:00:48.770000	-1.477011
0 days 00:00:48.780000	-1.5407440000000001
0 days 00:00:48.790000	-1.618668
0 days 00:00:48.800000	-1.709947
0 days 00:00:48.810000	-1.813279
0 days 00:00:48.820000	-1.9527430000000001
0 days 00:00:48.830000	-2.103129
0 days 00:00:48.840000	-2.24851
0 days 00:00:48.850000	-2.3847970000000003
0 days 00:00:48.860000	-2.4899970000000002
0 days 00:00:48.870000	-2.6097490000000003
0 days 00:00:48.880000	-2.652142
0 days 00:00:48.890000	-2.748827
0 days 00:00:48.900000	-2.890796
0 days 00:00:48.910000	-2.975432
0 days 00:00:48.920000	-3.080489
0 days 00:00:48.930000	-3.0834330000000003
0 days 00:00:48.940000	-2.948131
0 days 00:00:48.950000	-2.471652
0 days 00:00:48.960000	-1.579842
0 days 00:00:48.970000	-0.736464
0 days 00:00:48.980000	0.08073999999999999
0 days 00:00:48.990000	0.947783
0 days 00:00:49	1.663764
0 days 00:00:49.010000	2.328259
0 days 00:00:49.020000	3.0140439999999997
0 days 00:00:49.030000	3.612268
0 days 00:00:49.040000	3.943519
0 days 00:00:49.050000	4.292262
0 days 00:00:49.060000	4.542255
0 days 00:00:49.070000	4.633307
0 days 00:00:49.080000	4.471272
0 days 00:00:49.090000	4.261826
0 days 00:00:49.100000	4.061764
0 days 00:00:49.110000	3.912608
0 days 00:00:49.120000	3.7189330000000003
0 days 00:00:49.130000	3.3368879999999996
0 days 00:00:49.140000	2.682815
0 days 00:00:49.150000	1.930684
0 days 00:00:49.160000	0.819946
0 days 00:00:49.170000	-1.503852
0 days 00:00:49.180000	-2.000469
0 days 00:00:49.190000	0.96011
0 days 00:00:49.200000	0.564242
0 days 00:00:49.210000	0.34066799999999997
0 days 00:00:49.220000	0.3147
0 days 00:00:49.230000	0.056419000000000004
0 days 00:00:49.240000	-0.093945
0 days 00:00:49.250000	-0.047962
0 days 00:00:49.260000	0.033708
0 days 00:00:49.270000	0.091249
0 days 00:00:49.280000	0.113506
0 days 00:00:49.290000	0.120341
0 days 00:00:49.300000	0.130847
0 days 00:00:49.310000	0.094386
0 days 00:00:49.320000	0.043831999999999996
0 days 00:00:49.330000	0.0102
0 days 00:00:49.340000	-0.008462
0 days 00:00:49.350000	-0.014249000000000001
0 days 00:00:49.360000	-0.005009
0 days 00:00:49.370000	0.011427
0 days 00:00:49.380000	0.023285
0 days 00:00:49.390000	0.025970999999999998
0 days 00:00:49.400000	0.020381
0 days 00:00:49.410000	0.00043099999999999996
0 days 00:00:49.420000	-0.005745
0 days 00:00:49.430000	-0.005534000000000001
0 days 00:00:49.440000	-0.0025109999999999998
0 days 00:00:49.450000	-0.0026899999999999997
0 days 00:00:49.460000	0.001396
0 days 00:00:49.470000	0.009009
0 days 00:00:49.480000	0.013909999999999999
0 days 00:00:49.490000	0.021948
0 days 00:00:49.500000	0.012653
0 days 00:00:49.510000	-0.007828
0 days 00:00:49.520000	-0.037592
0 days 00:00:49.530000	-0.051924
0 days 00:00:49.540000	-0.056909
0 days 00:00:49.550000	-0.046901
0 days 00:00:49.560000	-0.04792
0 days 00:00:49.570000	-0.07758999999999999
0 days 00:00:49.580000	-0.105931
0 days 00:00:49.590000	-0.12078599999999999
0 days 00:00:49.600000	-0.128038
0 days 00:00:49.610000	-0.12956600000000001
0 days 00:00:49.620000	-0.13455599999999998
0 days 00:00:49.630000	-0.16761800000000002
0 days 00:00:49.640000	-0.261515
0 days 00:00:49.650000	-0.387753
0 days 00:00:49.660000	-0.518766
0 days 00:00:49.670000	-0.652381
0 days 00:00:49.680000	-0.771829
0 days 00:00:49.690000	-0.929104
0 days 00:00:49.700000	-1.1380299999999999
0 days 00:00:49.710000	-1.356559
0 days 00:00:49.720000	-1.5785069999999999
0 days 00:00:49.730000	-1.786519
0 days 00:00:49.740000	-2.0014060000000002
0 days 00:00:49.750000	-2.199172
0 days 00:00:49.760000	-2.394124
0 days 00:00:49.770000	-2.58161
0 days 00:00:49.780000	-2.710973
0 days 00:00:49.790000	-2.740916
0 days 00:00:49.800000	-2.6498909999999998
0 days 00:00:49.810000	-2.493871
0 days 00:00:49.820000	-2.248472
0 days 00:00:49.830000	-1.9302869999999999
0 days 00:00:49.840000	-1.6181450000000002
0 days 00:00:49.850000	-1.336459
0 days 00:00:49.860000	-1.107235
0 days 00:00:49.870000	-0.894457
0 days 00:00:49.880000	-0.691815
0 days 00:00:49.890000	-0.522188
0 days 00:00:49.900000	-0.368477
0 days 00:00:49.910000	-0.22139299999999998
0 days 00:00:49.920000	-0.077596
0 days 00:00:49.930000	0.06018
0 days 00:00:49.940000	0.175419
0 days 00:00:49.950000	0.264785
0 days 00:00:49.960000	0.340028
0 days 00:00:49.970000	0.402424
0 days 00:00:49.980000	0.444416
0 days 00:00:49.990000	0.374713
0 days 00:00:50	0.348129
0 days 00:00:50.010000	0.346487
0 days 00:00:50.020000	0.33027199999999995
0 days 00:00:50.030000	0.34325300000000003
0 days 00:00:50.040000	0.358464
0 days 00:00:50.050000	0.40969700000000003
0 days 00:00:50.060000	0.48926000000000003
0 days 00:00:50.070000	0.574866
0 days 00:00:50.080000	0.691936
0 days 00:00:50.090000	0.847116
0 days 00:00:50.100000	1.007148
0 days 00:00:50.110000	1.158176
0 days 00:00:50.120000	1.329674
0 days 00:00:50.130000	1.465867
0 days 00:00:50.140000	1.5477670000000001
0 days 00:00:50.150000	1.57859
0 days 00:00:50.160000	1.566411
0 days 00:00:50.170000	1.516607
0 days 00:00:50.180000	1.406781
0 days 00:00:50.190000	1.271672
0 days 00:00:50.200000	1.085961
0 days 00:00:50.210000	0.818749
0 days 00:00:50.220000	0.527379
0 days 00:00:50.230000	0.824517
0 days 00:00:50.240000	1.034901
0 days 00:00:50.250000	1.273863
0 days 00:00:50.260000	1.410167
0 days 00:00:50.270000	1.484665
0 days 00:00:50.280000	1.45183
0 days 00:00:50.290000	1.3664180000000001
0 days 00:00:50.300000	1.201859
0 days 00:00:50.310000	1.018464
0 days 00:00:50.320000	0.825105
0 days 00:00:50.330000	0.6179279999999999
0 days 00:00:50.340000	0.415774
0 days 00:00:50.350000	0.231431
0 days 00:00:50.360000	0.059994000000000006
0 days 00:00:50.370000	-0.071855
0 days 00:00:50.380000	-0.154418
0 days 00:00:50.390000	-0.176281
0 days 00:00:50.400000	-0.149204
0 days 00:00:50.410000	-0.07914
0 days 00:00:50.420000	-0.021335
0 days 00:00:50.430000	0.025810000000000003
0 days 00:00:50.440000	0.047332
0 days 00:00:50.450000	0.068846
0 days 00:00:50.460000	0.092989
0 days 00:00:50.470000	0.123177
0 days 00:00:50.480000	0.151134
0 days 00:00:50.490000	0.168123
0 days 00:00:50.500000	0.176387
0 days 00:00:50.510000	0.161209
0 days 00:00:50.520000	0.135676
0 days 00:00:50.530000	0.097261
0 days 00:00:50.540000	0.061588
0 days 00:00:50.550000	0.027489
0 days 00:00:50.560000	0.0067870000000000005
0 days 00:00:50.570000	-0.001983
0 days 00:00:50.580000	0.004771
0 days 00:00:50.590000	0.001099
0 days 00:00:50.600000	-0.002236
0 days 00:00:50.610000	-0.019413999999999997
0 days 00:00:50.620000	-0.037844
0 days 00:00:50.630000	-0.052266999999999994
0 days 00:00:50.640000	-0.07043200000000001
0 days 00:00:50.650000	-0.07965599999999999
0 days 00:00:50.660000	-0.080506
0 days 00:00:50.670000	-0.081384
0 days 00:00:50.680000	-0.076029
0 days 00:00:50.690000	-0.07118
0 days 00:00:50.700000	-0.062453999999999996
0 days 00:00:50.710000	-0.04844
0 days 00:00:50.720000	-0.030895
0 days 00:00:50.730000	-0.008061
0 days 00:00:50.740000	0.014437
0 days 00:00:50.750000	0.047847
0 days 00:00:50.760000	0.076323
0 days 00:00:50.770000	0.102186
0 days 00:00:50.780000	0.118245
0 days 00:00:50.790000	0.127531
0 days 00:00:50.800000	0.13053900000000002
0 days 00:00:50.810000	0.124101
0 days 00:00:50.820000	0.117671
0 days 00:00:50.830000	0.10258800000000001
0 days 00:00:50.840000	0.082165
0 days 00:00:50.850000	0.06202100000000001
0 days 00:00:50.860000	0.041122000000000006
0 days 00:00:50.870000	0.021834
0 days 00:00:50.880000	0.012478
0 days 00:00:50.890000	0.001212
0 days 00:00:50.900000	0.00248
0 days 00:00:50.910000	0.00796
0 days 00:00:50.920000	0.017396000000000002
0 days 00:00:50.930000	0.026258999999999998
0 days 00:00:50.940000	0.037235000000000004
0 days 00:00:50.950000	0.046449000000000004
0 days 00:00:50.960000	0.056509000000000004
0 days 00:00:50.970000	0.06389500000000001
0 days 00:00:50.980000	0.068881
0 days 00:00:50.990000	0.078595
0 days 00:00:51	0.08689
0 days 00:00:51.010000	0.09623
0 days 00:00:51.020000	0.10578599999999999
0 days 00:00:51.030000	0.11920599999999999
0 days 00:00:51.040000	0.13353399999999999
0 days 00:00:51.050000	0.152351
0 days 00:00:51.060000	0.181699
0 days 00:00:51.070000	0.192623
0 days 00:00:51.080000	0.201704
0 days 00:00:51.090000	0.192597
0 days 00:00:51.100000	0.168131
0 days 00:00:51.110000	0.129558
0 days 00:00:51.120000	0.091708
0 days 00:00:51.130000	0.065024
0 days 00:00:51.140000	0.040945
0 days 00:00:51.150000	0.02522
0 days 00:00:51.160000	0.015666
0 days 00:00:51.170000	0.015806999999999998
0 days 00:00:51.180000	0.01061
0 days 00:00:51.190000	0.006328
0 days 00:00:51.200000	0.001553
0 days 00:00:51.210000	-0.001748
0 days 00:00:51.220000	-0.002029
0 days 00:00:51.230000	0.001058
0 days 00:00:51.240000	0.008214
0 days 00:00:51.250000	0.011588
0 days 00:00:51.260000	0.019377000000000002
0 days 00:00:51.270000	0.027587
0 days 00:00:51.280000	0.030251
0 days 00:00:51.290000	0.033542
0 days 00:00:51.300000	0.037963
0 days 00:00:51.310000	0.041471
0 days 00:00:51.320000	0.045672000000000004
0 days 00:00:51.330000	0.044204
0 days 00:00:51.340000	0.044478
0 days 00:00:51.350000	0.040126
0 days 00:00:51.360000	0.036264
0 days 00:00:51.370000	0.03184
0 days 00:00:51.380000	0.026302999999999997
0 days 00:00:51.390000	0.020269
0 days 00:00:51.400000	0.01227
0 days 00:00:51.410000	0.011008
0 days 00:00:51.420000	0.004636
0 days 00:00:51.430000	0.000974
0 days 00:00:51.440000	-0.00456
0 days 00:00:51.450000	-0.0037240000000000003
0 days 00:00:51.460000	-0.013256
0 days 00:00:51.470000	-0.0051270000000000005
0 days 00:00:51.480000	-0.007379000000000001
0 days 00:00:51.490000	-0.00639
0 days 00:00:51.500000	-0.00414
0 days 00:00:51.510000	-0.00288
0 days 00:00:51.520000	-0.0010550000000000002
0 days 00:00:51.530000	0.00063
0 days 00:00:51.540000	0.002456
0 days 00:00:51.550000	0.0011949999999999999
0 days 00:00:51.560000	0.007479
0 days 00:00:51.570000	0.00321
0 days 00:00:51.580000	0.007476999999999999
0 days 00:00:51.590000	0.010989
0 days 00:00:51.600000	0.012736
0 days 00:00:51.610000	0.015068000000000002
0 days 00:00:51.620000	0.015599000000000002
0 days 00:00:51.630000	0.014659
0 days 00:00:51.640000	0.014922999999999999
0 days 00:00:51.650000	0.01149
0 days 00:00:51.660000	0.007488
0 days 00:00:51.670000	0.005883
0 days 00:00:51.680000	0.004542
0 days 00:00:51.690000	0.003283
0 days 00:00:51.700000	-0.0018960000000000001
0 days 00:00:51.710000	0.001026
0 days 00:00:51.720000	-0.0006389999999999999
0 days 00:00:51.730000	2.8000000000000003e-05
0 days 00:00:51.740000	0.001024
0 days 00:00:51.750000	0.005712
0 days 00:00:51.760000	0.010056
0 days 00:00:51.770000	0.014057
0 days 00:00:51.780000	0.019233
0 days 00:00:51.790000	0.029179000000000004
0 days 00:00:51.800000	0.026662
0 days 00:00:51.810000	0.033948
0 days 00:00:51.820000	0.036202
0 days 00:00:51.830000	0.034113
0 days 00:00:51.840000	0.036198
0 days 00:00:51.850000	0.036768
0 days 00:00:51.860000	0.037452
0 days 00:00:51.870000	0.040108
0 days 00:00:51.880000	0.044706
0 days 00:00:51.890000	0.042703
0 days 00:00:51.900000	0.045273
0 days 00:00:51.910000	0.0431
0 days 00:00:51.920000	0.039156
0 days 00:00:51.930000	0.036069
0 days 00:00:51.940000	0.027472000000000003
0 days 00:00:51.950000	0.025356999999999998
0 days 00:00:51.960000	0.023784
0 days 00:00:51.970000	0.02053
0 days 00:00:51.980000	0.0191
0 days 00:00:51.990000	0.019583
0 days 00:00:52	0.022095
0 days 00:00:52.010000	0.020838
0 days 00:00:52.020000	0.024606
0 days 00:00:52.030000	0.01901
0 days 00:00:52.040000	0.025
0 days 00:00:52.050000	0.024261
0 days 00:00:52.060000	0.030769
0 days 00:00:52.070000	0.03385
0 days 00:00:52.080000	0.035841000000000005
0 days 00:00:52.090000	0.043779000000000005
0 days 00:00:52.100000	0.049763999999999996
0 days 00:00:52.110000	0.050762
0 days 00:00:52.120000	0.051014
0 days 00:00:52.130000	0.058044000000000005
0 days 00:00:52.140000	0.054616
0 days 00:00:52.150000	0.052746
0 days 00:00:52.160000	0.05664500000000001
0 days 00:00:52.170000	0.058986000000000004
0 days 00:00:52.180000	0.057636
0 days 00:00:52.190000	0.061578999999999995
0 days 00:00:52.200000	0.069547
0 days 00:00:52.210000	0.073361
0 days 00:00:52.220000	0.07686699999999999
0 days 00:00:52.230000	0.08166799999999999
0 days 00:00:52.240000	0.090889
0 days 00:00:52.250000	0.10040299999999999
0 days 00:00:52.260000	0.099343
0 days 00:00:52.270000	0.104046
0 days 00:00:52.280000	0.091548
0 days 00:00:52.290000	0.07445700000000001
0 days 00:00:52.300000	0.067898
0 days 00:00:52.310000	0.060048000000000004
0 days 00:00:52.320000	0.057492999999999995
0 days 00:00:52.330000	0.049352999999999994
0 days 00:00:52.340000	0.048413
0 days 00:00:52.350000	0.045243
0 days 00:00:52.360000	0.044404
0 days 00:00:52.370000	0.042322000000000005
0 days 00:00:52.380000	0.039432999999999996
0 days 00:00:52.390000	0.041129
0 days 00:00:52.400000	0.03581
0 days 00:00:52.410000	0.039209
0 days 00:00:52.420000	0.034964999999999996
0 days 00:00:52.430000	0.019398
0 days 00:00:52.440000	0.013741
0 days 00:00:52.450000	0.003945000000000001
0 days 00:00:52.460000	-0.003075
0 days 00:00:52.470000	-0.009023999999999999
0 days 00:00:52.480000	-0.014254
0 days 00:00:52.490000	-0.01589
0 days 00:00:52.500000	-0.02472
0 days 00:00:52.510000	-0.027509
0 days 00:00:52.520000	-0.03319
0 days 00:00:52.530000	-0.038865
0 days 00:00:52.540000	-0.043363
0 days 00:00:52.550000	-0.045893
0 days 00:00:52.560000	-0.053902
0 days 00:00:52.570000	-0.068936
0 days 00:00:52.580000	-0.07875399999999999
0 days 00:00:52.590000	-0.108125
0 days 00:00:52.600000	-0.134635
0 days 00:00:52.610000	-0.163415
0 days 00:00:52.620000	-0.187495
0 days 00:00:52.630000	-0.205217
0 days 00:00:52.640000	-0.22664499999999999
0 days 00:00:52.650000	-0.238267
0 days 00:00:52.660000	-0.256853
0 days 00:00:52.670000	-0.26498
0 days 00:00:52.680000	-0.275754
0 days 00:00:52.690000	-0.279161
0 days 00:00:52.700000	-0.27921599999999996
0 days 00:00:52.710000	-0.272343
0 days 00:00:52.720000	-0.264119
0 days 00:00:52.730000	-0.259549
0 days 00:00:52.740000	-0.248231
0 days 00:00:52.750000	-0.23065100000000002
0 days 00:00:52.760000	-0.205037
0 days 00:00:52.770000	-0.17089300000000002
0 days 00:00:52.780000	-0.139856
0 days 00:00:52.790000	-0.10679000000000001
0 days 00:00:52.800000	-0.077019
0 days 00:00:52.810000	-0.055673
0 days 00:00:52.820000	-0.035934
0 days 00:00:52.830000	-0.018917
0 days 00:00:52.840000	-0.012662999999999999
0 days 00:00:52.850000	-0.007045
0 days 00:00:52.860000	-0.007047
0 days 00:00:52.870000	-0.005762
0 days 00:00:52.880000	-0.003288
0 days 00:00:52.890000	0.002002
0 days 00:00:52.900000	0.014769
0 days 00:00:52.910000	0.030521
0 days 00:00:52.920000	0.046902
0 days 00:00:52.930000	0.06804500000000001
0 days 00:00:52.940000	0.086996
0 days 00:00:52.950000	0.10594200000000001
0 days 00:00:52.960000	0.12431099999999999
0 days 00:00:52.970000	0.141851
0 days 00:00:52.980000	0.16453299999999998
0 days 00:00:52.990000	0.174277
0 days 00:00:53	0.180534
0 days 00:00:53.010000	0.174832
0 days 00:00:53.020000	0.152975
0 days 00:00:53.030000	0.12268699999999999
0 days 00:00:53.040000	0.090545
0 days 00:00:53.050000	0.059842
0 days 00:00:53.060000	0.040767000000000005
0 days 00:00:53.070000	0.027770999999999997
0 days 00:00:53.080000	0.018305000000000002
0 days 00:00:53.090000	0.020361
0 days 00:00:53.100000	0.025174000000000002
0 days 00:00:53.110000	0.037755000000000004
0 days 00:00:53.120000	0.051129
0 days 00:00:53.130000	0.064037
0 days 00:00:53.140000	0.068271
0 days 00:00:53.150000	0.078193
0 days 00:00:53.160000	0.072112
0 days 00:00:53.170000	0.072022
0 days 00:00:53.180000	0.05815700000000001
0 days 00:00:53.190000	0.047955000000000005
0 days 00:00:53.200000	0.036555000000000004
0 days 00:00:53.210000	0.025802
0 days 00:00:53.220000	0.026185000000000003
0 days 00:00:53.230000	0.018168
0 days 00:00:53.240000	0.023915000000000002
0 days 00:00:53.250000	0.027764999999999998
0 days 00:00:53.260000	0.033731
0 days 00:00:53.270000	0.033431999999999996
0 days 00:00:53.280000	0.038268
0 days 00:00:53.290000	0.037647
0 days 00:00:53.300000	0.037348
0 days 00:00:53.310000	0.034312
0 days 00:00:53.320000	0.035297
0 days 00:00:53.330000	0.030275
0 days 00:00:53.340000	0.026572000000000002
0 days 00:00:53.350000	0.026163
0 days 00:00:53.360000	0.021845
0 days 00:00:53.370000	0.021843
0 days 00:00:53.380000	0.017501
0 days 00:00:53.390000	0.017524
0 days 00:00:53.400000	0.014641
0 days 00:00:53.410000	0.009651999999999999
0 days 00:00:53.420000	0.0074930000000000005
0 days 00:00:53.430000	0.00484
0 days 00:00:53.440000	0.003378
0 days 00:00:53.450000	0.0055119999999999995
0 days 00:00:53.460000	0.00014
0 days 00:00:53.470000	0.006231
0 days 00:00:53.480000	0.001286
0 days 00:00:53.490000	0.005915
0 days 00:00:53.500000	0.004343
0 days 00:00:53.510000	0.0021850000000000003
0 days 00:00:53.520000	-0.00175
0 days 00:00:53.530000	-0.005006
0 days 00:00:53.540000	-0.00625
0 days 00:00:53.550000	-0.015793
0 days 00:00:53.560000	-0.011848000000000001
0 days 00:00:53.570000	-0.014721000000000001
0 days 00:00:53.580000	-0.013349000000000001
0 days 00:00:53.590000	-0.012946000000000001
0 days 00:00:53.600000	-0.011077
0 days 00:00:53.610000	-0.014702000000000002
0 days 00:00:53.620000	-0.010698000000000001
0 days 00:00:53.630000	-0.018236000000000002
0 days 00:00:53.640000	-0.023357
0 days 00:00:53.650000	-0.025704
0 days 00:00:53.660000	-0.029827
0 days 00:00:53.670000	-0.033361
0 days 00:00:53.680000	-0.037676999999999995
0 days 00:00:53.690000	-0.042586
0 days 00:00:53.700000	-0.044344
0 days 00:00:53.710000	-0.045245
0 days 00:00:53.720000	-0.04494
0 days 00:00:53.730000	-0.045632
0 days 00:00:53.740000	-0.047198000000000004
0 days 00:00:53.750000	-0.049642
0 days 00:00:53.760000	-0.048365
0 days 00:00:53.770000	-0.049527999999999996
0 days 00:00:53.780000	-0.052373
0 days 00:00:53.790000	-0.050597
0 days 00:00:53.800000	-0.058235
0 days 00:00:53.810000	-0.054301999999999996
0 days 00:00:53.820000	-0.058026
0 days 00:00:53.830000	-0.05919
0 days 00:00:53.840000	-0.06068
0 days 00:00:53.850000	-0.06400399999999999
0 days 00:00:53.860000	-0.060274
0 days 00:00:53.870000	-0.058203
0 days 00:00:53.880000	-0.053991
0 days 00:00:53.890000	-0.051440999999999994
0 days 00:00:53.900000	-0.048408
0 days 00:00:53.910000	-0.039675999999999996
0 days 00:00:53.920000	-0.031045
0 days 00:00:53.930000	-0.025556
0 days 00:00:53.940000	-0.01162
0 days 00:00:53.950000	-0.010553
0 days 00:00:53.960000	-0.000155
0 days 00:00:53.970000	0.002698
0 days 00:00:53.980000	0.013281999999999999
0 days 00:00:53.990000	0.019468
0 days 00:00:54	0.025166
0 days 00:00:54.010000	0.029481999999999998
0 days 00:00:54.020000	0.033519
0 days 00:00:54.030000	0.036982999999999995
0 days 00:00:54.040000	0.040102
0 days 00:00:54.050000	0.04512
0 days 00:00:54.060000	0.043562000000000003
0 days 00:00:54.070000	0.048373
0 days 00:00:54.080000	0.053569000000000006
0 days 00:00:54.090000	0.057598
0 days 00:00:54.100000	0.049627
0 days 00:00:54.110000	0.049402999999999996
0 days 00:00:54.120000	0.041541
0 days 00:00:54.130000	0.028821
0 days 00:00:54.140000	0.019472
0 days 00:00:54.150000	0.0054789999999999995
0 days 00:00:54.160000	-0.00199
0 days 00:00:54.170000	-0.007520000000000001
0 days 00:00:54.180000	-0.010951
0 days 00:00:54.190000	-0.007353
0 days 00:00:54.200000	-0.006082
0 days 00:00:54.210000	-0.00658
0 days 00:00:54.220000	-0.0007160000000000001
0 days 00:00:54.230000	0.004374
0 days 00:00:54.240000	0.007305
0 days 00:00:54.250000	0.018424
0 days 00:00:54.260000	0.018816
0 days 00:00:54.270000	0.023847
0 days 00:00:54.280000	0.025124
0 days 00:00:54.290000	0.031706
0 days 00:00:54.300000	0.030659
0 days 00:00:54.310000	0.032159
0 days 00:00:54.320000	0.027677999999999998
0 days 00:00:54.330000	0.025137
0 days 00:00:54.340000	0.029561
0 days 00:00:54.350000	0.02702
0 days 00:00:54.360000	0.029287
0 days 00:00:54.370000	0.031170999999999997
0 days 00:00:54.380000	0.036253
0 days 00:00:54.390000	0.038407
0 days 00:00:54.400000	0.044873
0 days 00:00:54.410000	0.05271900000000001
0 days 00:00:54.420000	0.055915999999999993
0 days 00:00:54.430000	0.061769000000000004
0 days 00:00:54.440000	0.057947000000000005
0 days 00:00:54.450000	0.050907
0 days 00:00:54.460000	0.043937000000000004
0 days 00:00:54.470000	0.03728
0 days 00:00:54.480000	0.032733
0 days 00:00:54.490000	0.031612
0 days 00:00:54.500000	0.037076
0 days 00:00:54.510000	0.042654000000000004
0 days 00:00:54.520000	0.046183
0 days 00:00:54.530000	0.062036
0 days 00:00:54.540000	0.06784
0 days 00:00:54.550000	0.07188
0 days 00:00:54.560000	0.071498
0 days 00:00:54.570000	0.06503300000000001
0 days 00:00:54.580000	0.06565
0 days 00:00:54.590000	0.05803099999999999
0 days 00:00:54.600000	0.052698
0 days 00:00:54.610000	0.051093
0 days 00:00:54.620000	0.052435
0 days 00:00:54.630000	0.054211
0 days 00:00:54.640000	0.052796
0 days 00:00:54.650000	0.055452999999999995
0 days 00:00:54.660000	0.059222000000000004
0 days 00:00:54.670000	0.067843
0 days 00:00:54.680000	0.07261000000000001
0 days 00:00:54.690000	0.078841
0 days 00:00:54.700000	0.083762
0 days 00:00:54.710000	0.086903
0 days 00:00:54.720000	0.088556
0 days 00:00:54.730000	0.085246
0 days 00:00:54.740000	0.07943099999999999
0 days 00:00:54.750000	0.07842400000000001
0 days 00:00:54.760000	0.07435800000000001
0 days 00:00:54.770000	0.06776499999999999
0 days 00:00:54.780000	0.06588
0 days 00:00:54.790000	0.064606
0 days 00:00:54.800000	0.063453
0 days 00:00:54.810000	0.062689
0 days 00:00:54.820000	0.058661000000000005
0 days 00:00:54.830000	0.055362
0 days 00:00:54.840000	0.046995999999999996
0 days 00:00:54.850000	0.044846
0 days 00:00:54.860000	0.040037
0 days 00:00:54.870000	0.035616
0 days 00:00:54.880000	0.037886
0 days 00:00:54.890000	0.038641
0 days 00:00:54.900000	0.04142
0 days 00:00:54.910000	0.042933
0 days 00:00:54.920000	0.038883999999999995
0 days 00:00:54.930000	0.043825
0 days 00:00:54.940000	0.038635
0 days 00:00:54.950000	0.037491000000000003
0 days 00:00:54.960000	0.036113
0 days 00:00:54.970000	0.03559
0 days 00:00:54.980000	0.035602999999999996
0 days 00:00:54.990000	0.036607
0 days 00:00:55	0.037121
0 days 00:00:55.010000	0.041280000000000004
0 days 00:00:55.020000	0.043423
0 days 00:00:55.030000	0.048096
0 days 00:00:55.040000	0.053022
0 days 00:00:55.050000	0.060849
0 days 00:00:55.060000	0.069173
0 days 00:00:55.070000	0.07347000000000001
0 days 00:00:55.080000	0.07599
0 days 00:00:55.090000	0.07055800000000001
0 days 00:00:55.100000	0.070422
0 days 00:00:55.110000	0.064093
0 days 00:00:55.120000	0.062696
0 days 00:00:55.130000	0.060538999999999996
0 days 00:00:55.140000	0.062555
0 days 00:00:55.150000	0.058765
0 days 00:00:55.160000	0.056747000000000006
0 days 00:00:55.170000	0.056102
0 days 00:00:55.180000	0.049286
0 days 00:00:55.190000	0.044616
0 days 00:00:55.200000	0.042582
0 days 00:00:55.210000	0.037295999999999996
0 days 00:00:55.220000	0.034506
0 days 00:00:55.230000	0.031958
0 days 00:00:55.240000	0.027669
0 days 00:00:55.250000	0.026757
0 days 00:00:55.260000	0.025362
0 days 00:00:55.270000	0.024235
0 days 00:00:55.280000	0.021580000000000002
0 days 00:00:55.290000	0.016513
0 days 00:00:55.300000	0.016004
0 days 00:00:55.310000	0.016993
0 days 00:00:55.320000	0.012225
0 days 00:00:55.330000	0.014472
0 days 00:00:55.340000	0.012089
0 days 00:00:55.350000	0.008925
0 days 00:00:55.360000	0.008925
0 days 00:00:55.370000	0.003479
0 days 00:00:55.380000	0.006406
0 days 00:00:55.390000	0.0046
0 days 00:00:55.400000	0.002355
0 days 00:00:55.410000	0.006640999999999999
0 days 00:00:55.420000	0.005107
0 days 00:00:55.430000	0.005381
0 days 00:00:55.440000	0.011163
0 days 00:00:55.450000	0.011670999999999999
0 days 00:00:55.460000	0.016982
0 days 00:00:55.470000	0.015209
0 days 00:00:55.480000	0.018516
0 days 00:00:55.490000	0.015953
0 days 00:00:55.500000	0.015721000000000002
0 days 00:00:55.510000	0.012925999999999998
0 days 00:00:55.520000	0.017487
0 days 00:00:55.530000	0.015719999999999998
0 days 00:00:55.540000	0.018744999999999998
0 days 00:00:55.550000	0.018001
0 days 00:00:55.560000	0.018
0 days 00:00:55.570000	0.016461
0 days 00:00:55.580000	0.017859
0 days 00:00:55.590000	0.017859
0 days 00:00:55.600000	0.017858000000000002
0 days 00:00:55.610000	0.016091
0 days 00:00:55.620000	0.01874
0 days 00:00:55.630000	0.015715
0 days 00:00:55.640000	0.015715
0 days 00:00:55.650000	0.016231
0 days 00:00:55.660000	0.01763
0 days 00:00:55.670000	0.018369999999999997
0 days 00:00:55.680000	0.016828
0 days 00:00:55.690000	0.021626
0 days 00:00:55.700000	0.018966999999999998
0 days 00:00:55.710000	0.015943000000000002
0 days 00:00:55.720000	0.019705
0 days 00:00:55.730000	0.020676
0 days 00:00:55.740000	0.021702000000000003
0 days 00:00:55.750000	0.023554
0 days 00:00:55.760000	0.023697
0 days 00:00:55.770000	0.026355
0 days 00:00:55.780000	0.031748
0 days 00:00:55.790000	0.028493
0 days 00:00:55.800000	0.034043000000000004
0 days 00:00:55.810000	0.034851
0 days 00:00:55.820000	0.037278
0 days 00:00:55.830000	0.038159
0 days 00:00:55.840000	0.040887
0 days 00:00:55.850000	0.0434
0 days 00:00:55.860000	0.040001999999999996
0 days 00:00:55.870000	0.039691000000000004
0 days 00:00:55.880000	0.040212
0 days 00:00:55.890000	0.039476
0 days 00:00:55.900000	0.039619999999999995
0 days 00:00:55.910000	0.039472
0 days 00:00:55.920000	0.041608
0 days 00:00:55.930000	0.039469
0 days 00:00:55.940000	0.044267
0 days 00:00:55.950000	0.043071
0 days 00:00:55.960000	0.041016000000000004
0 days 00:00:55.970000	0.038671
0 days 00:00:55.980000	0.040132999999999995
0 days 00:00:55.990000	0.036005
0 days 00:00:56	0.03445
0 days 00:00:56.010000	0.029945
0 days 00:00:56.020000	0.026333999999999996
0 days 00:00:56.030000	0.027725
0 days 00:00:56.040000	0.026427999999999997
0 days 00:00:56.050000	0.019639
0 days 00:00:56.060000	0.019259000000000002
0 days 00:00:56.070000	0.019028
0 days 00:00:56.080000	0.017421000000000002
0 days 00:00:56.090000	0.015863
0 days 00:00:56.100000	0.022719999999999997
0 days 00:00:56.110000	0.014675
0 days 00:00:56.120000	0.009178
0 days 00:00:56.130000	0.012918
0 days 00:00:56.140000	0.010553
0 days 00:00:56.150000	0.007736
0 days 00:00:56.160000	0.006097999999999999
0 days 00:00:56.170000	0.002251
0 days 00:00:56.180000	0.004503
0 days 00:00:56.190000	-0.003082
0 days 00:00:56.200000	0.000959
0 days 00:00:56.210000	0.00279
0 days 00:00:56.220000	0.001532
0 days 00:00:56.230000	0.0042
0 days 00:00:56.240000	0.002368
0 days 00:00:56.250000	0.003626
0 days 00:00:56.260000	-0.000758
0 days 00:00:56.270000	0.004311
0 days 00:00:56.280000	0.003091
0 days 00:00:56.290000	-0.005143
0 days 00:00:56.300000	-0.001864
0 days 00:00:56.310000	-0.003123
0 days 00:00:56.320000	0.001375
0 days 00:00:56.330000	-0.000607
0 days 00:00:56.340000	0.002443
0 days 00:00:56.350000	0.001413
0 days 00:00:56.360000	-0.001559
0 days 00:00:56.370000	0.004762
0 days 00:00:56.380000	0.005297
0 days 00:00:56.390000	0.009719
0 days 00:00:56.400000	0.011696999999999999
0 days 00:00:56.410000	0.010664
0 days 00:00:56.420000	0.012727
0 days 00:00:56.430000	0.015058000000000002
0 days 00:00:56.440000	0.012629999999999999
0 days 00:00:56.450000	0.00975
0 days 00:00:56.460000	0.012602
0 days 00:00:56.470000	0.011411
0 days 00:00:56.480000	0.013858
0 days 00:00:56.490000	0.012758
0 days 00:00:56.500000	0.008227
0 days 00:00:56.510000	0.014066
0 days 00:00:56.520000	0.009040000000000001
0 days 00:00:56.530000	0.002957
0 days 00:00:56.540000	-0.002232
0 days 00:00:56.550000	-0.0015970000000000001
0 days 00:00:56.560000	0.001709
0 days 00:00:56.570000	0.004615
0 days 00:00:56.580000	-0.004369
0 days 00:00:56.590000	-0.00707
0 days 00:00:56.600000	-0.015937
0 days 00:00:56.610000	-0.02787
0 days 00:00:56.620000	-0.060608
0 days 00:00:56.630000	-0.073303
0 days 00:00:56.640000	-0.072514
0 days 00:00:56.650000	-0.063713
0 days 00:00:56.660000	-0.066712
0 days 00:00:56.670000	-0.066528
0 days 00:00:56.680000	-0.072849
0 days 00:00:56.690000	-0.083963
0 days 00:00:56.700000	-0.11065699999999999
0 days 00:00:56.710000	-0.146648
0 days 00:00:56.720000	-0.190135
0 days 00:00:56.730000	-0.23704299999999998
0 days 00:00:56.740000	-0.29068099999999997
0 days 00:00:56.750000	-0.35379
0 days 00:00:56.760000	-0.404265
0 days 00:00:56.770000	-0.478634
0 days 00:00:56.780000	-0.5566270000000001
0 days 00:00:56.790000	-0.670712
0 days 00:00:56.800000	-0.809485
0 days 00:00:56.810000	-0.9711860000000001
0 days 00:00:56.820000	-1.148967
0 days 00:00:56.830000	-1.354857
0 days 00:00:56.840000	-1.583608
0 days 00:00:56.850000	-1.8142209999999999
0 days 00:00:56.860000	-2.070869
0 days 00:00:56.870000	-2.333022
0 days 00:00:56.880000	-2.588795
0 days 00:00:56.890000	-2.847512
0 days 00:00:56.900000	-3.078441
0 days 00:00:56.910000	-3.2517720000000003
0 days 00:00:56.920000	-3.332378
0 days 00:00:56.930000	-3.299557
0 days 00:00:56.940000	-3.165114
0 days 00:00:56.950000	-2.888946
0 days 00:00:56.960000	-2.57077
0 days 00:00:56.970000	-2.306418
0 days 00:00:56.980000	-2.043487
0 days 00:00:56.990000	-1.792373
0 days 00:00:57	-1.576232
0 days 00:00:57.010000	-1.342435
0 days 00:00:57.020000	-1.112891
0 days 00:00:57.030000	-0.729613
0 days 00:00:57.040000	-0.212279
0 days 00:00:57.050000	0.198469
0 days 00:00:57.060000	0.551618
0 days 00:00:57.070000	0.987037
0 days 00:00:57.080000	1.483293
0 days 00:00:57.090000	1.990645
0 days 00:00:57.100000	2.47781
0 days 00:00:57.110000	2.82338
0 days 00:00:57.120000	3.002856
0 days 00:00:57.130000	2.9393759999999998
0 days 00:00:57.140000	2.798233
0 days 00:00:57.150000	2.939916
0 days 00:00:57.160000	3.07707
0 days 00:00:57.170000	2.892836
0 days 00:00:57.180000	2.620193
0 days 00:00:57.190000	2.250869
0 days 00:00:57.200000	1.8503740000000002
0 days 00:00:57.210000	1.549566
0 days 00:00:57.220000	1.3627799999999999
0 days 00:00:57.230000	1.276068
0 days 00:00:57.240000	1.278102
0 days 00:00:57.250000	1.272594
0 days 00:00:57.260000	1.201549
0 days 00:00:57.270000	1.0813270000000001
0 days 00:00:57.280000	0.963198
0 days 00:00:57.290000	0.8434590000000001
0 days 00:00:57.300000	0.6583399999999999
0 days 00:00:57.310000	0.574013
0 days 00:00:57.320000	0.658935
0 days 00:00:57.330000	0.563001
0 days 00:00:57.340000	0.420576
0 days 00:00:57.350000	0.48574300000000004
0 days 00:00:57.360000	1.095125
0 days 00:00:57.370000	1.474534
0 days 00:00:57.380000	1.6781689999999998
0 days 00:00:57.390000	1.6244610000000002
0 days 00:00:57.400000	0.6822189999999999
0 days 00:00:57.410000	-0.05127999999999999
0 days 00:00:57.420000	-0.328905
0 days 00:00:57.430000	-0.302145
0 days 00:00:57.440000	-0.188005
0 days 00:00:57.450000	-0.104192
0 days 00:00:57.460000	-0.037521
0 days 00:00:57.470000	-0.009798000000000001
0 days 00:00:57.480000	0.029506
0 days 00:00:57.490000	0.069768
0 days 00:00:57.500000	0.084781
0 days 00:00:57.510000	0.11175
0 days 00:00:57.520000	0.141012
0 days 00:00:57.530000	0.142627
0 days 00:00:57.540000	0.12364800000000001
0 days 00:00:57.550000	0.105673
0 days 00:00:57.560000	0.075275
0 days 00:00:57.570000	0.048898000000000004
0 days 00:00:57.580000	0.040713
0 days 00:00:57.590000	0.048478
0 days 00:00:57.600000	0.060597000000000005
0 days 00:00:57.610000	0.07209700000000001
0 days 00:00:57.620000	0.078738
0 days 00:00:57.630000	0.08802
0 days 00:00:57.640000	0.08622200000000001
0 days 00:00:57.650000	0.084743
0 days 00:00:57.660000	0.07242
0 days 00:00:57.670000	0.06166
0 days 00:00:57.680000	0.053548
0 days 00:00:57.690000	0.046977
0 days 00:00:57.700000	0.046852
0 days 00:00:57.710000	0.043311
0 days 00:00:57.720000	0.050710000000000005
0 days 00:00:57.730000	0.05185700000000001
0 days 00:00:57.740000	0.046338
0 days 00:00:57.750000	0.04028
0 days 00:00:57.760000	0.032053
0 days 00:00:57.770000	0.024753
0 days 00:00:57.780000	0.013696999999999999
0 days 00:00:57.790000	0.004106
0 days 00:00:57.800000	0.0027649999999999997
0 days 00:00:57.810000	0.002606
0 days 00:00:57.820000	0.002409
0 days 00:00:57.830000	0.004292
0 days 00:00:57.840000	0.001906
0 days 00:00:57.850000	-0.0018850000000000002
0 days 00:00:57.860000	0.001031
0 days 00:00:57.870000	-0.002688
0 days 00:00:57.880000	-0.005927
0 days 00:00:57.890000	-0.002495
0 days 00:00:57.900000	-0.000697
0 days 00:00:57.910000	-0.003512
0 days 00:00:57.920000	-0.010168
0 days 00:00:57.930000	-0.016332
0 days 00:00:57.940000	-0.0135
0 days 00:00:57.950000	-0.02386
0 days 00:00:57.960000	-0.030784
0 days 00:00:57.970000	-0.026945
0 days 00:00:57.980000	-0.022639
0 days 00:00:57.990000	-0.022017
0 days 00:00:58	-0.038
0 days 00:00:58.010000	-0.054027
0 days 00:00:58.020000	-0.071145
0 days 00:00:58.030000	-0.095242
0 days 00:00:58.040000	-0.131877
0 days 00:00:58.050000	-0.168945
0 days 00:00:58.060000	-0.216329
0 days 00:00:58.070000	-0.267656
0 days 00:00:58.080000	-0.325765
0 days 00:00:58.090000	-0.42521800000000004
0 days 00:00:58.100000	-0.560992
0 days 00:00:58.110000	-0.700249
0 days 00:00:58.120000	-0.851693
0 days 00:00:58.130000	-1.056202
0 days 00:00:58.140000	-1.291272
0 days 00:00:58.150000	-1.555587
0 days 00:00:58.160000	-1.848524
0 days 00:00:58.170000	-2.181942
0 days 00:00:58.180000	-2.538585
0 days 00:00:58.190000	-2.903409
0 days 00:00:58.200000	-3.272568
0 days 00:00:58.210000	-3.6277519999999996
0 days 00:00:58.220000	-3.9046730000000003
0 days 00:00:58.230000	-4.070332
0 days 00:00:58.240000	-4.110703
0 days 00:00:58.250000	-3.9781129999999996
0 days 00:00:58.260000	-3.604911
0 days 00:00:58.270000	-3.252671
0 days 00:00:58.280000	-2.915004
0 days 00:00:58.290000	-2.611252
0 days 00:00:58.300000	-2.3453169999999997
0 days 00:00:58.310000	-1.902857
0 days 00:00:58.320000	-1.054494
0 days 00:00:58.330000	-0.21866999999999998
0 days 00:00:58.340000	0.386383
0 days 00:00:58.350000	0.8878510000000001
0 days 00:00:58.360000	1.5231270000000001
0 days 00:00:58.370000	2.20185
0 days 00:00:58.380000	2.821107
0 days 00:00:58.390000	3.38151
0 days 00:00:58.400000	3.832608
0 days 00:00:58.410000	4.061203
0 days 00:00:58.420000	4.000785
0 days 00:00:58.430000	4.021301
0 days 00:00:58.440000	4.218962
0 days 00:00:58.450000	4.234444
0 days 00:00:58.460000	3.75789
0 days 00:00:58.470000	3.191456
0 days 00:00:58.480000	2.819321
0 days 00:00:58.490000	2.688939
0 days 00:00:58.500000	2.767975
0 days 00:00:58.510000	2.856938
0 days 00:00:58.520000	2.698801
0 days 00:00:58.530000	2.343331
0 days 00:00:58.540000	1.8587630000000002
0 days 00:00:58.550000	1.245348
0 days 00:00:58.560000	0.925016
0 days 00:00:58.570000	0.479851
0 days 00:00:58.580000	-0.749815
0 days 00:00:58.590000	-2.045202
0 days 00:00:58.600000	-2.74138
0 days 00:00:58.610000	2.061301
0 days 00:00:58.620000	0.798953
0 days 00:00:58.630000	0.22811399999999998
0 days 00:00:58.640000	-0.4012
0 days 00:00:58.650000	-0.16630899999999998
0 days 00:00:58.660000	-0.09005
0 days 00:00:58.670000	-0.044302
0 days 00:00:58.680000	-0.063687
0 days 00:00:58.690000	-0.011679
0 days 00:00:58.700000	0.029637
0 days 00:00:58.710000	0.065189
0 days 00:00:58.720000	0.06377000000000001
0 days 00:00:58.730000	0.042619
0 days 00:00:58.740000	0.042629
0 days 00:00:58.750000	0.029873
0 days 00:00:58.760000	0.021814
0 days 00:00:58.770000	0.011358
0 days 00:00:58.780000	0.023813
0 days 00:00:58.790000	0.03938
0 days 00:00:58.800000	0.047027
0 days 00:00:58.810000	0.047541
0 days 00:00:58.820000	0.049511
0 days 00:00:58.830000	0.050687
0 days 00:00:58.840000	0.046051999999999996
0 days 00:00:58.850000	0.042391000000000005
0 days 00:00:58.860000	0.037756
0 days 00:00:58.870000	0.026784
0 days 00:00:58.880000	0.020063
0 days 00:00:58.890000	0.011522
0 days 00:00:58.900000	0.0018629999999999999
0 days 00:00:58.910000	0.00449
0 days 00:00:58.920000	0.001628
0 days 00:00:58.930000	0.003002
0 days 00:00:58.940000	0.002882
0 days 00:00:58.950000	-0.000439
0 days 00:00:58.960000	-0.002874
0 days 00:00:58.970000	-0.0010140000000000001
0 days 00:00:58.980000	-0.0007030000000000001
0 days 00:00:58.990000	0.009127
0 days 00:00:59	0.001105
0 days 00:00:59.010000	0.001505
0 days 00:00:59.020000	0.000811
0 days 00:00:59.030000	0.000325
0 days 00:00:59.040000	-0.002255
0 days 00:00:59.050000	0.00064
0 days 00:00:59.060000	-0.014611
0 days 00:00:59.070000	-0.020805
0 days 00:00:59.080000	-0.01318
0 days 00:00:59.090000	-0.009789
0 days 00:00:59.100000	-0.013737000000000001
0 days 00:00:59.110000	-0.014881
0 days 00:00:59.120000	-0.019383
0 days 00:00:59.130000	-0.027946
0 days 00:00:59.140000	-0.044756
0 days 00:00:59.150000	-0.065357
0 days 00:00:59.160000	-0.083487
0 days 00:00:59.170000	-0.109082
0 days 00:00:59.180000	-0.128109
0 days 00:00:59.190000	-0.151543
0 days 00:00:59.200000	-0.183294
0 days 00:00:59.210000	-0.21278000000000002
0 days 00:00:59.220000	-0.245937
0 days 00:00:59.230000	-0.287075
0 days 00:00:59.240000	-0.35561
0 days 00:00:59.250000	-0.45183900000000005
0 days 00:00:59.260000	-0.567016
0 days 00:00:59.270000	-0.682697
0 days 00:00:59.280000	-0.803412
0 days 00:00:59.290000	-0.968198
0 days 00:00:59.300000	-1.155781
0 days 00:00:59.310000	-1.3577290000000002
0 days 00:00:59.320000	-1.578222
0 days 00:00:59.330000	-1.813714
0 days 00:00:59.340000	-2.045616
0 days 00:00:59.350000	-2.259957
0 days 00:00:59.360000	-2.453408
0 days 00:00:59.370000	-2.637732
0 days 00:00:59.380000	-2.768866
0 days 00:00:59.390000	-2.832857
0 days 00:00:59.400000	-2.8010040000000003
0 days 00:00:59.410000	-2.6766970000000003
0 days 00:00:59.420000	-2.5048369999999998
0 days 00:00:59.430000	-2.276852
0 days 00:00:59.440000	-2.0198560000000003
0 days 00:00:59.450000	-1.7459049999999998
0 days 00:00:59.460000	-1.541177
0 days 00:00:59.470000	-1.355939
0 days 00:00:59.480000	-1.2087350000000001
0 days 00:00:59.490000	-1.055391
0 days 00:00:59.500000	-0.9021379999999999
0 days 00:00:59.510000	-0.775173
0 days 00:00:59.520000	-0.654849
0 days 00:00:59.530000	-0.476513
0 days 00:00:59.540000	-0.169852
0 days 00:00:59.550000	0.208752
0 days 00:00:59.560000	0.579259
0 days 00:00:59.570000	0.9966440000000001
0 days 00:00:59.580000	1.449357
0 days 00:00:59.590000	1.891868
0 days 00:00:59.600000	2.311961
0 days 00:00:59.610000	2.6655029999999997
0 days 00:00:59.620000	2.876833
0 days 00:00:59.630000	3.003964
0 days 00:00:59.640000	3.125342
0 days 00:00:59.650000	3.176903
0 days 00:00:59.660000	3.0807740000000003
0 days 00:00:59.670000	2.809713
0 days 00:00:59.680000	2.419782
0 days 00:00:59.690000	2.066594
0 days 00:00:59.700000	1.790093
0 days 00:00:59.710000	1.6561029999999999
0 days 00:00:59.720000	1.6416830000000002
0 days 00:00:59.730000	1.661618
0 days 00:00:59.740000	1.5996549999999998
0 days 00:00:59.750000	1.418766
0 days 00:00:59.760000	1.11853
0 days 00:00:59.770000	0.6603020000000001
0 days 00:00:59.780000	0.16177
0 days 00:00:59.790000	-0.109223
0 days 00:00:59.800000	-0.331756
0 days 00:00:59.810000	0.096608
0 days 00:00:59.820000	0.943232
0 days 00:00:59.830000	1.329592
0 days 00:00:59.840000	1.403802
0 days 00:00:59.850000	1.118175
0 days 00:00:59.860000	0.423653
0 days 00:00:59.870000	-0.0069900000000000006
0 days 00:00:59.880000	-0.090972
0 days 00:00:59.890000	-0.043414
0 days 00:00:59.900000	-0.0036810000000000002
0 days 00:00:59.910000	0.011670999999999999
0 days 00:00:59.920000	0.027616
0 days 00:00:59.930000	0.048263
0 days 00:00:59.940000	0.06064
0 days 00:00:59.950000	0.060373
0 days 00:00:59.960000	0.062480999999999995
0 days 00:00:59.970000	0.058387
0 days 00:00:59.980000	0.039434
0 days 00:00:59.990000	0.013904
0 days 00:01:00	-0.0015019999999999999
0 days 00:01:00.010000	-0.006476999999999999
0 days 00:01:00.020000	-0.0043479999999999994
0 days 00:01:00.030000	-0.000672
0 days 00:01:00.040000	-0.005481000000000001
0 days 00:01:00.050000	-0.0038229999999999996
0 days 00:01:00.060000	-0.006129
0 days 00:01:00.070000	-0.007228
0 days 00:01:00.080000	-0.016988
0 days 00:01:00.090000	-0.029597000000000002
0 days 00:01:00.100000	-0.039931
0 days 00:01:00.110000	-0.043524
0 days 00:01:00.120000	-0.046757
0 days 00:01:00.130000	-0.040021
0 days 00:01:00.140000	-0.036649
0 days 00:01:00.150000	-0.033444999999999996
0 days 00:01:00.160000	-0.031642
0 days 00:01:00.170000	-0.030545999999999997
0 days 00:01:00.180000	-0.021219
0 days 00:01:00.190000	-0.009899
0 days 00:01:00.200000	0.006532
0 days 00:01:00.210000	0.009064000000000001
0 days 00:01:00.220000	-0.001535
0 days 00:01:00.230000	-0.008648000000000001
0 days 00:01:00.240000	-0.018206
0 days 00:01:00.250000	-0.036687
0 days 00:01:00.260000	-0.047070999999999995
0 days 00:01:00.270000	-0.053484000000000004
0 days 00:01:00.280000	-0.056176
0 days 00:01:00.290000	-0.058464
0 days 00:01:00.300000	-0.070726
0 days 00:01:00.310000	-0.090068
0 days 00:01:00.320000	-0.11451099999999999
0 days 00:01:00.330000	-0.17202
0 days 00:01:00.340000	-0.291881
0 days 00:01:00.350000	-0.452937
0 days 00:01:00.360000	-0.624518
0 days 00:01:00.370000	-0.815026
0 days 00:01:00.380000	-1.028493
0 days 00:01:00.390000	-1.294348
0 days 00:01:00.400000	-1.624685
0 days 00:01:00.410000	-2.0162560000000003
0 days 00:01:00.420000	-2.463863
0 days 00:01:00.430000	-2.940491
0 days 00:01:00.440000	-3.441004
0 days 00:01:00.450000	-3.936895
0 days 00:01:00.460000	-4.3654839999999995
0 days 00:01:00.470000	-4.674935
0 days 00:01:00.480000	-4.783352
0 days 00:01:00.490000	-4.711366
0 days 00:01:00.500000	-4.43267
0 days 00:01:00.510000	-3.9001360000000003
0 days 00:01:00.520000	-3.331548
0 days 00:01:00.530000	-2.856009
0 days 00:01:00.540000	-2.4347
0 days 00:01:00.550000	-1.9992470000000002
0 days 00:01:00.560000	-1.614441
0 days 00:01:00.570000	-1.322993
0 days 00:01:00.580000	-1.030705
0 days 00:01:00.590000	-0.699079
0 days 00:01:00.600000	-0.280246
0 days 00:01:00.610000	0.396488
0 days 00:01:00.620000	1.0153809999999999
0 days 00:01:00.630000	1.516126
0 days 00:01:00.640000	1.9747830000000002
0 days 00:01:00.650000	2.464476
0 days 00:01:00.660000	2.902701
0 days 00:01:00.670000	2.75966
0 days 00:01:00.680000	2.503123
0 days 00:01:00.690000	2.588905
0 days 00:01:00.700000	2.5898790000000003
0 days 00:01:00.710000	2.562976
0 days 00:01:00.720000	2.646656
0 days 00:01:00.730000	2.6308119999999997
0 days 00:01:00.740000	2.695849
0 days 00:01:00.750000	2.794187
0 days 00:01:00.760000	2.840879
0 days 00:01:00.770000	2.9943169999999997
0 days 00:01:00.780000	3.1292400000000002
0 days 00:01:00.790000	3.2982660000000004
0 days 00:01:00.800000	3.384976
0 days 00:01:00.810000	3.3582629999999996
0 days 00:01:00.820000	3.316881
0 days 00:01:00.830000	3.262661
0 days 00:01:00.840000	3.0074970000000003
0 days 00:01:00.850000	2.479829
0 days 00:01:00.860000	1.6937830000000003
0 days 00:01:00.870000	-0.634671
0 days 00:01:00.880000	-0.25089
0 days 00:01:00.890000	0.731635
0 days 00:01:00.900000	0.706864
0 days 00:01:00.910000	-0.276331
0 days 00:01:00.920000	-0.171284
0 days 00:01:00.930000	-0.062333000000000006
0 days 00:01:00.940000	0.042689
0 days 00:01:00.950000	0.047467
0 days 00:01:00.960000	0.014091999999999999
0 days 00:01:00.970000	0.010183
0 days 00:01:00.980000	0.043388
0 days 00:01:00.990000	0.050135
0 days 00:01:01	0.042079000000000005
0 days 00:01:01.010000	0.043362
0 days 00:01:01.020000	0.03263
0 days 00:01:01.030000	0.028004
0 days 00:01:01.040000	0.034071
0 days 00:01:01.050000	0.039366000000000005
0 days 00:01:01.060000	0.041981
0 days 00:01:01.070000	0.055226
0 days 00:01:01.080000	0.049438
0 days 00:01:01.090000	0.05122
0 days 00:01:01.100000	0.042539999999999994
0 days 00:01:01.110000	0.033503
0 days 00:01:01.120000	0.024052
0 days 00:01:01.130000	0.016198
0 days 00:01:01.140000	0.015268
0 days 00:01:01.150000	0.0114
0 days 00:01:01.160000	0.011353
0 days 00:01:01.170000	0.0095
0 days 00:01:01.180000	0.008119
0 days 00:01:01.190000	0.014324000000000002
0 days 00:01:01.200000	0.015852
0 days 00:01:01.210000	0.008294
0 days 00:01:01.220000	0.002236
0 days 00:01:01.230000	0.001259
0 days 00:01:01.240000	0.000687
0 days 00:01:01.250000	0.003585
0 days 00:01:01.260000	0.0010279999999999998
0 days 00:01:01.270000	-0.008508
0 days 00:01:01.280000	-0.013753999999999999
0 days 00:01:01.290000	-0.014399
0 days 00:01:01.300000	-0.012408
0 days 00:01:01.310000	-0.027972000000000004
0 days 00:01:01.320000	-0.041625999999999996
0 days 00:01:01.330000	-0.056014999999999995
0 days 00:01:01.340000	-0.074712
0 days 00:01:01.350000	-0.089392
0 days 00:01:01.360000	-0.10413599999999999
0 days 00:01:01.370000	-0.12259500000000001
0 days 00:01:01.380000	-0.159538
0 days 00:01:01.390000	-0.211786
0 days 00:01:01.400000	-0.297462
0 days 00:01:01.410000	-0.400253
0 days 00:01:01.420000	-0.503815
0 days 00:01:01.430000	-0.608895
0 days 00:01:01.440000	-0.725471
0 days 00:01:01.450000	-0.837252
0 days 00:01:01.460000	-0.9752549999999999
0 days 00:01:01.470000	-1.132981
0 days 00:01:01.480000	-1.312028
0 days 00:01:01.490000	-1.4887780000000002
0 days 00:01:01.500000	-1.6601259999999998
0 days 00:01:01.510000	-1.831588
0 days 00:01:01.520000	-1.9900650000000002
0 days 00:01:01.530000	-2.108132
0 days 00:01:01.540000	-2.197704
0 days 00:01:01.550000	-2.237431
0 days 00:01:01.560000	-2.224104
0 days 00:01:01.570000	-2.160311
0 days 00:01:01.580000	-2.063602
0 days 00:01:01.590000	-1.9170619999999998
0 days 00:01:01.600000	-1.745957
0 days 00:01:01.610000	-1.564868
0 days 00:01:01.620000	-1.390203
0 days 00:01:01.630000	-1.250873
0 days 00:01:01.640000	-1.1195620000000002
0 days 00:01:01.650000	-1.011799
0 days 00:01:01.660000	-0.917985
0 days 00:01:01.670000	-0.836775
0 days 00:01:01.680000	-0.749842
0 days 00:01:01.690000	-0.604791
0 days 00:01:01.700000	-0.330453
0 days 00:01:01.710000	0.056091999999999996
0 days 00:01:01.720000	0.495676
0 days 00:01:01.730000	0.9594590000000001
0 days 00:01:01.740000	1.459502
0 days 00:01:01.750000	1.943212
0 days 00:01:01.760000	2.3530450000000003
0 days 00:01:01.770000	2.614441
0 days 00:01:01.780000	2.7067099999999997
0 days 00:01:01.790000	2.872203
0 days 00:01:01.800000	2.9859150000000003
0 days 00:01:01.810000	2.948648
0 days 00:01:01.820000	2.967898
0 days 00:01:01.830000	3.0079580000000004
0 days 00:01:01.840000	3.043921
0 days 00:01:01.850000	3.096075
0 days 00:01:01.860000	3.1077369999999997
0 days 00:01:01.870000	2.942592
0 days 00:01:01.880000	2.4944669999999998
0 days 00:01:01.890000	1.9358520000000001
0 days 00:01:01.900000	0.249757
0 days 00:01:01.910000	-1.552442
0 days 00:01:01.920000	-1.6909439999999998
0 days 00:01:01.930000	-0.268977
0 days 00:01:01.940000	0.12298699999999999
0 days 00:01:01.950000	-0.11205599999999999
0 days 00:01:01.960000	0.526349
0 days 00:01:01.970000	-0.14725
0 days 00:01:01.980000	-0.19860899999999998
0 days 00:01:01.990000	-0.13381500000000002
0 days 00:01:02	-0.039458
0 days 00:01:02.010000	0.050874
0 days 00:01:02.020000	0.075363
0 days 00:01:02.030000	0.077821
0 days 00:01:02.040000	0.100133
0 days 00:01:02.050000	0.105852
0 days 00:01:02.060000	0.090863
0 days 00:01:02.070000	0.079024
0 days 00:01:02.080000	0.074869
0 days 00:01:02.090000	0.059455999999999995
0 days 00:01:02.100000	0.043599
0 days 00:01:02.110000	0.034825999999999996
0 days 00:01:02.120000	0.030322
0 days 00:01:02.130000	0.030594
0 days 00:01:02.140000	0.029233999999999996
0 days 00:01:02.150000	0.028480000000000002
0 days 00:01:02.160000	0.033448
0 days 00:01:02.170000	0.032404
0 days 00:01:02.180000	0.03168
0 days 00:01:02.190000	0.035266000000000006
0 days 00:01:02.200000	0.026014999999999996
0 days 00:01:02.210000	0.027298000000000003
0 days 00:01:02.220000	0.023494
0 days 00:01:02.230000	0.016252000000000003
0 days 00:01:02.240000	0.010892
0 days 00:01:02.250000	0.01139
0 days 00:01:02.260000	0.0067599999999999995
0 days 00:01:02.270000	0.008140999999999999
0 days 00:01:02.280000	0.010642
0 days 00:01:02.290000	0.012294
0 days 00:01:02.300000	0.012666
0 days 00:01:02.310000	0.016201
0 days 00:01:02.320000	0.01292
0 days 00:01:02.330000	0.007613
0 days 00:01:02.340000	0.004868
0 days 00:01:02.350000	0.004227000000000001
0 days 00:01:02.360000	-0.005195
0 days 00:01:02.370000	-0.010153
0 days 00:01:02.380000	-0.018292
0 days 00:01:02.390000	-0.030285000000000003
0 days 00:01:02.400000	-0.034601
0 days 00:01:02.410000	-0.045342
0 days 00:01:02.420000	-0.051587
0 days 00:01:02.430000	-0.05276599999999999
0 days 00:01:02.440000	-0.060209000000000006
0 days 00:01:02.450000	-0.082695
0 days 00:01:02.460000	-0.110581
0 days 00:01:02.470000	-0.14294500000000002
0 days 00:01:02.480000	-0.169828
0 days 00:01:02.490000	-0.199097
0 days 00:01:02.500000	-0.23282600000000003
0 days 00:01:02.510000	-0.278647
0 days 00:01:02.520000	-0.371312
0 days 00:01:02.530000	-0.453028
0 days 00:01:02.540000	-0.52184
0 days 00:01:02.550000	-0.589789
0 days 00:01:02.560000	-0.662478
0 days 00:01:02.570000	-0.785651
0 days 00:01:02.580000	-0.9414170000000001
0 days 00:01:02.590000	-1.116427
0 days 00:01:02.600000	-1.285094
0 days 00:01:02.610000	-1.442035
0 days 00:01:02.620000	-1.593561
0 days 00:01:02.630000	-1.72097
0 days 00:01:02.640000	-1.859221
0 days 00:01:02.650000	-2.004673
0 days 00:01:02.660000	-2.124498
0 days 00:01:02.670000	-2.2095290000000003
0 days 00:01:02.680000	-2.244327
0 days 00:01:02.690000	-2.2411950000000003
0 days 00:01:02.700000	-2.1947959999999997
0 days 00:01:02.710000	-2.090861
0 days 00:01:02.720000	-1.950523
0 days 00:01:02.730000	-1.816775
[truncated: 167 more rows]
