# Supplementary material for: A topological data analysis-based method for gait signals with an application to the study of multiple sclerosis
Source: PLoS One. 2022 May 13;17(5):e0268475. doi: 10.1371/journal.pone.0268475 (PMC9106173; doi:10.1371/journal.pone.0268475)
Supplement: S1 Data — (ZIP) [file pone.0268475.s005.zip › PlosOneData/Pathological_subjects/MS_179]

	Gyr_Y
0 days 00:00:38.820000	0.078318
0 days 00:00:38.830000	-0.704965
0 days 00:00:38.840000	-1.171342
0 days 00:00:38.850000	-1.8424490000000002
0 days 00:00:38.860000	-1.7428580000000002
0 days 00:00:38.870000	2.571855
0 days 00:00:38.880000	-0.43838699999999997
0 days 00:00:38.890000	0.557603
0 days 00:00:38.900000	-0.14439000000000002
0 days 00:00:38.910000	-0.340215
0 days 00:00:38.920000	-0.432533
0 days 00:00:38.930000	-0.409342
0 days 00:00:38.940000	-0.239015
0 days 00:00:38.950000	-0.042836
0 days 00:00:38.960000	0.12286400000000001
0 days 00:00:38.970000	0.265719
0 days 00:00:38.980000	0.313927
0 days 00:00:38.990000	0.261344
0 days 00:00:39	0.13453099999999998
0 days 00:00:39.010000	-0.011670999999999999
0 days 00:00:39.020000	-0.113685
0 days 00:00:39.030000	-0.157408
0 days 00:00:39.040000	-0.16286
0 days 00:00:39.050000	-0.147595
0 days 00:00:39.060000	-0.128262
0 days 00:00:39.070000	-0.10439200000000001
0 days 00:00:39.080000	-0.087091
0 days 00:00:39.090000	-0.07459
0 days 00:00:39.100000	-0.065881
0 days 00:00:39.110000	-0.065524
0 days 00:00:39.120000	-0.069021
0 days 00:00:39.130000	-0.07203899999999999
0 days 00:00:39.140000	-0.070756
0 days 00:00:39.150000	-0.064723
0 days 00:00:39.160000	-0.061036
0 days 00:00:39.170000	-0.068623
0 days 00:00:39.180000	-0.078282
0 days 00:00:39.190000	-0.091653
0 days 00:00:39.200000	-0.093988
0 days 00:00:39.210000	-0.083286
0 days 00:00:39.220000	-0.074117
0 days 00:00:39.230000	-0.063666
0 days 00:00:39.240000	-0.056699
0 days 00:00:39.250000	-0.047982
0 days 00:00:39.260000	-0.042508
0 days 00:00:39.270000	-0.047976
0 days 00:00:39.280000	-0.046549
0 days 00:00:39.290000	-0.037649
0 days 00:00:39.300000	-0.03296
0 days 00:00:39.310000	-0.030972000000000003
0 days 00:00:39.320000	-0.02106
0 days 00:00:39.330000	-0.013822
0 days 00:00:39.340000	-0.006474
0 days 00:00:39.350000	0.000206
0 days 00:00:39.360000	0.016744
0 days 00:00:39.370000	0.035151
0 days 00:00:39.380000	0.056097
0 days 00:00:39.390000	0.077404
0 days 00:00:39.400000	0.08881499999999999
0 days 00:00:39.410000	0.063665
0 days 00:00:39.420000	0.008237999999999999
0 days 00:00:39.430000	-0.045418
0 days 00:00:39.440000	-0.11985
0 days 00:00:39.450000	-0.253618
0 days 00:00:39.460000	-0.4119
0 days 00:00:39.470000	-0.560018
0 days 00:00:39.480000	-0.704591
0 days 00:00:39.490000	-0.9160219999999999
0 days 00:00:39.500000	-1.161883
0 days 00:00:39.510000	-1.463207
0 days 00:00:39.520000	-1.829373
0 days 00:00:39.530000	-2.2827319999999998
0 days 00:00:39.540000	-2.75627
0 days 00:00:39.550000	-3.3047989999999996
0 days 00:00:39.560000	-3.823495
0 days 00:00:39.570000	-4.186134
0 days 00:00:39.580000	-4.411016
0 days 00:00:39.590000	-4.564261
0 days 00:00:39.600000	-4.251943
0 days 00:00:39.610000	-3.9848730000000003
0 days 00:00:39.620000	-3.5969589999999996
0 days 00:00:39.630000	-3.1079939999999997
0 days 00:00:39.640000	-2.610233
0 days 00:00:39.650000	-1.8954060000000001
0 days 00:00:39.660000	-0.702812
0 days 00:00:39.670000	0.983144
0 days 00:00:39.680000	1.991021
0 days 00:00:39.690000	2.67696
0 days 00:00:39.700000	3.472482
0 days 00:00:39.710000	4.433633
0 days 00:00:39.720000	5.302877
0 days 00:00:39.730000	5.457705000000001
0 days 00:00:39.740000	4.989307
0 days 00:00:39.750000	4.6944230000000005
0 days 00:00:39.760000	4.528985
0 days 00:00:39.770000	4.424536
0 days 00:00:39.780000	4.631863
0 days 00:00:39.790000	4.371583
0 days 00:00:39.800000	2.979266
0 days 00:00:39.810000	0.848463
0 days 00:00:39.820000	-1.812602
0 days 00:00:39.830000	0.307517
0 days 00:00:39.840000	0.370954
0 days 00:00:39.850000	0.313614
0 days 00:00:39.860000	0.016625
0 days 00:00:39.870000	-0.533503
0 days 00:00:39.880000	-0.167665
0 days 00:00:39.890000	-0.166908
0 days 00:00:39.900000	-0.078252
0 days 00:00:39.910000	0.024418000000000002
0 days 00:00:39.920000	0.077434
0 days 00:00:39.930000	0.093145
0 days 00:00:39.940000	0.103881
0 days 00:00:39.950000	0.12420199999999999
0 days 00:00:39.960000	0.11910899999999999
0 days 00:00:39.970000	0.085727
0 days 00:00:39.980000	0.061176
0 days 00:00:39.990000	0.031103
0 days 00:00:40	-0.002647
0 days 00:00:40.010000	-0.010306999999999998
0 days 00:00:40.020000	-0.013821
0 days 00:00:40.030000	-0.003851
0 days 00:00:40.040000	0.018151
0 days 00:00:40.050000	0.055602
0 days 00:00:40.060000	0.0945
0 days 00:00:40.070000	0.134035
0 days 00:00:40.080000	0.145156
0 days 00:00:40.090000	0.128121
0 days 00:00:40.100000	0.086435
0 days 00:00:40.110000	0.041532
0 days 00:00:40.120000	0.004516
0 days 00:00:40.130000	-0.028026
0 days 00:00:40.140000	-0.045727
0 days 00:00:40.150000	-0.069094
0 days 00:00:40.160000	-0.083996
0 days 00:00:40.170000	-0.092487
0 days 00:00:40.180000	-0.10523199999999999
0 days 00:00:40.190000	-0.116317
0 days 00:00:40.200000	-0.126137
0 days 00:00:40.210000	-0.14314300000000002
0 days 00:00:40.220000	-0.158354
0 days 00:00:40.230000	-0.166524
0 days 00:00:40.240000	-0.162675
0 days 00:00:40.250000	-0.154281
0 days 00:00:40.260000	-0.150533
0 days 00:00:40.270000	-0.138573
0 days 00:00:40.280000	-0.122761
0 days 00:00:40.290000	-0.097754
0 days 00:00:40.300000	-0.071858
0 days 00:00:40.310000	-0.058244000000000004
0 days 00:00:40.320000	-0.036636
0 days 00:00:40.330000	-0.0065840000000000004
0 days 00:00:40.340000	0.022358000000000003
0 days 00:00:40.350000	0.055012
0 days 00:00:40.360000	0.088157
0 days 00:00:40.370000	0.098591
0 days 00:00:40.380000	0.089174
0 days 00:00:40.390000	0.072578
0 days 00:00:40.400000	0.039587
0 days 00:00:40.410000	0.005398
0 days 00:00:40.420000	-0.035931
0 days 00:00:40.430000	-0.062873
0 days 00:00:40.440000	-0.07687999999999999
0 days 00:00:40.450000	-0.085088
0 days 00:00:40.460000	-0.09150499999999999
0 days 00:00:40.470000	-0.106519
0 days 00:00:40.480000	-0.110875
0 days 00:00:40.490000	-0.108957
0 days 00:00:40.500000	-0.11971300000000001
0 days 00:00:40.510000	-0.196402
0 days 00:00:40.520000	-0.34681799999999996
0 days 00:00:40.530000	-0.583855
0 days 00:00:40.540000	-0.8784209999999999
0 days 00:00:40.550000	-1.199918
0 days 00:00:40.560000	-1.545952
0 days 00:00:40.570000	-1.9464759999999999
0 days 00:00:40.580000	-2.4234970000000002
0 days 00:00:40.590000	-2.831239
0 days 00:00:40.600000	-3.2882309999999997
0 days 00:00:40.610000	-3.636261
0 days 00:00:40.620000	-3.7457019999999996
0 days 00:00:40.630000	-3.717521
0 days 00:00:40.640000	-3.427243
0 days 00:00:40.650000	-3.015413
0 days 00:00:40.660000	-2.740097
0 days 00:00:40.670000	-2.304221
0 days 00:00:40.680000	-1.8725669999999999
0 days 00:00:40.690000	-1.3734680000000001
0 days 00:00:40.700000	-0.561702
0 days 00:00:40.710000	0.580982
0 days 00:00:40.720000	1.410306
0 days 00:00:40.730000	2.453937
0 days 00:00:40.740000	3.496093
0 days 00:00:40.750000	4.2855989999999995
0 days 00:00:40.760000	4.697203
0 days 00:00:40.770000	4.249483000000001
0 days 00:00:40.780000	3.805533
0 days 00:00:40.790000	3.912988
0 days 00:00:40.800000	4.019817
0 days 00:00:40.810000	4.0060709999999995
0 days 00:00:40.820000	3.493238
0 days 00:00:40.830000	2.684654
0 days 00:00:40.840000	2.069945
0 days 00:00:40.850000	1.355129
0 days 00:00:40.860000	-0.025514
0 days 00:00:40.870000	-1.493559
0 days 00:00:40.880000	-2.030695
0 days 00:00:40.890000	1.482628
0 days 00:00:40.900000	-0.09941900000000001
0 days 00:00:40.910000	-0.562723
0 days 00:00:40.920000	-0.700833
0 days 00:00:40.930000	-0.590065
0 days 00:00:40.940000	-0.41786
0 days 00:00:40.950000	-0.317783
0 days 00:00:40.960000	-0.13677
0 days 00:00:40.970000	0.002799
0 days 00:00:40.980000	0.185788
0 days 00:00:40.990000	0.359061
0 days 00:00:41	0.39763000000000004
0 days 00:00:41.010000	0.317044
0 days 00:00:41.020000	0.165494
0 days 00:00:41.030000	0.015562999999999999
0 days 00:00:41.040000	-0.097184
0 days 00:00:41.050000	-0.139843
0 days 00:00:41.060000	-0.155671
0 days 00:00:41.070000	-0.16147
0 days 00:00:41.080000	-0.155087
0 days 00:00:41.090000	-0.153055
0 days 00:00:41.100000	-0.14314300000000002
0 days 00:00:41.110000	-0.134783
0 days 00:00:41.120000	-0.13825
0 days 00:00:41.130000	-0.148561
0 days 00:00:41.140000	-0.162142
0 days 00:00:41.150000	-0.167542
0 days 00:00:41.160000	-0.1733
0 days 00:00:41.170000	-0.166329
0 days 00:00:41.180000	-0.156109
0 days 00:00:41.190000	-0.143759
0 days 00:00:41.200000	-0.139594
0 days 00:00:41.210000	-0.141399
0 days 00:00:41.220000	-0.13978
0 days 00:00:41.230000	-0.13051
0 days 00:00:41.240000	-0.119084
0 days 00:00:41.250000	-0.104274
0 days 00:00:41.260000	-0.09543
0 days 00:00:41.270000	-0.084824
0 days 00:00:41.280000	-0.074684
0 days 00:00:41.290000	-0.0544
0 days 00:00:41.300000	-0.039958
0 days 00:00:41.310000	-0.030238
0 days 00:00:41.320000	-0.019181
0 days 00:00:41.330000	0.001312
0 days 00:00:41.340000	0.022684
0 days 00:00:41.350000	0.046015
0 days 00:00:41.360000	0.078335
0 days 00:00:41.370000	0.102487
0 days 00:00:41.380000	0.117649
0 days 00:00:41.390000	0.131357
0 days 00:00:41.400000	0.135222
0 days 00:00:41.410000	0.123453
0 days 00:00:41.420000	0.08052000000000001
0 days 00:00:41.430000	0.019636
0 days 00:00:41.440000	-0.053753999999999996
0 days 00:00:41.450000	-0.12546400000000002
0 days 00:00:41.460000	-0.197647
0 days 00:00:41.470000	-0.25813
0 days 00:00:41.480000	-0.314755
0 days 00:00:41.490000	-0.364185
0 days 00:00:41.500000	-0.44388
0 days 00:00:41.510000	-0.565836
0 days 00:00:41.520000	-0.735731
0 days 00:00:41.530000	-0.976017
0 days 00:00:41.540000	-1.304505
0 days 00:00:41.550000	-1.744419
0 days 00:00:41.560000	-2.261428
0 days 00:00:41.570000	-2.756068
0 days 00:00:41.580000	-3.219361
0 days 00:00:41.590000	-3.58574
0 days 00:00:41.600000	-3.78628
0 days 00:00:41.610000	-3.731437
0 days 00:00:41.620000	-3.6133349999999997
0 days 00:00:41.630000	-3.270141
0 days 00:00:41.640000	-2.855973
0 days 00:00:41.650000	-2.4179720000000002
0 days 00:00:41.660000	-1.798866
0 days 00:00:41.670000	-1.163377
0 days 00:00:41.680000	-0.17171
0 days 00:00:41.690000	1.293927
0 days 00:00:41.700000	2.321784
0 days 00:00:41.710000	3.2121020000000002
0 days 00:00:41.720000	4.3205089999999995
0 days 00:00:41.730000	5.122143
0 days 00:00:41.740000	4.887215
0 days 00:00:41.750000	3.859699
0 days 00:00:41.760000	3.744536
0 days 00:00:41.770000	3.474619
0 days 00:00:41.780000	3.6349449999999996
0 days 00:00:41.790000	4.014278
0 days 00:00:41.800000	1.876543
0 days 00:00:41.810000	0.20026
0 days 00:00:41.820000	0.100437
0 days 00:00:41.830000	0.464218
0 days 00:00:41.840000	-0.045011
0 days 00:00:41.850000	-0.083138
0 days 00:00:41.860000	-0.253869
0 days 00:00:41.870000	-0.22443200000000002
0 days 00:00:41.880000	-0.155226
0 days 00:00:41.890000	-0.091266
0 days 00:00:41.900000	-0.006219
0 days 00:00:41.910000	0.08290499999999999
0 days 00:00:41.920000	0.164753
0 days 00:00:41.930000	0.181002
0 days 00:00:41.940000	0.1519
0 days 00:00:41.950000	0.120094
0 days 00:00:41.960000	0.097129
0 days 00:00:41.970000	0.063483
0 days 00:00:41.980000	0.028613999999999997
0 days 00:00:41.990000	0.001602
0 days 00:00:42	-0.025856
0 days 00:00:42.010000	-0.032706
0 days 00:00:42.020000	-0.031437
0 days 00:00:42.030000	-0.028652999999999998
0 days 00:00:42.040000	-0.020867
0 days 00:00:42.050000	-0.018116
0 days 00:00:42.060000	-0.010095
0 days 00:00:42.070000	-0.019587
0 days 00:00:42.080000	-0.016486
0 days 00:00:42.090000	-0.019171
0 days 00:00:42.100000	-0.011757
0 days 00:00:42.110000	-0.0033280000000000002
0 days 00:00:42.120000	0.0064329999999999995
0 days 00:00:42.130000	0.016959000000000002
0 days 00:00:42.140000	0.029376999999999997
0 days 00:00:42.150000	0.035892
0 days 00:00:42.160000	0.04514
0 days 00:00:42.170000	0.046506
0 days 00:00:42.180000	0.039141
0 days 00:00:42.190000	0.028924000000000002
0 days 00:00:42.200000	0.01998
0 days 00:00:42.210000	0.017987
0 days 00:00:42.220000	0.0247
0 days 00:00:42.230000	0.045006
0 days 00:00:42.240000	0.059497
0 days 00:00:42.250000	0.074962
0 days 00:00:42.260000	0.083263
0 days 00:00:42.270000	0.092862
0 days 00:00:42.280000	0.099347
0 days 00:00:42.290000	0.101982
0 days 00:00:42.300000	0.104832
0 days 00:00:42.310000	0.099518
0 days 00:00:42.320000	0.10158400000000001
0 days 00:00:42.330000	0.09750700000000001
0 days 00:00:42.340000	0.090317
0 days 00:00:42.350000	0.089549
0 days 00:00:42.360000	0.083137
0 days 00:00:42.370000	0.076977
0 days 00:00:42.380000	0.067976
0 days 00:00:42.390000	0.052824
0 days 00:00:42.400000	0.039467
0 days 00:00:42.410000	0.026070999999999997
0 days 00:00:42.420000	0.013225
0 days 00:00:42.430000	0.006775
0 days 00:00:42.440000	0.003665
0 days 00:00:42.450000	0.014408
0 days 00:00:42.460000	0.027777999999999997
0 days 00:00:42.470000	0.035205
0 days 00:00:42.480000	0.051157999999999995
0 days 00:00:42.490000	0.053988
0 days 00:00:42.500000	0.049643
0 days 00:00:42.510000	0.046077999999999994
0 days 00:00:42.520000	0.040698000000000005
0 days 00:00:42.530000	0.034023000000000005
0 days 00:00:42.540000	0.027880000000000002
0 days 00:00:42.550000	0.024538
0 days 00:00:42.560000	0.019939
0 days 00:00:42.570000	0.017592
0 days 00:00:42.580000	0.015797
0 days 00:00:42.590000	0.015512999999999999
0 days 00:00:42.600000	0.016791999999999998
0 days 00:00:42.610000	0.018073
0 days 00:00:42.620000	0.013419
0 days 00:00:42.630000	0.01264
0 days 00:00:42.640000	0.014169
0 days 00:00:42.650000	0.01108
0 days 00:00:42.660000	0.014188
0 days 00:00:42.670000	0.012645
0 days 00:00:42.680000	0.01469
0 days 00:00:42.690000	0.013394999999999999
0 days 00:00:42.700000	0.011879
0 days 00:00:42.710000	0.010584
0 days 00:00:42.720000	0.011602
0 days 00:00:42.730000	0.006745
0 days 00:00:42.740000	0.0064670000000000005
0 days 00:00:42.750000	0.005704
0 days 00:00:42.760000	0.005204
0 days 00:00:42.770000	0.004441
0 days 00:00:42.780000	0.0067480000000000005
0 days 00:00:42.790000	0.006517
0 days 00:00:42.800000	0.008558
0 days 00:00:42.810000	0.010386
0 days 00:00:42.820000	0.013728
0 days 00:00:42.830000	0.01707
0 days 00:00:42.840000	0.021446
0 days 00:00:42.850000	0.022213
0 days 00:00:42.860000	0.023768
0 days 00:00:42.870000	0.024549
0 days 00:00:42.880000	0.025602
0 days 00:00:42.890000	0.028158
0 days 00:00:42.900000	0.031512
0 days 00:00:42.910000	0.032799
0 days 00:00:42.920000	0.036409
0 days 00:00:42.930000	0.035386
0 days 00:00:42.940000	0.036683
0 days 00:00:42.950000	0.033833999999999996
0 days 00:00:42.960000	0.031282
0 days 00:00:42.970000	0.030244999999999998
0 days 00:00:42.980000	0.026399000000000002
0 days 00:00:42.990000	0.024095
0 days 00:00:43	0.022573
0 days 00:00:43.010000	0.018978000000000002
0 days 00:00:43.020000	0.012555
0 days 00:00:43.030000	0.009724
0 days 00:00:43.040000	0.0040950000000000005
0 days 00:00:43.050000	0.001772
0 days 00:00:43.060000	-0.001048
0 days 00:00:43.070000	-0.0033450000000000003
0 days 00:00:43.080000	-0.0028179999999999998
0 days 00:00:43.090000	-0.005658
0 days 00:00:43.100000	-0.0059310000000000005
0 days 00:00:43.110000	-0.012369
0 days 00:00:43.120000	-0.018548
0 days 00:00:43.130000	-0.027832
0 days 00:00:43.140000	-0.03297
0 days 00:00:43.150000	-0.043491
0 days 00:00:43.160000	-0.052967999999999994
0 days 00:00:43.170000	-0.071951
0 days 00:00:43.180000	-0.085512
0 days 00:00:43.190000	-0.103726
0 days 00:00:43.200000	-0.12673800000000002
0 days 00:00:43.210000	-0.154161
0 days 00:00:43.220000	-0.183844
0 days 00:00:43.230000	-0.225052
0 days 00:00:43.240000	-0.269717
0 days 00:00:43.250000	-0.316297
0 days 00:00:43.260000	-0.37449299999999996
0 days 00:00:43.270000	-0.44450200000000006
0 days 00:00:43.280000	-0.532492
0 days 00:00:43.290000	-0.6773640000000001
0 days 00:00:43.300000	-0.846515
0 days 00:00:43.310000	-1.03566
0 days 00:00:43.320000	-1.23827
0 days 00:00:43.330000	-1.481379
0 days 00:00:43.340000	-1.708175
0 days 00:00:43.350000	-1.9092419999999999
0 days 00:00:43.360000	-2.039505
0 days 00:00:43.370000	-2.083573
0 days 00:00:43.380000	-2.080851
0 days 00:00:43.390000	-1.9955990000000001
0 days 00:00:43.400000	-1.8859860000000002
0 days 00:00:43.410000	-1.649299
0 days 00:00:43.420000	-1.4298629999999999
0 days 00:00:43.430000	-1.179207
0 days 00:00:43.440000	-0.729495
0 days 00:00:43.450000	-0.20852800000000002
0 days 00:00:43.460000	0.176019
0 days 00:00:43.470000	0.565222
0 days 00:00:43.480000	1.054522
0 days 00:00:43.490000	1.562974
0 days 00:00:43.500000	1.9931400000000001
0 days 00:00:43.510000	2.3960790000000003
0 days 00:00:43.520000	2.789132
0 days 00:00:43.530000	3.118137
0 days 00:00:43.540000	3.324392
0 days 00:00:43.550000	3.300411
0 days 00:00:43.560000	3.124321
0 days 00:00:43.570000	2.812549
0 days 00:00:43.580000	2.375061
0 days 00:00:43.590000	2.029663
0 days 00:00:43.600000	1.6789189999999998
0 days 00:00:43.610000	1.082392
0 days 00:00:43.620000	0.309325
0 days 00:00:43.630000	-0.453604
0 days 00:00:43.640000	-1.234652
0 days 00:00:43.650000	-1.3182120000000002
0 days 00:00:43.660000	-1.12032
0 days 00:00:43.670000	-0.712022
0 days 00:00:43.680000	0.264954
0 days 00:00:43.690000	1.564066
0 days 00:00:43.700000	-0.396039
0 days 00:00:43.710000	-0.13222799999999998
0 days 00:00:43.720000	-0.071511
0 days 00:00:43.730000	-0.244522
0 days 00:00:43.740000	-0.442011
0 days 00:00:43.750000	-0.31035100000000004
0 days 00:00:43.760000	-0.23406999999999997
0 days 00:00:43.770000	-0.10016
0 days 00:00:43.780000	0.033510000000000005
0 days 00:00:43.790000	0.11163699999999999
0 days 00:00:43.800000	0.20033900000000002
0 days 00:00:43.810000	0.23091399999999998
0 days 00:00:43.820000	0.215455
0 days 00:00:43.830000	0.165236
0 days 00:00:43.840000	0.08873099999999999
0 days 00:00:43.850000	0.022642
0 days 00:00:43.860000	-0.021235
0 days 00:00:43.870000	-0.039382
0 days 00:00:43.880000	-0.034184
0 days 00:00:43.890000	-0.013704
0 days 00:00:43.900000	0.010627
0 days 00:00:43.910000	0.031283
0 days 00:00:43.920000	0.038529
0 days 00:00:43.930000	0.028425
0 days 00:00:43.940000	0.005775
0 days 00:00:43.950000	-0.015756
0 days 00:00:43.960000	-0.028605000000000002
0 days 00:00:43.970000	-0.041105
0 days 00:00:43.980000	-0.046095
0 days 00:00:43.990000	-0.041833999999999996
0 days 00:00:44	-0.031394
0 days 00:00:44.010000	-0.027468
0 days 00:00:44.020000	-0.023896
0 days 00:00:44.030000	-0.030014
0 days 00:00:44.040000	-0.041693
0 days 00:00:44.050000	-0.052109
0 days 00:00:44.060000	-0.061439999999999995
0 days 00:00:44.070000	-0.067116
0 days 00:00:44.080000	-0.075771
0 days 00:00:44.090000	-0.092676
0 days 00:00:44.100000	-0.10558800000000002
0 days 00:00:44.110000	-0.11684800000000001
0 days 00:00:44.120000	-0.128978
0 days 00:00:44.130000	-0.138502
0 days 00:00:44.140000	-0.142718
0 days 00:00:44.150000	-0.140595
0 days 00:00:44.160000	-0.135561
0 days 00:00:44.170000	-0.132404
0 days 00:00:44.180000	-0.132275
0 days 00:00:44.190000	-0.13099
0 days 00:00:44.200000	-0.131403
0 days 00:00:44.210000	-0.133436
0 days 00:00:44.220000	-0.153474
0 days 00:00:44.230000	-0.18016600000000002
0 days 00:00:44.240000	-0.22945700000000002
0 days 00:00:44.250000	-0.27536
0 days 00:00:44.260000	-0.302525
0 days 00:00:44.270000	-0.327999
0 days 00:00:44.280000	-0.371542
0 days 00:00:44.290000	-0.372746
0 days 00:00:44.300000	-0.347095
0 days 00:00:44.310000	-0.351639
0 days 00:00:44.320000	-0.456449
0 days 00:00:44.330000	-0.7307560000000001
0 days 00:00:44.340000	-1.183517
0 days 00:00:44.350000	-1.8288630000000001
0 days 00:00:44.360000	-2.576119
0 days 00:00:44.370000	-3.337329
0 days 00:00:44.380000	-4.093368
0 days 00:00:44.390000	-4.701886
0 days 00:00:44.400000	-4.95134
0 days 00:00:44.410000	-4.8855010000000005
0 days 00:00:44.420000	-4.436075
0 days 00:00:44.430000	-3.804146
0 days 00:00:44.440000	-3.268868
0 days 00:00:44.450000	-2.707399
0 days 00:00:44.460000	-2.26543
0 days 00:00:44.470000	-1.559588
0 days 00:00:44.480000	-0.41646000000000005
0 days 00:00:44.490000	0.838042
0 days 00:00:44.500000	1.884712
0 days 00:00:44.510000	2.7580810000000002
0 days 00:00:44.520000	3.8149589999999995
0 days 00:00:44.530000	4.85744
0 days 00:00:44.540000	5.589085
0 days 00:00:44.550000	5.6772540000000005
0 days 00:00:44.560000	4.804874
0 days 00:00:44.570000	4.194494000000001
0 days 00:00:44.580000	4.075538
0 days 00:00:44.590000	4.012385
0 days 00:00:44.600000	3.926161
0 days 00:00:44.610000	3.52967
0 days 00:00:44.620000	2.791789
0 days 00:00:44.630000	1.622898
0 days 00:00:44.640000	-0.43602799999999997
0 days 00:00:44.650000	-1.525671
0 days 00:00:44.660000	-1.280097
0 days 00:00:44.670000	0.21695799999999998
0 days 00:00:44.680000	0.136069
0 days 00:00:44.690000	-0.769617
0 days 00:00:44.700000	0.35131100000000004
0 days 00:00:44.710000	-0.721479
0 days 00:00:44.720000	-0.090644
0 days 00:00:44.730000	-0.316927
0 days 00:00:44.740000	-0.092568
0 days 00:00:44.750000	0.072421
0 days 00:00:44.760000	0.146567
0 days 00:00:44.770000	0.202247
0 days 00:00:44.780000	0.233342
0 days 00:00:44.790000	0.220098
0 days 00:00:44.800000	0.166691
0 days 00:00:44.810000	0.106939
0 days 00:00:44.820000	0.057988
0 days 00:00:44.830000	0.005352
0 days 00:00:44.840000	-0.025564
0 days 00:00:44.850000	-0.032198000000000004
0 days 00:00:44.860000	-0.029424000000000002
0 days 00:00:44.870000	-0.013701
0 days 00:00:44.880000	0.006889
0 days 00:00:44.890000	0.014375
0 days 00:00:44.900000	0.015844999999999998
0 days 00:00:44.910000	0.013025
0 days 00:00:44.920000	0.001963
0 days 00:00:44.930000	-0.008520999999999999
0 days 00:00:44.940000	-0.021108000000000002
0 days 00:00:44.950000	-0.023066999999999997
0 days 00:00:44.960000	-0.030185000000000003
0 days 00:00:44.970000	-0.032242
0 days 00:00:44.980000	-0.029325
0 days 00:00:44.990000	-0.026119
0 days 00:00:45	-0.019031
0 days 00:00:45.010000	-0.006258
0 days 00:00:45.020000	0.0027660000000000002
0 days 00:00:45.030000	0.017052
0 days 00:00:45.040000	0.028980000000000002
0 days 00:00:45.050000	0.027631
0 days 00:00:45.060000	0.021504
0 days 00:00:45.070000	0.011073000000000001
0 days 00:00:45.080000	0.001261
0 days 00:00:45.090000	-0.009206
0 days 00:00:45.100000	-0.017422
0 days 00:00:45.110000	-0.021516
0 days 00:00:45.120000	-0.03154
0 days 00:00:45.130000	-0.031426
0 days 00:00:45.140000	-0.035756
0 days 00:00:45.150000	-0.041358
0 days 00:00:45.160000	-0.045355
0 days 00:00:45.170000	-0.055153999999999995
0 days 00:00:45.180000	-0.054457000000000005
0 days 00:00:45.190000	-0.058294000000000006
0 days 00:00:45.200000	-0.057302
0 days 00:00:45.210000	-0.051179
0 days 00:00:45.220000	-0.045035000000000006
0 days 00:00:45.230000	-0.04102
0 days 00:00:45.240000	-0.032115
0 days 00:00:45.250000	-0.031298
0 days 00:00:45.260000	-0.023698
0 days 00:00:45.270000	-0.024058
0 days 00:00:45.280000	-0.020804
0 days 00:00:45.290000	-0.023514
0 days 00:00:45.300000	-0.027552999999999998
0 days 00:00:45.310000	-0.033539
0 days 00:00:45.320000	-0.042258
0 days 00:00:45.330000	-0.059062
0 days 00:00:45.340000	-0.064717
0 days 00:00:45.350000	-0.078825
0 days 00:00:45.360000	-0.10486199999999998
0 days 00:00:45.370000	-0.085038
0 days 00:00:45.380000	-0.067817
0 days 00:00:45.390000	-0.072888
0 days 00:00:45.400000	-0.117551
0 days 00:00:45.410000	-0.24284099999999997
0 days 00:00:45.420000	-0.41996400000000006
0 days 00:00:45.430000	-0.601776
0 days 00:00:45.440000	-0.79916
0 days 00:00:45.450000	-1.051027
0 days 00:00:45.460000	-1.394147
0 days 00:00:45.470000	-1.703302
0 days 00:00:45.480000	-1.998593
0 days 00:00:45.490000	-2.279829
0 days 00:00:45.500000	-2.526183
0 days 00:00:45.510000	-2.748312
0 days 00:00:45.520000	-2.92291
0 days 00:00:45.530000	-3.0334950000000003
0 days 00:00:45.540000	-3.0061310000000003
0 days 00:00:45.550000	-2.92274
0 days 00:00:45.560000	-2.815984
0 days 00:00:45.570000	-2.643567
0 days 00:00:45.580000	-2.4163669999999997
0 days 00:00:45.590000	-2.13567
0 days 00:00:45.600000	-1.958906
0 days 00:00:45.610000	-1.7123150000000003
0 days 00:00:45.620000	-1.412174
0 days 00:00:45.630000	-1.172326
0 days 00:00:45.640000	-0.967832
0 days 00:00:45.650000	-0.7256239999999999
0 days 00:00:45.660000	-0.48213599999999995
0 days 00:00:45.670000	-0.073991
0 days 00:00:45.680000	0.636419
0 days 00:00:45.690000	1.3509639999999998
0 days 00:00:45.700000	1.988825
0 days 00:00:45.710000	2.582036
0 days 00:00:45.720000	3.165638
0 days 00:00:45.730000	3.334172
0 days 00:00:45.740000	2.87743
0 days 00:00:45.750000	2.446759
0 days 00:00:45.760000	2.5571770000000003
0 days 00:00:45.770000	2.864834
0 days 00:00:45.780000	3.112691
0 days 00:00:45.790000	3.314589
0 days 00:00:45.800000	3.5712010000000003
0 days 00:00:45.810000	3.4129339999999995
0 days 00:00:45.820000	2.974021
0 days 00:00:45.830000	2.7088520000000003
0 days 00:00:45.840000	2.361535
0 days 00:00:45.850000	1.7141950000000001
0 days 00:00:45.860000	0.649012
0 days 00:00:45.870000	-0.798756
0 days 00:00:45.880000	-1.237695
0 days 00:00:45.890000	0.775414
0 days 00:00:45.900000	0.037630000000000004
0 days 00:00:45.910000	0.485209
0 days 00:00:45.920000	-0.20666199999999998
0 days 00:00:45.930000	-0.187525
0 days 00:00:45.940000	-0.177804
0 days 00:00:45.950000	-0.13131199999999998
0 days 00:00:45.960000	-0.02611
0 days 00:00:45.970000	0.048951999999999996
0 days 00:00:45.980000	0.11457300000000001
0 days 00:00:45.990000	0.141173
0 days 00:00:46	0.16541
0 days 00:00:46.010000	0.16268
0 days 00:00:46.020000	0.142267
0 days 00:00:46.030000	0.112552
0 days 00:00:46.040000	0.068802
0 days 00:00:46.050000	0.041783999999999995
0 days 00:00:46.060000	0.018890999999999998
0 days 00:00:46.070000	0.000465
0 days 00:00:46.080000	-0.004546
0 days 00:00:46.090000	-0.012616
0 days 00:00:46.100000	-0.012657
0 days 00:00:46.110000	-0.014688
0 days 00:00:46.120000	-0.014211000000000001
0 days 00:00:46.130000	-0.021217
0 days 00:00:46.140000	-0.035762999999999996
0 days 00:00:46.150000	-0.041614
0 days 00:00:46.160000	-0.045271
0 days 00:00:46.170000	-0.048804
0 days 00:00:46.180000	-0.048996
0 days 00:00:46.190000	-0.051908
0 days 00:00:46.200000	-0.053729
0 days 00:00:46.210000	-0.051435
0 days 00:00:46.220000	-0.057134000000000004
0 days 00:00:46.230000	-0.057946000000000004
0 days 00:00:46.240000	-0.064858
0 days 00:00:46.250000	-0.061283000000000004
0 days 00:00:46.260000	-0.062100999999999996
0 days 00:00:46.270000	-0.062693
0 days 00:00:46.280000	-0.055362
0 days 00:00:46.290000	-0.05297999999999999
0 days 00:00:46.300000	-0.046388
0 days 00:00:46.310000	-0.036751
0 days 00:00:46.320000	-0.020575
0 days 00:00:46.330000	-0.019178999999999998
0 days 00:00:46.340000	-0.0133
0 days 00:00:46.350000	-0.016062
0 days 00:00:46.360000	-0.019537
0 days 00:00:46.370000	-0.02426
0 days 00:00:46.380000	-0.029898
0 days 00:00:46.390000	-0.023119999999999998
0 days 00:00:46.400000	-0.009516
0 days 00:00:46.410000	-0.007126
0 days 00:00:46.420000	-0.018938999999999998
0 days 00:00:46.430000	-0.03545
0 days 00:00:46.440000	-0.05690599999999999
0 days 00:00:46.450000	-0.068459
0 days 00:00:46.460000	-0.07384199999999999
0 days 00:00:46.470000	-0.07458
0 days 00:00:46.480000	-0.076333
0 days 00:00:46.490000	-0.078865
0 days 00:00:46.500000	-0.088525
0 days 00:00:46.510000	-0.097009
0 days 00:00:46.520000	-0.108451
0 days 00:00:46.530000	-0.138771
0 days 00:00:46.540000	-0.212067
0 days 00:00:46.550000	-0.350691
0 days 00:00:46.560000	-0.551994
0 days 00:00:46.570000	-0.860231
0 days 00:00:46.580000	-1.231754
0 days 00:00:46.590000	-1.6709650000000003
0 days 00:00:46.600000	-2.17449
0 days 00:00:46.610000	-2.756626
0 days 00:00:46.620000	-3.323144
0 days 00:00:46.630000	-3.933504
0 days 00:00:46.640000	-4.440372
0 days 00:00:46.650000	-4.59352
0 days 00:00:46.660000	-4.6312940000000005
0 days 00:00:46.670000	-4.172183
0 days 00:00:46.680000	-3.802202
0 days 00:00:46.690000	-3.239086
0 days 00:00:46.700000	-2.693405
0 days 00:00:46.710000	-1.9929130000000002
0 days 00:00:46.720000	-0.48860299999999995
0 days 00:00:46.730000	0.922961
0 days 00:00:46.740000	1.803666
0 days 00:00:46.750000	2.807957
0 days 00:00:46.760000	3.8537470000000003
0 days 00:00:46.770000	4.918271
0 days 00:00:46.780000	5.730128
0 days 00:00:46.790000	5.709613
0 days 00:00:46.800000	5.508095
0 days 00:00:46.810000	5.264968
0 days 00:00:46.820000	4.74103
0 days 00:00:46.830000	4.530547
0 days 00:00:46.840000	4.171105000000001
0 days 00:00:46.850000	1.815882
0 days 00:00:46.860000	-2.379985
0 days 00:00:46.870000	0.340972
0 days 00:00:46.880000	0.132276
0 days 00:00:46.890000	0.553461
0 days 00:00:46.900000	-0.780021
0 days 00:00:46.910000	-0.373695
0 days 00:00:46.920000	-0.284898
0 days 00:00:46.930000	-0.178646
0 days 00:00:46.940000	-0.103756
0 days 00:00:46.950000	-0.067392
0 days 00:00:46.960000	-0.07528
0 days 00:00:46.970000	-0.03119
0 days 00:00:46.980000	0.035539999999999995
0 days 00:00:46.990000	0.068913
0 days 00:00:47	0.075978
0 days 00:00:47.010000	0.06440599999999999
0 days 00:00:47.020000	0.026143
0 days 00:00:47.030000	-0.009351
0 days 00:00:47.040000	-0.030362
0 days 00:00:47.050000	-0.034717000000000005
0 days 00:00:47.060000	-0.035417000000000004
0 days 00:00:47.070000	-0.020112
0 days 00:00:47.080000	-0.00587
0 days 00:00:47.090000	-0.000129
0 days 00:00:47.100000	0.000446
0 days 00:00:47.110000	-0.007515000000000001
0 days 00:00:47.120000	-0.015722
0 days 00:00:47.130000	-0.029362
0 days 00:00:47.140000	-0.041191000000000005
0 days 00:00:47.150000	-0.043269999999999996
0 days 00:00:47.160000	-0.047878
0 days 00:00:47.170000	-0.045333
0 days 00:00:47.180000	-0.039088
0 days 00:00:47.190000	-0.034756999999999996
0 days 00:00:47.200000	-0.027563
0 days 00:00:47.210000	-0.029639
0 days 00:00:47.220000	-0.028133
0 days 00:00:47.230000	-0.025343
0 days 00:00:47.240000	-0.019423
0 days 00:00:47.250000	-0.01121
0 days 00:00:47.260000	-0.008348999999999999
0 days 00:00:47.270000	0.003759
0 days 00:00:47.280000	0.004282
0 days 00:00:47.290000	0.006854000000000001
0 days 00:00:47.300000	0.011019
0 days 00:00:47.310000	0.013907
0 days 00:00:47.320000	0.011625
0 days 00:00:47.330000	0.011163
0 days 00:00:47.340000	0.008818000000000001
0 days 00:00:47.350000	-0.003214
0 days 00:00:47.360000	-0.003189
0 days 00:00:47.370000	0.000579
0 days 00:00:47.380000	0.005307
0 days 00:00:47.390000	0.010602
0 days 00:00:47.400000	0.0221
0 days 00:00:47.410000	0.020897
0 days 00:00:47.420000	0.021513
0 days 00:00:47.430000	0.024774
0 days 00:00:47.440000	0.027248
0 days 00:00:47.450000	0.02482
0 days 00:00:47.460000	0.015957
0 days 00:00:47.470000	-8.8e-05
0 days 00:00:47.480000	-0.028569999999999998
0 days 00:00:47.490000	-0.06778300000000001
0 days 00:00:47.500000	-0.108623
0 days 00:00:47.510000	-0.171374
0 days 00:00:47.520000	-0.251157
0 days 00:00:47.530000	-0.354723
0 days 00:00:47.540000	-0.511391
0 days 00:00:47.550000	-0.743595
0 days 00:00:47.560000	-1.0315020000000001
0 days 00:00:47.570000	-1.377692
0 days 00:00:47.580000	-1.766868
0 days 00:00:47.590000	-2.244569
0 days 00:00:47.600000	-2.806365
0 days 00:00:47.610000	-3.364679
0 days 00:00:47.620000	-3.940193
0 days 00:00:47.630000	-4.319248
0 days 00:00:47.640000	-4.445577
0 days 00:00:47.650000	-4.404595
0 days 00:00:47.660000	-3.883434
0 days 00:00:47.670000	-3.5578870000000005
0 days 00:00:47.680000	-2.9472
0 days 00:00:47.690000	-2.3430720000000003
0 days 00:00:47.700000	-1.591821
0 days 00:00:47.710000	-0.303927
0 days 00:00:47.720000	1.004944
0 days 00:00:47.730000	1.7200509999999998
0 days 00:00:47.740000	2.613068
0 days 00:00:47.750000	3.608863
0 days 00:00:47.760000	4.733973000000001
0 days 00:00:47.770000	5.700475
0 days 00:00:47.780000	6.1668400000000005
0 days 00:00:47.790000	6.182489
0 days 00:00:47.800000	5.6691769999999995
0 days 00:00:47.810000	5.0765839999999995
0 days 00:00:47.820000	4.679781
0 days 00:00:47.830000	3.804432
0 days 00:00:47.840000	1.1774930000000001
0 days 00:00:47.850000	-2.682114
0 days 00:00:47.860000	0.046442000000000004
0 days 00:00:47.870000	-0.421202
0 days 00:00:47.880000	0.34281999999999996
0 days 00:00:47.890000	-0.633942
0 days 00:00:47.900000	-0.462783
0 days 00:00:47.910000	-0.45614399999999994
0 days 00:00:47.920000	-0.39360300000000004
0 days 00:00:47.930000	-0.250071
0 days 00:00:47.940000	-0.128974
0 days 00:00:47.950000	-0.0056159999999999995
0 days 00:00:47.960000	0.10804200000000001
0 days 00:00:47.970000	0.166526
0 days 00:00:47.980000	0.166147
0 days 00:00:47.990000	0.135465
0 days 00:00:48	0.08024500000000001
0 days 00:00:48.010000	0.030826999999999997
0 days 00:00:48.020000	-0.01707
0 days 00:00:48.030000	-0.042332999999999996
0 days 00:00:48.040000	-0.049629
0 days 00:00:48.050000	-0.035128
0 days 00:00:48.060000	-0.015871
0 days 00:00:48.070000	0.012725
0 days 00:00:48.080000	0.045372
0 days 00:00:48.090000	0.071676
0 days 00:00:48.100000	0.084115
0 days 00:00:48.110000	0.082748
0 days 00:00:48.120000	0.06166900000000001
0 days 00:00:48.130000	0.039741000000000005
0 days 00:00:48.140000	0.025916
0 days 00:00:48.150000	0.009179000000000001
0 days 00:00:48.160000	0.002304
0 days 00:00:48.170000	-0.016469
0 days 00:00:48.180000	-0.025892000000000002
0 days 00:00:48.190000	-0.02768
0 days 00:00:48.200000	-0.026827999999999998
0 days 00:00:48.210000	-0.022569
0 days 00:00:48.220000	-0.014734
0 days 00:00:48.230000	-0.001379
0 days 00:00:48.240000	0.006365
0 days 00:00:48.250000	0.009025
0 days 00:00:48.260000	0.012472
0 days 00:00:48.270000	0.008694
0 days 00:00:48.280000	0.009378000000000001
0 days 00:00:48.290000	0.012042
0 days 00:00:48.300000	0.024647
0 days 00:00:48.310000	0.048369999999999996
0 days 00:00:48.320000	0.061082000000000004
0 days 00:00:48.330000	0.055533000000000006
0 days 00:00:48.340000	0.032563999999999996
0 days 00:00:48.350000	0.032626
0 days 00:00:48.360000	0.048647
0 days 00:00:48.370000	0.029414999999999997
0 days 00:00:48.380000	-0.036841000000000006
0 days 00:00:48.390000	-0.131912
0 days 00:00:48.400000	-0.25863400000000003
0 days 00:00:48.410000	-0.44364499999999996
0 days 00:00:48.420000	-0.69263
0 days 00:00:48.430000	-0.97844
0 days 00:00:48.440000	-1.339613
0 days 00:00:48.450000	-1.676955
0 days 00:00:48.460000	-2.030194
0 days 00:00:48.470000	-2.3932580000000003
0 days 00:00:48.480000	-2.696524
0 days 00:00:48.490000	-3.000412
0 days 00:00:48.500000	-3.227015
0 days 00:00:48.510000	-3.363688
0 days 00:00:48.520000	-3.3746940000000003
0 days 00:00:48.530000	-3.366301
0 days 00:00:48.540000	-3.166343
0 days 00:00:48.550000	-2.833427
0 days 00:00:48.560000	-2.520509
0 days 00:00:48.570000	-2.214243
0 days 00:00:48.580000	-1.895946
0 days 00:00:48.590000	-1.586676
0 days 00:00:48.600000	-1.2492450000000002
0 days 00:00:48.610000	-0.767844
0 days 00:00:48.620000	0.164461
0 days 00:00:48.630000	0.9567530000000001
0 days 00:00:48.640000	1.398447
0 days 00:00:48.650000	1.954591
0 days 00:00:48.660000	2.5946700000000003
0 days 00:00:48.670000	3.177277
0 days 00:00:48.680000	3.636547
0 days 00:00:48.690000	3.9165900000000002
0 days 00:00:48.700000	3.8281660000000004
0 days 00:00:48.710000	3.5828699999999998
0 days 00:00:48.720000	3.495566
0 days 00:00:48.730000	3.440548
0 days 00:00:48.740000	3.5666330000000004
0 days 00:00:48.750000	3.7036230000000003
0 days 00:00:48.760000	3.530819
0 days 00:00:48.770000	3.066557
0 days 00:00:48.780000	2.3899310000000002
0 days 00:00:48.790000	1.704659
0 days 00:00:48.800000	0.818167
0 days 00:00:48.810000	0.216594
0 days 00:00:48.820000	-0.21608000000000002
0 days 00:00:48.830000	-0.825528
0 days 00:00:48.840000	-1.356977
0 days 00:00:48.850000	-1.565769
0 days 00:00:48.860000	-1.43185
0 days 00:00:48.870000	0.349567
0 days 00:00:48.880000	2.616116
0 days 00:00:48.890000	-0.5528609999999999
0 days 00:00:48.900000	-0.059382000000000004
0 days 00:00:48.910000	-0.201577
0 days 00:00:48.920000	-0.259993
0 days 00:00:48.930000	-0.325475
0 days 00:00:48.940000	-0.25838
0 days 00:00:48.950000	-0.138827
0 days 00:00:48.960000	-0.040343000000000004
0 days 00:00:48.970000	0.0303
0 days 00:00:48.980000	0.07354400000000001
0 days 00:00:48.990000	0.098302
0 days 00:00:49	0.09775299999999999
0 days 00:00:49.010000	0.071299
0 days 00:00:49.020000	0.023502000000000002
0 days 00:00:49.030000	-0.0034020000000000005
0 days 00:00:49.040000	-0.029817000000000003
0 days 00:00:49.050000	-0.038074000000000004
0 days 00:00:49.060000	-0.022865
0 days 00:00:49.070000	0.0044729999999999995
0 days 00:00:49.080000	0.026606
0 days 00:00:49.090000	0.044342
0 days 00:00:49.100000	0.052105
0 days 00:00:49.110000	0.050724
0 days 00:00:49.120000	0.051552
0 days 00:00:49.130000	0.047593
0 days 00:00:49.140000	0.04585
0 days 00:00:49.150000	0.046669
0 days 00:00:49.160000	0.040583999999999995
0 days 00:00:49.170000	0.033667
0 days 00:00:49.180000	0.018796
0 days 00:00:49.190000	0.006351
0 days 00:00:49.200000	-0.002366
0 days 00:00:49.210000	-0.01685
0 days 00:00:49.220000	-0.028854
0 days 00:00:49.230000	-0.030136000000000003
0 days 00:00:49.240000	-0.027447000000000003
0 days 00:00:49.250000	-0.022603
0 days 00:00:49.260000	-0.028495
0 days 00:00:49.270000	-0.027224
0 days 00:00:49.280000	-0.024566
0 days 00:00:49.290000	-0.022940000000000002
0 days 00:00:49.300000	-0.021669
0 days 00:00:49.310000	-0.026524000000000002
0 days 00:00:49.320000	-0.034459
0 days 00:00:49.330000	-0.045828
0 days 00:00:49.340000	-0.054809000000000004
0 days 00:00:49.350000	-0.063922
0 days 00:00:49.360000	-0.066518
0 days 00:00:49.370000	-0.072274
0 days 00:00:49.380000	-0.074188
0 days 00:00:49.390000	-0.073917
0 days 00:00:49.400000	-0.070003
0 days 00:00:49.410000	-0.07647000000000001
0 days 00:00:49.420000	-0.083605
0 days 00:00:49.430000	-0.084855
0 days 00:00:49.440000	-0.095019
0 days 00:00:49.450000	-0.107128
0 days 00:00:49.460000	-0.141747
0 days 00:00:49.470000	-0.203664
0 days 00:00:49.480000	-0.29639
0 days 00:00:49.490000	-0.42258500000000004
0 days 00:00:49.500000	-0.627679
0 days 00:00:49.510000	-0.930024
0 days 00:00:49.520000	-1.381026
0 days 00:00:49.530000	-1.827318
0 days 00:00:49.540000	-2.3345
0 days 00:00:49.550000	-2.802396
0 days 00:00:49.560000	-3.23925
0 days 00:00:49.570000	-3.705611
0 days 00:00:49.580000	-4.02907
0 days 00:00:49.590000	-4.159314
0 days 00:00:49.600000	-4.14497
0 days 00:00:49.610000	-3.948984
0 days 00:00:49.620000	-3.511367
0 days 00:00:49.630000	-3.195331
0 days 00:00:49.640000	-2.851008
0 days 00:00:49.650000	-2.436985
0 days 00:00:49.660000	-2.003155
0 days 00:00:49.670000	-1.337782
0 days 00:00:49.680000	-0.14246199999999998
0 days 00:00:49.690000	0.954794
0 days 00:00:49.700000	1.6698009999999999
0 days 00:00:49.710000	2.5243439999999997
0 days 00:00:49.720000	3.581689
0 days 00:00:49.730000	4.5811779999999995
0 days 00:00:49.740000	5.176637
0 days 00:00:49.750000	5.268903
0 days 00:00:49.760000	4.659242
0 days 00:00:49.770000	4.0706940000000005
0 days 00:00:49.780000	3.8120839999999996
0 days 00:00:49.790000	3.696697
0 days 00:00:49.800000	3.762922
0 days 00:00:49.810000	3.57648
0 days 00:00:49.820000	3.087046
0 days 00:00:49.830000	2.368261
0 days 00:00:49.840000	1.307677
0 days 00:00:49.850000	0.299489
0 days 00:00:49.860000	-0.487854
0 days 00:00:49.870000	-1.102095
0 days 00:00:49.880000	-1.6999849999999999
0 days 00:00:49.890000	-0.6143649999999999
0 days 00:00:49.900000	1.064937
0 days 00:00:49.910000	-0.702078
0 days 00:00:49.920000	-0.20977300000000002
0 days 00:00:49.930000	-0.25742
0 days 00:00:49.940000	-0.162677
0 days 00:00:49.950000	-0.17703
0 days 00:00:49.960000	-0.061407
0 days 00:00:49.970000	0.019103
0 days 00:00:49.980000	0.10188
0 days 00:00:49.990000	0.127243
0 days 00:00:50	0.126675
0 days 00:00:50.010000	0.092665
0 days 00:00:50.020000	0.05204299999999999
0 days 00:00:50.030000	0.013112
0 days 00:00:50.040000	-0.002286
0 days 00:00:50.050000	-0.0035590000000000005
0 days 00:00:50.060000	0.002304
0 days 00:00:50.070000	0.009837
0 days 00:00:50.080000	0.012485
0 days 00:00:50.090000	0.017088
0 days 00:00:50.100000	0.025028
0 days 00:00:50.110000	0.041718
0 days 00:00:50.120000	0.052166
0 days 00:00:50.130000	0.054799
0 days 00:00:50.140000	0.052877999999999994
0 days 00:00:50.150000	0.046624
0 days 00:00:50.160000	0.040123
0 days 00:00:50.170000	0.04198
0 days 00:00:50.180000	0.035292000000000004
0 days 00:00:50.190000	0.036422
0 days 00:00:50.200000	0.041699
0 days 00:00:50.210000	0.036139
0 days 00:00:50.220000	0.026333
0 days 00:00:50.230000	0.015699
0 days 00:00:50.240000	0.017519
0 days 00:00:50.250000	0.021075
0 days 00:00:50.260000	0.031341
0 days 00:00:50.270000	0.038502
0 days 00:00:50.280000	0.036981
0 days 00:00:50.290000	0.019074
0 days 00:00:50.300000	0.011053
0 days 00:00:50.310000	0.000309
0 days 00:00:50.320000	0.006475
0 days 00:00:50.330000	0.010945
0 days 00:00:50.340000	0.018424
0 days 00:00:50.350000	0.030823000000000003
0 days 00:00:50.360000	0.028593
0 days 00:00:50.370000	0.007745999999999999
0 days 00:00:50.380000	-0.008357
0 days 00:00:50.390000	-0.012882
0 days 00:00:50.400000	-0.007829000000000001
0 days 00:00:50.410000	-0.008718
0 days 00:00:50.420000	-0.006705
0 days 00:00:50.430000	-0.001072
0 days 00:00:50.440000	0.00202
0 days 00:00:50.450000	0.005626
0 days 00:00:50.460000	0.008726000000000001
0 days 00:00:50.470000	0.010459999999999999
0 days 00:00:50.480000	0.013047
0 days 00:00:50.490000	0.010948000000000001
0 days 00:00:50.500000	0.006147
0 days 00:00:50.510000	0.004924
0 days 00:00:50.520000	-0.001307
0 days 00:00:50.530000	-0.003334
0 days 00:00:50.540000	0.002878
0 days 00:00:50.550000	0.016204
0 days 00:00:50.560000	0.027794
0 days 00:00:50.570000	0.032299
0 days 00:00:50.580000	0.036094
0 days 00:00:50.590000	0.036497
0 days 00:00:50.600000	0.0366
0 days 00:00:50.610000	0.033803
0 days 00:00:50.620000	0.023482
0 days 00:00:50.630000	0.026412
0 days 00:00:50.640000	0.014988
0 days 00:00:50.650000	0.015403
0 days 00:00:50.660000	0.0143
0 days 00:00:50.670000	0.018228
0 days 00:00:50.680000	0.018046
0 days 00:00:50.690000	0.012462
0 days 00:00:50.700000	0.009552
0 days 00:00:50.710000	0.013077000000000002
0 days 00:00:50.720000	0.006675
0 days 00:00:50.730000	0.000491
0 days 00:00:50.740000	-0.007035
0 days 00:00:50.750000	-0.014841
0 days 00:00:50.760000	-0.025046000000000002
0 days 00:00:50.770000	-0.022944
0 days 00:00:50.780000	-0.022437000000000002
0 days 00:00:50.790000	-0.01811
0 days 00:00:50.800000	-0.010718
0 days 00:00:50.810000	-0.00056
0 days 00:00:50.820000	0.009858
0 days 00:00:50.830000	0.014477
0 days 00:00:50.840000	0.006938
0 days 00:00:50.850000	-0.009311
0 days 00:00:50.860000	-0.026039999999999997
0 days 00:00:50.870000	-0.044150999999999996
0 days 00:00:50.880000	-0.054584
0 days 00:00:50.890000	-0.07094600000000001
0 days 00:00:50.900000	-0.096526
0 days 00:00:50.910000	-0.139728
0 days 00:00:50.920000	-0.178076
0 days 00:00:50.930000	-0.21397399999999997
0 days 00:00:50.940000	-0.253921
0 days 00:00:50.950000	-0.283898
0 days 00:00:50.960000	-0.315513
0 days 00:00:50.970000	-0.366481
0 days 00:00:50.980000	-0.43896599999999997
0 days 00:00:50.990000	-0.530238
0 days 00:00:51	-0.616429
0 days 00:00:51.010000	-0.746704
0 days 00:00:51.020000	-0.891359
0 days 00:00:51.030000	-1.06515
0 days 00:00:51.040000	-1.254051
0 days 00:00:51.050000	-1.473241
0 days 00:00:51.060000	-1.7180400000000002
0 days 00:00:51.070000	-1.9388130000000001
0 days 00:00:51.080000	-2.179034
0 days 00:00:51.090000	-2.394391
0 days 00:00:51.100000	-2.591164
0 days 00:00:51.110000	-2.703836
0 days 00:00:51.120000	-2.773813
0 days 00:00:51.130000	-2.84305
0 days 00:00:51.140000	-2.76954
0 days 00:00:51.150000	-2.505065
0 days 00:00:51.160000	-2.330222
0 days 00:00:51.170000	-2.127857
0 days 00:00:51.180000	-1.8223639999999999
0 days 00:00:51.190000	-1.599238
0 days 00:00:51.200000	-1.3627610000000001
0 days 00:00:51.210000	-1.066063
0 days 00:00:51.220000	-0.656198
0 days 00:00:51.230000	0.026695
0 days 00:00:51.240000	0.582179
0 days 00:00:51.250000	1.032733
0 days 00:00:51.260000	1.4994370000000001
0 days 00:00:51.270000	2.054664
0 days 00:00:51.280000	2.606994
0 days 00:00:51.290000	3.03743
0 days 00:00:51.300000	3.363002
0 days 00:00:51.310000	3.632018
0 days 00:00:51.320000	3.818713
0 days 00:00:51.330000	3.799464
0 days 00:00:51.340000	3.6636010000000003
0 days 00:00:51.350000	3.508139
0 days 00:00:51.360000	3.38511
0 days 00:00:51.370000	3.3361410000000005
0 days 00:00:51.380000	3.255621
0 days 00:00:51.390000	3.0091040000000002
0 days 00:00:51.400000	2.532189
0 days 00:00:51.410000	1.8566799999999999
0 days 00:00:51.420000	1.059409
0 days 00:00:51.430000	0.038485000000000005
0 days 00:00:51.440000	-0.502961
0 days 00:00:51.450000	-0.7060770000000001
0 days 00:00:51.460000	-0.7666609999999999
0 days 00:00:51.470000	-1.039112
0 days 00:00:51.480000	-1.2857290000000001
0 days 00:00:51.490000	-1.385613
0 days 00:00:51.500000	-1.096058
0 days 00:00:51.510000	0.8595520000000001
0 days 00:00:51.520000	1.6407470000000002
0 days 00:00:51.530000	1.042675
0 days 00:00:51.540000	0.13307
0 days 00:00:51.550000	-0.36304899999999996
0 days 00:00:51.560000	0.027638999999999997
0 days 00:00:51.570000	-0.224396
0 days 00:00:51.580000	-0.202471
0 days 00:00:51.590000	-0.129384
0 days 00:00:51.600000	-0.120457
0 days 00:00:51.610000	-0.06105
0 days 00:00:51.620000	-0.024327
0 days 00:00:51.630000	0.019801
0 days 00:00:51.640000	0.060429
0 days 00:00:51.650000	0.078736
0 days 00:00:51.660000	0.073568
0 days 00:00:51.670000	0.039734
0 days 00:00:51.680000	0.021481999999999998
0 days 00:00:51.690000	0.014976
0 days 00:00:51.700000	0.018586000000000002
0 days 00:00:51.710000	0.026452
0 days 00:00:51.720000	0.02998
0 days 00:00:51.730000	0.029116000000000003
0 days 00:00:51.740000	0.027252999999999996
0 days 00:00:51.750000	0.025141
0 days 00:00:51.760000	0.031937
0 days 00:00:51.770000	0.033756
0 days 00:00:51.780000	0.032833
0 days 00:00:51.790000	0.02538
0 days 00:00:51.800000	0.01316
0 days 00:00:51.810000	0.006183
0 days 00:00:51.820000	-0.004226
0 days 00:00:51.830000	-0.016996999999999998
0 days 00:00:51.840000	-0.028312
0 days 00:00:51.850000	-0.032217
0 days 00:00:51.860000	-0.035741
0 days 00:00:51.870000	-0.042241
0 days 00:00:51.880000	-0.045262000000000004
0 days 00:00:51.890000	-0.049236
0 days 00:00:51.900000	-0.045252999999999995
0 days 00:00:51.910000	-0.039626999999999996
0 days 00:00:51.920000	-0.037883
0 days 00:00:51.930000	-0.031421
0 days 00:00:51.940000	-0.028364999999999998
0 days 00:00:51.950000	-0.025712
0 days 00:00:51.960000	-0.027912
0 days 00:00:51.970000	-0.025303
0 days 00:00:51.980000	-0.025291
0 days 00:00:51.990000	-0.025622000000000002
0 days 00:00:52	-0.020313
0 days 00:00:52.010000	-0.015073
0 days 00:00:52.020000	-0.016724
0 days 00:00:52.030000	-0.028926999999999998
0 days 00:00:52.040000	-0.024548
0 days 00:00:52.050000	-0.016261
0 days 00:00:52.060000	-0.022291
0 days 00:00:52.070000	-0.014081999999999999
0 days 00:00:52.080000	-0.019331
0 days 00:00:52.090000	-0.018456
0 days 00:00:52.100000	-0.022034
0 days 00:00:52.110000	-0.025951
0 days 00:00:52.120000	-0.028983999999999996
0 days 00:00:52.130000	-0.028107999999999998
0 days 00:00:52.140000	-0.026849
0 days 00:00:52.150000	-0.032568
0 days 00:00:52.160000	-0.031653
0 days 00:00:52.170000	-0.034344
0 days 00:00:52.180000	-0.046846
0 days 00:00:52.190000	-0.066873
0 days 00:00:52.200000	-0.09155
0 days 00:00:52.210000	-0.11198699999999999
0 days 00:00:52.220000	-0.132944
0 days 00:00:52.230000	-0.15858
0 days 00:00:52.240000	-0.175376
0 days 00:00:52.250000	-0.19259
0 days 00:00:52.260000	-0.212754
0 days 00:00:52.270000	-0.250253
0 days 00:00:52.280000	-0.322875
0 days 00:00:52.290000	-0.48615200000000003
0 days 00:00:52.300000	-0.690078
0 days 00:00:52.310000	-0.9303379999999999
0 days 00:00:52.320000	-1.223692
0 days 00:00:52.330000	-1.523924
0 days 00:00:52.340000	-1.848607
0 days 00:00:52.350000	-2.16554
0 days 00:00:52.360000	-2.467859
0 days 00:00:52.370000	-2.767044
0 days 00:00:52.380000	-3.044044
0 days 00:00:52.390000	-3.290122
0 days 00:00:52.400000	-3.4031019999999996
0 days 00:00:52.410000	-3.396271
0 days 00:00:52.420000	-3.392063
0 days 00:00:52.430000	-3.200002
0 days 00:00:52.440000	-2.793892
0 days 00:00:52.450000	-2.568086
0 days 00:00:52.460000	-2.3001840000000002
0 days 00:00:52.470000	-1.9445279999999998
0 days 00:00:52.480000	-1.639101
0 days 00:00:52.490000	-1.310689
0 days 00:00:52.500000	-0.927161
0 days 00:00:52.510000	-0.313621
0 days 00:00:52.520000	0.5691189999999999
0 days 00:00:52.530000	1.281565
0 days 00:00:52.540000	1.967575
0 days 00:00:52.550000	2.621299
0 days 00:00:52.560000	3.2851980000000003
0 days 00:00:52.570000	3.683851
0 days 00:00:52.580000	3.5862260000000004
0 days 00:00:52.590000	3.095637
0 days 00:00:52.600000	2.948985
0 days 00:00:52.610000	3.1278349999999997
0 days 00:00:52.620000	3.287492
0 days 00:00:52.630000	3.4647449999999997
0 days 00:00:52.640000	3.8262400000000003
0 days 00:00:52.650000	3.6640080000000004
0 days 00:00:52.660000	3.263447
0 days 00:00:52.670000	3.02852
0 days 00:00:52.680000	2.872666
0 days 00:00:52.690000	2.4897139999999998
0 days 00:00:52.700000	1.774073
0 days 00:00:52.710000	0.720037
0 days 00:00:52.720000	-0.276546
0 days 00:00:52.730000	-1.206992
0 days 00:00:52.740000	-1.7667119999999998
0 days 00:00:52.750000	-0.672031
0 days 00:00:52.760000	0.515775
0 days 00:00:52.770000	0.26256199999999996
0 days 00:00:52.780000	-0.002019
0 days 00:00:52.790000	-0.21602800000000003
0 days 00:00:52.800000	-0.20141900000000001
0 days 00:00:52.810000	-0.17132999999999998
0 days 00:00:52.820000	-0.101765
0 days 00:00:52.830000	-0.011364
0 days 00:00:52.840000	0.054434
0 days 00:00:52.850000	0.101378
0 days 00:00:52.860000	0.135473
0 days 00:00:52.870000	0.165049
0 days 00:00:52.880000	0.167075
0 days 00:00:52.890000	0.135573
0 days 00:00:52.900000	0.087684
0 days 00:00:52.910000	0.039354
0 days 00:00:52.920000	0.009120999999999999
0 days 00:00:52.930000	0.004682
0 days 00:00:52.940000	0.023408
0 days 00:00:52.950000	0.044344999999999996
0 days 00:00:52.960000	0.068973
0 days 00:00:52.970000	0.08951100000000001
0 days 00:00:52.980000	0.093913
0 days 00:00:52.990000	0.08443400000000001
0 days 00:00:53	0.0653
0 days 00:00:53.010000	0.030574
0 days 00:00:53.020000	0.0018329999999999998
0 days 00:00:53.030000	-0.013634
0 days 00:00:53.040000	-0.029475
0 days 00:00:53.050000	-0.034351
0 days 00:00:53.060000	-0.035294
0 days 00:00:53.070000	-0.035578
0 days 00:00:53.080000	-0.036157
0 days 00:00:53.090000	-0.035479000000000004
0 days 00:00:53.100000	-0.036949
0 days 00:00:53.110000	-0.035901
0 days 00:00:53.120000	-0.036189
0 days 00:00:53.130000	-0.039724
0 days 00:00:53.140000	-0.041631
0 days 00:00:53.150000	-0.041379
0 days 00:00:53.160000	-0.037117000000000004
0 days 00:00:53.170000	-0.039021
0 days 00:00:53.180000	-0.040997000000000006
0 days 00:00:53.190000	-0.040447000000000004
0 days 00:00:53.200000	-0.050955
0 days 00:00:53.210000	-0.063217
0 days 00:00:53.220000	-0.077562
0 days 00:00:53.230000	-0.096902
0 days 00:00:53.240000	-0.134649
0 days 00:00:53.250000	-0.153282
0 days 00:00:53.260000	-0.153718
0 days 00:00:53.270000	-0.143609
0 days 00:00:53.280000	-0.13788599999999998
0 days 00:00:53.290000	-0.13134200000000001
0 days 00:00:53.300000	-0.119274
0 days 00:00:53.310000	-0.12063299999999999
0 days 00:00:53.320000	-0.15315399999999998
0 days 00:00:53.330000	-0.256831
0 days 00:00:53.340000	-0.467395
0 days 00:00:53.350000	-0.819677
0 days 00:00:53.360000	-1.34375
0 days 00:00:53.370000	-1.967989
0 days 00:00:53.380000	-2.675659
0 days 00:00:53.390000	-3.458395
0 days 00:00:53.400000	-4.198643
0 days 00:00:53.410000	-4.6346419999999995
0 days 00:00:53.420000	-4.605181
0 days 00:00:53.430000	-4.282064
0 days 00:00:53.440000	-3.574575
0 days 00:00:53.450000	-3.150816
0 days 00:00:53.460000	-2.524391
0 days 00:00:53.470000	-1.8891200000000001
0 days 00:00:53.480000	-0.608885
0 days 00:00:53.490000	0.8497100000000001
0 days 00:00:53.500000	1.9367439999999998
0 days 00:00:53.510000	3.04969
0 days 00:00:53.520000	3.960369
0 days 00:00:53.530000	4.779978
0 days 00:00:53.540000	5.376774
0 days 00:00:53.550000	5.12206
0 days 00:00:53.560000	4.5026980000000005
0 days 00:00:53.570000	3.9851199999999998
0 days 00:00:53.580000	3.559607
0 days 00:00:53.590000	3.447144
0 days 00:00:53.600000	2.8354619999999997
0 days 00:00:53.610000	1.885446
0 days 00:00:53.620000	1.193725
0 days 00:00:53.630000	0.722016
0 days 00:00:53.640000	0.245948
0 days 00:00:53.650000	-0.421084
0 days 00:00:53.660000	-1.389968
0 days 00:00:53.670000	-1.469217
0 days 00:00:53.680000	-1.613939
0 days 00:00:53.690000	1.221006
0 days 00:00:53.700000	-0.31049299999999996
0 days 00:00:53.710000	0.031251
0 days 00:00:53.720000	-0.563455
0 days 00:00:53.730000	-0.9562780000000001
0 days 00:00:53.740000	-0.974722
0 days 00:00:53.750000	-0.693485
0 days 00:00:53.760000	-0.362375
0 days 00:00:53.770000	-0.096487
0 days 00:00:53.780000	0.132648
0 days 00:00:53.790000	0.282414
0 days 00:00:53.800000	0.26928
0 days 00:00:53.810000	0.157052
0 days 00:00:53.820000	-0.0060539999999999995
0 days 00:00:53.830000	-0.139097
0 days 00:00:53.840000	-0.22473800000000002
0 days 00:00:53.850000	-0.245427
0 days 00:00:53.860000	-0.229938
0 days 00:00:53.870000	-0.199767
0 days 00:00:53.880000	-0.166389
0 days 00:00:53.890000	-0.154278
0 days 00:00:53.900000	-0.146681
0 days 00:00:53.910000	-0.142771
0 days 00:00:53.920000	-0.150402
0 days 00:00:53.930000	-0.164615
0 days 00:00:53.940000	-0.166851
0 days 00:00:53.950000	-0.167124
0 days 00:00:53.960000	-0.164482
0 days 00:00:53.970000	-0.157796
0 days 00:00:53.980000	-0.14471099999999998
0 days 00:00:53.990000	-0.128905
0 days 00:00:54	-0.115784
0 days 00:00:54.010000	-0.12208699999999999
0 days 00:00:54.020000	-0.14699600000000002
0 days 00:00:54.030000	-0.188859
0 days 00:00:54.040000	-0.223295
0 days 00:00:54.050000	-0.247336
0 days 00:00:54.060000	-0.25703200000000004
0 days 00:00:54.070000	-0.269514
0 days 00:00:54.080000	-0.2785
0 days 00:00:54.090000	-0.29081
0 days 00:00:54.100000	-0.30499299999999996
0 days 00:00:54.110000	-0.32667399999999996
0 days 00:00:54.120000	-0.344997
0 days 00:00:54.130000	-0.370718
0 days 00:00:54.140000	-0.38771700000000003
0 days 00:00:54.150000	-0.41897399999999996
0 days 00:00:54.160000	-0.467314
0 days 00:00:54.170000	-0.5279699999999999
0 days 00:00:54.180000	-0.627142
0 days 00:00:54.190000	-0.7058770000000001
0 days 00:00:54.200000	-0.760359
0 days 00:00:54.210000	-0.810294
0 days 00:00:54.220000	-0.8626870000000001
0 days 00:00:54.230000	-0.8885040000000001
0 days 00:00:54.240000	-0.9373889999999999
0 days 00:00:54.250000	-1.132665
0 days 00:00:54.260000	-1.526103
0 days 00:00:54.270000	-2.1083220000000003
0 days 00:00:54.280000	-2.852576
0 days 00:00:54.290000	-3.678154
0 days 00:00:54.300000	-4.3814400000000004
0 days 00:00:54.310000	-4.956884
0 days 00:00:54.320000	-4.948161
0 days 00:00:54.330000	-4.6411690000000005
0 days 00:00:54.340000	-4.082832
0 days 00:00:54.350000	-3.414828
0 days 00:00:54.360000	-2.8258080000000003
0 days 00:00:54.370000	-1.970606
0 days 00:00:54.380000	-0.289406
0 days 00:00:54.390000	2.1722509999999997
0 days 00:00:54.400000	3.4776540000000002
0 days 00:00:54.410000	4.462168
0 days 00:00:54.420000	5.633297
0 days 00:00:54.430000	6.700061
0 days 00:00:54.440000	6.983682000000001
0 days 00:00:54.450000	5.887574
0 days 00:00:54.460000	5.124423
0 days 00:00:54.470000	4.782655
0 days 00:00:54.480000	4.1486790000000004
0 days 00:00:54.490000	3.610785
0 days 00:00:54.500000	2.884525
0 days 00:00:54.510000	1.8803029999999998
0 days 00:00:54.520000	0.764261
0 days 00:00:54.530000	-0.039506
0 days 00:00:54.540000	-0.5819310000000001
0 days 00:00:54.550000	-1.159727
0 days 00:00:54.560000	-1.6734209999999998
0 days 00:00:54.570000	-0.684017
0 days 00:00:54.580000	3.4670910000000004
0 days 00:00:54.590000	1.4737209999999998
0 days 00:00:54.600000	0.43233900000000003
0 days 00:00:54.610000	-0.278095
0 days 00:00:54.620000	-0.9613219999999999
0 days 00:00:54.630000	-1.06199
0 days 00:00:54.640000	-0.750313
0 days 00:00:54.650000	-0.33427399999999996
0 days 00:00:54.660000	-0.009268
0 days 00:00:54.670000	0.150675
0 days 00:00:54.680000	0.162433
0 days 00:00:54.690000	0.055527999999999994
0 days 00:00:54.700000	-0.10663299999999999
0 days 00:00:54.710000	-0.24978499999999998
0 days 00:00:54.720000	-0.309216
0 days 00:00:54.730000	-0.29987800000000003
0 days 00:00:54.740000	-0.267185
0 days 00:00:54.750000	-0.21519499999999997
0 days 00:00:54.760000	-0.15239
0 days 00:00:54.770000	-0.09109400000000001
0 days 00:00:54.780000	-0.025452000000000002
0 days 00:00:54.790000	0.029724
0 days 00:00:54.800000	0.076501
0 days 00:00:54.810000	0.109142
0 days 00:00:54.820000	0.137544
0 days 00:00:54.830000	0.151892
0 days 00:00:54.840000	0.152894
0 days 00:00:54.850000	0.13677
0 days 00:00:54.860000	0.103174
0 days 00:00:54.870000	0.068389
0 days 00:00:54.880000	0.035917000000000004
0 days 00:00:54.890000	0.007585
0 days 00:00:54.900000	-0.028502
0 days 00:00:54.910000	-0.070686
0 days 00:00:54.920000	-0.119953
0 days 00:00:54.930000	-0.15555
0 days 00:00:54.940000	-0.16575
0 days 00:00:54.950000	-0.167501
0 days 00:00:54.960000	-0.156729
0 days 00:00:54.970000	-0.15018099999999998
0 days 00:00:54.980000	-0.150213
0 days 00:00:54.990000	-0.152375
0 days 00:00:55	-0.154075
0 days 00:00:55.010000	-0.158957
0 days 00:00:55.020000	-0.15867
0 days 00:00:55.030000	-0.145779
0 days 00:00:55.040000	-0.13586099999999998
0 days 00:00:55.050000	-0.12219000000000001
0 days 00:00:55.060000	-0.115402
0 days 00:00:55.070000	-0.10867
0 days 00:00:55.080000	-0.108644
0 days 00:00:55.090000	-0.108832
0 days 00:00:55.100000	-0.111401
0 days 00:00:55.110000	-0.100271
0 days 00:00:55.120000	-0.075183
0 days 00:00:55.130000	-0.027583
0 days 00:00:55.140000	0.013535
0 days 00:00:55.150000	0.023516
0 days 00:00:55.160000	0.000117
0 days 00:00:55.170000	-0.049315
0 days 00:00:55.180000	-0.154305
0 days 00:00:55.190000	-0.302975
0 days 00:00:55.200000	-0.539637
0 days 00:00:55.210000	-0.853727
0 days 00:00:55.220000	-1.219753
0 days 00:00:55.230000	-1.623446
0 days 00:00:55.240000	-2.0625310000000003
0 days 00:00:55.250000	-2.550564
0 days 00:00:55.260000	-3.070689
0 days 00:00:55.270000	-3.513146
0 days 00:00:55.280000	-3.721765
0 days 00:00:55.290000	-3.725372
0 days 00:00:55.300000	-3.6451290000000003
0 days 00:00:55.310000	-3.24417
0 days 00:00:55.320000	-2.843409
0 days 00:00:55.330000	-2.424952
0 days 00:00:55.340000	-2.007307
0 days 00:00:55.350000	-1.608327
0 days 00:00:55.360000	-1.206443
0 days 00:00:55.370000	-0.760748
