# Supplementary material for: A topological data analysis-based method for gait signals with an application to the study of multiple sclerosis
Source: PLoS One. 2022 May 13;17(5):e0268475. doi: 10.1371/journal.pone.0268475 (PMC9106173; doi:10.1371/journal.pone.0268475)
Supplement: S1 Data — (ZIP) [file pone.0268475.s005.zip › PlosOneData/Pathological_subjects/MS_146]

	Gyr_Y
0 days 00:00:09.430000	-0.0037229999999999997
0 days 00:00:09.440000	-0.527859
0 days 00:00:09.450000	-1.270504
0 days 00:00:09.460000	-2.0631180000000002
0 days 00:00:09.470000	-1.362667
0 days 00:00:09.480000	-1.4412530000000001
0 days 00:00:09.490000	-2.161259
0 days 00:00:09.500000	-2.014806
0 days 00:00:09.510000	-1.8029060000000001
0 days 00:00:09.520000	-1.8100080000000003
0 days 00:00:09.530000	-1.7572889999999999
0 days 00:00:09.540000	-1.7504540000000002
0 days 00:00:09.550000	-1.763409
0 days 00:00:09.560000	-1.678596
0 days 00:00:09.570000	-1.543598
0 days 00:00:09.580000	-1.373016
0 days 00:00:09.590000	-1.171147
0 days 00:00:09.600000	-0.9671569999999999
0 days 00:00:09.610000	-0.8012630000000001
0 days 00:00:09.620000	-0.688493
0 days 00:00:09.630000	-0.600509
0 days 00:00:09.640000	-0.48444899999999996
0 days 00:00:09.650000	-0.381298
0 days 00:00:09.660000	-0.354516
0 days 00:00:09.670000	-0.336561
0 days 00:00:09.680000	-0.30785500000000005
0 days 00:00:09.690000	-0.271219
0 days 00:00:09.700000	-0.24448699999999998
0 days 00:00:09.710000	-0.178546
0 days 00:00:09.720000	-0.090003
0 days 00:00:09.730000	-0.053352
0 days 00:00:09.740000	-0.027388
0 days 00:00:09.750000	-0.003311
0 days 00:00:09.760000	0.017225
0 days 00:00:09.770000	0.034804
0 days 00:00:09.780000	0.046814999999999996
0 days 00:00:09.790000	0.04476
0 days 00:00:09.800000	0.043074
0 days 00:00:09.810000	0.038047000000000004
0 days 00:00:09.820000	0.033045
0 days 00:00:09.830000	0.033415
0 days 00:00:09.840000	0.033051
0 days 00:00:09.850000	0.035456
0 days 00:00:09.860000	0.038976
0 days 00:00:09.870000	0.045098
0 days 00:00:09.880000	0.050262
0 days 00:00:09.890000	0.0523
0 days 00:00:09.900000	0.05416
0 days 00:00:09.910000	0.056575
0 days 00:00:09.920000	0.054911
0 days 00:00:09.930000	0.053238
0 days 00:00:09.940000	0.052323
0 days 00:00:09.950000	0.057302
0 days 00:00:09.960000	0.055815
0 days 00:00:09.970000	0.056562
0 days 00:00:09.980000	0.051193
0 days 00:00:09.990000	0.043244
0 days 00:00:10	0.037716
0 days 00:00:10.010000	0.027552999999999998
0 days 00:00:10.020000	0.017026
0 days 00:00:10.030000	0.0064730000000000005
0 days 00:00:10.040000	0.006669
0 days 00:00:10.050000	0.000393
0 days 00:00:10.060000	-0.001285
0 days 00:00:10.070000	0.004795000000000001
0 days 00:00:10.080000	0.012731999999999999
0 days 00:00:10.090000	0.016589
0 days 00:00:10.100000	0.024166999999999998
0 days 00:00:10.110000	0.022113
0 days 00:00:10.120000	0.018774000000000002
0 days 00:00:10.130000	0.011549
0 days 00:00:10.140000	0.004882
0 days 00:00:10.150000	-0.0014269999999999999
0 days 00:00:10.160000	-0.008463
0 days 00:00:10.170000	-0.013668000000000001
0 days 00:00:10.180000	-0.016423
0 days 00:00:10.190000	-0.023621
0 days 00:00:10.200000	-0.025463999999999997
0 days 00:00:10.210000	-0.026565
0 days 00:00:10.220000	-0.029524
0 days 00:00:10.230000	-0.037482
0 days 00:00:10.240000	-0.049138
0 days 00:00:10.250000	-0.061347000000000006
0 days 00:00:10.260000	-0.07316399999999999
0 days 00:00:10.270000	-0.085922
0 days 00:00:10.280000	-0.095
0 days 00:00:10.290000	-0.100512
0 days 00:00:10.300000	-0.10361300000000001
0 days 00:00:10.310000	-0.101733
0 days 00:00:10.320000	-0.10117000000000001
0 days 00:00:10.330000	-0.101721
0 days 00:00:10.340000	-0.100212
0 days 00:00:10.350000	-0.10855
0 days 00:00:10.360000	-0.114355
0 days 00:00:10.370000	-0.129966
0 days 00:00:10.380000	-0.144811
0 days 00:00:10.390000	-0.175347
0 days 00:00:10.400000	-0.212342
0 days 00:00:10.410000	-0.243502
0 days 00:00:10.420000	-0.290118
0 days 00:00:10.430000	-0.332164
0 days 00:00:10.440000	-0.377206
0 days 00:00:10.450000	-0.41894
0 days 00:00:10.460000	-0.455618
0 days 00:00:10.470000	-0.50112
0 days 00:00:10.480000	-0.546246
0 days 00:00:10.490000	-0.6059220000000001
0 days 00:00:10.500000	-0.673764
0 days 00:00:10.510000	-0.765814
0 days 00:00:10.520000	-0.936803
0 days 00:00:10.530000	-1.1383450000000002
0 days 00:00:10.540000	-1.296789
0 days 00:00:10.550000	-1.4076
0 days 00:00:10.560000	-1.503662
0 days 00:00:10.570000	-1.597171
0 days 00:00:10.580000	-1.669743
0 days 00:00:10.590000	-1.740046
0 days 00:00:10.600000	-1.8001040000000001
0 days 00:00:10.610000	-1.854369
0 days 00:00:10.620000	-1.906355
0 days 00:00:10.630000	-1.960809
0 days 00:00:10.640000	-2.0098119999999997
0 days 00:00:10.650000	-2.064517
0 days 00:00:10.660000	-2.110577
0 days 00:00:10.670000	-2.154715
0 days 00:00:10.680000	-2.214531
0 days 00:00:10.690000	-2.2633240000000003
0 days 00:00:10.700000	-2.303389
0 days 00:00:10.710000	-2.354868
0 days 00:00:10.720000	-2.459657
0 days 00:00:10.730000	-2.569287
0 days 00:00:10.740000	-2.7096430000000002
0 days 00:00:10.750000	-2.8740240000000004
0 days 00:00:10.760000	-3.064254
0 days 00:00:10.770000	-3.250445
0 days 00:00:10.780000	-3.412981
0 days 00:00:10.790000	-3.5844480000000005
0 days 00:00:10.800000	-3.726829
0 days 00:00:10.810000	-3.8165160000000005
0 days 00:00:10.820000	-3.860482
0 days 00:00:10.830000	-3.836665
0 days 00:00:10.840000	-3.7849589999999997
0 days 00:00:10.850000	-3.81598
0 days 00:00:10.860000	-3.7612690000000004
0 days 00:00:10.870000	-3.6875
0 days 00:00:10.880000	-3.597728
0 days 00:00:10.890000	-3.4087419999999997
0 days 00:00:10.900000	-2.613241
0 days 00:00:10.910000	-1.397533
0 days 00:00:10.920000	-0.090624
0 days 00:00:10.930000	0.871886
0 days 00:00:10.940000	1.5160280000000002
0 days 00:00:10.950000	1.968321
0 days 00:00:10.960000	2.381452
0 days 00:00:10.970000	2.839689
0 days 00:00:10.980000	3.30818
0 days 00:00:10.990000	3.653026
0 days 00:00:11	3.854286
0 days 00:00:11.010000	3.941118
0 days 00:00:11.020000	3.987776
0 days 00:00:11.030000	3.9919540000000002
0 days 00:00:11.040000	3.840093
0 days 00:00:11.050000	3.582617
0 days 00:00:11.060000	3.275936
0 days 00:00:11.070000	3.0993630000000003
0 days 00:00:11.080000	3.091475
0 days 00:00:11.090000	3.184155
0 days 00:00:11.100000	3.279046
0 days 00:00:11.110000	3.291472
0 days 00:00:11.120000	3.22474
0 days 00:00:11.130000	3.149567
0 days 00:00:11.140000	3.104351
0 days 00:00:11.150000	3.076858
0 days 00:00:11.160000	3.057472
0 days 00:00:11.170000	3.030934
0 days 00:00:11.180000	3.0181560000000003
0 days 00:00:11.190000	3.013859
0 days 00:00:11.200000	3.028173
0 days 00:00:11.210000	3.063392
0 days 00:00:11.220000	3.089113
0 days 00:00:11.230000	3.073668
0 days 00:00:11.240000	3.043858
0 days 00:00:11.250000	3.01823
0 days 00:00:11.260000	3.008641
0 days 00:00:11.270000	3.0263970000000002
0 days 00:00:11.280000	3.101814
0 days 00:00:11.290000	3.204197
0 days 00:00:11.300000	3.285032
0 days 00:00:11.310000	3.320555
0 days 00:00:11.320000	3.31874
0 days 00:00:11.330000	3.2889739999999996
0 days 00:00:11.340000	3.21505
0 days 00:00:11.350000	3.0823080000000003
0 days 00:00:11.360000	2.863854
0 days 00:00:11.370000	2.571006
0 days 00:00:11.380000	2.288253
0 days 00:00:11.390000	2.0185
0 days 00:00:11.400000	1.803123
0 days 00:00:11.410000	1.6441290000000002
0 days 00:00:11.420000	1.462343
0 days 00:00:11.430000	1.177914
0 days 00:00:11.440000	0.79346
0 days 00:00:11.450000	-0.017309
0 days 00:00:11.460000	-2.1426939999999997
0 days 00:00:11.470000	-3.013363
0 days 00:00:11.480000	-1.43545
0 days 00:00:11.490000	-1.981226
0 days 00:00:11.500000	-2.957263
0 days 00:00:11.510000	-2.650661
0 days 00:00:11.520000	-2.5620830000000003
0 days 00:00:11.530000	-2.295799
0 days 00:00:11.540000	-1.970474
0 days 00:00:11.550000	-1.7672439999999998
0 days 00:00:11.560000	-1.473407
0 days 00:00:11.570000	-1.175789
0 days 00:00:11.580000	-0.9241659999999999
0 days 00:00:11.590000	-0.757242
0 days 00:00:11.600000	-0.670933
0 days 00:00:11.610000	-0.655381
0 days 00:00:11.620000	-0.694129
0 days 00:00:11.630000	-0.771695
0 days 00:00:11.640000	-0.923135
0 days 00:00:11.650000	-1.149124
0 days 00:00:11.660000	-1.440085
0 days 00:00:11.670000	-1.6911619999999998
0 days 00:00:11.680000	-1.555928
0 days 00:00:11.690000	-1.347787
0 days 00:00:11.700000	-1.053448
0 days 00:00:11.710000	0.016897
0 days 00:00:11.720000	0.000759
0 days 00:00:11.730000	0.106146
0 days 00:00:11.740000	0.10683499999999999
0 days 00:00:11.750000	0.077828
0 days 00:00:11.760000	0.058749
0 days 00:00:11.770000	0.041395
0 days 00:00:11.780000	0.021212
0 days 00:00:11.790000	0.008549
0 days 00:00:11.800000	-0.00563
0 days 00:00:11.810000	-0.017823
0 days 00:00:11.820000	-0.032812
0 days 00:00:11.830000	-0.042502
0 days 00:00:11.840000	-0.051188
0 days 00:00:11.850000	-0.048213
0 days 00:00:11.860000	-0.04532
0 days 00:00:11.870000	-0.045321
0 days 00:00:11.880000	-0.031167
0 days 00:00:11.890000	-0.022940000000000002
0 days 00:00:11.900000	-0.010037
0 days 00:00:11.910000	0.006218
0 days 00:00:11.920000	0.01761
0 days 00:00:11.930000	0.025547
0 days 00:00:11.940000	0.030186
0 days 00:00:11.950000	0.028574000000000002
0 days 00:00:11.960000	0.028572000000000004
0 days 00:00:11.970000	0.032560000000000006
0 days 00:00:11.980000	0.033114
0 days 00:00:11.990000	0.033852
0 days 00:00:12	0.033254
0 days 00:00:12.010000	0.034487000000000004
0 days 00:00:12.020000	0.029273
0 days 00:00:12.030000	0.023475
0 days 00:00:12.040000	0.02078
0 days 00:00:12.050000	0.017942
0 days 00:00:12.060000	0.011249
0 days 00:00:12.070000	0.006385
0 days 00:00:12.080000	-0.0030800000000000003
0 days 00:00:12.090000	-0.01404
0 days 00:00:12.100000	-0.024515000000000002
0 days 00:00:12.110000	-0.036577
0 days 00:00:12.120000	-0.048885000000000005
0 days 00:00:12.130000	-0.055264
0 days 00:00:12.140000	-0.070616
0 days 00:00:12.150000	-0.084867
0 days 00:00:12.160000	-0.101367
0 days 00:00:12.170000	-0.11373399999999999
0 days 00:00:12.180000	-0.123801
0 days 00:00:12.190000	-0.135901
0 days 00:00:12.200000	-0.14089000000000002
0 days 00:00:12.210000	-0.13871
0 days 00:00:12.220000	-0.13423800000000002
0 days 00:00:12.230000	-0.134267
0 days 00:00:12.240000	-0.129967
0 days 00:00:12.250000	-0.129246
0 days 00:00:12.260000	-0.123926
0 days 00:00:12.270000	-0.129225
0 days 00:00:12.280000	-0.140729
0 days 00:00:12.290000	-0.167686
0 days 00:00:12.300000	-0.20996700000000001
0 days 00:00:12.310000	-0.249732
0 days 00:00:12.320000	-0.31559299999999996
0 days 00:00:12.330000	-0.402477
0 days 00:00:12.340000	-0.509991
0 days 00:00:12.350000	-0.644987
0 days 00:00:12.360000	-0.790833
0 days 00:00:12.370000	-0.916517
0 days 00:00:12.380000	-1.028825
0 days 00:00:12.390000	-1.1424809999999999
0 days 00:00:12.400000	-1.251707
0 days 00:00:12.410000	-1.35786
0 days 00:00:12.420000	-1.467708
0 days 00:00:12.430000	-1.573405
0 days 00:00:12.440000	-1.6902220000000001
0 days 00:00:12.450000	-1.815602
0 days 00:00:12.460000	-1.9453470000000002
0 days 00:00:12.470000	-2.080553
0 days 00:00:12.480000	-2.200853
0 days 00:00:12.490000	-2.3088349999999997
0 days 00:00:12.500000	-2.396894
0 days 00:00:12.510000	-2.454048
0 days 00:00:12.520000	-2.4922720000000003
0 days 00:00:12.530000	-2.5148
0 days 00:00:12.540000	-2.524282
0 days 00:00:12.550000	-2.519234
0 days 00:00:12.560000	-2.548074
0 days 00:00:12.570000	-2.592496
0 days 00:00:12.580000	-2.656952
0 days 00:00:12.590000	-2.745038
0 days 00:00:12.600000	-2.842539
0 days 00:00:12.610000	-2.92849
0 days 00:00:12.620000	-3.050977
0 days 00:00:12.630000	-3.196844
0 days 00:00:12.640000	-3.3826739999999997
0 days 00:00:12.650000	-3.5318959999999997
0 days 00:00:12.660000	-3.648404
0 days 00:00:12.670000	-3.731956
0 days 00:00:12.680000	-3.776155
0 days 00:00:12.690000	-3.918025
0 days 00:00:12.700000	-4.051711
0 days 00:00:12.710000	-4.019618
0 days 00:00:12.720000	-3.9773120000000004
0 days 00:00:12.730000	-3.771118
0 days 00:00:12.740000	-3.24119
0 days 00:00:12.750000	-1.7892430000000001
0 days 00:00:12.760000	-0.29176399999999997
0 days 00:00:12.770000	0.90095
0 days 00:00:12.780000	1.6189200000000001
0 days 00:00:12.790000	2.058438
0 days 00:00:12.800000	2.448471
0 days 00:00:12.810000	2.880427
0 days 00:00:12.820000	3.374979
0 days 00:00:12.830000	3.8054410000000005
0 days 00:00:12.840000	4.099372
0 days 00:00:12.850000	4.205525
0 days 00:00:12.860000	4.105396
0 days 00:00:12.870000	4.009804
0 days 00:00:12.880000	3.7637699999999996
0 days 00:00:12.890000	3.518943
0 days 00:00:12.900000	3.3382690000000004
0 days 00:00:12.910000	3.274051
0 days 00:00:12.920000	3.3236980000000003
0 days 00:00:12.930000	3.401207
0 days 00:00:12.940000	3.493183
0 days 00:00:12.950000	3.564115
0 days 00:00:12.960000	3.6105059999999995
0 days 00:00:12.970000	3.6208650000000002
0 days 00:00:12.980000	3.596961
0 days 00:00:12.990000	3.582818
0 days 00:00:13	3.5828330000000004
0 days 00:00:13.010000	3.589629
0 days 00:00:13.020000	3.593943
0 days 00:00:13.030000	3.576889
0 days 00:00:13.040000	3.5444980000000004
0 days 00:00:13.050000	3.4931389999999998
0 days 00:00:13.060000	3.426029
0 days 00:00:13.070000	3.340604
0 days 00:00:13.080000	3.246492
0 days 00:00:13.090000	3.159805
0 days 00:00:13.100000	3.079295
0 days 00:00:13.110000	3.006032
0 days 00:00:13.120000	2.905516
0 days 00:00:13.130000	2.7639009999999997
0 days 00:00:13.140000	2.328189
0 days 00:00:13.150000	2.0557540000000003
0 days 00:00:13.160000	2.183926
0 days 00:00:13.170000	2.339959
0 days 00:00:13.180000	2.372327
0 days 00:00:13.190000	2.296225
0 days 00:00:13.200000	2.067929
0 days 00:00:13.210000	1.739955
0 days 00:00:13.220000	1.399023
0 days 00:00:13.230000	1.113578
0 days 00:00:13.240000	0.839103
0 days 00:00:13.250000	0.529335
0 days 00:00:13.260000	0.09078
0 days 00:00:13.270000	-1.154217
0 days 00:00:13.280000	-2.420801
0 days 00:00:13.290000	-2.059103
0 days 00:00:13.300000	-0.8737809999999999
0 days 00:00:13.310000	-1.769032
0 days 00:00:13.320000	-2.2094970000000003
0 days 00:00:13.330000	-1.979642
0 days 00:00:13.340000	-2.148396
0 days 00:00:13.350000	-2.2152060000000002
0 days 00:00:13.360000	-2.278736
0 days 00:00:13.370000	-2.32234
0 days 00:00:13.380000	-2.234746
0 days 00:00:13.390000	-1.972443
0 days 00:00:13.400000	-1.6797099999999998
0 days 00:00:13.410000	-1.372878
0 days 00:00:13.420000	-1.134823
0 days 00:00:13.430000	-0.9856020000000001
0 days 00:00:13.440000	-0.9295030000000001
0 days 00:00:13.450000	-0.8719520000000001
0 days 00:00:13.460000	-0.82695
0 days 00:00:13.470000	-0.879009
0 days 00:00:13.480000	-0.913742
0 days 00:00:13.490000	-0.866793
0 days 00:00:13.500000	-0.356362
0 days 00:00:13.510000	-0.066096
0 days 00:00:13.520000	-0.003655
0 days 00:00:13.530000	0.027622000000000004
0 days 00:00:13.540000	0.057615999999999994
0 days 00:00:13.550000	0.071835
0 days 00:00:13.560000	0.086778
0 days 00:00:13.570000	0.10319300000000001
0 days 00:00:13.580000	0.11230799999999999
0 days 00:00:13.590000	0.10266800000000001
0 days 00:00:13.600000	0.091784
0 days 00:00:13.610000	0.081343
0 days 00:00:13.620000	0.07131
0 days 00:00:13.630000	0.058102999999999995
0 days 00:00:13.640000	0.055934000000000005
0 days 00:00:13.650000	0.06239
0 days 00:00:13.660000	0.061908000000000005
0 days 00:00:13.670000	0.061073
0 days 00:00:13.680000	0.053497
0 days 00:00:13.690000	0.052844
0 days 00:00:13.700000	0.041083999999999996
0 days 00:00:13.710000	0.031763
0 days 00:00:13.720000	0.029805
0 days 00:00:13.730000	0.023133
0 days 00:00:13.740000	0.012647
0 days 00:00:13.750000	0.004381
0 days 00:00:13.760000	-0.007045999999999999
0 days 00:00:13.770000	-0.016582
0 days 00:00:13.780000	-0.022786
0 days 00:00:13.790000	-0.027591
0 days 00:00:13.800000	-0.029757
0 days 00:00:13.810000	-0.028487000000000002
0 days 00:00:13.820000	-0.022769
0 days 00:00:13.830000	-0.014028
0 days 00:00:13.840000	-0.01004
0 days 00:00:13.850000	-0.0044740000000000005
0 days 00:00:13.860000	0.00541
0 days 00:00:13.870000	0.002943
0 days 00:00:13.880000	0.008702
0 days 00:00:13.890000	0.009438
0 days 00:00:13.900000	0.010629000000000001
0 days 00:00:13.910000	0.015178
0 days 00:00:13.920000	0.025106
0 days 00:00:13.930000	0.033429
0 days 00:00:13.940000	0.046649
0 days 00:00:13.950000	0.053858
0 days 00:00:13.960000	0.053767999999999996
0 days 00:00:13.970000	0.044134
0 days 00:00:13.980000	0.037337999999999996
0 days 00:00:13.990000	0.039483
0 days 00:00:14	0.036414999999999996
0 days 00:00:14.010000	0.032375
0 days 00:00:14.020000	0.024308
0 days 00:00:14.030000	0.017669
0 days 00:00:14.040000	0.013489
0 days 00:00:14.050000	0.00581
0 days 00:00:14.060000	0.000363
0 days 00:00:14.070000	-0.013883000000000001
0 days 00:00:14.080000	-0.037372
0 days 00:00:14.090000	-0.068616
0 days 00:00:14.100000	-0.108366
0 days 00:00:14.110000	-0.137165
0 days 00:00:14.120000	-0.161276
0 days 00:00:14.130000	-0.176066
0 days 00:00:14.140000	-0.183927
0 days 00:00:14.150000	-0.198498
0 days 00:00:14.160000	-0.220504
0 days 00:00:14.170000	-0.271252
0 days 00:00:14.180000	-0.324892
0 days 00:00:14.190000	-0.385729
0 days 00:00:14.200000	-0.43764899999999995
0 days 00:00:14.210000	-0.490879
0 days 00:00:14.220000	-0.544205
0 days 00:00:14.230000	-0.627798
0 days 00:00:14.240000	-0.759518
0 days 00:00:14.250000	-0.89275
0 days 00:00:14.260000	-1.0073889999999999
0 days 00:00:14.270000	-1.128451
0 days 00:00:14.280000	-1.261175
0 days 00:00:14.290000	-1.394801
0 days 00:00:14.300000	-1.519447
0 days 00:00:14.310000	-1.633757
0 days 00:00:14.320000	-1.734277
0 days 00:00:14.330000	-1.8270959999999998
0 days 00:00:14.340000	-1.9059560000000002
0 days 00:00:14.350000	-1.979443
0 days 00:00:14.360000	-2.046893
0 days 00:00:14.370000	-2.111337
0 days 00:00:14.380000	-2.1710119999999997
0 days 00:00:14.390000	-2.2222619999999997
0 days 00:00:14.400000	-2.254997
0 days 00:00:14.410000	-2.288815
0 days 00:00:14.420000	-2.309375
0 days 00:00:14.430000	-2.312776
0 days 00:00:14.440000	-2.299309
0 days 00:00:14.450000	-2.276514
0 days 00:00:14.460000	-2.2551509999999997
0 days 00:00:14.470000	-2.260166
0 days 00:00:14.480000	-2.307779
0 days 00:00:14.490000	-2.417081
0 days 00:00:14.500000	-2.582713
0 days 00:00:14.510000	-2.820709
0 days 00:00:14.520000	-3.065776
0 days 00:00:14.530000	-3.3205050000000003
0 days 00:00:14.540000	-3.546049
0 days 00:00:14.550000	-3.733681
0 days 00:00:14.560000	-3.8801059999999996
0 days 00:00:14.570000	-3.960087
0 days 00:00:14.580000	-3.997264
0 days 00:00:14.590000	-4.161606
0 days 00:00:14.600000	-4.026635
0 days 00:00:14.610000	-3.8450349999999998
0 days 00:00:14.620000	-3.4875849999999997
0 days 00:00:14.630000	-3.352155
0 days 00:00:14.640000	-3.413938
0 days 00:00:14.650000	-3.469857
0 days 00:00:14.660000	-3.2528330000000003
0 days 00:00:14.670000	-2.15116
0 days 00:00:14.680000	-0.691314
0 days 00:00:14.690000	0.769691
0 days 00:00:14.700000	1.767164
0 days 00:00:14.710000	2.442357
0 days 00:00:14.720000	2.944944
0 days 00:00:14.730000	3.409354
0 days 00:00:14.740000	3.872468
0 days 00:00:14.750000	4.379293
0 days 00:00:14.760000	4.86904
0 days 00:00:14.770000	5.136558999999999
0 days 00:00:14.780000	5.133996
0 days 00:00:14.790000	5.093197
0 days 00:00:14.800000	4.898207
0 days 00:00:14.810000	4.572417
0 days 00:00:14.820000	4.067606
0 days 00:00:14.830000	3.477217
0 days 00:00:14.840000	3.067256
0 days 00:00:14.850000	2.916913
0 days 00:00:14.860000	2.8820930000000002
0 days 00:00:14.870000	2.8535150000000002
0 days 00:00:14.880000	2.7737130000000003
0 days 00:00:14.890000	2.683941
0 days 00:00:14.900000	2.6371029999999998
0 days 00:00:14.910000	2.6697509999999998
0 days 00:00:14.920000	2.7129369999999997
0 days 00:00:14.930000	2.7503330000000004
0 days 00:00:14.940000	2.781661
0 days 00:00:14.950000	2.8189130000000002
0 days 00:00:14.960000	2.856049
0 days 00:00:14.970000	2.868147
0 days 00:00:14.980000	2.877807
0 days 00:00:14.990000	2.870234
0 days 00:00:15	2.8306009999999997
0 days 00:00:15.010000	2.761457
0 days 00:00:15.020000	2.7095290000000003
0 days 00:00:15.030000	2.6456630000000003
0 days 00:00:15.040000	2.54828
0 days 00:00:15.050000	2.4759450000000003
0 days 00:00:15.060000	2.4816830000000003
0 days 00:00:15.070000	2.594865
0 days 00:00:15.080000	2.802834
0 days 00:00:15.090000	2.583612
0 days 00:00:15.100000	2.223898
0 days 00:00:15.110000	2.280471
0 days 00:00:15.120000	2.458605
0 days 00:00:15.130000	2.340574
0 days 00:00:15.140000	1.623011
0 days 00:00:15.150000	0.687597
0 days 00:00:15.160000	0.09012200000000001
0 days 00:00:15.170000	-1.036866
0 days 00:00:15.180000	-2.57476
0 days 00:00:15.190000	-3.16867
0 days 00:00:15.200000	-1.606862
0 days 00:00:15.210000	-2.381087
0 days 00:00:15.220000	-2.558985
0 days 00:00:15.230000	-1.902675
0 days 00:00:15.240000	-1.788414
0 days 00:00:15.250000	-1.485741
0 days 00:00:15.260000	-1.269225
0 days 00:00:15.270000	-1.149003
0 days 00:00:15.280000	-1.038254
0 days 00:00:15.290000	-0.9747020000000001
0 days 00:00:15.300000	-0.9579409999999999
0 days 00:00:15.310000	-0.885209
0 days 00:00:15.320000	-0.828026
0 days 00:00:15.330000	-0.887759
0 days 00:00:15.340000	-0.8604069999999999
0 days 00:00:15.350000	-0.489728
0 days 00:00:15.360000	-0.10934
0 days 00:00:15.370000	-0.070906
0 days 00:00:15.380000	-0.05313
0 days 00:00:15.390000	-0.028656
0 days 00:00:15.400000	-0.027857999999999997
0 days 00:00:15.410000	0.008232999999999999
0 days 00:00:15.420000	0.025983
0 days 00:00:15.430000	0.055892
0 days 00:00:15.440000	0.080617
0 days 00:00:15.450000	0.099355
0 days 00:00:15.460000	0.10081699999999999
0 days 00:00:15.470000	0.082913
0 days 00:00:15.480000	0.07496799999999999
0 days 00:00:15.490000	0.06377200000000001
0 days 00:00:15.500000	0.055059000000000004
0 days 00:00:15.510000	0.044347000000000004
0 days 00:00:15.520000	0.034369
0 days 00:00:15.530000	0.018775999999999998
0 days 00:00:15.540000	0.0055439999999999994
0 days 00:00:15.550000	0.000614
0 days 00:00:15.560000	-0.011885
0 days 00:00:15.570000	-0.019579
0 days 00:00:15.580000	-0.029391000000000004
0 days 00:00:15.590000	-0.044985000000000004
0 days 00:00:15.600000	-0.060582000000000004
0 days 00:00:15.610000	-0.06425700000000001
0 days 00:00:15.620000	-0.06646200000000001
0 days 00:00:15.630000	-0.071395
0 days 00:00:15.640000	-0.07588500000000001
0 days 00:00:15.650000	-0.08391699999999999
0 days 00:00:15.660000	-0.084654
0 days 00:00:15.670000	-0.085849
0 days 00:00:15.680000	-0.077784
0 days 00:00:15.690000	-0.070948
0 days 00:00:15.700000	-0.064032
0 days 00:00:15.710000	-0.054452
0 days 00:00:15.720000	-0.047897
0 days 00:00:15.730000	-0.037021
0 days 00:00:15.740000	-0.026552
0 days 00:00:15.750000	-0.023537
0 days 00:00:15.760000	-0.016816
0 days 00:00:15.770000	-0.019586000000000003
0 days 00:00:15.780000	-0.017837000000000002
0 days 00:00:15.790000	-0.026351999999999997
0 days 00:00:15.800000	-0.030708
0 days 00:00:15.810000	-0.035231
0 days 00:00:15.820000	-0.047536
0 days 00:00:15.830000	-0.060614
0 days 00:00:15.840000	-0.076989
0 days 00:00:15.850000	-0.09500900000000001
0 days 00:00:15.860000	-0.124883
0 days 00:00:15.870000	-0.168123
0 days 00:00:15.880000	-0.209971
0 days 00:00:15.890000	-0.259693
0 days 00:00:15.900000	-0.303832
0 days 00:00:15.910000	-0.350562
0 days 00:00:15.920000	-0.391679
0 days 00:00:15.930000	-0.42665200000000003
0 days 00:00:15.940000	-0.45857700000000007
0 days 00:00:15.950000	-0.475775
0 days 00:00:15.960000	-0.48854
0 days 00:00:15.970000	-0.48908199999999996
0 days 00:00:15.980000	-0.493713
0 days 00:00:15.990000	-0.49931400000000004
0 days 00:00:16	-0.516232
0 days 00:00:16.010000	-0.534445
0 days 00:00:16.020000	-0.5518890000000001
0 days 00:00:16.030000	-0.568766
0 days 00:00:16.040000	-0.568184
0 days 00:00:16.050000	-0.571756
0 days 00:00:16.060000	-0.579882
0 days 00:00:16.070000	-0.603325
0 days 00:00:16.080000	-0.633259
0 days 00:00:16.090000	-0.684882
0 days 00:00:16.100000	-0.75671
0 days 00:00:16.110000	-0.858029
0 days 00:00:16.120000	-1.0411860000000002
0 days 00:00:16.130000	-1.240177
0 days 00:00:16.140000	-1.4158680000000001
0 days 00:00:16.150000	-1.577551
0 days 00:00:16.160000	-1.734688
0 days 00:00:16.170000	-1.8823720000000002
0 days 00:00:16.180000	-2.004347
0 days 00:00:16.190000	-2.118898
0 days 00:00:16.200000	-2.209858
0 days 00:00:16.210000	-2.2979689999999997
0 days 00:00:16.220000	-2.368331
0 days 00:00:16.230000	-2.4339310000000003
0 days 00:00:16.240000	-2.4907369999999998
0 days 00:00:16.250000	-2.546971
0 days 00:00:16.260000	-2.584019
0 days 00:00:16.270000	-2.6163689999999997
0 days 00:00:16.280000	-2.64107
0 days 00:00:16.290000	-2.688043
0 days 00:00:16.300000	-2.72934
0 days 00:00:16.310000	-2.7592369999999997
0 days 00:00:16.320000	-2.779707
0 days 00:00:16.330000	-2.8033200000000003
0 days 00:00:16.340000	-2.863877
0 days 00:00:16.350000	-2.932043
0 days 00:00:16.360000	-2.983743
0 days 00:00:16.370000	-3.036804
0 days 00:00:16.380000	-3.065086
0 days 00:00:16.390000	-3.08248
0 days 00:00:16.400000	-3.076556
0 days 00:00:16.410000	-3.1309139999999998
0 days 00:00:16.420000	-3.2830410000000003
0 days 00:00:16.430000	-3.397365
0 days 00:00:16.440000	-3.3535769999999996
0 days 00:00:16.450000	-3.3427519999999995
0 days 00:00:16.460000	-3.1470759999999998
