# Supplementary material for: A topological data analysis-based method for gait signals with an application to the study of multiple sclerosis
Source: PLoS One. 2022 May 13;17(5):e0268475. doi: 10.1371/journal.pone.0268475 (PMC9106173; doi:10.1371/journal.pone.0268475)
Supplement: S1 Data — (ZIP) [file pone.0268475.s005.zip › PlosOneData/Pathological_subjects/MS_141]

	Gyr_Y
0 days 00:00:10.100000	1.190957
0 days 00:00:10.110000	1.048535
0 days 00:00:10.120000	0.42841999999999997
0 days 00:00:10.130000	-0.271633
0 days 00:00:10.140000	-1.005163
0 days 00:00:10.150000	-1.830925
0 days 00:00:10.160000	-1.3009899999999999
0 days 00:00:10.170000	-1.48821
0 days 00:00:10.180000	-1.6666580000000002
0 days 00:00:10.190000	-0.658974
0 days 00:00:10.200000	-0.151325
0 days 00:00:10.210000	0.274746
0 days 00:00:10.220000	-0.042455
0 days 00:00:10.230000	0.053998000000000004
0 days 00:00:10.240000	0.034724
0 days 00:00:10.250000	0.010921
0 days 00:00:10.260000	-0.019173
0 days 00:00:10.270000	-0.034089
0 days 00:00:10.280000	-0.055893
0 days 00:00:10.290000	-0.07157999999999999
0 days 00:00:10.300000	-0.0891
0 days 00:00:10.310000	-0.107752
0 days 00:00:10.320000	-0.107151
0 days 00:00:10.330000	-0.108963
0 days 00:00:10.340000	-0.106853
0 days 00:00:10.350000	-0.111641
0 days 00:00:10.360000	-0.105611
0 days 00:00:10.370000	-0.118894
0 days 00:00:10.380000	-0.133182
0 days 00:00:10.390000	-0.135944
0 days 00:00:10.400000	-0.13025899999999999
0 days 00:00:10.410000	-0.116255
0 days 00:00:10.420000	-0.097879
0 days 00:00:10.430000	-0.072675
0 days 00:00:10.440000	-0.049602
0 days 00:00:10.450000	-0.034102999999999994
0 days 00:00:10.460000	-0.028423
0 days 00:00:10.470000	-0.022065
0 days 00:00:10.480000	-0.017471
0 days 00:00:10.490000	-0.014584999999999999
0 days 00:00:10.500000	-0.010727
0 days 00:00:10.510000	-0.000567
0 days 00:00:10.520000	0.013338999999999998
0 days 00:00:10.530000	0.032133
0 days 00:00:10.540000	0.043015
0 days 00:00:10.550000	0.052707000000000004
0 days 00:00:10.560000	0.059386
0 days 00:00:10.570000	0.06627100000000001
0 days 00:00:10.580000	0.073699
0 days 00:00:10.590000	0.07510900000000001
0 days 00:00:10.600000	0.08462
0 days 00:00:10.610000	0.09484400000000001
0 days 00:00:10.620000	0.107971
0 days 00:00:10.630000	0.101461
0 days 00:00:10.640000	0.082872
0 days 00:00:10.650000	0.049339999999999995
0 days 00:00:10.660000	0.017467
0 days 00:00:10.670000	-0.010029000000000001
0 days 00:00:10.680000	-0.0406
0 days 00:00:10.690000	-0.063583
0 days 00:00:10.700000	-0.078421
0 days 00:00:10.710000	-0.091019
0 days 00:00:10.720000	-0.101489
0 days 00:00:10.730000	-0.109901
0 days 00:00:10.740000	-0.114284
0 days 00:00:10.750000	-0.135099
0 days 00:00:10.760000	-0.158698
0 days 00:00:10.770000	-0.183291
0 days 00:00:10.780000	-0.22274699999999997
0 days 00:00:10.790000	-0.310098
0 days 00:00:10.800000	-0.400622
0 days 00:00:10.810000	-0.5398470000000001
0 days 00:00:10.820000	-0.73047
0 days 00:00:10.830000	-0.8890170000000001
0 days 00:00:10.840000	-1.0617299999999998
0 days 00:00:10.850000	-1.269634
0 days 00:00:10.860000	-1.491209
0 days 00:00:10.870000	-1.7094880000000001
0 days 00:00:10.880000	-1.9341240000000002
0 days 00:00:10.890000	-2.1760189999999997
0 days 00:00:10.900000	-2.427351
0 days 00:00:10.910000	-2.685678
0 days 00:00:10.920000	-2.9221470000000003
0 days 00:00:10.930000	-3.157053
0 days 00:00:10.940000	-3.387164
0 days 00:00:10.950000	-3.582751
0 days 00:00:10.960000	-3.7630550000000005
0 days 00:00:10.970000	-3.937699
0 days 00:00:10.980000	-4.133764
0 days 00:00:10.990000	-4.328094
0 days 00:00:11	-4.536508
0 days 00:00:11.010000	-4.744190000000001
0 days 00:00:11.020000	-4.90538
0 days 00:00:11.030000	-5.035073000000001
0 days 00:00:11.040000	-5.010889
0 days 00:00:11.050000	-4.882111
0 days 00:00:11.060000	-4.6401639999999995
0 days 00:00:11.070000	-4.2827589999999995
0 days 00:00:11.080000	-3.772677
0 days 00:00:11.090000	-3.1150349999999998
0 days 00:00:11.100000	-2.614201
0 days 00:00:11.110000	-2.6086419999999997
0 days 00:00:11.120000	-2.895797
0 days 00:00:11.130000	-0.145534
0 days 00:00:11.140000	3.537633
0 days 00:00:11.150000	4.081738
0 days 00:00:11.160000	3.551525
0 days 00:00:11.170000	3.3489989999999996
0 days 00:00:11.180000	3.708571
0 days 00:00:11.190000	4.356368
0 days 00:00:11.200000	4.921543
0 days 00:00:11.210000	5.2592419999999995
0 days 00:00:11.220000	5.419971
0 days 00:00:11.230000	5.43495
0 days 00:00:11.240000	5.396179
0 days 00:00:11.250000	5.295172
0 days 00:00:11.260000	5.161262000000001
0 days 00:00:11.270000	4.985473000000001
0 days 00:00:11.280000	4.775867
0 days 00:00:11.290000	4.541471
0 days 00:00:11.300000	4.143055
0 days 00:00:11.310000	3.8827550000000004
0 days 00:00:11.320000	3.880071
0 days 00:00:11.330000	3.632592
0 days 00:00:11.340000	3.193166
0 days 00:00:11.350000	2.539087
0 days 00:00:11.360000	1.8677580000000003
0 days 00:00:11.370000	1.33465
0 days 00:00:11.380000	0.9961540000000001
0 days 00:00:11.390000	0.99308
0 days 00:00:11.400000	1.416231
0 days 00:00:11.410000	1.9843529999999998
0 days 00:00:11.420000	2.250208
0 days 00:00:11.430000	2.145868
0 days 00:00:11.440000	1.9480810000000002
0 days 00:00:11.450000	1.801522
0 days 00:00:11.460000	1.604949
0 days 00:00:11.470000	1.329661
0 days 00:00:11.480000	1.012953
0 days 00:00:11.490000	0.737143
0 days 00:00:11.500000	0.096873
0 days 00:00:11.510000	-0.946081
0 days 00:00:11.520000	-1.469194
0 days 00:00:11.530000	-1.496033
0 days 00:00:11.540000	-0.91601
0 days 00:00:11.550000	-1.172367
0 days 00:00:11.560000	-2.350934
0 days 00:00:11.570000	-2.6437459999999997
0 days 00:00:11.580000	-1.837891
0 days 00:00:11.590000	-1.307049
0 days 00:00:11.600000	-1.206027
0 days 00:00:11.610000	-1.207144
0 days 00:00:11.620000	-0.9220149999999999
0 days 00:00:11.630000	-0.224044
0 days 00:00:11.640000	0.13973
0 days 00:00:11.650000	0.071516
0 days 00:00:11.660000	0.122804
0 days 00:00:11.670000	0.108731
0 days 00:00:11.680000	0.11078199999999999
0 days 00:00:11.690000	0.126078
0 days 00:00:11.700000	0.13821
0 days 00:00:11.710000	0.15015
0 days 00:00:11.720000	0.165398
0 days 00:00:11.730000	0.157655
0 days 00:00:11.740000	0.158775
0 days 00:00:11.750000	0.159724
0 days 00:00:11.760000	0.158177
0 days 00:00:11.770000	0.15065499999999998
0 days 00:00:11.780000	0.149314
0 days 00:00:11.790000	0.14319500000000002
0 days 00:00:11.800000	0.130799
0 days 00:00:11.810000	0.135745
0 days 00:00:11.820000	0.111596
0 days 00:00:11.830000	0.088168
0 days 00:00:11.840000	0.07953500000000001
0 days 00:00:11.850000	0.074084
0 days 00:00:11.860000	0.06026
0 days 00:00:11.870000	0.041127
0 days 00:00:11.880000	0.017537
0 days 00:00:11.890000	0.000722
0 days 00:00:11.900000	-0.018823
0 days 00:00:11.910000	-0.024409
0 days 00:00:11.920000	-0.030622000000000003
0 days 00:00:11.930000	-0.031876999999999996
0 days 00:00:11.940000	-0.033238
0 days 00:00:11.950000	-0.030789999999999998
0 days 00:00:11.960000	-0.026224
0 days 00:00:11.970000	-0.017792
0 days 00:00:11.980000	-0.011176
0 days 00:00:11.990000	0.001721
0 days 00:00:12	0.0077870000000000005
0 days 00:00:12.010000	-0.00072
0 days 00:00:12.020000	-0.0033079999999999997
0 days 00:00:12.030000	-0.014412000000000001
0 days 00:00:12.040000	-0.031564
0 days 00:00:12.050000	-0.069868
0 days 00:00:12.060000	-0.107991
0 days 00:00:12.070000	-0.157123
0 days 00:00:12.080000	-0.206708
0 days 00:00:12.090000	-0.24528200000000003
0 days 00:00:12.100000	-0.267206
0 days 00:00:12.110000	-0.28283600000000003
0 days 00:00:12.120000	-0.301724
0 days 00:00:12.130000	-0.337402
0 days 00:00:12.140000	-0.476803
0 days 00:00:12.150000	-0.640794
0 days 00:00:12.160000	-0.805327
0 days 00:00:12.170000	-1.100179
0 days 00:00:12.180000	-1.372829
0 days 00:00:12.190000	-1.718518
0 days 00:00:12.200000	-2.089864
0 days 00:00:12.210000	-2.4569240000000003
0 days 00:00:12.220000	-2.752193
0 days 00:00:12.230000	-3.022991
0 days 00:00:12.240000	-3.264272
0 days 00:00:12.250000	-3.48236
0 days 00:00:12.260000	-3.695037
0 days 00:00:12.270000	-3.913007
0 days 00:00:12.280000	-4.08887
0 days 00:00:12.290000	-4.289212
0 days 00:00:12.300000	-4.4486360000000005
0 days 00:00:12.310000	-4.600637
0 days 00:00:12.320000	-4.7317029999999995
0 days 00:00:12.330000	-4.87096
0 days 00:00:12.340000	-4.994057
0 days 00:00:12.350000	-5.091618
0 days 00:00:12.360000	-4.977132
0 days 00:00:12.370000	-4.806183
0 days 00:00:12.380000	-4.542655
0 days 00:00:12.390000	-4.192334
0 days 00:00:12.400000	-3.672187
0 days 00:00:12.410000	-2.994574
0 days 00:00:12.420000	-2.689649
0 days 00:00:12.430000	-3.094509
0 days 00:00:12.440000	-1.291612
0 days 00:00:12.450000	2.930874
0 days 00:00:12.460000	4.2072199999999995
0 days 00:00:12.470000	3.5012230000000004
0 days 00:00:12.480000	2.884503
0 days 00:00:12.490000	3.058424
0 days 00:00:12.500000	3.6673480000000005
0 days 00:00:12.510000	4.1730599999999995
0 days 00:00:12.520000	4.449521
0 days 00:00:12.530000	4.641602
0 days 00:00:12.540000	4.771771
0 days 00:00:12.550000	4.891499
0 days 00:00:12.560000	4.985024
0 days 00:00:12.570000	4.972281
0 days 00:00:12.580000	4.846208
0 days 00:00:12.590000	4.695386
0 days 00:00:12.600000	4.563701999999999
0 days 00:00:12.610000	4.413232
0 days 00:00:12.620000	4.076089
0 days 00:00:12.630000	3.7342519999999997
0 days 00:00:12.640000	3.7177
0 days 00:00:12.650000	3.690299
0 days 00:00:12.660000	3.315771
0 days 00:00:12.670000	2.683084
0 days 00:00:12.680000	2.058708
0 days 00:00:12.690000	1.869747
0 days 00:00:12.700000	2.0816169999999996
0 days 00:00:12.710000	2.373147
0 days 00:00:12.720000	2.457516
0 days 00:00:12.730000	2.346861
0 days 00:00:12.740000	2.237318
0 days 00:00:12.750000	2.168533
0 days 00:00:12.760000	2.083566
0 days 00:00:12.770000	1.879154
0 days 00:00:12.780000	1.2501879999999999
0 days 00:00:12.790000	-0.050407
0 days 00:00:12.800000	-0.8335739999999999
0 days 00:00:12.810000	-1.581976
0 days 00:00:12.820000	-1.570179
0 days 00:00:12.830000	-1.330551
0 days 00:00:12.840000	-1.885468
0 days 00:00:12.850000	-2.491621
0 days 00:00:12.860000	-1.854381
0 days 00:00:12.870000	-1.216365
0 days 00:00:12.880000	-1.273326
0 days 00:00:12.890000	-1.2487110000000001
0 days 00:00:12.900000	-0.9949600000000001
0 days 00:00:12.910000	-0.661261
0 days 00:00:12.920000	-0.184513
0 days 00:00:12.930000	-0.333109
0 days 00:00:12.940000	-0.064325
0 days 00:00:12.950000	0.051723000000000005
0 days 00:00:12.960000	0.015517
0 days 00:00:12.970000	0.008537999999999999
0 days 00:00:12.980000	0.0037450000000000005
0 days 00:00:12.990000	-0.005132
0 days 00:00:13	-0.003899
0 days 00:00:13.010000	-0.016549
0 days 00:00:13.020000	-0.025947
0 days 00:00:13.030000	-0.036261
0 days 00:00:13.040000	-0.052280999999999994
0 days 00:00:13.050000	-0.068636
0 days 00:00:13.060000	-0.06993400000000001
0 days 00:00:13.070000	-0.087408
0 days 00:00:13.080000	-0.086573
0 days 00:00:13.090000	-0.074125
0 days 00:00:13.100000	-0.049393
0 days 00:00:13.110000	-0.037341
0 days 00:00:13.120000	-0.03296
0 days 00:00:13.130000	-0.025720999999999997
0 days 00:00:13.140000	-0.020447999999999997
0 days 00:00:13.150000	-0.011337999999999999
0 days 00:00:13.160000	-0.008199
0 days 00:00:13.170000	-0.0028989999999999997
0 days 00:00:13.180000	0.0035060000000000004
0 days 00:00:13.190000	0.007592
0 days 00:00:13.200000	0.010497
0 days 00:00:13.210000	0.01463
0 days 00:00:13.220000	0.015222999999999999
0 days 00:00:13.230000	0.029241000000000003
0 days 00:00:13.240000	0.035144
0 days 00:00:13.250000	0.040683
0 days 00:00:13.260000	0.044867000000000004
0 days 00:00:13.270000	0.053358
0 days 00:00:13.280000	0.064861
0 days 00:00:13.290000	0.08239199999999999
0 days 00:00:13.300000	0.09652000000000001
0 days 00:00:13.310000	0.12233699999999999
0 days 00:00:13.320000	0.14101
0 days 00:00:13.330000	0.143118
0 days 00:00:13.340000	0.132166
0 days 00:00:13.350000	0.118622
0 days 00:00:13.360000	0.100493
0 days 00:00:13.370000	0.082974
0 days 00:00:13.380000	0.06425399999999999
0 days 00:00:13.390000	0.045119
0 days 00:00:13.400000	0.031756
0 days 00:00:13.410000	0.025463999999999997
0 days 00:00:13.420000	0.021226
0 days 00:00:13.430000	0.020138
0 days 00:00:13.440000	0.017372
0 days 00:00:13.450000	0.022737
0 days 00:00:13.460000	0.021419
0 days 00:00:13.470000	0.033195999999999996
0 days 00:00:13.480000	0.043479000000000004
0 days 00:00:13.490000	0.052384
0 days 00:00:13.500000	0.06262000000000001
0 days 00:00:13.510000	0.062729
0 days 00:00:13.520000	0.05865
0 days 00:00:13.530000	0.05164
0 days 00:00:13.540000	0.0365
0 days 00:00:13.550000	0.010956
0 days 00:00:13.560000	-0.022252
0 days 00:00:13.570000	-0.051335000000000006
0 days 00:00:13.580000	-0.075701
0 days 00:00:13.590000	-0.08416799999999999
0 days 00:00:13.600000	-0.100355
0 days 00:00:13.610000	-0.121005
0 days 00:00:13.620000	-0.138836
0 days 00:00:13.630000	-0.14490799999999998
0 days 00:00:13.640000	-0.171978
0 days 00:00:13.650000	-0.197411
0 days 00:00:13.660000	-0.237148
0 days 00:00:13.670000	-0.289408
0 days 00:00:13.680000	-0.39166100000000004
0 days 00:00:13.690000	-0.528351
0 days 00:00:13.700000	-0.715252
0 days 00:00:13.710000	-0.934158
0 days 00:00:13.720000	-1.134867
0 days 00:00:13.730000	-1.35771
0 days 00:00:13.740000	-1.563698
0 days 00:00:13.750000	-1.7720669999999998
0 days 00:00:13.760000	-1.9774990000000001
0 days 00:00:13.770000	-2.1976139999999997
0 days 00:00:13.780000	-2.392258
0 days 00:00:13.790000	-2.603802
0 days 00:00:13.800000	-2.815106
0 days 00:00:13.810000	-3.05813
0 days 00:00:13.820000	-3.3086589999999996
0 days 00:00:13.830000	-3.570249
0 days 00:00:13.840000	-3.825528
0 days 00:00:13.850000	-4.059736
0 days 00:00:13.860000	-4.279765
0 days 00:00:13.870000	-4.436794
0 days 00:00:13.880000	-4.611687
0 days 00:00:13.890000	-4.78259
0 days 00:00:13.900000	-4.878633
0 days 00:00:13.910000	-4.944286
0 days 00:00:13.920000	-4.79761
0 days 00:00:13.930000	-4.534814
0 days 00:00:13.940000	-4.020845
0 days 00:00:13.950000	-3.31253
0 days 00:00:13.960000	-2.691535
0 days 00:00:13.970000	-2.581259
0 days 00:00:13.980000	-2.9840299999999997
0 days 00:00:13.990000	-1.582651
0 days 00:00:14	2.348276
0 days 00:00:14.010000	3.878936
0 days 00:00:14.020000	3.765328
0 days 00:00:14.030000	3.633496
0 days 00:00:14.040000	3.9226769999999997
0 days 00:00:14.050000	4.378255
0 days 00:00:14.060000	4.741336
0 days 00:00:14.070000	4.8538
0 days 00:00:14.080000	4.725015
0 days 00:00:14.090000	4.503985
0 days 00:00:14.100000	4.326666
0 days 00:00:14.110000	4.244609
0 days 00:00:14.120000	4.255029
0 days 00:00:14.130000	4.309516
0 days 00:00:14.140000	4.291780999999999
0 days 00:00:14.150000	4.065783000000001
0 days 00:00:14.160000	3.7790199999999996
0 days 00:00:14.170000	3.7864980000000004
0 days 00:00:14.180000	3.8363
0 days 00:00:14.190000	3.4780800000000003
0 days 00:00:14.200000	2.782405
0 days 00:00:14.210000	2.0606009999999997
0 days 00:00:14.220000	1.5165030000000002
0 days 00:00:14.230000	1.381838
0 days 00:00:14.240000	1.663603
0 days 00:00:14.250000	2.182572
0 days 00:00:14.260000	2.548244
0 days 00:00:14.270000	2.515427
0 days 00:00:14.280000	1.9930889999999999
0 days 00:00:14.290000	1.355034
0 days 00:00:14.300000	1.0616
0 days 00:00:14.310000	0.870087
0 days 00:00:14.320000	0.10335599999999999
0 days 00:00:14.330000	-0.53799
0 days 00:00:14.340000	-0.9845389999999999
0 days 00:00:14.350000	-1.56578
0 days 00:00:14.360000	-1.469773
0 days 00:00:14.370000	-1.812252
0 days 00:00:14.380000	-1.943386
0 days 00:00:14.390000	-0.564412
0 days 00:00:14.400000	-0.106222
0 days 00:00:14.410000	0.030425999999999998
0 days 00:00:14.420000	0.095182
0 days 00:00:14.430000	0.10978199999999999
0 days 00:00:14.440000	0.078591
0 days 00:00:14.450000	0.056018
0 days 00:00:14.460000	0.032893
0 days 00:00:14.470000	0.032691000000000005
0 days 00:00:14.480000	0.038665
0 days 00:00:14.490000	0.036031
0 days 00:00:14.500000	0.050126
0 days 00:00:14.510000	0.054161
0 days 00:00:14.520000	0.069426
0 days 00:00:14.530000	0.080813
0 days 00:00:14.540000	0.094471
0 days 00:00:14.550000	0.097484
0 days 00:00:14.560000	0.094838
0 days 00:00:14.570000	0.076686
0 days 00:00:14.580000	0.05230800000000001
0 days 00:00:14.590000	0.027279
0 days 00:00:14.600000	0.01085
0 days 00:00:14.610000	-0.005595
0 days 00:00:14.620000	-0.002478
0 days 00:00:14.630000	0.0072900000000000005
0 days 00:00:14.640000	0.029942
0 days 00:00:14.650000	0.04576
0 days 00:00:14.660000	0.069651
0 days 00:00:14.670000	0.072642
0 days 00:00:14.680000	0.070167
0 days 00:00:14.690000	0.05533099999999999
0 days 00:00:14.700000	0.034288
0 days 00:00:14.710000	0.024769
0 days 00:00:14.720000	0.013912
0 days 00:00:14.730000	0.0015400000000000001
0 days 00:00:14.740000	-0.005202
0 days 00:00:14.750000	-0.016648
0 days 00:00:14.760000	-0.009245
0 days 00:00:14.770000	-0.013111000000000001
0 days 00:00:14.780000	-0.012521
0 days 00:00:14.790000	-0.001327
0 days 00:00:14.800000	0.0028640000000000002
0 days 00:00:14.810000	0.0026100000000000003
0 days 00:00:14.820000	0.011187
0 days 00:00:14.830000	0.0016579999999999998
0 days 00:00:14.840000	0.000715
0 days 00:00:14.850000	-0.013113
0 days 00:00:14.860000	-0.034201
0 days 00:00:14.870000	-0.044691
0 days 00:00:14.880000	-0.056027999999999994
0 days 00:00:14.890000	-0.066294
0 days 00:00:14.900000	-0.06679199999999999
0 days 00:00:14.910000	-0.071841
0 days 00:00:14.920000	-0.07141
0 days 00:00:14.930000	-0.07910199999999999
0 days 00:00:14.940000	-0.084892
0 days 00:00:14.950000	-0.093926
0 days 00:00:14.960000	-0.102624
0 days 00:00:14.970000	-0.12343699999999999
0 days 00:00:14.980000	-0.149213
0 days 00:00:14.990000	-0.19783499999999998
0 days 00:00:15	-0.24808000000000002
0 days 00:00:15.010000	-0.369679
0 days 00:00:15.020000	-0.44378100000000004
0 days 00:00:15.030000	-0.586683
0 days 00:00:15.040000	-0.725767
0 days 00:00:15.050000	-0.99124
0 days 00:00:15.060000	-1.233638
0 days 00:00:15.070000	-1.513707
0 days 00:00:15.080000	-1.7964779999999998
0 days 00:00:15.090000	-2.078852
0 days 00:00:15.100000	-2.366128
0 days 00:00:15.110000	-2.630754
0 days 00:00:15.120000	-2.865324
0 days 00:00:15.130000	-3.088392
0 days 00:00:15.140000	-3.276398
0 days 00:00:15.150000	-3.446153
0 days 00:00:15.160000	-3.575439
0 days 00:00:15.170000	-3.6919199999999996
0 days 00:00:15.180000	-3.7768129999999998
0 days 00:00:15.190000	-3.8661410000000003
0 days 00:00:15.200000	-3.937071
0 days 00:00:15.210000	-4.001867
0 days 00:00:15.220000	-4.069792
0 days 00:00:15.230000	-4.1495
0 days 00:00:15.240000	-4.249411
0 days 00:00:15.250000	-4.3756949999999994
0 days 00:00:15.260000	-4.451080999999999
0 days 00:00:15.270000	-4.476415
0 days 00:00:15.280000	-4.4199660000000005
0 days 00:00:15.290000	-4.3424760000000004
0 days 00:00:15.300000	-4.2236400000000005
0 days 00:00:15.310000	-3.9842760000000004
0 days 00:00:15.320000	-3.6499349999999997
0 days 00:00:15.330000	-2.987371
0 days 00:00:15.340000	-2.223992
0 days 00:00:15.350000	-1.8571939999999998
0 days 00:00:15.360000	-2.077407
0 days 00:00:15.370000	1.722889
0 days 00:00:15.380000	3.176834
0 days 00:00:15.390000	2.189609
0 days 00:00:15.400000	1.87368
0 days 00:00:15.410000	2.8025580000000003
0 days 00:00:15.420000	3.997747
0 days 00:00:15.430000	4.841171
0 days 00:00:15.440000	5.370655999999999
0 days 00:00:15.450000	5.774894000000001
0 days 00:00:15.460000	6.163539
0 days 00:00:15.470000	6.470655000000001
0 days 00:00:15.480000	6.599054
0 days 00:00:15.490000	6.517798
0 days 00:00:15.500000	6.2027
0 days 00:00:15.510000	5.65175
0 days 00:00:15.520000	5.021604
0 days 00:00:15.530000	4.861443
0 days 00:00:15.540000	5.481123
0 days 00:00:15.550000	5.14875
0 days 00:00:15.560000	4.445821
0 days 00:00:15.570000	4.070983999999999
0 days 00:00:15.580000	3.195584
0 days 00:00:15.590000	0.746095
0 days 00:00:15.600000	-0.644169
0 days 00:00:15.610000	1.093113
0 days 00:00:15.620000	0.766126
0 days 00:00:15.630000	0.36842800000000003
0 days 00:00:15.640000	0.166581
0 days 00:00:15.650000	0.059042
0 days 00:00:15.660000	0.289035
0 days 00:00:15.670000	0.131495
0 days 00:00:15.680000	0.094753
0 days 00:00:15.690000	0.07245700000000001
0 days 00:00:15.700000	0.014979
0 days 00:00:15.710000	-0.002768
0 days 00:00:15.720000	-0.064182
0 days 00:00:15.730000	-0.076731
0 days 00:00:15.740000	-0.072301
0 days 00:00:15.750000	-0.065691
0 days 00:00:15.760000	-0.072045
0 days 00:00:15.770000	-0.079567
0 days 00:00:15.780000	-0.08841900000000001
0 days 00:00:15.790000	-0.10307999999999999
0 days 00:00:15.800000	-0.11683900000000001
0 days 00:00:15.810000	-0.12333399999999999
0 days 00:00:15.820000	-0.128307
0 days 00:00:15.830000	-0.136234
0 days 00:00:15.840000	-0.136461
0 days 00:00:15.850000	-0.129471
0 days 00:00:15.860000	-0.11196700000000001
0 days 00:00:15.870000	-0.084119
0 days 00:00:15.880000	-0.067264
0 days 00:00:15.890000	-0.059414
0 days 00:00:15.900000	-0.052097000000000004
0 days 00:00:15.910000	-0.04402
0 days 00:00:15.920000	-0.037924
0 days 00:00:15.930000	-0.035119
0 days 00:00:15.940000	-0.027589
0 days 00:00:15.950000	-0.02427
0 days 00:00:15.960000	-0.009481
0 days 00:00:15.970000	0.001204
0 days 00:00:15.980000	-0.000612
0 days 00:00:15.990000	-0.006551
0 days 00:00:16	-0.014613
0 days 00:00:16.010000	-0.024353
0 days 00:00:16.020000	-0.035255
0 days 00:00:16.030000	-0.041635000000000005
0 days 00:00:16.040000	-0.044035000000000005
0 days 00:00:16.050000	-0.047837
0 days 00:00:16.060000	-0.052016
0 days 00:00:16.070000	-0.056702999999999996
0 days 00:00:16.080000	-0.065618
0 days 00:00:16.090000	-0.083643
0 days 00:00:16.100000	-0.10579000000000001
0 days 00:00:16.110000	-0.122017
0 days 00:00:16.120000	-0.135276
0 days 00:00:16.130000	-0.14918399999999998
0 days 00:00:16.140000	-0.157027
0 days 00:00:16.150000	-0.167425
0 days 00:00:16.160000	-0.189356
0 days 00:00:16.170000	-0.22073800000000002
0 days 00:00:16.180000	-0.27062600000000003
0 days 00:00:16.190000	-0.33228
0 days 00:00:16.200000	-0.392962
0 days 00:00:16.210000	-0.45598999999999995
0 days 00:00:16.220000	-0.503683
0 days 00:00:16.230000	-0.558292
0 days 00:00:16.240000	-0.607118
0 days 00:00:16.250000	-0.6404380000000001
0 days 00:00:16.260000	-0.668675
0 days 00:00:16.270000	-0.704159
0 days 00:00:16.280000	-0.73035
0 days 00:00:16.290000	-0.767442
0 days 00:00:16.300000	-0.8383120000000001
0 days 00:00:16.310000	-0.909489
0 days 00:00:16.320000	-0.9610719999999999
0 days 00:00:16.330000	-1.01441
0 days 00:00:16.340000	-1.0865559999999999
0 days 00:00:16.350000	-1.185444
0 days 00:00:16.360000	-1.303839
0 days 00:00:16.370000	-1.450266
0 days 00:00:16.380000	-1.600485
0 days 00:00:16.390000	-1.7785849999999999
0 days 00:00:16.400000	-1.964248
0 days 00:00:16.410000	-2.164456
0 days 00:00:16.420000	-2.3814830000000002
0 days 00:00:16.430000	-2.614389
0 days 00:00:16.440000	-2.851402
0 days 00:00:16.450000	-3.103751
0 days 00:00:16.460000	-3.347976
0 days 00:00:16.470000	-3.596136
0 days 00:00:16.480000	-3.804938
0 days 00:00:16.490000	-3.993869
0 days 00:00:16.500000	-4.149464
0 days 00:00:16.510000	-4.276535
0 days 00:00:16.520000	-4.409831
0 days 00:00:16.530000	-4.420198
0 days 00:00:16.540000	-4.257134
0 days 00:00:16.550000	-3.929139
0 days 00:00:16.560000	-3.464371
0 days 00:00:16.570000	-2.931074
0 days 00:00:16.580000	-2.555607
0 days 00:00:16.590000	-2.520064
0 days 00:00:16.600000	-2.842595
0 days 00:00:16.610000	-3.228681
0 days 00:00:16.620000	-0.700654
0 days 00:00:16.630000	1.296793
0 days 00:00:16.640000	2.234672
0 days 00:00:16.650000	2.492804
0 days 00:00:16.660000	2.9474009999999997
0 days 00:00:16.670000	3.471402
0 days 00:00:16.680000	3.9630449999999997
0 days 00:00:16.690000	4.352921
0 days 00:00:16.700000	4.627330000000001
0 days 00:00:16.710000	4.826777
0 days 00:00:16.720000	4.920846
0 days 00:00:16.730000	4.907165
0 days 00:00:16.740000	4.794126
0 days 00:00:16.750000	4.656130999999999
0 days 00:00:16.760000	4.567554
0 days 00:00:16.770000	4.542806
0 days 00:00:16.780000	4.500039
0 days 00:00:16.790000	4.309579
0 days 00:00:16.800000	3.97971
0 days 00:00:16.810000	3.652678
0 days 00:00:16.820000	3.5356120000000004
0 days 00:00:16.830000	3.462848
0 days 00:00:16.840000	3.243848
0 days 00:00:16.850000	2.832353
0 days 00:00:16.860000	2.2904240000000002
0 days 00:00:16.870000	1.7200090000000001
0 days 00:00:16.880000	1.279108
0 days 00:00:16.890000	1.115404
0 days 00:00:16.900000	1.243464
0 days 00:00:16.910000	1.571558
0 days 00:00:16.920000	1.8436849999999998
0 days 00:00:16.930000	1.9424259999999998
0 days 00:00:16.940000	1.8853220000000002
0 days 00:00:16.950000	1.7183580000000003
0 days 00:00:16.960000	1.492919
0 days 00:00:16.970000	1.238292
0 days 00:00:16.980000	0.971447
0 days 00:00:16.990000	0.679234
0 days 00:00:17	0.389023
0 days 00:00:17.010000	-0.352365
0 days 00:00:17.020000	-0.635279
0 days 00:00:17.030000	-0.48566099999999995
0 days 00:00:17.040000	-1.282493
0 days 00:00:17.050000	-2.50189
0 days 00:00:17.060000	-3.053275
0 days 00:00:17.070000	-2.614439
0 days 00:00:17.080000	-2.138102
0 days 00:00:17.090000	-1.8661599999999998
0 days 00:00:17.100000	-1.194917
0 days 00:00:17.110000	-0.509551
0 days 00:00:17.120000	-0.072033
0 days 00:00:17.130000	0.347224
0 days 00:00:17.140000	0.138619
0 days 00:00:17.150000	0.143617
0 days 00:00:17.160000	0.106152
0 days 00:00:17.170000	0.075908
0 days 00:00:17.180000	0.039831
0 days 00:00:17.190000	0.024081
0 days 00:00:17.200000	0.0071
0 days 00:00:17.210000	-0.016117
0 days 00:00:17.220000	-0.024202
0 days 00:00:17.230000	-0.029825
0 days 00:00:17.240000	-0.030133999999999998
0 days 00:00:17.250000	-0.015886
0 days 00:00:17.260000	0.0034700000000000004
0 days 00:00:17.270000	0.026851
0 days 00:00:17.280000	0.060361
0 days 00:00:17.290000	0.086018
0 days 00:00:17.300000	0.09351699999999999
0 days 00:00:17.310000	0.094776
0 days 00:00:17.320000	0.087965
0 days 00:00:17.330000	0.07456
0 days 00:00:17.340000	0.062115
0 days 00:00:17.350000	0.059290999999999996
0 days 00:00:17.360000	0.058196000000000005
0 days 00:00:17.370000	0.061937
0 days 00:00:17.380000	0.07347000000000001
0 days 00:00:17.390000	0.07735700000000001
0 days 00:00:17.400000	0.087909
0 days 00:00:17.410000	0.103501
0 days 00:00:17.420000	0.116253
0 days 00:00:17.430000	0.116701
0 days 00:00:17.440000	0.113606
0 days 00:00:17.450000	0.108204
0 days 00:00:17.460000	0.101882
0 days 00:00:17.470000	0.091748
0 days 00:00:17.480000	0.082368
0 days 00:00:17.490000	0.07395299999999999
0 days 00:00:17.500000	0.068638
0 days 00:00:17.510000	0.063669
0 days 00:00:17.520000	0.06331200000000001
0 days 00:00:17.530000	0.060047
0 days 00:00:17.540000	0.053884
0 days 00:00:17.550000	0.056152999999999995
0 days 00:00:17.560000	0.051458000000000004
0 days 00:00:17.570000	0.042477999999999995
0 days 00:00:17.580000	0.036142
0 days 00:00:17.590000	0.027984
0 days 00:00:17.600000	0.026889
0 days 00:00:17.610000	0.019778999999999998
0 days 00:00:17.620000	0.020350999999999998
0 days 00:00:17.630000	0.011254
0 days 00:00:17.640000	0.0066760000000000005
0 days 00:00:17.650000	-0.00209
0 days 00:00:17.660000	-0.010206
0 days 00:00:17.670000	-0.018951
0 days 00:00:17.680000	-0.030949
0 days 00:00:17.690000	-0.037332
0 days 00:00:17.700000	-0.036373
0 days 00:00:17.710000	-0.036681
0 days 00:00:17.720000	-0.042372
0 days 00:00:17.730000	-0.043909
0 days 00:00:17.740000	-0.058615999999999994
0 days 00:00:17.750000	-0.09461699999999999
0 days 00:00:17.760000	-0.10232100000000001
0 days 00:00:17.770000	-0.098486
0 days 00:00:17.780000	-0.1334
0 days 00:00:17.790000	-0.165549
0 days 00:00:17.800000	-0.19911600000000002
0 days 00:00:17.810000	-0.254359
0 days 00:00:17.820000	-0.329339
0 days 00:00:17.830000	-0.434854
0 days 00:00:17.840000	-0.748001
0 days 00:00:17.850000	-0.8955139999999999
0 days 00:00:17.860000	-1.2854860000000001
0 days 00:00:17.870000	-1.570651
0 days 00:00:17.880000	-1.887229
0 days 00:00:17.890000	-2.197511
0 days 00:00:17.900000	-2.5268080000000004
0 days 00:00:17.910000	-2.8581090000000002
0 days 00:00:17.920000	-3.176813
0 days 00:00:17.930000	-3.4775669999999996
0 days 00:00:17.940000	-3.766453
0 days 00:00:17.950000	-4.076309999999999
0 days 00:00:17.960000	-4.282203
0 days 00:00:17.970000	-4.366679
0 days 00:00:17.980000	-4.283316
0 days 00:00:17.990000	-4.118266
0 days 00:00:18	-3.9131419999999997
0 days 00:00:18.010000	-3.612827
0 days 00:00:18.020000	-3.189167
0 days 00:00:18.030000	-2.932125
0 days 00:00:18.040000	-2.764173
0 days 00:00:18.050000	-2.448191
