# Supplementary material for: A topological data analysis-based method for gait signals with an application to the study of multiple sclerosis
Source: PLoS One. 2022 May 13;17(5):e0268475. doi: 10.1371/journal.pone.0268475 (PMC9106173; doi:10.1371/journal.pone.0268475)
Supplement: S1 Data — (ZIP) [file pone.0268475.s005.zip › PlosOneData/Pathological_subjects/MS_327]

	Gyr_Y
0 days 00:00:23.250000	0.252867
0 days 00:00:23.260000	-0.907352
0 days 00:00:23.270000	-1.6203940000000001
0 days 00:00:23.280000	-1.063009
0 days 00:00:23.290000	-0.472963
0 days 00:00:23.300000	-0.45751499999999995
0 days 00:00:23.310000	-0.775408
0 days 00:00:23.320000	-0.7605
0 days 00:00:23.330000	-0.783651
0 days 00:00:23.340000	-0.759691
0 days 00:00:23.350000	-0.442356
0 days 00:00:23.360000	0.070424
0 days 00:00:23.370000	0.01541
0 days 00:00:23.380000	0.005409000000000001
0 days 00:00:23.390000	0.022073
0 days 00:00:23.400000	-0.001191
0 days 00:00:23.410000	-0.008602
0 days 00:00:23.420000	-0.028912
0 days 00:00:23.430000	-0.039664
0 days 00:00:23.440000	-0.073847
0 days 00:00:23.450000	-0.099841
0 days 00:00:23.460000	-0.125704
0 days 00:00:23.470000	-0.14111300000000002
0 days 00:00:23.480000	-0.13771
0 days 00:00:23.490000	-0.129435
0 days 00:00:23.500000	-0.122878
0 days 00:00:23.510000	-0.115558
0 days 00:00:23.520000	-0.10058099999999999
0 days 00:00:23.530000	-0.084967
0 days 00:00:23.540000	-0.073757
0 days 00:00:23.550000	-0.068409
0 days 00:00:23.560000	-0.070845
0 days 00:00:23.570000	-0.076481
0 days 00:00:23.580000	-0.074509
0 days 00:00:23.590000	-0.074446
0 days 00:00:23.600000	-0.07660399999999999
0 days 00:00:23.610000	-0.080562
0 days 00:00:23.620000	-0.08417999999999999
0 days 00:00:23.630000	-0.087812
0 days 00:00:23.640000	-0.097368
0 days 00:00:23.650000	-0.11419100000000001
0 days 00:00:23.660000	-0.127105
0 days 00:00:23.670000	-0.122493
0 days 00:00:23.680000	-0.125332
0 days 00:00:23.690000	-0.10315999999999999
0 days 00:00:23.700000	-0.085437
0 days 00:00:23.710000	-0.058941999999999994
0 days 00:00:23.720000	-0.036383
0 days 00:00:23.730000	-0.021389
0 days 00:00:23.740000	0.002529
0 days 00:00:23.750000	0.031186000000000002
0 days 00:00:23.760000	0.042857
0 days 00:00:23.770000	0.053524
0 days 00:00:23.780000	0.067285
0 days 00:00:23.790000	0.089253
0 days 00:00:23.800000	0.12247000000000001
0 days 00:00:23.810000	0.160776
0 days 00:00:23.820000	0.198185
0 days 00:00:23.830000	0.22897399999999998
0 days 00:00:23.840000	0.248385
0 days 00:00:23.850000	0.257326
0 days 00:00:23.860000	0.257304
0 days 00:00:23.870000	0.259809
0 days 00:00:23.880000	0.277443
0 days 00:00:23.890000	0.275343
0 days 00:00:23.900000	0.264302
0 days 00:00:23.910000	0.24902600000000003
0 days 00:00:23.920000	0.23681
0 days 00:00:23.930000	0.220784
0 days 00:00:23.940000	0.19106099999999998
0 days 00:00:23.950000	0.168988
0 days 00:00:23.960000	0.157445
0 days 00:00:23.970000	0.138732
0 days 00:00:23.980000	0.116379
0 days 00:00:23.990000	0.083958
0 days 00:00:24	0.059648
0 days 00:00:24.010000	0.025287
0 days 00:00:24.020000	-0.006075
0 days 00:00:24.030000	-0.04471
0 days 00:00:24.040000	-0.093422
0 days 00:00:24.050000	-0.14610399999999998
0 days 00:00:24.060000	-0.215439
0 days 00:00:24.070000	-0.282966
0 days 00:00:24.080000	-0.355538
0 days 00:00:24.090000	-0.44500200000000006
0 days 00:00:24.100000	-0.574682
0 days 00:00:24.110000	-0.754228
0 days 00:00:24.120000	-0.972864
0 days 00:00:24.130000	-1.169914
0 days 00:00:24.140000	-1.412239
0 days 00:00:24.150000	-1.6758330000000001
0 days 00:00:24.160000	-1.9189479999999999
0 days 00:00:24.170000	-2.1791650000000002
0 days 00:00:24.180000	-2.451367
0 days 00:00:24.190000	-2.7059159999999998
0 days 00:00:24.200000	-2.967977
0 days 00:00:24.210000	-3.2312540000000003
0 days 00:00:24.220000	-3.4982860000000002
0 days 00:00:24.230000	-3.7781860000000003
0 days 00:00:24.240000	-4.0534349999999995
0 days 00:00:24.250000	-4.321405
0 days 00:00:24.260000	-4.569114
0 days 00:00:24.270000	-4.761165
0 days 00:00:24.280000	-4.848142
0 days 00:00:24.290000	-4.90069
0 days 00:00:24.300000	-4.852580000000001
0 days 00:00:24.310000	-4.500837000000001
0 days 00:00:24.320000	-3.8816339999999996
0 days 00:00:24.330000	-3.3416230000000002
0 days 00:00:24.340000	-2.913006
0 days 00:00:24.350000	-2.237987
0 days 00:00:24.360000	0.198749
0 days 00:00:24.370000	1.622794
0 days 00:00:24.380000	1.509468
0 days 00:00:24.390000	1.418675
0 days 00:00:24.400000	1.841284
0 days 00:00:24.410000	2.410136
0 days 00:00:24.420000	2.747859
0 days 00:00:24.430000	2.999704
0 days 00:00:24.440000	3.2837910000000003
0 days 00:00:24.450000	3.5832589999999995
0 days 00:00:24.460000	3.846915
0 days 00:00:24.470000	4.095897
0 days 00:00:24.480000	4.318413
0 days 00:00:24.490000	4.446594
0 days 00:00:24.500000	4.395646
0 days 00:00:24.510000	4.205866
0 days 00:00:24.520000	3.936396
0 days 00:00:24.530000	3.638674
0 days 00:00:24.540000	3.3768629999999997
0 days 00:00:24.550000	3.143941
0 days 00:00:24.560000	2.949251
0 days 00:00:24.570000	2.729508
0 days 00:00:24.580000	2.514885
0 days 00:00:24.590000	2.352143
0 days 00:00:24.600000	2.247552
0 days 00:00:24.610000	2.0730180000000002
0 days 00:00:24.620000	1.637132
0 days 00:00:24.630000	1.02556
0 days 00:00:24.640000	0.490073
0 days 00:00:24.650000	0.343609
0 days 00:00:24.660000	0.733283
0 days 00:00:24.670000	1.093883
0 days 00:00:24.680000	1.05101
0 days 00:00:24.690000	0.5848909999999999
0 days 00:00:24.700000	0.07007999999999999
0 days 00:00:24.710000	-0.483575
0 days 00:00:24.720000	-1.43668
0 days 00:00:24.730000	-1.134192
0 days 00:00:24.740000	-0.56002
0 days 00:00:24.750000	-1.1253549999999999
0 days 00:00:24.760000	-1.110778
0 days 00:00:24.770000	-0.609453
0 days 00:00:24.780000	0.09965700000000001
0 days 00:00:24.790000	0.082256
0 days 00:00:24.800000	0.026351
0 days 00:00:24.810000	0.09396499999999999
0 days 00:00:24.820000	0.081802
0 days 00:00:24.830000	0.055449
0 days 00:00:24.840000	0.023269
0 days 00:00:24.850000	0.001204
0 days 00:00:24.860000	-0.031745999999999996
0 days 00:00:24.870000	-0.066594
0 days 00:00:24.880000	-0.083827
0 days 00:00:24.890000	-0.10378
0 days 00:00:24.900000	-0.114495
0 days 00:00:24.910000	-0.111402
0 days 00:00:24.920000	-0.093684
0 days 00:00:24.930000	-0.06909900000000001
0 days 00:00:24.940000	-0.050328
0 days 00:00:24.950000	-0.008998
0 days 00:00:24.960000	0.025608
0 days 00:00:24.970000	0.048984
0 days 00:00:24.980000	0.06933099999999999
0 days 00:00:24.990000	0.074741
0 days 00:00:25	0.07151
0 days 00:00:25.010000	0.065877
0 days 00:00:25.020000	0.050339999999999996
0 days 00:00:25.030000	0.043951
0 days 00:00:25.040000	0.031092
0 days 00:00:25.050000	0.023056
0 days 00:00:25.060000	0.007295
0 days 00:00:25.070000	-0.004064
0 days 00:00:25.080000	-0.009989
0 days 00:00:25.090000	-0.01745
0 days 00:00:25.100000	-0.020971
0 days 00:00:25.110000	-0.018897999999999998
0 days 00:00:25.120000	-0.016621
0 days 00:00:25.130000	-0.011412
0 days 00:00:25.140000	-0.004494
0 days 00:00:25.150000	0.0036950000000000004
0 days 00:00:25.160000	0.010766
0 days 00:00:25.170000	0.002719
0 days 00:00:25.180000	0.007006
0 days 00:00:25.190000	0.007666
0 days 00:00:25.200000	0.005303
0 days 00:00:25.210000	0.011195
0 days 00:00:25.220000	0.025442
0 days 00:00:25.230000	0.045165
0 days 00:00:25.240000	0.052663
0 days 00:00:25.250000	0.066714
0 days 00:00:25.260000	0.077964
0 days 00:00:25.270000	0.08448
0 days 00:00:25.280000	0.10293499999999998
0 days 00:00:25.290000	0.11941800000000001
0 days 00:00:25.300000	0.142068
0 days 00:00:25.310000	0.16742
0 days 00:00:25.320000	0.198218
0 days 00:00:25.330000	0.213052
0 days 00:00:25.340000	0.22731700000000002
0 days 00:00:25.350000	0.23255900000000002
0 days 00:00:25.360000	0.23744099999999999
0 days 00:00:25.370000	0.231606
0 days 00:00:25.380000	0.21434499999999998
0 days 00:00:25.390000	0.19125599999999998
0 days 00:00:25.400000	0.155585
0 days 00:00:25.410000	0.111364
0 days 00:00:25.420000	0.064294
0 days 00:00:25.430000	-0.0007509999999999999
0 days 00:00:25.440000	-0.064704
0 days 00:00:25.450000	-0.12679400000000002
0 days 00:00:25.460000	-0.190149
0 days 00:00:25.470000	-0.24823800000000001
0 days 00:00:25.480000	-0.307417
0 days 00:00:25.490000	-0.379628
0 days 00:00:25.500000	-0.482216
0 days 00:00:25.510000	-0.626447
0 days 00:00:25.520000	-0.816164
0 days 00:00:25.530000	-1.0132459999999999
0 days 00:00:25.540000	-1.196307
0 days 00:00:25.550000	-1.443991
0 days 00:00:25.560000	-1.741714
0 days 00:00:25.570000	-2.050302
0 days 00:00:25.580000	-2.3783990000000004
0 days 00:00:25.590000	-2.6921939999999998
0 days 00:00:25.600000	-2.9868
0 days 00:00:25.610000	-3.311874
0 days 00:00:25.620000	-3.6309370000000003
0 days 00:00:25.630000	-3.983115
0 days 00:00:25.640000	-4.341444999999999
0 days 00:00:25.650000	-4.699372
0 days 00:00:25.660000	-5.034052
0 days 00:00:25.670000	-5.303636
0 days 00:00:25.680000	-5.3940790000000005
0 days 00:00:25.690000	-5.211476
0 days 00:00:25.700000	-4.771326
0 days 00:00:25.710000	-4.089666
0 days 00:00:25.720000	-3.268439
0 days 00:00:25.730000	-2.707632
0 days 00:00:25.740000	-1.540889
0 days 00:00:25.750000	0.6780149999999999
0 days 00:00:25.760000	1.147359
0 days 00:00:25.770000	1.295798
0 days 00:00:25.780000	1.654684
0 days 00:00:25.790000	2.269561
0 days 00:00:25.800000	2.834571
0 days 00:00:25.810000	3.2833360000000003
0 days 00:00:25.820000	3.637027
0 days 00:00:25.830000	3.929851
0 days 00:00:25.840000	4.189096
0 days 00:00:25.850000	4.374558
0 days 00:00:25.860000	4.4461900000000005
0 days 00:00:25.870000	4.426346
0 days 00:00:25.880000	4.29935
0 days 00:00:25.890000	4.058656
0 days 00:00:25.900000	3.744154
0 days 00:00:25.910000	3.4455169999999997
0 days 00:00:25.920000	3.195575
0 days 00:00:25.930000	2.982844
0 days 00:00:25.940000	2.73786
0 days 00:00:25.950000	2.45663
0 days 00:00:25.960000	2.1374150000000003
0 days 00:00:25.970000	1.8279560000000001
0 days 00:00:25.980000	1.612947
0 days 00:00:25.990000	1.487325
0 days 00:00:26	1.314028
0 days 00:00:26.010000	1.088933
0 days 00:00:26.020000	0.955073
0 days 00:00:26.030000	0.906331
0 days 00:00:26.040000	0.871461
0 days 00:00:26.050000	0.817915
0 days 00:00:26.060000	0.708253
0 days 00:00:26.070000	0.5259510000000001
0 days 00:00:26.080000	0.31419899999999995
0 days 00:00:26.090000	-0.133758
0 days 00:00:26.100000	-0.85554
0 days 00:00:26.110000	-1.57483
0 days 00:00:26.120000	-1.271209
0 days 00:00:26.130000	-0.8975639999999999
0 days 00:00:26.140000	-1.002062
0 days 00:00:26.150000	-0.8265379999999999
0 days 00:00:26.160000	-0.808796
0 days 00:00:26.170000	-0.737084
0 days 00:00:26.180000	-0.7588590000000001
0 days 00:00:26.190000	-0.42060299999999995
0 days 00:00:26.200000	0.181637
0 days 00:00:26.210000	0.065666
0 days 00:00:26.220000	0.049349000000000004
0 days 00:00:26.230000	0.055336
0 days 00:00:26.240000	0.024003999999999998
0 days 00:00:26.250000	0.019435
0 days 00:00:26.260000	0.0015660000000000001
0 days 00:00:26.270000	-0.012771
0 days 00:00:26.280000	-0.031861
0 days 00:00:26.290000	-0.038519
0 days 00:00:26.300000	-0.05062
0 days 00:00:26.310000	-0.06329299999999999
0 days 00:00:26.320000	-0.06680599999999999
0 days 00:00:26.330000	-0.066237
0 days 00:00:26.340000	-0.051279
0 days 00:00:26.350000	-0.033776
0 days 00:00:26.360000	-0.021504
0 days 00:00:26.370000	-0.004807
0 days 00:00:26.380000	0.011092
0 days 00:00:26.390000	0.019872
0 days 00:00:26.400000	0.030857
0 days 00:00:26.410000	0.035338999999999995
0 days 00:00:26.420000	0.030737
0 days 00:00:26.430000	0.024896
0 days 00:00:26.440000	0.021157
0 days 00:00:26.450000	0.023417
0 days 00:00:26.460000	0.021022
0 days 00:00:26.470000	0.031236
0 days 00:00:26.480000	0.041260000000000005
0 days 00:00:26.490000	0.041129
0 days 00:00:26.500000	0.036649
0 days 00:00:26.510000	0.013075999999999999
0 days 00:00:26.520000	0.0019850000000000002
0 days 00:00:26.530000	-0.007862000000000001
0 days 00:00:26.540000	-0.013537
0 days 00:00:26.550000	-0.015412
0 days 00:00:26.560000	-0.016051
0 days 00:00:26.570000	-0.02436
0 days 00:00:26.580000	-0.01958
0 days 00:00:26.590000	-0.010288
0 days 00:00:26.600000	0.001196
0 days 00:00:26.610000	0.010476000000000001
0 days 00:00:26.620000	0.017234
0 days 00:00:26.630000	0.019292
0 days 00:00:26.640000	0.031927
0 days 00:00:26.650000	0.039494
0 days 00:00:26.660000	0.049361
0 days 00:00:26.670000	0.05896799999999999
0 days 00:00:26.680000	0.071603
0 days 00:00:26.690000	0.08373799999999999
0 days 00:00:26.700000	0.10503299999999999
0 days 00:00:26.710000	0.10835
0 days 00:00:26.720000	0.127813
0 days 00:00:26.730000	0.132751
0 days 00:00:26.740000	0.13381700000000002
0 days 00:00:26.750000	0.129834
0 days 00:00:26.760000	0.125592
0 days 00:00:26.770000	0.122117
0 days 00:00:26.780000	0.11575999999999999
0 days 00:00:26.790000	0.103774
0 days 00:00:26.800000	0.086287
0 days 00:00:26.810000	0.055822000000000004
0 days 00:00:26.820000	0.0038369999999999997
0 days 00:00:26.830000	-0.061109000000000004
0 days 00:00:26.840000	-0.125567
0 days 00:00:26.850000	-0.192173
0 days 00:00:26.860000	-0.275767
0 days 00:00:26.870000	-0.370132
0 days 00:00:26.880000	-0.49286
0 days 00:00:26.890000	-0.658304
0 days 00:00:26.900000	-0.853144
0 days 00:00:26.910000	-1.082811
0 days 00:00:26.920000	-1.3548950000000002
0 days 00:00:26.930000	-1.663228
0 days 00:00:26.940000	-2.032685
0 days 00:00:26.950000	-2.341895
0 days 00:00:26.960000	-2.679255
0 days 00:00:26.970000	-3.087303
0 days 00:00:26.980000	-3.540879
0 days 00:00:26.990000	-4.102416000000001
0 days 00:00:27	-4.701673
0 days 00:00:27.010000	-5.271961
0 days 00:00:27.020000	-5.687999
0 days 00:00:27.030000	-5.735126999999999
0 days 00:00:27.040000	-5.461398
0 days 00:00:27.050000	-5.029389
0 days 00:00:27.060000	-4.452838
0 days 00:00:27.070000	-3.719755
0 days 00:00:27.080000	-2.968347
0 days 00:00:27.090000	-2.154795
0 days 00:00:27.100000	0.20411300000000002
0 days 00:00:27.110000	0.9686370000000001
0 days 00:00:27.120000	1.319983
0 days 00:00:27.130000	1.519325
0 days 00:00:27.140000	1.890095
0 days 00:00:27.150000	2.326525
0 days 00:00:27.160000	2.685197
0 days 00:00:27.170000	2.929749
0 days 00:00:27.180000	3.117614
0 days 00:00:27.190000	3.283287
0 days 00:00:27.200000	3.418219
0 days 00:00:27.210000	3.5317529999999997
0 days 00:00:27.220000	3.604103
0 days 00:00:27.230000	3.6120129999999997
0 days 00:00:27.240000	3.542815
0 days 00:00:27.250000	3.4103489999999996
0 days 00:00:27.260000	3.233466
0 days 00:00:27.270000	3.038336
0 days 00:00:27.280000	2.8397669999999997
0 days 00:00:27.290000	2.662616
0 days 00:00:27.300000	2.464727
0 days 00:00:27.310000	2.2273680000000002
0 days 00:00:27.320000	2.019252
0 days 00:00:27.330000	1.857488
0 days 00:00:27.340000	1.829909
0 days 00:00:27.350000	1.87238
0 days 00:00:27.360000	1.8100029999999998
0 days 00:00:27.370000	1.585084
0 days 00:00:27.380000	1.324992
0 days 00:00:27.390000	1.148124
0 days 00:00:27.400000	0.970665
0 days 00:00:27.410000	0.812891
0 days 00:00:27.420000	0.8036800000000001
0 days 00:00:27.430000	0.913653
0 days 00:00:27.440000	0.9394979999999999
0 days 00:00:27.450000	0.784417
0 days 00:00:27.460000	0.570493
0 days 00:00:27.470000	0.396366
0 days 00:00:27.480000	0.055563
0 days 00:00:27.490000	-0.8835620000000001
0 days 00:00:27.500000	-1.9415630000000001
0 days 00:00:27.510000	-1.699048
0 days 00:00:27.520000	-1.302737
0 days 00:00:27.530000	-1.115479
0 days 00:00:27.540000	-1.341984
0 days 00:00:27.550000	-1.364309
0 days 00:00:27.560000	-1.291882
0 days 00:00:27.570000	-1.242077
0 days 00:00:27.580000	-0.41998800000000003
0 days 00:00:27.590000	0.283105
0 days 00:00:27.600000	-0.060473
0 days 00:00:27.610000	0.040382
0 days 00:00:27.620000	-0.02386
0 days 00:00:27.630000	-0.029281
0 days 00:00:27.640000	-0.053979
0 days 00:00:27.650000	-0.067983
0 days 00:00:27.660000	-0.101895
0 days 00:00:27.670000	-0.124338
0 days 00:00:27.680000	-0.139059
0 days 00:00:27.690000	-0.14569100000000001
0 days 00:00:27.700000	-0.13181600000000002
0 days 00:00:27.710000	-0.116901
0 days 00:00:27.720000	-0.08388
0 days 00:00:27.730000	-0.044102999999999996
0 days 00:00:27.740000	0.002807
0 days 00:00:27.750000	0.041073
0 days 00:00:27.760000	0.063854
0 days 00:00:27.770000	0.073403
0 days 00:00:27.780000	0.078773
0 days 00:00:27.790000	0.072872
0 days 00:00:27.800000	0.068661
0 days 00:00:27.810000	0.07587999999999999
0 days 00:00:27.820000	0.076947
0 days 00:00:27.830000	0.074287
0 days 00:00:27.840000	0.06386
0 days 00:00:27.850000	0.072304
0 days 00:00:27.860000	0.077502
0 days 00:00:27.870000	0.067455
0 days 00:00:27.880000	0.052188
0 days 00:00:27.890000	0.041818
0 days 00:00:27.900000	0.044537
0 days 00:00:27.910000	0.03731
0 days 00:00:27.920000	0.034492
0 days 00:00:27.930000	0.042765
0 days 00:00:27.940000	0.051948
0 days 00:00:27.950000	0.060099
0 days 00:00:27.960000	0.06207000000000001
0 days 00:00:27.970000	0.060414999999999996
0 days 00:00:27.980000	0.066268
0 days 00:00:27.990000	0.067248
0 days 00:00:28	0.074003
0 days 00:00:28.010000	0.08337
0 days 00:00:28.020000	0.093622
0 days 00:00:28.030000	0.097899
0 days 00:00:28.040000	0.10574700000000001
0 days 00:00:28.050000	0.10648099999999999
0 days 00:00:28.060000	0.115595
0 days 00:00:28.070000	0.12283499999999999
0 days 00:00:28.080000	0.132202
0 days 00:00:28.090000	0.145985
0 days 00:00:28.100000	0.159221
0 days 00:00:28.110000	0.16980599999999998
0 days 00:00:28.120000	0.176402
0 days 00:00:28.130000	0.168054
0 days 00:00:28.140000	0.16231700000000002
0 days 00:00:28.150000	0.11809700000000001
0 days 00:00:28.160000	0.07697000000000001
0 days 00:00:28.170000	0.011618
0 days 00:00:28.180000	-0.058738
0 days 00:00:28.190000	-0.122169
0 days 00:00:28.200000	-0.191577
0 days 00:00:28.210000	-0.26011300000000004
0 days 00:00:28.220000	-0.326619
0 days 00:00:28.230000	-0.416076
0 days 00:00:28.240000	-0.565231
0 days 00:00:28.250000	-0.766076
0 days 00:00:28.260000	-1.042514
0 days 00:00:28.270000	-1.223473
0 days 00:00:28.280000	-1.442855
0 days 00:00:28.290000	-1.762882
0 days 00:00:28.300000	-2.150331
0 days 00:00:28.310000	-2.5077849999999997
0 days 00:00:28.320000	-2.837514
0 days 00:00:28.330000	-3.238515
0 days 00:00:28.340000	-3.6787629999999996
0 days 00:00:28.350000	-4.1413720000000005
0 days 00:00:28.360000	-4.593234
0 days 00:00:28.370000	-4.99092
0 days 00:00:28.380000	-5.340934
0 days 00:00:28.390000	-5.5510209999999995
0 days 00:00:28.400000	-5.570017
0 days 00:00:28.410000	-5.353629
0 days 00:00:28.420000	-4.9134720000000005
0 days 00:00:28.430000	-4.344949
0 days 00:00:28.440000	-3.75015
0 days 00:00:28.450000	-3.2778160000000005
0 days 00:00:28.460000	-2.7970029999999997
0 days 00:00:28.470000	-1.567132
0 days 00:00:28.480000	0.877499
0 days 00:00:28.490000	1.349733
0 days 00:00:28.500000	1.071012
0 days 00:00:28.510000	1.085824
0 days 00:00:28.520000	1.764678
0 days 00:00:28.530000	2.292567
0 days 00:00:28.540000	2.592309
0 days 00:00:28.550000	2.8873290000000003
0 days 00:00:28.560000	3.1701040000000003
0 days 00:00:28.570000	3.4051370000000003
0 days 00:00:28.580000	3.5728440000000004
0 days 00:00:28.590000	3.6918589999999996
0 days 00:00:28.600000	3.764454
0 days 00:00:28.610000	3.780473
0 days 00:00:28.620000	3.756734
0 days 00:00:28.630000	3.6843150000000002
0 days 00:00:28.640000	3.562289
0 days 00:00:28.650000	3.396318
0 days 00:00:28.660000	3.207837
0 days 00:00:28.670000	3.021802
0 days 00:00:28.680000	2.860089
0 days 00:00:28.690000	2.717874
0 days 00:00:28.700000	2.553775
0 days 00:00:28.710000	2.387577
0 days 00:00:28.720000	2.1932709999999997
0 days 00:00:28.730000	2.11973
0 days 00:00:28.740000	2.176641
0 days 00:00:28.750000	2.149603
0 days 00:00:28.760000	1.9051779999999998
0 days 00:00:28.770000	1.552339
0 days 00:00:28.780000	1.221738
0 days 00:00:28.790000	0.9164479999999999
0 days 00:00:28.800000	0.702695
0 days 00:00:28.810000	0.813179
0 days 00:00:28.820000	0.9873200000000001
0 days 00:00:28.830000	0.9578270000000001
0 days 00:00:28.840000	0.7907569999999999
0 days 00:00:28.850000	0.6276390000000001
0 days 00:00:28.860000	0.461333
0 days 00:00:28.870000	0.296993
0 days 00:00:28.880000	0.146418
0 days 00:00:28.890000	-0.284489
0 days 00:00:28.900000	-1.4543139999999999
0 days 00:00:28.910000	-2.595856
0 days 00:00:28.920000	-2.10926
0 days 00:00:28.930000	-1.435167
0 days 00:00:28.940000	-1.196466
0 days 00:00:28.950000	-1.573172
0 days 00:00:28.960000	-1.5466389999999999
0 days 00:00:28.970000	-1.1438700000000002
0 days 00:00:28.980000	0.344071
0 days 00:00:28.990000	0.002238
0 days 00:00:29	0.091924
0 days 00:00:29.010000	0.158398
0 days 00:00:29.020000	0.093289
0 days 00:00:29.030000	0.09936
0 days 00:00:29.040000	0.10811199999999999
0 days 00:00:29.050000	0.09646
0 days 00:00:29.060000	0.06627000000000001
0 days 00:00:29.070000	0.05508099999999999
0 days 00:00:29.080000	0.038963
0 days 00:00:29.090000	0.015997
0 days 00:00:29.100000	0.0018329999999999998
0 days 00:00:29.110000	-0.002934
0 days 00:00:29.120000	-0.0030670000000000003
0 days 00:00:29.130000	0.002698
0 days 00:00:29.140000	0.000517
0 days 00:00:29.150000	0.00465
0 days 00:00:29.160000	0.005305
0 days 00:00:29.170000	0.0020629999999999997
0 days 00:00:29.180000	0.01489
0 days 00:00:29.190000	0.021159999999999998
0 days 00:00:29.200000	0.037792
0 days 00:00:29.210000	0.043521
0 days 00:00:29.220000	0.059438
0 days 00:00:29.230000	0.060663
0 days 00:00:29.240000	0.056012
0 days 00:00:29.250000	0.041441000000000006
0 days 00:00:29.260000	0.021991999999999998
0 days 00:00:29.270000	0.006183
0 days 00:00:29.280000	-0.015231
0 days 00:00:29.290000	-0.036785000000000005
0 days 00:00:29.300000	-0.058040999999999995
0 days 00:00:29.310000	-0.076442
0 days 00:00:29.320000	-0.088301
0 days 00:00:29.330000	-0.092439
0 days 00:00:29.340000	-0.094289
0 days 00:00:29.350000	-0.08517000000000001
0 days 00:00:29.360000	-0.07280199999999999
0 days 00:00:29.370000	-0.058296
0 days 00:00:29.380000	-0.042072000000000005
0 days 00:00:29.390000	-0.03299
0 days 00:00:29.400000	-0.024781
0 days 00:00:29.410000	-0.017776
0 days 00:00:29.420000	-0.001281
0 days 00:00:29.430000	0.0027530000000000002
0 days 00:00:29.440000	0.013513999999999998
0 days 00:00:29.450000	0.017622
0 days 00:00:29.460000	0.024137
0 days 00:00:29.470000	0.032244999999999996
0 days 00:00:29.480000	0.04118
0 days 00:00:29.490000	0.045295
0 days 00:00:29.500000	0.054485000000000006
0 days 00:00:29.510000	0.053114
0 days 00:00:29.520000	0.057619000000000004
0 days 00:00:29.530000	0.059112
0 days 00:00:29.540000	0.054122
0 days 00:00:29.550000	0.052243
0 days 00:00:29.560000	0.042082
0 days 00:00:29.570000	0.028029000000000002
0 days 00:00:29.580000	0.0053939999999999995
0 days 00:00:29.590000	-0.033426
0 days 00:00:29.600000	-0.086011
0 days 00:00:29.610000	-0.131833
0 days 00:00:29.620000	-0.158701
0 days 00:00:29.630000	-0.199461
0 days 00:00:29.640000	-0.234388
0 days 00:00:29.650000	-0.340604
0 days 00:00:29.660000	-0.568248
0 days 00:00:29.670000	-0.782559
0 days 00:00:29.680000	-1.1799709999999999
0 days 00:00:29.690000	-1.547862
0 days 00:00:29.700000	-1.9853
0 days 00:00:29.710000	-2.5322720000000003
0 days 00:00:29.720000	-3.054512
0 days 00:00:29.730000	-3.577297
0 days 00:00:29.740000	-4.08486
0 days 00:00:29.750000	-4.535557
0 days 00:00:29.760000	-4.882779
0 days 00:00:29.770000	-5.044357
0 days 00:00:29.780000	-5.00916
0 days 00:00:29.790000	-4.7960910000000005
0 days 00:00:29.800000	-4.385319
0 days 00:00:29.810000	-3.8739589999999997
0 days 00:00:29.820000	-3.3795230000000003
0 days 00:00:29.830000	-2.477805
0 days 00:00:29.840000	-0.648119
0 days 00:00:29.850000	-0.17752300000000001
0 days 00:00:29.860000	-0.241666
0 days 00:00:29.870000	-0.239591
0 days 00:00:29.880000	0.357923
0 days 00:00:29.890000	0.7775310000000001
0 days 00:00:29.900000	1.027317
0 days 00:00:29.910000	1.365224
0 days 00:00:29.920000	1.770794
0 days 00:00:29.930000	2.153248
0 days 00:00:29.940000	2.50287
0 days 00:00:29.950000	2.8351509999999998
0 days 00:00:29.960000	3.105689
0 days 00:00:29.970000	3.2734509999999997
0 days 00:00:29.980000	3.3968529999999997
0 days 00:00:29.990000	3.5076050000000003
0 days 00:00:30	3.5587989999999996
0 days 00:00:30.010000	3.5297300000000003
0 days 00:00:30.020000	3.3926019999999997
0 days 00:00:30.030000	3.1981319999999998
0 days 00:00:30.040000	2.919092
0 days 00:00:30.050000	2.543564
0 days 00:00:30.060000	2.188159
0 days 00:00:30.070000	2.029999
0 days 00:00:30.080000	1.988476
0 days 00:00:30.090000	1.8155849999999998
0 days 00:00:30.100000	1.489778
0 days 00:00:30.110000	1.045635
0 days 00:00:30.120000	0.642721
0 days 00:00:30.130000	0.391361
0 days 00:00:30.140000	0.44192200000000004
0 days 00:00:30.150000	0.720788
0 days 00:00:30.160000	1.033817
0 days 00:00:30.170000	1.182818
0 days 00:00:30.180000	1.132937
0 days 00:00:30.190000	0.9999180000000001
0 days 00:00:30.200000	0.849784
0 days 00:00:30.210000	0.375136
0 days 00:00:30.220000	-0.5434899999999999
0 days 00:00:30.230000	-1.717713
0 days 00:00:30.240000	-1.8851080000000002
0 days 00:00:30.250000	-1.287902
0 days 00:00:30.260000	-1.4973670000000001
0 days 00:00:30.270000	-0.74657
0 days 00:00:30.280000	0.46895699999999996
0 days 00:00:30.290000	0.022477
0 days 00:00:30.300000	0.014785
0 days 00:00:30.310000	0.10005599999999999
0 days 00:00:30.320000	0.10279400000000001
0 days 00:00:30.330000	0.108705
0 days 00:00:30.340000	0.058490999999999994
0 days 00:00:30.350000	0.018565
0 days 00:00:30.360000	-0.019489
0 days 00:00:30.370000	-0.043878
0 days 00:00:30.380000	-0.07112
0 days 00:00:30.390000	-0.094178
0 days 00:00:30.400000	-0.128625
0 days 00:00:30.410000	-0.149257
0 days 00:00:30.420000	-0.157166
0 days 00:00:30.430000	-0.157181
0 days 00:00:30.440000	-0.13335
0 days 00:00:30.450000	-0.098986
0 days 00:00:30.460000	-0.066122
0 days 00:00:30.470000	-0.030211000000000002
0 days 00:00:30.480000	-0.000278
0 days 00:00:30.490000	0.021105000000000002
0 days 00:00:30.500000	0.033085
0 days 00:00:30.510000	0.043539
0 days 00:00:30.520000	0.061622
0 days 00:00:30.530000	0.07806
0 days 00:00:30.540000	0.08858400000000001
0 days 00:00:30.550000	0.086364
0 days 00:00:30.560000	0.077764
0 days 00:00:30.570000	0.070249
0 days 00:00:30.580000	0.052536
0 days 00:00:30.590000	0.049352
0 days 00:00:30.600000	0.065692
0 days 00:00:30.610000	0.085667
0 days 00:00:30.620000	0.09750299999999999
0 days 00:00:30.630000	0.116961
0 days 00:00:30.640000	0.132577
0 days 00:00:30.650000	0.159555
0 days 00:00:30.660000	0.20836
0 days 00:00:30.670000	0.268966
0 days 00:00:30.680000	0.31144499999999997
0 days 00:00:30.690000	0.316916
0 days 00:00:30.700000	0.29386999999999996
0 days 00:00:30.710000	0.25200300000000003
0 days 00:00:30.720000	0.18649300000000002
0 days 00:00:30.730000	0.12403299999999999
0 days 00:00:30.740000	0.07635499999999999
0 days 00:00:30.750000	0.044596
0 days 00:00:30.760000	-0.018537
0 days 00:00:30.770000	-0.059255999999999996
0 days 00:00:30.780000	-0.069712
0 days 00:00:30.790000	-0.061415
0 days 00:00:30.800000	-0.035742
0 days 00:00:30.810000	-0.026614
0 days 00:00:30.820000	-0.00793
0 days 00:00:30.830000	0.006534999999999999
0 days 00:00:30.840000	0.014103999999999998
0 days 00:00:30.850000	0.026006
0 days 00:00:30.860000	0.036218
0 days 00:00:30.870000	0.052861
0 days 00:00:30.880000	0.05621
0 days 00:00:30.890000	0.062457000000000006
0 days 00:00:30.900000	0.061187
0 days 00:00:30.910000	0.071047
0 days 00:00:30.920000	0.07874600000000001
0 days 00:00:30.930000	0.07533
0 days 00:00:30.940000	0.062573
0 days 00:00:30.950000	0.027880000000000002
0 days 00:00:30.960000	-0.018313
0 days 00:00:30.970000	-0.076916
0 days 00:00:30.980000	-0.144246
0 days 00:00:30.990000	-0.217808
0 days 00:00:31	-0.309111
0 days 00:00:31.010000	-0.444829
0 days 00:00:31.020000	-0.65345
0 days 00:00:31.030000	-0.9756309999999999
0 days 00:00:31.040000	-1.2024219999999999
0 days 00:00:31.050000	-1.511506
0 days 00:00:31.060000	-1.890569
0 days 00:00:31.070000	-2.191106
0 days 00:00:31.080000	-2.5334220000000003
0 days 00:00:31.090000	-2.894755
0 days 00:00:31.100000	-3.267044
0 days 00:00:31.110000	-3.6526129999999997
0 days 00:00:31.120000	-4.034149
0 days 00:00:31.130000	-4.4008
0 days 00:00:31.140000	-4.710935
0 days 00:00:31.150000	-4.924165
0 days 00:00:31.160000	-4.926702
0 days 00:00:31.170000	-4.694509
0 days 00:00:31.180000	-4.358671
0 days 00:00:31.190000	-3.9683559999999996
0 days 00:00:31.200000	-3.565571
0 days 00:00:31.210000	-2.8701939999999997
0 days 00:00:31.220000	-2.3441549999999998
