# Supplementary material for: A topological data analysis-based method for gait signals with an application to the study of multiple sclerosis
Source: PLoS One. 2022 May 13;17(5):e0268475. doi: 10.1371/journal.pone.0268475 (PMC9106173; doi:10.1371/journal.pone.0268475)
Supplement: S1 Data — (ZIP) [file pone.0268475.s005.zip › PlosOneData/Pathological_subjects/MS_115]

	Gyr_Y
0 days 00:00:16.680000	-4.2734440000000005
0 days 00:00:16.690000	-5.51994
0 days 00:00:16.700000	-6.742514999999999
0 days 00:00:16.710000	-4.794594
0 days 00:00:16.720000	1.415583
0 days 00:00:16.730000	-0.7282
0 days 00:00:16.740000	-0.436733
0 days 00:00:16.750000	-0.5754199999999999
0 days 00:00:16.760000	-0.317091
0 days 00:00:16.770000	-0.233929
0 days 00:00:16.780000	-0.16977799999999998
0 days 00:00:16.790000	-0.124368
0 days 00:00:16.800000	-0.112758
0 days 00:00:16.810000	-0.12670399999999998
0 days 00:00:16.820000	-0.162321
0 days 00:00:16.830000	-0.168504
0 days 00:00:16.840000	-0.185398
0 days 00:00:16.850000	-0.20188599999999998
0 days 00:00:16.860000	-0.20689200000000002
0 days 00:00:16.870000	-0.227206
0 days 00:00:16.880000	-0.267625
0 days 00:00:16.890000	-0.342291
0 days 00:00:16.900000	-0.454487
0 days 00:00:16.910000	-0.631861
0 days 00:00:16.920000	-0.878093
0 days 00:00:16.930000	-1.1570989999999999
0 days 00:00:16.940000	-1.38829
0 days 00:00:16.950000	-1.5908229999999999
0 days 00:00:16.960000	-1.716323
0 days 00:00:16.970000	-1.778414
0 days 00:00:16.980000	-1.7686549999999999
0 days 00:00:16.990000	-1.707382
0 days 00:00:17	-1.6114979999999999
0 days 00:00:17.010000	-1.506074
0 days 00:00:17.020000	-1.3846180000000001
0 days 00:00:17.030000	-1.2289649999999999
0 days 00:00:17.040000	-1.0555649999999999
0 days 00:00:17.050000	-0.888092
0 days 00:00:17.060000	-0.713854
0 days 00:00:17.070000	-0.511023
0 days 00:00:17.080000	-0.29981599999999997
0 days 00:00:17.090000	-0.084303
0 days 00:00:17.100000	0.106671
0 days 00:00:17.110000	0.250619
0 days 00:00:17.120000	0.34933800000000004
0 days 00:00:17.130000	0.407889
0 days 00:00:17.140000	0.42138100000000006
0 days 00:00:17.150000	0.388493
0 days 00:00:17.160000	0.352827
0 days 00:00:17.170000	0.27631700000000003
0 days 00:00:17.180000	0.185778
0 days 00:00:17.190000	0.046973
0 days 00:00:17.200000	-0.144872
0 days 00:00:17.210000	-0.376646
0 days 00:00:17.220000	-0.642572
0 days 00:00:17.230000	-0.966533
0 days 00:00:17.240000	-1.302722
0 days 00:00:17.250000	-1.6491189999999998
0 days 00:00:17.260000	-2.02197
0 days 00:00:17.270000	-2.4004849999999998
0 days 00:00:17.280000	-2.828573
0 days 00:00:17.290000	-3.29825
0 days 00:00:17.300000	-3.8993870000000004
0 days 00:00:17.310000	-4.594411
0 days 00:00:17.320000	-5.457827
0 days 00:00:17.330000	-6.29272
0 days 00:00:17.340000	-6.9874
0 days 00:00:17.350000	-7.2877279999999995
0 days 00:00:17.360000	-7.305255000000001
0 days 00:00:17.370000	-6.669227
0 days 00:00:17.380000	-5.6224680000000005
0 days 00:00:17.390000	-4.456652
0 days 00:00:17.400000	-2.538019
0 days 00:00:17.410000	0.049997
0 days 00:00:17.420000	1.830197
0 days 00:00:17.430000	2.7939689999999997
0 days 00:00:17.440000	3.841054
0 days 00:00:17.450000	4.351845
0 days 00:00:17.460000	5.141401999999999
0 days 00:00:17.470000	5.592712000000001
0 days 00:00:17.480000	5.7409930000000005
0 days 00:00:17.490000	5.504398
0 days 00:00:17.500000	4.955331
0 days 00:00:17.510000	4.453785
0 days 00:00:17.520000	4.3683440000000004
0 days 00:00:17.530000	4.585019
0 days 00:00:17.540000	4.85802
0 days 00:00:17.550000	5.034609
0 days 00:00:17.560000	5.112248
0 days 00:00:17.570000	5.20584
0 days 00:00:17.580000	5.350909
0 days 00:00:17.590000	5.487587
0 days 00:00:17.600000	5.526288
0 days 00:00:17.610000	5.468459999999999
0 days 00:00:17.620000	5.3129550000000005
0 days 00:00:17.630000	5.028845
0 days 00:00:17.640000	4.574282
0 days 00:00:17.650000	4.03604
0 days 00:00:17.660000	3.516658
0 days 00:00:17.670000	3.025969
0 days 00:00:17.680000	2.6691540000000002
0 days 00:00:17.690000	2.512267
0 days 00:00:17.700000	2.255894
0 days 00:00:17.710000	1.780951
0 days 00:00:17.720000	1.097097
0 days 00:00:17.730000	-0.430292
0 days 00:00:17.740000	-2.483034
0 days 00:00:17.750000	-4.301749
0 days 00:00:17.760000	-5.136391000000001
0 days 00:00:17.770000	-4.964048
0 days 00:00:17.780000	-4.99597
0 days 00:00:17.790000	-4.477019
0 days 00:00:17.800000	-0.32611799999999996
0 days 00:00:17.810000	-0.790311
0 days 00:00:17.820000	-0.5837060000000001
0 days 00:00:17.830000	-0.47643599999999997
0 days 00:00:17.840000	-0.266663
0 days 00:00:17.850000	-0.084909
0 days 00:00:17.860000	-0.077882
0 days 00:00:17.870000	-0.052448
0 days 00:00:17.880000	-0.06940299999999999
0 days 00:00:17.890000	-0.08594
0 days 00:00:17.900000	-0.11055599999999999
0 days 00:00:17.910000	-0.140238
0 days 00:00:17.920000	-0.16432
0 days 00:00:17.930000	-0.198687
0 days 00:00:17.940000	-0.259492
0 days 00:00:17.950000	-0.346219
0 days 00:00:17.960000	-0.467553
0 days 00:00:17.970000	-0.635284
0 days 00:00:17.980000	-0.859016
0 days 00:00:17.990000	-1.244948
0 days 00:00:18	-1.592633
0 days 00:00:18.010000	-1.8743459999999998
0 days 00:00:18.020000	-2.086488
0 days 00:00:18.030000	-2.2507669999999997
0 days 00:00:18.040000	-2.313341
0 days 00:00:18.050000	-2.300523
0 days 00:00:18.060000	-2.232548
0 days 00:00:18.070000	-2.1253830000000002
0 days 00:00:18.080000	-1.9864700000000002
0 days 00:00:18.090000	-1.821912
0 days 00:00:18.100000	-1.619243
0 days 00:00:18.110000	-1.4220549999999998
0 days 00:00:18.120000	-1.20297
0 days 00:00:18.130000	-0.947897
0 days 00:00:18.140000	-0.6803520000000001
0 days 00:00:18.150000	-0.409326
0 days 00:00:18.160000	-0.146625
0 days 00:00:18.170000	0.116218
0 days 00:00:18.180000	0.331489
0 days 00:00:18.190000	0.48785
0 days 00:00:18.200000	0.570016
0 days 00:00:18.210000	0.57303
0 days 00:00:18.220000	0.493892
0 days 00:00:18.230000	0.351429
0 days 00:00:18.240000	0.15891
0 days 00:00:18.250000	-0.064118
0 days 00:00:18.260000	-0.301027
0 days 00:00:18.270000	-0.590729
0 days 00:00:18.280000	-0.910877
0 days 00:00:18.290000	-1.242617
0 days 00:00:18.300000	-1.580704
0 days 00:00:18.310000	-1.937037
0 days 00:00:18.320000	-2.301878
0 days 00:00:18.330000	-2.691086
0 days 00:00:18.340000	-3.164915
0 days 00:00:18.350000	-3.6937580000000003
0 days 00:00:18.360000	-4.353807
0 days 00:00:18.370000	-5.1212
0 days 00:00:18.380000	-5.9499010000000006
0 days 00:00:18.390000	-6.673808
0 days 00:00:18.400000	-7.108875
0 days 00:00:18.410000	-7.544725
0 days 00:00:18.420000	-7.56425
0 days 00:00:18.430000	-6.751942
0 days 00:00:18.440000	-5.491907
0 days 00:00:18.450000	-3.808555
0 days 00:00:18.460000	-1.916973
0 days 00:00:18.470000	1.29491
0 days 00:00:18.480000	2.259872
0 days 00:00:18.490000	3.424267
0 days 00:00:18.500000	4.078654
0 days 00:00:18.510000	4.978192
0 days 00:00:18.520000	5.895353
0 days 00:00:18.530000	6.310643
0 days 00:00:18.540000	6.3416690000000004
0 days 00:00:18.550000	6.137841000000001
0 days 00:00:18.560000	5.63778
0 days 00:00:18.570000	4.904617
0 days 00:00:18.580000	4.592877
0 days 00:00:18.590000	4.690423
0 days 00:00:18.600000	4.968058
0 days 00:00:18.610000	5.1708099999999995
0 days 00:00:18.620000	5.284979
0 days 00:00:18.630000	5.365742
0 days 00:00:18.640000	5.463006
0 days 00:00:18.650000	5.648105999999999
0 days 00:00:18.660000	5.838216
0 days 00:00:18.670000	5.955099
0 days 00:00:18.680000	5.9002870000000005
0 days 00:00:18.690000	5.630846
0 days 00:00:18.700000	5.171059
0 days 00:00:18.710000	4.570419
0 days 00:00:18.720000	3.767694
0 days 00:00:18.730000	2.93922
0 days 00:00:18.740000	2.313575
0 days 00:00:18.750000	1.8489919999999997
0 days 00:00:18.760000	1.3794799999999998
0 days 00:00:18.770000	0.730079
0 days 00:00:18.780000	-0.024597
0 days 00:00:18.790000	-0.761781
0 days 00:00:18.800000	-1.8318
0 days 00:00:18.810000	-3.801226
0 days 00:00:18.820000	-5.600183
0 days 00:00:18.830000	-6.560172000000001
0 days 00:00:18.840000	-6.939667999999999
0 days 00:00:18.850000	-2.345014
0 days 00:00:18.860000	0.323225
0 days 00:00:18.870000	-0.660672
0 days 00:00:18.880000	-0.479364
0 days 00:00:18.890000	-0.557685
0 days 00:00:18.900000	-0.267945
0 days 00:00:18.910000	-0.14599700000000002
0 days 00:00:18.920000	-0.064453
0 days 00:00:18.930000	-0.026969999999999997
0 days 00:00:18.940000	-0.047592
0 days 00:00:18.950000	-0.097764
0 days 00:00:18.960000	-0.125089
0 days 00:00:18.970000	-0.15901700000000002
0 days 00:00:18.980000	-0.191558
0 days 00:00:18.990000	-0.234733
0 days 00:00:19	-0.26716999999999996
0 days 00:00:19.010000	-0.314815
0 days 00:00:19.020000	-0.38848699999999997
0 days 00:00:19.030000	-0.503257
0 days 00:00:19.040000	-0.67398
0 days 00:00:19.050000	-0.941759
0 days 00:00:19.060000	-1.259307
0 days 00:00:19.070000	-1.517931
0 days 00:00:19.080000	-1.728689
0 days 00:00:19.090000	-1.8603290000000001
0 days 00:00:19.100000	-1.926881
0 days 00:00:19.110000	-1.9258490000000001
0 days 00:00:19.120000	-1.856338
0 days 00:00:19.130000	-1.765138
0 days 00:00:19.140000	-1.635426
0 days 00:00:19.150000	-1.478904
0 days 00:00:19.160000	-1.293739
0 days 00:00:19.170000	-1.0974059999999999
0 days 00:00:19.180000	-0.888959
0 days 00:00:19.190000	-0.688659
0 days 00:00:19.200000	-0.48292299999999994
0 days 00:00:19.210000	-0.278414
0 days 00:00:19.220000	-0.096718
0 days 00:00:19.230000	0.06415
0 days 00:00:19.240000	0.190439
0 days 00:00:19.250000	0.262929
0 days 00:00:19.260000	0.285072
0 days 00:00:19.270000	0.273623
0 days 00:00:19.280000	0.210722
0 days 00:00:19.290000	0.133831
0 days 00:00:19.300000	0.002693
0 days 00:00:19.310000	-0.13586700000000002
0 days 00:00:19.320000	-0.285333
0 days 00:00:19.330000	-0.42781099999999994
0 days 00:00:19.340000	-0.5854199999999999
0 days 00:00:19.350000	-0.772073
0 days 00:00:19.360000	-0.979039
0 days 00:00:19.370000	-1.227646
0 days 00:00:19.380000	-1.533526
0 days 00:00:19.390000	-1.9037099999999998
0 days 00:00:19.400000	-2.3474009999999996
0 days 00:00:19.410000	-2.844087
0 days 00:00:19.420000	-3.4794160000000005
0 days 00:00:19.430000	-4.231937
0 days 00:00:19.440000	-5.135528
0 days 00:00:19.450000	-6.148406
0 days 00:00:19.460000	-7.132747
0 days 00:00:19.470000	-7.7615929999999995
0 days 00:00:19.480000	-7.815408000000001
0 days 00:00:19.490000	-7.380653999999999
0 days 00:00:19.500000	-6.364569
0 days 00:00:19.510000	-4.998043
0 days 00:00:19.520000	-2.851848
0 days 00:00:19.530000	-0.30417
0 days 00:00:19.540000	1.607724
0 days 00:00:19.550000	1.882357
0 days 00:00:19.560000	3.183646
0 days 00:00:19.570000	3.873585
0 days 00:00:19.580000	4.762258
0 days 00:00:19.590000	5.299747
0 days 00:00:19.600000	5.513453
0 days 00:00:19.610000	5.383383
0 days 00:00:19.620000	4.9229709999999995
0 days 00:00:19.630000	4.518523
0 days 00:00:19.640000	4.4958919999999996
0 days 00:00:19.650000	4.705932
0 days 00:00:19.660000	4.933247
0 days 00:00:19.670000	5.074242
0 days 00:00:19.680000	5.182823
0 days 00:00:19.690000	5.305733
0 days 00:00:19.700000	5.4650620000000005
0 days 00:00:19.710000	5.624639
0 days 00:00:19.720000	5.726324
0 days 00:00:19.730000	5.7275160000000005
0 days 00:00:19.740000	5.587058
0 days 00:00:19.750000	5.306641
0 days 00:00:19.760000	4.89524
0 days 00:00:19.770000	4.360373
0 days 00:00:19.780000	3.807299
0 days 00:00:19.790000	3.3309059999999997
0 days 00:00:19.800000	3.015484
0 days 00:00:19.810000	2.897341
0 days 00:00:19.820000	2.733652
0 days 00:00:19.830000	2.2748939999999997
0 days 00:00:19.840000	1.496257
0 days 00:00:19.850000	0.562891
0 days 00:00:19.860000	-0.39584899999999995
0 days 00:00:19.870000	-1.179227
0 days 00:00:19.880000	-2.99162
0 days 00:00:19.890000	-4.631067
0 days 00:00:19.900000	-5.348013
0 days 00:00:19.910000	-5.996762
0 days 00:00:19.920000	-5.956926
0 days 00:00:19.930000	-3.7720050000000005
0 days 00:00:19.940000	0.404669
0 days 00:00:19.950000	-0.752654
0 days 00:00:19.960000	-0.320361
0 days 00:00:19.970000	-0.581727
0 days 00:00:19.980000	-0.345049
0 days 00:00:19.990000	-0.26853299999999997
0 days 00:00:20	-0.200759
0 days 00:00:20.010000	-0.16253900000000002
0 days 00:00:20.020000	-0.123521
0 days 00:00:20.030000	-0.11934600000000001
0 days 00:00:20.040000	-0.13963499999999998
0 days 00:00:20.050000	-0.15306199999999998
0 days 00:00:20.060000	-0.153848
0 days 00:00:20.070000	-0.172947
0 days 00:00:20.080000	-0.196948
0 days 00:00:20.090000	-0.19489800000000002
0 days 00:00:20.100000	-0.20203800000000002
0 days 00:00:20.110000	-0.21389
0 days 00:00:20.120000	-0.235479
0 days 00:00:20.130000	-0.27873600000000004
0 days 00:00:20.140000	-0.343775
0 days 00:00:20.150000	-0.43360200000000004
0 days 00:00:20.160000	-0.544981
0 days 00:00:20.170000	-0.726899
0 days 00:00:20.180000	-0.917875
0 days 00:00:20.190000	-1.05216
0 days 00:00:20.200000	-1.156736
0 days 00:00:20.210000	-1.188137
0 days 00:00:20.220000	-1.1972690000000001
0 days 00:00:20.230000	-1.187362
0 days 00:00:20.240000	-1.147667
0 days 00:00:20.250000	-1.0926870000000002
0 days 00:00:20.260000	-0.9951979999999999
0 days 00:00:20.270000	-0.8871870000000001
0 days 00:00:20.280000	-0.762076
0 days 00:00:20.290000	-0.624499
0 days 00:00:20.300000	-0.50936
0 days 00:00:20.310000	-0.418533
0 days 00:00:20.320000	-0.344264
0 days 00:00:20.330000	-0.29387199999999997
0 days 00:00:20.340000	-0.290773
0 days 00:00:20.350000	-0.310058
0 days 00:00:20.360000	-0.34166399999999997
0 days 00:00:20.370000	-0.370423
0 days 00:00:20.380000	-0.383444
0 days 00:00:20.390000	-0.403955
0 days 00:00:20.400000	-0.430037
0 days 00:00:20.410000	-0.47443900000000006
0 days 00:00:20.420000	-0.5258430000000001
0 days 00:00:20.430000	-0.568969
0 days 00:00:20.440000	-0.580639
0 days 00:00:20.450000	-0.569621
0 days 00:00:20.460000	-0.526825
0 days 00:00:20.470000	-0.483
0 days 00:00:20.480000	-0.433238
0 days 00:00:20.490000	-0.394407
0 days 00:00:20.500000	-0.354717
0 days 00:00:20.510000	-0.351774
0 days 00:00:20.520000	-0.360211
0 days 00:00:20.530000	-0.42830799999999997
0 days 00:00:20.540000	-0.517347
0 days 00:00:20.550000	-0.637556
0 days 00:00:20.560000	-0.809372
0 days 00:00:20.570000	-1.01063
0 days 00:00:20.580000	-1.272109
0 days 00:00:20.590000	-1.5493940000000002
0 days 00:00:20.600000	-1.9004740000000002
0 days 00:00:20.610000	-2.308663
0 days 00:00:20.620000	-2.796441
0 days 00:00:20.630000	-3.405067
0 days 00:00:20.640000	-4.096948
0 days 00:00:20.650000	-4.785618
0 days 00:00:20.660000	-5.391441
0 days 00:00:20.670000	-5.758259
0 days 00:00:20.680000	-5.945427
0 days 00:00:20.690000	-5.9699290000000005
0 days 00:00:20.700000	-5.830157
0 days 00:00:20.710000	-5.397844999999999
0 days 00:00:20.720000	-4.536624
0 days 00:00:20.730000	-3.2084799999999998
0 days 00:00:20.740000	-1.783182
0 days 00:00:20.750000	0.45081099999999996
0 days 00:00:20.760000	2.420042
0 days 00:00:20.770000	2.726391
