# Supplementary material for: A topological data analysis-based method for gait signals with an application to the study of multiple sclerosis
Source: PLoS One. 2022 May 13;17(5):e0268475. doi: 10.1371/journal.pone.0268475 (PMC9106173; doi:10.1371/journal.pone.0268475)
Supplement: S1 Data — (ZIP) [file pone.0268475.s005.zip › PlosOneData/Pathological_subjects/MS_318]

	Gyr_Y
0 days 00:00:04.070000	-0.227397
0 days 00:00:04.080000	-0.962325
0 days 00:00:04.090000	-1.9843
0 days 00:00:04.100000	-2.506382
0 days 00:00:04.110000	-1.480225
0 days 00:00:04.120000	-2.39755
0 days 00:00:04.130000	-3.4142040000000002
0 days 00:00:04.140000	-3.22162
0 days 00:00:04.150000	-2.438364
0 days 00:00:04.160000	0.48063500000000003
0 days 00:00:04.170000	-0.268127
0 days 00:00:04.180000	-0.100935
0 days 00:00:04.190000	-0.074029
0 days 00:00:04.200000	-0.050849
0 days 00:00:04.210000	-0.034791
0 days 00:00:04.220000	-0.019733
0 days 00:00:04.230000	-0.018157
0 days 00:00:04.240000	-0.009762
0 days 00:00:04.250000	-0.002022
0 days 00:00:04.260000	-0.0032229999999999997
0 days 00:00:04.270000	-0.016507
0 days 00:00:04.280000	-0.018907
0 days 00:00:04.290000	-0.013411000000000001
0 days 00:00:04.300000	-0.008608
0 days 00:00:04.310000	-0.014278
0 days 00:00:04.320000	-0.014102000000000002
0 days 00:00:04.330000	-0.014269
0 days 00:00:04.340000	-0.009262000000000001
0 days 00:00:04.350000	-0.001943
0 days 00:00:04.360000	0.004239
0 days 00:00:04.370000	0.007573000000000001
0 days 00:00:04.380000	0.004451
0 days 00:00:04.390000	-0.00579
0 days 00:00:04.400000	-0.000982
0 days 00:00:04.410000	-0.000826
0 days 00:00:04.420000	0.000908
0 days 00:00:04.430000	-0.007372
0 days 00:00:04.440000	-0.013256
0 days 00:00:04.450000	-0.023818000000000002
0 days 00:00:04.460000	-0.027586000000000003
0 days 00:00:04.470000	-0.04156
0 days 00:00:04.480000	-0.041526
0 days 00:00:04.490000	-0.042453
0 days 00:00:04.500000	-0.045509
0 days 00:00:04.510000	-0.04752
0 days 00:00:04.520000	-0.052726999999999996
0 days 00:00:04.530000	-0.055844000000000005
0 days 00:00:04.540000	-0.062495
0 days 00:00:04.550000	-0.07535800000000001
0 days 00:00:04.560000	-0.087838
0 days 00:00:04.570000	-0.095692
0 days 00:00:04.580000	-0.113553
0 days 00:00:04.590000	-0.134121
0 days 00:00:04.600000	-0.148365
0 days 00:00:04.610000	-0.149479
0 days 00:00:04.620000	-0.142627
0 days 00:00:04.630000	-0.125176
0 days 00:00:04.640000	-0.097439
0 days 00:00:04.650000	-0.059833000000000004
0 days 00:00:04.660000	-0.046156
0 days 00:00:04.670000	-0.061151
0 days 00:00:04.680000	-0.090029
0 days 00:00:04.690000	-0.12028399999999999
0 days 00:00:04.700000	-0.16463
0 days 00:00:04.710000	-0.22133200000000003
0 days 00:00:04.720000	-0.309648
0 days 00:00:04.730000	-0.42205299999999996
0 days 00:00:04.740000	-0.566477
0 days 00:00:04.750000	-0.752083
0 days 00:00:04.760000	-0.976676
0 days 00:00:04.770000	-1.237272
0 days 00:00:04.780000	-1.515655
0 days 00:00:04.790000	-1.8028110000000002
0 days 00:00:04.800000	-2.149377
0 days 00:00:04.810000	-2.515629
0 days 00:00:04.820000	-2.892456
0 days 00:00:04.830000	-3.2781059999999997
0 days 00:00:04.840000	-3.667675
0 days 00:00:04.850000	-4.058025
0 days 00:00:04.860000	-4.4581230000000005
0 days 00:00:04.870000	-4.873026
0 days 00:00:04.880000	-5.2788949999999994
0 days 00:00:04.890000	-5.656282
0 days 00:00:04.900000	-5.950952
0 days 00:00:04.910000	-6.11676
0 days 00:00:04.920000	-5.991242
0 days 00:00:04.930000	-6.018301999999999
0 days 00:00:04.940000	-5.919333
0 days 00:00:04.950000	-5.75266
0 days 00:00:04.960000	-5.3515809999999995
0 days 00:00:04.970000	-4.272916
0 days 00:00:04.980000	-1.364169
0 days 00:00:04.990000	1.1213229999999998
0 days 00:00:05	2.002615
0 days 00:00:05.010000	2.047173
0 days 00:00:05.020000	2.332822
0 days 00:00:05.030000	2.941007
0 days 00:00:05.040000	3.638982
0 days 00:00:05.050000	4.290123
0 days 00:00:05.060000	4.82937
0 days 00:00:05.070000	5.153002
0 days 00:00:05.080000	5.305744
0 days 00:00:05.090000	5.3629809999999996
0 days 00:00:05.100000	5.40111
0 days 00:00:05.110000	5.4082669999999995
0 days 00:00:05.120000	5.300127
0 days 00:00:05.130000	5.211214
0 days 00:00:05.140000	5.235412
0 days 00:00:05.150000	5.298038
0 days 00:00:05.160000	5.323348
0 days 00:00:05.170000	5.283947
0 days 00:00:05.180000	5.211143
0 days 00:00:05.190000	5.12211
0 days 00:00:05.200000	4.921677
0 days 00:00:05.210000	4.4531410000000005
0 days 00:00:05.220000	3.7499839999999995
0 days 00:00:05.230000	2.850282
0 days 00:00:05.240000	1.7287569999999999
0 days 00:00:05.250000	0.7148899999999999
0 days 00:00:05.260000	-0.368
0 days 00:00:05.270000	-1.505292
0 days 00:00:05.280000	-1.7850560000000002
0 days 00:00:05.290000	-2.700223
0 days 00:00:05.300000	-3.801717
0 days 00:00:05.310000	-2.553703
0 days 00:00:05.320000	-1.4549940000000001
0 days 00:00:05.330000	-0.5880529999999999
0 days 00:00:05.340000	0.053850999999999996
0 days 00:00:05.350000	-0.252012
0 days 00:00:05.360000	-0.123385
0 days 00:00:05.370000	-0.07786
0 days 00:00:05.380000	-0.088739
0 days 00:00:05.390000	-0.10759
0 days 00:00:05.400000	-0.13585
0 days 00:00:05.410000	-0.150108
0 days 00:00:05.420000	-0.153665
0 days 00:00:05.430000	-0.141474
0 days 00:00:05.440000	-0.11362799999999999
0 days 00:00:05.450000	-0.099311
0 days 00:00:05.460000	-0.090395
0 days 00:00:05.470000	-0.09182699999999999
0 days 00:00:05.480000	-0.08630800000000001
0 days 00:00:05.490000	-0.074284
0 days 00:00:05.500000	-0.06314700000000001
0 days 00:00:05.510000	-0.045169
0 days 00:00:05.520000	-0.039131
0 days 00:00:05.530000	-0.033564
0 days 00:00:05.540000	-0.028439999999999997
0 days 00:00:05.550000	-0.022619
0 days 00:00:05.560000	-0.013827
0 days 00:00:05.570000	-0.0055320000000000005
0 days 00:00:05.580000	-0.011969
0 days 00:00:05.590000	-0.020931
0 days 00:00:05.600000	-0.029463
0 days 00:00:05.610000	-0.033597
0 days 00:00:05.620000	-0.039541
0 days 00:00:05.630000	-0.036525
0 days 00:00:05.640000	-0.040382999999999995
0 days 00:00:05.650000	-0.037136
0 days 00:00:05.660000	-0.043981
0 days 00:00:05.670000	-0.050156
0 days 00:00:05.680000	-0.059541
0 days 00:00:05.690000	-0.072761
0 days 00:00:05.700000	-0.089895
0 days 00:00:05.710000	-0.099895
0 days 00:00:05.720000	-0.10373299999999999
0 days 00:00:05.730000	-0.11831099999999999
0 days 00:00:05.740000	-0.116202
0 days 00:00:05.750000	-0.102002
0 days 00:00:05.760000	-0.080341
0 days 00:00:05.770000	-0.069207
0 days 00:00:05.780000	-0.068944
0 days 00:00:05.790000	-0.077471
0 days 00:00:05.800000	-0.10142999999999999
0 days 00:00:05.810000	-0.12875999999999999
0 days 00:00:05.820000	-0.17085899999999998
0 days 00:00:05.830000	-0.20289000000000001
0 days 00:00:05.840000	-0.24889499999999998
0 days 00:00:05.850000	-0.289179
0 days 00:00:05.860000	-0.32409099999999996
0 days 00:00:05.870000	-0.360529
0 days 00:00:05.880000	-0.393585
0 days 00:00:05.890000	-0.44236899999999996
0 days 00:00:05.900000	-0.500685
0 days 00:00:05.910000	-0.5885
0 days 00:00:05.920000	-0.706645
0 days 00:00:05.930000	-0.8552069999999999
0 days 00:00:05.940000	-1.034589
0 days 00:00:05.950000	-1.2682280000000001
0 days 00:00:05.960000	-1.539221
0 days 00:00:05.970000	-1.850009
0 days 00:00:05.980000	-2.206493
0 days 00:00:05.990000	-2.6030279999999997
0 days 00:00:06	-3.0388669999999998
0 days 00:00:06.010000	-3.485822
0 days 00:00:06.020000	-3.948485
0 days 00:00:06.030000	-4.4440919999999995
0 days 00:00:06.040000	-4.943166000000001
0 days 00:00:06.050000	-5.403694000000001
0 days 00:00:06.060000	-5.705561
0 days 00:00:06.070000	-5.922614
0 days 00:00:06.080000	-5.976707
0 days 00:00:06.090000	-5.809175
0 days 00:00:06.100000	-5.758946
0 days 00:00:06.110000	-5.74607
0 days 00:00:06.120000	-5.646875
0 days 00:00:06.130000	-5.403272
0 days 00:00:06.140000	-4.683668
0 days 00:00:06.150000	-2.652447
0 days 00:00:06.160000	-0.27379499999999996
0 days 00:00:06.170000	1.2500790000000002
0 days 00:00:06.180000	1.826136
0 days 00:00:06.190000	2.149778
0 days 00:00:06.200000	2.623436
0 days 00:00:06.210000	3.143714
0 days 00:00:06.220000	3.554701
0 days 00:00:06.230000	3.828767
0 days 00:00:06.240000	3.9707739999999996
0 days 00:00:06.250000	3.992196
0 days 00:00:06.260000	3.982908
0 days 00:00:06.270000	4.05746
0 days 00:00:06.280000	4.237129
0 days 00:00:06.290000	4.4511330000000005
0 days 00:00:06.300000	4.584873
0 days 00:00:06.310000	4.600745
0 days 00:00:06.320000	4.545542
0 days 00:00:06.330000	4.464955000000001
0 days 00:00:06.340000	4.386351
0 days 00:00:06.350000	4.320436
0 days 00:00:06.360000	4.251643
0 days 00:00:06.370000	4.137652
0 days 00:00:06.380000	3.945357
0 days 00:00:06.390000	3.7161410000000004
0 days 00:00:06.400000	3.488139
0 days 00:00:06.410000	3.2508060000000003
0 days 00:00:06.420000	2.983258
0 days 00:00:06.430000	2.66083
0 days 00:00:06.440000	2.269673
0 days 00:00:06.450000	1.9244700000000001
0 days 00:00:06.460000	1.703991
0 days 00:00:06.470000	1.532602
0 days 00:00:06.480000	1.330673
0 days 00:00:06.490000	1.078999
0 days 00:00:06.500000	0.809171
0 days 00:00:06.510000	0.535802
0 days 00:00:06.520000	-0.367187
0 days 00:00:06.530000	-1.156539
0 days 00:00:06.540000	-2.094353
0 days 00:00:06.550000	-2.706919
0 days 00:00:06.560000	-1.9194060000000002
0 days 00:00:06.570000	-2.560612
0 days 00:00:06.580000	-3.541122
0 days 00:00:06.590000	-3.259585
0 days 00:00:06.600000	-0.515564
0 days 00:00:06.610000	0.24769000000000002
0 days 00:00:06.620000	-0.011762
0 days 00:00:06.630000	-0.143157
0 days 00:00:06.640000	-0.039251999999999995
0 days 00:00:06.650000	-0.042796
0 days 00:00:06.660000	0.01094
0 days 00:00:06.670000	0.019418
0 days 00:00:06.680000	0.005096
0 days 00:00:06.690000	-0.001234
0 days 00:00:06.700000	-0.011637
0 days 00:00:06.710000	-0.006520999999999999
0 days 00:00:06.720000	-0.013097
0 days 00:00:06.730000	-0.024996
0 days 00:00:06.740000	-0.047477
0 days 00:00:06.750000	-0.06285700000000001
0 days 00:00:06.760000	-0.067446
0 days 00:00:06.770000	-0.07407000000000001
0 days 00:00:06.780000	-0.078051
0 days 00:00:06.790000	-0.066524
0 days 00:00:06.800000	-0.056173
0 days 00:00:06.810000	-0.03599
0 days 00:00:06.820000	-0.022946
0 days 00:00:06.830000	-0.007547
0 days 00:00:06.840000	-0.005476
0 days 00:00:06.850000	-0.004647
0 days 00:00:06.860000	-0.004368
0 days 00:00:06.870000	-0.0058920000000000005
0 days 00:00:06.880000	-0.006182
0 days 00:00:06.890000	-0.007398999999999999
0 days 00:00:06.900000	-0.008796
0 days 00:00:06.910000	-0.013194999999999998
0 days 00:00:06.920000	-0.019091
0 days 00:00:06.930000	-0.028464999999999997
0 days 00:00:06.940000	-0.033598
0 days 00:00:06.950000	-0.033562
0 days 00:00:06.960000	-0.051580999999999995
0 days 00:00:06.970000	-0.05897
0 days 00:00:06.980000	-0.066356
0 days 00:00:06.990000	-0.075074
0 days 00:00:07	-0.085754
0 days 00:00:07.010000	-0.08946699999999999
0 days 00:00:07.020000	-0.094944
0 days 00:00:07.030000	-0.102407
0 days 00:00:07.040000	-0.10590899999999999
0 days 00:00:07.050000	-0.10630099999999999
0 days 00:00:07.060000	-0.09761399999999999
0 days 00:00:07.070000	-0.08397400000000001
0 days 00:00:07.080000	-0.066848
0 days 00:00:07.090000	-0.043075
0 days 00:00:07.100000	-0.021537
0 days 00:00:07.110000	-0.002709
0 days 00:00:07.120000	0.0017460000000000002
0 days 00:00:07.130000	0.000197
0 days 00:00:07.140000	-0.014452000000000001
0 days 00:00:07.150000	-0.02698
0 days 00:00:07.160000	-0.040361
0 days 00:00:07.170000	-0.05685
0 days 00:00:07.180000	-0.081437
0 days 00:00:07.190000	-0.100562
0 days 00:00:07.200000	-0.130323
0 days 00:00:07.210000	-0.175703
0 days 00:00:07.220000	-0.23996900000000002
0 days 00:00:07.230000	-0.327596
0 days 00:00:07.240000	-0.45050100000000004
0 days 00:00:07.250000	-0.597042
0 days 00:00:07.260000	-0.784825
0 days 00:00:07.270000	-0.996899
0 days 00:00:07.280000	-1.2428139999999999
0 days 00:00:07.290000	-1.560902
0 days 00:00:07.300000	-1.961489
0 days 00:00:07.310000	-2.432441
0 days 00:00:07.320000	-2.952214
0 days 00:00:07.330000	-3.4930589999999997
0 days 00:00:07.340000	-4.037523
0 days 00:00:07.350000	-4.534505
0 days 00:00:07.360000	-4.971633
0 days 00:00:07.370000	-5.385741
0 days 00:00:07.380000	-5.674108
0 days 00:00:07.390000	-5.850039
0 days 00:00:07.400000	-6.098317
0 days 00:00:07.410000	-5.916016
0 days 00:00:07.420000	-5.7558419999999995
0 days 00:00:07.430000	-5.667967
0 days 00:00:07.440000	-5.543176
0 days 00:00:07.450000	-5.295387
0 days 00:00:07.460000	-4.693877
0 days 00:00:07.470000	-2.844277
0 days 00:00:07.480000	-0.46738500000000005
0 days 00:00:07.490000	1.601783
0 days 00:00:07.500000	2.6503520000000003
0 days 00:00:07.510000	2.991632
0 days 00:00:07.520000	3.165368
0 days 00:00:07.530000	3.343458
0 days 00:00:07.540000	3.554033
0 days 00:00:07.550000	3.788851
0 days 00:00:07.560000	4.012948000000001
0 days 00:00:07.570000	4.1204089999999995
0 days 00:00:07.580000	4.133697
0 days 00:00:07.590000	4.166537
0 days 00:00:07.600000	4.262168
0 days 00:00:07.610000	4.393998000000001
0 days 00:00:07.620000	4.502342
0 days 00:00:07.630000	4.527591999999999
0 days 00:00:07.640000	4.4762260000000005
0 days 00:00:07.650000	4.389173
0 days 00:00:07.660000	4.244486
0 days 00:00:07.670000	4.051295
0 days 00:00:07.680000	3.834195
0 days 00:00:07.690000	3.6288769999999997
0 days 00:00:07.700000	3.4438779999999998
0 days 00:00:07.710000	3.252678
0 days 00:00:07.720000	3.02605
0 days 00:00:07.730000	2.777917
0 days 00:00:07.740000	2.539552
0 days 00:00:07.750000	2.309901
0 days 00:00:07.760000	2.0387939999999998
0 days 00:00:07.770000	1.745513
0 days 00:00:07.780000	1.561236
0 days 00:00:07.790000	1.426596
0 days 00:00:07.800000	1.237331
0 days 00:00:07.810000	0.962311
0 days 00:00:07.820000	0.6308199999999999
0 days 00:00:07.830000	0.286406
0 days 00:00:07.840000	-0.013394
0 days 00:00:07.850000	-0.147337
0 days 00:00:07.860000	-0.18928699999999998
0 days 00:00:07.870000	-0.35439299999999996
0 days 00:00:07.880000	-1.3991559999999998
0 days 00:00:07.890000	-2.069473
0 days 00:00:07.900000	-1.825332
0 days 00:00:07.910000	-1.293004
0 days 00:00:07.920000	-2.186282
0 days 00:00:07.930000	-2.8488119999999997
0 days 00:00:07.940000	-2.599041
0 days 00:00:07.950000	-2.204358
0 days 00:00:07.960000	-1.423147
0 days 00:00:07.970000	-0.200953
0 days 00:00:07.980000	-0.11635699999999999
0 days 00:00:07.990000	-0.13581400000000002
0 days 00:00:08	-0.13236900000000001
0 days 00:00:08.010000	-0.042406
0 days 00:00:08.020000	0.029122000000000002
0 days 00:00:08.030000	0.045889
0 days 00:00:08.040000	0.040263
0 days 00:00:08.050000	0.037377999999999995
0 days 00:00:08.060000	0.043436
0 days 00:00:08.070000	0.0538
0 days 00:00:08.080000	0.07017000000000001
0 days 00:00:08.090000	0.076185
0 days 00:00:08.100000	0.061817
0 days 00:00:08.110000	0.038868
0 days 00:00:08.120000	0.010426999999999999
0 days 00:00:08.130000	-0.0129
0 days 00:00:08.140000	-0.036314
0 days 00:00:08.150000	-0.042399
0 days 00:00:08.160000	-0.041716
0 days 00:00:08.170000	-0.037666000000000005
0 days 00:00:08.180000	-0.02373
0 days 00:00:08.190000	-0.015875
0 days 00:00:08.200000	-0.003411
0 days 00:00:08.210000	0.006633
0 days 00:00:08.220000	0.01124
0 days 00:00:08.230000	0.022256
0 days 00:00:08.240000	0.024347
0 days 00:00:08.250000	0.01685
0 days 00:00:08.260000	0.007277
0 days 00:00:08.270000	-0.000215
0 days 00:00:08.280000	-0.0024460000000000003
0 days 00:00:08.290000	-0.012328
0 days 00:00:08.300000	-0.011032
0 days 00:00:08.310000	-0.021044999999999998
0 days 00:00:08.320000	-0.020696
0 days 00:00:08.330000	-0.025769
0 days 00:00:08.340000	-0.031955000000000004
0 days 00:00:08.350000	-0.042772000000000004
0 days 00:00:08.360000	-0.049921
0 days 00:00:08.370000	-0.047817
0 days 00:00:08.380000	-0.049087
0 days 00:00:08.390000	-0.04492
0 days 00:00:08.400000	-0.037442
0 days 00:00:08.410000	-0.027058
0 days 00:00:08.420000	-0.026927
0 days 00:00:08.430000	-0.020878
0 days 00:00:08.440000	-0.024562999999999998
0 days 00:00:08.450000	-0.025689999999999998
0 days 00:00:08.460000	-0.032415
0 days 00:00:08.470000	-0.040242
0 days 00:00:08.480000	-0.048165
0 days 00:00:08.490000	-0.058214
0 days 00:00:08.500000	-0.071753
0 days 00:00:08.510000	-0.075894
0 days 00:00:08.520000	-0.083857
0 days 00:00:08.530000	-0.090155
0 days 00:00:08.540000	-0.100633
0 days 00:00:08.550000	-0.112803
0 days 00:00:08.560000	-0.12237100000000001
0 days 00:00:08.570000	-0.13225499999999998
0 days 00:00:08.580000	-0.14656
0 days 00:00:08.590000	-0.15470699999999998
0 days 00:00:08.600000	-0.17166700000000001
0 days 00:00:08.610000	-0.195971
0 days 00:00:08.620000	-0.263489
0 days 00:00:08.630000	-0.37574
0 days 00:00:08.640000	-0.511462
0 days 00:00:08.650000	-0.647734
0 days 00:00:08.660000	-0.822521
0 days 00:00:08.670000	-1.043169
0 days 00:00:08.680000	-1.311509
0 days 00:00:08.690000	-1.625858
0 days 00:00:08.700000	-1.9959529999999999
0 days 00:00:08.710000	-2.4211400000000003
0 days 00:00:08.720000	-2.926827
0 days 00:00:08.730000	-3.4787480000000004
0 days 00:00:08.740000	-4.078825
0 days 00:00:08.750000	-4.622634
0 days 00:00:08.760000	-5.14783
0 days 00:00:08.770000	-5.549519
0 days 00:00:08.780000	-5.727478
0 days 00:00:08.790000	-5.659375
0 days 00:00:08.800000	-5.353058
0 days 00:00:08.810000	-4.932501
0 days 00:00:08.820000	-3.761946
0 days 00:00:08.830000	-1.885328
0 days 00:00:08.840000	-0.7553949999999999
0 days 00:00:08.850000	-0.6473770000000001
0 days 00:00:08.860000	-0.611545
0 days 00:00:08.870000	-0.20560599999999998
0 days 00:00:08.880000	0.417493
0 days 00:00:08.890000	1.038278
0 days 00:00:08.900000	1.5262229999999999
0 days 00:00:08.910000	1.8586330000000002
0 days 00:00:08.920000	2.115268
0 days 00:00:08.930000	2.392861
0 days 00:00:08.940000	2.7356529999999997
0 days 00:00:08.950000	3.081419
0 days 00:00:08.960000	3.3903559999999997
0 days 00:00:08.970000	3.6320410000000005
0 days 00:00:08.980000	3.846052
0 days 00:00:08.990000	4.027792
0 days 00:00:09	4.154153
0 days 00:00:09.010000	4.225101
0 days 00:00:09.020000	4.237175
0 days 00:00:09.030000	4.204528
0 days 00:00:09.040000	4.1492569999999995
0 days 00:00:09.050000	4.027735
0 days 00:00:09.060000	3.847031
0 days 00:00:09.070000	3.651208
0 days 00:00:09.080000	3.446854
0 days 00:00:09.090000	3.154071
0 days 00:00:09.100000	2.743531
0 days 00:00:09.110000	2.310135
0 days 00:00:09.120000	1.8447209999999998
0 days 00:00:09.130000	1.317885
0 days 00:00:09.140000	0.791528
0 days 00:00:09.150000	0.345988
0 days 00:00:09.160000	0.103479
0 days 00:00:09.170000	-0.012343999999999999
0 days 00:00:09.180000	-0.014882
0 days 00:00:09.190000	-0.07912000000000001
0 days 00:00:09.200000	-0.738949
0 days 00:00:09.210000	-2.170361
0 days 00:00:09.220000	-3.016264
0 days 00:00:09.230000	-2.355166
0 days 00:00:09.240000	-2.190052
0 days 00:00:09.250000	-2.891943
0 days 00:00:09.260000	0.017838999999999997
0 days 00:00:09.270000	0.13831400000000002
0 days 00:00:09.280000	0.087403
0 days 00:00:09.290000	-0.017849
0 days 00:00:09.300000	0.054397
0 days 00:00:09.310000	0.053022
0 days 00:00:09.320000	0.070515
0 days 00:00:09.330000	0.074419
0 days 00:00:09.340000	0.050017
0 days 00:00:09.350000	0.001525
0 days 00:00:09.360000	-0.026474
0 days 00:00:09.370000	-0.033005
0 days 00:00:09.380000	-0.035407999999999995
0 days 00:00:09.390000	-0.028931000000000002
0 days 00:00:09.400000	-0.021099
0 days 00:00:09.410000	-0.016996
0 days 00:00:09.420000	-0.011495
0 days 00:00:09.430000	-0.010918
0 days 00:00:09.440000	-0.009375
0 days 00:00:09.450000	0.0014
0 days 00:00:09.460000	0.010253
0 days 00:00:09.470000	0.019885
0 days 00:00:09.480000	0.025960000000000004
0 days 00:00:09.490000	0.033023000000000004
0 days 00:00:09.500000	0.037586
0 days 00:00:09.510000	0.037074
0 days 00:00:09.520000	0.039361
0 days 00:00:09.530000	0.036608
0 days 00:00:09.540000	0.031623000000000005
0 days 00:00:09.550000	0.018876
0 days 00:00:09.560000	0.006967
0 days 00:00:09.570000	-0.003539
0 days 00:00:09.580000	-0.016211
0 days 00:00:09.590000	-0.020805
0 days 00:00:09.600000	-0.027264
0 days 00:00:09.610000	-0.037272
0 days 00:00:09.620000	-0.047212
0 days 00:00:09.630000	-0.05139
0 days 00:00:09.640000	-0.05864199999999999
0 days 00:00:09.650000	-0.06904600000000001
0 days 00:00:09.660000	-0.06964400000000001
0 days 00:00:09.670000	-0.069892
0 days 00:00:09.680000	-0.073523
0 days 00:00:09.690000	-0.070435
0 days 00:00:09.700000	-0.061798
0 days 00:00:09.710000	-0.057349000000000004
0 days 00:00:09.720000	-0.058251
0 days 00:00:09.730000	-0.057149
0 days 00:00:09.740000	-0.054313
0 days 00:00:09.750000	-0.052565999999999995
0 days 00:00:09.760000	-0.050961
0 days 00:00:09.770000	-0.041856
0 days 00:00:09.780000	-0.028221
0 days 00:00:09.790000	-0.019196
0 days 00:00:09.800000	-0.016734
0 days 00:00:09.810000	-0.019222
0 days 00:00:09.820000	-0.030799
0 days 00:00:09.830000	-0.049062
0 days 00:00:09.840000	-0.065605
0 days 00:00:09.850000	-0.089513
0 days 00:00:09.860000	-0.115407
0 days 00:00:09.870000	-0.14923499999999998
0 days 00:00:09.880000	-0.196493
0 days 00:00:09.890000	-0.246998
0 days 00:00:09.900000	-0.308424
0 days 00:00:09.910000	-0.369795
0 days 00:00:09.920000	-0.46930900000000003
0 days 00:00:09.930000	-0.58678
0 days 00:00:09.940000	-0.75863
0 days 00:00:09.950000	-0.9770270000000001
0 days 00:00:09.960000	-1.225798
0 days 00:00:09.970000	-1.5238180000000001
0 days 00:00:09.980000	-1.856238
0 days 00:00:09.990000	-2.192965
0 days 00:00:10	-2.534801
0 days 00:00:10.010000	-2.878342
0 days 00:00:10.020000	-3.211086
0 days 00:00:10.030000	-3.5208019999999998
0 days 00:00:10.040000	-3.8085730000000004
0 days 00:00:10.050000	-4.08557
0 days 00:00:10.060000	-4.380015
0 days 00:00:10.070000	-4.610264
0 days 00:00:10.080000	-4.873871
0 days 00:00:10.090000	-5.19885
0 days 00:00:10.100000	-5.3404050000000005
0 days 00:00:10.110000	-5.287388
0 days 00:00:10.120000	-5.21079
0 days 00:00:10.130000	-5.022402
0 days 00:00:10.140000	-4.6870709999999995
0 days 00:00:10.150000	-3.938142
0 days 00:00:10.160000	-1.99575
0 days 00:00:10.170000	-0.258469
0 days 00:00:10.180000	0.740748
0 days 00:00:10.190000	1.09406
0 days 00:00:10.200000	1.409973
0 days 00:00:10.210000	1.891518
0 days 00:00:10.220000	2.480697
0 days 00:00:10.230000	3.0485330000000004
0 days 00:00:10.240000	3.4862269999999995
0 days 00:00:10.250000	3.710721
0 days 00:00:10.260000	3.79015
0 days 00:00:10.270000	3.8610379999999997
0 days 00:00:10.280000	4.02344
0 days 00:00:10.290000	4.225107
0 days 00:00:10.300000	4.329437
0 days 00:00:10.310000	4.3304160000000005
0 days 00:00:10.320000	4.305208
0 days 00:00:10.330000	4.319554
0 days 00:00:10.340000	4.398918
0 days 00:00:10.350000	4.484968
0 days 00:00:10.360000	4.51156
0 days 00:00:10.370000	4.439780000000001
0 days 00:00:10.380000	4.21649
0 days 00:00:10.390000	3.880946
0 days 00:00:10.400000	3.525689
0 days 00:00:10.410000	3.152598
0 days 00:00:10.420000	2.72686
0 days 00:00:10.430000	2.215119
0 days 00:00:10.440000	1.6970869999999998
0 days 00:00:10.450000	0.792872
0 days 00:00:10.460000	-1.124709
0 days 00:00:10.470000	-2.074257
0 days 00:00:10.480000	-3.090406
0 days 00:00:10.490000	-3.9122440000000003
0 days 00:00:10.500000	0.015585
0 days 00:00:10.510000	0.671871
0 days 00:00:10.520000	0.10538099999999999
0 days 00:00:10.530000	-0.032589
0 days 00:00:10.540000	0.043252
0 days 00:00:10.550000	-0.000429
0 days 00:00:10.560000	-0.056357000000000004
0 days 00:00:10.570000	-0.092078
0 days 00:00:10.580000	-0.09148300000000001
0 days 00:00:10.590000	-0.078605
0 days 00:00:10.600000	-0.08218400000000001
0 days 00:00:10.610000	-0.097863
0 days 00:00:10.620000	-0.10626500000000001
0 days 00:00:10.630000	-0.098492
0 days 00:00:10.640000	-0.080452
0 days 00:00:10.650000	-0.07004500000000001
0 days 00:00:10.660000	-0.074507
0 days 00:00:10.670000	-0.08206000000000001
0 days 00:00:10.680000	-0.077154
0 days 00:00:10.690000	-0.080589
0 days 00:00:10.700000	-0.073113
0 days 00:00:10.710000	-0.078155
0 days 00:00:10.720000	-0.077886
0 days 00:00:10.730000	-0.07545700000000001
0 days 00:00:10.740000	-0.073241
0 days 00:00:10.750000	-0.068719
0 days 00:00:10.760000	-0.064025
0 days 00:00:10.770000	-0.061703999999999995
0 days 00:00:10.780000	-0.06179199999999999
0 days 00:00:10.790000	-0.061644000000000004
0 days 00:00:10.800000	-0.067197
0 days 00:00:10.810000	-0.072283
0 days 00:00:10.820000	-0.073796
0 days 00:00:10.830000	-0.080867
0 days 00:00:10.840000	-0.0859
0 days 00:00:10.850000	-0.092796
0 days 00:00:10.860000	-0.093534
0 days 00:00:10.870000	-0.091046
0 days 00:00:10.880000	-0.093278
0 days 00:00:10.890000	-0.087853
0 days 00:00:10.900000	-0.083025
0 days 00:00:10.910000	-0.079748
0 days 00:00:10.920000	-0.078325
0 days 00:00:10.930000	-0.07702300000000001
0 days 00:00:10.940000	-0.067578
0 days 00:00:10.950000	-0.060762000000000004
0 days 00:00:10.960000	-0.045986
0 days 00:00:10.970000	-0.035638
0 days 00:00:10.980000	-0.035099
0 days 00:00:10.990000	-0.041024
0 days 00:00:11	-0.052638
0 days 00:00:11.010000	-0.06485700000000001
0 days 00:00:11.020000	-0.086659
0 days 00:00:11.030000	-0.09926499999999999
0 days 00:00:11.040000	-0.11415399999999999
0 days 00:00:11.050000	-0.133892
0 days 00:00:11.060000	-0.149509
0 days 00:00:11.070000	-0.153605
0 days 00:00:11.080000	-0.15024200000000001
0 days 00:00:11.090000	-0.12676300000000001
0 days 00:00:11.100000	-0.074771
0 days 00:00:11.110000	-0.037547000000000004
0 days 00:00:11.120000	-0.072063
0 days 00:00:11.130000	-0.158839
0 days 00:00:11.140000	-0.31866700000000003
0 days 00:00:11.150000	-0.542989
0 days 00:00:11.160000	-0.834291
0 days 00:00:11.170000	-1.1706
0 days 00:00:11.180000	-1.522006
0 days 00:00:11.190000	-1.886267
0 days 00:00:11.200000	-2.233462
0 days 00:00:11.210000	-2.561528
0 days 00:00:11.220000	-2.858772
0 days 00:00:11.230000	-3.147815
0 days 00:00:11.240000	-3.4295410000000004
0 days 00:00:11.250000	-3.6717589999999998
0 days 00:00:11.260000	-3.8964449999999995
0 days 00:00:11.270000	-4.155414
0 days 00:00:11.280000	-4.400779
0 days 00:00:11.290000	-4.6120779999999995
0 days 00:00:11.300000	-4.773779
0 days 00:00:11.310000	-4.855824
0 days 00:00:11.320000	-4.70769
0 days 00:00:11.330000	-4.647126999999999
0 days 00:00:11.340000	-4.520738
0 days 00:00:11.350000	-4.295671
0 days 00:00:11.360000	-3.9058029999999997
0 days 00:00:11.370000	-2.987119
