# Supplementary material for: A topological data analysis-based method for gait signals with an application to the study of multiple sclerosis
Source: PLoS One. 2022 May 13;17(5):e0268475. doi: 10.1371/journal.pone.0268475 (PMC9106173; doi:10.1371/journal.pone.0268475)
Supplement: S1 Data — (ZIP) [file pone.0268475.s005.zip › PlosOneData/Pathological_subjects/MS_112]

	Gyr_Y
0 days 00:00:22.410000	-1.8922759999999998
0 days 00:00:22.420000	-2.321697
0 days 00:00:22.430000	-4.3449160000000004
0 days 00:00:22.440000	-5.316949
0 days 00:00:22.450000	-4.418032
0 days 00:00:22.460000	-3.126521
0 days 00:00:22.470000	-2.506022
0 days 00:00:22.480000	-2.20127
0 days 00:00:22.490000	-1.006989
0 days 00:00:22.500000	-0.36448400000000003
0 days 00:00:22.510000	-0.12606099999999998
0 days 00:00:22.520000	-0.024891999999999997
0 days 00:00:22.530000	0.022327
0 days 00:00:22.540000	0.024653
0 days 00:00:22.550000	0.02141
0 days 00:00:22.560000	0.004876
0 days 00:00:22.570000	0.014494
0 days 00:00:22.580000	0.027677999999999998
0 days 00:00:22.590000	0.047694
0 days 00:00:22.600000	0.027837999999999998
0 days 00:00:22.610000	-0.0022649999999999997
0 days 00:00:22.620000	-0.030929
0 days 00:00:22.630000	-0.018713
0 days 00:00:22.640000	-0.017235
0 days 00:00:22.650000	-0.029095999999999997
0 days 00:00:22.660000	-0.053894000000000004
0 days 00:00:22.670000	-0.064586
0 days 00:00:22.680000	-0.06300599999999999
0 days 00:00:22.690000	-0.057053
0 days 00:00:22.700000	-0.042815
0 days 00:00:22.710000	-0.035998
0 days 00:00:22.720000	-0.037451
0 days 00:00:22.730000	-0.028214999999999997
0 days 00:00:22.740000	-0.014347
0 days 00:00:22.750000	-0.007358
0 days 00:00:22.760000	-0.007306999999999999
0 days 00:00:22.770000	-7.4e-05
0 days 00:00:22.780000	0.010711
0 days 00:00:22.790000	0.02232
0 days 00:00:22.800000	0.00745
0 days 00:00:22.810000	-0.036116
0 days 00:00:22.820000	-0.059171
0 days 00:00:22.830000	-0.055421000000000005
0 days 00:00:22.840000	-0.033041
0 days 00:00:22.850000	0.003295
0 days 00:00:22.860000	0.041242
0 days 00:00:22.870000	0.092211
0 days 00:00:22.880000	0.140954
0 days 00:00:22.890000	0.186442
0 days 00:00:22.900000	0.23673400000000003
0 days 00:00:22.910000	0.272932
0 days 00:00:22.920000	0.309699
0 days 00:00:22.930000	0.335548
0 days 00:00:22.940000	0.360512
0 days 00:00:22.950000	0.38371500000000003
0 days 00:00:22.960000	0.404046
0 days 00:00:22.970000	0.419216
0 days 00:00:22.980000	0.42218199999999995
0 days 00:00:22.990000	0.39869499999999997
0 days 00:00:23	0.369749
0 days 00:00:23.010000	0.327048
0 days 00:00:23.020000	0.25348200000000004
0 days 00:00:23.030000	0.19988399999999998
0 days 00:00:23.040000	0.123043
0 days 00:00:23.050000	0.06014
0 days 00:00:23.060000	0.014717
0 days 00:00:23.070000	-0.039302
0 days 00:00:23.080000	-0.10323900000000001
0 days 00:00:23.090000	-0.18404
0 days 00:00:23.100000	-0.264377
0 days 00:00:23.110000	-0.354286
0 days 00:00:23.120000	-0.47734799999999994
0 days 00:00:23.130000	-0.593398
0 days 00:00:23.140000	-0.740069
0 days 00:00:23.150000	-0.8776379999999999
0 days 00:00:23.160000	-1.009779
0 days 00:00:23.170000	-1.152825
0 days 00:00:23.180000	-1.3155649999999999
0 days 00:00:23.190000	-1.504652
0 days 00:00:23.200000	-1.703155
0 days 00:00:23.210000	-1.897792
0 days 00:00:23.220000	-2.086566
0 days 00:00:23.230000	-2.284933
0 days 00:00:23.240000	-2.416058
0 days 00:00:23.250000	-2.489625
0 days 00:00:23.260000	-2.62616
0 days 00:00:23.270000	-2.723909
0 days 00:00:23.280000	-2.8454639999999998
0 days 00:00:23.290000	-3.074684
0 days 00:00:23.300000	-3.5219690000000003
0 days 00:00:23.310000	-3.9122790000000003
0 days 00:00:23.320000	-4.1008260000000005
0 days 00:00:23.330000	-4.217316
0 days 00:00:23.340000	-4.364033999999999
0 days 00:00:23.350000	-4.5699559999999995
0 days 00:00:23.360000	-4.714295
0 days 00:00:23.370000	-4.822392
0 days 00:00:23.380000	-4.696940000000001
0 days 00:00:23.390000	-4.454675
0 days 00:00:23.400000	-4.195086
0 days 00:00:23.410000	-3.85241
0 days 00:00:23.420000	-3.264426
0 days 00:00:23.430000	-2.054023
0 days 00:00:23.440000	-0.844975
0 days 00:00:23.450000	0.337328
0 days 00:00:23.460000	1.295453
0 days 00:00:23.470000	2.07416
0 days 00:00:23.480000	2.776352
0 days 00:00:23.490000	3.432035
0 days 00:00:23.500000	3.9378319999999998
0 days 00:00:23.510000	4.312016000000001
0 days 00:00:23.520000	4.553415
0 days 00:00:23.530000	4.655605
0 days 00:00:23.540000	4.68294
0 days 00:00:23.550000	4.660173
0 days 00:00:23.560000	4.514968
0 days 00:00:23.570000	4.085754
0 days 00:00:23.580000	3.885274
0 days 00:00:23.590000	3.600142
0 days 00:00:23.600000	3.417072
0 days 00:00:23.610000	3.4218040000000003
0 days 00:00:23.620000	3.4639309999999996
0 days 00:00:23.630000	3.417307
0 days 00:00:23.640000	3.422114
0 days 00:00:23.650000	3.4627230000000004
0 days 00:00:23.660000	3.4739940000000002
0 days 00:00:23.670000	3.4400480000000004
0 days 00:00:23.680000	3.390448
0 days 00:00:23.690000	3.330599
0 days 00:00:23.700000	3.290255
0 days 00:00:23.710000	3.27679
0 days 00:00:23.720000	3.292995
0 days 00:00:23.730000	3.263611
0 days 00:00:23.740000	3.115838
0 days 00:00:23.750000	2.818407
0 days 00:00:23.760000	2.439892
0 days 00:00:23.770000	1.9858619999999998
0 days 00:00:23.780000	1.456443
0 days 00:00:23.790000	0.909434
0 days 00:00:23.800000	0.440163
0 days 00:00:23.810000	0.052034000000000004
0 days 00:00:23.820000	-0.350298
0 days 00:00:23.830000	-0.796642
0 days 00:00:23.840000	-1.858079
0 days 00:00:23.850000	-1.637271
0 days 00:00:23.860000	-2.619361
0 days 00:00:23.870000	-4.057942
0 days 00:00:23.880000	-4.314030000000001
0 days 00:00:23.890000	-3.254796
0 days 00:00:23.900000	-2.281809
0 days 00:00:23.910000	-1.787893
0 days 00:00:23.920000	-1.4908780000000001
0 days 00:00:23.930000	-1.160544
0 days 00:00:23.940000	-0.6721060000000001
0 days 00:00:23.950000	-0.449932
0 days 00:00:23.960000	-0.22837
0 days 00:00:23.970000	-0.107418
0 days 00:00:23.980000	-0.035693
0 days 00:00:23.990000	0.024944
0 days 00:00:24	0.048569
0 days 00:00:24.010000	0.05864400000000001
0 days 00:00:24.020000	0.05318200000000001
0 days 00:00:24.030000	0.03138
0 days 00:00:24.040000	0.008612999999999999
0 days 00:00:24.050000	-0.023034
0 days 00:00:24.060000	-0.045702
0 days 00:00:24.070000	-0.062092999999999995
0 days 00:00:24.080000	-0.06302100000000001
0 days 00:00:24.090000	-0.058880999999999996
0 days 00:00:24.100000	-0.05375599999999999
0 days 00:00:24.110000	-0.047158
0 days 00:00:24.120000	-0.030213999999999998
0 days 00:00:24.130000	-0.006445
0 days 00:00:24.140000	-0.005375
0 days 00:00:24.150000	-0.013655
0 days 00:00:24.160000	-0.037107
0 days 00:00:24.170000	-0.033635000000000005
0 days 00:00:24.180000	-0.023174
0 days 00:00:24.190000	-0.00799
0 days 00:00:24.200000	-0.026764999999999997
0 days 00:00:24.210000	-0.062753
0 days 00:00:24.220000	-0.098133
0 days 00:00:24.230000	-0.10554000000000001
0 days 00:00:24.240000	-0.10071799999999999
0 days 00:00:24.250000	-0.09690399999999999
0 days 00:00:24.260000	-0.08279700000000001
0 days 00:00:24.270000	-0.07296
0 days 00:00:24.280000	-0.062336
0 days 00:00:24.290000	-0.054107
0 days 00:00:24.300000	-0.045639
0 days 00:00:24.310000	-0.045076
0 days 00:00:24.320000	-0.022226
0 days 00:00:24.330000	0.014538999999999998
0 days 00:00:24.340000	0.07911900000000001
0 days 00:00:24.350000	0.140311
0 days 00:00:24.360000	0.20926199999999998
0 days 00:00:24.370000	0.273444
0 days 00:00:24.380000	0.332715
0 days 00:00:24.390000	0.387793
0 days 00:00:24.400000	0.43844700000000003
0 days 00:00:24.410000	0.466504
0 days 00:00:24.420000	0.47427600000000003
0 days 00:00:24.430000	0.461013
0 days 00:00:24.440000	0.428571
0 days 00:00:24.450000	0.402424
0 days 00:00:24.460000	0.41950600000000005
0 days 00:00:24.470000	0.42837700000000006
0 days 00:00:24.480000	0.37861100000000003
0 days 00:00:24.490000	0.286195
0 days 00:00:24.500000	0.18309
0 days 00:00:24.510000	0.100034
0 days 00:00:24.520000	0.007864
0 days 00:00:24.530000	-0.07832
0 days 00:00:24.540000	-0.15754400000000002
0 days 00:00:24.550000	-0.24701700000000001
0 days 00:00:24.560000	-0.337108
0 days 00:00:24.570000	-0.43105600000000005
0 days 00:00:24.580000	-0.535602
0 days 00:00:24.590000	-0.661904
0 days 00:00:24.600000	-0.804244
0 days 00:00:24.610000	-0.933218
0 days 00:00:24.620000	-1.048614
0 days 00:00:24.630000	-1.17429
0 days 00:00:24.640000	-1.337005
0 days 00:00:24.650000	-1.516632
0 days 00:00:24.660000	-1.7140380000000002
0 days 00:00:24.670000	-1.9153060000000002
0 days 00:00:24.680000	-2.1128400000000003
0 days 00:00:24.690000	-2.273339
0 days 00:00:24.700000	-2.426965
0 days 00:00:24.710000	-2.549532
0 days 00:00:24.720000	-2.76337
0 days 00:00:24.730000	-3.007109
0 days 00:00:24.740000	-3.335675
0 days 00:00:24.750000	-3.708627
0 days 00:00:24.760000	-4.0880019999999995
0 days 00:00:24.770000	-4.433655
0 days 00:00:24.780000	-4.704547
0 days 00:00:24.790000	-5.011376
0 days 00:00:24.800000	-5.2864510000000005
0 days 00:00:24.810000	-5.505417
0 days 00:00:24.820000	-5.611725
0 days 00:00:24.830000	-5.541733
0 days 00:00:24.840000	-5.230129
0 days 00:00:24.850000	-4.866813
0 days 00:00:24.860000	-4.393052
0 days 00:00:24.870000	-3.186675
0 days 00:00:24.880000	-1.6939689999999998
0 days 00:00:24.890000	-0.418317
0 days 00:00:24.900000	0.894617
0 days 00:00:24.910000	1.821349
0 days 00:00:24.920000	2.520093
0 days 00:00:24.930000	3.2242759999999997
0 days 00:00:24.940000	3.839228
0 days 00:00:24.950000	4.285674
0 days 00:00:24.960000	4.5846
0 days 00:00:24.970000	4.768408
0 days 00:00:24.980000	4.743374
0 days 00:00:24.990000	4.6456230000000005
0 days 00:00:25	4.449909
0 days 00:00:25.010000	4.070915
0 days 00:00:25.020000	3.795287
0 days 00:00:25.030000	3.604004
0 days 00:00:25.040000	3.436149
0 days 00:00:25.050000	3.4355290000000003
0 days 00:00:25.060000	3.5244730000000004
0 days 00:00:25.070000	3.5346599999999997
0 days 00:00:25.080000	3.5644129999999996
0 days 00:00:25.090000	3.675271
0 days 00:00:25.100000	3.8733800000000005
0 days 00:00:25.110000	4.100855
0 days 00:00:25.120000	4.31949
0 days 00:00:25.130000	4.435224
0 days 00:00:25.140000	4.4575949999999995
0 days 00:00:25.150000	4.373058
0 days 00:00:25.160000	4.186977
0 days 00:00:25.170000	3.887342
0 days 00:00:25.180000	3.453993
0 days 00:00:25.190000	2.867756
0 days 00:00:25.200000	2.166783
0 days 00:00:25.210000	1.399894
0 days 00:00:25.220000	0.670193
0 days 00:00:25.230000	0.013047
0 days 00:00:25.240000	-0.583685
0 days 00:00:25.250000	-1.35833
0 days 00:00:25.260000	-2.213772
0 days 00:00:25.270000	-3.19194
0 days 00:00:25.280000	-3.5821980000000004
0 days 00:00:25.290000	-3.3534230000000003
0 days 00:00:25.300000	-2.992449
0 days 00:00:25.310000	-2.332851
0 days 00:00:25.320000	-1.8807330000000002
0 days 00:00:25.330000	-1.549677
0 days 00:00:25.340000	-1.0534700000000001
0 days 00:00:25.350000	-0.31217399999999995
0 days 00:00:25.360000	-0.269018
0 days 00:00:25.370000	-0.10522100000000001
0 days 00:00:25.380000	-0.029677
0 days 00:00:25.390000	0.024285
0 days 00:00:25.400000	0.06325499999999999
0 days 00:00:25.410000	0.09400399999999999
0 days 00:00:25.420000	0.12352
0 days 00:00:25.430000	0.133713
0 days 00:00:25.440000	0.12502
0 days 00:00:25.450000	0.11434000000000001
0 days 00:00:25.460000	0.092662
0 days 00:00:25.470000	0.070577
0 days 00:00:25.480000	0.058635
0 days 00:00:25.490000	0.041491
0 days 00:00:25.500000	0.040164
0 days 00:00:25.510000	0.051075
0 days 00:00:25.520000	0.042743
0 days 00:00:25.530000	0.032705
0 days 00:00:25.540000	-0.004887
0 days 00:00:25.550000	-0.041691000000000006
0 days 00:00:25.560000	-0.089391
0 days 00:00:25.570000	-0.131749
0 days 00:00:25.580000	-0.138076
0 days 00:00:25.590000	-0.138242
0 days 00:00:25.600000	-0.136797
0 days 00:00:25.610000	-0.127429
0 days 00:00:25.620000	-0.10566199999999999
0 days 00:00:25.630000	-0.084988
0 days 00:00:25.640000	-0.073911
0 days 00:00:25.650000	-0.077677
0 days 00:00:25.660000	-0.077808
0 days 00:00:25.670000	-0.068332
0 days 00:00:25.680000	-0.03706
0 days 00:00:25.690000	-0.000288
0 days 00:00:25.700000	0.016166
0 days 00:00:25.710000	0.034619
0 days 00:00:25.720000	0.031181999999999998
0 days 00:00:25.730000	0.050522000000000004
0 days 00:00:25.740000	0.101162
0 days 00:00:25.750000	0.142297
0 days 00:00:25.760000	0.149402
0 days 00:00:25.770000	0.15711
0 days 00:00:25.780000	0.22167399999999998
0 days 00:00:25.790000	0.27387399999999995
0 days 00:00:25.800000	0.279615
0 days 00:00:25.810000	0.28034000000000003
0 days 00:00:25.820000	0.249656
0 days 00:00:25.830000	0.168025
0 days 00:00:25.840000	0.086839
0 days 00:00:25.850000	0.011284
0 days 00:00:25.860000	0.078605
0 days 00:00:25.870000	0.17335599999999998
0 days 00:00:25.880000	0.215943
0 days 00:00:25.890000	0.208723
0 days 00:00:25.900000	0.168771
0 days 00:00:25.910000	0.083952
0 days 00:00:25.920000	-0.042342000000000005
0 days 00:00:25.930000	-0.153876
0 days 00:00:25.940000	-0.28273200000000004
0 days 00:00:25.950000	-0.423496
0 days 00:00:25.960000	-0.587738
0 days 00:00:25.970000	-0.779643
0 days 00:00:25.980000	-0.939702
0 days 00:00:25.990000	-1.085823
0 days 00:00:26	-1.241819
0 days 00:00:26.010000	-1.494381
0 days 00:00:26.020000	-1.7841770000000001
0 days 00:00:26.030000	-2.0705880000000003
0 days 00:00:26.040000	-2.36694
0 days 00:00:26.050000	-2.67251
0 days 00:00:26.060000	-2.977945
0 days 00:00:26.070000	-3.2112979999999998
0 days 00:00:26.080000	-3.5163910000000005
0 days 00:00:26.090000	-3.7712519999999996
0 days 00:00:26.100000	-4.006042
0 days 00:00:26.110000	-4.322347
0 days 00:00:26.120000	-4.776535
0 days 00:00:26.130000	-5.433665
0 days 00:00:26.140000	-6.0057339999999995
0 days 00:00:26.150000	-6.2547489999999994
0 days 00:00:26.160000	-6.349283
0 days 00:00:26.170000	-6.273527
0 days 00:00:26.180000	-5.907147
0 days 00:00:26.190000	-5.4516290000000005
0 days 00:00:26.200000	-4.96413
0 days 00:00:26.210000	-4.2543239999999996
0 days 00:00:26.220000	-2.910914
0 days 00:00:26.230000	-1.379824
0 days 00:00:26.240000	0.096728
0 days 00:00:26.250000	1.1807040000000002
0 days 00:00:26.260000	2.020947
0 days 00:00:26.270000	2.9082380000000003
0 days 00:00:26.280000	3.785232
0 days 00:00:26.290000	4.484651
0 days 00:00:26.300000	4.9458470000000005
0 days 00:00:26.310000	5.2943489999999995
0 days 00:00:26.320000	5.474486
0 days 00:00:26.330000	5.431621
0 days 00:00:26.340000	5.08654
0 days 00:00:26.350000	4.665381
0 days 00:00:26.360000	4.301419999999999
0 days 00:00:26.370000	3.855517
0 days 00:00:26.380000	3.5480160000000005
0 days 00:00:26.390000	3.3940589999999995
0 days 00:00:26.400000	3.10302
0 days 00:00:26.410000	2.832174
0 days 00:00:26.420000	2.95568
0 days 00:00:26.430000	2.976928
0 days 00:00:26.440000	3.052491
0 days 00:00:26.450000	3.145274
0 days 00:00:26.460000	3.270952
0 days 00:00:26.470000	3.3828050000000003
0 days 00:00:26.480000	3.461922
0 days 00:00:26.490000	3.513581
0 days 00:00:26.500000	3.527374
0 days 00:00:26.510000	3.3945480000000003
0 days 00:00:26.520000	3.073934
0 days 00:00:26.530000	2.638576
0 days 00:00:26.540000	2.242354
0 days 00:00:26.550000	2.054404
0 days 00:00:26.560000	2.040198
0 days 00:00:26.570000	1.965273
0 days 00:00:26.580000	1.677455
0 days 00:00:26.590000	1.21004
0 days 00:00:26.600000	0.17111700000000002
0 days 00:00:26.610000	-0.973191
0 days 00:00:26.620000	-2.6882509999999997
0 days 00:00:26.630000	-4.593196
0 days 00:00:26.640000	-3.56037
0 days 00:00:26.650000	-3.546389
0 days 00:00:26.660000	-3.406154
0 days 00:00:26.670000	-1.810152
0 days 00:00:26.680000	-0.285249
0 days 00:00:26.690000	-0.238637
0 days 00:00:26.700000	-0.121255
0 days 00:00:26.710000	-0.050107
0 days 00:00:26.720000	0.046702999999999995
0 days 00:00:26.730000	0.091846
0 days 00:00:26.740000	0.10558800000000002
0 days 00:00:26.750000	0.084561
0 days 00:00:26.760000	0.060302999999999995
0 days 00:00:26.770000	0.045212
0 days 00:00:26.780000	0.044531
0 days 00:00:26.790000	0.022677000000000003
0 days 00:00:26.800000	-0.0125
0 days 00:00:26.810000	-0.040678
0 days 00:00:26.820000	-0.053319000000000005
0 days 00:00:26.830000	-0.025478
0 days 00:00:26.840000	0.013503999999999999
0 days 00:00:26.850000	0.010820999999999999
0 days 00:00:26.860000	0.017697
0 days 00:00:26.870000	-0.07149900000000001
0 days 00:00:26.880000	-0.179775
0 days 00:00:26.890000	-0.220969
0 days 00:00:26.900000	-0.266271
0 days 00:00:26.910000	-0.268853
0 days 00:00:26.920000	-0.173379
0 days 00:00:26.930000	-0.038485000000000005
0 days 00:00:26.940000	0.106576
0 days 00:00:26.950000	0.20530900000000002
0 days 00:00:26.960000	0.27159
0 days 00:00:26.970000	0.26108899999999996
0 days 00:00:26.980000	0.231821
0 days 00:00:26.990000	0.183171
0 days 00:00:27	0.161679
0 days 00:00:27.010000	0.161655
0 days 00:00:27.020000	0.15908599999999998
0 days 00:00:27.030000	0.13331199999999999
0 days 00:00:27.040000	0.11053900000000001
0 days 00:00:27.050000	0.098551
0 days 00:00:27.060000	0.08478
0 days 00:00:27.070000	0.098101
0 days 00:00:27.080000	0.164959
0 days 00:00:27.090000	0.258809
0 days 00:00:27.100000	0.30796999999999997
0 days 00:00:27.110000	0.315081
0 days 00:00:27.120000	0.28230500000000003
0 days 00:00:27.130000	0.237744
0 days 00:00:27.140000	0.180445
0 days 00:00:27.150000	0.104424
0 days 00:00:27.160000	0.045204
0 days 00:00:27.170000	-0.031928
0 days 00:00:27.180000	-0.13588599999999998
0 days 00:00:27.190000	-0.24985500000000002
0 days 00:00:27.200000	-0.393394
0 days 00:00:27.210000	-0.553034
0 days 00:00:27.220000	-0.722982
0 days 00:00:27.230000	-0.893676
0 days 00:00:27.240000	-1.084617
0 days 00:00:27.250000	-1.247448
0 days 00:00:27.260000	-1.380779
0 days 00:00:27.270000	-1.520902
0 days 00:00:27.280000	-1.633486
0 days 00:00:27.290000	-1.7087150000000002
0 days 00:00:27.300000	-1.7564220000000001
0 days 00:00:27.310000	-1.8558430000000001
0 days 00:00:27.320000	-2.0505310000000003
0 days 00:00:27.330000	-2.2994209999999997
0 days 00:00:27.340000	-2.546147
0 days 00:00:27.350000	-2.8797759999999997
0 days 00:00:27.360000	-3.206277
0 days 00:00:27.370000	-3.5909169999999997
0 days 00:00:27.380000	-4.0725370000000005
0 days 00:00:27.390000	-4.667742
0 days 00:00:27.400000	-5.274561
0 days 00:00:27.410000	-5.595058
0 days 00:00:27.420000	-5.818919
0 days 00:00:27.430000	-6.104555
0 days 00:00:27.440000	-6.284358
0 days 00:00:27.450000	-6.1286879999999995
0 days 00:00:27.460000	-5.585273
0 days 00:00:27.470000	-5.134188
0 days 00:00:27.480000	-4.687061
0 days 00:00:27.490000	-3.412755
0 days 00:00:27.500000	-1.6563580000000002
0 days 00:00:27.510000	-0.130175
0 days 00:00:27.520000	1.059449
0 days 00:00:27.530000	1.982076
0 days 00:00:27.540000	2.868895
0 days 00:00:27.550000	3.7171519999999996
0 days 00:00:27.560000	4.374272
0 days 00:00:27.570000	4.893733
0 days 00:00:27.580000	5.237711
0 days 00:00:27.590000	5.410201
0 days 00:00:27.600000	5.303577
0 days 00:00:27.610000	4.978292
0 days 00:00:27.620000	4.608086
0 days 00:00:27.630000	4.251696
0 days 00:00:27.640000	3.911744
0 days 00:00:27.650000	3.667011
0 days 00:00:27.660000	3.4955540000000003
0 days 00:00:27.670000	3.35755
0 days 00:00:27.680000	3.249923
0 days 00:00:27.690000	3.190743
0 days 00:00:27.700000	3.183545
0 days 00:00:27.710000	3.21667
0 days 00:00:27.720000	3.17464
0 days 00:00:27.730000	3.146794
0 days 00:00:27.740000	3.2775769999999995
0 days 00:00:27.750000	3.457957
0 days 00:00:27.760000	3.599286
0 days 00:00:27.770000	3.693778
0 days 00:00:27.780000	3.653682
0 days 00:00:27.790000	3.436129
0 days 00:00:27.800000	3.0603860000000003
0 days 00:00:27.810000	2.4803290000000002
0 days 00:00:27.820000	1.644738
0 days 00:00:27.830000	0.6494800000000001
0 days 00:00:27.840000	-0.571617
0 days 00:00:27.850000	-1.599257
0 days 00:00:27.860000	-2.932741
0 days 00:00:27.870000	-4.586461
0 days 00:00:27.880000	-5.993836
0 days 00:00:27.890000	-4.8696980000000005
0 days 00:00:27.900000	-1.395664
0 days 00:00:27.910000	1.173395
0 days 00:00:27.920000	0.46861400000000003
0 days 00:00:27.930000	0.309141
0 days 00:00:27.940000	0.180922
0 days 00:00:27.950000	0.171738
0 days 00:00:27.960000	0.153541
0 days 00:00:27.970000	0.13561199999999998
0 days 00:00:27.980000	0.096527
0 days 00:00:27.990000	0.060892999999999996
0 days 00:00:28	0.007465
0 days 00:00:28.010000	-0.014618
0 days 00:00:28.020000	-0.0022129999999999997
0 days 00:00:28.030000	0.025551
0 days 00:00:28.040000	0.039117
0 days 00:00:28.050000	0.039764
0 days 00:00:28.060000	0.026404
0 days 00:00:28.070000	0.062137
0 days 00:00:28.080000	0.082432
0 days 00:00:28.090000	0.10977100000000001
0 days 00:00:28.100000	0.129813
0 days 00:00:28.110000	0.13782
0 days 00:00:28.120000	0.135441
0 days 00:00:28.130000	0.12321300000000002
0 days 00:00:28.140000	0.099737
0 days 00:00:28.150000	0.07134299999999999
0 days 00:00:28.160000	0.057490999999999993
0 days 00:00:28.170000	0.022247
0 days 00:00:28.180000	-0.034605000000000004
0 days 00:00:28.190000	-0.080462
0 days 00:00:28.200000	-0.07588400000000001
0 days 00:00:28.210000	-0.043660000000000004
0 days 00:00:28.220000	0.026412
0 days 00:00:28.230000	0.117028
0 days 00:00:28.240000	0.22657
0 days 00:00:28.250000	0.33354
0 days 00:00:28.260000	0.398202
0 days 00:00:28.270000	0.407141
0 days 00:00:28.280000	0.40834299999999996
0 days 00:00:28.290000	0.39679000000000003
0 days 00:00:28.300000	0.367813
0 days 00:00:28.310000	0.364279
0 days 00:00:28.320000	0.355231
0 days 00:00:28.330000	0.35312899999999997
0 days 00:00:28.340000	0.350402
0 days 00:00:28.350000	0.34079499999999996
0 days 00:00:28.360000	0.339586
0 days 00:00:28.370000	0.311419
0 days 00:00:28.380000	0.279502
0 days 00:00:28.390000	0.228098
0 days 00:00:28.400000	0.171921
0 days 00:00:28.410000	0.11788599999999999
0 days 00:00:28.420000	0.066749
0 days 00:00:28.430000	0.0063100000000000005
0 days 00:00:28.440000	-0.051519
0 days 00:00:28.450000	-0.073249
0 days 00:00:28.460000	-0.11525099999999999
0 days 00:00:28.470000	-0.163372
0 days 00:00:28.480000	-0.204779
0 days 00:00:28.490000	-0.257366
0 days 00:00:28.500000	-0.405598
0 days 00:00:28.510000	-0.672515
0 days 00:00:28.520000	-0.9430709999999999
0 days 00:00:28.530000	-1.190305
0 days 00:00:28.540000	-1.6543349999999999
0 days 00:00:28.550000	-2.23638
0 days 00:00:28.560000	-2.6979889999999997
0 days 00:00:28.570000	-3.113532
0 days 00:00:28.580000	-3.17842
0 days 00:00:28.590000	-3.080689
0 days 00:00:28.600000	-3.0461970000000003
0 days 00:00:28.610000	-2.8796049999999997
0 days 00:00:28.620000	-2.69636
0 days 00:00:28.630000	-2.539707
0 days 00:00:28.640000	-2.399069
0 days 00:00:28.650000	-2.4316139999999997
0 days 00:00:28.660000	-2.5726310000000003
0 days 00:00:28.670000	-2.798191
0 days 00:00:28.680000	-3.124011
0 days 00:00:28.690000	-3.427406
0 days 00:00:28.700000	-3.699279
0 days 00:00:28.710000	-3.7897980000000002
0 days 00:00:28.720000	-3.730032
0 days 00:00:28.730000	-3.663593
0 days 00:00:28.740000	-3.4932559999999997
0 days 00:00:28.750000	-3.137137
0 days 00:00:28.760000	-2.442936
0 days 00:00:28.770000	-1.7528380000000001
0 days 00:00:28.780000	-1.463355
0 days 00:00:28.790000	-1.3771360000000001
0 days 00:00:28.800000	-1.065336
0 days 00:00:28.810000	-0.418824
0 days 00:00:28.820000	0.331496
0 days 00:00:28.830000	1.063754
0 days 00:00:28.840000	1.7994439999999998
0 days 00:00:28.850000	2.509251
0 days 00:00:28.860000	3.08269
0 days 00:00:28.870000	3.5170440000000003
0 days 00:00:28.880000	3.8480870000000005
0 days 00:00:28.890000	4.143724
0 days 00:00:28.900000	4.407374
0 days 00:00:28.910000	4.765303
0 days 00:00:28.920000	4.792964
0 days 00:00:28.930000	4.775409
0 days 00:00:28.940000	4.744766
0 days 00:00:28.950000	4.792298000000001
0 days 00:00:28.960000	4.844914
0 days 00:00:28.970000	4.766235
0 days 00:00:28.980000	4.6845099999999995
0 days 00:00:28.990000	4.449528
0 days 00:00:29	4.202742
0 days 00:00:29.010000	4.071703
0 days 00:00:29.020000	3.9204209999999997
0 days 00:00:29.030000	3.704475
0 days 00:00:29.040000	3.295812
0 days 00:00:29.050000	2.744936
0 days 00:00:29.060000	2.195358
0 days 00:00:29.070000	1.7384970000000002
0 days 00:00:29.080000	1.219067
0 days 00:00:29.090000	0.5121060000000001
0 days 00:00:29.100000	-0.37714899999999996
0 days 00:00:29.110000	-1.653603
0 days 00:00:29.120000	-2.353437
0 days 00:00:29.130000	-3.404111
0 days 00:00:29.140000	-4.778544999999999
0 days 00:00:29.150000	-4.622489
0 days 00:00:29.160000	-3.803437
0 days 00:00:29.170000	-2.713665
0 days 00:00:29.180000	-0.417625
0 days 00:00:29.190000	-0.362507
0 days 00:00:29.200000	-0.294036
0 days 00:00:29.210000	-0.281684
0 days 00:00:29.220000	-0.184968
0 days 00:00:29.230000	-0.096751
0 days 00:00:29.240000	-0.057589
0 days 00:00:29.250000	-0.05025
0 days 00:00:29.260000	-0.048066000000000005
0 days 00:00:29.270000	-0.037609
0 days 00:00:29.280000	-0.046661
0 days 00:00:29.290000	-0.03429
0 days 00:00:29.300000	-0.04469
0 days 00:00:29.310000	-0.043111000000000003
0 days 00:00:29.320000	-0.04142
0 days 00:00:29.330000	-0.045897
0 days 00:00:29.340000	-0.051664
0 days 00:00:29.350000	-0.040261
0 days 00:00:29.360000	-0.043209
0 days 00:00:29.370000	-0.04768
0 days 00:00:29.380000	-0.054082000000000005
0 days 00:00:29.390000	-0.049214
0 days 00:00:29.400000	-0.048842
0 days 00:00:29.410000	-0.047989
0 days 00:00:29.420000	-0.040386
0 days 00:00:29.430000	-0.041199
0 days 00:00:29.440000	-0.0334
0 days 00:00:29.450000	-0.021053
0 days 00:00:29.460000	-0.028345
0 days 00:00:29.470000	-0.043437
0 days 00:00:29.480000	-0.05121799999999999
0 days 00:00:29.490000	-0.047516
0 days 00:00:29.500000	-0.042121
0 days 00:00:29.510000	-0.042466000000000004
0 days 00:00:29.520000	-0.039436
0 days 00:00:29.530000	-0.026452999999999997
0 days 00:00:29.540000	-0.011941
0 days 00:00:29.550000	0.002747
0 days 00:00:29.560000	0.024891999999999997
0 days 00:00:29.570000	0.045112
0 days 00:00:29.580000	0.07088
0 days 00:00:29.590000	0.102775
0 days 00:00:29.600000	0.13128800000000002
0 days 00:00:29.610000	0.153779
0 days 00:00:29.620000	0.18424200000000002
0 days 00:00:29.630000	0.235779
0 days 00:00:29.640000	0.273472
0 days 00:00:29.650000	0.317234
0 days 00:00:29.660000	0.346373
0 days 00:00:29.670000	0.370803
0 days 00:00:29.680000	0.36533899999999997
0 days 00:00:29.690000	0.356212
0 days 00:00:29.700000	0.361639
0 days 00:00:29.710000	0.361674
0 days 00:00:29.720000	0.349121
0 days 00:00:29.730000	0.334173
0 days 00:00:29.740000	0.318764
0 days 00:00:29.750000	0.30186599999999997
0 days 00:00:29.760000	0.280351
0 days 00:00:29.770000	0.261463
0 days 00:00:29.780000	0.253798
0 days 00:00:29.790000	0.245375
0 days 00:00:29.800000	0.239655
0 days 00:00:29.810000	0.232481
0 days 00:00:29.820000	0.22645500000000002
0 days 00:00:29.830000	0.22235
0 days 00:00:29.840000	0.20983400000000002
0 days 00:00:29.850000	0.197221
0 days 00:00:29.860000	0.183825
0 days 00:00:29.870000	0.16054000000000002
0 days 00:00:29.880000	0.135998
0 days 00:00:29.890000	0.100629
0 days 00:00:29.900000	0.061280999999999995
0 days 00:00:29.910000	0.032111
0 days 00:00:29.920000	-0.006834999999999999
0 days 00:00:29.930000	-0.071146
0 days 00:00:29.940000	-0.18554400000000001
0 days 00:00:29.950000	-0.30828099999999997
0 days 00:00:29.960000	-0.404996
0 days 00:00:29.970000	-0.531379
0 days 00:00:29.980000	-0.645886
0 days 00:00:29.990000	-0.796103
0 days 00:00:30	-0.930133
0 days 00:00:30.010000	-1.040076
0 days 00:00:30.020000	-1.166215
0 days 00:00:30.030000	-1.293253
0 days 00:00:30.040000	-1.469592
0 days 00:00:30.050000	-1.564894
0 days 00:00:30.060000	-1.63252
0 days 00:00:30.070000	-1.66203
0 days 00:00:30.080000	-1.6220729999999999
0 days 00:00:30.090000	-1.572777
0 days 00:00:30.100000	-1.562702
0 days 00:00:30.110000	-1.5237829999999999
0 days 00:00:30.120000	-1.438713
0 days 00:00:30.130000	-1.3768
0 days 00:00:30.140000	-1.36138
0 days 00:00:30.150000	-1.3724319999999999
0 days 00:00:30.160000	-1.457366
0 days 00:00:30.170000	-1.585908
0 days 00:00:30.180000	-1.7596080000000003
0 days 00:00:30.190000	-1.9741650000000002
0 days 00:00:30.200000	-2.259357
0 days 00:00:30.210000	-2.56643
0 days 00:00:30.220000	-2.9019369999999998
0 days 00:00:30.230000	-3.235347
0 days 00:00:30.240000	-3.567248
0 days 00:00:30.250000	-3.860504
0 days 00:00:30.260000	-4.089742
0 days 00:00:30.270000	-4.084815
0 days 00:00:30.280000	-3.9525550000000003
0 days 00:00:30.290000	-3.727436
0 days 00:00:30.300000	-3.456725
0 days 00:00:30.310000	-3.087098
0 days 00:00:30.320000	-2.4416330000000004
