# Supplementary material for: A topological data analysis-based method for gait signals with an application to the study of multiple sclerosis
Source: PLoS One. 2022 May 13;17(5):e0268475. doi: 10.1371/journal.pone.0268475 (PMC9106173; doi:10.1371/journal.pone.0268475)
Supplement: S1 Data — (ZIP) [file pone.0268475.s005.zip › PlosOneData/Pathological_subjects/MS_320]

	Gyr_Y
0 days 00:00:17.870000	-0.074781
0 days 00:00:17.880000	-1.626228
0 days 00:00:17.890000	-3.1988689999999997
0 days 00:00:17.900000	-2.9602720000000002
0 days 00:00:17.910000	-1.77489
0 days 00:00:17.920000	-1.32105
0 days 00:00:17.930000	0.797424
0 days 00:00:17.940000	-0.231725
0 days 00:00:17.950000	-0.11174
0 days 00:00:17.960000	-0.055345000000000005
0 days 00:00:17.970000	-0.086017
0 days 00:00:17.980000	-0.068375
0 days 00:00:17.990000	-0.032589
0 days 00:00:18	-0.016875
0 days 00:00:18.010000	-0.009406
0 days 00:00:18.020000	-0.030507
0 days 00:00:18.030000	-0.038187
0 days 00:00:18.040000	-0.036492000000000004
0 days 00:00:18.050000	-0.035242
0 days 00:00:18.060000	-0.038863999999999996
0 days 00:00:18.070000	-0.05230599999999999
0 days 00:00:18.080000	-0.084881
0 days 00:00:18.090000	-0.10738800000000001
0 days 00:00:18.100000	-0.11451199999999999
0 days 00:00:18.110000	-0.107714
0 days 00:00:18.120000	-0.090766
0 days 00:00:18.130000	-0.077583
0 days 00:00:18.140000	-0.061469
0 days 00:00:18.150000	-0.051278
0 days 00:00:18.160000	-0.030072
0 days 00:00:18.170000	-0.012631999999999999
0 days 00:00:18.180000	-0.008876
0 days 00:00:18.190000	-0.003948
0 days 00:00:18.200000	-0.004656
0 days 00:00:18.210000	-0.007862000000000001
0 days 00:00:18.220000	-0.011051
0 days 00:00:18.230000	-0.01222
0 days 00:00:18.240000	-0.020706
0 days 00:00:18.250000	-0.027351999999999998
0 days 00:00:18.260000	-0.035329
0 days 00:00:18.270000	-0.038024
0 days 00:00:18.280000	-0.040916
0 days 00:00:18.290000	-0.04448
0 days 00:00:18.300000	-0.045867000000000005
0 days 00:00:18.310000	-0.053386
0 days 00:00:18.320000	-0.063167
0 days 00:00:18.330000	-0.071397
0 days 00:00:18.340000	-0.082386
0 days 00:00:18.350000	-0.093474
0 days 00:00:18.360000	-0.101107
0 days 00:00:18.370000	-0.100921
0 days 00:00:18.380000	-0.105104
0 days 00:00:18.390000	-0.108018
0 days 00:00:18.400000	-0.101619
0 days 00:00:18.410000	-0.100477
0 days 00:00:18.420000	-0.1011
0 days 00:00:18.430000	-0.10132100000000001
0 days 00:00:18.440000	-0.100787
0 days 00:00:18.450000	-0.096813
0 days 00:00:18.460000	-0.095613
0 days 00:00:18.470000	-0.09854299999999999
0 days 00:00:18.480000	-0.100451
0 days 00:00:18.490000	-0.104247
0 days 00:00:18.500000	-0.12191099999999999
0 days 00:00:18.510000	-0.158479
0 days 00:00:18.520000	-0.20977600000000002
0 days 00:00:18.530000	-0.262363
0 days 00:00:18.540000	-0.31604499999999996
0 days 00:00:18.550000	-0.362883
0 days 00:00:18.560000	-0.419151
0 days 00:00:18.570000	-0.475814
0 days 00:00:18.580000	-0.533945
0 days 00:00:18.590000	-0.604506
0 days 00:00:18.600000	-0.690052
0 days 00:00:18.610000	-0.797475
0 days 00:00:18.620000	-0.9859969999999999
0 days 00:00:18.630000	-1.24878
0 days 00:00:18.640000	-1.6095760000000001
0 days 00:00:18.650000	-2.112962
0 days 00:00:18.660000	-2.6857729999999997
0 days 00:00:18.670000	-3.272914
0 days 00:00:18.680000	-3.8642769999999995
0 days 00:00:18.690000	-4.412592
0 days 00:00:18.700000	-4.923712999999999
0 days 00:00:18.710000	-5.366061
0 days 00:00:18.720000	-5.787346
0 days 00:00:18.730000	-6.083897
0 days 00:00:18.740000	-6.2262319999999995
0 days 00:00:18.750000	-6.280007
0 days 00:00:18.760000	-6.005086
0 days 00:00:18.770000	-5.757315
0 days 00:00:18.780000	-5.670737
0 days 00:00:18.790000	-5.593895
0 days 00:00:18.800000	-5.488606
0 days 00:00:18.810000	-5.387447
0 days 00:00:18.820000	-4.888330000000001
0 days 00:00:18.830000	-3.5605510000000002
0 days 00:00:18.840000	-0.466876
0 days 00:00:18.850000	2.337015
0 days 00:00:18.860000	3.427146
0 days 00:00:18.870000	3.520525
0 days 00:00:18.880000	3.644218
0 days 00:00:18.890000	3.9767879999999995
0 days 00:00:18.900000	4.404992
0 days 00:00:18.910000	4.894417
0 days 00:00:18.920000	5.363737
0 days 00:00:18.930000	5.581989
0 days 00:00:18.940000	5.553056
0 days 00:00:18.950000	5.473153
0 days 00:00:18.960000	5.52321
0 days 00:00:18.970000	5.6192720000000005
0 days 00:00:18.980000	5.547875
0 days 00:00:18.990000	5.3230059999999995
0 days 00:00:19	5.1112400000000004
0 days 00:00:19.010000	4.936926000000001
0 days 00:00:19.020000	4.738295
0 days 00:00:19.030000	4.491429
0 days 00:00:19.040000	4.234123
0 days 00:00:19.050000	3.995549
0 days 00:00:19.060000	3.7320029999999997
0 days 00:00:19.070000	3.428585
0 days 00:00:19.080000	3.0251580000000002
0 days 00:00:19.090000	2.519948
0 days 00:00:19.100000	2.02157
0 days 00:00:19.110000	1.621652
0 days 00:00:19.120000	1.122435
0 days 00:00:19.130000	0.617123
0 days 00:00:19.140000	0.101108
0 days 00:00:19.150000	-0.9173690000000001
0 days 00:00:19.160000	-2.044504
0 days 00:00:19.170000	-2.921268
0 days 00:00:19.180000	-3.3255809999999997
0 days 00:00:19.190000	-1.852748
0 days 00:00:19.200000	-1.298206
0 days 00:00:19.210000	-0.741544
0 days 00:00:19.220000	-0.014385
0 days 00:00:19.230000	-0.068602
0 days 00:00:19.240000	-0.086048
0 days 00:00:19.250000	-0.027620999999999996
0 days 00:00:19.260000	-0.007803
0 days 00:00:19.270000	0.014575
0 days 00:00:19.280000	0.022158
0 days 00:00:19.290000	0.025876
0 days 00:00:19.300000	0.018675
0 days 00:00:19.310000	0.006575
0 days 00:00:19.320000	0.004543999999999999
0 days 00:00:19.330000	0.00309
0 days 00:00:19.340000	-0.001213
0 days 00:00:19.350000	0.002228
0 days 00:00:19.360000	-0.004201
0 days 00:00:19.370000	-0.008818000000000001
0 days 00:00:19.380000	-0.007336
0 days 00:00:19.390000	-0.005686999999999999
0 days 00:00:19.400000	-0.000837
0 days 00:00:19.410000	0.001486
0 days 00:00:19.420000	0.00576
0 days 00:00:19.430000	0.00822
0 days 00:00:19.440000	0.015550999999999999
0 days 00:00:19.450000	0.02198
0 days 00:00:19.460000	0.016041999999999997
0 days 00:00:19.470000	0.013347
0 days 00:00:19.480000	0.002757
0 days 00:00:19.490000	-0.005509
0 days 00:00:19.500000	-0.021491
0 days 00:00:19.510000	-0.035325
0 days 00:00:19.520000	-0.04542
0 days 00:00:19.530000	-0.052088999999999996
0 days 00:00:19.540000	-0.057861
0 days 00:00:19.550000	-0.063276
0 days 00:00:19.560000	-0.071572
0 days 00:00:19.570000	-0.079849
0 days 00:00:19.580000	-0.086664
0 days 00:00:19.590000	-0.099627
0 days 00:00:19.600000	-0.10826
0 days 00:00:19.610000	-0.11221600000000001
0 days 00:00:19.620000	-0.11579500000000001
0 days 00:00:19.630000	-0.12028
0 days 00:00:19.640000	-0.12371199999999999
0 days 00:00:19.650000	-0.126777
0 days 00:00:19.660000	-0.134549
0 days 00:00:19.670000	-0.134376
0 days 00:00:19.680000	-0.129928
0 days 00:00:19.690000	-0.12584800000000002
0 days 00:00:19.700000	-0.12326500000000001
0 days 00:00:19.710000	-0.11763599999999999
0 days 00:00:19.720000	-0.105523
0 days 00:00:19.730000	-0.082467
0 days 00:00:19.740000	-0.060761
0 days 00:00:19.750000	-0.026779
0 days 00:00:19.760000	0.017339
0 days 00:00:19.770000	0.056027
0 days 00:00:19.780000	0.063114
0 days 00:00:19.790000	0.061628999999999996
0 days 00:00:19.800000	0.040341
0 days 00:00:19.810000	0.006904
0 days 00:00:19.820000	-0.028457999999999997
0 days 00:00:19.830000	-0.067938
0 days 00:00:19.840000	-0.110293
0 days 00:00:19.850000	-0.15532100000000001
0 days 00:00:19.860000	-0.201955
0 days 00:00:19.870000	-0.24621300000000002
0 days 00:00:19.880000	-0.314585
0 days 00:00:19.890000	-0.40078600000000003
0 days 00:00:19.900000	-0.48702
0 days 00:00:19.910000	-0.591072
0 days 00:00:19.920000	-0.728371
0 days 00:00:19.930000	-0.87889
0 days 00:00:19.940000	-1.058465
0 days 00:00:19.950000	-1.260227
0 days 00:00:19.960000	-1.476436
0 days 00:00:19.970000	-1.7134369999999999
0 days 00:00:19.980000	-1.9691470000000002
0 days 00:00:19.990000	-2.229316
0 days 00:00:20	-2.499904
0 days 00:00:20.010000	-2.7569619999999997
0 days 00:00:20.020000	-3.010238
0 days 00:00:20.030000	-3.264082
0 days 00:00:20.040000	-3.5302290000000003
0 days 00:00:20.050000	-3.8144940000000003
0 days 00:00:20.060000	-4.128817
0 days 00:00:20.070000	-4.4387550000000005
0 days 00:00:20.080000	-4.765637
0 days 00:00:20.090000	-5.064143
0 days 00:00:20.100000	-5.342231
0 days 00:00:20.110000	-5.346237
0 days 00:00:20.120000	-5.434767
0 days 00:00:20.130000	-5.4497230000000005
0 days 00:00:20.140000	-5.374067
0 days 00:00:20.150000	-5.154819
0 days 00:00:20.160000	-4.654825
0 days 00:00:20.170000	-3.0714759999999997
0 days 00:00:20.180000	-0.44419899999999995
0 days 00:00:20.190000	1.195711
0 days 00:00:20.200000	1.721027
0 days 00:00:20.210000	2.08852
0 days 00:00:20.220000	2.6735580000000003
0 days 00:00:20.230000	3.358913
0 days 00:00:20.240000	4.0437330000000005
0 days 00:00:20.250000	4.541314
0 days 00:00:20.260000	4.7561230000000005
0 days 00:00:20.270000	4.748705999999999
0 days 00:00:20.280000	4.6436660000000005
0 days 00:00:20.290000	4.512593
0 days 00:00:20.300000	4.504805999999999
0 days 00:00:20.310000	4.662414
0 days 00:00:20.320000	4.79684
0 days 00:00:20.330000	4.8068349999999995
0 days 00:00:20.340000	4.7313019999999995
0 days 00:00:20.350000	4.676379
0 days 00:00:20.360000	4.672893
0 days 00:00:20.370000	4.622809999999999
0 days 00:00:20.380000	4.488364
0 days 00:00:20.390000	4.265608
0 days 00:00:20.400000	3.9666879999999995
0 days 00:00:20.410000	3.6385940000000003
0 days 00:00:20.420000	3.2230529999999997
0 days 00:00:20.430000	2.619685
0 days 00:00:20.440000	1.855863
0 days 00:00:20.450000	1.248325
0 days 00:00:20.460000	0.8700829999999999
0 days 00:00:20.470000	0.560579
0 days 00:00:20.480000	0.22796999999999998
0 days 00:00:20.490000	-0.150651
0 days 00:00:20.500000	-0.514678
0 days 00:00:20.510000	-1.628698
0 days 00:00:20.520000	-2.736657
0 days 00:00:20.530000	-3.091088
0 days 00:00:20.540000	-2.1285979999999998
0 days 00:00:20.550000	-2.665867
0 days 00:00:20.560000	-2.030797
0 days 00:00:20.570000	0.806286
0 days 00:00:20.580000	-0.222257
0 days 00:00:20.590000	0.021861000000000002
0 days 00:00:20.600000	-0.022725
0 days 00:00:20.610000	-0.044275999999999996
0 days 00:00:20.620000	-0.022806
0 days 00:00:20.630000	-0.011452
0 days 00:00:20.640000	-0.016121
0 days 00:00:20.650000	-0.042102999999999995
0 days 00:00:20.660000	-0.081774
0 days 00:00:20.670000	-0.093585
0 days 00:00:20.680000	-0.090851
0 days 00:00:20.690000	-0.08828899999999999
0 days 00:00:20.700000	-0.077485
0 days 00:00:20.710000	-0.06676
0 days 00:00:20.720000	-0.0639
0 days 00:00:20.730000	-0.056677
0 days 00:00:20.740000	-0.041326
0 days 00:00:20.750000	-0.027324
0 days 00:00:20.760000	-0.009670999999999999
0 days 00:00:20.770000	0.010629000000000001
0 days 00:00:20.780000	0.033273000000000004
0 days 00:00:20.790000	0.039593
0 days 00:00:20.800000	0.054391999999999996
0 days 00:00:20.810000	0.06352200000000001
0 days 00:00:20.820000	0.067039
0 days 00:00:20.830000	0.060036
0 days 00:00:20.840000	0.055712
0 days 00:00:20.850000	0.039139
0 days 00:00:20.860000	0.02642
0 days 00:00:20.870000	0.012495000000000001
0 days 00:00:20.880000	-0.004974
0 days 00:00:20.890000	-0.021518000000000002
0 days 00:00:20.900000	-0.036978
0 days 00:00:20.910000	-0.048809
0 days 00:00:20.920000	-0.06224299999999999
0 days 00:00:20.930000	-0.06380599999999999
0 days 00:00:20.940000	-0.07169
0 days 00:00:20.950000	-0.077026
0 days 00:00:20.960000	-0.075722
0 days 00:00:20.970000	-0.08178200000000001
0 days 00:00:20.980000	-0.08446100000000001
0 days 00:00:20.990000	-0.08987
0 days 00:00:21	-0.090585
0 days 00:00:21.010000	-0.090414
0 days 00:00:21.020000	-0.086249
0 days 00:00:21.030000	-0.078648
0 days 00:00:21.040000	-0.071518
0 days 00:00:21.050000	-0.06214600000000001
0 days 00:00:21.060000	-0.055393
0 days 00:00:21.070000	-0.047556
0 days 00:00:21.080000	-0.036523
0 days 00:00:21.090000	-0.020581
0 days 00:00:21.100000	-0.011346
0 days 00:00:21.110000	-0.014956
0 days 00:00:21.120000	-0.015889
0 days 00:00:21.130000	-0.025135
0 days 00:00:21.140000	-0.035651
0 days 00:00:21.150000	-0.046816
0 days 00:00:21.160000	-0.068719
0 days 00:00:21.170000	-0.090023
0 days 00:00:21.180000	-0.11971
0 days 00:00:21.190000	-0.155646
0 days 00:00:21.200000	-0.20756
0 days 00:00:21.210000	-0.271281
0 days 00:00:21.220000	-0.369662
0 days 00:00:21.230000	-0.508124
0 days 00:00:21.240000	-0.695523
0 days 00:00:21.250000	-0.907919
0 days 00:00:21.260000	-1.1350280000000001
0 days 00:00:21.270000	-1.394787
0 days 00:00:21.280000	-1.6821990000000002
0 days 00:00:21.290000	-1.993364
0 days 00:00:21.300000	-2.319037
0 days 00:00:21.310000	-2.660479
0 days 00:00:21.320000	-3.008061
0 days 00:00:21.330000	-3.3442199999999995
0 days 00:00:21.340000	-3.689515
0 days 00:00:21.350000	-4.044827
0 days 00:00:21.360000	-4.403392
0 days 00:00:21.370000	-4.765397
0 days 00:00:21.380000	-5.045159
0 days 00:00:21.390000	-5.255137
0 days 00:00:21.400000	-5.322792
0 days 00:00:21.410000	-5.118514
0 days 00:00:21.420000	-5.077947
0 days 00:00:21.430000	-5.023161
0 days 00:00:21.440000	-4.820193
0 days 00:00:21.450000	-4.3368519999999995
0 days 00:00:21.460000	-2.900429
0 days 00:00:21.470000	-1.0495459999999999
0 days 00:00:21.480000	0.29092199999999996
0 days 00:00:21.490000	0.784409
0 days 00:00:21.500000	0.958542
0 days 00:00:21.510000	1.305511
0 days 00:00:21.520000	1.7989990000000002
0 days 00:00:21.530000	2.348963
0 days 00:00:21.540000	2.844376
0 days 00:00:21.550000	3.207621
0 days 00:00:21.560000	3.438684
0 days 00:00:21.570000	3.57465
0 days 00:00:21.580000	3.70371
0 days 00:00:21.590000	3.877336
0 days 00:00:21.600000	4.082413
0 days 00:00:21.610000	4.272591
0 days 00:00:21.620000	4.396901000000001
0 days 00:00:21.630000	4.439553
0 days 00:00:21.640000	4.412058999999999
0 days 00:00:21.650000	4.386772000000001
0 days 00:00:21.660000	4.410299
0 days 00:00:21.670000	4.420814
0 days 00:00:21.680000	4.36508
0 days 00:00:21.690000	4.242576000000001
0 days 00:00:21.700000	4.090382
0 days 00:00:21.710000	3.9441839999999995
0 days 00:00:21.720000	3.793943
0 days 00:00:21.730000	3.6203220000000003
0 days 00:00:21.740000	3.4014230000000003
0 days 00:00:21.750000	3.0086150000000003
0 days 00:00:21.760000	2.5442009999999997
0 days 00:00:21.770000	2.174819
0 days 00:00:21.780000	1.926968
0 days 00:00:21.790000	1.654104
0 days 00:00:21.800000	1.240089
0 days 00:00:21.810000	0.716212
0 days 00:00:21.820000	0.171755
0 days 00:00:21.830000	-0.394671
0 days 00:00:21.840000	-1.076542
0 days 00:00:21.850000	-2.476052
0 days 00:00:21.860000	-2.0026080000000004
0 days 00:00:21.870000	-2.475721
0 days 00:00:21.880000	-3.706386
0 days 00:00:21.890000	-3.9800190000000004
0 days 00:00:21.900000	-3.944552
0 days 00:00:21.910000	-3.698291
0 days 00:00:21.920000	-0.616294
0 days 00:00:21.930000	0.096246
0 days 00:00:21.940000	-0.135005
0 days 00:00:21.950000	-0.24213800000000002
0 days 00:00:21.960000	-0.094843
0 days 00:00:21.970000	-0.067642
0 days 00:00:21.980000	-0.006657
0 days 00:00:21.990000	-0.006567
0 days 00:00:22	-0.037788999999999996
0 days 00:00:22.010000	-0.048255
0 days 00:00:22.020000	-0.061195000000000006
0 days 00:00:22.030000	-0.06449500000000001
0 days 00:00:22.040000	-0.06461
0 days 00:00:22.050000	-0.075154
0 days 00:00:22.060000	-0.077973
0 days 00:00:22.070000	-0.07414
0 days 00:00:22.080000	-0.07018200000000001
0 days 00:00:22.090000	-0.063841
0 days 00:00:22.100000	-0.051620000000000006
0 days 00:00:22.110000	-0.03757
0 days 00:00:22.120000	-0.018969
0 days 00:00:22.130000	-0.0018559999999999998
0 days 00:00:22.140000	0.015122
0 days 00:00:22.150000	0.026525999999999997
0 days 00:00:22.160000	0.03009
0 days 00:00:22.170000	0.025102
0 days 00:00:22.180000	0.011984999999999999
0 days 00:00:22.190000	0.003145
0 days 00:00:22.200000	-0.008269
0 days 00:00:22.210000	-0.022362
0 days 00:00:22.220000	-0.032293999999999996
0 days 00:00:22.230000	-0.042431
0 days 00:00:22.240000	-0.050075
0 days 00:00:22.250000	-0.059503
0 days 00:00:22.260000	-0.068219
0 days 00:00:22.270000	-0.07852
0 days 00:00:22.280000	-0.087436
0 days 00:00:22.290000	-0.09863200000000001
0 days 00:00:22.300000	-0.107867
0 days 00:00:22.310000	-0.11122699999999999
0 days 00:00:22.320000	-0.114548
0 days 00:00:22.330000	-0.113577
0 days 00:00:22.340000	-0.11271800000000001
0 days 00:00:22.350000	-0.106873
0 days 00:00:22.360000	-0.10698099999999999
0 days 00:00:22.370000	-0.101895
0 days 00:00:22.380000	-0.10131
0 days 00:00:22.390000	-0.1037
0 days 00:00:22.400000	-0.09677100000000001
0 days 00:00:22.410000	-0.095195
0 days 00:00:22.420000	-0.085971
0 days 00:00:22.430000	-0.078138
0 days 00:00:22.440000	-0.070115
0 days 00:00:22.450000	-0.054907000000000004
0 days 00:00:22.460000	-0.040602
0 days 00:00:22.470000	-0.029181
0 days 00:00:22.480000	-0.041362
0 days 00:00:22.490000	-0.069864
0 days 00:00:22.500000	-0.114797
0 days 00:00:22.510000	-0.17327599999999999
0 days 00:00:22.520000	-0.24024600000000002
0 days 00:00:22.530000	-0.31295300000000004
0 days 00:00:22.540000	-0.386241
0 days 00:00:22.550000	-0.466408
0 days 00:00:22.560000	-0.548238
0 days 00:00:22.570000	-0.642894
0 days 00:00:22.580000	-0.7470479999999999
0 days 00:00:22.590000	-0.8545520000000001
0 days 00:00:22.600000	-0.973806
0 days 00:00:22.610000	-1.121902
0 days 00:00:22.620000	-1.288363
0 days 00:00:22.630000	-1.480175
0 days 00:00:22.640000	-1.7300060000000002
0 days 00:00:22.650000	-2.0535810000000003
0 days 00:00:22.660000	-2.4266240000000003
0 days 00:00:22.670000	-2.8349189999999997
0 days 00:00:22.680000	-3.26085
0 days 00:00:22.690000	-3.693401
0 days 00:00:22.700000	-4.155133
0 days 00:00:22.710000	-4.655741
0 days 00:00:22.720000	-5.166336
0 days 00:00:22.730000	-5.6500699999999995
0 days 00:00:22.740000	-6.0301029999999995
0 days 00:00:22.750000	-6.3500309999999995
0 days 00:00:22.760000	-6.281037
0 days 00:00:22.770000	-6.241371
0 days 00:00:22.780000	-6.2766910000000005
0 days 00:00:22.790000	-6.233439
0 days 00:00:22.800000	-5.981229
0 days 00:00:22.810000	-5.516646
0 days 00:00:22.820000	-3.752476
0 days 00:00:22.830000	-0.514912
0 days 00:00:22.840000	1.799318
0 days 00:00:22.850000	2.580596
0 days 00:00:22.860000	2.928646
0 days 00:00:22.870000	3.472008
0 days 00:00:22.880000	4.092384
0 days 00:00:22.890000	4.666572
0 days 00:00:22.900000	5.1118809999999995
0 days 00:00:22.910000	5.390468
0 days 00:00:22.920000	5.424128
0 days 00:00:22.930000	5.179867
0 days 00:00:22.940000	4.950689
0 days 00:00:22.950000	5.040166999999999
0 days 00:00:22.960000	5.314254
0 days 00:00:22.970000	5.482969000000001
0 days 00:00:22.980000	5.4824720000000005
0 days 00:00:22.990000	5.457247
0 days 00:00:23	5.466648999999999
0 days 00:00:23.010000	5.411616
0 days 00:00:23.020000	5.183948
0 days 00:00:23.030000	4.7749690000000005
0 days 00:00:23.040000	4.15409
0 days 00:00:23.050000	3.3977730000000004
0 days 00:00:23.060000	2.604507
0 days 00:00:23.070000	1.766966
0 days 00:00:23.080000	0.970066
0 days 00:00:23.090000	0.058299000000000004
0 days 00:00:23.100000	-2.238902
0 days 00:00:23.110000	-4.349819
0 days 00:00:23.120000	-4.884171
0 days 00:00:23.130000	3.0500849999999997
0 days 00:00:23.140000	0.312865
0 days 00:00:23.150000	-0.151694
0 days 00:00:23.160000	0.068898
0 days 00:00:23.170000	-0.092153
0 days 00:00:23.180000	-0.0022789999999999998
0 days 00:00:23.190000	-0.054501999999999995
0 days 00:00:23.200000	-0.041342000000000004
0 days 00:00:23.210000	-0.087163
0 days 00:00:23.220000	-0.12298599999999998
0 days 00:00:23.230000	-0.150625
0 days 00:00:23.240000	-0.154524
0 days 00:00:23.250000	-0.152672
0 days 00:00:23.260000	-0.143923
0 days 00:00:23.270000	-0.142467
0 days 00:00:23.280000	-0.127371
0 days 00:00:23.290000	-0.096464
0 days 00:00:23.300000	-0.06909
0 days 00:00:23.310000	-0.040925
0 days 00:00:23.320000	-0.016787
0 days 00:00:23.330000	0.005079
0 days 00:00:23.340000	0.024503
0 days 00:00:23.350000	0.045611
0 days 00:00:23.360000	0.06075
0 days 00:00:23.370000	0.063885
0 days 00:00:23.380000	0.06468
0 days 00:00:23.390000	0.062914
0 days 00:00:23.400000	0.053305
0 days 00:00:23.410000	0.03914
0 days 00:00:23.420000	0.027001999999999998
0 days 00:00:23.430000	0.010086
0 days 00:00:23.440000	-0.008408
0 days 00:00:23.450000	-0.025618000000000002
0 days 00:00:23.460000	-0.040426
0 days 00:00:23.470000	-0.053073
0 days 00:00:23.480000	-0.063105
0 days 00:00:23.490000	-0.072778
0 days 00:00:23.500000	-0.080837
0 days 00:00:23.510000	-0.087181
0 days 00:00:23.520000	-0.089104
0 days 00:00:23.530000	-0.08346100000000001
0 days 00:00:23.540000	-0.074776
0 days 00:00:23.550000	-0.065026
0 days 00:00:23.560000	-0.055978999999999994
0 days 00:00:23.570000	-0.04793
0 days 00:00:23.580000	-0.041877
0 days 00:00:23.590000	-0.045676999999999995
0 days 00:00:23.600000	-0.043446
0 days 00:00:23.610000	-0.049962
0 days 00:00:23.620000	-0.059498
0 days 00:00:23.630000	-0.067551
0 days 00:00:23.640000	-0.079485
0 days 00:00:23.650000	-0.089924
0 days 00:00:23.660000	-0.101816
0 days 00:00:23.670000	-0.118171
0 days 00:00:23.680000	-0.130907
0 days 00:00:23.690000	-0.15945
0 days 00:00:23.700000	-0.197786
0 days 00:00:23.710000	-0.240179
0 days 00:00:23.720000	-0.283102
0 days 00:00:23.730000	-0.330371
0 days 00:00:23.740000	-0.379031
0 days 00:00:23.750000	-0.429439
0 days 00:00:23.760000	-0.46821
0 days 00:00:23.770000	-0.50898
0 days 00:00:23.780000	-0.5447890000000001
0 days 00:00:23.790000	-0.593428
0 days 00:00:23.800000	-0.662756
0 days 00:00:23.810000	-0.764501
0 days 00:00:23.820000	-0.902093
0 days 00:00:23.830000	-1.053652
0 days 00:00:23.840000	-1.2459280000000001
0 days 00:00:23.850000	-1.488291
0 days 00:00:23.860000	-1.768715
0 days 00:00:23.870000	-2.081124
0 days 00:00:23.880000	-2.425625
0 days 00:00:23.890000	-2.795578
0 days 00:00:23.900000	-3.187671
0 days 00:00:23.910000	-3.619596
0 days 00:00:23.920000	-4.10269
0 days 00:00:23.930000	-4.6353349999999995
0 days 00:00:23.940000	-5.174879
0 days 00:00:23.950000	-5.656095
0 days 00:00:23.960000	-6.046199
0 days 00:00:23.970000	-6.201251
0 days 00:00:23.980000	-6.022597
0 days 00:00:23.990000	-6.0026779999999995
0 days 00:00:24	-5.850358
0 days 00:00:24.010000	-5.428866
0 days 00:00:24.020000	-4.432404
0 days 00:00:24.030000	-1.777981
0 days 00:00:24.040000	0.525522
0 days 00:00:24.050000	1.33831
0 days 00:00:24.060000	1.5732540000000002
0 days 00:00:24.070000	2.0800240000000003
0 days 00:00:24.080000	2.832633
0 days 00:00:24.090000	3.6587089999999995
0 days 00:00:24.100000	4.361662
0 days 00:00:24.110000	4.839283999999999
0 days 00:00:24.120000	5.061679
0 days 00:00:24.130000	5.100896
0 days 00:00:24.140000	5.059851999999999
0 days 00:00:24.150000	4.940298
0 days 00:00:24.160000	4.962786
0 days 00:00:24.170000	5.091387
0 days 00:00:24.180000	5.1407989999999995
0 days 00:00:24.190000	5.084785
0 days 00:00:24.200000	5.066138
0 days 00:00:24.210000	5.033081
0 days 00:00:24.220000	4.8352379999999995
0 days 00:00:24.230000	4.5231699999999995
0 days 00:00:24.240000	4.157202
0 days 00:00:24.250000	3.7092160000000005
0 days 00:00:24.260000	3.18688
0 days 00:00:24.270000	2.504034
0 days 00:00:24.280000	1.6375790000000001
0 days 00:00:24.290000	0.801203
0 days 00:00:24.300000	0.46591400000000005
0 days 00:00:24.310000	0.156778
0 days 00:00:24.320000	-1.710509
0 days 00:00:24.330000	-3.6629389999999997
0 days 00:00:24.340000	-4.185396
0 days 00:00:24.350000	0.8738549999999999
0 days 00:00:24.360000	-0.37351
0 days 00:00:24.370000	0.16428299999999998
0 days 00:00:24.380000	-0.367033
0 days 00:00:24.390000	-0.16169
0 days 00:00:24.400000	-0.12397899999999999
0 days 00:00:24.410000	-0.151018
0 days 00:00:24.420000	-0.12653
0 days 00:00:24.430000	-0.09991799999999999
0 days 00:00:24.440000	-0.102371
0 days 00:00:24.450000	-0.10263599999999999
0 days 00:00:24.460000	-0.095354
0 days 00:00:24.470000	-0.072497
0 days 00:00:24.480000	-0.051005
0 days 00:00:24.490000	-0.033772
0 days 00:00:24.500000	-0.030155
0 days 00:00:24.510000	-0.029847000000000002
0 days 00:00:24.520000	-0.03302
0 days 00:00:24.530000	-0.022088999999999998
0 days 00:00:24.540000	-0.004365
0 days 00:00:24.550000	0.008202
0 days 00:00:24.560000	0.026382
0 days 00:00:24.570000	0.033227
0 days 00:00:24.580000	0.0335
0 days 00:00:24.590000	0.032566000000000005
0 days 00:00:24.600000	0.030425999999999998
0 days 00:00:24.610000	0.033027
0 days 00:00:24.620000	0.040014999999999995
0 days 00:00:24.630000	0.036449
0 days 00:00:24.640000	0.037543
0 days 00:00:24.650000	0.026504000000000003
0 days 00:00:24.660000	0.016356
0 days 00:00:24.670000	0.005872
0 days 00:00:24.680000	-0.00159
0 days 00:00:24.690000	-0.009052
0 days 00:00:24.700000	-0.01654
0 days 00:00:24.710000	-0.013121
0 days 00:00:24.720000	-0.027214
0 days 00:00:24.730000	-0.03367
0 days 00:00:24.740000	-0.03617
0 days 00:00:24.750000	-0.040228
0 days 00:00:24.760000	-0.040874
0 days 00:00:24.770000	-0.041049
0 days 00:00:24.780000	-0.036424
0 days 00:00:24.790000	-0.036426
0 days 00:00:24.800000	-0.031874
0 days 00:00:24.810000	-0.027618
0 days 00:00:24.820000	-0.029177999999999996
0 days 00:00:24.830000	-0.028066000000000004
0 days 00:00:24.840000	-0.034398000000000005
0 days 00:00:24.850000	-0.039274
0 days 00:00:24.860000	-0.036775
0 days 00:00:24.870000	-0.043308
0 days 00:00:24.880000	-0.051378999999999994
0 days 00:00:24.890000	-0.053907000000000004
0 days 00:00:24.900000	-0.055915999999999993
0 days 00:00:24.910000	-0.050648
0 days 00:00:24.920000	-0.047679
0 days 00:00:24.930000	-0.032501999999999996
0 days 00:00:24.940000	-0.017412
0 days 00:00:24.950000	-0.001413
0 days 00:00:24.960000	0.018949
0 days 00:00:24.970000	0.039748
0 days 00:00:24.980000	0.035013
0 days 00:00:24.990000	0.027745
0 days 00:00:25	0.019397
0 days 00:00:25.010000	0.0061070000000000004
0 days 00:00:25.020000	-0.012087
0 days 00:00:25.030000	-0.018955
0 days 00:00:25.040000	-0.037324
0 days 00:00:25.050000	-0.08781900000000001
0 days 00:00:25.060000	-0.187303
0 days 00:00:25.070000	-0.324311
0 days 00:00:25.080000	-0.499472
0 days 00:00:25.090000	-0.735815
0 days 00:00:25.100000	-0.998117
0 days 00:00:25.110000	-1.2943280000000001
0 days 00:00:25.120000	-1.6120860000000001
0 days 00:00:25.130000	-1.952996
0 days 00:00:25.140000	-2.324313
0 days 00:00:25.150000	-2.721637
0 days 00:00:25.160000	-3.1317169999999996
0 days 00:00:25.170000	-3.5200940000000003
0 days 00:00:25.180000	-3.8640209999999997
0 days 00:00:25.190000	-4.164115
0 days 00:00:25.200000	-4.335266000000001
0 days 00:00:25.210000	-4.453245
0 days 00:00:25.220000	-4.4164639999999995
0 days 00:00:25.230000	-4.212646
0 days 00:00:25.240000	-4.149546
0 days 00:00:25.250000	-3.987571
0 days 00:00:25.260000	-3.723785
0 days 00:00:25.270000	-3.169594
