# Supplementary material for: A topological data analysis-based method for gait signals with an application to the study of multiple sclerosis
Source: PLoS One. 2022 May 13;17(5):e0268475. doi: 10.1371/journal.pone.0268475 (PMC9106173; doi:10.1371/journal.pone.0268475)
Supplement: S1 Data — (ZIP) [file pone.0268475.s005.zip › PlosOneData/Pathological_subjects/MS_124]

	Gyr_Y
0 days 00:00:14.470000	-2.6731830000000003
0 days 00:00:14.480000	-1.7965360000000001
0 days 00:00:14.490000	0.10743599999999999
0 days 00:00:14.500000	-3.1850080000000003
0 days 00:00:14.510000	-4.149228
0 days 00:00:14.520000	-1.9336330000000002
0 days 00:00:14.530000	0.257234
0 days 00:00:14.540000	-0.155373
0 days 00:00:14.550000	-0.369585
0 days 00:00:14.560000	-0.298106
0 days 00:00:14.570000	-0.282377
0 days 00:00:14.580000	-0.148873
0 days 00:00:14.590000	-0.085589
0 days 00:00:14.600000	-0.021437
0 days 00:00:14.610000	0.023607
0 days 00:00:14.620000	0.019249000000000002
0 days 00:00:14.630000	-0.0012490000000000001
0 days 00:00:14.640000	-0.02705
0 days 00:00:14.650000	-0.033733
0 days 00:00:14.660000	-0.029514
0 days 00:00:14.670000	-0.030851999999999997
0 days 00:00:14.680000	-0.009484999999999999
0 days 00:00:14.690000	-0.00456
0 days 00:00:14.700000	0.012193
0 days 00:00:14.710000	0.011438
0 days 00:00:14.720000	-0.040925
0 days 00:00:14.730000	-0.023286
0 days 00:00:14.740000	-0.032232
0 days 00:00:14.750000	-0.059512
0 days 00:00:14.760000	-0.062186
0 days 00:00:14.770000	-0.045422000000000004
0 days 00:00:14.780000	-0.043855
0 days 00:00:14.790000	-0.05088
0 days 00:00:14.800000	-0.058450999999999996
0 days 00:00:14.810000	-0.052264
0 days 00:00:14.820000	-0.059764
0 days 00:00:14.830000	-0.06274600000000001
0 days 00:00:14.840000	-0.063731
0 days 00:00:14.850000	-0.062868
0 days 00:00:14.860000	-0.067695
0 days 00:00:14.870000	-0.080299
0 days 00:00:14.880000	-0.097723
0 days 00:00:14.890000	-0.123546
0 days 00:00:14.900000	-0.170381
0 days 00:00:14.910000	-0.22700700000000001
0 days 00:00:14.920000	-0.323034
0 days 00:00:14.930000	-0.49960299999999996
0 days 00:00:14.940000	-0.659676
0 days 00:00:14.950000	-0.827667
0 days 00:00:14.960000	-1.002458
0 days 00:00:14.970000	-1.201117
0 days 00:00:14.980000	-1.462615
0 days 00:00:14.990000	-1.7766279999999999
0 days 00:00:15	-2.145848
0 days 00:00:15.010000	-2.531213
0 days 00:00:15.020000	-2.93877
0 days 00:00:15.030000	-3.4327589999999994
0 days 00:00:15.040000	-4.050773
0 days 00:00:15.050000	-4.790356
0 days 00:00:15.060000	-5.599174
0 days 00:00:15.070000	-6.243971
0 days 00:00:15.080000	-6.463406
0 days 00:00:15.090000	-6.156194999999999
0 days 00:00:15.100000	-5.793889
0 days 00:00:15.110000	-5.128147
0 days 00:00:15.120000	-4.538479
0 days 00:00:15.130000	-3.9119839999999995
0 days 00:00:15.140000	-3.39716
0 days 00:00:15.150000	-2.98527
0 days 00:00:15.160000	-1.5517239999999999
0 days 00:00:15.170000	-0.9145280000000001
0 days 00:00:15.180000	-0.281968
0 days 00:00:15.190000	0.420783
0 days 00:00:15.200000	1.1961979999999999
0 days 00:00:15.210000	2.027714
0 days 00:00:15.220000	2.8222959999999997
0 days 00:00:15.230000	3.514678
0 days 00:00:15.240000	4.071521
0 days 00:00:15.250000	4.467703
0 days 00:00:15.260000	4.7630870000000005
0 days 00:00:15.270000	5.030988
0 days 00:00:15.280000	5.2752419999999995
0 days 00:00:15.290000	5.374244
0 days 00:00:15.300000	5.3691830000000005
0 days 00:00:15.310000	5.312854
0 days 00:00:15.320000	5.135753
0 days 00:00:15.330000	4.8768400000000005
0 days 00:00:15.340000	4.376151999999999
0 days 00:00:15.350000	3.7446050000000004
0 days 00:00:15.360000	3.111861
0 days 00:00:15.370000	2.625083
0 days 00:00:15.380000	2.2656
0 days 00:00:15.390000	1.964861
0 days 00:00:15.400000	1.75962
0 days 00:00:15.410000	1.6658560000000002
0 days 00:00:15.420000	1.6828880000000002
0 days 00:00:15.430000	1.767023
0 days 00:00:15.440000	1.8428849999999999
0 days 00:00:15.450000	1.889375
0 days 00:00:15.460000	1.914837
0 days 00:00:15.470000	1.9416380000000002
0 days 00:00:15.480000	1.940938
0 days 00:00:15.490000	1.855586
0 days 00:00:15.500000	1.6818240000000002
0 days 00:00:15.510000	1.45951
0 days 00:00:15.520000	1.224333
0 days 00:00:15.530000	0.99261
0 days 00:00:15.540000	0.7668149999999999
0 days 00:00:15.550000	0.539488
0 days 00:00:15.560000	0.29243
0 days 00:00:15.570000	-0.001967
0 days 00:00:15.580000	-3.392378
0 days 00:00:15.590000	-0.764034
0 days 00:00:15.600000	-0.48312
0 days 00:00:15.610000	-3.78643
0 days 00:00:15.620000	-3.469955
0 days 00:00:15.630000	-2.416992
0 days 00:00:15.640000	0.096673
0 days 00:00:15.650000	-0.418009
0 days 00:00:15.660000	-0.521188
0 days 00:00:15.670000	-0.30697199999999997
0 days 00:00:15.680000	-0.29072
0 days 00:00:15.690000	-0.204882
0 days 00:00:15.700000	-0.097302
0 days 00:00:15.710000	-0.050648
0 days 00:00:15.720000	-0.028214
0 days 00:00:15.730000	-0.032902999999999995
0 days 00:00:15.740000	-0.042341000000000004
0 days 00:00:15.750000	-0.05339
0 days 00:00:15.760000	-0.063554
0 days 00:00:15.770000	-0.070174
0 days 00:00:15.780000	-0.061471000000000005
0 days 00:00:15.790000	-0.049611
0 days 00:00:15.800000	-0.042219
0 days 00:00:15.810000	-0.034602999999999995
0 days 00:00:15.820000	-0.02684
0 days 00:00:15.830000	-0.006307
0 days 00:00:15.840000	-0.030607
0 days 00:00:15.850000	-0.053275
0 days 00:00:15.860000	-0.048369
0 days 00:00:15.870000	-0.044962
0 days 00:00:15.880000	-0.050821
0 days 00:00:15.890000	-0.041531
0 days 00:00:15.900000	-0.046749
0 days 00:00:15.910000	-0.054865
0 days 00:00:15.920000	-0.050227
0 days 00:00:15.930000	-0.036775999999999996
0 days 00:00:15.940000	-0.034942
0 days 00:00:15.950000	-0.032314999999999997
0 days 00:00:15.960000	-0.029356
0 days 00:00:15.970000	-0.025749
0 days 00:00:15.980000	-0.061473
0 days 00:00:15.990000	-0.103753
0 days 00:00:16	-0.146272
0 days 00:00:16.010000	-0.20066099999999998
0 days 00:00:16.020000	-0.273102
0 days 00:00:16.030000	-0.413318
0 days 00:00:16.040000	-0.559314
0 days 00:00:16.050000	-0.692492
0 days 00:00:16.060000	-0.8299270000000001
0 days 00:00:16.070000	-0.986498
0 days 00:00:16.080000	-1.164196
0 days 00:00:16.090000	-1.373176
0 days 00:00:16.100000	-1.630379
0 days 00:00:16.110000	-1.922064
0 days 00:00:16.120000	-2.217275
0 days 00:00:16.130000	-2.505293
0 days 00:00:16.140000	-2.839284
0 days 00:00:16.150000	-3.294033
0 days 00:00:16.160000	-3.866942
0 days 00:00:16.170000	-4.540929
0 days 00:00:16.180000	-5.229028
0 days 00:00:16.190000	-5.710541
0 days 00:00:16.200000	-5.765071
0 days 00:00:16.210000	-5.388875
0 days 00:00:16.220000	-5.007365
0 days 00:00:16.230000	-4.48168
0 days 00:00:16.240000	-3.915971
0 days 00:00:16.250000	-3.446967
0 days 00:00:16.260000	-3.032555
0 days 00:00:16.270000	-2.945252
0 days 00:00:16.280000	-1.884659
0 days 00:00:16.290000	-1.3867479999999999
0 days 00:00:16.300000	-0.7814909999999999
0 days 00:00:16.310000	-0.199049
0 days 00:00:16.320000	0.466605
0 days 00:00:16.330000	1.205294
0 days 00:00:16.340000	1.902092
0 days 00:00:16.350000	2.478434
0 days 00:00:16.360000	3.057185
0 days 00:00:16.370000	3.7426489999999997
0 days 00:00:16.380000	4.4204930000000004
0 days 00:00:16.390000	4.950685
0 days 00:00:16.400000	5.334507
0 days 00:00:16.410000	5.557937
0 days 00:00:16.420000	5.618412
0 days 00:00:16.430000	5.530424
0 days 00:00:16.440000	5.339847
0 days 00:00:16.450000	5.031738
0 days 00:00:16.460000	4.68818
0 days 00:00:16.470000	4.234082
0 days 00:00:16.480000	3.7843379999999995
0 days 00:00:16.490000	3.3482550000000004
0 days 00:00:16.500000	2.955191
0 days 00:00:16.510000	2.6105669999999996
0 days 00:00:16.520000	2.299906
0 days 00:00:16.530000	2.023146
0 days 00:00:16.540000	1.8561900000000002
0 days 00:00:16.550000	1.80044
0 days 00:00:16.560000	1.791479
0 days 00:00:16.570000	1.767679
0 days 00:00:16.580000	1.737334
0 days 00:00:16.590000	1.694975
0 days 00:00:16.600000	1.638781
0 days 00:00:16.610000	1.55942
0 days 00:00:16.620000	1.454833
0 days 00:00:16.630000	1.321346
0 days 00:00:16.640000	1.1608379999999998
0 days 00:00:16.650000	0.9947389999999999
0 days 00:00:16.660000	0.820809
0 days 00:00:16.670000	0.713283
0 days 00:00:16.680000	0.644249
0 days 00:00:16.690000	0.566968
0 days 00:00:16.700000	-1.891362
0 days 00:00:16.710000	-1.6509049999999998
0 days 00:00:16.720000	0.602128
0 days 00:00:16.730000	-3.323697
0 days 00:00:16.740000	-4.084375
0 days 00:00:16.750000	-2.6565369999999997
0 days 00:00:16.760000	-1.109908
0 days 00:00:16.770000	-0.466887
0 days 00:00:16.780000	-0.322233
0 days 00:00:16.790000	-0.55672
0 days 00:00:16.800000	-0.333007
0 days 00:00:16.810000	-0.259206
0 days 00:00:16.820000	-0.157944
0 days 00:00:16.830000	-0.075254
0 days 00:00:16.840000	0.011123000000000001
0 days 00:00:16.850000	0.011978
0 days 00:00:16.860000	0.0011279999999999999
0 days 00:00:16.870000	-0.039972
0 days 00:00:16.880000	-0.067868
0 days 00:00:16.890000	-0.075191
0 days 00:00:16.900000	-0.066319
0 days 00:00:16.910000	-0.048795
0 days 00:00:16.920000	-0.026043
0 days 00:00:16.930000	-0.010201
0 days 00:00:16.940000	-0.004894
0 days 00:00:16.950000	0.006509999999999999
0 days 00:00:16.960000	0.027594
0 days 00:00:16.970000	0.033088
0 days 00:00:16.980000	0.008425
0 days 00:00:16.990000	-0.030386
0 days 00:00:17	-0.032575
0 days 00:00:17.010000	-0.055737
0 days 00:00:17.020000	-0.073449
0 days 00:00:17.030000	-0.062284000000000006
0 days 00:00:17.040000	-0.06399400000000001
0 days 00:00:17.050000	-0.06051599999999999
0 days 00:00:17.060000	-0.046204
0 days 00:00:17.070000	-0.039216
0 days 00:00:17.080000	-0.031954
0 days 00:00:17.090000	-0.016457
0 days 00:00:17.100000	-0.013696000000000002
0 days 00:00:17.110000	-0.012553
0 days 00:00:17.120000	-0.047133999999999995
0 days 00:00:17.130000	-0.08494600000000001
0 days 00:00:17.140000	-0.143995
0 days 00:00:17.150000	-0.209664
0 days 00:00:17.160000	-0.2874
0 days 00:00:17.170000	-0.421383
0 days 00:00:17.180000	-0.5741189999999999
0 days 00:00:17.190000	-0.728745
0 days 00:00:17.200000	-0.8936879999999999
0 days 00:00:17.210000	-1.074943
0 days 00:00:17.220000	-1.306535
0 days 00:00:17.230000	-1.562418
0 days 00:00:17.240000	-1.834657
0 days 00:00:17.250000	-2.161013
0 days 00:00:17.260000	-2.566923
0 days 00:00:17.270000	-3.080967
0 days 00:00:17.280000	-3.5920379999999996
0 days 00:00:17.290000	-4.259778
0 days 00:00:17.300000	-4.885265
0 days 00:00:17.310000	-5.358140000000001
0 days 00:00:17.320000	-5.440158
0 days 00:00:17.330000	-5.148111
0 days 00:00:17.340000	-4.641579
0 days 00:00:17.350000	-4.087282
0 days 00:00:17.360000	-3.6004519999999998
0 days 00:00:17.370000	-3.273052
0 days 00:00:17.380000	-3.0571919999999997
0 days 00:00:17.390000	-3.123468
0 days 00:00:17.400000	-2.334252
0 days 00:00:17.410000	-1.802575
0 days 00:00:17.420000	-1.1764940000000002
0 days 00:00:17.430000	-0.5357609999999999
0 days 00:00:17.440000	0.185677
0 days 00:00:17.450000	0.919241
0 days 00:00:17.460000	1.602774
0 days 00:00:17.470000	2.157398
0 days 00:00:17.480000	2.670498
0 days 00:00:17.490000	3.335808
0 days 00:00:17.500000	4.037599
0 days 00:00:17.510000	4.621636
0 days 00:00:17.520000	5.07686
0 days 00:00:17.530000	5.372091
0 days 00:00:17.540000	5.485428
0 days 00:00:17.550000	5.420225
0 days 00:00:17.560000	5.280197
0 days 00:00:17.570000	5.081262000000001
0 days 00:00:17.580000	4.7751220000000005
0 days 00:00:17.590000	4.241074
0 days 00:00:17.600000	3.7219300000000004
0 days 00:00:17.610000	3.258509
0 days 00:00:17.620000	2.858341
0 days 00:00:17.630000	2.4781470000000003
0 days 00:00:17.640000	2.122107
0 days 00:00:17.650000	1.80018
0 days 00:00:17.660000	1.520558
0 days 00:00:17.670000	1.30047
0 days 00:00:17.680000	1.124881
0 days 00:00:17.690000	0.997518
0 days 00:00:17.700000	0.9241379999999999
0 days 00:00:17.710000	0.889834
0 days 00:00:17.720000	0.875822
0 days 00:00:17.730000	0.8548379999999999
0 days 00:00:17.740000	0.824206
0 days 00:00:17.750000	0.764744
0 days 00:00:17.760000	0.6883630000000001
0 days 00:00:17.770000	0.6156699999999999
0 days 00:00:17.780000	0.5470729999999999
0 days 00:00:17.790000	0.488504
0 days 00:00:17.800000	0.452734
0 days 00:00:17.810000	0.42963
0 days 00:00:17.820000	0.36913
0 days 00:00:17.830000	0.28174499999999997
0 days 00:00:17.840000	0.159771
0 days 00:00:17.850000	-1.417686
0 days 00:00:17.860000	0.098151
0 days 00:00:17.870000	-0.978126
0 days 00:00:17.880000	-2.955139
0 days 00:00:17.890000	-2.992169
0 days 00:00:17.900000	-2.2519310000000003
0 days 00:00:17.910000	0.062113
0 days 00:00:17.920000	-0.382201
0 days 00:00:17.930000	-0.18951099999999999
0 days 00:00:17.940000	-0.267872
0 days 00:00:17.950000	-0.21678899999999998
0 days 00:00:17.960000	-0.125423
0 days 00:00:17.970000	-0.08113200000000001
0 days 00:00:17.980000	-0.047514999999999995
0 days 00:00:17.990000	-0.007248999999999999
0 days 00:00:18	-0.017169
0 days 00:00:18.010000	-0.029747000000000003
0 days 00:00:18.020000	-0.034474
0 days 00:00:18.030000	-0.047342
0 days 00:00:18.040000	-0.06912599999999999
0 days 00:00:18.050000	-0.07326
0 days 00:00:18.060000	-0.066617
0 days 00:00:18.070000	-0.047727
0 days 00:00:18.080000	-0.045314
0 days 00:00:18.090000	-0.044170999999999995
0 days 00:00:18.100000	-0.033233
0 days 00:00:18.110000	-0.021098
0 days 00:00:18.120000	-0.021769999999999998
0 days 00:00:18.130000	-0.033974000000000004
0 days 00:00:18.140000	-0.048132
0 days 00:00:18.150000	-0.0416
0 days 00:00:18.160000	-0.042868
0 days 00:00:18.170000	-0.030108
0 days 00:00:18.180000	-0.022161
0 days 00:00:18.190000	-0.011087
0 days 00:00:18.200000	0.010253
0 days 00:00:18.210000	0.035377
0 days 00:00:18.220000	0.042024
0 days 00:00:18.230000	0.043706999999999996
0 days 00:00:18.240000	0.043286
0 days 00:00:18.250000	0.038126
0 days 00:00:18.260000	0.031861
0 days 00:00:18.270000	0.012841
0 days 00:00:18.280000	-0.019136
0 days 00:00:18.290000	-0.047533
0 days 00:00:18.300000	-0.080937
0 days 00:00:18.310000	-0.11699100000000001
0 days 00:00:18.320000	-0.157601
0 days 00:00:18.330000	-0.196351
0 days 00:00:18.340000	-0.227726
0 days 00:00:18.350000	-0.25676
0 days 00:00:18.360000	-0.287954
0 days 00:00:18.370000	-0.32153000000000004
0 days 00:00:18.380000	-0.397874
0 days 00:00:18.390000	-0.554056
0 days 00:00:18.400000	-0.6841
0 days 00:00:18.410000	-0.7949729999999999
0 days 00:00:18.420000	-0.94539
0 days 00:00:18.430000	-1.154396
0 days 00:00:18.440000	-1.417918
0 days 00:00:18.450000	-1.6956380000000002
0 days 00:00:18.460000	-1.9788290000000002
0 days 00:00:18.470000	-2.325037
0 days 00:00:18.480000	-2.688323
0 days 00:00:18.490000	-3.076689
0 days 00:00:18.500000	-3.375607
0 days 00:00:18.510000	-3.526235
0 days 00:00:18.520000	-3.459764
0 days 00:00:18.530000	-3.226255
0 days 00:00:18.540000	-2.842927
0 days 00:00:18.550000	-2.5084619999999997
0 days 00:00:18.560000	-2.280036
0 days 00:00:18.570000	-2.1221970000000003
0 days 00:00:18.580000	-2.009439
0 days 00:00:18.590000	-1.9211509999999998
0 days 00:00:18.600000	-1.840342
0 days 00:00:18.610000	-1.775033
