# Supplementary material for: A topological data analysis-based method for gait signals with an application to the study of multiple sclerosis
Source: PLoS One. 2022 May 13;17(5):e0268475. doi: 10.1371/journal.pone.0268475 (PMC9106173; doi:10.1371/journal.pone.0268475)
Supplement: S1 Data — (ZIP) [file pone.0268475.s005.zip › PlosOneData/Pathological_subjects/MS_316]

	Gyr_Y
0 days 00:00:20.980000	1.0771700000000002
0 days 00:00:20.990000	-0.9680979999999999
0 days 00:00:21	-2.6159830000000004
0 days 00:00:21.010000	-3.808072
0 days 00:00:21.020000	1.536337
0 days 00:00:21.030000	-0.336982
0 days 00:00:21.040000	0.305153
0 days 00:00:21.050000	0.048345
0 days 00:00:21.060000	0.073525
0 days 00:00:21.070000	0.063663
0 days 00:00:21.080000	0.048596
0 days 00:00:21.090000	-0.020462
0 days 00:00:21.100000	-0.041083
0 days 00:00:21.110000	-0.032772
0 days 00:00:21.120000	-0.029266000000000004
0 days 00:00:21.130000	-0.039425999999999996
0 days 00:00:21.140000	-0.039387
0 days 00:00:21.150000	-0.035316
0 days 00:00:21.160000	-0.023877000000000002
0 days 00:00:21.170000	-0.020182
0 days 00:00:21.180000	-0.015238
0 days 00:00:21.190000	-0.016465999999999998
0 days 00:00:21.200000	-0.017055
0 days 00:00:21.210000	-0.018303
0 days 00:00:21.220000	-0.019752000000000002
0 days 00:00:21.230000	-0.017516999999999998
0 days 00:00:21.240000	-0.016123
0 days 00:00:21.250000	-0.017327000000000002
0 days 00:00:21.260000	-0.018216
0 days 00:00:21.270000	-0.011757
0 days 00:00:21.280000	-0.007525
0 days 00:00:21.290000	0.0005780000000000001
0 days 00:00:21.300000	0.016308
0 days 00:00:21.310000	0.023506
0 days 00:00:21.320000	0.030542000000000003
0 days 00:00:21.330000	0.035123
0 days 00:00:21.340000	0.034875
0 days 00:00:21.350000	0.035834
0 days 00:00:21.360000	0.027722000000000004
0 days 00:00:21.370000	0.022517
0 days 00:00:21.380000	0.013227000000000001
0 days 00:00:21.390000	-0.000303
0 days 00:00:21.400000	-0.015231999999999999
0 days 00:00:21.410000	-0.025858
0 days 00:00:21.420000	-0.034399
0 days 00:00:21.430000	-0.042532
0 days 00:00:21.440000	-0.052082
0 days 00:00:21.450000	-0.058813
0 days 00:00:21.460000	-0.064637
0 days 00:00:21.470000	-0.069526
0 days 00:00:21.480000	-0.074126
0 days 00:00:21.490000	-0.07800599999999999
0 days 00:00:21.500000	-0.08641
0 days 00:00:21.510000	-0.091488
0 days 00:00:21.520000	-0.083892
0 days 00:00:21.530000	-0.088725
0 days 00:00:21.540000	-0.091491
0 days 00:00:21.550000	-0.09578500000000001
0 days 00:00:21.560000	-0.09449500000000001
0 days 00:00:21.570000	-0.097335
0 days 00:00:21.580000	-0.094723
0 days 00:00:21.590000	-0.098062
0 days 00:00:21.600000	-0.100213
0 days 00:00:21.610000	-0.11247
0 days 00:00:21.620000	-0.14644300000000002
0 days 00:00:21.630000	-0.20585599999999998
0 days 00:00:21.640000	-0.279712
0 days 00:00:21.650000	-0.359637
0 days 00:00:21.660000	-0.439551
0 days 00:00:21.670000	-0.519425
0 days 00:00:21.680000	-0.636055
0 days 00:00:21.690000	-0.8569709999999999
0 days 00:00:21.700000	-1.197554
0 days 00:00:21.710000	-1.574655
0 days 00:00:21.720000	-1.9826110000000001
0 days 00:00:21.730000	-2.428248
0 days 00:00:21.740000	-2.8839650000000003
0 days 00:00:21.750000	-3.349143
0 days 00:00:21.760000	-3.802779
0 days 00:00:21.770000	-4.234709
0 days 00:00:21.780000	-4.617393
0 days 00:00:21.790000	-4.979794999999999
0 days 00:00:21.800000	-5.365653
0 days 00:00:21.810000	-5.725169999999999
0 days 00:00:21.820000	-5.91182
0 days 00:00:21.830000	-6.058433999999999
0 days 00:00:21.840000	-5.837369
0 days 00:00:21.850000	-5.618794
0 days 00:00:21.860000	-5.534579
0 days 00:00:21.870000	-5.47686
0 days 00:00:21.880000	-5.342681
0 days 00:00:21.890000	-5.181598
0 days 00:00:21.900000	-4.726533
0 days 00:00:21.910000	-2.684391
0 days 00:00:21.920000	0.23061900000000002
0 days 00:00:21.930000	2.553974
0 days 00:00:21.940000	3.541617
0 days 00:00:21.950000	3.9408230000000004
0 days 00:00:21.960000	4.350956
0 days 00:00:21.970000	4.732712
0 days 00:00:21.980000	4.985769
0 days 00:00:21.990000	5.138768
0 days 00:00:22	5.1571050000000005
0 days 00:00:22.010000	5.024036
0 days 00:00:22.020000	4.764275
0 days 00:00:22.030000	4.626842
0 days 00:00:22.040000	4.752219
0 days 00:00:22.050000	4.949964
0 days 00:00:22.060000	4.989619
0 days 00:00:22.070000	4.912636
0 days 00:00:22.080000	4.7972220000000005
0 days 00:00:22.090000	4.651168
0 days 00:00:22.100000	4.465898
0 days 00:00:22.110000	4.275321
0 days 00:00:22.120000	4.10085
0 days 00:00:22.130000	3.927108
0 days 00:00:22.140000	3.723489
0 days 00:00:22.150000	3.4606339999999998
0 days 00:00:22.160000	3.119868
0 days 00:00:22.170000	2.582362
0 days 00:00:22.180000	1.850507
0 days 00:00:22.190000	1.3114190000000001
0 days 00:00:22.200000	1.1022450000000001
0 days 00:00:22.210000	0.939707
0 days 00:00:22.220000	0.621093
0 days 00:00:22.230000	0.14114200000000002
0 days 00:00:22.240000	-0.661942
0 days 00:00:22.250000	-1.281775
0 days 00:00:22.260000	-2.031104
0 days 00:00:22.270000	-2.037327
0 days 00:00:22.280000	-1.396248
0 days 00:00:22.290000	-2.263941
0 days 00:00:22.300000	-2.838272
0 days 00:00:22.310000	-2.469506
0 days 00:00:22.320000	-0.749154
0 days 00:00:22.330000	0.179151
0 days 00:00:22.340000	-0.141289
0 days 00:00:22.350000	-0.097039
0 days 00:00:22.360000	-0.064706
0 days 00:00:22.370000	-0.043568
0 days 00:00:22.380000	-0.0008710000000000001
0 days 00:00:22.390000	0.008786
0 days 00:00:22.400000	0.001364
0 days 00:00:22.410000	-0.005526
0 days 00:00:22.420000	-0.017812
0 days 00:00:22.430000	-0.029255
0 days 00:00:22.440000	-0.029410000000000002
0 days 00:00:22.450000	-0.041003
0 days 00:00:22.460000	-0.050305
0 days 00:00:22.470000	-0.06362000000000001
0 days 00:00:22.480000	-0.06646200000000001
0 days 00:00:22.490000	-0.07209199999999999
0 days 00:00:22.500000	-0.068576
0 days 00:00:22.510000	-0.057079
0 days 00:00:22.520000	-0.043457
0 days 00:00:22.530000	-0.021534
0 days 00:00:22.540000	-0.002934
0 days 00:00:22.550000	0.016885
0 days 00:00:22.560000	0.028487000000000002
0 days 00:00:22.570000	0.040538
0 days 00:00:22.580000	0.036892
0 days 00:00:22.590000	0.031736
0 days 00:00:22.600000	0.023883
0 days 00:00:22.610000	0.013687999999999999
0 days 00:00:22.620000	0.0072
0 days 00:00:22.630000	-0.004645000000000001
0 days 00:00:22.640000	-0.011769
0 days 00:00:22.650000	-0.026179
0 days 00:00:22.660000	-0.037747
0 days 00:00:22.670000	-0.048161
0 days 00:00:22.680000	-0.056126999999999996
0 days 00:00:22.690000	-0.064326
0 days 00:00:22.700000	-0.067674
0 days 00:00:22.710000	-0.068978
0 days 00:00:22.720000	-0.072548
0 days 00:00:22.730000	-0.068267
0 days 00:00:22.740000	-0.065741
0 days 00:00:22.750000	-0.066863
0 days 00:00:22.760000	-0.06490800000000001
0 days 00:00:22.770000	-0.07342699999999999
0 days 00:00:22.780000	-0.074653
0 days 00:00:22.790000	-0.075021
0 days 00:00:22.800000	-0.065608
0 days 00:00:22.810000	-0.057182000000000004
0 days 00:00:22.820000	-0.045004
0 days 00:00:22.830000	-0.025338
0 days 00:00:22.840000	-0.001934
0 days 00:00:22.850000	0.011973000000000001
0 days 00:00:22.860000	0.010385
0 days 00:00:22.870000	0.012328
0 days 00:00:22.880000	0.0018679999999999999
0 days 00:00:22.890000	-0.014237
0 days 00:00:22.900000	-0.030732
0 days 00:00:22.910000	-0.053735000000000005
0 days 00:00:22.920000	-0.081808
0 days 00:00:22.930000	-0.11973199999999999
0 days 00:00:22.940000	-0.16206600000000002
0 days 00:00:22.950000	-0.225963
0 days 00:00:22.960000	-0.33664299999999997
0 days 00:00:22.970000	-0.484687
0 days 00:00:22.980000	-0.634254
0 days 00:00:22.990000	-0.7985949999999999
0 days 00:00:23	-1.005793
0 days 00:00:23.010000	-1.2319719999999998
0 days 00:00:23.020000	-1.4651889999999999
0 days 00:00:23.030000	-1.707112
0 days 00:00:23.040000	-1.9620419999999998
0 days 00:00:23.050000	-2.213129
0 days 00:00:23.060000	-2.458622
0 days 00:00:23.070000	-2.712283
0 days 00:00:23.080000	-2.9700849999999996
0 days 00:00:23.090000	-3.242819
0 days 00:00:23.100000	-3.523996
0 days 00:00:23.110000	-3.8205160000000005
0 days 00:00:23.120000	-4.164972
0 days 00:00:23.130000	-4.525666
0 days 00:00:23.140000	-4.919594
0 days 00:00:23.150000	-5.257576
0 days 00:00:23.160000	-5.588378
0 days 00:00:23.170000	-5.522379
0 days 00:00:23.180000	-5.547377
0 days 00:00:23.190000	-5.4949639999999995
0 days 00:00:23.200000	-5.286464
0 days 00:00:23.210000	-4.782706
0 days 00:00:23.220000	-3.4657970000000002
0 days 00:00:23.230000	-0.730179
0 days 00:00:23.240000	1.005376
0 days 00:00:23.250000	1.4617799999999999
0 days 00:00:23.260000	1.6565509999999999
0 days 00:00:23.270000	2.22169
0 days 00:00:23.280000	2.993668
0 days 00:00:23.290000	3.7184760000000003
0 days 00:00:23.300000	4.265152
0 days 00:00:23.310000	4.536846
0 days 00:00:23.320000	4.564943
0 days 00:00:23.330000	4.439335
0 days 00:00:23.340000	4.172038
0 days 00:00:23.350000	4.049494
0 days 00:00:23.360000	4.198327
0 days 00:00:23.370000	4.3633809999999995
0 days 00:00:23.380000	4.385305000000001
0 days 00:00:23.390000	4.358598000000001
0 days 00:00:23.400000	4.395174
0 days 00:00:23.410000	4.431276
0 days 00:00:23.420000	4.420595
0 days 00:00:23.430000	4.371624
0 days 00:00:23.440000	4.233461
0 days 00:00:23.450000	4.017754
0 days 00:00:23.460000	3.7339879999999996
0 days 00:00:23.470000	3.3041440000000004
0 days 00:00:23.480000	2.522909
0 days 00:00:23.490000	1.6954919999999998
0 days 00:00:23.500000	1.095768
0 days 00:00:23.510000	-0.461516
0 days 00:00:23.520000	-1.3758569999999999
0 days 00:00:23.530000	-2.652055
0 days 00:00:23.540000	-3.9585190000000003
0 days 00:00:23.550000	-1.991573
0 days 00:00:23.560000	1.1083
0 days 00:00:23.570000	-0.167481
0 days 00:00:23.580000	0.0544
0 days 00:00:23.590000	0.029113999999999998
0 days 00:00:23.600000	0.032984
0 days 00:00:23.610000	0.007768000000000001
0 days 00:00:23.620000	-0.00434
0 days 00:00:23.630000	-0.037417
0 days 00:00:23.640000	-0.059358
0 days 00:00:23.650000	-0.07019299999999999
0 days 00:00:23.660000	-0.089503
0 days 00:00:23.670000	-0.09901599999999999
0 days 00:00:23.680000	-0.088312
0 days 00:00:23.690000	-0.071166
0 days 00:00:23.700000	-0.064183
0 days 00:00:23.710000	-0.06563
0 days 00:00:23.720000	-0.068432
0 days 00:00:23.730000	-0.07436
0 days 00:00:23.740000	-0.07475
0 days 00:00:23.750000	-0.071885
0 days 00:00:23.760000	-0.058614
0 days 00:00:23.770000	-0.04253
0 days 00:00:23.780000	-0.025293
0 days 00:00:23.790000	-0.010652
0 days 00:00:23.800000	-0.006157
0 days 00:00:23.810000	0.00396
0 days 00:00:23.820000	0.0074540000000000006
0 days 00:00:23.830000	0.007922
0 days 00:00:23.840000	-0.006321
0 days 00:00:23.850000	-0.019033
0 days 00:00:23.860000	-0.025405
0 days 00:00:23.870000	-0.039647
0 days 00:00:23.880000	-0.052061
0 days 00:00:23.890000	-0.063908
0 days 00:00:23.900000	-0.07706
0 days 00:00:23.910000	-0.090036
0 days 00:00:23.920000	-0.096331
0 days 00:00:23.930000	-0.09511900000000001
0 days 00:00:23.940000	-0.09486900000000001
0 days 00:00:23.950000	-0.097965
0 days 00:00:23.960000	-0.09082
0 days 00:00:23.970000	-0.083325
0 days 00:00:23.980000	-0.06683
0 days 00:00:23.990000	-0.055907000000000005
0 days 00:00:24	-0.0368
0 days 00:00:24.010000	-0.029570999999999997
0 days 00:00:24.020000	-0.028868
0 days 00:00:24.030000	-0.026550999999999998
0 days 00:00:24.040000	-0.031999
0 days 00:00:24.050000	-0.038745999999999996
0 days 00:00:24.060000	-0.050857
0 days 00:00:24.070000	-0.060359
0 days 00:00:24.080000	-0.078729
0 days 00:00:24.090000	-0.100569
0 days 00:00:24.100000	-0.122003
0 days 00:00:24.110000	-0.150268
0 days 00:00:24.120000	-0.17961300000000002
0 days 00:00:24.130000	-0.216758
0 days 00:00:24.140000	-0.264942
0 days 00:00:24.150000	-0.31344099999999997
0 days 00:00:24.160000	-0.370431
0 days 00:00:24.170000	-0.43396599999999996
0 days 00:00:24.180000	-0.522309
0 days 00:00:24.190000	-0.640595
0 days 00:00:24.200000	-0.797415
0 days 00:00:24.210000	-0.9816540000000001
0 days 00:00:24.220000	-1.210753
0 days 00:00:24.230000	-1.471794
0 days 00:00:24.240000	-1.7455580000000002
0 days 00:00:24.250000	-2.037366
0 days 00:00:24.260000	-2.355035
0 days 00:00:24.270000	-2.69163
0 days 00:00:24.280000	-3.040741
0 days 00:00:24.290000	-3.394186
0 days 00:00:24.300000	-3.7385339999999996
0 days 00:00:24.310000	-4.0738080000000005
0 days 00:00:24.320000	-4.443755
0 days 00:00:24.330000	-4.811391
0 days 00:00:24.340000	-5.127333999999999
0 days 00:00:24.350000	-5.364138
0 days 00:00:24.360000	-5.597983
0 days 00:00:24.370000	-5.477915
0 days 00:00:24.380000	-5.3593779999999995
0 days 00:00:24.390000	-5.165966
0 days 00:00:24.400000	-4.766826
0 days 00:00:24.410000	-3.867721
0 days 00:00:24.420000	-1.735243
0 days 00:00:24.430000	-0.092003
0 days 00:00:24.440000	0.532351
0 days 00:00:24.450000	0.696837
0 days 00:00:24.460000	1.052641
0 days 00:00:24.470000	1.6090200000000001
0 days 00:00:24.480000	2.2878990000000003
0 days 00:00:24.490000	2.927909
0 days 00:00:24.500000	3.4071800000000003
0 days 00:00:24.510000	3.7100440000000003
0 days 00:00:24.520000	3.8675
0 days 00:00:24.530000	3.9956699999999996
0 days 00:00:24.540000	4.1276980000000005
0 days 00:00:24.550000	4.2864830000000005
0 days 00:00:24.560000	4.395935
0 days 00:00:24.570000	4.466130000000001
0 days 00:00:24.580000	4.497267
0 days 00:00:24.590000	4.519514
0 days 00:00:24.600000	4.53238
0 days 00:00:24.610000	4.518530999999999
0 days 00:00:24.620000	4.459112999999999
0 days 00:00:24.630000	4.356545
0 days 00:00:24.640000	4.19284
0 days 00:00:24.650000	4.038312
0 days 00:00:24.660000	3.9058410000000006
0 days 00:00:24.670000	3.7280910000000005
0 days 00:00:24.680000	3.471343
0 days 00:00:24.690000	3.1725209999999997
0 days 00:00:24.700000	2.865586
0 days 00:00:24.710000	2.505466
0 days 00:00:24.720000	2.019889
0 days 00:00:24.730000	1.721266
0 days 00:00:24.740000	1.562419
0 days 00:00:24.750000	1.391239
0 days 00:00:24.760000	1.125031
0 days 00:00:24.770000	0.7351979999999999
0 days 00:00:24.780000	0.300784
0 days 00:00:24.790000	-0.168534
0 days 00:00:24.800000	-0.67979
0 days 00:00:24.810000	-1.9704240000000002
0 days 00:00:24.820000	-1.8598720000000002
0 days 00:00:24.830000	-1.6688330000000002
0 days 00:00:24.840000	-2.907322
0 days 00:00:24.850000	-3.8570849999999997
0 days 00:00:24.860000	-4.300177
0 days 00:00:24.870000	-4.458966
0 days 00:00:24.880000	-1.9166830000000001
0 days 00:00:24.890000	0.756544
0 days 00:00:24.900000	-0.0074849999999999995
0 days 00:00:24.910000	-0.179274
0 days 00:00:24.920000	-0.110019
0 days 00:00:24.930000	-0.11966199999999999
0 days 00:00:24.940000	-0.078436
0 days 00:00:24.950000	-0.023512
0 days 00:00:24.960000	-0.037529
0 days 00:00:24.970000	-0.044489
0 days 00:00:24.980000	-0.06336699999999999
0 days 00:00:24.990000	-0.05563099999999999
0 days 00:00:25	-0.043162
0 days 00:00:25.010000	-0.031249000000000002
0 days 00:00:25.020000	-0.026771
0 days 00:00:25.030000	-0.028443
0 days 00:00:25.040000	-0.028576
0 days 00:00:25.050000	-0.021047
0 days 00:00:25.060000	-0.019195
0 days 00:00:25.070000	-0.014783000000000001
0 days 00:00:25.080000	-0.011075
0 days 00:00:25.090000	-0.0018850000000000002
0 days 00:00:25.100000	0.004502
0 days 00:00:25.110000	0.012791
0 days 00:00:25.120000	0.009677
0 days 00:00:25.130000	0.01318
0 days 00:00:25.140000	0.008067
0 days 00:00:25.150000	0.010851999999999999
0 days 00:00:25.160000	0.009558
0 days 00:00:25.170000	0.005313
0 days 00:00:25.180000	0.00305
0 days 00:00:25.190000	-0.001695
0 days 00:00:25.200000	-0.006677
0 days 00:00:25.210000	-0.017981
0 days 00:00:25.220000	-0.020634
0 days 00:00:25.230000	-0.027022000000000004
0 days 00:00:25.240000	-0.032018
0 days 00:00:25.250000	-0.034824
0 days 00:00:25.260000	-0.03729
0 days 00:00:25.270000	-0.036935
0 days 00:00:25.280000	-0.043458
0 days 00:00:25.290000	-0.044642
0 days 00:00:25.300000	-0.038657
0 days 00:00:25.310000	-0.042494
0 days 00:00:25.320000	-0.048124
0 days 00:00:25.330000	-0.050763
0 days 00:00:25.340000	-0.05229400000000001
0 days 00:00:25.350000	-0.060269
0 days 00:00:25.360000	-0.050913
0 days 00:00:25.370000	-0.047077999999999995
0 days 00:00:25.380000	-0.036022000000000005
0 days 00:00:25.390000	-0.02723
0 days 00:00:25.400000	-0.015709
0 days 00:00:25.410000	-0.003595
0 days 00:00:25.420000	0.009756
0 days 00:00:25.430000	0.007199
0 days 00:00:25.440000	0.001568
0 days 00:00:25.450000	-0.0072
0 days 00:00:25.460000	-0.015256
0 days 00:00:25.470000	-0.03136
0 days 00:00:25.480000	-0.051503
0 days 00:00:25.490000	-0.07978400000000001
0 days 00:00:25.500000	-0.113178
0 days 00:00:25.510000	-0.151942
0 days 00:00:25.520000	-0.19834100000000002
0 days 00:00:25.530000	-0.284348
0 days 00:00:25.540000	-0.387511
0 days 00:00:25.550000	-0.513591
0 days 00:00:25.560000	-0.65717
0 days 00:00:25.570000	-0.8444969999999999
0 days 00:00:25.580000	-1.058257
0 days 00:00:25.590000	-1.2944579999999999
0 days 00:00:25.600000	-1.560941
0 days 00:00:25.610000	-1.8524490000000002
0 days 00:00:25.620000	-2.16083
0 days 00:00:25.630000	-2.477619
0 days 00:00:25.640000	-2.797294
0 days 00:00:25.650000	-3.119093
0 days 00:00:25.660000	-3.44731
0 days 00:00:25.670000	-3.779417
0 days 00:00:25.680000	-4.130904
0 days 00:00:25.690000	-4.5228470000000005
0 days 00:00:25.700000	-4.924007
0 days 00:00:25.710000	-5.2847550000000005
0 days 00:00:25.720000	-5.553419
0 days 00:00:25.730000	-5.770032
0 days 00:00:25.740000	-5.697659
0 days 00:00:25.750000	-5.744489
0 days 00:00:25.760000	-5.70375
0 days 00:00:25.770000	-5.509216
0 days 00:00:25.780000	-5.126164
0 days 00:00:25.790000	-4.268596
0 days 00:00:25.800000	-1.8278169999999998
0 days 00:00:25.810000	0.299824
0 days 00:00:25.820000	1.201889
0 days 00:00:25.830000	1.5868389999999999
0 days 00:00:25.840000	2.160484
0 days 00:00:25.850000	2.88584
0 days 00:00:25.860000	3.6210129999999996
0 days 00:00:25.870000	4.260605
0 days 00:00:25.880000	4.701201999999999
0 days 00:00:25.890000	4.936854
0 days 00:00:25.900000	5.079264
0 days 00:00:25.910000	5.162177
0 days 00:00:25.920000	5.104334
0 days 00:00:25.930000	5.031482
0 days 00:00:25.940000	5.069866
0 days 00:00:25.950000	5.133339
0 days 00:00:25.960000	5.13849
0 days 00:00:25.970000	5.117242
0 days 00:00:25.980000	5.130415
0 days 00:00:25.990000	5.1696230000000005
0 days 00:00:26	5.056369999999999
0 days 00:00:26.010000	4.709564
0 days 00:00:26.020000	4.271313
0 days 00:00:26.030000	3.805795
0 days 00:00:26.040000	3.0460529999999997
0 days 00:00:26.050000	2.208606
0 days 00:00:26.060000	1.589793
0 days 00:00:26.070000	0.784571
0 days 00:00:26.080000	-1.6420860000000002
0 days 00:00:26.090000	-3.8677989999999998
0 days 00:00:26.100000	-5.506039
0 days 00:00:26.110000	0.878408
0 days 00:00:26.120000	-0.366329
0 days 00:00:26.130000	0.12061400000000001
0 days 00:00:26.140000	-0.33762800000000004
0 days 00:00:26.150000	-0.01596
0 days 00:00:26.160000	-0.050097
0 days 00:00:26.170000	-0.09593
0 days 00:00:26.180000	-0.115345
0 days 00:00:26.190000	-0.121359
0 days 00:00:26.200000	-0.104523
0 days 00:00:26.210000	-0.106669
0 days 00:00:26.220000	-0.117289
0 days 00:00:26.230000	-0.11919600000000001
0 days 00:00:26.240000	-0.103119
0 days 00:00:26.250000	-0.092908
0 days 00:00:26.260000	-0.091187
0 days 00:00:26.270000	-0.082822
0 days 00:00:26.280000	-0.071259
0 days 00:00:26.290000	-0.053374
0 days 00:00:26.300000	-0.043937000000000004
0 days 00:00:26.310000	-0.036701
0 days 00:00:26.320000	-0.040517000000000004
0 days 00:00:26.330000	-0.032269
0 days 00:00:26.340000	-0.034457
0 days 00:00:26.350000	-0.039892000000000004
0 days 00:00:26.360000	-0.045446
0 days 00:00:26.370000	-0.049415
0 days 00:00:26.380000	-0.047936
0 days 00:00:26.390000	-0.047465
0 days 00:00:26.400000	-0.052689
0 days 00:00:26.410000	-0.057166999999999996
0 days 00:00:26.420000	-0.071062
0 days 00:00:26.430000	-0.087074
0 days 00:00:26.440000	-0.102285
0 days 00:00:26.450000	-0.12576500000000002
0 days 00:00:26.460000	-0.148351
0 days 00:00:26.470000	-0.173485
0 days 00:00:26.480000	-0.19619
0 days 00:00:26.490000	-0.217123
0 days 00:00:26.500000	-0.24262899999999998
0 days 00:00:26.510000	-0.273447
0 days 00:00:26.520000	-0.304077
0 days 00:00:26.530000	-0.332334
0 days 00:00:26.540000	-0.355288
0 days 00:00:26.550000	-0.380842
0 days 00:00:26.560000	-0.40116999999999997
0 days 00:00:26.570000	-0.43922
0 days 00:00:26.580000	-0.47718299999999997
0 days 00:00:26.590000	-0.517885
0 days 00:00:26.600000	-0.547094
0 days 00:00:26.610000	-0.562919
0 days 00:00:26.620000	-0.581673
0 days 00:00:26.630000	-0.614416
0 days 00:00:26.640000	-0.650683
0 days 00:00:26.650000	-0.694257
0 days 00:00:26.660000	-0.741459
0 days 00:00:26.670000	-0.790546
0 days 00:00:26.680000	-0.840988
0 days 00:00:26.690000	-0.885733
0 days 00:00:26.700000	-0.9226719999999999
0 days 00:00:26.710000	-0.9624229999999999
0 days 00:00:26.720000	-1.028174
0 days 00:00:26.730000	-1.163835
0 days 00:00:26.740000	-1.3379379999999998
0 days 00:00:26.750000	-1.529166
0 days 00:00:26.760000	-1.7648490000000001
0 days 00:00:26.770000	-2.05531
0 days 00:00:26.780000	-2.398422
0 days 00:00:26.790000	-2.7766439999999997
0 days 00:00:26.800000	-3.194482
0 days 00:00:26.810000	-3.640778
0 days 00:00:26.820000	-4.102518
0 days 00:00:26.830000	-4.55732
0 days 00:00:26.840000	-4.940557
0 days 00:00:26.850000	-5.217067
0 days 00:00:26.860000	-5.352765
0 days 00:00:26.870000	-5.197095
0 days 00:00:26.880000	-5.112061
0 days 00:00:26.890000	-4.8810400000000005
0 days 00:00:26.900000	-4.581475
0 days 00:00:26.910000	-4.000964
0 days 00:00:26.920000	-2.365385
0 days 00:00:26.930000	-0.654289
0 days 00:00:26.940000	-0.156392
0 days 00:00:26.950000	-0.078486
0 days 00:00:26.960000	0.309479
0 days 00:00:26.970000	0.949635
0 days 00:00:26.980000	1.742763
0 days 00:00:26.990000	2.573947
0 days 00:00:27	3.2875949999999996
0 days 00:00:27.010000	3.751646
0 days 00:00:27.020000	3.964532
0 days 00:00:27.030000	4.0723139999999995
0 days 00:00:27.040000	4.193162999999999
0 days 00:00:27.050000	4.36062
0 days 00:00:27.060000	4.532131
0 days 00:00:27.070000	4.688865
0 days 00:00:27.080000	4.835662
0 days 00:00:27.090000	4.960772
0 days 00:00:27.100000	5.028028
0 days 00:00:27.110000	5.08329
0 days 00:00:27.120000	5.176282
0 days 00:00:27.130000	5.190506
0 days 00:00:27.140000	4.997269999999999
0 days 00:00:27.150000	4.626258
0 days 00:00:27.160000	4.128235
0 days 00:00:27.170000	3.5600870000000002
0 days 00:00:27.180000	2.8783220000000003
0 days 00:00:27.190000	2.1031560000000002
0 days 00:00:27.200000	1.341375
0 days 00:00:27.210000	0.355879
0 days 00:00:27.220000	-1.459625
0 days 00:00:27.230000	-2.30179
0 days 00:00:27.240000	-3.370946
0 days 00:00:27.250000	-3.968625
0 days 00:00:27.260000	2.664357
0 days 00:00:27.270000	-0.5142180000000001
0 days 00:00:27.280000	0.17215899999999998
0 days 00:00:27.290000	0.000275
0 days 00:00:27.300000	-0.108624
0 days 00:00:27.310000	-0.064721
0 days 00:00:27.320000	-0.045116
0 days 00:00:27.330000	-0.057697000000000005
0 days 00:00:27.340000	-0.074935
0 days 00:00:27.350000	-0.087006
0 days 00:00:27.360000	-0.087092
0 days 00:00:27.370000	-0.088762
0 days 00:00:27.380000	-0.08164099999999999
0 days 00:00:27.390000	-0.072291
0 days 00:00:27.400000	-0.057779
0 days 00:00:27.410000	-0.06518600000000001
0 days 00:00:27.420000	-0.063838
0 days 00:00:27.430000	-0.05204400000000001
0 days 00:00:27.440000	-0.032069
0 days 00:00:27.450000	-0.006966
0 days 00:00:27.460000	0.016124
0 days 00:00:27.470000	0.033382
0 days 00:00:27.480000	0.050156
0 days 00:00:27.490000	0.060598
0 days 00:00:27.500000	0.062585
0 days 00:00:27.510000	0.069814
0 days 00:00:27.520000	0.077433
0 days 00:00:27.530000	0.078409
0 days 00:00:27.540000	0.074049
0 days 00:00:27.550000	0.060222000000000005
0 days 00:00:27.560000	0.034569
0 days 00:00:27.570000	0.014190000000000001
0 days 00:00:27.580000	-0.012565
0 days 00:00:27.590000	-0.032666
0 days 00:00:27.600000	-0.048069
0 days 00:00:27.610000	-0.06292
0 days 00:00:27.620000	-0.069275
0 days 00:00:27.630000	-0.07849500000000001
0 days 00:00:27.640000	-0.085301
0 days 00:00:27.650000	-0.089792
0 days 00:00:27.660000	-0.083689
0 days 00:00:27.670000	-0.072123
0 days 00:00:27.680000	-0.05776900000000001
0 days 00:00:27.690000	-0.036645
0 days 00:00:27.700000	-0.011724
0 days 00:00:27.710000	0.011982
0 days 00:00:27.720000	0.029719
0 days 00:00:27.730000	0.044219
0 days 00:00:27.740000	0.047684
0 days 00:00:27.750000	0.045841
0 days 00:00:27.760000	0.051337
0 days 00:00:27.770000	0.051627
0 days 00:00:27.780000	0.048306
0 days 00:00:27.790000	0.043712
0 days 00:00:27.800000	0.03683
0 days 00:00:27.810000	0.024755000000000003
0 days 00:00:27.820000	0.016257
0 days 00:00:27.830000	0.008531
0 days 00:00:27.840000	-0.00274
0 days 00:00:27.850000	-0.0054280000000000005
0 days 00:00:27.860000	-0.011394
0 days 00:00:27.870000	-0.015065
0 days 00:00:27.880000	-0.022811
0 days 00:00:27.890000	-0.025764
0 days 00:00:27.900000	-0.029564
0 days 00:00:27.910000	-0.038560000000000004
0 days 00:00:27.920000	-0.046983
0 days 00:00:27.930000	-0.055582000000000006
0 days 00:00:27.940000	-0.065134
0 days 00:00:27.950000	-0.060217999999999994
0 days 00:00:27.960000	-0.041962
0 days 00:00:27.970000	-0.023544
0 days 00:00:27.980000	-0.009545
0 days 00:00:27.990000	-0.031142000000000003
0 days 00:00:28	-0.094106
0 days 00:00:28.010000	-0.158915
0 days 00:00:28.020000	-0.233996
0 days 00:00:28.030000	-0.345252
0 days 00:00:28.040000	-0.49477
0 days 00:00:28.050000	-0.679438
0 days 00:00:28.060000	-0.922161
0 days 00:00:28.070000	-1.220844
0 days 00:00:28.080000	-1.573102
0 days 00:00:28.090000	-1.972968
0 days 00:00:28.100000	-2.413205
0 days 00:00:28.110000	-2.87918
0 days 00:00:28.120000	-3.347899
0 days 00:00:28.130000	-3.735924
0 days 00:00:28.140000	-4.036247
0 days 00:00:28.150000	-4.305087
0 days 00:00:28.160000	-4.462332
0 days 00:00:28.170000	-4.579325
0 days 00:00:28.180000	-4.7858089999999995
0 days 00:00:28.190000	-4.800714
0 days 00:00:28.200000	-4.710318
0 days 00:00:28.210000	-4.669729
0 days 00:00:28.220000	-4.615986
0 days 00:00:28.230000	-4.4205760000000005
0 days 00:00:28.240000	-3.7662190000000004
0 days 00:00:28.250000	-2.1829709999999998
