# Supplementary material for: A topological data analysis-based method for gait signals with an application to the study of multiple sclerosis
Source: PLoS One. 2022 May 13;17(5):e0268475. doi: 10.1371/journal.pone.0268475 (PMC9106173; doi:10.1371/journal.pone.0268475)
Supplement: S1 Data — (ZIP) [file pone.0268475.s005.zip › PlosOneData/Pathological_subjects/MS_329]

	Gyr_Y
0 days 00:00:06.700000	0.158065
0 days 00:00:06.710000	-1.743052
0 days 00:00:06.720000	-0.584451
0 days 00:00:06.730000	-1.9671470000000002
0 days 00:00:06.740000	-1.8847310000000002
0 days 00:00:06.750000	-0.846311
0 days 00:00:06.760000	-0.458582
0 days 00:00:06.770000	-0.203764
0 days 00:00:06.780000	-0.513648
0 days 00:00:06.790000	-0.818317
0 days 00:00:06.800000	-0.844672
0 days 00:00:06.810000	-0.73792
0 days 00:00:06.820000	-0.38806999999999997
0 days 00:00:06.830000	-0.11314500000000001
0 days 00:00:06.840000	-0.14457899999999999
0 days 00:00:06.850000	-0.08097599999999999
0 days 00:00:06.860000	-0.051262
0 days 00:00:06.870000	-0.017606999999999998
0 days 00:00:06.880000	0.011753
0 days 00:00:06.890000	0.012117000000000001
0 days 00:00:06.900000	0.021111
0 days 00:00:06.910000	0.029016000000000004
0 days 00:00:06.920000	0.02433
0 days 00:00:06.930000	0.022151
0 days 00:00:06.940000	0.009811
0 days 00:00:06.950000	0.001513
0 days 00:00:06.960000	-0.008226
0 days 00:00:06.970000	-0.016488
0 days 00:00:06.980000	-0.025343
0 days 00:00:06.990000	-0.036452
0 days 00:00:07	-0.040283
0 days 00:00:07.010000	-0.043031
0 days 00:00:07.020000	-0.035408999999999996
0 days 00:00:07.030000	-0.02396
0 days 00:00:07.040000	-0.011349
0 days 00:00:07.050000	-0.00044699999999999997
0 days 00:00:07.060000	0.023892
0 days 00:00:07.070000	0.035584
0 days 00:00:07.080000	0.03583
0 days 00:00:07.090000	0.039077
0 days 00:00:07.100000	0.042595999999999995
0 days 00:00:07.110000	0.045785
0 days 00:00:07.120000	0.047325
0 days 00:00:07.130000	0.044933
0 days 00:00:07.140000	0.047647
0 days 00:00:07.150000	0.042779000000000005
0 days 00:00:07.160000	0.042205
0 days 00:00:07.170000	0.042661000000000004
0 days 00:00:07.180000	0.03398
0 days 00:00:07.190000	0.03236
0 days 00:00:07.200000	0.033682
0 days 00:00:07.210000	0.022086
0 days 00:00:07.220000	0.031416
0 days 00:00:07.230000	0.025691000000000002
0 days 00:00:07.240000	0.021480000000000003
0 days 00:00:07.250000	0.031896
0 days 00:00:07.260000	0.042256999999999996
0 days 00:00:07.270000	0.047604
0 days 00:00:07.280000	0.048989
0 days 00:00:07.290000	0.056028999999999995
0 days 00:00:07.300000	0.063304
0 days 00:00:07.310000	0.07083400000000001
0 days 00:00:07.320000	0.055451
0 days 00:00:07.330000	0.055013
0 days 00:00:07.340000	0.049538
0 days 00:00:07.350000	0.043741
0 days 00:00:07.360000	0.030027999999999996
0 days 00:00:07.370000	0.016519
0 days 00:00:07.380000	-0.023915000000000002
0 days 00:00:07.390000	0.003815
0 days 00:00:07.400000	-0.028369
0 days 00:00:07.410000	-0.060584000000000006
0 days 00:00:07.420000	-0.074573
0 days 00:00:07.430000	-0.163628
0 days 00:00:07.440000	-0.251093
0 days 00:00:07.450000	-0.29893400000000003
0 days 00:00:07.460000	-0.352298
0 days 00:00:07.470000	-0.328428
0 days 00:00:07.480000	-0.40376300000000004
0 days 00:00:07.490000	-0.39982199999999996
0 days 00:00:07.500000	-0.47339499999999995
0 days 00:00:07.510000	-0.54837
0 days 00:00:07.520000	-0.9881260000000001
0 days 00:00:07.530000	-1.598619
0 days 00:00:07.540000	-1.9946709999999999
0 days 00:00:07.550000	-2.489804
0 days 00:00:07.560000	-3.059545
0 days 00:00:07.570000	-3.566607
0 days 00:00:07.580000	-3.971564
0 days 00:00:07.590000	-4.351605
0 days 00:00:07.600000	-4.368949
0 days 00:00:07.610000	-4.255616000000001
0 days 00:00:07.620000	-4.067065
0 days 00:00:07.630000	-3.724493
0 days 00:00:07.640000	-3.3143540000000002
0 days 00:00:07.650000	-2.894055
0 days 00:00:07.660000	-2.667655
0 days 00:00:07.670000	-2.166249
0 days 00:00:07.680000	-1.22866
0 days 00:00:07.690000	-0.138343
0 days 00:00:07.700000	-0.03108
0 days 00:00:07.710000	0.122125
0 days 00:00:07.720000	0.531158
0 days 00:00:07.730000	0.995557
0 days 00:00:07.740000	1.376017
0 days 00:00:07.750000	1.711755
0 days 00:00:07.760000	2.0558799999999997
0 days 00:00:07.770000	2.4176849999999996
0 days 00:00:07.780000	2.754684
0 days 00:00:07.790000	3.010935
0 days 00:00:07.800000	3.235982
0 days 00:00:07.810000	3.387665
0 days 00:00:07.820000	3.4698839999999995
0 days 00:00:07.830000	3.4652480000000003
0 days 00:00:07.840000	3.3762239999999997
0 days 00:00:07.850000	3.216967
0 days 00:00:07.860000	2.98808
0 days 00:00:07.870000	2.709818
0 days 00:00:07.880000	2.478095
0 days 00:00:07.890000	2.3307729999999998
0 days 00:00:07.900000	2.069196
0 days 00:00:07.910000	1.548353
0 days 00:00:07.920000	0.9183680000000001
0 days 00:00:07.930000	0.41913500000000004
0 days 00:00:07.940000	0.358199
0 days 00:00:07.950000	0.684188
0 days 00:00:07.960000	1.041614
0 days 00:00:07.970000	1.229241
0 days 00:00:07.980000	1.196925
0 days 00:00:07.990000	1.109067
0 days 00:00:08	1.0323149999999999
0 days 00:00:08.010000	0.941174
0 days 00:00:08.020000	0.7682399999999999
0 days 00:00:08.030000	0.555732
0 days 00:00:08.040000	0.375766
0 days 00:00:08.050000	0.24996100000000002
0 days 00:00:08.060000	0.18479600000000002
0 days 00:00:08.070000	0.15604300000000002
0 days 00:00:08.080000	-0.5447489999999999
0 days 00:00:08.090000	-0.964377
0 days 00:00:08.100000	-1.307728
0 days 00:00:08.110000	-1.011499
0 days 00:00:08.120000	-1.016659
0 days 00:00:08.130000	-1.443467
0 days 00:00:08.140000	-1.270023
0 days 00:00:08.150000	-0.618545
0 days 00:00:08.160000	-0.334485
0 days 00:00:08.170000	-0.31083299999999997
0 days 00:00:08.180000	-0.497829
0 days 00:00:08.190000	-0.613533
0 days 00:00:08.200000	-0.029388
0 days 00:00:08.210000	-0.12141300000000001
0 days 00:00:08.220000	-0.086663
0 days 00:00:08.230000	-0.061063
0 days 00:00:08.240000	-0.039942
0 days 00:00:08.250000	-0.038172000000000005
0 days 00:00:08.260000	-0.018757
0 days 00:00:08.270000	-0.016615
0 days 00:00:08.280000	-0.011872
0 days 00:00:08.290000	-0.014243
0 days 00:00:08.300000	-0.022169
0 days 00:00:08.310000	-0.020462
0 days 00:00:08.320000	-0.027601999999999998
0 days 00:00:08.330000	-0.041036
0 days 00:00:08.340000	-0.046633999999999995
0 days 00:00:08.350000	-0.053175
0 days 00:00:08.360000	-0.064095
0 days 00:00:08.370000	-0.071092
0 days 00:00:08.380000	-0.078213
0 days 00:00:08.390000	-0.089949
0 days 00:00:08.400000	-0.08314500000000001
0 days 00:00:08.410000	-0.086789
0 days 00:00:08.420000	-0.078722
0 days 00:00:08.430000	-0.076788
0 days 00:00:08.440000	-0.070806
0 days 00:00:08.450000	-0.072295
0 days 00:00:08.460000	-0.071989
0 days 00:00:08.470000	-0.073831
0 days 00:00:08.480000	-0.076908
0 days 00:00:08.490000	-0.075698
0 days 00:00:08.500000	-0.075161
0 days 00:00:08.510000	-0.079965
0 days 00:00:08.520000	-0.081763
0 days 00:00:08.530000	-0.079481
0 days 00:00:08.540000	-0.084191
0 days 00:00:08.550000	-0.081024
0 days 00:00:08.560000	-0.078786
0 days 00:00:08.570000	-0.06727899999999999
0 days 00:00:08.580000	-0.06795
0 days 00:00:08.590000	-0.061453999999999995
0 days 00:00:08.600000	-0.055299
0 days 00:00:08.610000	-0.045591
0 days 00:00:08.620000	-0.04097
0 days 00:00:08.630000	-0.039141
0 days 00:00:08.640000	-0.030935
0 days 00:00:08.650000	-0.035951
0 days 00:00:08.660000	-0.031787
0 days 00:00:08.670000	-0.0382
0 days 00:00:08.680000	-0.043838999999999996
0 days 00:00:08.690000	-0.051591
0 days 00:00:08.700000	-0.051067
0 days 00:00:08.710000	-0.06730599999999999
0 days 00:00:08.720000	-0.066111
0 days 00:00:08.730000	-0.093567
0 days 00:00:08.740000	-0.07239
0 days 00:00:08.750000	-0.126592
0 days 00:00:08.760000	-0.130387
0 days 00:00:08.770000	-0.099405
0 days 00:00:08.780000	-0.13225599999999998
0 days 00:00:08.790000	-0.19856
0 days 00:00:08.800000	-0.200181
0 days 00:00:08.810000	-0.265778
0 days 00:00:08.820000	-0.268753
0 days 00:00:08.830000	-0.32109299999999996
0 days 00:00:08.840000	-0.482538
0 days 00:00:08.850000	-0.937556
0 days 00:00:08.860000	-1.080233
0 days 00:00:08.870000	-1.313886
0 days 00:00:08.880000	-1.579266
0 days 00:00:08.890000	-1.837662
0 days 00:00:08.900000	-2.4407389999999998
0 days 00:00:08.910000	-2.828719
0 days 00:00:08.920000	-3.3205730000000004
0 days 00:00:08.930000	-3.796358
0 days 00:00:08.940000	-4.232096
0 days 00:00:08.950000	-4.555818
0 days 00:00:08.960000	-4.760483
0 days 00:00:08.970000	-4.883317
0 days 00:00:08.980000	-4.910798000000001
0 days 00:00:08.990000	-4.953444
0 days 00:00:09	-4.806624
0 days 00:00:09.010000	-4.531607
0 days 00:00:09.020000	-4.140215
0 days 00:00:09.030000	-3.643318
0 days 00:00:09.040000	-3.0895919999999997
0 days 00:00:09.050000	-2.499241
0 days 00:00:09.060000	-1.185584
0 days 00:00:09.070000	0.937491
0 days 00:00:09.080000	2.043068
0 days 00:00:09.090000	2.1457080000000004
0 days 00:00:09.100000	2.204825
0 days 00:00:09.110000	2.453912
0 days 00:00:09.120000	2.75382
0 days 00:00:09.130000	2.993979
0 days 00:00:09.140000	3.166788
0 days 00:00:09.150000	3.256379
0 days 00:00:09.160000	3.366737
0 days 00:00:09.170000	3.4890199999999996
0 days 00:00:09.180000	3.634323
0 days 00:00:09.190000	3.8051470000000003
0 days 00:00:09.200000	3.968832
0 days 00:00:09.210000	4.087618
0 days 00:00:09.220000	4.136667
0 days 00:00:09.230000	4.117605
0 days 00:00:09.240000	4.000776999999999
0 days 00:00:09.250000	3.78936
0 days 00:00:09.260000	3.463886
0 days 00:00:09.270000	3.065172
0 days 00:00:09.280000	2.641725
0 days 00:00:09.290000	2.276592
0 days 00:00:09.300000	1.885154
0 days 00:00:09.310000	1.392863
0 days 00:00:09.320000	0.939384
0 days 00:00:09.330000	0.687493
0 days 00:00:09.340000	0.727858
0 days 00:00:09.350000	1.1002399999999999
0 days 00:00:09.360000	1.540025
0 days 00:00:09.370000	1.687947
0 days 00:00:09.380000	1.475697
0 days 00:00:09.390000	1.184504
0 days 00:00:09.400000	0.8385549999999999
0 days 00:00:09.410000	0.26837300000000003
0 days 00:00:09.420000	-0.348966
0 days 00:00:09.430000	-1.1154540000000002
0 days 00:00:09.440000	-1.683368
0 days 00:00:09.450000	-2.104907
0 days 00:00:09.460000	-1.923293
0 days 00:00:09.470000	-2.695949
0 days 00:00:09.480000	-2.030568
0 days 00:00:09.490000	-0.5734279999999999
0 days 00:00:09.500000	-0.112147
0 days 00:00:09.510000	-0.196542
0 days 00:00:09.520000	-0.070857
0 days 00:00:09.530000	-0.07106900000000001
0 days 00:00:09.540000	-0.023029
0 days 00:00:09.550000	-0.061965
0 days 00:00:09.560000	-0.007425
0 days 00:00:09.570000	-0.018441
0 days 00:00:09.580000	-0.029726
0 days 00:00:09.590000	-0.041155000000000004
0 days 00:00:09.600000	-0.054015999999999995
0 days 00:00:09.610000	-0.060036
0 days 00:00:09.620000	-0.063135
0 days 00:00:09.630000	-0.063097
0 days 00:00:09.640000	-0.063237
0 days 00:00:09.650000	-0.06439
0 days 00:00:09.660000	-0.07172100000000001
0 days 00:00:09.670000	-0.06971799999999999
0 days 00:00:09.680000	-0.071213
0 days 00:00:09.690000	-0.071608
0 days 00:00:09.700000	-0.07601000000000001
0 days 00:00:09.710000	-0.070922
0 days 00:00:09.720000	-0.08198
0 days 00:00:09.730000	-0.083483
0 days 00:00:09.740000	-0.093817
0 days 00:00:09.750000	-0.095447
0 days 00:00:09.760000	-0.098714
0 days 00:00:09.770000	-0.098512
0 days 00:00:09.780000	-0.112095
0 days 00:00:09.790000	-0.116943
0 days 00:00:09.800000	-0.117086
0 days 00:00:09.810000	-0.11898800000000001
0 days 00:00:09.820000	-0.118425
0 days 00:00:09.830000	-0.117112
0 days 00:00:09.840000	-0.11249
0 days 00:00:09.850000	-0.10831400000000001
0 days 00:00:09.860000	-0.099196
0 days 00:00:09.870000	-0.088547
0 days 00:00:09.880000	-0.080986
0 days 00:00:09.890000	-0.06163300000000001
0 days 00:00:09.900000	-0.050954
0 days 00:00:09.910000	-0.03274
0 days 00:00:09.920000	-0.019139
0 days 00:00:09.930000	-0.000886
0 days 00:00:09.940000	0.004656
0 days 00:00:09.950000	0.009807
0 days 00:00:09.960000	0.012364
0 days 00:00:09.970000	0.026838
0 days 00:00:09.980000	0.047264
0 days 00:00:09.990000	0.037592
0 days 00:00:10	0.0609
0 days 00:00:10.010000	0.024412
0 days 00:00:10.020000	0.036174
0 days 00:00:10.030000	-0.018293
0 days 00:00:10.040000	0.010874
0 days 00:00:10.050000	-0.071404
0 days 00:00:10.060000	-0.085781
0 days 00:00:10.070000	-0.033167
0 days 00:00:10.080000	-0.078831
0 days 00:00:10.090000	-0.158621
0 days 00:00:10.100000	-0.23093400000000003
0 days 00:00:10.110000	-0.157576
0 days 00:00:10.120000	-0.224529
0 days 00:00:10.130000	-0.452092
0 days 00:00:10.140000	-0.798741
0 days 00:00:10.150000	-0.9421700000000001
0 days 00:00:10.160000	-1.1425020000000001
0 days 00:00:10.170000	-1.367696
0 days 00:00:10.180000	-1.374525
0 days 00:00:10.190000	-1.9645549999999998
0 days 00:00:10.200000	-2.341957
0 days 00:00:10.210000	-2.781589
0 days 00:00:10.220000	-3.215291
0 days 00:00:10.230000	-3.678992
0 days 00:00:10.240000	-4.1872110000000005
0 days 00:00:10.250000	-4.5529660000000005
0 days 00:00:10.260000	-4.7731129999999995
0 days 00:00:10.270000	-4.9924800000000005
0 days 00:00:10.280000	-4.938925
0 days 00:00:10.290000	-4.940397
0 days 00:00:10.300000	-4.858155
0 days 00:00:10.310000	-4.642972
0 days 00:00:10.320000	-4.21036
0 days 00:00:10.330000	-3.6954839999999995
0 days 00:00:10.340000	-3.0493200000000003
0 days 00:00:10.350000	-2.46844
0 days 00:00:10.360000	-1.110241
0 days 00:00:10.370000	0.9715159999999999
0 days 00:00:10.380000	1.7741049999999998
0 days 00:00:10.390000	1.6544759999999998
0 days 00:00:10.400000	1.83895
0 days 00:00:10.410000	2.296781
0 days 00:00:10.420000	2.784885
0 days 00:00:10.430000	3.192793
0 days 00:00:10.440000	3.3472489999999997
0 days 00:00:10.450000	3.4963519999999995
0 days 00:00:10.460000	3.6092230000000005
0 days 00:00:10.470000	3.7265050000000004
0 days 00:00:10.480000	3.858932
0 days 00:00:10.490000	4.008215
0 days 00:00:10.500000	4.126622
0 days 00:00:10.510000	4.202325
0 days 00:00:10.520000	4.22957
0 days 00:00:10.530000	4.236865
0 days 00:00:10.540000	4.203386
0 days 00:00:10.550000	4.093897
0 days 00:00:10.560000	3.8620900000000002
0 days 00:00:10.570000	3.5239849999999997
0 days 00:00:10.580000	3.135093
0 days 00:00:10.590000	2.758644
0 days 00:00:10.600000	2.365981
0 days 00:00:10.610000	1.830934
0 days 00:00:10.620000	1.200574
0 days 00:00:10.630000	0.668938
0 days 00:00:10.640000	0.532299
0 days 00:00:10.650000	0.9576020000000001
0 days 00:00:10.660000	1.525816
0 days 00:00:10.670000	1.657013
0 days 00:00:10.680000	1.32389
0 days 00:00:10.690000	1.008724
0 days 00:00:10.700000	0.926007
0 days 00:00:10.710000	0.906891
0 days 00:00:10.720000	0.748312
0 days 00:00:10.730000	0.252677
0 days 00:00:10.740000	-1.452799
0 days 00:00:10.750000	-1.9297360000000001
0 days 00:00:10.760000	-2.154732
0 days 00:00:10.770000	-2.3035069999999997
0 days 00:00:10.780000	-2.771216
0 days 00:00:10.790000	-2.223443
0 days 00:00:10.800000	-1.560157
0 days 00:00:10.810000	-0.981417
0 days 00:00:10.820000	-0.939684
0 days 00:00:10.830000	-0.56913
0 days 00:00:10.840000	-0.20402
0 days 00:00:10.850000	-0.20188599999999998
0 days 00:00:10.860000	-0.277455
0 days 00:00:10.870000	-0.119101
0 days 00:00:10.880000	-0.05929299999999999
0 days 00:00:10.890000	-0.048936
0 days 00:00:10.900000	-0.02791
0 days 00:00:10.910000	-0.035385
0 days 00:00:10.920000	-0.026135000000000002
0 days 00:00:10.930000	-0.028411000000000002
0 days 00:00:10.940000	-0.040188999999999996
0 days 00:00:10.950000	-0.040068
0 days 00:00:10.960000	-0.038939
0 days 00:00:10.970000	-0.025188
0 days 00:00:10.980000	-0.016288
0 days 00:00:10.990000	0.008886
0 days 00:00:11	0.031772
0 days 00:00:11.010000	0.035885
0 days 00:00:11.020000	0.036106
0 days 00:00:11.030000	0.025356999999999998
0 days 00:00:11.040000	0.022696
0 days 00:00:11.050000	0.0042439999999999995
0 days 00:00:11.060000	-0.010275
0 days 00:00:11.070000	-0.017486
0 days 00:00:11.080000	-0.025852999999999998
0 days 00:00:11.090000	-0.026258
0 days 00:00:11.100000	-0.033898000000000005
0 days 00:00:11.110000	-0.029374
0 days 00:00:11.120000	-0.035903
0 days 00:00:11.130000	-0.035595999999999996
0 days 00:00:11.140000	-0.043968
0 days 00:00:11.150000	-0.03444
0 days 00:00:11.160000	-0.054225999999999996
0 days 00:00:11.170000	-0.026336000000000002
0 days 00:00:11.180000	-0.05294
0 days 00:00:11.190000	-0.031104000000000003
0 days 00:00:11.200000	-0.04635
0 days 00:00:11.210000	-0.030498
0 days 00:00:11.220000	-0.027697000000000003
0 days 00:00:11.230000	-0.038428
0 days 00:00:11.240000	-0.035786
0 days 00:00:11.250000	-0.036882
0 days 00:00:11.260000	-0.037348
0 days 00:00:11.270000	-0.029463999999999997
0 days 00:00:11.280000	-0.044197
0 days 00:00:11.290000	-0.041901
0 days 00:00:11.300000	-0.048147
0 days 00:00:11.310000	-0.06963
0 days 00:00:11.320000	-0.064438
0 days 00:00:11.330000	-0.060080999999999996
0 days 00:00:11.340000	-0.08996900000000001
0 days 00:00:11.350000	-0.10533
0 days 00:00:11.360000	-0.043297
0 days 00:00:11.370000	-0.146195
0 days 00:00:11.380000	-0.172798
0 days 00:00:11.390000	-0.147688
0 days 00:00:11.400000	-0.280947
0 days 00:00:11.410000	-0.308571
0 days 00:00:11.420000	-0.23740300000000003
0 days 00:00:11.430000	-0.583861
0 days 00:00:11.440000	-0.719755
0 days 00:00:11.450000	-0.598146
0 days 00:00:11.460000	-1.0633549999999998
0 days 00:00:11.470000	-1.167298
0 days 00:00:11.480000	-1.310865
0 days 00:00:11.490000	-1.492199
0 days 00:00:11.500000	-1.565744
0 days 00:00:11.510000	-2.094491
0 days 00:00:11.520000	-2.393857
0 days 00:00:11.530000	-2.885681
0 days 00:00:11.540000	-3.158185
0 days 00:00:11.550000	-3.5343089999999995
0 days 00:00:11.560000	-3.918318
0 days 00:00:11.570000	-4.241199
0 days 00:00:11.580000	-4.4549080000000005
0 days 00:00:11.590000	-4.589645
0 days 00:00:11.600000	-4.537202
0 days 00:00:11.610000	-4.426704
0 days 00:00:11.620000	-4.248911
0 days 00:00:11.630000	-3.997238
0 days 00:00:11.640000	-3.7310300000000005
0 days 00:00:11.650000	-3.3199099999999997
0 days 00:00:11.660000	-2.814988
0 days 00:00:11.670000	-2.316295
0 days 00:00:11.680000	-1.437944
0 days 00:00:11.690000	0.7455189999999999
0 days 00:00:11.700000	1.506631
0 days 00:00:11.710000	1.126012
0 days 00:00:11.720000	1.2104190000000001
0 days 00:00:11.730000	1.720637
0 days 00:00:11.740000	2.216576
0 days 00:00:11.750000	2.551949
0 days 00:00:11.760000	2.787641
0 days 00:00:11.770000	2.915784
0 days 00:00:11.780000	3.097079
0 days 00:00:11.790000	3.300494
0 days 00:00:11.800000	3.502078
0 days 00:00:11.810000	3.693169
0 days 00:00:11.820000	3.8277919999999996
0 days 00:00:11.830000	3.906717
0 days 00:00:11.840000	3.9404209999999997
0 days 00:00:11.850000	3.922051
0 days 00:00:11.860000	3.8462120000000004
0 days 00:00:11.870000	3.658328
0 days 00:00:11.880000	3.392286
0 days 00:00:11.890000	3.081769
0 days 00:00:11.900000	2.869178
0 days 00:00:11.910000	2.740175
0 days 00:00:11.920000	2.5628319999999998
0 days 00:00:11.930000	2.283128
0 days 00:00:11.940000	1.8919540000000001
0 days 00:00:11.950000	1.4122
0 days 00:00:11.960000	1.119752
0 days 00:00:11.970000	1.334394
0 days 00:00:11.980000	1.7781770000000001
0 days 00:00:11.990000	1.886673
0 days 00:00:12	1.577197
0 days 00:00:12.010000	1.199054
0 days 00:00:12.020000	0.9565319999999999
0 days 00:00:12.030000	0.74392
0 days 00:00:12.040000	0.494262
0 days 00:00:12.050000	0.22211
0 days 00:00:12.060000	-0.75736
0 days 00:00:12.070000	-1.1689049999999999
0 days 00:00:12.080000	-1.52386
0 days 00:00:12.090000	-1.257452
0 days 00:00:12.100000	-1.5029379999999999
0 days 00:00:12.110000	-2.062411
0 days 00:00:12.120000	-1.6505439999999998
0 days 00:00:12.130000	-0.8423579999999999
0 days 00:00:12.140000	-0.453404
0 days 00:00:12.150000	-0.477358
0 days 00:00:12.160000	-0.611742
0 days 00:00:12.170000	-0.766487
0 days 00:00:12.180000	-0.29422
0 days 00:00:12.190000	-0.03135
0 days 00:00:12.200000	-0.10289100000000001
0 days 00:00:12.210000	-0.049486
0 days 00:00:12.220000	-0.045135
0 days 00:00:12.230000	-0.037870999999999995
0 days 00:00:12.240000	-0.030652999999999996
0 days 00:00:12.250000	-0.034272000000000004
0 days 00:00:12.260000	-0.044961
0 days 00:00:12.270000	-0.061852
0 days 00:00:12.280000	-0.075866
0 days 00:00:12.290000	-0.082453
0 days 00:00:12.300000	-0.09274
0 days 00:00:12.310000	-0.08505700000000001
0 days 00:00:12.320000	-0.08063200000000001
0 days 00:00:12.330000	-0.070631
0 days 00:00:12.340000	-0.047851
0 days 00:00:12.350000	-0.048749
0 days 00:00:12.360000	-0.028487000000000002
0 days 00:00:12.370000	-0.034372
0 days 00:00:12.380000	-0.037433
0 days 00:00:12.390000	-0.048544
0 days 00:00:12.400000	-0.049152999999999995
0 days 00:00:12.410000	-0.052689
0 days 00:00:12.420000	-0.05996900000000001
0 days 00:00:12.430000	-0.050033
0 days 00:00:12.440000	-0.05612
0 days 00:00:12.450000	-0.061885
0 days 00:00:12.460000	-0.064595
0 days 00:00:12.470000	-0.07488099999999999
0 days 00:00:12.480000	-0.08663
0 days 00:00:12.490000	-0.09868400000000001
0 days 00:00:12.500000	-0.109528
0 days 00:00:12.510000	-0.11650999999999999
0 days 00:00:12.520000	-0.126376
0 days 00:00:12.530000	-0.133232
0 days 00:00:12.540000	-0.137767
0 days 00:00:12.550000	-0.142867
0 days 00:00:12.560000	-0.140561
0 days 00:00:12.570000	-0.139719
0 days 00:00:12.580000	-0.137871
0 days 00:00:12.590000	-0.130918
0 days 00:00:12.600000	-0.130946
0 days 00:00:12.610000	-0.133196
0 days 00:00:12.620000	-0.126521
0 days 00:00:12.630000	-0.13489400000000001
0 days 00:00:12.640000	-0.124056
0 days 00:00:12.650000	-0.12234
0 days 00:00:12.660000	-0.11246400000000001
0 days 00:00:12.670000	-0.08671799999999999
0 days 00:00:12.680000	-0.126685
0 days 00:00:12.690000	-0.075806
0 days 00:00:12.700000	-0.127414
0 days 00:00:12.710000	-0.101368
0 days 00:00:12.720000	-0.063441
0 days 00:00:12.730000	-0.14968800000000002
0 days 00:00:12.740000	-0.063429
0 days 00:00:12.750000	-0.079577
0 days 00:00:12.760000	-0.12981700000000002
0 days 00:00:12.770000	-0.13106600000000002
0 days 00:00:12.780000	-0.106298
0 days 00:00:12.790000	-0.139586
0 days 00:00:12.800000	-0.209143
0 days 00:00:12.810000	-0.238223
0 days 00:00:12.820000	-0.303852
0 days 00:00:12.830000	-0.468346
0 days 00:00:12.840000	-0.727213
0 days 00:00:12.850000	-0.825011
0 days 00:00:12.860000	-0.9508120000000001
0 days 00:00:12.870000	-1.084442
0 days 00:00:12.880000	-1.2305469999999998
0 days 00:00:12.890000	-1.113953
0 days 00:00:12.900000	-1.455597
0 days 00:00:12.910000	-1.660166
0 days 00:00:12.920000	-1.8301150000000002
0 days 00:00:12.930000	-1.978056
0 days 00:00:12.940000	-2.1370970000000002
0 days 00:00:12.950000	-2.252199
0 days 00:00:12.960000	-2.4620759999999997
0 days 00:00:12.970000	-2.672941
0 days 00:00:12.980000	-2.911147
0 days 00:00:12.990000	-3.138509
0 days 00:00:13	-3.4018940000000004
0 days 00:00:13.010000	-3.6971230000000004
0 days 00:00:13.020000	-3.992312
0 days 00:00:13.030000	-4.254821
0 days 00:00:13.040000	-4.434803
0 days 00:00:13.050000	-4.54378
0 days 00:00:13.060000	-4.529611
0 days 00:00:13.070000	-4.407268
0 days 00:00:13.080000	-4.172738
0 days 00:00:13.090000	-3.8900019999999995
0 days 00:00:13.100000	-3.573369
0 days 00:00:13.110000	-3.123225
0 days 00:00:13.120000	-2.621121
0 days 00:00:13.130000	-1.872697
0 days 00:00:13.140000	0.9620620000000001
0 days 00:00:13.150000	2.097743
0 days 00:00:13.160000	1.586266
0 days 00:00:13.170000	1.4573610000000001
0 days 00:00:13.180000	2.070982
0 days 00:00:13.190000	2.95227
0 days 00:00:13.200000	3.6310660000000006
0 days 00:00:13.210000	4.081807
0 days 00:00:13.220000	4.427164
0 days 00:00:13.230000	4.709512
0 days 00:00:13.240000	4.898644
0 days 00:00:13.250000	5.0182720000000005
0 days 00:00:13.260000	5.051699
0 days 00:00:13.270000	4.956483
0 days 00:00:13.280000	4.735537
0 days 00:00:13.290000	4.532932
0 days 00:00:13.300000	4.387531
0 days 00:00:13.310000	4.262265
0 days 00:00:13.320000	4.0652
0 days 00:00:13.330000	3.8209980000000003
0 days 00:00:13.340000	3.558757
0 days 00:00:13.350000	3.350969
0 days 00:00:13.360000	3.163864
0 days 00:00:13.370000	2.928646
0 days 00:00:13.380000	2.593255
0 days 00:00:13.390000	2.183399
0 days 00:00:13.400000	1.662813
0 days 00:00:13.410000	1.200113
0 days 00:00:13.420000	1.052765
0 days 00:00:13.430000	1.17175
0 days 00:00:13.440000	1.3171950000000001
0 days 00:00:13.450000	1.350889
0 days 00:00:13.460000	0.9587530000000001
0 days 00:00:13.470000	0.37814000000000003
0 days 00:00:13.480000	-0.11528499999999998
0 days 00:00:13.490000	-0.664363
0 days 00:00:13.500000	-1.444025
0 days 00:00:13.510000	-2.13424
0 days 00:00:13.520000	-2.973158
0 days 00:00:13.530000	-2.448244
0 days 00:00:13.540000	-2.732509
0 days 00:00:13.550000	-2.704253
0 days 00:00:13.560000	-0.22278699999999999
0 days 00:00:13.570000	-0.43212399999999995
0 days 00:00:13.580000	-0.182377
0 days 00:00:13.590000	-0.061725999999999996
0 days 00:00:13.600000	0.015338
0 days 00:00:13.610000	-0.007886
0 days 00:00:13.620000	0.06400700000000001
0 days 00:00:13.630000	0.042856
0 days 00:00:13.640000	0.010615000000000001
0 days 00:00:13.650000	-0.022909
0 days 00:00:13.660000	-0.028679000000000003
0 days 00:00:13.670000	-0.045101999999999996
0 days 00:00:13.680000	-0.062327
0 days 00:00:13.690000	-0.073117
0 days 00:00:13.700000	-0.066116
0 days 00:00:13.710000	-0.05248200000000001
0 days 00:00:13.720000	-0.042929
0 days 00:00:13.730000	-0.039707
0 days 00:00:13.740000	-0.034257
0 days 00:00:13.750000	-0.039556
0 days 00:00:13.760000	-0.05639299999999999
0 days 00:00:13.770000	-0.06655
0 days 00:00:13.780000	-0.085441
0 days 00:00:13.790000	-0.100878
0 days 00:00:13.800000	-0.062428
0 days 00:00:13.810000	-0.108751
0 days 00:00:13.820000	-0.091566
0 days 00:00:13.830000	-0.061336
0 days 00:00:13.840000	-0.09980399999999999
0 days 00:00:13.850000	-0.05329400000000001
0 days 00:00:13.860000	-0.08333
0 days 00:00:13.870000	-0.098334
0 days 00:00:13.880000	-0.037601
0 days 00:00:13.890000	-0.097582
0 days 00:00:13.900000	-0.094519
0 days 00:00:13.910000	-0.048628
0 days 00:00:13.920000	-0.11253599999999998
0 days 00:00:13.930000	-0.021627
0 days 00:00:13.940000	-0.121431
0 days 00:00:13.950000	-0.041894
0 days 00:00:13.960000	-0.11553800000000002
0 days 00:00:13.970000	-0.038118
0 days 00:00:13.980000	-0.11363599999999999
0 days 00:00:13.990000	-0.086029
0 days 00:00:14	0.014801
0 days 00:00:14.010000	-0.173173
0 days 00:00:14.020000	-0.158449
0 days 00:00:14.030000	-0.047145
0 days 00:00:14.040000	-0.293925
0 days 00:00:14.050000	-0.329075
0 days 00:00:14.060000	-0.383248
0 days 00:00:14.070000	-0.47235200000000005
0 days 00:00:14.080000	-0.559066
0 days 00:00:14.090000	-0.670043
0 days 00:00:14.100000	-0.5998680000000001
0 days 00:00:14.110000	-0.9069379999999999
0 days 00:00:14.120000	-1.016616
0 days 00:00:14.130000	-1.109013
0 days 00:00:14.140000	-1.218551
0 days 00:00:14.150000	-1.068761
0 days 00:00:14.160000	-1.487127
0 days 00:00:14.170000	-1.451683
0 days 00:00:14.180000	-1.56883
0 days 00:00:14.190000	-1.686669
0 days 00:00:14.200000	-1.8198560000000001
0 days 00:00:14.210000	-1.956166
0 days 00:00:14.220000	-2.249086
0 days 00:00:14.230000	-2.555055
0 days 00:00:14.240000	-3.008429
0 days 00:00:14.250000	-3.305385
0 days 00:00:14.260000	-3.6600040000000003
0 days 00:00:14.270000	-3.9820629999999997
0 days 00:00:14.280000	-4.21542
0 days 00:00:14.290000	-4.375486
0 days 00:00:14.300000	-4.4588790000000005
0 days 00:00:14.310000	-4.316893
0 days 00:00:14.320000	-4.137122
0 days 00:00:14.330000	-3.819809
0 days 00:00:14.340000	-3.361884
0 days 00:00:14.350000	-2.80966
0 days 00:00:14.360000	-2.329487
