# Supplementary material for: A topological data analysis-based method for gait signals with an application to the study of multiple sclerosis
Source: PLoS One. 2022 May 13;17(5):e0268475. doi: 10.1371/journal.pone.0268475 (PMC9106173; doi:10.1371/journal.pone.0268475)
Supplement: S1 Data — (ZIP) [file pone.0268475.s005.zip › PlosOneData/Pathological_subjects/MS_311]

	Gyr_Y
0 days 00:00:26.740000	3.727561
0 days 00:00:26.750000	4.335401999999999
0 days 00:00:26.760000	4.046439
0 days 00:00:26.770000	3.7533309999999998
0 days 00:00:26.780000	3.613757
0 days 00:00:26.790000	3.334046
0 days 00:00:26.800000	3.100186
0 days 00:00:26.810000	2.841545
0 days 00:00:26.820000	2.6078349999999997
0 days 00:00:26.830000	2.464944
0 days 00:00:26.840000	2.3485709999999997
0 days 00:00:26.850000	2.212878
0 days 00:00:26.860000	2.0584189999999998
0 days 00:00:26.870000	1.9048470000000002
0 days 00:00:26.880000	1.7399689999999999
0 days 00:00:26.890000	1.5678379999999998
0 days 00:00:26.900000	1.42222
0 days 00:00:26.910000	1.3248030000000002
0 days 00:00:26.920000	1.239655
0 days 00:00:26.930000	1.077285
0 days 00:00:26.940000	0.823666
0 days 00:00:26.950000	0.529246
0 days 00:00:26.960000	0.182722
0 days 00:00:26.970000	-0.176584
0 days 00:00:26.980000	-0.526508
0 days 00:00:26.990000	-0.781207
0 days 00:00:27	-1.0147
0 days 00:00:27.010000	-1.074778
0 days 00:00:27.020000	-0.885642
0 days 00:00:27.030000	-0.6709930000000001
0 days 00:00:27.040000	-0.59788
0 days 00:00:27.050000	-0.632521
0 days 00:00:27.060000	-0.096087
0 days 00:00:27.070000	3.004905
0 days 00:00:27.080000	1.271998
0 days 00:00:27.090000	0.268376
0 days 00:00:27.100000	0.312841
0 days 00:00:27.110000	0.012966
0 days 00:00:27.120000	0.079939
0 days 00:00:27.130000	0.106554
0 days 00:00:27.140000	0.133609
0 days 00:00:27.150000	0.096695
0 days 00:00:27.160000	0.038110000000000005
0 days 00:00:27.170000	-0.032541
0 days 00:00:27.180000	-0.094921
0 days 00:00:27.190000	-0.129968
0 days 00:00:27.200000	-0.11655
0 days 00:00:27.210000	-0.0762
0 days 00:00:27.220000	-0.042741
0 days 00:00:27.230000	-0.020592
0 days 00:00:27.240000	-0.011875
0 days 00:00:27.250000	0.000627
0 days 00:00:27.260000	0.008888
0 days 00:00:27.270000	0.021958000000000002
0 days 00:00:27.280000	0.035633
0 days 00:00:27.290000	0.043225
0 days 00:00:27.300000	0.047043
0 days 00:00:27.310000	0.046985
0 days 00:00:27.320000	0.042294
0 days 00:00:27.330000	0.038541000000000006
0 days 00:00:27.340000	0.027502999999999996
0 days 00:00:27.350000	0.024481
0 days 00:00:27.360000	0.023761
0 days 00:00:27.370000	0.020681
0 days 00:00:27.380000	0.0115
0 days 00:00:27.390000	0.006887000000000001
0 days 00:00:27.400000	0.0010400000000000001
0 days 00:00:27.410000	-0.009686
0 days 00:00:27.420000	-0.015777
0 days 00:00:27.430000	-0.016121
0 days 00:00:27.440000	-0.009999
0 days 00:00:27.450000	-0.008006000000000001
0 days 00:00:27.460000	-0.002919
0 days 00:00:27.470000	0.0036659999999999996
0 days 00:00:27.480000	0.00465
0 days 00:00:27.490000	-0.000704
0 days 00:00:27.500000	0.0028640000000000002
0 days 00:00:27.510000	-0.00093
0 days 00:00:27.520000	0.00055
0 days 00:00:27.530000	-0.00428
0 days 00:00:27.540000	-0.0053560000000000005
0 days 00:00:27.550000	-0.0071849999999999995
0 days 00:00:27.560000	-0.014571
0 days 00:00:27.570000	-0.010006000000000001
0 days 00:00:27.580000	-0.016093
0 days 00:00:27.590000	-0.017056
0 days 00:00:27.600000	-0.020604
0 days 00:00:27.610000	-0.023411
0 days 00:00:27.620000	-0.030829000000000002
0 days 00:00:27.630000	-0.039595
0 days 00:00:27.640000	-0.045699000000000004
0 days 00:00:27.650000	-0.062155999999999996
0 days 00:00:27.660000	-0.083935
0 days 00:00:27.670000	-0.109053
0 days 00:00:27.680000	-0.138984
0 days 00:00:27.690000	-0.172324
0 days 00:00:27.700000	-0.199949
0 days 00:00:27.710000	-0.207112
0 days 00:00:27.720000	-0.21712800000000002
0 days 00:00:27.730000	-0.22148099999999998
0 days 00:00:27.740000	-0.231425
0 days 00:00:27.750000	-0.28047300000000003
0 days 00:00:27.760000	-0.362535
0 days 00:00:27.770000	-0.49144399999999994
0 days 00:00:27.780000	-0.70104
0 days 00:00:27.790000	-0.963349
0 days 00:00:27.800000	-1.2714860000000001
0 days 00:00:27.810000	-1.583628
0 days 00:00:27.820000	-1.9134330000000002
0 days 00:00:27.830000	-2.2815819999999998
0 days 00:00:27.840000	-2.6375290000000002
0 days 00:00:27.850000	-2.944514
0 days 00:00:27.860000	-3.202891
0 days 00:00:27.870000	-3.422361
0 days 00:00:27.880000	-3.6691629999999997
0 days 00:00:27.890000	-3.893043
0 days 00:00:27.900000	-4.064557
0 days 00:00:27.910000	-4.188008
0 days 00:00:27.920000	-4.297445
0 days 00:00:27.930000	-4.386611
0 days 00:00:27.940000	-4.4626980000000005
0 days 00:00:27.950000	-4.472924
0 days 00:00:27.960000	-4.409317
0 days 00:00:27.970000	-4.042357
0 days 00:00:27.980000	-2.804287
0 days 00:00:27.990000	-1.178492
0 days 00:00:28	0.158825
0 days 00:00:28.010000	0.770042
0 days 00:00:28.020000	0.903976
0 days 00:00:28.030000	1.001091
0 days 00:00:28.040000	1.293159
0 days 00:00:28.050000	1.7567
0 days 00:00:28.060000	2.277916
0 days 00:00:28.070000	2.746979
0 days 00:00:28.080000	3.136288
0 days 00:00:28.090000	4.129639
0 days 00:00:28.100000	4.3002080000000005
0 days 00:00:28.110000	3.665696
0 days 00:00:28.120000	3.397624
0 days 00:00:28.130000	3.420438
0 days 00:00:28.140000	3.3100660000000004
0 days 00:00:28.150000	3.294112
0 days 00:00:28.160000	3.293757
0 days 00:00:28.170000	3.2054720000000003
0 days 00:00:28.180000	3.0493360000000003
0 days 00:00:28.190000	2.8795759999999997
0 days 00:00:28.200000	2.727925
0 days 00:00:28.210000	2.591391
0 days 00:00:28.220000	2.446333
0 days 00:00:28.230000	2.2718380000000002
0 days 00:00:28.240000	2.084548
0 days 00:00:28.250000	1.926206
0 days 00:00:28.260000	1.664246
0 days 00:00:28.270000	1.398215
0 days 00:00:28.280000	1.298435
0 days 00:00:28.290000	1.239026
0 days 00:00:28.300000	1.041628
0 days 00:00:28.310000	0.76334
0 days 00:00:28.320000	0.557724
0 days 00:00:28.330000	0.457371
0 days 00:00:28.340000	0.178541
0 days 00:00:28.350000	-0.403789
0 days 00:00:28.360000	-0.814106
0 days 00:00:28.370000	-1.4516850000000001
0 days 00:00:28.380000	-2.244163
0 days 00:00:28.390000	-1.297698
0 days 00:00:28.400000	-2.216944
0 days 00:00:28.410000	-3.634239
0 days 00:00:28.420000	-2.726057
0 days 00:00:28.430000	1.834741
0 days 00:00:28.440000	0.133631
0 days 00:00:28.450000	0.13534100000000002
0 days 00:00:28.460000	0.172664
0 days 00:00:28.470000	0.054673
0 days 00:00:28.480000	0.101566
0 days 00:00:28.490000	0.079937
0 days 00:00:28.500000	0.076545
0 days 00:00:28.510000	0.050166
0 days 00:00:28.520000	0.019868
0 days 00:00:28.530000	0.015976
0 days 00:00:28.540000	0.031972
0 days 00:00:28.550000	0.051307000000000005
0 days 00:00:28.560000	0.072765
0 days 00:00:28.570000	0.083509
0 days 00:00:28.580000	0.084066
0 days 00:00:28.590000	0.07833
0 days 00:00:28.600000	0.071809
0 days 00:00:28.610000	0.065939
0 days 00:00:28.620000	0.078805
0 days 00:00:28.630000	0.087146
0 days 00:00:28.640000	0.09512000000000001
0 days 00:00:28.650000	0.101102
0 days 00:00:28.660000	0.108965
0 days 00:00:28.670000	0.11299400000000001
0 days 00:00:28.680000	0.117681
0 days 00:00:28.690000	0.111541
0 days 00:00:28.700000	0.10681900000000001
0 days 00:00:28.710000	0.097773
0 days 00:00:28.720000	0.089028
0 days 00:00:28.730000	0.08215399999999999
0 days 00:00:28.740000	0.075352
0 days 00:00:28.750000	0.070753
0 days 00:00:28.760000	0.06603099999999999
0 days 00:00:28.770000	0.055492999999999994
0 days 00:00:28.780000	0.046959
0 days 00:00:28.790000	0.042664
0 days 00:00:28.800000	0.032835
0 days 00:00:28.810000	0.024662
0 days 00:00:28.820000	0.020068
0 days 00:00:28.830000	0.012203
0 days 00:00:28.840000	0.005671
0 days 00:00:28.850000	0.0026550000000000002
0 days 00:00:28.860000	0.0019579999999999997
0 days 00:00:28.870000	0.000801
0 days 00:00:28.880000	-0.004644
0 days 00:00:28.890000	-0.010907
0 days 00:00:28.900000	-0.009602
0 days 00:00:28.910000	-0.012837999999999999
0 days 00:00:28.920000	-0.015657
0 days 00:00:28.930000	-0.021083
0 days 00:00:28.940000	-0.026393
0 days 00:00:28.950000	-0.025939999999999998
0 days 00:00:28.960000	-0.043183
0 days 00:00:28.970000	-0.060902
0 days 00:00:28.980000	-0.067275
0 days 00:00:28.990000	-0.12043800000000002
0 days 00:00:29	-0.21767899999999998
0 days 00:00:29.010000	-0.28623899999999997
0 days 00:00:29.020000	-0.395401
0 days 00:00:29.030000	-0.5265350000000001
0 days 00:00:29.040000	-0.7553340000000001
0 days 00:00:29.050000	-1.136247
0 days 00:00:29.060000	-1.4428809999999999
0 days 00:00:29.070000	-1.8247200000000001
0 days 00:00:29.080000	-2.255334
0 days 00:00:29.090000	-2.5900689999999997
0 days 00:00:29.100000	-2.910191
0 days 00:00:29.110000	-3.215824
0 days 00:00:29.120000	-3.53609
0 days 00:00:29.130000	-3.802796
0 days 00:00:29.140000	-4.007346
0 days 00:00:29.150000	-3.992062
0 days 00:00:29.160000	-3.9849639999999997
0 days 00:00:29.170000	-3.929096
0 days 00:00:29.180000	-3.7685239999999998
0 days 00:00:29.190000	-3.484772
0 days 00:00:29.200000	-2.638472
0 days 00:00:29.210000	-1.474278
0 days 00:00:29.220000	-0.406486
0 days 00:00:29.230000	0.14075
0 days 00:00:29.240000	0.291543
0 days 00:00:29.250000	0.40913299999999997
0 days 00:00:29.260000	0.691343
0 days 00:00:29.270000	1.100093
0 days 00:00:29.280000	1.60184
0 days 00:00:29.290000	2.211826
0 days 00:00:29.300000	3.057497
0 days 00:00:29.310000	2.9029689999999997
0 days 00:00:29.320000	2.722441
0 days 00:00:29.330000	2.872097
0 days 00:00:29.340000	2.837988
0 days 00:00:29.350000	2.717495
0 days 00:00:29.360000	2.696184
0 days 00:00:29.370000	2.7877970000000003
0 days 00:00:29.380000	2.873782
0 days 00:00:29.390000	2.87775
0 days 00:00:29.400000	2.812435
0 days 00:00:29.410000	2.6792580000000004
0 days 00:00:29.420000	2.476514
0 days 00:00:29.430000	2.230859
0 days 00:00:29.440000	1.950116
0 days 00:00:29.450000	1.6900970000000002
0 days 00:00:29.460000	1.478133
0 days 00:00:29.470000	1.3026790000000001
0 days 00:00:29.480000	1.112598
0 days 00:00:29.490000	0.864391
0 days 00:00:29.500000	0.5703020000000001
0 days 00:00:29.510000	0.25590999999999997
0 days 00:00:29.520000	-0.077958
0 days 00:00:29.530000	-0.44076400000000004
0 days 00:00:29.540000	-0.808132
0 days 00:00:29.550000	-1.115332
0 days 00:00:29.560000	-1.347091
0 days 00:00:29.570000	-1.484245
0 days 00:00:29.580000	-1.497949
0 days 00:00:29.590000	-1.343687
0 days 00:00:29.600000	-1.139083
0 days 00:00:29.610000	-1.304881
0 days 00:00:29.620000	-1.228682
0 days 00:00:29.630000	-1.2276989999999999
0 days 00:00:29.640000	-1.198207
0 days 00:00:29.650000	1.646607
0 days 00:00:29.660000	1.3808129999999998
0 days 00:00:29.670000	1.158665
0 days 00:00:29.680000	0.8854540000000001
0 days 00:00:29.690000	0.431551
0 days 00:00:29.700000	0.13717200000000002
0 days 00:00:29.710000	0.07115700000000001
0 days 00:00:29.720000	0.084367
0 days 00:00:29.730000	0.08463
0 days 00:00:29.740000	0.05875
0 days 00:00:29.750000	0.044042000000000005
0 days 00:00:29.760000	0.049254
0 days 00:00:29.770000	0.043655
0 days 00:00:29.780000	0.03416
0 days 00:00:29.790000	0.025688
0 days 00:00:29.800000	0.042187
0 days 00:00:29.810000	0.079053
0 days 00:00:29.820000	0.10491700000000001
0 days 00:00:29.830000	0.106196
0 days 00:00:29.840000	0.09665900000000001
0 days 00:00:29.850000	0.089199
0 days 00:00:29.860000	0.088001
0 days 00:00:29.870000	0.091334
0 days 00:00:29.880000	0.086403
0 days 00:00:29.890000	0.087851
0 days 00:00:29.900000	0.095652
0 days 00:00:29.910000	0.093218
0 days 00:00:29.920000	0.097332
0 days 00:00:29.930000	0.092146
0 days 00:00:29.940000	0.084543
0 days 00:00:29.950000	0.06730499999999999
0 days 00:00:29.960000	0.051184
0 days 00:00:29.970000	0.029825
0 days 00:00:29.980000	0.016436000000000003
0 days 00:00:29.990000	0.0074719999999999995
0 days 00:00:30	-0.0023829999999999997
0 days 00:00:30.010000	-0.009147
0 days 00:00:30.020000	-0.018981
0 days 00:00:30.030000	-0.028411000000000002
0 days 00:00:30.040000	-0.040539
0 days 00:00:30.050000	-0.052160000000000005
0 days 00:00:30.060000	-0.055475
0 days 00:00:30.070000	-0.062360000000000006
0 days 00:00:30.080000	-0.062852
0 days 00:00:30.090000	-0.062266999999999996
0 days 00:00:30.100000	-0.060235000000000004
0 days 00:00:30.110000	-0.060841
0 days 00:00:30.120000	-0.060476
0 days 00:00:30.130000	-0.06068099999999999
0 days 00:00:30.140000	-0.066387
0 days 00:00:30.150000	-0.065296
0 days 00:00:30.160000	-0.06804199999999999
0 days 00:00:30.170000	-0.075624
0 days 00:00:30.180000	-0.082202
0 days 00:00:30.190000	-0.101439
0 days 00:00:30.200000	-0.125961
0 days 00:00:30.210000	-0.16126
0 days 00:00:30.220000	-0.188328
0 days 00:00:30.230000	-0.21229499999999998
0 days 00:00:30.240000	-0.236596
0 days 00:00:30.250000	-0.318287
0 days 00:00:30.260000	-0.43007399999999996
0 days 00:00:30.270000	-0.510707
0 days 00:00:30.280000	-0.626256
0 days 00:00:30.290000	-0.7849149999999999
0 days 00:00:30.300000	-0.9891049999999999
0 days 00:00:30.310000	-1.268873
0 days 00:00:30.320000	-1.6045479999999999
0 days 00:00:30.330000	-1.9669889999999999
0 days 00:00:30.340000	-2.355069
0 days 00:00:30.350000	-2.732534
0 days 00:00:30.360000	-3.043447
0 days 00:00:30.370000	-3.323291
0 days 00:00:30.380000	-3.6200120000000005
0 days 00:00:30.390000	-3.95399
0 days 00:00:30.400000	-4.188626
0 days 00:00:30.410000	-4.350518
0 days 00:00:30.420000	-4.495223999999999
0 days 00:00:30.430000	-4.6088059999999995
0 days 00:00:30.440000	-4.638517
0 days 00:00:30.450000	-4.649728
0 days 00:00:30.460000	-4.578337
0 days 00:00:30.470000	-4.338012
0 days 00:00:30.480000	-3.6275519999999997
0 days 00:00:30.490000	-2.0991720000000003
0 days 00:00:30.500000	-0.410533
0 days 00:00:30.510000	0.72325
0 days 00:00:30.520000	1.1293950000000001
0 days 00:00:30.530000	1.198091
0 days 00:00:30.540000	1.263074
0 days 00:00:30.550000	1.4686700000000001
0 days 00:00:30.560000	1.7923189999999998
0 days 00:00:30.570000	3.492986
0 days 00:00:30.580000	3.9828
0 days 00:00:30.590000	3.529857
0 days 00:00:30.600000	3.557172
0 days 00:00:30.610000	3.555764
0 days 00:00:30.620000	3.4186910000000004
0 days 00:00:30.630000	3.286227
0 days 00:00:30.640000	3.270563
0 days 00:00:30.650000	3.374215
0 days 00:00:30.660000	3.447916
0 days 00:00:30.670000	3.41115
0 days 00:00:30.680000	3.3000910000000006
0 days 00:00:30.690000	3.094032
0 days 00:00:30.700000	2.842163
0 days 00:00:30.710000	2.626725
0 days 00:00:30.720000	2.367754
0 days 00:00:30.730000	2.019763
0 days 00:00:30.740000	1.6665830000000001
0 days 00:00:30.750000	1.400952
0 days 00:00:30.760000	1.2696100000000001
0 days 00:00:30.770000	1.164947
0 days 00:00:30.780000	0.9161370000000001
0 days 00:00:30.790000	0.5409470000000001
0 days 00:00:30.800000	0.20650700000000002
0 days 00:00:30.810000	0.010267
0 days 00:00:30.820000	-0.096539
0 days 00:00:30.830000	-0.112882
0 days 00:00:30.840000	-0.041773000000000005
0 days 00:00:30.850000	0.12439000000000001
0 days 00:00:30.860000	0.33321300000000004
0 days 00:00:30.870000	0.453409
0 days 00:00:30.880000	-0.235366
0 days 00:00:30.890000	-1.031156
0 days 00:00:30.900000	-0.790404
0 days 00:00:30.910000	-0.20571199999999998
0 days 00:00:30.920000	-2.051348
0 days 00:00:30.930000	-3.641656
0 days 00:00:30.940000	-2.559708
0 days 00:00:30.950000	2.638245
0 days 00:00:30.960000	0.06639500000000001
0 days 00:00:30.970000	0.00633
0 days 00:00:30.980000	0.035220999999999995
0 days 00:00:30.990000	-0.02071
0 days 00:00:31	0.052223
0 days 00:00:31.010000	0.060708000000000005
0 days 00:00:31.020000	0.08015900000000001
0 days 00:00:31.030000	0.07899199999999999
0 days 00:00:31.040000	0.044179
0 days 00:00:31.050000	0.015444
0 days 00:00:31.060000	0.028568
0 days 00:00:31.070000	0.066357
0 days 00:00:31.080000	0.09141
0 days 00:00:31.090000	0.102244
0 days 00:00:31.100000	0.104505
0 days 00:00:31.110000	0.093709
0 days 00:00:31.120000	0.07514
0 days 00:00:31.130000	0.067469
0 days 00:00:31.140000	0.068233
0 days 00:00:31.150000	0.072547
0 days 00:00:31.160000	0.071286
0 days 00:00:31.170000	0.07450599999999999
0 days 00:00:31.180000	0.071763
0 days 00:00:31.190000	0.06515800000000001
0 days 00:00:31.200000	0.06471299999999999
0 days 00:00:31.210000	0.056109000000000006
0 days 00:00:31.220000	0.051229
0 days 00:00:31.230000	0.042852
0 days 00:00:31.240000	0.039149
0 days 00:00:31.250000	0.029958
0 days 00:00:31.260000	0.020173
0 days 00:00:31.270000	0.016562
0 days 00:00:31.280000	0.006653
0 days 00:00:31.290000	0.0052179999999999995
0 days 00:00:31.300000	0.002054
0 days 00:00:31.310000	-7.6e-05
0 days 00:00:31.320000	0.00573
0 days 00:00:31.330000	0.008398000000000001
0 days 00:00:31.340000	0.016533000000000003
0 days 00:00:31.350000	0.017935
0 days 00:00:31.360000	0.019913
0 days 00:00:31.370000	0.02144
0 days 00:00:31.380000	0.020066999999999998
0 days 00:00:31.390000	0.01634
0 days 00:00:31.400000	0.01785
0 days 00:00:31.410000	0.011878
0 days 00:00:31.420000	0.008816
0 days 00:00:31.430000	0.007051999999999999
0 days 00:00:31.440000	-0.000617
0 days 00:00:31.450000	-0.002944
0 days 00:00:31.460000	-0.0029100000000000003
0 days 00:00:31.470000	-0.003111
0 days 00:00:31.480000	-0.004697
0 days 00:00:31.490000	-0.0008550000000000001
0 days 00:00:31.500000	-0.0017109999999999998
0 days 00:00:31.510000	-0.005609
0 days 00:00:31.520000	-0.016217
0 days 00:00:31.530000	-0.024174
0 days 00:00:31.540000	-0.037552999999999996
0 days 00:00:31.550000	-0.052144
0 days 00:00:31.560000	-0.067308
0 days 00:00:31.570000	-0.089985
0 days 00:00:31.580000	-0.1189
0 days 00:00:31.590000	-0.141004
0 days 00:00:31.600000	-0.192281
0 days 00:00:31.610000	-0.279495
0 days 00:00:31.620000	-0.392579
0 days 00:00:31.630000	-0.559064
0 days 00:00:31.640000	-0.800719
0 days 00:00:31.650000	-1.061863
0 days 00:00:31.660000	-1.3347930000000001
0 days 00:00:31.670000	-1.614084
0 days 00:00:31.680000	-1.920821
0 days 00:00:31.690000	-2.1932009999999997
0 days 00:00:31.700000	-2.467149
0 days 00:00:31.710000	-2.702986
0 days 00:00:31.720000	-2.9404630000000003
0 days 00:00:31.730000	-3.222123
0 days 00:00:31.740000	-3.422106
0 days 00:00:31.750000	-3.5921089999999998
0 days 00:00:31.760000	-3.732336
0 days 00:00:31.770000	-3.8061279999999997
0 days 00:00:31.780000	-3.867398
0 days 00:00:31.790000	-3.8921370000000004
0 days 00:00:31.800000	-3.869322
0 days 00:00:31.810000	-3.7119489999999997
0 days 00:00:31.820000	-3.04718
0 days 00:00:31.830000	-1.7367119999999998
0 days 00:00:31.840000	-0.286041
0 days 00:00:31.850000	0.482904
0 days 00:00:31.860000	0.580034
0 days 00:00:31.870000	0.48992700000000006
0 days 00:00:31.880000	0.54325
0 days 00:00:31.890000	0.788389
0 days 00:00:31.900000	1.184029
0 days 00:00:31.910000	1.578941
0 days 00:00:31.920000	1.892834
0 days 00:00:31.930000	2.116961
0 days 00:00:31.940000	2.349093
0 days 00:00:31.950000	3.183769
0 days 00:00:31.960000	3.199349
0 days 00:00:31.970000	2.7858549999999997
0 days 00:00:31.980000	2.74605
0 days 00:00:31.990000	2.667977
0 days 00:00:32	2.622547
0 days 00:00:32.010000	2.7228830000000004
0 days 00:00:32.020000	2.784716
0 days 00:00:32.030000	2.763945
0 days 00:00:32.040000	2.6918580000000003
0 days 00:00:32.050000	2.568253
0 days 00:00:32.060000	2.409627
0 days 00:00:32.070000	2.260254
0 days 00:00:32.080000	2.106707
0 days 00:00:32.090000	1.948795
0 days 00:00:32.100000	1.776471
0 days 00:00:32.110000	1.567252
0 days 00:00:32.120000	1.3126799999999998
0 days 00:00:32.130000	1.023884
0 days 00:00:32.140000	0.764907
0 days 00:00:32.150000	0.466408
0 days 00:00:32.160000	0.119031
0 days 00:00:32.170000	-0.22517199999999998
0 days 00:00:32.180000	-0.508912
0 days 00:00:32.190000	-0.717217
0 days 00:00:32.200000	-0.8344299999999999
0 days 00:00:32.210000	-0.789662
0 days 00:00:32.220000	-0.6277699999999999
0 days 00:00:32.230000	-0.429375
0 days 00:00:32.240000	-0.279339
0 days 00:00:32.250000	-0.21715
0 days 00:00:32.260000	-0.245126
0 days 00:00:32.270000	-0.346231
0 days 00:00:32.280000	-0.535207
0 days 00:00:32.290000	-1.694141
0 days 00:00:32.300000	-1.281874
0 days 00:00:32.310000	-0.6652899999999999
0 days 00:00:32.320000	-1.525195
0 days 00:00:32.330000	-1.3151680000000001
0 days 00:00:32.340000	2.933768
0 days 00:00:32.350000	0.387734
0 days 00:00:32.360000	0.063796
0 days 00:00:32.370000	-0.021603
0 days 00:00:32.380000	-0.11119000000000001
0 days 00:00:32.390000	-0.003165
0 days 00:00:32.400000	0.019417
0 days 00:00:32.410000	0.032199
0 days 00:00:32.420000	0.05315399999999999
0 days 00:00:32.430000	0.05324400000000001
0 days 00:00:32.440000	0.015073
0 days 00:00:32.450000	-0.009484999999999999
0 days 00:00:32.460000	-0.003856
0 days 00:00:32.470000	0.023089
0 days 00:00:32.480000	0.053965
0 days 00:00:32.490000	0.068506
0 days 00:00:32.500000	0.07119500000000001
0 days 00:00:32.510000	0.06944700000000001
0 days 00:00:32.520000	0.05725499999999999
0 days 00:00:32.530000	0.055486
0 days 00:00:32.540000	0.055889999999999995
0 days 00:00:32.550000	0.06467300000000001
0 days 00:00:32.560000	0.066826
0 days 00:00:32.570000	0.071385
0 days 00:00:32.580000	0.08103400000000001
0 days 00:00:32.590000	0.084182
0 days 00:00:32.600000	0.08558500000000001
0 days 00:00:32.610000	0.08040499999999999
0 days 00:00:32.620000	0.080966
0 days 00:00:32.630000	0.071449
0 days 00:00:32.640000	0.066483
0 days 00:00:32.650000	0.066066
0 days 00:00:32.660000	0.059575
0 days 00:00:32.670000	0.051567999999999996
0 days 00:00:32.680000	0.038477
0 days 00:00:32.690000	0.029054000000000003
0 days 00:00:32.700000	0.020718
0 days 00:00:32.710000	0.014213
0 days 00:00:32.720000	0.004033
0 days 00:00:32.730000	-0.002042
0 days 00:00:32.740000	-0.008662000000000001
0 days 00:00:32.750000	-0.014843
0 days 00:00:32.760000	-0.019612
0 days 00:00:32.770000	-0.017888
0 days 00:00:32.780000	-0.013680000000000001
0 days 00:00:32.790000	-0.014436000000000001
0 days 00:00:32.800000	-0.013136000000000002
0 days 00:00:32.810000	-0.009777
0 days 00:00:32.820000	-0.011176
0 days 00:00:32.830000	-0.008353
0 days 00:00:32.840000	-0.009861
0 days 00:00:32.850000	-0.006714
0 days 00:00:32.860000	-0.012995
0 days 00:00:32.870000	-0.014716
0 days 00:00:32.880000	-0.01515
0 days 00:00:32.890000	-0.016547
0 days 00:00:32.900000	-0.015355
0 days 00:00:32.910000	-0.018165
0 days 00:00:32.920000	-0.023025
0 days 00:00:32.930000	-0.017491
0 days 00:00:32.940000	-0.023552
0 days 00:00:32.950000	-0.021703999999999998
0 days 00:00:32.960000	-0.02223
0 days 00:00:32.970000	-0.025574
0 days 00:00:32.980000	-0.023948
0 days 00:00:32.990000	-0.025764999999999996
0 days 00:00:33	-0.026304
0 days 00:00:33.010000	-0.030826
0 days 00:00:33.020000	-0.026381
0 days 00:00:33.030000	-0.028723000000000002
0 days 00:00:33.040000	-0.026869
0 days 00:00:33.050000	-0.025441
0 days 00:00:33.060000	-0.0237
0 days 00:00:33.070000	-0.026289
0 days 00:00:33.080000	-0.021897999999999997
0 days 00:00:33.090000	-0.027074
0 days 00:00:33.100000	-0.034717000000000005
0 days 00:00:33.110000	-0.049481
0 days 00:00:33.120000	-0.064247
0 days 00:00:33.130000	-0.079072
0 days 00:00:33.140000	-0.10019600000000001
0 days 00:00:33.150000	-0.127722
0 days 00:00:33.160000	-0.156095
0 days 00:00:33.170000	-0.181034
0 days 00:00:33.180000	-0.221185
0 days 00:00:33.190000	-0.261018
0 days 00:00:33.200000	-0.311591
0 days 00:00:33.210000	-0.386088
0 days 00:00:33.220000	-0.490375
0 days 00:00:33.230000	-0.615173
0 days 00:00:33.240000	-0.761105
0 days 00:00:33.250000	-0.93604
0 days 00:00:33.260000	-1.127757
0 days 00:00:33.270000	-1.3174780000000001
0 days 00:00:33.280000	-1.5150270000000001
0 days 00:00:33.290000	-1.7001080000000002
0 days 00:00:33.300000	-1.9054490000000002
0 days 00:00:33.310000	-2.127291
0 days 00:00:33.320000	-2.3346720000000003
0 days 00:00:33.330000	-2.5120169999999997
0 days 00:00:33.340000	-2.673094
0 days 00:00:33.350000	-2.8519229999999998
0 days 00:00:33.360000	-3.065207
0 days 00:00:33.370000	-3.260703
0 days 00:00:33.380000	-3.446647
0 days 00:00:33.390000	-3.5947989999999996
0 days 00:00:33.400000	-3.748498
0 days 00:00:33.410000	-3.882047
0 days 00:00:33.420000	-3.9512680000000002
0 days 00:00:33.430000	-4.014908999999999
0 days 00:00:33.440000	-4.04829
0 days 00:00:33.450000	-4.032714
0 days 00:00:33.460000	-3.923189
0 days 00:00:33.470000	-3.2935269999999996
0 days 00:00:33.480000	-2.049786
0 days 00:00:33.490000	-0.550085
0 days 00:00:33.500000	0.544878
0 days 00:00:33.510000	1.062432
0 days 00:00:33.520000	1.22705
0 days 00:00:33.530000	1.301619
0 days 00:00:33.540000	1.477714
0 days 00:00:33.550000	1.796673
0 days 00:00:33.560000	2.183806
0 days 00:00:33.570000	2.5358419999999997
0 days 00:00:33.580000	2.796081
0 days 00:00:33.590000	2.9380900000000003
0 days 00:00:33.600000	3.6264019999999997
0 days 00:00:33.610000	3.9783370000000002
0 days 00:00:33.620000	3.57957
0 days 00:00:33.630000	3.4011739999999997
0 days 00:00:33.640000	2.987006
0 days 00:00:33.650000	2.759835
0 days 00:00:33.660000	2.813386
0 days 00:00:33.670000	2.818259
0 days 00:00:33.680000	2.722241
0 days 00:00:33.690000	2.57281
0 days 00:00:33.700000	2.438997
0 days 00:00:33.710000	2.34025
0 days 00:00:33.720000	2.237892
0 days 00:00:33.730000	2.10015
0 days 00:00:33.740000	1.915925
0 days 00:00:33.750000	1.700926
0 days 00:00:33.760000	1.49527
0 days 00:00:33.770000	1.2017959999999999
0 days 00:00:33.780000	0.9294290000000001
0 days 00:00:33.790000	0.703946
0 days 00:00:33.800000	0.525637
0 days 00:00:33.810000	0.307726
0 days 00:00:33.820000	0.042331
0 days 00:00:33.830000	-0.2519
0 days 00:00:33.840000	-0.7479180000000001
0 days 00:00:33.850000	-0.997697
0 days 00:00:33.860000	-1.085579
0 days 00:00:33.870000	-1.2019959999999998
0 days 00:00:33.880000	-1.377471
0 days 00:00:33.890000	-1.303827
0 days 00:00:33.900000	0.273882
0 days 00:00:33.910000	0.65864
0 days 00:00:33.920000	-0.296323
0 days 00:00:33.930000	0.373775
0 days 00:00:33.940000	0.704511
0 days 00:00:33.950000	0.26152800000000004
0 days 00:00:33.960000	0.16008699999999998
0 days 00:00:33.970000	0.1615
0 days 00:00:33.980000	0.11819500000000001
0 days 00:00:33.990000	0.12377300000000001
0 days 00:00:34	0.116834
0 days 00:00:34.010000	0.11716700000000001
0 days 00:00:34.020000	0.096902
0 days 00:00:34.030000	0.088469
0 days 00:00:34.040000	0.081434
0 days 00:00:34.050000	0.071462
0 days 00:00:34.060000	0.096262
0 days 00:00:34.070000	0.125081
0 days 00:00:34.080000	0.134925
0 days 00:00:34.090000	0.13351
0 days 00:00:34.100000	0.11873
0 days 00:00:34.110000	0.099574
0 days 00:00:34.120000	0.074991
0 days 00:00:34.130000	0.0562
0 days 00:00:34.140000	0.044818000000000004
0 days 00:00:34.150000	0.044451
0 days 00:00:34.160000	0.04003
0 days 00:00:34.170000	0.041038
0 days 00:00:34.180000	0.048541
0 days 00:00:34.190000	0.048369999999999996
0 days 00:00:34.200000	0.051875
0 days 00:00:34.210000	0.055826
0 days 00:00:34.220000	0.05466
0 days 00:00:34.230000	0.05708
0 days 00:00:34.240000	0.052011
0 days 00:00:34.250000	0.044038
0 days 00:00:34.260000	0.037567
0 days 00:00:34.270000	0.028066000000000004
0 days 00:00:34.280000	0.023207
0 days 00:00:34.290000	0.018034
0 days 00:00:34.300000	0.008318
0 days 00:00:34.310000	0.00044400000000000006
0 days 00:00:34.320000	-0.004546
0 days 00:00:34.330000	-0.011932
0 days 00:00:34.340000	-0.022157
0 days 00:00:34.350000	-0.029671
0 days 00:00:34.360000	-0.034476
0 days 00:00:34.370000	-0.036488
0 days 00:00:34.380000	-0.037669
0 days 00:00:34.390000	-0.042477
0 days 00:00:34.400000	-0.041082
0 days 00:00:34.410000	-0.037268
0 days 00:00:34.420000	-0.034008
0 days 00:00:34.430000	-0.029651999999999998
0 days 00:00:34.440000	-0.025970999999999998
0 days 00:00:34.450000	-0.018169
0 days 00:00:34.460000	-0.014204
0 days 00:00:34.470000	-0.014941999999999999
0 days 00:00:34.480000	-0.012154
0 days 00:00:34.490000	-0.009267000000000001
0 days 00:00:34.500000	-0.009287
0 days 00:00:34.510000	-0.007913
0 days 00:00:34.520000	-0.004468
0 days 00:00:34.530000	-0.007195
0 days 00:00:34.540000	-0.006701
0 days 00:00:34.550000	-0.0034560000000000003
0 days 00:00:34.560000	-0.005089
0 days 00:00:34.570000	-0.0035549999999999996
0 days 00:00:34.580000	-0.005628
0 days 00:00:34.590000	-0.005825
0 days 00:00:34.600000	-0.012362
0 days 00:00:34.610000	-0.012506999999999999
0 days 00:00:34.620000	-0.01085
0 days 00:00:34.630000	-0.009876000000000001
0 days 00:00:34.640000	-0.00902
0 days 00:00:34.650000	-0.0023829999999999997
0 days 00:00:34.660000	-0.002139
0 days 00:00:34.670000	-0.002043
0 days 00:00:34.680000	-0.010265
0 days 00:00:34.690000	-0.016713
0 days 00:00:34.700000	-0.040050999999999996
0 days 00:00:34.710000	-0.05853
0 days 00:00:34.720000	-0.08494600000000001
0 days 00:00:34.730000	-0.11778399999999999
0 days 00:00:34.740000	-0.158605
0 days 00:00:34.750000	-0.204545
0 days 00:00:34.760000	-0.251562
0 days 00:00:34.770000	-0.29720799999999997
0 days 00:00:34.780000	-0.336941
0 days 00:00:34.790000	-0.37274
0 days 00:00:34.800000	-0.403291
0 days 00:00:34.810000	-0.407962
0 days 00:00:34.820000	-0.401591
0 days 00:00:34.830000	-0.369622
0 days 00:00:34.840000	-0.340972
0 days 00:00:34.850000	-0.333395
0 days 00:00:34.860000	-0.349164
0 days 00:00:34.870000	-0.392994
0 days 00:00:34.880000	-0.46399700000000005
0 days 00:00:34.890000	-0.557106
0 days 00:00:34.900000	-0.667538
0 days 00:00:34.910000	-0.773879
0 days 00:00:34.920000	-0.889776
0 days 00:00:34.930000	-1.000964
0 days 00:00:34.940000	-1.111847
0 days 00:00:34.950000	-1.213494
0 days 00:00:34.960000	-1.304108
0 days 00:00:34.970000	-1.387734
0 days 00:00:34.980000	-1.4716040000000001
0 days 00:00:34.990000	-1.535611
0 days 00:00:35	-1.588119
0 days 00:00:35.010000	-1.64557
0 days 00:00:35.020000	-1.6926889999999999
0 days 00:00:35.030000	-1.755363
0 days 00:00:35.040000	-1.8260509999999999
0 days 00:00:35.050000	-1.8989880000000001
0 days 00:00:35.060000	-1.9774209999999999
0 days 00:00:35.070000	-2.054456
0 days 00:00:35.080000	-2.1401310000000002
0 days 00:00:35.090000	-2.2193099999999997
0 days 00:00:35.100000	-2.289017
0 days 00:00:35.110000	-2.337723
0 days 00:00:35.120000	-2.3740240000000004
0 days 00:00:35.130000	-2.385577
0 days 00:00:35.140000	-2.3798470000000003
0 days 00:00:35.150000	-2.322771
0 days 00:00:35.160000	-2.14119
0 days 00:00:35.170000	-1.6460290000000002
