# Supplementary material for: A topological data analysis-based method for gait signals with an application to the study of multiple sclerosis
Source: PLoS One. 2022 May 13;17(5):e0268475. doi: 10.1371/journal.pone.0268475 (PMC9106173; doi:10.1371/journal.pone.0268475)
Supplement: S1 Data — (ZIP) [file pone.0268475.s005.zip › PlosOneData/Pathological_subjects/MS_123]

	Gyr_Y
0 days 00:00:13.860000	-3.9049940000000003
0 days 00:00:13.870000	-3.569454
0 days 00:00:13.880000	-5.002737000000001
0 days 00:00:13.890000	-4.039931
0 days 00:00:13.900000	-3.050615
0 days 00:00:13.910000	-3.044691
0 days 00:00:13.920000	-3.164862
0 days 00:00:13.930000	-1.511053
0 days 00:00:13.940000	-0.669039
0 days 00:00:13.950000	-0.6181800000000001
0 days 00:00:13.960000	-0.362602
0 days 00:00:13.970000	-0.25957800000000003
0 days 00:00:13.980000	-0.195578
0 days 00:00:13.990000	-0.198741
0 days 00:00:14	-0.201431
0 days 00:00:14.010000	-0.208718
0 days 00:00:14.020000	-0.227279
0 days 00:00:14.030000	-0.24585
0 days 00:00:14.040000	-0.268422
0 days 00:00:14.050000	-0.283723
0 days 00:00:14.060000	-0.29283000000000003
0 days 00:00:14.070000	-0.333162
0 days 00:00:14.080000	-0.379779
0 days 00:00:14.090000	-0.452934
0 days 00:00:14.100000	-0.534373
0 days 00:00:14.110000	-0.616225
0 days 00:00:14.120000	-0.702806
0 days 00:00:14.130000	-0.807385
0 days 00:00:14.140000	-1.004392
0 days 00:00:14.150000	-1.1082040000000002
0 days 00:00:14.160000	-1.152883
0 days 00:00:14.170000	-1.155749
0 days 00:00:14.180000	-1.116369
0 days 00:00:14.190000	-1.056353
0 days 00:00:14.200000	-0.967728
0 days 00:00:14.210000	-0.861984
0 days 00:00:14.220000	-0.735949
0 days 00:00:14.230000	-0.590507
0 days 00:00:14.240000	-0.43225699999999995
0 days 00:00:14.250000	-0.27670100000000003
0 days 00:00:14.260000	-0.14238900000000002
0 days 00:00:14.270000	-0.032714
0 days 00:00:14.280000	0.055997000000000005
0 days 00:00:14.290000	0.130091
0 days 00:00:14.300000	0.189673
0 days 00:00:14.310000	0.228131
0 days 00:00:14.320000	0.269257
0 days 00:00:14.330000	0.30785100000000004
0 days 00:00:14.340000	0.36380999999999997
0 days 00:00:14.350000	0.43478900000000004
0 days 00:00:14.360000	0.48755699999999996
0 days 00:00:14.370000	0.461398
0 days 00:00:14.380000	0.382887
0 days 00:00:14.390000	0.206841
0 days 00:00:14.400000	-0.051515
0 days 00:00:14.410000	-0.357824
0 days 00:00:14.420000	-0.674503
0 days 00:00:14.430000	-0.9934129999999999
0 days 00:00:14.440000	-1.2995290000000002
0 days 00:00:14.450000	-1.603921
0 days 00:00:14.460000	-1.896467
0 days 00:00:14.470000	-2.227172
0 days 00:00:14.480000	-2.6161630000000002
0 days 00:00:14.490000	-3.041331
0 days 00:00:14.500000	-3.587915
0 days 00:00:14.510000	-4.144044
0 days 00:00:14.520000	-4.610827
0 days 00:00:14.530000	-5.109791
0 days 00:00:14.540000	-5.685658999999999
0 days 00:00:14.550000	-6.166239
0 days 00:00:14.560000	-6.434866
0 days 00:00:14.570000	-6.659466
0 days 00:00:14.580000	-6.7681949999999995
0 days 00:00:14.590000	-6.517415
0 days 00:00:14.600000	-5.798158
0 days 00:00:14.610000	-4.81878
0 days 00:00:14.620000	-3.8409370000000003
0 days 00:00:14.630000	-3.150712
0 days 00:00:14.640000	-0.9198200000000001
0 days 00:00:14.650000	2.1520240000000004
0 days 00:00:14.660000	2.337916
0 days 00:00:14.670000	2.7245049999999997
0 days 00:00:14.680000	3.5573410000000005
0 days 00:00:14.690000	4.353079
0 days 00:00:14.700000	4.850974
0 days 00:00:14.710000	4.866935
0 days 00:00:14.720000	4.3707709999999995
0 days 00:00:14.730000	4.0075650000000005
0 days 00:00:14.740000	4.163868
0 days 00:00:14.750000	4.56639
0 days 00:00:14.760000	4.8497699999999995
0 days 00:00:14.770000	5.03003
0 days 00:00:14.780000	5.253572
0 days 00:00:14.790000	5.547068
0 days 00:00:14.800000	5.84679
0 days 00:00:14.810000	6.049843
0 days 00:00:14.820000	6.115619000000001
0 days 00:00:14.830000	6.135569
0 days 00:00:14.840000	6.0739540000000005
0 days 00:00:14.850000	5.8918610000000005
0 days 00:00:14.860000	5.658551999999999
0 days 00:00:14.870000	5.340882
0 days 00:00:14.880000	4.900367
0 days 00:00:14.890000	4.353722
0 days 00:00:14.900000	4.007386
0 days 00:00:14.910000	3.920902
0 days 00:00:14.920000	3.407177
0 days 00:00:14.930000	2.238095
0 days 00:00:14.940000	0.883785
0 days 00:00:14.950000	-0.208971
0 days 00:00:14.960000	-1.5587790000000001
0 days 00:00:14.970000	-4.222879
0 days 00:00:14.980000	-4.8231980000000005
0 days 00:00:14.990000	-3.6104870000000004
0 days 00:00:15	-4.89041
0 days 00:00:15.010000	-4.17588
0 days 00:00:15.020000	-3.534336
0 days 00:00:15.030000	-1.998631
0 days 00:00:15.040000	-1.0420120000000002
0 days 00:00:15.050000	-0.6536810000000001
0 days 00:00:15.060000	-0.511103
0 days 00:00:15.070000	-0.374205
0 days 00:00:15.080000	-0.320011
0 days 00:00:15.090000	-0.27574099999999996
0 days 00:00:15.100000	-0.284604
0 days 00:00:15.110000	-0.291242
0 days 00:00:15.120000	-0.271751
0 days 00:00:15.130000	-0.26961799999999997
0 days 00:00:15.140000	-0.273826
0 days 00:00:15.150000	-0.279064
0 days 00:00:15.160000	-0.301712
0 days 00:00:15.170000	-0.33407600000000004
0 days 00:00:15.180000	-0.375323
0 days 00:00:15.190000	-0.44586899999999996
0 days 00:00:15.200000	-0.552774
0 days 00:00:15.210000	-0.8514639999999999
0 days 00:00:15.220000	-1.1799629999999999
0 days 00:00:15.230000	-1.444004
0 days 00:00:15.240000	-1.6535220000000002
0 days 00:00:15.250000	-1.801236
0 days 00:00:15.260000	-1.8660560000000002
0 days 00:00:15.270000	-1.8643889999999999
0 days 00:00:15.280000	-1.777006
0 days 00:00:15.290000	-1.635334
0 days 00:00:15.300000	-1.4559309999999999
0 days 00:00:15.310000	-1.242893
0 days 00:00:15.320000	-1.025585
0 days 00:00:15.330000	-0.7810819999999999
0 days 00:00:15.340000	-0.557462
0 days 00:00:15.350000	-0.35277600000000003
0 days 00:00:15.360000	-0.130962
0 days 00:00:15.370000	0.112749
0 days 00:00:15.380000	0.350671
0 days 00:00:15.390000	0.548198
0 days 00:00:15.400000	0.6975140000000001
0 days 00:00:15.410000	0.799041
0 days 00:00:15.420000	0.8445520000000001
0 days 00:00:15.430000	0.8216530000000001
0 days 00:00:15.440000	0.754061
0 days 00:00:15.450000	0.654451
0 days 00:00:15.460000	0.557034
0 days 00:00:15.470000	0.45648500000000003
0 days 00:00:15.480000	0.314135
0 days 00:00:15.490000	0.127729
0 days 00:00:15.500000	-0.07986499999999999
0 days 00:00:15.510000	-0.316697
0 days 00:00:15.520000	-0.5699350000000001
0 days 00:00:15.530000	-0.8578540000000001
0 days 00:00:15.540000	-1.138355
0 days 00:00:15.550000	-1.4165
0 days 00:00:15.560000	-1.721602
0 days 00:00:15.570000	-2.0428479999999998
0 days 00:00:15.580000	-2.4342919999999997
0 days 00:00:15.590000	-2.8802529999999997
0 days 00:00:15.600000	-3.362394
0 days 00:00:15.610000	-3.907088
0 days 00:00:15.620000	-4.460386
0 days 00:00:15.630000	-5.00675
0 days 00:00:15.640000	-5.612883
0 days 00:00:15.650000	-6.20528
0 days 00:00:15.660000	-6.713
0 days 00:00:15.670000	-7.115231
0 days 00:00:15.680000	-7.441349000000001
0 days 00:00:15.690000	-7.408472
0 days 00:00:15.700000	-6.953696000000001
0 days 00:00:15.710000	-5.941237
0 days 00:00:15.720000	-4.499917
0 days 00:00:15.730000	-3.539794
0 days 00:00:15.740000	-0.9502809999999999
0 days 00:00:15.750000	3.09642
0 days 00:00:15.760000	2.836632
0 days 00:00:15.770000	2.869281
0 days 00:00:15.780000	3.896372
0 days 00:00:15.790000	5.144413
0 days 00:00:15.800000	5.912421
0 days 00:00:15.810000	6.15465
0 days 00:00:15.820000	5.953778
0 days 00:00:15.830000	5.493258
0 days 00:00:15.840000	5.086976
0 days 00:00:15.850000	4.977130000000001
0 days 00:00:15.860000	5.1361360000000005
0 days 00:00:15.870000	5.3392040000000005
0 days 00:00:15.880000	5.446248000000001
0 days 00:00:15.890000	5.501143
0 days 00:00:15.900000	5.567634
0 days 00:00:15.910000	5.582173
0 days 00:00:15.920000	5.526180999999999
0 days 00:00:15.930000	5.401448
0 days 00:00:15.940000	5.222061
0 days 00:00:15.950000	4.993742
0 days 00:00:15.960000	4.734644
0 days 00:00:15.970000	4.492446
0 days 00:00:15.980000	4.32362
0 days 00:00:15.990000	4.109637
0 days 00:00:16	3.8381279999999998
0 days 00:00:16.010000	3.569574
0 days 00:00:16.020000	3.219116
0 days 00:00:16.030000	2.579161
0 days 00:00:16.040000	1.634984
0 days 00:00:16.050000	0.625843
0 days 00:00:16.060000	-0.354752
0 days 00:00:16.070000	-1.670249
0 days 00:00:16.080000	-4.277075
0 days 00:00:16.090000	-4.047144
0 days 00:00:16.100000	-3.732075
0 days 00:00:16.110000	-4.939482
0 days 00:00:16.120000	-4.649079
0 days 00:00:16.130000	-4.009886
0 days 00:00:16.140000	-0.144285
0 days 00:00:16.150000	-0.6493
0 days 00:00:16.160000	-0.391367
0 days 00:00:16.170000	-0.353006
0 days 00:00:16.180000	-0.263506
0 days 00:00:16.190000	-0.207046
0 days 00:00:16.200000	-0.170586
0 days 00:00:16.210000	-0.173828
0 days 00:00:16.220000	-0.193307
0 days 00:00:16.230000	-0.219625
0 days 00:00:16.240000	-0.23654699999999998
0 days 00:00:16.250000	-0.24890199999999998
0 days 00:00:16.260000	-0.266277
0 days 00:00:16.270000	-0.30136399999999997
0 days 00:00:16.280000	-0.34120100000000003
0 days 00:00:16.290000	-0.403344
0 days 00:00:16.300000	-0.499478
0 days 00:00:16.310000	-0.605649
0 days 00:00:16.320000	-0.828206
0 days 00:00:16.330000	-1.1367260000000001
0 days 00:00:16.340000	-1.3589950000000002
0 days 00:00:16.350000	-1.524953
0 days 00:00:16.360000	-1.614463
0 days 00:00:16.370000	-1.6451049999999998
0 days 00:00:16.380000	-1.610091
0 days 00:00:16.390000	-1.523511
0 days 00:00:16.400000	-1.387421
0 days 00:00:16.410000	-1.225851
0 days 00:00:16.420000	-1.0571469999999998
0 days 00:00:16.430000	-0.875525
0 days 00:00:16.440000	-0.686028
0 days 00:00:16.450000	-0.49705299999999997
0 days 00:00:16.460000	-0.297975
0 days 00:00:16.470000	-0.122834
0 days 00:00:16.480000	0.038395
0 days 00:00:16.490000	0.1712
0 days 00:00:16.500000	0.275522
0 days 00:00:16.510000	0.359769
0 days 00:00:16.520000	0.438068
0 days 00:00:16.530000	0.517677
0 days 00:00:16.540000	0.594801
0 days 00:00:16.550000	0.694767
0 days 00:00:16.560000	0.8331540000000001
0 days 00:00:16.570000	0.9691540000000001
0 days 00:00:16.580000	1.041891
0 days 00:00:16.590000	1.017392
0 days 00:00:16.600000	0.896749
0 days 00:00:16.610000	0.672026
0 days 00:00:16.620000	0.3499
0 days 00:00:16.630000	-0.051704999999999994
0 days 00:00:16.640000	-0.474263
0 days 00:00:16.650000	-0.9071440000000001
0 days 00:00:16.660000	-1.345628
0 days 00:00:16.670000	-1.763838
0 days 00:00:16.680000	-2.166963
0 days 00:00:16.690000	-2.586969
0 days 00:00:16.700000	-3.02949
0 days 00:00:16.710000	-3.5727629999999997
0 days 00:00:16.720000	-4.16177
0 days 00:00:16.730000	-4.7956449999999995
0 days 00:00:16.740000	-5.492906
0 days 00:00:16.750000	-6.162074
0 days 00:00:16.760000	-6.745676
0 days 00:00:16.770000	-7.251586
0 days 00:00:16.780000	-7.565331
0 days 00:00:16.790000	-7.606446000000001
0 days 00:00:16.800000	-7.0051630000000005
0 days 00:00:16.810000	-5.852947
0 days 00:00:16.820000	-4.637014
0 days 00:00:16.830000	-3.6376589999999998
0 days 00:00:16.840000	-2.634857
0 days 00:00:16.850000	1.59259
0 days 00:00:16.860000	2.90658
0 days 00:00:16.870000	2.977509
0 days 00:00:16.880000	3.7219309999999997
0 days 00:00:16.890000	4.711282
0 days 00:00:16.900000	5.273063
0 days 00:00:16.910000	5.429421
0 days 00:00:16.920000	5.148246
0 days 00:00:16.930000	4.545298000000001
0 days 00:00:16.940000	4.183616000000001
0 days 00:00:16.950000	4.272032
0 days 00:00:16.960000	4.527561
0 days 00:00:16.970000	4.722019
0 days 00:00:16.980000	4.851716000000001
0 days 00:00:16.990000	4.985539
0 days 00:00:17	5.135397
0 days 00:00:17.010000	5.291449
0 days 00:00:17.020000	5.386941
0 days 00:00:17.030000	5.379716999999999
0 days 00:00:17.040000	5.298749
0 days 00:00:17.050000	5.16466
0 days 00:00:17.060000	4.937581
0 days 00:00:17.070000	4.642316
0 days 00:00:17.080000	4.391826999999999
0 days 00:00:17.090000	4.1642589999999995
0 days 00:00:17.100000	3.8423239999999996
0 days 00:00:17.110000	3.4476839999999997
0 days 00:00:17.120000	3.09425
0 days 00:00:17.130000	2.827355
0 days 00:00:17.140000	2.457754
0 days 00:00:17.150000	1.6887459999999999
0 days 00:00:17.160000	0.683959
0 days 00:00:17.170000	-0.30393400000000004
0 days 00:00:17.180000	-1.146564
0 days 00:00:17.190000	-1.9853060000000002
0 days 00:00:17.200000	-4.069903
0 days 00:00:17.210000	-3.331961
0 days 00:00:17.220000	-4.915202
0 days 00:00:17.230000	-5.138406
0 days 00:00:17.240000	-3.6964120000000005
0 days 00:00:17.250000	-1.3113190000000001
0 days 00:00:17.260000	-0.773704
0 days 00:00:17.270000	-0.555022
0 days 00:00:17.280000	-0.5774859999999999
0 days 00:00:17.290000	-0.415786
0 days 00:00:17.300000	-0.293652
0 days 00:00:17.310000	-0.21879200000000001
0 days 00:00:17.320000	-0.204725
0 days 00:00:17.330000	-0.206569
0 days 00:00:17.340000	-0.216752
0 days 00:00:17.350000	-0.23162600000000003
0 days 00:00:17.360000	-0.24687699999999999
0 days 00:00:17.370000	-0.24817899999999998
0 days 00:00:17.380000	-0.262167
0 days 00:00:17.390000	-0.280638
0 days 00:00:17.400000	-0.304554
0 days 00:00:17.410000	-0.350385
0 days 00:00:17.420000	-0.396757
0 days 00:00:17.430000	-0.455296
0 days 00:00:17.440000	-0.5228189999999999
0 days 00:00:17.450000	-0.619261
0 days 00:00:17.460000	-0.761419
0 days 00:00:17.470000	-0.869816
0 days 00:00:17.480000	-0.9074840000000001
0 days 00:00:17.490000	-0.9020819999999999
0 days 00:00:17.500000	-0.8504719999999999
0 days 00:00:17.510000	-0.764829
0 days 00:00:17.520000	-0.6742600000000001
0 days 00:00:17.530000	-0.574477
0 days 00:00:17.540000	-0.464905
0 days 00:00:17.550000	-0.33512800000000004
0 days 00:00:17.560000	-0.205342
0 days 00:00:17.570000	-0.07814299999999999
0 days 00:00:17.580000	0.042029000000000004
0 days 00:00:17.590000	0.12413099999999999
0 days 00:00:17.600000	0.202825
0 days 00:00:17.610000	0.259631
0 days 00:00:17.620000	0.290846
0 days 00:00:17.630000	0.307596
0 days 00:00:17.640000	0.326397
0 days 00:00:17.650000	0.34876
0 days 00:00:17.660000	0.380398
0 days 00:00:17.670000	0.424389
0 days 00:00:17.680000	0.485332
0 days 00:00:17.690000	0.529816
0 days 00:00:17.700000	0.5151819999999999
0 days 00:00:17.710000	0.462062
0 days 00:00:17.720000	0.377546
0 days 00:00:17.730000	0.24029499999999998
0 days 00:00:17.740000	0.079709
0 days 00:00:17.750000	-0.092903
0 days 00:00:17.760000	-0.255945
0 days 00:00:17.770000	-0.40563899999999997
0 days 00:00:17.780000	-0.555462
0 days 00:00:17.790000	-0.6904020000000001
0 days 00:00:17.800000	-0.809294
0 days 00:00:17.810000	-0.927725
0 days 00:00:17.820000	-1.024176
0 days 00:00:17.830000	-1.133893
0 days 00:00:17.840000	-1.270375
0 days 00:00:17.850000	-1.441257
0 days 00:00:17.860000	-1.693228
0 days 00:00:17.870000	-2.048191
0 days 00:00:17.880000	-2.523759
0 days 00:00:17.890000	-3.148698
0 days 00:00:17.900000	-3.91986
0 days 00:00:17.910000	-4.835839
0 days 00:00:17.920000	-5.826711
0 days 00:00:17.930000	-6.789027000000001
0 days 00:00:17.940000	-7.372211
0 days 00:00:17.950000	-7.333061
0 days 00:00:17.960000	-7.112794999999999
0 days 00:00:17.970000	-6.661772
0 days 00:00:17.980000	-5.813264
0 days 00:00:17.990000	-4.716197
0 days 00:00:18	-3.890335
0 days 00:00:18.010000	-2.576085
