# Supplementary material for: A topological data analysis-based method for gait signals with an application to the study of multiple sclerosis
Source: PLoS One. 2022 May 13;17(5):e0268475. doi: 10.1371/journal.pone.0268475 (PMC9106173; doi:10.1371/journal.pone.0268475)
Supplement: S1 Data — (ZIP) [file pone.0268475.s005.zip › PlosOneData/Pathological_subjects/MS_140]

	Gyr_Y
0 days 00:00:22.460000	-0.634985
0 days 00:00:22.470000	-0.267033
0 days 00:00:22.480000	-0.21955300000000003
0 days 00:00:22.490000	-0.5190060000000001
0 days 00:00:22.500000	-1.7308419999999998
0 days 00:00:22.510000	-1.9665830000000002
0 days 00:00:22.520000	-1.698551
0 days 00:00:22.530000	-1.453047
0 days 00:00:22.540000	-1.5013319999999999
0 days 00:00:22.550000	-1.477792
0 days 00:00:22.560000	-1.337112
0 days 00:00:22.570000	-1.2690219999999999
0 days 00:00:22.580000	-1.2670190000000001
0 days 00:00:22.590000	-1.185711
0 days 00:00:22.600000	-0.875215
0 days 00:00:22.610000	-0.505438
0 days 00:00:22.620000	-0.5189590000000001
0 days 00:00:22.630000	-0.390678
0 days 00:00:22.640000	-0.118281
0 days 00:00:22.650000	-0.076127
0 days 00:00:22.660000	-0.070885
0 days 00:00:22.670000	-0.035874
0 days 00:00:22.680000	-0.016863
0 days 00:00:22.690000	0.002165
0 days 00:00:22.700000	0.015037
0 days 00:00:22.710000	0.03081
0 days 00:00:22.720000	0.047557999999999996
0 days 00:00:22.730000	0.06551799999999999
0 days 00:00:22.740000	0.048695999999999996
0 days 00:00:22.750000	0.039415
0 days 00:00:22.760000	0.031202999999999998
0 days 00:00:22.770000	0.015568
0 days 00:00:22.780000	0.0045590000000000006
0 days 00:00:22.790000	-0.003624
0 days 00:00:22.800000	-0.025065
0 days 00:00:22.810000	-0.028756999999999998
0 days 00:00:22.820000	-0.020381
0 days 00:00:22.830000	-0.008407
0 days 00:00:22.840000	-0.012471
0 days 00:00:22.850000	-0.026747000000000003
0 days 00:00:22.860000	-0.013274000000000001
0 days 00:00:22.870000	-0.01459
0 days 00:00:22.880000	-0.017811
0 days 00:00:22.890000	-0.030704000000000002
0 days 00:00:22.900000	-0.034267
0 days 00:00:22.910000	-0.036931
0 days 00:00:22.920000	-0.040434
0 days 00:00:22.930000	-0.05259400000000001
0 days 00:00:22.940000	-0.053642999999999996
0 days 00:00:22.950000	-0.049055
0 days 00:00:22.960000	-0.041344
0 days 00:00:22.970000	-0.037252999999999994
0 days 00:00:22.980000	-0.028569999999999998
0 days 00:00:22.990000	-0.030927999999999997
0 days 00:00:23	-0.016446000000000002
0 days 00:00:23.010000	-0.012627
0 days 00:00:23.020000	-0.018746000000000002
0 days 00:00:23.030000	-0.009636
0 days 00:00:23.040000	0.004501
0 days 00:00:23.050000	0.032394
0 days 00:00:23.060000	0.047869999999999996
0 days 00:00:23.070000	0.051942999999999996
0 days 00:00:23.080000	0.049088
0 days 00:00:23.090000	0.042243
0 days 00:00:23.100000	0.038313
0 days 00:00:23.110000	0.038747000000000004
0 days 00:00:23.120000	0.029162
0 days 00:00:23.130000	0.026331999999999998
0 days 00:00:23.140000	0.019607
0 days 00:00:23.150000	0.015003
0 days 00:00:23.160000	0.0024129999999999998
0 days 00:00:23.170000	-0.00565
0 days 00:00:23.180000	-0.016962
0 days 00:00:23.190000	-0.026075
0 days 00:00:23.200000	-0.034461
0 days 00:00:23.210000	-0.05475
0 days 00:00:23.220000	-0.073895
0 days 00:00:23.230000	-0.099865
0 days 00:00:23.240000	-0.1316
0 days 00:00:23.250000	-0.152109
0 days 00:00:23.260000	-0.17426
0 days 00:00:23.270000	-0.194583
0 days 00:00:23.280000	-0.21371500000000002
0 days 00:00:23.290000	-0.22565500000000002
0 days 00:00:23.300000	-0.246979
0 days 00:00:23.310000	-0.249085
0 days 00:00:23.320000	-0.258854
0 days 00:00:23.330000	-0.240907
0 days 00:00:23.340000	-0.205198
0 days 00:00:23.350000	-0.229848
0 days 00:00:23.360000	-0.242425
0 days 00:00:23.370000	-0.258185
0 days 00:00:23.380000	-0.27710999999999997
0 days 00:00:23.390000	-0.312702
0 days 00:00:23.400000	-0.33065900000000004
0 days 00:00:23.410000	-0.351916
0 days 00:00:23.420000	-0.369764
0 days 00:00:23.430000	-0.401378
0 days 00:00:23.440000	-0.412771
0 days 00:00:23.450000	-0.4274
0 days 00:00:23.460000	-0.441146
0 days 00:00:23.470000	-0.454496
0 days 00:00:23.480000	-0.47648599999999997
0 days 00:00:23.490000	-0.48536899999999994
0 days 00:00:23.500000	-0.490073
0 days 00:00:23.510000	-0.496537
0 days 00:00:23.520000	-0.513232
0 days 00:00:23.530000	-0.52494
0 days 00:00:23.540000	-0.545502
0 days 00:00:23.550000	-0.578371
0 days 00:00:23.560000	-0.619273
0 days 00:00:23.570000	-0.667456
0 days 00:00:23.580000	-0.700679
0 days 00:00:23.590000	-0.753976
0 days 00:00:23.600000	-0.822492
0 days 00:00:23.610000	-0.9171450000000001
0 days 00:00:23.620000	-1.076052
0 days 00:00:23.630000	-1.328575
0 days 00:00:23.640000	-1.6777900000000001
0 days 00:00:23.650000	-2.047859
0 days 00:00:23.660000	-2.416373
0 days 00:00:23.670000	-2.77834
0 days 00:00:23.680000	-3.141118
0 days 00:00:23.690000	-3.486273
0 days 00:00:23.700000	-3.8152220000000003
0 days 00:00:23.710000	-4.134042
0 days 00:00:23.720000	-4.374559
0 days 00:00:23.730000	-4.606976
0 days 00:00:23.740000	-4.789853
0 days 00:00:23.750000	-4.937911
0 days 00:00:23.760000	-5.011835
0 days 00:00:23.770000	-4.943351
0 days 00:00:23.780000	-4.733706
0 days 00:00:23.790000	-4.401307
0 days 00:00:23.800000	-3.9494480000000003
0 days 00:00:23.810000	-3.4727930000000002
0 days 00:00:23.820000	-2.9950669999999997
0 days 00:00:23.830000	-2.308046
0 days 00:00:23.840000	-1.729871
0 days 00:00:23.850000	1.241176
0 days 00:00:23.860000	3.386597
0 days 00:00:23.870000	3.112828
0 days 00:00:23.880000	3.367206
0 days 00:00:23.890000	4.2148639999999995
0 days 00:00:23.900000	4.906063
0 days 00:00:23.910000	5.268807
0 days 00:00:23.920000	5.399153
0 days 00:00:23.930000	5.441255
0 days 00:00:23.940000	5.430812
0 days 00:00:23.950000	5.3939900000000005
0 days 00:00:23.960000	5.324336
0 days 00:00:23.970000	5.241082
0 days 00:00:23.980000	5.154571
0 days 00:00:23.990000	5.042907
0 days 00:00:24	4.80399
0 days 00:00:24.010000	4.540836
0 days 00:00:24.020000	4.279283
0 days 00:00:24.030000	3.983546
0 days 00:00:24.040000	3.7804339999999996
0 days 00:00:24.050000	3.7032190000000003
0 days 00:00:24.060000	3.514676
0 days 00:00:24.070000	3.118533
0 days 00:00:24.080000	2.57194
0 days 00:00:24.090000	1.923243
0 days 00:00:24.100000	1.383089
0 days 00:00:24.110000	1.243649
0 days 00:00:24.120000	1.50805
0 days 00:00:24.130000	1.862237
0 days 00:00:24.140000	2.237968
0 days 00:00:24.150000	2.404504
0 days 00:00:24.160000	2.146594
0 days 00:00:24.170000	1.654955
0 days 00:00:24.180000	1.237652
0 days 00:00:24.190000	0.9748549999999999
0 days 00:00:24.200000	0.762265
0 days 00:00:24.210000	0.511629
0 days 00:00:24.220000	0.22393600000000002
0 days 00:00:24.230000	-0.060816999999999996
0 days 00:00:24.240000	-0.36194699999999996
0 days 00:00:24.250000	-0.6775869999999999
0 days 00:00:24.260000	-1.0215100000000001
0 days 00:00:24.270000	-1.356643
0 days 00:00:24.280000	-1.520932
0 days 00:00:24.290000	-1.61856
0 days 00:00:24.300000	-1.827261
0 days 00:00:24.310000	-1.468121
0 days 00:00:24.320000	-1.533622
0 days 00:00:24.330000	-1.6885240000000001
0 days 00:00:24.340000	-2.050891
0 days 00:00:24.350000	-2.254336
0 days 00:00:24.360000	-2.115478
0 days 00:00:24.370000	-2.0471340000000002
0 days 00:00:24.380000	-1.9486599999999998
0 days 00:00:24.390000	-1.359037
0 days 00:00:24.400000	-1.007862
0 days 00:00:24.410000	-0.860303
0 days 00:00:24.420000	-0.174175
0 days 00:00:24.430000	-0.126471
0 days 00:00:24.440000	-0.010195000000000001
0 days 00:00:24.450000	-0.0066099999999999996
0 days 00:00:24.460000	-0.008921
0 days 00:00:24.470000	-0.019359
0 days 00:00:24.480000	0.009981
0 days 00:00:24.490000	0.06096
0 days 00:00:24.500000	0.068273
0 days 00:00:24.510000	0.06278500000000001
0 days 00:00:24.520000	0.07522000000000001
0 days 00:00:24.530000	0.079348
0 days 00:00:24.540000	0.075546
0 days 00:00:24.550000	0.09545
0 days 00:00:24.560000	0.13378199999999998
0 days 00:00:24.570000	0.203308
0 days 00:00:24.580000	0.242819
0 days 00:00:24.590000	0.28589200000000003
0 days 00:00:24.600000	0.29593800000000003
0 days 00:00:24.610000	0.297912
0 days 00:00:24.620000	0.285367
0 days 00:00:24.630000	0.266879
0 days 00:00:24.640000	0.23821399999999998
0 days 00:00:24.650000	0.199541
0 days 00:00:24.660000	0.174514
0 days 00:00:24.670000	0.150023
0 days 00:00:24.680000	0.12455799999999999
0 days 00:00:24.690000	0.107876
0 days 00:00:24.700000	0.087273
0 days 00:00:24.710000	0.077872
0 days 00:00:24.720000	0.06351
0 days 00:00:24.730000	0.061555
0 days 00:00:24.740000	0.062532
0 days 00:00:24.750000	0.06438300000000001
0 days 00:00:24.760000	0.062513
0 days 00:00:24.770000	0.056382
0 days 00:00:24.780000	0.051927999999999995
0 days 00:00:24.790000	0.042539999999999994
0 days 00:00:24.800000	0.040025
0 days 00:00:24.810000	0.032031
0 days 00:00:24.820000	0.033414
0 days 00:00:24.830000	0.024305
0 days 00:00:24.840000	0.022778
0 days 00:00:24.850000	0.012006000000000001
0 days 00:00:24.860000	0.008186
0 days 00:00:24.870000	-0.001405
0 days 00:00:24.880000	-0.006967
0 days 00:00:24.890000	-0.008846
0 days 00:00:24.900000	-0.024557
0 days 00:00:24.910000	-0.033814
0 days 00:00:24.920000	-0.042861
0 days 00:00:24.930000	-0.060808
0 days 00:00:24.940000	-0.074799
0 days 00:00:24.950000	-0.089978
0 days 00:00:24.960000	-0.111871
0 days 00:00:24.970000	-0.156129
0 days 00:00:24.980000	-0.208477
0 days 00:00:24.990000	-0.26342
0 days 00:00:25	-0.30583
0 days 00:00:25.010000	-0.343148
0 days 00:00:25.020000	-0.39437
0 days 00:00:25.030000	-0.500116
0 days 00:00:25.040000	-0.6943050000000001
0 days 00:00:25.050000	-1.172447
0 days 00:00:25.060000	-1.5550709999999999
0 days 00:00:25.070000	-1.982298
0 days 00:00:25.080000	-2.320601
0 days 00:00:25.090000	-2.61085
0 days 00:00:25.100000	-2.825591
0 days 00:00:25.110000	-3.013801
0 days 00:00:25.120000	-3.203545
0 days 00:00:25.130000	-3.4235860000000002
0 days 00:00:25.140000	-3.660542
0 days 00:00:25.150000	-3.940718
0 days 00:00:25.160000	-4.252959
0 days 00:00:25.170000	-4.551908
0 days 00:00:25.180000	-4.857243
0 days 00:00:25.190000	-5.130143
0 days 00:00:25.200000	-5.361753
0 days 00:00:25.210000	-5.53979
0 days 00:00:25.220000	-5.672429
0 days 00:00:25.230000	-5.659425
0 days 00:00:25.240000	-5.515937
0 days 00:00:25.250000	-5.196404
0 days 00:00:25.260000	-4.640775
0 days 00:00:25.270000	-3.900582
0 days 00:00:25.280000	-2.969487
0 days 00:00:25.290000	-1.840254
0 days 00:00:25.300000	-1.452956
0 days 00:00:25.310000	2.342435
0 days 00:00:25.320000	5.005506
0 days 00:00:25.330000	3.6916919999999998
0 days 00:00:25.340000	3.557704
0 days 00:00:25.350000	4.542632
0 days 00:00:25.360000	5.289529
0 days 00:00:25.370000	5.691173
0 days 00:00:25.380000	5.998696
0 days 00:00:25.390000	6.2367300000000006
0 days 00:00:25.400000	6.43694
0 days 00:00:25.410000	6.506773
0 days 00:00:25.420000	6.429911
0 days 00:00:25.430000	6.247501000000001
0 days 00:00:25.440000	5.935917
0 days 00:00:25.450000	5.523655000000001
0 days 00:00:25.460000	5.166537
0 days 00:00:25.470000	4.844079
0 days 00:00:25.480000	4.5728480000000005
0 days 00:00:25.490000	4.371716999999999
0 days 00:00:25.500000	4.30346
0 days 00:00:25.510000	4.238703
0 days 00:00:25.520000	3.9916300000000002
0 days 00:00:25.530000	3.5423379999999995
0 days 00:00:25.540000	2.5409080000000004
0 days 00:00:25.550000	0.752726
0 days 00:00:25.560000	-0.23290100000000002
0 days 00:00:25.570000	-1.73742
0 days 00:00:25.580000	-3.120494
0 days 00:00:25.590000	-2.406858
0 days 00:00:25.600000	-2.007117
0 days 00:00:25.610000	-2.6858779999999998
0 days 00:00:25.620000	-2.117311
0 days 00:00:25.630000	-1.765326
0 days 00:00:25.640000	-1.256984
0 days 00:00:25.650000	-0.889299
0 days 00:00:25.660000	-0.758412
0 days 00:00:25.670000	-0.255064
0 days 00:00:25.680000	-0.278144
0 days 00:00:25.690000	-0.138267
0 days 00:00:25.700000	-0.089241
0 days 00:00:25.710000	-0.047971
0 days 00:00:25.720000	-0.036345999999999996
0 days 00:00:25.730000	-0.041588
0 days 00:00:25.740000	-0.042759
0 days 00:00:25.750000	-0.03728
0 days 00:00:25.760000	-0.027427999999999998
0 days 00:00:25.770000	-0.016628999999999998
0 days 00:00:25.780000	-0.014018000000000001
0 days 00:00:25.790000	-0.024485
0 days 00:00:25.800000	-0.027522
0 days 00:00:25.810000	-0.027955
0 days 00:00:25.820000	-0.037443000000000004
0 days 00:00:25.830000	-0.042322000000000005
0 days 00:00:25.840000	-0.053514
0 days 00:00:25.850000	-0.062464
0 days 00:00:25.860000	-0.07619400000000001
0 days 00:00:25.870000	-0.07924199999999999
0 days 00:00:25.880000	-0.063457
0 days 00:00:25.890000	-0.048456
0 days 00:00:25.900000	-0.029918
0 days 00:00:25.910000	-0.011945
0 days 00:00:25.920000	0.005457
0 days 00:00:25.930000	0.038421
0 days 00:00:25.940000	0.073964
0 days 00:00:25.950000	0.126157
0 days 00:00:25.960000	0.19815
0 days 00:00:25.970000	0.257195
0 days 00:00:25.980000	0.309521
0 days 00:00:25.990000	0.333435
0 days 00:00:26	0.31856100000000004
0 days 00:00:26.010000	0.28567600000000004
0 days 00:00:26.020000	0.24325
0 days 00:00:26.030000	0.198356
0 days 00:00:26.040000	0.161064
0 days 00:00:26.050000	0.12701600000000002
0 days 00:00:26.060000	0.097493
0 days 00:00:26.070000	0.080044
0 days 00:00:26.080000	0.068749
0 days 00:00:26.090000	0.063766
0 days 00:00:26.100000	0.050947000000000006
0 days 00:00:26.110000	0.039499
0 days 00:00:26.120000	0.037864999999999996
0 days 00:00:26.130000	0.030154000000000004
0 days 00:00:26.140000	0.029883
0 days 00:00:26.150000	0.017368
0 days 00:00:26.160000	0.011392
0 days 00:00:26.170000	-0.000993
0 days 00:00:26.180000	-0.007136
0 days 00:00:26.190000	-0.012712000000000001
0 days 00:00:26.200000	-0.024427
0 days 00:00:26.210000	-0.038124
0 days 00:00:26.220000	-0.057799
0 days 00:00:26.230000	-0.080013
0 days 00:00:26.240000	-0.104334
0 days 00:00:26.250000	-0.133492
0 days 00:00:26.260000	-0.153533
0 days 00:00:26.270000	-0.171051
0 days 00:00:26.280000	-0.17145
0 days 00:00:26.290000	-0.189322
0 days 00:00:26.300000	-0.201988
0 days 00:00:26.310000	-0.223704
0 days 00:00:26.320000	-0.279196
0 days 00:00:26.330000	-0.381366
0 days 00:00:26.340000	-0.632247
0 days 00:00:26.350000	-0.864923
0 days 00:00:26.360000	-1.109589
0 days 00:00:26.370000	-1.365839
0 days 00:00:26.380000	-1.6546189999999998
0 days 00:00:26.390000	-1.939095
0 days 00:00:26.400000	-2.226882
0 days 00:00:26.410000	-2.507055
0 days 00:00:26.420000	-2.755637
0 days 00:00:26.430000	-2.979435
0 days 00:00:26.440000	-3.188039
0 days 00:00:26.450000	-3.3917019999999996
0 days 00:00:26.460000	-3.605919
0 days 00:00:26.470000	-3.7897410000000002
0 days 00:00:26.480000	-3.9865730000000004
0 days 00:00:26.490000	-4.154474
0 days 00:00:26.500000	-4.322042
0 days 00:00:26.510000	-4.5069550000000005
0 days 00:00:26.520000	-4.660362
0 days 00:00:26.530000	-4.747094000000001
0 days 00:00:26.540000	-4.734808
0 days 00:00:26.550000	-4.561432
0 days 00:00:26.560000	-4.27112
0 days 00:00:26.570000	-3.8984300000000003
0 days 00:00:26.580000	-3.4843660000000005
0 days 00:00:26.590000	-3.188096
0 days 00:00:26.600000	-2.9282630000000003
0 days 00:00:26.610000	-2.711952
0 days 00:00:26.620000	-2.207592
0 days 00:00:26.630000	0.317826
0 days 00:00:26.640000	2.371168
0 days 00:00:26.650000	2.3689709999999997
0 days 00:00:26.660000	2.200113
0 days 00:00:26.670000	2.544175
0 days 00:00:26.680000	3.1440099999999997
0 days 00:00:26.690000	3.6423
0 days 00:00:26.700000	3.935105
0 days 00:00:26.710000	4.117998
0 days 00:00:26.720000	4.278626999999999
0 days 00:00:26.730000	4.4018239999999995
0 days 00:00:26.740000	4.455783
0 days 00:00:26.750000	4.447453
0 days 00:00:26.760000	4.426545
0 days 00:00:26.770000	4.405037
0 days 00:00:26.780000	4.3538
0 days 00:00:26.790000	4.302464
0 days 00:00:26.800000	4.2258949999999995
0 days 00:00:26.810000	4.083337
0 days 00:00:26.820000	3.89974
0 days 00:00:26.830000	3.725624
0 days 00:00:26.840000	3.5197849999999997
0 days 00:00:26.850000	3.212059
0 days 00:00:26.860000	2.7626310000000003
0 days 00:00:26.870000	2.206448
0 days 00:00:26.880000	1.619277
0 days 00:00:26.890000	1.081124
0 days 00:00:26.900000	0.656821
0 days 00:00:26.910000	0.385308
0 days 00:00:26.920000	0.2595
0 days 00:00:26.930000	0.238441
0 days 00:00:26.940000	0.326067
0 days 00:00:26.950000	0.670637
0 days 00:00:26.960000	1.269947
0 days 00:00:26.970000	1.8989639999999999
0 days 00:00:26.980000	2.3458900000000003
0 days 00:00:26.990000	2.452777
0 days 00:00:27	2.2622720000000003
0 days 00:00:27.010000	1.8922
0 days 00:00:27.020000	1.460509
0 days 00:00:27.030000	1.080366
0 days 00:00:27.040000	0.810118
0 days 00:00:27.050000	0.643676
0 days 00:00:27.060000	0.539782
0 days 00:00:27.070000	0.44280699999999995
0 days 00:00:27.080000	0.318069
0 days 00:00:27.090000	0.169569
0 days 00:00:27.100000	0.0044280000000000005
0 days 00:00:27.110000	-0.169826
0 days 00:00:27.120000	-0.28481799999999996
0 days 00:00:27.130000	-0.341382
0 days 00:00:27.140000	-0.39986700000000003
0 days 00:00:27.150000	-0.45353999999999994
0 days 00:00:27.160000	-0.528791
0 days 00:00:27.170000	-0.5841189999999999
0 days 00:00:27.180000	-0.529043
0 days 00:00:27.190000	-0.47353199999999995
0 days 00:00:27.200000	-0.49141
0 days 00:00:27.210000	-0.566815
0 days 00:00:27.220000	-0.6007060000000001
0 days 00:00:27.230000	-0.365139
0 days 00:00:27.240000	0.035983999999999995
0 days 00:00:27.250000	0.087412
0 days 00:00:27.260000	-0.18948900000000002
0 days 00:00:27.270000	-1.613942
0 days 00:00:27.280000	-2.35212
0 days 00:00:27.290000	-2.312146
0 days 00:00:27.300000	-1.161492
0 days 00:00:27.310000	-0.7509279999999999
0 days 00:00:27.320000	-1.039631
0 days 00:00:27.330000	-1.243929
0 days 00:00:27.340000	-1.155118
0 days 00:00:27.350000	-1.172664
0 days 00:00:27.360000	-1.262358
0 days 00:00:27.370000	-1.22781
0 days 00:00:27.380000	-1.154231
0 days 00:00:27.390000	-0.9857239999999999
0 days 00:00:27.400000	-0.511443
0 days 00:00:27.410000	-0.337217
0 days 00:00:27.420000	-0.252362
0 days 00:00:27.430000	0.096704
0 days 00:00:27.440000	-0.017547999999999998
0 days 00:00:27.450000	-0.002995
0 days 00:00:27.460000	0.006808
0 days 00:00:27.470000	0.018631
0 days 00:00:27.480000	0.028964999999999998
0 days 00:00:27.490000	0.039037
0 days 00:00:27.500000	0.039441000000000004
0 days 00:00:27.510000	0.026244
0 days 00:00:27.520000	0.023763999999999997
0 days 00:00:27.530000	0.015084
0 days 00:00:27.540000	0.007913
0 days 00:00:27.550000	0.017422999999999998
0 days 00:00:27.560000	0.01832
0 days 00:00:27.570000	0.042301
0 days 00:00:27.580000	0.05848
0 days 00:00:27.590000	0.083123
0 days 00:00:27.600000	0.105902
0 days 00:00:27.610000	0.130105
0 days 00:00:27.620000	0.141005
0 days 00:00:27.630000	0.140958
0 days 00:00:27.640000	0.142467
0 days 00:00:27.650000	0.140692
0 days 00:00:27.660000	0.141525
0 days 00:00:27.670000	0.136463
0 days 00:00:27.680000	0.131075
0 days 00:00:27.690000	0.116665
0 days 00:00:27.700000	0.101229
0 days 00:00:27.710000	0.08076799999999999
0 days 00:00:27.720000	0.077832
0 days 00:00:27.730000	0.071934
0 days 00:00:27.740000	0.061176999999999995
0 days 00:00:27.750000	0.042616
0 days 00:00:27.760000	0.016943
0 days 00:00:27.770000	-0.014952000000000002
0 days 00:00:27.780000	-0.041666
0 days 00:00:27.790000	-0.055038
0 days 00:00:27.800000	-0.073267
0 days 00:00:27.810000	-0.080571
0 days 00:00:27.820000	-0.095526
0 days 00:00:27.830000	-0.10338299999999999
0 days 00:00:27.840000	-0.121342
0 days 00:00:27.850000	-0.13431300000000002
0 days 00:00:27.860000	-0.15077100000000002
0 days 00:00:27.870000	-0.145527
0 days 00:00:27.880000	-0.135196
0 days 00:00:27.890000	-0.11259200000000001
0 days 00:00:27.900000	-0.079608
0 days 00:00:27.910000	-0.048019
0 days 00:00:27.920000	-0.015986
0 days 00:00:27.930000	0.00613
0 days 00:00:27.940000	0.025889999999999996
0 days 00:00:27.950000	0.031823000000000004
0 days 00:00:27.960000	0.034541
0 days 00:00:27.970000	0.036943000000000004
0 days 00:00:27.980000	0.034121
0 days 00:00:27.990000	0.015868
0 days 00:00:28	-0.024138
0 days 00:00:28.010000	-0.060734
0 days 00:00:28.020000	-0.070836
0 days 00:00:28.030000	-0.073547
0 days 00:00:28.040000	-0.077453
0 days 00:00:28.050000	-0.074921
0 days 00:00:28.060000	-0.063459
0 days 00:00:28.070000	-0.05147
0 days 00:00:28.080000	-0.038249
0 days 00:00:28.090000	-0.028968
0 days 00:00:28.100000	-0.017681
0 days 00:00:28.110000	-0.00701
0 days 00:00:28.120000	0.004671
0 days 00:00:28.130000	0.007490000000000001
0 days 00:00:28.140000	0.013934
0 days 00:00:28.150000	0.025338999999999997
0 days 00:00:28.160000	0.035480000000000005
0 days 00:00:28.170000	0.048725
0 days 00:00:28.180000	0.046712000000000004
0 days 00:00:28.190000	0.041561
0 days 00:00:28.200000	0.029592
0 days 00:00:28.210000	0.017125
0 days 00:00:28.220000	0.002427
0 days 00:00:28.230000	-0.010745999999999999
0 days 00:00:28.240000	-0.024112
0 days 00:00:28.250000	-0.035842
0 days 00:00:28.260000	-0.047813
0 days 00:00:28.270000	-0.066762
0 days 00:00:28.280000	-0.06461599999999999
0 days 00:00:28.290000	-0.107752
0 days 00:00:28.300000	-0.179256
0 days 00:00:28.310000	-0.301627
0 days 00:00:28.320000	-0.42416400000000004
0 days 00:00:28.330000	-0.5470119999999999
0 days 00:00:28.340000	-0.666557
0 days 00:00:28.350000	-0.791758
0 days 00:00:28.360000	-0.939843
0 days 00:00:28.370000	-1.092064
0 days 00:00:28.380000	-1.276753
0 days 00:00:28.390000	-1.470767
0 days 00:00:28.400000	-1.6777080000000002
0 days 00:00:28.410000	-1.877949
0 days 00:00:28.420000	-2.076498
0 days 00:00:28.430000	-2.288014
0 days 00:00:28.440000	-2.490078
0 days 00:00:28.450000	-2.695958
0 days 00:00:28.460000	-2.915702
0 days 00:00:28.470000	-3.110023
0 days 00:00:28.480000	-3.3040339999999997
0 days 00:00:28.490000	-3.517746
0 days 00:00:28.500000	-3.7367269999999997
0 days 00:00:28.510000	-3.925072
0 days 00:00:28.520000	-4.1103190000000005
0 days 00:00:28.530000	-4.239068
0 days 00:00:28.540000	-4.401446
0 days 00:00:28.550000	-4.584993
0 days 00:00:28.560000	-4.723987999999999
0 days 00:00:28.570000	-4.856488
0 days 00:00:28.580000	-4.956432
0 days 00:00:28.590000	-4.938681
0 days 00:00:28.600000	-4.8586339999999995
0 days 00:00:28.610000	-4.751136
0 days 00:00:28.620000	-4.608729
0 days 00:00:28.630000	-4.259201
0 days 00:00:28.640000	-3.7633870000000003
0 days 00:00:28.650000	-3.345132
0 days 00:00:28.660000	-2.845593
0 days 00:00:28.670000	-2.185022
0 days 00:00:28.680000	0.77415
0 days 00:00:28.690000	4.16186
0 days 00:00:28.700000	4.601522
0 days 00:00:28.710000	4.442851
0 days 00:00:28.720000	4.4027330000000005
0 days 00:00:28.730000	4.693784
0 days 00:00:28.740000	5.036909
0 days 00:00:28.750000	5.296433
0 days 00:00:28.760000	5.402936
0 days 00:00:28.770000	5.373398
0 days 00:00:28.780000	5.250843
0 days 00:00:28.790000	5.112566
0 days 00:00:28.800000	4.987126
0 days 00:00:28.810000	4.870597
0 days 00:00:28.820000	4.763179
0 days 00:00:28.830000	4.671042
0 days 00:00:28.840000	4.5587029999999995
0 days 00:00:28.850000	4.416019
0 days 00:00:28.860000	4.207478
0 days 00:00:28.870000	3.898653
0 days 00:00:28.880000	3.7086410000000005
0 days 00:00:28.890000	3.705954
0 days 00:00:28.900000	3.591929
0 days 00:00:28.910000	3.213611
0 days 00:00:28.920000	2.576986
0 days 00:00:28.930000	1.9311
0 days 00:00:28.940000	1.403029
0 days 00:00:28.950000	1.0302120000000001
0 days 00:00:28.960000	0.847562
0 days 00:00:28.970000	0.792195
0 days 00:00:28.980000	0.7679729999999999
0 days 00:00:28.990000	0.749594
0 days 00:00:29	0.725692
0 days 00:00:29.010000	0.771029
0 days 00:00:29.020000	0.894609
0 days 00:00:29.030000	1.055995
0 days 00:00:29.040000	1.255953
0 days 00:00:29.050000	1.457055
0 days 00:00:29.060000	1.55418
0 days 00:00:29.070000	1.4288889999999999
0 days 00:00:29.080000	1.143441
0 days 00:00:29.090000	0.813944
0 days 00:00:29.100000	0.549266
0 days 00:00:29.110000	0.35841300000000004
0 days 00:00:29.120000	0.21249
0 days 00:00:29.130000	0.08782000000000001
0 days 00:00:29.140000	0.009762
0 days 00:00:29.150000	-0.058038
0 days 00:00:29.160000	-0.096862
0 days 00:00:29.170000	-0.128273
0 days 00:00:29.180000	-0.202516
0 days 00:00:29.190000	-0.346954
0 days 00:00:29.200000	-0.5380050000000001
0 days 00:00:29.210000	-0.746866
0 days 00:00:29.220000	-0.949282
0 days 00:00:29.230000	-1.04807
0 days 00:00:29.240000	-1.065928
0 days 00:00:29.250000	-1.023492
0 days 00:00:29.260000	-0.912186
0 days 00:00:29.270000	-0.757007
0 days 00:00:29.280000	-0.648821
0 days 00:00:29.290000	-0.6403909999999999
0 days 00:00:29.300000	-0.6943590000000001
0 days 00:00:29.310000	-0.725729
0 days 00:00:29.320000	-0.65755
0 days 00:00:29.330000	-0.42896999999999996
0 days 00:00:29.340000	-0.191099
0 days 00:00:29.350000	-0.041395999999999995
0 days 00:00:29.360000	0.043571
0 days 00:00:29.370000	0.6259170000000001
0 days 00:00:29.380000	0.6851619999999999
0 days 00:00:29.390000	0.9730110000000001
0 days 00:00:29.400000	0.556365
0 days 00:00:29.410000	-0.4122
0 days 00:00:29.420000	-0.999302
0 days 00:00:29.430000	-0.780762
0 days 00:00:29.440000	-0.563941
0 days 00:00:29.450000	-0.7425470000000001
0 days 00:00:29.460000	-0.8165439999999999
0 days 00:00:29.470000	-0.782982
0 days 00:00:29.480000	-0.8365090000000001
0 days 00:00:29.490000	-0.68776
0 days 00:00:29.500000	-0.472628
0 days 00:00:29.510000	-0.45825299999999997
0 days 00:00:29.520000	-0.053153
0 days 00:00:29.530000	-0.07622899999999999
0 days 00:00:29.540000	-0.069949
0 days 00:00:29.550000	-0.025093999999999998
0 days 00:00:29.560000	0.030352999999999998
0 days 00:00:29.570000	0.068248
0 days 00:00:29.580000	0.097515
0 days 00:00:29.590000	0.131251
0 days 00:00:29.600000	0.150283
0 days 00:00:29.610000	0.14744300000000002
0 days 00:00:29.620000	0.154978
0 days 00:00:29.630000	0.142027
0 days 00:00:29.640000	0.139782
0 days 00:00:29.650000	0.133519
0 days 00:00:29.660000	0.129019
0 days 00:00:29.670000	0.12387000000000001
0 days 00:00:29.680000	0.11878399999999999
0 days 00:00:29.690000	0.109305
0 days 00:00:29.700000	0.11190399999999999
0 days 00:00:29.710000	0.10323399999999999
0 days 00:00:29.720000	0.09962
0 days 00:00:29.730000	0.093188
0 days 00:00:29.740000	0.094832
0 days 00:00:29.750000	0.089918
0 days 00:00:29.760000	0.090544
0 days 00:00:29.770000	0.088482
0 days 00:00:29.780000	0.083861
0 days 00:00:29.790000	0.083993
0 days 00:00:29.800000	0.078415
0 days 00:00:29.810000	0.076937
0 days 00:00:29.820000	0.073996
0 days 00:00:29.830000	0.072696
0 days 00:00:29.840000	0.074646
0 days 00:00:29.850000	0.06712
0 days 00:00:29.860000	0.070984
0 days 00:00:29.870000	0.06360199999999999
0 days 00:00:29.880000	0.064851
0 days 00:00:29.890000	0.05701900000000001
0 days 00:00:29.900000	0.051620000000000006
0 days 00:00:29.910000	0.048822000000000004
0 days 00:00:29.920000	0.046058
0 days 00:00:29.930000	0.047997000000000005
0 days 00:00:29.940000	0.037562
0 days 00:00:29.950000	0.047318
0 days 00:00:29.960000	0.047096
0 days 00:00:29.970000	0.043460000000000006
0 days 00:00:29.980000	0.039643
0 days 00:00:29.990000	0.042210000000000004
0 days 00:00:30	0.037875
0 days 00:00:30.010000	0.045547000000000004
0 days 00:00:30.020000	0.045963
0 days 00:00:30.030000	0.034171
0 days 00:00:30.040000	0.002207
0 days 00:00:30.050000	-0.06149500000000001
0 days 00:00:30.060000	-0.119272
0 days 00:00:30.070000	-0.168397
0 days 00:00:30.080000	-0.23158099999999998
0 days 00:00:30.090000	-0.31596399999999997
0 days 00:00:30.100000	-0.44578199999999996
0 days 00:00:30.110000	-0.6652710000000001
0 days 00:00:30.120000	-1.018039
0 days 00:00:30.130000	-1.529765
0 days 00:00:30.140000	-1.942163
0 days 00:00:30.150000	-2.466771
0 days 00:00:30.160000	-2.91253
0 days 00:00:30.170000	-3.377439
0 days 00:00:30.180000	-3.8429279999999997
0 days 00:00:30.190000	-4.261936
0 days 00:00:30.200000	-4.57921
0 days 00:00:30.210000	-4.86485
0 days 00:00:30.220000	-5.080108
0 days 00:00:30.230000	-5.271824
0 days 00:00:30.240000	-5.334505
0 days 00:00:30.250000	-5.1429
0 days 00:00:30.260000	-4.725487
0 days 00:00:30.270000	-4.110256
0 days 00:00:30.280000	-3.474693
0 days 00:00:30.290000	-3.012757
0 days 00:00:30.300000	-2.606156
0 days 00:00:30.310000	-1.8210099999999998
0 days 00:00:30.320000	0.673495
0 days 00:00:30.330000	1.7516880000000001
0 days 00:00:30.340000	1.4859200000000001
0 days 00:00:30.350000	1.896195
0 days 00:00:30.360000	2.644566
0 days 00:00:30.370000	3.1765060000000003
0 days 00:00:30.380000	3.5087599999999997
0 days 00:00:30.390000	3.890802
0 days 00:00:30.400000	4.3359559999999995
0 days 00:00:30.410000	4.734548
0 days 00:00:30.420000	5.016242
0 days 00:00:30.430000	5.1581339999999996
0 days 00:00:30.440000	5.181906
0 days 00:00:30.450000	5.0941410000000005
0 days 00:00:30.460000	4.881391000000001
0 days 00:00:30.470000	4.584336
0 days 00:00:30.480000	4.272157
0 days 00:00:30.490000	3.8462370000000004
0 days 00:00:30.500000	3.4699150000000003
0 days 00:00:30.510000	3.190963
0 days 00:00:30.520000	3.061591
0 days 00:00:30.530000	3.057662
0 days 00:00:30.540000	3.019047
0 days 00:00:30.550000	2.872472
0 days 00:00:30.560000	2.562512
0 days 00:00:30.570000	1.419745
0 days 00:00:30.580000	-0.004893
0 days 00:00:30.590000	-1.012601
0 days 00:00:30.600000	-2.604229
0 days 00:00:30.610000	-1.874959
0 days 00:00:30.620000	-1.3187149999999999
0 days 00:00:30.630000	-2.063529
0 days 00:00:30.640000	-1.7241360000000001
0 days 00:00:30.650000	-1.781284
0 days 00:00:30.660000	-1.7075240000000003
0 days 00:00:30.670000	-1.034534
0 days 00:00:30.680000	-0.922551
0 days 00:00:30.690000	-0.7506520000000001
0 days 00:00:30.700000	-0.558114
0 days 00:00:30.710000	-0.383242
0 days 00:00:30.720000	-0.2373
0 days 00:00:30.730000	-0.10004500000000001
0 days 00:00:30.740000	-0.055747000000000005
0 days 00:00:30.750000	-0.046178
0 days 00:00:30.760000	-0.049717000000000004
0 days 00:00:30.770000	-0.053341
0 days 00:00:30.780000	-0.04654
0 days 00:00:30.790000	-0.041697000000000005
0 days 00:00:30.800000	-0.053283000000000004
0 days 00:00:30.810000	-0.054558
0 days 00:00:30.820000	-0.063652
0 days 00:00:30.830000	-0.049307
0 days 00:00:30.840000	-0.025879000000000003
0 days 00:00:30.850000	-0.009205
0 days 00:00:30.860000	0.011342
0 days 00:00:30.870000	0.030447000000000002
0 days 00:00:30.880000	0.049831
0 days 00:00:30.890000	0.075418
0 days 00:00:30.900000	0.11561199999999999
0 days 00:00:30.910000	0.181732
0 days 00:00:30.920000	0.253911
0 days 00:00:30.930000	0.30714600000000003
0 days 00:00:30.940000	0.323802
0 days 00:00:30.950000	0.327945
0 days 00:00:30.960000	0.32955500000000004
0 days 00:00:30.970000	0.308068
0 days 00:00:30.980000	0.28218499999999996
0 days 00:00:30.990000	0.256653
0 days 00:00:31	0.231158
0 days 00:00:31.010000	0.205386
0 days 00:00:31.020000	0.184581
0 days 00:00:31.030000	0.164677
0 days 00:00:31.040000	0.150082
0 days 00:00:31.050000	0.132275
0 days 00:00:31.060000	0.11686500000000001
0 days 00:00:31.070000	0.103084
0 days 00:00:31.080000	0.09383
0 days 00:00:31.090000	0.080322
0 days 00:00:31.100000	0.067564
0 days 00:00:31.110000	0.058535000000000004
0 days 00:00:31.120000	0.0537
0 days 00:00:31.130000	0.052805
0 days 00:00:31.140000	0.046468999999999996
0 days 00:00:31.150000	0.048382999999999995
0 days 00:00:31.160000	0.051046
0 days 00:00:31.170000	0.039916
0 days 00:00:31.180000	0.041221
0 days 00:00:31.190000	0.037466
0 days 00:00:31.200000	0.032852
0 days 00:00:31.210000	0.041765
0 days 00:00:31.220000	0.035204
0 days 00:00:31.230000	0.028263999999999997
0 days 00:00:31.240000	0.019815
0 days 00:00:31.250000	-0.011519
0 days 00:00:31.260000	-0.05644400000000001
0 days 00:00:31.270000	-0.082711
0 days 00:00:31.280000	-0.123572
0 days 00:00:31.290000	-0.164257
0 days 00:00:31.300000	-0.21773299999999998
0 days 00:00:31.310000	-0.26121700000000003
0 days 00:00:31.320000	-0.33234
0 days 00:00:31.330000	-0.460608
0 days 00:00:31.340000	-0.743196
0 days 00:00:31.350000	-1.150539
0 days 00:00:31.360000	-1.595399
0 days 00:00:31.370000	-2.064597
0 days 00:00:31.380000	-2.490081
0 days 00:00:31.390000	-2.982341
0 days 00:00:31.400000	-3.4231620000000005
0 days 00:00:31.410000	-3.8478269999999997
0 days 00:00:31.420000	-4.240511
0 days 00:00:31.430000	-4.65426
0 days 00:00:31.440000	-5.034383
0 days 00:00:31.450000	-5.277127
0 days 00:00:31.460000	-5.402064
0 days 00:00:31.470000	-5.37439
0 days 00:00:31.480000	-5.2057720000000005
0 days 00:00:31.490000	-4.920758
0 days 00:00:31.500000	-4.421317
0 days 00:00:31.510000	-3.919346
0 days 00:00:31.520000	-3.546465
0 days 00:00:31.530000	-3.234123
0 days 00:00:31.540000	-2.930201
0 days 00:00:31.550000	-2.490318
