# Supplementary material for: A topological data analysis-based method for gait signals with an application to the study of multiple sclerosis
Source: PLoS One. 2022 May 13;17(5):e0268475. doi: 10.1371/journal.pone.0268475 (PMC9106173; doi:10.1371/journal.pone.0268475)
Supplement: S1 Data — (ZIP) [file pone.0268475.s005.zip › PlosOneData/Pathological_subjects/MS_178]

	Gyr_Y
0 days 00:00:09.740000	2.169246
0 days 00:00:09.750000	0.611358
0 days 00:00:09.760000	-0.873616
0 days 00:00:09.770000	-1.321798
0 days 00:00:09.780000	-0.427885
0 days 00:00:09.790000	0.183825
0 days 00:00:09.800000	0.035065
0 days 00:00:09.810000	-0.105457
0 days 00:00:09.820000	-0.281149
0 days 00:00:09.830000	-0.087181
0 days 00:00:09.840000	-0.109649
0 days 00:00:09.850000	-0.090377
0 days 00:00:09.860000	-0.058588999999999995
0 days 00:00:09.870000	-0.013199
0 days 00:00:09.880000	0.044883
0 days 00:00:09.890000	0.10051399999999999
0 days 00:00:09.900000	0.146232
0 days 00:00:09.910000	0.15276900000000002
0 days 00:00:09.920000	0.142824
0 days 00:00:09.930000	0.118626
0 days 00:00:09.940000	0.08239500000000001
0 days 00:00:09.950000	0.049145
0 days 00:00:09.960000	0.027344999999999998
0 days 00:00:09.970000	0.017119
0 days 00:00:09.980000	0.004519
0 days 00:00:09.990000	0.012815
0 days 00:00:10	0.012572
0 days 00:00:10.010000	0.019545
0 days 00:00:10.020000	0.022453
0 days 00:00:10.030000	0.021099
0 days 00:00:10.040000	0.017315999999999998
0 days 00:00:10.050000	0.006788
0 days 00:00:10.060000	0.006222999999999999
0 days 00:00:10.070000	0.003008
0 days 00:00:10.080000	-0.001192
0 days 00:00:10.090000	0.0018989999999999999
0 days 00:00:10.100000	-0.00022999999999999998
0 days 00:00:10.110000	0.00016299999999999998
0 days 00:00:10.120000	-0.001754
0 days 00:00:10.130000	-0.004961999999999999
0 days 00:00:10.140000	0.000297
0 days 00:00:10.150000	-0.004047
0 days 00:00:10.160000	-0.003437
0 days 00:00:10.170000	-0.009073000000000001
0 days 00:00:10.180000	-0.014422999999999998
0 days 00:00:10.190000	-0.026035000000000003
0 days 00:00:10.200000	-0.039546
0 days 00:00:10.210000	-0.042732
0 days 00:00:10.220000	-0.046437
0 days 00:00:10.230000	-0.042614
0 days 00:00:10.240000	-0.043807
0 days 00:00:10.250000	-0.038912999999999996
0 days 00:00:10.260000	-0.040409
0 days 00:00:10.270000	-0.047485
0 days 00:00:10.280000	-0.043864
0 days 00:00:10.290000	-0.023933000000000003
0 days 00:00:10.300000	-0.014066
0 days 00:00:10.310000	-0.010006000000000001
0 days 00:00:10.320000	-0.018229
0 days 00:00:10.330000	-0.046373000000000004
0 days 00:00:10.340000	-0.07018200000000001
0 days 00:00:10.350000	-0.09057
0 days 00:00:10.360000	-0.120959
0 days 00:00:10.370000	-0.172225
0 days 00:00:10.380000	-0.236517
0 days 00:00:10.390000	-0.307149
0 days 00:00:10.400000	-0.386965
0 days 00:00:10.410000	-0.504904
0 days 00:00:10.420000	-0.647686
0 days 00:00:10.430000	-0.792829
0 days 00:00:10.440000	-0.953432
0 days 00:00:10.450000	-1.137851
0 days 00:00:10.460000	-1.346913
0 days 00:00:10.470000	-1.556704
0 days 00:00:10.480000	-1.7763520000000002
0 days 00:00:10.490000	-2.004947
0 days 00:00:10.500000	-2.2155099999999996
0 days 00:00:10.510000	-2.404785
0 days 00:00:10.520000	-2.566477
0 days 00:00:10.530000	-2.684858
0 days 00:00:10.540000	-2.72912
0 days 00:00:10.550000	-2.664086
0 days 00:00:10.560000	-2.513004
0 days 00:00:10.570000	-2.303048
0 days 00:00:10.580000	-2.016239
0 days 00:00:10.590000	-1.72479
0 days 00:00:10.600000	-1.530385
0 days 00:00:10.610000	-1.328825
0 days 00:00:10.620000	-1.148841
0 days 00:00:10.630000	-0.9706440000000001
0 days 00:00:10.640000	-0.762679
0 days 00:00:10.650000	-0.425069
0 days 00:00:10.660000	-0.043869
0 days 00:00:10.670000	0.286579
0 days 00:00:10.680000	0.642867
0 days 00:00:10.690000	1.1102
0 days 00:00:10.700000	1.608563
0 days 00:00:10.710000	2.0979229999999998
0 days 00:00:10.720000	2.470297
0 days 00:00:10.730000	2.762786
0 days 00:00:10.740000	2.9279319999999998
0 days 00:00:10.750000	2.806419
0 days 00:00:10.760000	2.6497
0 days 00:00:10.770000	2.613818
0 days 00:00:10.780000	2.631361
0 days 00:00:10.790000	2.859898
0 days 00:00:10.800000	3.187992
0 days 00:00:10.810000	3.011729
0 days 00:00:10.820000	2.893462
0 days 00:00:10.830000	2.8774349999999997
0 days 00:00:10.840000	2.6802669999999997
0 days 00:00:10.850000	2.332867
0 days 00:00:10.860000	1.020462
0 days 00:00:10.870000	-0.31693699999999997
0 days 00:00:10.880000	-0.834556
0 days 00:00:10.890000	-0.8854559999999999
0 days 00:00:10.900000	-0.240233
0 days 00:00:10.910000	-0.029209
0 days 00:00:10.920000	-0.283517
0 days 00:00:10.930000	-0.192498
0 days 00:00:10.940000	-0.165372
0 days 00:00:10.950000	-0.10419300000000001
0 days 00:00:10.960000	-0.015815
0 days 00:00:10.970000	0.043736000000000004
0 days 00:00:10.980000	0.053184
0 days 00:00:10.990000	0.067549
0 days 00:00:11	0.087095
0 days 00:00:11.010000	0.086822
0 days 00:00:11.020000	0.060532
0 days 00:00:11.030000	0.04797
0 days 00:00:11.040000	0.034311
0 days 00:00:11.050000	0.023646
0 days 00:00:11.060000	0.01587
0 days 00:00:11.070000	0.014131999999999999
0 days 00:00:11.080000	0.018698
0 days 00:00:11.090000	0.018308
0 days 00:00:11.100000	0.020522
0 days 00:00:11.110000	0.018281
0 days 00:00:11.120000	0.003959000000000001
0 days 00:00:11.130000	0.0019260000000000002
0 days 00:00:11.140000	0.000759
0 days 00:00:11.150000	-0.001648
0 days 00:00:11.160000	-0.0021030000000000003
0 days 00:00:11.170000	-0.007817000000000001
0 days 00:00:11.180000	-0.0045119999999999995
0 days 00:00:11.190000	-0.013296
0 days 00:00:11.200000	-0.008834
0 days 00:00:11.210000	-0.008818000000000001
0 days 00:00:11.220000	-0.008815
0 days 00:00:11.230000	-0.009935
0 days 00:00:11.240000	-0.0064730000000000005
0 days 00:00:11.250000	-0.002269
0 days 00:00:11.260000	-0.0044329999999999994
0 days 00:00:11.270000	0.0024920000000000003
0 days 00:00:11.280000	0.000781
0 days 00:00:11.290000	0.003549
0 days 00:00:11.300000	0.0043549999999999995
0 days 00:00:11.310000	0.008986
0 days 00:00:11.320000	0.013965
0 days 00:00:11.330000	0.015353
0 days 00:00:11.340000	0.004949
0 days 00:00:11.350000	-0.006212
0 days 00:00:11.360000	0.002793
0 days 00:00:11.370000	-0.005189
0 days 00:00:11.380000	-0.016834000000000002
0 days 00:00:11.390000	-0.037183999999999995
0 days 00:00:11.400000	-0.055156
0 days 00:00:11.410000	-0.08303200000000001
0 days 00:00:11.420000	-0.11723399999999999
0 days 00:00:11.430000	-0.14260899999999999
0 days 00:00:11.440000	-0.167739
0 days 00:00:11.450000	-0.196246
0 days 00:00:11.460000	-0.237483
0 days 00:00:11.470000	-0.28207
0 days 00:00:11.480000	-0.339934
0 days 00:00:11.490000	-0.414228
0 days 00:00:11.500000	-0.487559
0 days 00:00:11.510000	-0.560509
0 days 00:00:11.520000	-0.653896
0 days 00:00:11.530000	-0.765314
0 days 00:00:11.540000	-0.9178200000000001
0 days 00:00:11.550000	-1.09335
0 days 00:00:11.560000	-1.297676
0 days 00:00:11.570000	-1.519225
0 days 00:00:11.580000	-1.735959
0 days 00:00:11.590000	-1.9590889999999999
0 days 00:00:11.600000	-2.163094
0 days 00:00:11.610000	-2.346168
0 days 00:00:11.620000	-2.488824
0 days 00:00:11.630000	-2.5977419999999998
0 days 00:00:11.640000	-2.613007
0 days 00:00:11.650000	-2.531588
0 days 00:00:11.660000	-2.366726
0 days 00:00:11.670000	-2.17333
0 days 00:00:11.680000	-1.9337810000000002
0 days 00:00:11.690000	-1.6726150000000002
0 days 00:00:11.700000	-1.444132
0 days 00:00:11.710000	-1.271033
0 days 00:00:11.720000	-1.1091879999999998
0 days 00:00:11.730000	-0.940636
0 days 00:00:11.740000	-0.786166
0 days 00:00:11.750000	-0.6502439999999999
0 days 00:00:11.760000	-0.512843
0 days 00:00:11.770000	-0.337856
0 days 00:00:11.780000	-0.009184999999999999
0 days 00:00:11.790000	0.42176099999999994
0 days 00:00:11.800000	0.836369
0 days 00:00:11.810000	1.269295
0 days 00:00:11.820000	1.724263
0 days 00:00:11.830000	2.175951
0 days 00:00:11.840000	2.539656
0 days 00:00:11.850000	2.589755
0 days 00:00:11.860000	2.524342
0 days 00:00:11.870000	2.5888430000000002
0 days 00:00:11.880000	2.702259
0 days 00:00:11.890000	2.758355
0 days 00:00:11.900000	2.8706810000000003
0 days 00:00:11.910000	3.069321
0 days 00:00:11.920000	3.267536
0 days 00:00:11.930000	3.3642819999999998
0 days 00:00:11.940000	3.226798
0 days 00:00:11.950000	3.101739
0 days 00:00:11.960000	3.026832
0 days 00:00:11.970000	2.218082
0 days 00:00:11.980000	0.10784300000000001
0 days 00:00:11.990000	-0.865369
0 days 00:00:12	-0.634844
0 days 00:00:12.010000	-0.352312
0 days 00:00:12.020000	-0.10144500000000001
0 days 00:00:12.030000	-0.243387
0 days 00:00:12.040000	-0.38787699999999997
0 days 00:00:12.050000	-0.157586
0 days 00:00:12.060000	-0.222978
0 days 00:00:12.070000	-0.242733
0 days 00:00:12.080000	-0.18423599999999998
0 days 00:00:12.090000	-0.10488
0 days 00:00:12.100000	-0.017314
0 days 00:00:12.110000	0.045610000000000005
0 days 00:00:12.120000	0.09409
0 days 00:00:12.130000	0.112953
0 days 00:00:12.140000	0.116694
0 days 00:00:12.150000	0.11553499999999998
0 days 00:00:12.160000	0.08748600000000001
0 days 00:00:12.170000	0.059057000000000005
0 days 00:00:12.180000	0.037458
0 days 00:00:12.190000	0.02986
0 days 00:00:12.200000	0.033644
0 days 00:00:12.210000	0.046521
0 days 00:00:12.220000	0.048813999999999996
0 days 00:00:12.230000	0.056785
0 days 00:00:12.240000	0.054472
0 days 00:00:12.250000	0.057898000000000005
0 days 00:00:12.260000	0.052199
0 days 00:00:12.270000	0.044239999999999995
0 days 00:00:12.280000	0.033992
0 days 00:00:12.290000	0.026792000000000003
0 days 00:00:12.300000	0.016592
0 days 00:00:12.310000	0.010153
0 days 00:00:12.320000	0.006761
0 days 00:00:12.330000	0.004476
0 days 00:00:12.340000	0.000321
0 days 00:00:12.350000	-0.00041900000000000005
0 days 00:00:12.360000	-0.003443
0 days 00:00:12.370000	-0.001158
0 days 00:00:12.380000	-0.003811
0 days 00:00:12.390000	-0.002288
0 days 00:00:12.400000	-0.005331
0 days 00:00:12.410000	-0.006072
0 days 00:00:12.420000	-0.010634000000000001
0 days 00:00:12.430000	-0.016717
0 days 00:00:12.440000	-0.021649
0 days 00:00:12.450000	-0.028474
0 days 00:00:12.460000	-0.027708999999999998
0 days 00:00:12.470000	-0.036400999999999996
0 days 00:00:12.480000	-0.055358000000000004
0 days 00:00:12.490000	-0.07244099999999999
0 days 00:00:12.500000	-0.053871
0 days 00:00:12.510000	-0.037563
0 days 00:00:12.520000	-0.032612999999999996
0 days 00:00:12.530000	-0.046205
0 days 00:00:12.540000	-0.08369800000000001
0 days 00:00:12.550000	-0.12495899999999999
0 days 00:00:12.560000	-0.163953
0 days 00:00:12.570000	-0.195329
0 days 00:00:12.580000	-0.229712
0 days 00:00:12.590000	-0.298842
0 days 00:00:12.600000	-0.418865
0 days 00:00:12.610000	-0.571593
0 days 00:00:12.620000	-0.755333
0 days 00:00:12.630000	-0.968032
0 days 00:00:12.640000	-1.221126
0 days 00:00:12.650000	-1.509557
0 days 00:00:12.660000	-1.82325
0 days 00:00:12.670000	-2.147585
0 days 00:00:12.680000	-2.478391
0 days 00:00:12.690000	-2.7923139999999997
0 days 00:00:12.700000	-3.0604150000000003
0 days 00:00:12.710000	-3.27247
0 days 00:00:12.720000	-3.3449730000000004
0 days 00:00:12.730000	-3.26316
0 days 00:00:12.740000	-3.0512259999999998
0 days 00:00:12.750000	-2.728758
0 days 00:00:12.760000	-2.345514
0 days 00:00:12.770000	-2.039892
0 days 00:00:12.780000	-1.717669
0 days 00:00:12.790000	-1.455259
0 days 00:00:12.800000	-1.219175
0 days 00:00:12.810000	-0.985382
0 days 00:00:12.820000	-0.7666310000000001
0 days 00:00:12.830000	-0.521126
0 days 00:00:12.840000	-0.20033399999999998
0 days 00:00:12.850000	0.14911
0 days 00:00:12.860000	0.49216899999999997
0 days 00:00:12.870000	0.9085719999999999
0 days 00:00:12.880000	1.395899
0 days 00:00:12.890000	1.877148
0 days 00:00:12.900000	2.314203
0 days 00:00:12.910000	2.696257
0 days 00:00:12.920000	2.9349369999999997
0 days 00:00:12.930000	2.853954
0 days 00:00:12.940000	2.774685
0 days 00:00:12.950000	2.947131
0 days 00:00:12.960000	2.836802
0 days 00:00:12.970000	2.7404349999999997
0 days 00:00:12.980000	2.671358
0 days 00:00:12.990000	2.568845
0 days 00:00:13	2.486057
0 days 00:00:13.010000	2.3907220000000002
0 days 00:00:13.020000	2.298028
0 days 00:00:13.030000	2.191712
0 days 00:00:13.040000	2.013444
0 days 00:00:13.050000	1.7296900000000002
0 days 00:00:13.060000	1.273147
0 days 00:00:13.070000	0.136693
0 days 00:00:13.080000	-0.879484
0 days 00:00:13.090000	0.08763
0 days 00:00:13.100000	-0.029592
0 days 00:00:13.110000	-0.17461600000000002
0 days 00:00:13.120000	-0.150619
0 days 00:00:13.130000	-0.115023
0 days 00:00:13.140000	-0.005029
0 days 00:00:13.150000	0.060483
0 days 00:00:13.160000	0.066368
0 days 00:00:13.170000	0.062585
0 days 00:00:13.180000	0.075324
0 days 00:00:13.190000	0.092612
0 days 00:00:13.200000	0.10134299999999999
0 days 00:00:13.210000	0.09631
0 days 00:00:13.220000	0.088969
0 days 00:00:13.230000	0.082243
0 days 00:00:13.240000	0.067322
0 days 00:00:13.250000	0.055425999999999996
0 days 00:00:13.260000	0.052315
0 days 00:00:13.270000	0.048195
0 days 00:00:13.280000	0.050771
0 days 00:00:13.290000	0.046666
0 days 00:00:13.300000	0.048302
0 days 00:00:13.310000	0.047644
0 days 00:00:13.320000	0.041434
0 days 00:00:13.330000	0.029275
0 days 00:00:13.340000	0.009519
0 days 00:00:13.350000	0.004958
0 days 00:00:13.360000	-0.0057469999999999995
0 days 00:00:13.370000	-0.005258
0 days 00:00:13.380000	-0.0058189999999999995
0 days 00:00:13.390000	-0.004268999999999999
0 days 00:00:13.400000	-0.009461
0 days 00:00:13.410000	-0.017686
0 days 00:00:13.420000	-0.025913
0 days 00:00:13.430000	-0.031161
0 days 00:00:13.440000	-0.043331
0 days 00:00:13.450000	-0.043911
0 days 00:00:13.460000	-0.051556
0 days 00:00:13.470000	-0.079587
0 days 00:00:13.480000	-0.096316
0 days 00:00:13.490000	-0.08265700000000001
0 days 00:00:13.500000	-0.04938
0 days 00:00:13.510000	-0.034619
0 days 00:00:13.520000	-0.06894199999999999
0 days 00:00:13.530000	-0.152141
0 days 00:00:13.540000	-0.23007399999999997
0 days 00:00:13.550000	-0.274231
0 days 00:00:13.560000	-0.329543
0 days 00:00:13.570000	-0.43382299999999996
0 days 00:00:13.580000	-0.567416
0 days 00:00:13.590000	-0.70676
0 days 00:00:13.600000	-0.835399
0 days 00:00:13.610000	-1.01001
0 days 00:00:13.620000	-1.216608
0 days 00:00:13.630000	-1.434779
0 days 00:00:13.640000	-1.671114
0 days 00:00:13.650000	-1.92304
0 days 00:00:13.660000	-2.1690490000000002
0 days 00:00:13.670000	-2.395061
0 days 00:00:13.680000	-2.60233
0 days 00:00:13.690000	-2.7706150000000003
0 days 00:00:13.700000	-2.842491
0 days 00:00:13.710000	-2.812808
0 days 00:00:13.720000	-2.686213
0 days 00:00:13.730000	-2.46982
0 days 00:00:13.740000	-2.1808520000000002
0 days 00:00:13.750000	-1.941661
0 days 00:00:13.760000	-1.7256310000000001
0 days 00:00:13.770000	-1.511179
0 days 00:00:13.780000	-1.3013940000000002
0 days 00:00:13.790000	-1.077704
0 days 00:00:13.800000	-0.854029
0 days 00:00:13.810000	-0.6417109999999999
0 days 00:00:13.820000	-0.358063
0 days 00:00:13.830000	0.06726499999999999
0 days 00:00:13.840000	0.549149
0 days 00:00:13.850000	1.020952
0 days 00:00:13.860000	1.480168
0 days 00:00:13.870000	1.946618
0 days 00:00:13.880000	2.3960779999999997
0 days 00:00:13.890000	2.6061970000000003
0 days 00:00:13.900000	2.505832
0 days 00:00:13.910000	2.4624349999999997
0 days 00:00:13.920000	2.6153720000000003
0 days 00:00:13.930000	2.705311
0 days 00:00:13.940000	2.9269689999999997
0 days 00:00:13.950000	3.050051
0 days 00:00:13.960000	2.940987
0 days 00:00:13.970000	2.950333
0 days 00:00:13.980000	2.8661950000000003
0 days 00:00:13.990000	2.80303
0 days 00:00:14	2.740945
0 days 00:00:14.010000	2.637512
0 days 00:00:14.020000	2.4982889999999998
0 days 00:00:14.030000	2.0675169999999996
0 days 00:00:14.040000	0.380949
0 days 00:00:14.050000	-0.894068
0 days 00:00:14.060000	-1.014602
0 days 00:00:14.070000	-0.406006
0 days 00:00:14.080000	0.137641
0 days 00:00:14.090000	-0.036979000000000005
0 days 00:00:14.100000	0.024138999999999997
0 days 00:00:14.110000	-0.20153
0 days 00:00:14.120000	-0.118927
0 days 00:00:14.130000	-0.225846
0 days 00:00:14.140000	-0.21725799999999998
0 days 00:00:14.150000	-0.152447
0 days 00:00:14.160000	-0.06968200000000001
0 days 00:00:14.170000	0.006069
0 days 00:00:14.180000	0.051824
0 days 00:00:14.190000	0.088292
0 days 00:00:14.200000	0.10675699999999999
0 days 00:00:14.210000	0.12259
0 days 00:00:14.220000	0.133079
0 days 00:00:14.230000	0.114524
0 days 00:00:14.240000	0.08753899999999999
0 days 00:00:14.250000	0.068078
0 days 00:00:14.260000	0.063555
0 days 00:00:14.270000	0.06675299999999999
0 days 00:00:14.280000	0.08201900000000001
0 days 00:00:14.290000	0.092218
0 days 00:00:14.300000	0.09777000000000001
0 days 00:00:14.310000	0.10030599999999999
0 days 00:00:14.320000	0.09144
0 days 00:00:14.330000	0.085271
0 days 00:00:14.340000	0.071466
0 days 00:00:14.350000	0.06068
0 days 00:00:14.360000	0.047979
0 days 00:00:14.370000	0.03986
0 days 00:00:14.380000	0.023836000000000003
0 days 00:00:14.390000	0.014351
0 days 00:00:14.400000	0.001326
0 days 00:00:14.410000	-0.015765
0 days 00:00:14.420000	-0.019214
0 days 00:00:14.430000	-0.022297
0 days 00:00:14.440000	-0.021887
0 days 00:00:14.450000	-0.015778
0 days 00:00:14.460000	-0.019512
0 days 00:00:14.470000	-0.015608000000000002
0 days 00:00:14.480000	-0.004106
0 days 00:00:14.490000	0.005028
0 days 00:00:14.500000	0.008057
0 days 00:00:14.510000	0.010731999999999998
0 days 00:00:14.520000	-0.025505
0 days 00:00:14.530000	-0.052202
0 days 00:00:14.540000	-0.047408
0 days 00:00:14.550000	-0.04083
0 days 00:00:14.560000	-0.060095
0 days 00:00:14.570000	-0.121281
0 days 00:00:14.580000	-0.18517
0 days 00:00:14.590000	-0.22419099999999997
0 days 00:00:14.600000	-0.26353899999999997
0 days 00:00:14.610000	-0.338508
0 days 00:00:14.620000	-0.437222
0 days 00:00:14.630000	-0.564747
0 days 00:00:14.640000	-0.674177
0 days 00:00:14.650000	-0.774381
0 days 00:00:14.660000	-0.870449
0 days 00:00:14.670000	-0.96262
0 days 00:00:14.680000	-1.0855290000000002
0 days 00:00:14.690000	-1.21753
0 days 00:00:14.700000	-1.357242
0 days 00:00:14.710000	-1.490452
0 days 00:00:14.720000	-1.612156
0 days 00:00:14.730000	-1.7122009999999999
0 days 00:00:14.740000	-1.760407
0 days 00:00:14.750000	-1.7641189999999998
0 days 00:00:14.760000	-1.707809
0 days 00:00:14.770000	-1.598932
0 days 00:00:14.780000	-1.439632
0 days 00:00:14.790000	-1.271269
0 days 00:00:14.800000	-1.10105
0 days 00:00:14.810000	-0.959259
0 days 00:00:14.820000	-0.8261139999999999
0 days 00:00:14.830000	-0.709264
0 days 00:00:14.840000	-0.6119680000000001
0 days 00:00:14.850000	-0.508657
0 days 00:00:14.860000	-0.33805799999999997
0 days 00:00:14.870000	-0.141795
0 days 00:00:14.880000	0.064884
0 days 00:00:14.890000	0.309673
0 days 00:00:14.900000	0.575202
0 days 00:00:14.910000	0.841304
0 days 00:00:14.920000	1.03672
0 days 00:00:14.930000	1.1771770000000001
0 days 00:00:14.940000	1.304129
0 days 00:00:14.950000	1.4312639999999999
0 days 00:00:14.960000	1.5288620000000002
0 days 00:00:14.970000	1.6070309999999999
0 days 00:00:14.980000	1.671927
0 days 00:00:14.990000	1.724648
0 days 00:00:15	1.759959
0 days 00:00:15.010000	1.7979209999999999
0 days 00:00:15.020000	1.8364340000000001
0 days 00:00:15.030000	1.836097
0 days 00:00:15.040000	1.8128900000000001
0 days 00:00:15.050000	1.777737
0 days 00:00:15.060000	1.709668
0 days 00:00:15.070000	1.628344
0 days 00:00:15.080000	1.533234
0 days 00:00:15.090000	1.4810159999999999
0 days 00:00:15.100000	1.377253
0 days 00:00:15.110000	0.212563
0 days 00:00:15.120000	-0.8368190000000001
0 days 00:00:15.130000	-0.380774
0 days 00:00:15.140000	0.275921
0 days 00:00:15.150000	0.278341
0 days 00:00:15.160000	-0.11284200000000001
0 days 00:00:15.170000	-0.28929299999999997
0 days 00:00:15.180000	-0.16551300000000002
0 days 00:00:15.190000	-0.096466
0 days 00:00:15.200000	-0.185632
0 days 00:00:15.210000	0.159628
0 days 00:00:15.220000	0.239688
0 days 00:00:15.230000	-0.050256
0 days 00:00:15.240000	-0.12731199999999998
0 days 00:00:15.250000	-0.10545999999999998
0 days 00:00:15.260000	-0.09503500000000001
0 days 00:00:15.270000	-0.15718800000000002
0 days 00:00:15.280000	-0.17791500000000002
0 days 00:00:15.290000	-0.140664
0 days 00:00:15.300000	-0.096599
0 days 00:00:15.310000	-0.056790999999999994
0 days 00:00:15.320000	-0.032083
0 days 00:00:15.330000	-0.001242
0 days 00:00:15.340000	0.026192
0 days 00:00:15.350000	0.047652999999999994
0 days 00:00:15.360000	0.066138
0 days 00:00:15.370000	0.080863
0 days 00:00:15.380000	0.08627699999999999
0 days 00:00:15.390000	0.082287
0 days 00:00:15.400000	0.071029
0 days 00:00:15.410000	0.059661
0 days 00:00:15.420000	0.058339
0 days 00:00:15.430000	0.055759
0 days 00:00:15.440000	0.056422
0 days 00:00:15.450000	0.055232
0 days 00:00:15.460000	0.058584000000000004
0 days 00:00:15.470000	0.061079999999999995
0 days 00:00:15.480000	0.05968
0 days 00:00:15.490000	0.059056
0 days 00:00:15.500000	0.052395000000000004
0 days 00:00:15.510000	0.045682
0 days 00:00:15.520000	0.044246
0 days 00:00:15.530000	0.037242000000000004
0 days 00:00:15.540000	0.035181
0 days 00:00:15.550000	0.03105
0 days 00:00:15.560000	0.035181
0 days 00:00:15.570000	0.032396
0 days 00:00:15.580000	0.03283
0 days 00:00:15.590000	0.036858999999999996
0 days 00:00:15.600000	0.033108
0 days 00:00:15.610000	0.032146
0 days 00:00:15.620000	0.026522000000000004
0 days 00:00:15.630000	0.018639
0 days 00:00:15.640000	0.014902
0 days 00:00:15.650000	0.011553
0 days 00:00:15.660000	0.008431000000000001
0 days 00:00:15.670000	0.003156
0 days 00:00:15.680000	0.005391
0 days 00:00:15.690000	0.00521
0 days 00:00:15.700000	0.00232
0 days 00:00:15.710000	-0.001286
0 days 00:00:15.720000	-0.004275
0 days 00:00:15.730000	-0.0069310000000000005
0 days 00:00:15.740000	-0.021254
0 days 00:00:15.750000	-0.017668
0 days 00:00:15.760000	-0.036382
0 days 00:00:15.770000	-0.037222000000000005
0 days 00:00:15.780000	-0.0651
0 days 00:00:15.790000	-0.070806
0 days 00:00:15.800000	-0.078165
0 days 00:00:15.810000	-0.108876
0 days 00:00:15.820000	-0.094341
0 days 00:00:15.830000	-0.088578
0 days 00:00:15.840000	-0.037424
0 days 00:00:15.850000	-0.007527
0 days 00:00:15.860000	-0.015673
0 days 00:00:15.870000	-0.027926999999999997
0 days 00:00:15.880000	-0.066567
0 days 00:00:15.890000	-0.116665
0 days 00:00:15.900000	-0.15601500000000001
0 days 00:00:15.910000	-0.196274
0 days 00:00:15.920000	-0.227925
0 days 00:00:15.930000	-0.262881
0 days 00:00:15.940000	-0.300599
0 days 00:00:15.950000	-0.371719
0 days 00:00:15.960000	-0.486425
0 days 00:00:15.970000	-0.651421
0 days 00:00:15.980000	-0.829097
0 days 00:00:15.990000	-1.0232809999999999
0 days 00:00:16	-1.21458
0 days 00:00:16.010000	-1.395078
0 days 00:00:16.020000	-1.568812
0 days 00:00:16.030000	-1.7328400000000002
0 days 00:00:16.040000	-1.8804740000000002
0 days 00:00:16.050000	-2.002621
0 days 00:00:16.060000	-2.096307
0 days 00:00:16.070000	-2.149045
0 days 00:00:16.080000	-2.181808
0 days 00:00:16.090000	-2.169814
0 days 00:00:16.100000	-2.099416
0 days 00:00:16.110000	-1.952952
0 days 00:00:16.120000	-1.809489
0 days 00:00:16.130000	-1.644148
0 days 00:00:16.140000	-1.454955
0 days 00:00:16.150000	-1.2887680000000001
0 days 00:00:16.160000	-1.145399
0 days 00:00:16.170000	-1.003587
0 days 00:00:16.180000	-0.862715
0 days 00:00:16.190000	-0.711432
0 days 00:00:16.200000	-0.504743
0 days 00:00:16.210000	-0.186383
0 days 00:00:16.220000	0.19648800000000002
0 days 00:00:16.230000	0.557232
0 days 00:00:16.240000	0.940264
0 days 00:00:16.250000	1.319118
0 days 00:00:16.260000	1.697124
0 days 00:00:16.270000	1.987555
0 days 00:00:16.280000	1.978833
0 days 00:00:16.290000	1.892411
0 days 00:00:16.300000	1.861332
0 days 00:00:16.310000	1.897964
0 days 00:00:16.320000	2.106134
0 days 00:00:16.330000	2.3281549999999998
0 days 00:00:16.340000	2.427571
0 days 00:00:16.350000	2.4702900000000003
0 days 00:00:16.360000	2.360462
0 days 00:00:16.370000	2.1575990000000003
0 days 00:00:16.380000	1.9769450000000002
0 days 00:00:16.390000	1.8838009999999998
0 days 00:00:16.400000	1.5760040000000002
0 days 00:00:16.410000	1.191124
0 days 00:00:16.420000	0.8889100000000001
0 days 00:00:16.430000	0.49617
0 days 00:00:16.440000	-0.11429500000000001
0 days 00:00:16.450000	-0.5457420000000001
0 days 00:00:16.460000	0.433684
0 days 00:00:16.470000	0.538403
0 days 00:00:16.480000	0.48528000000000004
0 days 00:00:16.490000	0.282629
0 days 00:00:16.500000	0.11377000000000001
0 days 00:00:16.510000	-0.08365700000000001
0 days 00:00:16.520000	-0.113151
0 days 00:00:16.530000	-0.044646
0 days 00:00:16.540000	0.019617
0 days 00:00:16.550000	0.057536000000000004
0 days 00:00:16.560000	0.075823
0 days 00:00:16.570000	0.10263199999999999
0 days 00:00:16.580000	0.12134400000000001
0 days 00:00:16.590000	0.127462
0 days 00:00:16.600000	0.118592
0 days 00:00:16.610000	0.105151
0 days 00:00:16.620000	0.090266
0 days 00:00:16.630000	0.070488
0 days 00:00:16.640000	0.060597000000000005
0 days 00:00:16.650000	0.055702
0 days 00:00:16.660000	0.061555
0 days 00:00:16.670000	0.059382000000000004
0 days 00:00:16.680000	0.058740999999999995
0 days 00:00:16.690000	0.055184000000000004
0 days 00:00:16.700000	0.043802999999999995
0 days 00:00:16.710000	0.045208
0 days 00:00:16.720000	0.041817
0 days 00:00:16.730000	0.036481
0 days 00:00:16.740000	0.024672
0 days 00:00:16.750000	0.013297
0 days 00:00:16.760000	0.005731
0 days 00:00:16.770000	0.0034920000000000003
0 days 00:00:16.780000	-0.0018789999999999998
0 days 00:00:16.790000	-0.010826
0 days 00:00:16.800000	-0.020646
0 days 00:00:16.810000	-0.026075
0 days 00:00:16.820000	-0.028451999999999998
0 days 00:00:16.830000	-0.026588
0 days 00:00:16.840000	-0.030772000000000004
0 days 00:00:16.850000	-0.034934
0 days 00:00:16.860000	-0.035213999999999995
0 days 00:00:16.870000	-0.044788999999999995
0 days 00:00:16.880000	-0.077352
0 days 00:00:16.890000	-0.07512200000000001
0 days 00:00:16.900000	-0.051441999999999995
0 days 00:00:16.910000	-0.030244999999999998
0 days 00:00:16.920000	-0.051588
0 days 00:00:16.930000	-0.090543
0 days 00:00:16.940000	-0.130623
0 days 00:00:16.950000	-0.166778
0 days 00:00:16.960000	-0.208911
0 days 00:00:16.970000	-0.277879
0 days 00:00:16.980000	-0.355531
0 days 00:00:16.990000	-0.439166
0 days 00:00:17	-0.5589430000000001
0 days 00:00:17.010000	-0.692103
0 days 00:00:17.020000	-0.836413
0 days 00:00:17.030000	-0.980352
0 days 00:00:17.040000	-1.157023
0 days 00:00:17.050000	-1.3427229999999999
0 days 00:00:17.060000	-1.534329
0 days 00:00:17.070000	-1.710896
0 days 00:00:17.080000	-1.886999
0 days 00:00:17.090000	-2.0394740000000002
0 days 00:00:17.100000	-2.150608
0 days 00:00:17.110000	-2.230033
0 days 00:00:17.120000	-2.264447
0 days 00:00:17.130000	-2.228678
0 days 00:00:17.140000	-2.12938
0 days 00:00:17.150000	-1.985848
0 days 00:00:17.160000	-1.811595
0 days 00:00:17.170000	-1.6112959999999998
0 days 00:00:17.180000	-1.444668
0 days 00:00:17.190000	-1.28852
0 days 00:00:17.200000	-1.128383
0 days 00:00:17.210000	-0.9805950000000001
0 days 00:00:17.220000	-0.802379
0 days 00:00:17.230000	-0.5686260000000001
0 days 00:00:17.240000	-0.246567
0 days 00:00:17.250000	0.086448
0 days 00:00:17.260000	0.434004
0 days 00:00:17.270000	0.8230459999999999
0 days 00:00:17.280000	1.246145
0 days 00:00:17.290000	1.647935
0 days 00:00:17.300000	2.0268599999999997
0 days 00:00:17.310000	2.384503
0 days 00:00:17.320000	2.566589
0 days 00:00:17.330000	2.53966
0 days 00:00:17.340000	2.481804
0 days 00:00:17.350000	2.4427380000000003
0 days 00:00:17.360000	2.434889
0 days 00:00:17.370000	2.671798
0 days 00:00:17.380000	2.714248
0 days 00:00:17.390000	2.596861
0 days 00:00:17.400000	2.524316
0 days 00:00:17.410000	2.377579
0 days 00:00:17.420000	2.231759
0 days 00:00:17.430000	1.967904
0 days 00:00:17.440000	1.527841
0 days 00:00:17.450000	0.31193200000000004
0 days 00:00:17.460000	-1.837775
0 days 00:00:17.470000	-0.288508
0 days 00:00:17.480000	0.132077
0 days 00:00:17.490000	-0.028998000000000003
0 days 00:00:17.500000	0.273981
0 days 00:00:17.510000	0.06424400000000001
0 days 00:00:17.520000	-0.09865499999999999
0 days 00:00:17.530000	-0.12272899999999999
0 days 00:00:17.540000	-0.039444
0 days 00:00:17.550000	0.026439999999999998
0 days 00:00:17.560000	0.069102
0 days 00:00:17.570000	0.092043
0 days 00:00:17.580000	0.103924
0 days 00:00:17.590000	0.128856
0 days 00:00:17.600000	0.128051
0 days 00:00:17.610000	0.10460599999999999
0 days 00:00:17.620000	0.07731299999999999
0 days 00:00:17.630000	0.056140999999999996
0 days 00:00:17.640000	0.040924
0 days 00:00:17.650000	0.030054
0 days 00:00:17.660000	0.032027
0 days 00:00:17.670000	0.029312
0 days 00:00:17.680000	0.029733
0 days 00:00:17.690000	0.024635
0 days 00:00:17.700000	0.025019
0 days 00:00:17.710000	0.025213
0 days 00:00:17.720000	0.030061
0 days 00:00:17.730000	0.031539
0 days 00:00:17.740000	0.031805
0 days 00:00:17.750000	0.023448
0 days 00:00:17.760000	0.018341
0 days 00:00:17.770000	0.013234000000000001
0 days 00:00:17.780000	0.012025
0 days 00:00:17.790000	0.008584
0 days 00:00:17.800000	0.0074129999999999995
0 days 00:00:17.810000	0.000304
0 days 00:00:17.820000	-0.000828
0 days 00:00:17.830000	-0.005593
0 days 00:00:17.840000	-0.005852
0 days 00:00:17.850000	-0.0034630000000000004
0 days 00:00:17.860000	-0.007166
0 days 00:00:17.870000	-0.011696999999999999
0 days 00:00:17.880000	-0.011909000000000001
0 days 00:00:17.890000	-0.025174000000000002
0 days 00:00:17.900000	-0.045609
0 days 00:00:17.910000	-0.036829
0 days 00:00:17.920000	-0.015256
0 days 00:00:17.930000	-0.000722
0 days 00:00:17.940000	-0.0042
0 days 00:00:17.950000	-0.034711
0 days 00:00:17.960000	-0.087398
0 days 00:00:17.970000	-0.145485
0 days 00:00:17.980000	-0.20363499999999998
0 days 00:00:17.990000	-0.26514
0 days 00:00:18	-0.325114
0 days 00:00:18.010000	-0.42726000000000003
0 days 00:00:18.020000	-0.580382
0 days 00:00:18.030000	-0.7476229999999999
0 days 00:00:18.040000	-0.9178229999999999
0 days 00:00:18.050000	-1.091632
0 days 00:00:18.060000	-1.301666
0 days 00:00:18.070000	-1.519007
0 days 00:00:18.080000	-1.7270740000000002
0 days 00:00:18.090000	-1.9347849999999998
0 days 00:00:18.100000	-2.1305549999999998
0 days 00:00:18.110000	-2.309618
0 days 00:00:18.120000	-2.433261
0 days 00:00:18.130000	-2.496084
0 days 00:00:18.140000	-2.477005
0 days 00:00:18.150000	-2.362317
0 days 00:00:18.160000	-2.1692810000000002
0 days 00:00:18.170000	-1.9250189999999998
0 days 00:00:18.180000	-1.659727
0 days 00:00:18.190000	-1.386859
0 days 00:00:18.200000	-1.146795
0 days 00:00:18.210000	-0.941341
0 days 00:00:18.220000	-0.7683220000000001
0 days 00:00:18.230000	-0.612368
0 days 00:00:18.240000	-0.483283
0 days 00:00:18.250000	-0.362234
0 days 00:00:18.260000	-0.250573
0 days 00:00:18.270000	-0.09786900000000001
0 days 00:00:18.280000	0.116845
0 days 00:00:18.290000	0.375077
0 days 00:00:18.300000	0.6325569999999999
0 days 00:00:18.310000	0.886531
0 days 00:00:18.320000	1.155175
0 days 00:00:18.330000	1.461058
0 days 00:00:18.340000	1.6784439999999998
0 days 00:00:18.350000	1.789225
0 days 00:00:18.360000	1.9145830000000001
0 days 00:00:18.370000	2.053337
0 days 00:00:18.380000	2.1734259999999996
0 days 00:00:18.390000	2.258433
0 days 00:00:18.400000	2.336331
0 days 00:00:18.410000	2.411315
0 days 00:00:18.420000	2.472828
0 days 00:00:18.430000	2.499206
0 days 00:00:18.440000	2.498638
0 days 00:00:18.450000	2.466863
0 days 00:00:18.460000	2.389204
0 days 00:00:18.470000	2.239141
0 days 00:00:18.480000	2.013355
0 days 00:00:18.490000	1.749577
0 days 00:00:18.500000	1.453684
0 days 00:00:18.510000	1.025388
0 days 00:00:18.520000	-0.194731
0 days 00:00:18.530000	-0.666529
0 days 00:00:18.540000	-1.021941
0 days 00:00:18.550000	-1.116434
0 days 00:00:18.560000	-0.579814
0 days 00:00:18.570000	0.8661040000000001
0 days 00:00:18.580000	0.5666939999999999
0 days 00:00:18.590000	0.10550599999999999
0 days 00:00:18.600000	-0.202605
0 days 00:00:18.610000	-0.224757
0 days 00:00:18.620000	-0.215129
0 days 00:00:18.630000	-0.253215
0 days 00:00:18.640000	-0.198549
0 days 00:00:18.650000	-0.12628599999999998
0 days 00:00:18.660000	-0.057402999999999996
0 days 00:00:18.670000	0.00081
0 days 00:00:18.680000	0.040444
0 days 00:00:18.690000	0.06897
0 days 00:00:18.700000	0.082169
0 days 00:00:18.710000	0.07353
0 days 00:00:18.720000	0.058812
0 days 00:00:18.730000	0.048635000000000005
0 days 00:00:18.740000	0.043986000000000004
0 days 00:00:18.750000	0.041111
0 days 00:00:18.760000	0.045766
0 days 00:00:18.770000	0.055042999999999995
0 days 00:00:18.780000	0.066186
0 days 00:00:18.790000	0.07471699999999999
0 days 00:00:18.800000	0.068663
0 days 00:00:18.810000	0.07950299999999999
0 days 00:00:18.820000	0.075515
0 days 00:00:18.830000	0.070059
0 days 00:00:18.840000	0.059891
0 days 00:00:18.850000	0.046937
0 days 00:00:18.860000	0.040764999999999996
0 days 00:00:18.870000	0.032226
0 days 00:00:18.880000	0.025758999999999997
0 days 00:00:18.890000	0.022602
0 days 00:00:18.900000	0.015491
0 days 00:00:18.910000	0.008638
0 days 00:00:18.920000	0.004686
0 days 00:00:18.930000	0.000113
0 days 00:00:18.940000	0.005363000000000001
0 days 00:00:18.950000	0.002675
0 days 00:00:18.960000	-0.001565
0 days 00:00:18.970000	0.0008359999999999999
0 days 00:00:18.980000	0.001398
0 days 00:00:18.990000	-0.0051259999999999995
0 days 00:00:19	-0.010826
0 days 00:00:19.010000	-0.014855000000000002
0 days 00:00:19.020000	-0.011292
0 days 00:00:19.030000	-0.013854
0 days 00:00:19.040000	-0.023319
0 days 00:00:19.050000	-0.046291000000000006
0 days 00:00:19.060000	-0.048053
0 days 00:00:19.070000	-0.029111
0 days 00:00:19.080000	-0.009104000000000001
0 days 00:00:19.090000	-0.013992
0 days 00:00:19.100000	-0.048393
0 days 00:00:19.110000	-0.088337
0 days 00:00:19.120000	-0.127685
0 days 00:00:19.130000	-0.171898
0 days 00:00:19.140000	-0.222307
0 days 00:00:19.150000	-0.27582199999999996
0 days 00:00:19.160000	-0.329894
0 days 00:00:19.170000	-0.382458
0 days 00:00:19.180000	-0.43975699999999995
0 days 00:00:19.190000	-0.536064
0 days 00:00:19.200000	-0.624929
0 days 00:00:19.210000	-0.708033
0 days 00:00:19.220000	-0.777566
0 days 00:00:19.230000	-0.871425
0 days 00:00:19.240000	-0.977662
0 days 00:00:19.250000	-1.097244
0 days 00:00:19.260000	-1.2101790000000001
0 days 00:00:19.270000	-1.320109
0 days 00:00:19.280000	-1.4107
0 days 00:00:19.290000	-1.499689
0 days 00:00:19.300000	-1.5688010000000001
0 days 00:00:19.310000	-1.615269
0 days 00:00:19.320000	-1.6442990000000002
0 days 00:00:19.330000	-1.6561669999999997
0 days 00:00:19.340000	-1.627865
0 days 00:00:19.350000	-1.556357
0 days 00:00:19.360000	-1.46309
0 days 00:00:19.370000	-1.376959
0 days 00:00:19.380000	-1.2860260000000001
0 days 00:00:19.390000	-1.183178
0 days 00:00:19.400000	-1.085058
0 days 00:00:19.410000	-1.0105469999999999
0 days 00:00:19.420000	-0.9132680000000001
0 days 00:00:19.430000	-0.7781600000000001
0 days 00:00:19.440000	-0.534643
0 days 00:00:19.450000	-0.211838
0 days 00:00:19.460000	0.120429
0 days 00:00:19.470000	0.482987
0 days 00:00:19.480000	0.858241
0 days 00:00:19.490000	1.242543
0 days 00:00:19.500000	1.6806560000000001
0 days 00:00:19.510000	2.036936
0 days 00:00:19.520000	2.286181
0 days 00:00:19.530000	2.402391
0 days 00:00:19.540000	2.376968
0 days 00:00:19.550000	2.326828
0 days 00:00:19.560000	2.264634
0 days 00:00:19.570000	2.337614
0 days 00:00:19.580000	2.484426
0 days 00:00:19.590000	2.4304930000000002
0 days 00:00:19.600000	2.149916
0 days 00:00:19.610000	2.130527
0 days 00:00:19.620000	1.6668740000000002
0 days 00:00:19.630000	0.362597
0 days 00:00:19.640000	-1.426518
0 days 00:00:19.650000	0.258321
0 days 00:00:19.660000	0.2653
0 days 00:00:19.670000	0.350369
0 days 00:00:19.680000	0.16067
0 days 00:00:19.690000	0.013129
0 days 00:00:19.700000	0.01796
0 days 00:00:19.710000	0.088613
0 days 00:00:19.720000	0.110326
0 days 00:00:19.730000	0.091163
0 days 00:00:19.740000	0.064803
0 days 00:00:19.750000	0.088732
0 days 00:00:19.760000	0.09507
0 days 00:00:19.770000	0.08797
0 days 00:00:19.780000	0.064585
0 days 00:00:19.790000	0.060327
0 days 00:00:19.800000	0.052328
0 days 00:00:19.810000	0.045845
0 days 00:00:19.820000	0.033858
0 days 00:00:19.830000	0.035313
0 days 00:00:19.840000	0.033074
0 days 00:00:19.850000	0.030687
0 days 00:00:19.860000	0.030133
0 days 00:00:19.870000	0.029445999999999996
0 days 00:00:19.880000	0.026119
0 days 00:00:19.890000	0.025113
0 days 00:00:19.900000	0.020403
0 days 00:00:19.910000	0.011487
0 days 00:00:19.920000	0.009729999999999999
0 days 00:00:19.930000	0.007914000000000001
0 days 00:00:19.940000	0.011061
0 days 00:00:19.950000	0.010312
0 days 00:00:19.960000	0.005729
0 days 00:00:19.970000	0.008305
0 days 00:00:19.980000	0.0029690000000000003
0 days 00:00:19.990000	0.009243000000000001
0 days 00:00:20	0.008304
0 days 00:00:20.010000	0.008178
0 days 00:00:20.020000	0.0017100000000000001
0 days 00:00:20.030000	-0.001369
0 days 00:00:20.040000	-0.010415
0 days 00:00:20.050000	-0.020083
0 days 00:00:20.060000	-0.036476999999999996
0 days 00:00:20.070000	-0.048743
0 days 00:00:20.080000	-0.050642
0 days 00:00:20.090000	-0.058109
0 days 00:00:20.100000	-0.062235000000000006
0 days 00:00:20.110000	-0.067659
0 days 00:00:20.120000	-0.088969
0 days 00:00:20.130000	-0.11668699999999999
0 days 00:00:20.140000	-0.143732
0 days 00:00:20.150000	-0.169408
0 days 00:00:20.160000	-0.213333
0 days 00:00:20.170000	-0.298088
0 days 00:00:20.180000	-0.42824399999999996
0 days 00:00:20.190000	-0.619714
0 days 00:00:20.200000	-0.831786
0 days 00:00:20.210000	-1.047231
0 days 00:00:20.220000	-1.300226
0 days 00:00:20.230000	-1.5649680000000001
0 days 00:00:20.240000	-1.837566
0 days 00:00:20.250000	-2.11048
0 days 00:00:20.260000	-2.3770689999999997
0 days 00:00:20.270000	-2.624535
0 days 00:00:20.280000	-2.831944
0 days 00:00:20.290000	-2.996868
0 days 00:00:20.300000	-3.0807189999999998
0 days 00:00:20.310000	-3.0652790000000003
0 days 00:00:20.320000	-2.9554419999999997
0 days 00:00:20.330000	-2.755862
0 days 00:00:20.340000	-2.498825
0 days 00:00:20.350000	-2.1785080000000003
0 days 00:00:20.360000	-1.8576409999999999
0 days 00:00:20.370000	-1.582182
0 days 00:00:20.380000	-1.333828
0 days 00:00:20.390000	-1.1058059999999998
0 days 00:00:20.400000	-0.9048579999999999
0 days 00:00:20.410000	-0.7263350000000001
0 days 00:00:20.420000	-0.582968
0 days 00:00:20.430000	-0.47943100000000005
0 days 00:00:20.440000	-0.363206
0 days 00:00:20.450000	-0.159941
0 days 00:00:20.460000	0.185671
0 days 00:00:20.470000	0.6163029999999999
0 days 00:00:20.480000	1.0154239999999999
0 days 00:00:20.490000	1.396023
0 days 00:00:20.500000	1.740117
0 days 00:00:20.510000	1.976619
0 days 00:00:20.520000	2.055054
0 days 00:00:20.530000	2.038468
0 days 00:00:20.540000	2.208316
0 days 00:00:20.550000	2.307352
0 days 00:00:20.560000	2.3200939999999997
0 days 00:00:20.570000	2.334492
0 days 00:00:20.580000	2.263846
0 days 00:00:20.590000	2.1766400000000004
0 days 00:00:20.600000	2.137921
0 days 00:00:20.610000	2.144907
0 days 00:00:20.620000	2.185502
0 days 00:00:20.630000	2.224702
0 days 00:00:20.640000	2.23886
0 days 00:00:20.650000	2.2263759999999997
0 days 00:00:20.660000	2.164644
0 days 00:00:20.670000	2.06809
0 days 00:00:20.680000	1.8196169999999998
0 days 00:00:20.690000	1.319249
0 days 00:00:20.700000	0.714303
0 days 00:00:20.710000	-0.29470999999999997
0 days 00:00:20.720000	0.835109
0 days 00:00:20.730000	0.641254
0 days 00:00:20.740000	0.191435
0 days 00:00:20.750000	-0.038568
0 days 00:00:20.760000	-0.09567
0 days 00:00:20.770000	-0.016191999999999998
0 days 00:00:20.780000	0.014302
0 days 00:00:20.790000	0.007087
0 days 00:00:20.800000	-0.013132
0 days 00:00:20.810000	0.039545
0 days 00:00:20.820000	0.076074
0 days 00:00:20.830000	0.08562
0 days 00:00:20.840000	0.080828
0 days 00:00:20.850000	0.075142
0 days 00:00:20.860000	0.06573899999999999
0 days 00:00:20.870000	0.052489999999999995
0 days 00:00:20.880000	0.045286
0 days 00:00:20.890000	0.041816000000000006
0 days 00:00:20.900000	0.041536000000000003
0 days 00:00:20.910000	0.040735
0 days 00:00:20.920000	0.043242
0 days 00:00:20.930000	0.045776
0 days 00:00:20.940000	0.048048
0 days 00:00:20.950000	0.044873
0 days 00:00:20.960000	0.044906
0 days 00:00:20.970000	0.031191000000000003
0 days 00:00:20.980000	0.017412
0 days 00:00:20.990000	0.011477
0 days 00:00:21	0.008496
0 days 00:00:21.010000	0.008295
0 days 00:00:21.020000	0.010345
0 days 00:00:21.030000	0.011569
0 days 00:00:21.040000	0.013618
0 days 00:00:21.050000	0.008664
0 days 00:00:21.060000	0.0102
0 days 00:00:21.070000	0.003917
0 days 00:00:21.080000	-0.003146
0 days 00:00:21.090000	-0.00778
0 days 00:00:21.100000	-0.019676
0 days 00:00:21.110000	-0.028811
0 days 00:00:21.120000	-0.042911000000000005
0 days 00:00:21.130000	-0.067466
0 days 00:00:21.140000	-0.085109
0 days 00:00:21.150000	-0.105774
0 days 00:00:21.160000	-0.114399
0 days 00:00:21.170000	-0.128333
0 days 00:00:21.180000	-0.163266
0 days 00:00:21.190000	-0.236244
0 days 00:00:21.200000	-0.35586100000000004
0 days 00:00:21.210000	-0.49311800000000006
0 days 00:00:21.220000	-0.6503180000000001
0 days 00:00:21.230000	-0.8395
0 days 00:00:21.240000	-1.0645950000000002
0 days 00:00:21.250000	-1.327374
0 days 00:00:21.260000	-1.634734
0 days 00:00:21.270000	-1.962248
0 days 00:00:21.280000	-2.315877
0 days 00:00:21.290000	-2.663823
0 days 00:00:21.300000	-2.99545
0 days 00:00:21.310000	-3.293511
0 days 00:00:21.320000	-3.509867
0 days 00:00:21.330000	-3.599219
0 days 00:00:21.340000	-3.5126589999999998
0 days 00:00:21.350000	-3.289052
0 days 00:00:21.360000	-2.9428
0 days 00:00:21.370000	-2.501159
0 days 00:00:21.380000	-2.1212400000000002
0 days 00:00:21.390000	-1.776215
0 days 00:00:21.400000	-1.467729
0 days 00:00:21.410000	-1.20835
0 days 00:00:21.420000	-0.963515
0 days 00:00:21.430000	-0.731229
0 days 00:00:21.440000	-0.533518
0 days 00:00:21.450000	-0.354655
0 days 00:00:21.460000	-0.128772
0 days 00:00:21.470000	0.175765
0 days 00:00:21.480000	0.58108
0 days 00:00:21.490000	0.939525
0 days 00:00:21.500000	1.293512
0 days 00:00:21.510000	1.6263610000000002
0 days 00:00:21.520000	1.9130619999999998
0 days 00:00:21.530000	2.126909
0 days 00:00:21.540000	2.1864779999999997
0 days 00:00:21.550000	2.169078
0 days 00:00:21.560000	2.119455
0 days 00:00:21.570000	2.1334169999999997
0 days 00:00:21.580000	2.091726
0 days 00:00:21.590000	2.012052
0 days 00:00:21.600000	1.9237099999999998
0 days 00:00:21.610000	1.859464
0 days 00:00:21.620000	1.824701
0 days 00:00:21.630000	1.8095169999999998
0 days 00:00:21.640000	1.830743
0 days 00:00:21.650000	1.904932
0 days 00:00:21.660000	1.984735
0 days 00:00:21.670000	2.0305560000000002
0 days 00:00:21.680000	2.0436240000000003
0 days 00:00:21.690000	1.9962919999999997
0 days 00:00:21.700000	1.8943189999999999
0 days 00:00:21.710000	1.7316509999999998
0 days 00:00:21.720000	1.352889
0 days 00:00:21.730000	0.9109659999999999
0 days 00:00:21.740000	0.511099
0 days 00:00:21.750000	1.025387
0 days 00:00:21.760000	1.331592
0 days 00:00:21.770000	0.883157
0 days 00:00:21.780000	0.29935
0 days 00:00:21.790000	-0.11818800000000002
0 days 00:00:21.800000	-0.133529
0 days 00:00:21.810000	-0.031669
0 days 00:00:21.820000	0.020778
0 days 00:00:21.830000	0.011693
0 days 00:00:21.840000	0.041096
0 days 00:00:21.850000	0.099623
0 days 00:00:21.860000	0.112897
0 days 00:00:21.870000	0.103824
0 days 00:00:21.880000	0.095319
0 days 00:00:21.890000	0.077061
0 days 00:00:21.900000	0.054270000000000006
0 days 00:00:21.910000	0.034762
0 days 00:00:21.920000	0.022229
0 days 00:00:21.930000	0.022711000000000002
0 days 00:00:21.940000	0.027608999999999998
0 days 00:00:21.950000	0.031998
0 days 00:00:21.960000	0.032083999999999994
0 days 00:00:21.970000	0.036430000000000004
0 days 00:00:21.980000	0.029952999999999997
0 days 00:00:21.990000	0.026042000000000003
0 days 00:00:22	0.011964
0 days 00:00:22.010000	0.007629
0 days 00:00:22.020000	0.005762
0 days 00:00:22.030000	0.009507
0 days 00:00:22.040000	0.011921
0 days 00:00:22.050000	0.017282
0 days 00:00:22.060000	0.011842
0 days 00:00:22.070000	0.014437
0 days 00:00:22.080000	0.014976
0 days 00:00:22.090000	0.015203
0 days 00:00:22.100000	0.015243000000000001
0 days 00:00:22.110000	0.0071010000000000005
0 days 00:00:22.120000	0.000993
0 days 00:00:22.130000	0.0024460000000000003
0 days 00:00:22.140000	0.009758
0 days 00:00:22.150000	0.003914
0 days 00:00:22.160000	0.005696
0 days 00:00:22.170000	0.001773
0 days 00:00:22.180000	-0.020981
0 days 00:00:22.190000	-0.056727
0 days 00:00:22.200000	-0.09800700000000001
0 days 00:00:22.210000	-0.14463199999999998
0 days 00:00:22.220000	-0.206767
0 days 00:00:22.230000	-0.272646
0 days 00:00:22.240000	-0.343621
0 days 00:00:22.250000	-0.441089
0 days 00:00:22.260000	-0.577639
0 days 00:00:22.270000	-0.734498
0 days 00:00:22.280000	-0.8830129999999999
0 days 00:00:22.290000	-1.074303
0 days 00:00:22.300000	-1.305115
0 days 00:00:22.310000	-1.566589
0 days 00:00:22.320000	-1.854513
0 days 00:00:22.330000	-2.171568
0 days 00:00:22.340000	-2.512781
0 days 00:00:22.350000	-2.8529720000000003
0 days 00:00:22.360000	-3.196069
0 days 00:00:22.370000	-3.506067
0 days 00:00:22.380000	-3.732768
0 days 00:00:22.390000	-3.8263010000000004
0 days 00:00:22.400000	-3.7804480000000003
0 days 00:00:22.410000	-3.4813680000000002
0 days 00:00:22.420000	-3.166475
0 days 00:00:22.430000	-2.848214
0 days 00:00:22.440000	-2.483641
0 days 00:00:22.450000	-2.194597
0 days 00:00:22.460000	-1.847089
0 days 00:00:22.470000	-1.33676
0 days 00:00:22.480000	-0.62984
0 days 00:00:22.490000	-0.083603
0 days 00:00:22.500000	0.324891
0 days 00:00:22.510000	0.921615
0 days 00:00:22.520000	1.526786
0 days 00:00:22.530000	2.029375
0 days 00:00:22.540000	2.4845200000000003
0 days 00:00:22.550000	2.893853
0 days 00:00:22.560000	3.220528
0 days 00:00:22.570000	3.4111620000000005
0 days 00:00:22.580000	3.428043
0 days 00:00:22.590000	3.392289
0 days 00:00:22.600000	3.459112
0 days 00:00:22.610000	3.573433
0 days 00:00:22.620000	3.642929
0 days 00:00:22.630000	3.8172269999999995
0 days 00:00:22.640000	3.69942
0 days 00:00:22.650000	3.476831
0 days 00:00:22.660000	3.289079
0 days 00:00:22.670000	3.130625
0 days 00:00:22.680000	2.892166
0 days 00:00:22.690000	2.5279119999999997
0 days 00:00:22.700000	2.0240259999999997
0 days 00:00:22.710000	1.181294
0 days 00:00:22.720000	0.516521
0 days 00:00:22.730000	0.11826400000000001
0 days 00:00:22.740000	-0.40653
0 days 00:00:22.750000	-0.5840489999999999
0 days 00:00:22.760000	-0.820843
0 days 00:00:22.770000	-0.9233030000000001
0 days 00:00:22.780000	-0.8634940000000001
0 days 00:00:22.790000	-0.34988600000000003
0 days 00:00:22.800000	0.162
0 days 00:00:22.810000	0.392262
0 days 00:00:22.820000	-0.48968900000000004
0 days 00:00:22.830000	-0.29025500000000004
0 days 00:00:22.840000	-0.10495299999999999
0 days 00:00:22.850000	-0.21049400000000001
0 days 00:00:22.860000	-0.271829
0 days 00:00:22.870000	-0.17019
0 days 00:00:22.880000	-0.104182
0 days 00:00:22.890000	-0.064047
0 days 00:00:22.900000	-0.03413
0 days 00:00:22.910000	-0.011929
0 days 00:00:22.920000	0.001577
0 days 00:00:22.930000	0.015224000000000001
0 days 00:00:22.940000	0.040053
0 days 00:00:22.950000	0.047051
0 days 00:00:22.960000	0.047447
0 days 00:00:22.970000	0.045166000000000005
0 days 00:00:22.980000	0.04169
0 days 00:00:22.990000	0.04487
0 days 00:00:23	0.050449
0 days 00:00:23.010000	0.05926699999999999
0 days 00:00:23.020000	0.070711
0 days 00:00:23.030000	0.08165900000000001
0 days 00:00:23.040000	0.097927
0 days 00:00:23.050000	0.106823
0 days 00:00:23.060000	0.11576900000000001
0 days 00:00:23.070000	0.11668900000000001
0 days 00:00:23.080000	0.108976
0 days 00:00:23.090000	0.094323
0 days 00:00:23.100000	0.08996799999999999
0 days 00:00:23.110000	0.085063
0 days 00:00:23.120000	0.07585599999999999
0 days 00:00:23.130000	0.060769000000000004
0 days 00:00:23.140000	0.048454000000000004
0 days 00:00:23.150000	0.038366000000000004
0 days 00:00:23.160000	0.029573000000000002
0 days 00:00:23.170000	0.022809
0 days 00:00:23.180000	0.020472999999999998
0 days 00:00:23.190000	0.0121
0 days 00:00:23.200000	0.004874
0 days 00:00:23.210000	-0.000475
0 days 00:00:23.220000	-0.003985
0 days 00:00:23.230000	-0.002624
0 days 00:00:23.240000	-0.006924
0 days 00:00:23.250000	-0.011552
0 days 00:00:23.260000	-0.011358
0 days 00:00:23.270000	-0.010795
0 days 00:00:23.280000	-0.009224
0 days 00:00:23.290000	-0.007301
0 days 00:00:23.300000	-0.0064069999999999995
0 days 00:00:23.310000	-0.0032670000000000004
0 days 00:00:23.320000	-0.001888
0 days 00:00:23.330000	-0.007162999999999999
0 days 00:00:23.340000	-0.037383
0 days 00:00:23.350000	-0.057197000000000005
0 days 00:00:23.360000	-0.052476
0 days 00:00:23.370000	-0.038353
0 days 00:00:23.380000	-0.034277999999999996
0 days 00:00:23.390000	-0.066697
0 days 00:00:23.400000	-0.111347
0 days 00:00:23.410000	-0.143775
0 days 00:00:23.420000	-0.15920399999999998
0 days 00:00:23.430000	-0.165946
0 days 00:00:23.440000	-0.18178
0 days 00:00:23.450000	-0.196924
0 days 00:00:23.460000	-0.19125599999999998
0 days 00:00:23.470000	-0.19230799999999998
0 days 00:00:23.480000	-0.21973299999999998
0 days 00:00:23.490000	-0.21397800000000003
0 days 00:00:23.500000	-0.204197
0 days 00:00:23.510000	-0.183334
0 days 00:00:23.520000	-0.146749
0 days 00:00:23.530000	-0.097148
0 days 00:00:23.540000	-0.02806
0 days 00:00:23.550000	0.032296
0 days 00:00:23.560000	0.063115
0 days 00:00:23.570000	0.058015
0 days 00:00:23.580000	0.031106
0 days 00:00:23.590000	-0.016457
0 days 00:00:23.600000	-0.052707000000000004
0 days 00:00:23.610000	-0.082743
0 days 00:00:23.620000	-0.094223
0 days 00:00:23.630000	-0.098203
0 days 00:00:23.640000	-0.102852
0 days 00:00:23.650000	-0.09765399999999999
0 days 00:00:23.660000	-0.09429900000000001
0 days 00:00:23.670000	-0.090371
0 days 00:00:23.680000	-0.07495800000000001
0 days 00:00:23.690000	-0.057543
0 days 00:00:23.700000	-0.045946
0 days 00:00:23.710000	-0.052129999999999996
0 days 00:00:23.720000	-0.082288
0 days 00:00:23.730000	-0.14271
0 days 00:00:23.740000	-0.230919
0 days 00:00:23.750000	-0.337926
0 days 00:00:23.760000	-0.46803
0 days 00:00:23.770000	-0.619967
0 days 00:00:23.780000	-0.791888
0 days 00:00:23.790000	-0.9746229999999999
0 days 00:00:23.800000	-1.156499
0 days 00:00:23.810000	-1.344702
0 days 00:00:23.820000	-1.523083
0 days 00:00:23.830000	-1.688148
0 days 00:00:23.840000	-1.823076
0 days 00:00:23.850000	-1.939373
0 days 00:00:23.860000	-2.0187049999999997
0 days 00:00:23.870000	-2.057684
0 days 00:00:23.880000	-2.030541
0 days 00:00:23.890000	-1.9502669999999998
0 days 00:00:23.900000	-1.835941
0 days 00:00:23.910000	-1.6890779999999999
0 days 00:00:23.920000	-1.526704
0 days 00:00:23.930000	-1.400603
0 days 00:00:23.940000	-1.259451
0 days 00:00:23.950000	-1.10912
0 days 00:00:23.960000	-0.897409
0 days 00:00:23.970000	-0.5651619999999999
0 days 00:00:23.980000	-0.195011
0 days 00:00:23.990000	0.147203
0 days 00:00:24	0.518602
0 days 00:00:24.010000	0.9200709999999999
0 days 00:00:24.020000	1.304163
0 days 00:00:24.030000	1.638913
0 days 00:00:24.040000	1.979513
0 days 00:00:24.050000	2.2691779999999997
0 days 00:00:24.060000	2.4959689999999997
0 days 00:00:24.070000	2.645497
0 days 00:00:24.080000	2.662153
0 days 00:00:24.090000	2.544773
0 days 00:00:24.100000	2.419333
0 days 00:00:24.110000	2.239782
0 days 00:00:24.120000	2.0573770000000002
0 days 00:00:24.130000	1.7710759999999999
0 days 00:00:24.140000	1.349485
0 days 00:00:24.150000	0.697381
0 days 00:00:24.160000	0.070126
0 days 00:00:24.170000	-0.5815819999999999
0 days 00:00:24.180000	-0.954274
0 days 00:00:24.190000	-0.536924
0 days 00:00:24.200000	-0.207911
0 days 00:00:24.210000	0.244125
0 days 00:00:24.220000	0.582172
0 days 00:00:24.230000	0.8845780000000001
0 days 00:00:24.240000	1.0855270000000001
0 days 00:00:24.250000	1.279568
0 days 00:00:24.260000	1.3229739999999999
0 days 00:00:24.270000	1.0496290000000001
0 days 00:00:24.280000	0.551269
0 days 00:00:24.290000	0.121361
0 days 00:00:24.300000	-0.049421
0 days 00:00:24.310000	-0.022944
0 days 00:00:24.320000	0.020809
0 days 00:00:24.330000	0.042747
0 days 00:00:24.340000	0.040857
0 days 00:00:24.350000	0.043314
0 days 00:00:24.360000	0.062546
0 days 00:00:24.370000	0.075141
0 days 00:00:24.380000	0.082868
0 days 00:00:24.390000	0.07595
0 days 00:00:24.400000	0.068898
0 days 00:00:24.410000	0.05823
0 days 00:00:24.420000	0.048827999999999996
0 days 00:00:24.430000	0.045076
0 days 00:00:24.440000	0.04406
0 days 00:00:24.450000	0.042457
0 days 00:00:24.460000	0.04071
0 days 00:00:24.470000	0.037762000000000004
0 days 00:00:24.480000	0.027233999999999998
0 days 00:00:24.490000	0.021419
0 days 00:00:24.500000	0.010888
0 days 00:00:24.510000	0.007859
0 days 00:00:24.520000	0.00528
0 days 00:00:24.530000	0.00296
0 days 00:00:24.540000	0.00686
0 days 00:00:24.550000	0.0074329999999999995
0 days 00:00:24.560000	0.011801
0 days 00:00:24.570000	0.011788
0 days 00:00:24.580000	0.0194
0 days 00:00:24.590000	0.022546
0 days 00:00:24.600000	0.020895
0 days 00:00:24.610000	0.016072
0 days 00:00:24.620000	0.013722
0 days 00:00:24.630000	0.014478
0 days 00:00:24.640000	0.01649
0 days 00:00:24.650000	0.015596
0 days 00:00:24.660000	0.022755
0 days 00:00:24.670000	0.0279
0 days 00:00:24.680000	0.02337
0 days 00:00:24.690000	-0.001385
0 days 00:00:24.700000	-0.049138999999999995
0 days 00:00:24.710000	-0.083437
0 days 00:00:24.720000	-0.10410699999999999
0 days 00:00:24.730000	-0.097925
0 days 00:00:24.740000	-0.087438
0 days 00:00:24.750000	-0.076386
0 days 00:00:24.760000	-0.07925700000000001
0 days 00:00:24.770000	-0.098772
0 days 00:00:24.780000	-0.11315
0 days 00:00:24.790000	-0.1378
0 days 00:00:24.800000	-0.171653
0 days 00:00:24.810000	-0.24737399999999998
0 days 00:00:24.820000	-0.380862
0 days 00:00:24.830000	-0.539045
0 days 00:00:24.840000	-0.691546
0 days 00:00:24.850000	-0.8629969999999999
0 days 00:00:24.860000	-1.064929
0 days 00:00:24.870000	-1.2903850000000001
0 days 00:00:24.880000	-1.536638
0 days 00:00:24.890000	-1.815863
0 days 00:00:24.900000	-2.101131
0 days 00:00:24.910000	-2.3763669999999997
0 days 00:00:24.920000	-2.677553
0 days 00:00:24.930000	-2.975428
0 days 00:00:24.940000	-3.1908849999999997
0 days 00:00:24.950000	-3.3898639999999998
0 days 00:00:24.960000	-3.48294
0 days 00:00:24.970000	-3.468875
0 days 00:00:24.980000	-3.325216
0 days 00:00:24.990000	-3.204487
0 days 00:00:25	-3.045888
0 days 00:00:25.010000	-2.818419
0 days 00:00:25.020000	-2.559368
0 days 00:00:25.030000	-2.128361
0 days 00:00:25.040000	-1.291902
0 days 00:00:25.050000	-0.460056
0 days 00:00:25.060000	0.204645
0 days 00:00:25.070000	0.841455
0 days 00:00:25.080000	1.534346
0 days 00:00:25.090000	2.272806
0 days 00:00:25.100000	2.9438720000000003
0 days 00:00:25.110000	3.542997
0 days 00:00:25.120000	4.038026
0 days 00:00:25.130000	4.392062999999999
0 days 00:00:25.140000	4.387853
0 days 00:00:25.150000	4.132965
0 days 00:00:25.160000	4.1561449999999995
0 days 00:00:25.170000	4.086066000000001
0 days 00:00:25.180000	3.6943940000000004
0 days 00:00:25.190000	3.2869089999999996
0 days 00:00:25.200000	2.858432
0 days 00:00:25.210000	2.29635
0 days 00:00:25.220000	1.561153
0 days 00:00:25.230000	0.8465590000000001
0 days 00:00:25.240000	0.10512200000000001
0 days 00:00:25.250000	-0.59701
0 days 00:00:25.260000	-1.149106
0 days 00:00:25.270000	-1.44155
0 days 00:00:25.280000	-0.395188
0 days 00:00:25.290000	0.297593
0 days 00:00:25.300000	0.639447
0 days 00:00:25.310000	0.8336790000000001
0 days 00:00:25.320000	0.66866
0 days 00:00:25.330000	0.5683
0 days 00:00:25.340000	0.210326
0 days 00:00:25.350000	0.058303999999999995
0 days 00:00:25.360000	0.030525
0 days 00:00:25.370000	0.04653
0 days 00:00:25.380000	0.059008000000000005
0 days 00:00:25.390000	0.07066900000000001
0 days 00:00:25.400000	0.080012
0 days 00:00:25.410000	0.090235
0 days 00:00:25.420000	0.09001100000000001
0 days 00:00:25.430000	0.08664
0 days 00:00:25.440000	0.08445
0 days 00:00:25.450000	0.067162
0 days 00:00:25.460000	0.051862
0 days 00:00:25.470000	0.02943
0 days 00:00:25.480000	0.028687
0 days 00:00:25.490000	0.03013
0 days 00:00:25.500000	0.034525
0 days 00:00:25.510000	0.042546
0 days 00:00:25.520000	0.041267
0 days 00:00:25.530000	0.049239
0 days 00:00:25.540000	0.047264999999999995
0 days 00:00:25.550000	0.040405
0 days 00:00:25.560000	0.034464999999999996
0 days 00:00:25.570000	0.019791999999999997
0 days 00:00:25.580000	0.014168
0 days 00:00:25.590000	0.006194
0 days 00:00:25.600000	0.005448
0 days 00:00:25.610000	0.002882
0 days 00:00:25.620000	-0.00274
0 days 00:00:25.630000	-0.007559999999999999
0 days 00:00:25.640000	-0.009645
0 days 00:00:25.650000	-0.00937
0 days 00:00:25.660000	-0.011616
0 days 00:00:25.670000	-0.022754
0 days 00:00:25.680000	-0.027614
0 days 00:00:25.690000	-0.052086
0 days 00:00:25.700000	-0.10585599999999999
0 days 00:00:25.710000	-0.109867
0 days 00:00:25.720000	-0.079987
0 days 00:00:25.730000	-0.059404
0 days 00:00:25.740000	-0.065388
0 days 00:00:25.750000	-0.104256
0 days 00:00:25.760000	-0.139371
0 days 00:00:25.770000	-0.163296
0 days 00:00:25.780000	-0.160491
0 days 00:00:25.790000	-0.162425
0 days 00:00:25.800000	-0.179756
0 days 00:00:25.810000	-0.21381399999999998
0 days 00:00:25.820000	-0.258175
0 days 00:00:25.830000	-0.298369
0 days 00:00:25.840000	-0.329269
0 days 00:00:25.850000	-0.34826
0 days 00:00:25.860000	-0.365419
0 days 00:00:25.870000	-0.36520199999999997
0 days 00:00:25.880000	-0.356741
0 days 00:00:25.890000	-0.34725
0 days 00:00:25.900000	-0.335466
0 days 00:00:25.910000	-0.337365
0 days 00:00:25.920000	-0.348244
0 days 00:00:25.930000	-0.355678
0 days 00:00:25.940000	-0.379222
0 days 00:00:25.950000	-0.403084
0 days 00:00:25.960000	-0.42888699999999996
0 days 00:00:25.970000	-0.44734700000000005
0 days 00:00:25.980000	-0.469717
0 days 00:00:25.990000	-0.48139
0 days 00:00:26	-0.49023199999999995
0 days 00:00:26.010000	-0.49200299999999997
0 days 00:00:26.020000	-0.500848
0 days 00:00:26.030000	-0.509359
0 days 00:00:26.040000	-0.511339
0 days 00:00:26.050000	-0.515699
0 days 00:00:26.060000	-0.520534
0 days 00:00:26.070000	-0.525473
0 days 00:00:26.080000	-0.5305439999999999
0 days 00:00:26.090000	-0.539748
0 days 00:00:26.100000	-0.553659
0 days 00:00:26.110000	-0.5667270000000001
0 days 00:00:26.120000	-0.591858
0 days 00:00:26.130000	-0.625659
0 days 00:00:26.140000	-0.66415
0 days 00:00:26.150000	-0.690126
0 days 00:00:26.160000	-0.744478
0 days 00:00:26.170000	-0.788289
0 days 00:00:26.180000	-0.80983
0 days 00:00:26.190000	-0.8164
0 days 00:00:26.200000	-0.851507
0 days 00:00:26.210000	-0.878231
0 days 00:00:26.220000	-0.890417
0 days 00:00:26.230000	-0.8643649999999999
0 days 00:00:26.240000	-0.8098609999999999
0 days 00:00:26.250000	-0.68361
0 days 00:00:26.260000	-0.436522
0 days 00:00:26.270000	-0.172926
0 days 00:00:26.280000	0.126165
0 days 00:00:26.290000	0.45910100000000004
0 days 00:00:26.300000	0.759397
0 days 00:00:26.310000	1.00206
0 days 00:00:26.320000	1.228124
0 days 00:00:26.330000	1.420635
0 days 00:00:26.340000	1.592034
0 days 00:00:26.350000	1.7574040000000002
0 days 00:00:26.360000	1.94311
0 days 00:00:26.370000	2.124377
0 days 00:00:26.380000	2.252875
0 days 00:00:26.390000	2.345002
0 days 00:00:26.400000	2.388456
0 days 00:00:26.410000	2.335824
0 days 00:00:26.420000	2.164318
0 days 00:00:26.430000	1.941352
0 days 00:00:26.440000	1.5989280000000001
0 days 00:00:26.450000	1.254048
0 days 00:00:26.460000	0.835793
0 days 00:00:26.470000	0.090482
0 days 00:00:26.480000	-0.892133
0 days 00:00:26.490000	-1.4191040000000001
0 days 00:00:26.500000	-1.4496040000000001
0 days 00:00:26.510000	-1.185423
0 days 00:00:26.520000	-0.8043520000000001
0 days 00:00:26.530000	-0.561258
0 days 00:00:26.540000	0.089188
0 days 00:00:26.550000	0.305134
0 days 00:00:26.560000	0.39002
0 days 00:00:26.570000	0.314305
0 days 00:00:26.580000	0.29848800000000003
0 days 00:00:26.590000	0.298645
0 days 00:00:26.600000	0.12478900000000001
0 days 00:00:26.610000	0.011853
0 days 00:00:26.620000	-0.026505
0 days 00:00:26.630000	-0.024586
0 days 00:00:26.640000	0.00451
0 days 00:00:26.650000	0.035827
0 days 00:00:26.660000	0.056402999999999995
0 days 00:00:26.670000	0.071452
0 days 00:00:26.680000	0.089167
0 days 00:00:26.690000	0.10261600000000001
0 days 00:00:26.700000	0.108419
0 days 00:00:26.710000	0.113328
0 days 00:00:26.720000	0.10804100000000001
0 days 00:00:26.730000	0.106465
0 days 00:00:26.740000	0.106491
0 days 00:00:26.750000	0.10720999999999999
0 days 00:00:26.760000	0.102051
0 days 00:00:26.770000	0.09787
0 days 00:00:26.780000	0.094064
0 days 00:00:26.790000	0.08505800000000001
0 days 00:00:26.800000	0.0796
0 days 00:00:26.810000	0.066002
0 days 00:00:26.820000	0.061514
0 days 00:00:26.830000	0.051633000000000005
0 days 00:00:26.840000	0.044975
0 days 00:00:26.850000	0.039271
0 days 00:00:26.860000	0.036114
0 days 00:00:26.870000	0.037867000000000005
0 days 00:00:26.880000	0.031774000000000004
0 days 00:00:26.890000	0.031589
0 days 00:00:26.900000	0.022246000000000002
0 days 00:00:26.910000	0.012598
0 days 00:00:26.920000	0.013263999999999998
0 days 00:00:26.930000	0.013431
0 days 00:00:26.940000	0.011467
0 days 00:00:26.950000	0.013438999999999998
0 days 00:00:26.960000	0.007744
0 days 00:00:26.970000	0.004235
0 days 00:00:26.980000	-0.001342
0 days 00:00:26.990000	-0.002583
0 days 00:00:27	-0.007936
0 days 00:00:27.010000	-0.014669999999999999
0 days 00:00:27.020000	-0.016981
0 days 00:00:27.030000	-0.034462
0 days 00:00:27.040000	-0.046051
0 days 00:00:27.050000	-0.065832
0 days 00:00:27.060000	-0.053562
0 days 00:00:27.070000	-0.049444
0 days 00:00:27.080000	-0.056472
0 days 00:00:27.090000	-0.082785
0 days 00:00:27.100000	-0.119956
0 days 00:00:27.110000	-0.15804
0 days 00:00:27.120000	-0.209418
0 days 00:00:27.130000	-0.259496
0 days 00:00:27.140000	-0.314348
0 days 00:00:27.150000	-0.387276
0 days 00:00:27.160000	-0.478047
0 days 00:00:27.170000	-0.582738
0 days 00:00:27.180000	-0.697919
0 days 00:00:27.190000	-0.816499
0 days 00:00:27.200000	-0.9652629999999999
0 days 00:00:27.210000	-1.1344
0 days 00:00:27.220000	-1.3045200000000001
0 days 00:00:27.230000	-1.4701600000000001
0 days 00:00:27.240000	-1.64045
0 days 00:00:27.250000	-1.792918
0 days 00:00:27.260000	-1.916655
0 days 00:00:27.270000	-2.022224
0 days 00:00:27.280000	-2.1072349999999997
0 days 00:00:27.290000	-2.140852
0 days 00:00:27.300000	-2.1251830000000003
0 days 00:00:27.310000	-2.058279
0 days 00:00:27.320000	-1.947359
0 days 00:00:27.330000	-1.8046119999999999
0 days 00:00:27.340000	-1.633684
0 days 00:00:27.350000	-1.447355
0 days 00:00:27.360000	-1.27859
0 days 00:00:27.370000	-1.137599
0 days 00:00:27.380000	-1.010276
0 days 00:00:27.390000	-0.916112
0 days 00:00:27.400000	-0.818797
0 days 00:00:27.410000	-0.7279399999999999
0 days 00:00:27.420000	-0.6096550000000001
0 days 00:00:27.430000	-0.384772
0 days 00:00:27.440000	-0.043046
0 days 00:00:27.450000	0.324375
0 days 00:00:27.460000	0.713442
0 days 00:00:27.470000	1.157368
0 days 00:00:27.480000	1.605934
0 days 00:00:27.490000	2.042903
0 days 00:00:27.500000	2.385904
0 days 00:00:27.510000	2.517707
0 days 00:00:27.520000	2.479108
0 days 00:00:27.530000	2.4152709999999997
0 days 00:00:27.540000	2.4037599999999997
0 days 00:00:27.550000	2.6447119999999997
0 days 00:00:27.560000	2.900517
0 days 00:00:27.570000	2.862275
0 days 00:00:27.580000	2.884616
0 days 00:00:27.590000	2.818438
0 days 00:00:27.600000	2.568826
0 days 00:00:27.610000	2.139733
0 days 00:00:27.620000	1.579979
0 days 00:00:27.630000	0.910557
0 days 00:00:27.640000	-0.2122
0 days 00:00:27.650000	-1.193179
0 days 00:00:27.660000	-1.021866
0 days 00:00:27.670000	1.140991
0 days 00:00:27.680000	0.667482
0 days 00:00:27.690000	0.307431
0 days 00:00:27.700000	-0.053399
0 days 00:00:27.710000	-0.184048
0 days 00:00:27.720000	-0.053185
0 days 00:00:27.730000	0.052798000000000005
0 days 00:00:27.740000	0.061554
0 days 00:00:27.750000	0.049287
0 days 00:00:27.760000	0.056273000000000004
0 days 00:00:27.770000	0.081568
0 days 00:00:27.780000	0.07762000000000001
0 days 00:00:27.790000	0.052798000000000005
0 days 00:00:27.800000	0.032106
0 days 00:00:27.810000	0.017636000000000002
0 days 00:00:27.820000	0.010876
0 days 00:00:27.830000	-0.000524
0 days 00:00:27.840000	-0.002071
0 days 00:00:27.850000	-0.0070090000000000005
0 days 00:00:27.860000	-0.00807
0 days 00:00:27.870000	-0.010319
0 days 00:00:27.880000	-0.009576000000000001
0 days 00:00:27.890000	-0.003972
0 days 00:00:27.900000	-0.004343
0 days 00:00:27.910000	-0.005713
0 days 00:00:27.920000	-0.0115
0 days 00:00:27.930000	-0.016865
0 days 00:00:27.940000	-0.013159
0 days 00:00:27.950000	-0.013968000000000001
0 days 00:00:27.960000	-0.012838999999999998
0 days 00:00:27.970000	-0.011776
0 days 00:00:27.980000	-0.007076000000000001
0 days 00:00:27.990000	-0.0065379999999999995
0 days 00:00:28	-0.00037400000000000004
0 days 00:00:28.010000	0.006702
0 days 00:00:28.020000	0.008877
0 days 00:00:28.030000	0.008888
0 days 00:00:28.040000	0.011836
0 days 00:00:28.050000	0.013715
0 days 00:00:28.060000	0.019574
0 days 00:00:28.070000	0.019459
0 days 00:00:28.080000	0.014383000000000002
0 days 00:00:28.090000	-0.001417
0 days 00:00:28.100000	-0.011678000000000001
0 days 00:00:28.110000	-0.024222
0 days 00:00:28.120000	-0.053492
0 days 00:00:28.130000	-0.087159
0 days 00:00:28.140000	-0.11137799999999999
0 days 00:00:28.150000	-0.131158
0 days 00:00:28.160000	-0.147551
0 days 00:00:28.170000	-0.178696
0 days 00:00:28.180000	-0.218543
0 days 00:00:28.190000	-0.27122199999999996
0 days 00:00:28.200000	-0.340712
0 days 00:00:28.210000	-0.42378599999999994
0 days 00:00:28.220000	-0.506833
0 days 00:00:28.230000	-0.602513
0 days 00:00:28.240000	-0.686967
0 days 00:00:28.250000	-0.7800189999999999
0 days 00:00:28.260000	-0.851108
0 days 00:00:28.270000	-0.90605
0 days 00:00:28.280000	-0.938984
0 days 00:00:28.290000	-0.954973
0 days 00:00:28.300000	-0.953779
0 days 00:00:28.310000	-0.939702
0 days 00:00:28.320000	-0.9149129999999999
0 days 00:00:28.330000	-0.899824
0 days 00:00:28.340000	-0.8842700000000001
0 days 00:00:28.350000	-0.857332
0 days 00:00:28.360000	-0.835917
0 days 00:00:28.370000	-0.816344
0 days 00:00:28.380000	-0.807466
0 days 00:00:28.390000	-0.802832
0 days 00:00:28.400000	-0.805194
0 days 00:00:28.410000	-0.817392
0 days 00:00:28.420000	-0.8552129999999999
0 days 00:00:28.430000	-0.905256
0 days 00:00:28.440000	-0.9701629999999999
0 days 00:00:28.450000	-1.043333
0 days 00:00:28.460000	-1.136793
0 days 00:00:28.470000	-1.234465
0 days 00:00:28.480000	-1.3315709999999998
0 days 00:00:28.490000	-1.442879
0 days 00:00:28.500000	-1.56713
0 days 00:00:28.510000	-1.690261
0 days 00:00:28.520000	-1.790778
0 days 00:00:28.530000	-1.8726740000000002
0 days 00:00:28.540000	-1.932818
0 days 00:00:28.550000	-1.961829
0 days 00:00:28.560000	-1.937287
0 days 00:00:28.570000	-1.8787779999999998
0 days 00:00:28.580000	-1.8318860000000001
0 days 00:00:28.590000	-1.756998
0 days 00:00:28.600000	-1.67701
0 days 00:00:28.610000	-1.591172
0 days 00:00:28.620000	-1.4671100000000001
0 days 00:00:28.630000	-1.365412
0 days 00:00:28.640000	-1.2251670000000001
0 days 00:00:28.650000	-1.066006
0 days 00:00:28.660000	-0.900854
0 days 00:00:28.670000	-0.64896
0 days 00:00:28.680000	-0.184335
0 days 00:00:28.690000	0.36688000000000004
0 days 00:00:28.700000	0.8589760000000001
0 days 00:00:28.710000	1.392951
