# Supplementary material for: A topological data analysis-based method for gait signals with an application to the study of multiple sclerosis
Source: PLoS One. 2022 May 13;17(5):e0268475. doi: 10.1371/journal.pone.0268475 (PMC9106173; doi:10.1371/journal.pone.0268475)
Supplement: S1 Data — (ZIP) [file pone.0268475.s005.zip › PlosOneData/Pathological_subjects/MS_147]

	Gyr_Y
0 days 00:00:24.330000	-2.949535
0 days 00:00:24.340000	-0.740491
0 days 00:00:24.350000	-0.926659
0 days 00:00:24.360000	-3.299036
0 days 00:00:24.370000	-2.801355
0 days 00:00:24.380000	-1.248779
0 days 00:00:24.390000	-1.510601
0 days 00:00:24.400000	-2.088546
0 days 00:00:24.410000	-2.404953
0 days 00:00:24.420000	-2.3035240000000003
0 days 00:00:24.430000	-2.000163
0 days 00:00:24.440000	-1.8902189999999999
0 days 00:00:24.450000	-1.755095
0 days 00:00:24.460000	-1.6049719999999998
0 days 00:00:24.470000	-1.561954
0 days 00:00:24.480000	-1.479111
0 days 00:00:24.490000	-1.208492
0 days 00:00:24.500000	-0.727614
0 days 00:00:24.510000	-0.668941
0 days 00:00:24.520000	-0.5584399999999999
0 days 00:00:24.530000	-0.49858
0 days 00:00:24.540000	-0.4591
0 days 00:00:24.550000	-0.42076499999999994
0 days 00:00:24.560000	-0.328435
0 days 00:00:24.570000	-0.225525
0 days 00:00:24.580000	-0.149126
0 days 00:00:24.590000	-0.060913
0 days 00:00:24.600000	-0.0019100000000000002
0 days 00:00:24.610000	0.027562
0 days 00:00:24.620000	0.047538
0 days 00:00:24.630000	0.060999
0 days 00:00:24.640000	0.067147
0 days 00:00:24.650000	0.07186100000000001
0 days 00:00:24.660000	0.069738
0 days 00:00:24.670000	0.072007
0 days 00:00:24.680000	0.067162
0 days 00:00:24.690000	0.063114
0 days 00:00:24.700000	0.059997
0 days 00:00:24.710000	0.056872000000000006
0 days 00:00:24.720000	0.048808
0 days 00:00:24.730000	0.031502999999999996
0 days 00:00:24.740000	0.018149000000000002
0 days 00:00:24.750000	-0.008413
0 days 00:00:24.760000	-0.033833999999999996
0 days 00:00:24.770000	-0.060312
0 days 00:00:24.780000	-0.07673300000000001
0 days 00:00:24.790000	-0.091362
0 days 00:00:24.800000	-0.100603
0 days 00:00:24.810000	-0.111421
0 days 00:00:24.820000	-0.11866800000000001
0 days 00:00:24.830000	-0.129272
0 days 00:00:24.840000	-0.12696
0 days 00:00:24.850000	-0.12276199999999998
0 days 00:00:24.860000	-0.113032
0 days 00:00:24.870000	-0.103994
0 days 00:00:24.880000	-0.07886699999999999
0 days 00:00:24.890000	-0.057078
0 days 00:00:24.900000	-0.025629000000000002
0 days 00:00:24.910000	0.002891
0 days 00:00:24.920000	0.027759
0 days 00:00:24.930000	0.052837999999999996
0 days 00:00:24.940000	0.065719
0 days 00:00:24.950000	0.068824
0 days 00:00:24.960000	0.070149
0 days 00:00:24.970000	0.06702999999999999
0 days 00:00:24.980000	0.057922
0 days 00:00:24.990000	0.046391
0 days 00:00:25	0.036668
0 days 00:00:25.010000	0.023643
0 days 00:00:25.020000	0.004384000000000001
0 days 00:00:25.030000	-0.016073
0 days 00:00:25.040000	-0.042311
0 days 00:00:25.050000	-0.061051999999999995
0 days 00:00:25.060000	-0.07792
0 days 00:00:25.070000	-0.08531
0 days 00:00:25.080000	-0.089028
0 days 00:00:25.090000	-0.080467
0 days 00:00:25.100000	-0.075263
0 days 00:00:25.110000	-0.068475
0 days 00:00:25.120000	-0.06311
0 days 00:00:25.130000	-0.07396
0 days 00:00:25.140000	-0.091211
0 days 00:00:25.150000	-0.11078099999999999
0 days 00:00:25.160000	-0.147765
0 days 00:00:25.170000	-0.182499
0 days 00:00:25.180000	-0.221423
0 days 00:00:25.190000	-0.274903
0 days 00:00:25.200000	-0.33616
0 days 00:00:25.210000	-0.405388
0 days 00:00:25.220000	-0.480092
0 days 00:00:25.230000	-0.56023
0 days 00:00:25.240000	-0.646131
0 days 00:00:25.250000	-0.732499
0 days 00:00:25.260000	-0.820887
0 days 00:00:25.270000	-0.937089
0 days 00:00:25.280000	-1.098271
0 days 00:00:25.290000	-1.2798100000000001
0 days 00:00:25.300000	-1.4378360000000001
0 days 00:00:25.310000	-1.587507
0 days 00:00:25.320000	-1.757973
0 days 00:00:25.330000	-1.939198
0 days 00:00:25.340000	-2.130656
0 days 00:00:25.350000	-2.350392
0 days 00:00:25.360000	-2.610177
0 days 00:00:25.370000	-2.907421
0 days 00:00:25.380000	-3.1970080000000003
0 days 00:00:25.390000	-3.4513599999999998
0 days 00:00:25.400000	-3.677001
0 days 00:00:25.410000	-3.8554
0 days 00:00:25.420000	-4.009076
0 days 00:00:25.430000	-4.122538
0 days 00:00:25.440000	-4.176431
0 days 00:00:25.450000	-4.163352
0 days 00:00:25.460000	-4.159408999999999
0 days 00:00:25.470000	-4.171791000000001
0 days 00:00:25.480000	-4.147599
0 days 00:00:25.490000	-4.087765
0 days 00:00:25.500000	-3.975515
0 days 00:00:25.510000	-3.846692
0 days 00:00:25.520000	-3.601597
0 days 00:00:25.530000	-3.39275
0 days 00:00:25.540000	-2.738301
0 days 00:00:25.550000	-1.622523
0 days 00:00:25.560000	-0.7299720000000001
0 days 00:00:25.570000	-0.345965
0 days 00:00:25.580000	-0.054229999999999993
0 days 00:00:25.590000	0.35690900000000003
0 days 00:00:25.600000	0.9070969999999999
0 days 00:00:25.610000	1.497824
0 days 00:00:25.620000	2.072372
0 days 00:00:25.630000	2.593273
0 days 00:00:25.640000	3.033509
0 days 00:00:25.650000	3.419661
0 days 00:00:25.660000	3.724182
0 days 00:00:25.670000	3.965836
0 days 00:00:25.680000	4.222265
0 days 00:00:25.690000	4.50569
0 days 00:00:25.700000	4.779454
0 days 00:00:25.710000	4.986939
0 days 00:00:25.720000	5.0770290000000005
0 days 00:00:25.730000	5.042273000000001
0 days 00:00:25.740000	4.902647
0 days 00:00:25.750000	4.690835
0 days 00:00:25.760000	4.4302209999999995
0 days 00:00:25.770000	4.154517
0 days 00:00:25.780000	3.88814
0 days 00:00:25.790000	3.6304809999999996
0 days 00:00:25.800000	3.344433
0 days 00:00:25.810000	3.044249
0 days 00:00:25.820000	2.766608
0 days 00:00:25.830000	2.516011
0 days 00:00:25.840000	2.298126
0 days 00:00:25.850000	2.105258
0 days 00:00:25.860000	1.9208310000000002
0 days 00:00:25.870000	1.748834
0 days 00:00:25.880000	1.5518040000000002
0 days 00:00:25.890000	1.336861
0 days 00:00:25.900000	1.149729
0 days 00:00:25.910000	1.053086
0 days 00:00:25.920000	1.148047
0 days 00:00:25.930000	1.407397
0 days 00:00:25.940000	1.8309259999999998
0 days 00:00:25.950000	2.4295150000000003
0 days 00:00:25.960000	3.129917
0 days 00:00:25.970000	3.7502800000000005
0 days 00:00:25.980000	4.138845
0 days 00:00:25.990000	4.180914
0 days 00:00:26	3.882537
0 days 00:00:26.010000	3.3324309999999997
0 days 00:00:26.020000	2.710035
0 days 00:00:26.030000	2.178122
0 days 00:00:26.040000	1.665823
0 days 00:00:26.050000	0.97555
0 days 00:00:26.060000	0.04767
0 days 00:00:26.070000	-1.1728610000000002
0 days 00:00:26.080000	-2.7126360000000003
0 days 00:00:26.090000	-2.602481
0 days 00:00:26.100000	-1.463902
0 days 00:00:26.110000	-1.8599849999999998
0 days 00:00:26.120000	-2.068595
0 days 00:00:26.130000	-1.678002
0 days 00:00:26.140000	-1.620406
0 days 00:00:26.150000	-1.744718
0 days 00:00:26.160000	-1.882623
0 days 00:00:26.170000	-2.0210779999999997
0 days 00:00:26.180000	-1.9522150000000003
0 days 00:00:26.190000	-1.836925
0 days 00:00:26.200000	-1.7740779999999998
0 days 00:00:26.210000	-1.704781
0 days 00:00:26.220000	-1.56845
0 days 00:00:26.230000	-1.386176
0 days 00:00:26.240000	-0.9632059999999999
0 days 00:00:26.250000	-0.6290060000000001
0 days 00:00:26.260000	-0.538352
0 days 00:00:26.270000	-0.42380500000000004
0 days 00:00:26.280000	-0.374033
0 days 00:00:26.290000	-0.350041
0 days 00:00:26.300000	-0.329388
0 days 00:00:26.310000	-0.304124
0 days 00:00:26.320000	-0.274856
0 days 00:00:26.330000	-0.23230399999999998
0 days 00:00:26.340000	-0.161609
0 days 00:00:26.350000	-0.087452
0 days 00:00:26.360000	-0.027894
0 days 00:00:26.370000	-0.000633
0 days 00:00:26.380000	0.006509999999999999
0 days 00:00:26.390000	0.0054020000000000006
0 days 00:00:26.400000	0.00312
0 days 00:00:26.410000	-0.003483
0 days 00:00:26.420000	-0.011890000000000001
0 days 00:00:26.430000	-0.005882
0 days 00:00:26.440000	-0.004572
0 days 00:00:26.450000	0.001523
0 days 00:00:26.460000	0.01678
0 days 00:00:26.470000	0.026625
0 days 00:00:26.480000	0.039042
0 days 00:00:26.490000	0.043442
0 days 00:00:26.500000	0.053186000000000004
0 days 00:00:26.510000	0.056554999999999994
0 days 00:00:26.520000	0.056853999999999995
0 days 00:00:26.530000	0.058646000000000004
0 days 00:00:26.540000	0.059048
0 days 00:00:26.550000	0.056774
0 days 00:00:26.560000	0.057066
0 days 00:00:26.570000	0.058199
0 days 00:00:26.580000	0.045641
0 days 00:00:26.590000	0.048947000000000004
0 days 00:00:26.600000	0.040698000000000005
0 days 00:00:26.610000	0.0414
0 days 00:00:26.620000	0.043364
0 days 00:00:26.630000	0.049533
0 days 00:00:26.640000	0.060532
0 days 00:00:26.650000	0.074422
0 days 00:00:26.660000	0.0797
0 days 00:00:26.670000	0.079658
0 days 00:00:26.680000	0.08025800000000001
0 days 00:00:26.690000	0.080024
0 days 00:00:26.700000	0.08068600000000001
0 days 00:00:26.710000	0.080469
0 days 00:00:26.720000	0.077098
0 days 00:00:26.730000	0.07634099999999999
0 days 00:00:26.740000	0.069803
0 days 00:00:26.750000	0.064148
0 days 00:00:26.760000	0.055876
0 days 00:00:26.770000	0.047802
0 days 00:00:26.780000	0.039354
0 days 00:00:26.790000	0.032289
0 days 00:00:26.800000	0.022050999999999998
0 days 00:00:26.810000	0.001648
0 days 00:00:26.820000	-0.009465000000000001
0 days 00:00:26.830000	-0.016842
0 days 00:00:26.840000	-0.007036
0 days 00:00:26.850000	-0.002118
0 days 00:00:26.860000	0.006299
0 days 00:00:26.870000	0.008221
0 days 00:00:26.880000	0.00488
0 days 00:00:26.890000	0.010653
0 days 00:00:26.900000	0.0052049999999999996
0 days 00:00:26.910000	0.006581999999999999
0 days 00:00:26.920000	0.009559999999999999
0 days 00:00:26.930000	0.0011359999999999999
0 days 00:00:26.940000	-0.00361
0 days 00:00:26.950000	-0.013274000000000001
0 days 00:00:26.960000	-0.030326
0 days 00:00:26.970000	-0.043175
0 days 00:00:26.980000	-0.07635800000000001
0 days 00:00:26.990000	-0.10553900000000001
0 days 00:00:27	-0.13450399999999998
0 days 00:00:27.010000	-0.167215
0 days 00:00:27.020000	-0.1974
0 days 00:00:27.030000	-0.23968000000000003
0 days 00:00:27.040000	-0.283916
0 days 00:00:27.050000	-0.36582600000000004
0 days 00:00:27.060000	-0.426821
0 days 00:00:27.070000	-0.485393
0 days 00:00:27.080000	-0.540082
0 days 00:00:27.090000	-0.593783
0 days 00:00:27.100000	-0.688554
0 days 00:00:27.110000	-0.834723
0 days 00:00:27.120000	-0.981093
0 days 00:00:27.130000	-1.099428
0 days 00:00:27.140000	-1.229262
0 days 00:00:27.150000	-1.3578780000000001
0 days 00:00:27.160000	-1.506608
0 days 00:00:27.170000	-1.6624830000000002
0 days 00:00:27.180000	-1.8166509999999998
0 days 00:00:27.190000	-1.981285
0 days 00:00:27.200000	-2.169681
0 days 00:00:27.210000	-2.3714150000000003
0 days 00:00:27.220000	-2.5964400000000003
0 days 00:00:27.230000	-2.8140959999999997
0 days 00:00:27.240000	-3.030041
0 days 00:00:27.250000	-3.221332
0 days 00:00:27.260000	-3.4253839999999998
0 days 00:00:27.270000	-3.604947
0 days 00:00:27.280000	-3.7617830000000003
0 days 00:00:27.290000	-3.9010879999999997
0 days 00:00:27.300000	-3.9767019999999995
0 days 00:00:27.310000	-4.001365
0 days 00:00:27.320000	-3.9836769999999997
0 days 00:00:27.330000	-3.9319370000000005
0 days 00:00:27.340000	-3.86925
0 days 00:00:27.350000	-3.818161
0 days 00:00:27.360000	-3.8057019999999997
0 days 00:00:27.370000	-3.789802
0 days 00:00:27.380000	-3.757658
0 days 00:00:27.390000	-3.616775
0 days 00:00:27.400000	-3.500736
0 days 00:00:27.410000	-3.435928
0 days 00:00:27.420000	-3.496057
0 days 00:00:27.430000	-3.628739
0 days 00:00:27.440000	-3.6900980000000003
0 days 00:00:27.450000	-3.3316769999999996
0 days 00:00:27.460000	-1.6560759999999999
0 days 00:00:27.470000	0.176283
0 days 00:00:27.480000	1.375743
0 days 00:00:27.490000	2.132397
0 days 00:00:27.500000	2.6413580000000003
0 days 00:00:27.510000	3.0824740000000004
0 days 00:00:27.520000	3.557829
0 days 00:00:27.530000	4.091476999999999
0 days 00:00:27.540000	4.621818
0 days 00:00:27.550000	5.0704080000000005
0 days 00:00:27.560000	5.378532
0 days 00:00:27.570000	5.559185
0 days 00:00:27.580000	5.547731
0 days 00:00:27.590000	5.382137999999999
0 days 00:00:27.600000	5.066966000000001
0 days 00:00:27.610000	4.737508
0 days 00:00:27.620000	4.470376
0 days 00:00:27.630000	4.279192
0 days 00:00:27.640000	4.0782680000000004
0 days 00:00:27.650000	3.832439
0 days 00:00:27.660000	3.529557
0 days 00:00:27.670000	3.216715
0 days 00:00:27.680000	2.9240310000000003
0 days 00:00:27.690000	2.681636
0 days 00:00:27.700000	2.478031
0 days 00:00:27.710000	2.322269
0 days 00:00:27.720000	2.213972
0 days 00:00:27.730000	2.1328110000000002
0 days 00:00:27.740000	2.083586
0 days 00:00:27.750000	2.031112
0 days 00:00:27.760000	1.983873
0 days 00:00:27.770000	1.9416060000000002
0 days 00:00:27.780000	1.9182810000000001
0 days 00:00:27.790000	1.9047009999999998
0 days 00:00:27.800000	1.981084
0 days 00:00:27.810000	2.187853
0 days 00:00:27.820000	2.475372
0 days 00:00:27.830000	2.790051
0 days 00:00:27.840000	3.075723
0 days 00:00:27.850000	3.3299440000000002
0 days 00:00:27.860000	3.505268
0 days 00:00:27.870000	3.609257
0 days 00:00:27.880000	3.6417080000000004
0 days 00:00:27.890000	3.566933
0 days 00:00:27.900000	3.343636
0 days 00:00:27.910000	2.992354
0 days 00:00:27.920000	2.5726869999999997
0 days 00:00:27.930000	1.953788
0 days 00:00:27.940000	1.2368299999999999
0 days 00:00:27.950000	0.46793599999999996
0 days 00:00:27.960000	-0.206792
0 days 00:00:27.970000	-0.717997
0 days 00:00:27.980000	-1.109615
0 days 00:00:27.990000	-1.428144
0 days 00:00:28	-1.7416220000000002
0 days 00:00:28.010000	-2.369307
0 days 00:00:28.020000	-1.802941
0 days 00:00:28.030000	-1.332122
0 days 00:00:28.040000	-2.422093
0 days 00:00:28.050000	-2.6808389999999997
0 days 00:00:28.060000	-1.616012
0 days 00:00:28.070000	-1.381802
0 days 00:00:28.080000	-1.536046
0 days 00:00:28.090000	-1.528183
0 days 00:00:28.100000	-1.543665
0 days 00:00:28.110000	-1.488975
0 days 00:00:28.120000	-1.427131
0 days 00:00:28.130000	-1.4244709999999998
0 days 00:00:28.140000	-1.333584
0 days 00:00:28.150000	-1.189877
0 days 00:00:28.160000	-1.1291950000000002
0 days 00:00:28.170000	-1.1323370000000001
0 days 00:00:28.180000	-1.140916
0 days 00:00:28.190000	-1.124875
0 days 00:00:28.200000	-1.05209
0 days 00:00:28.210000	-0.7378600000000001
0 days 00:00:28.220000	-0.574745
0 days 00:00:28.230000	-0.531381
0 days 00:00:28.240000	-0.46103299999999997
0 days 00:00:28.250000	-0.379447
0 days 00:00:28.260000	-0.304417
0 days 00:00:28.270000	-0.2439
0 days 00:00:28.280000	-0.186523
0 days 00:00:28.290000	-0.098593
0 days 00:00:28.300000	-0.028276
0 days 00:00:28.310000	-0.004546
0 days 00:00:28.320000	0.00968
0 days 00:00:28.330000	0.008994
0 days 00:00:28.340000	0.013655
0 days 00:00:28.350000	0.01237
0 days 00:00:28.360000	0.016512
0 days 00:00:28.370000	0.018408
0 days 00:00:28.380000	0.023329
0 days 00:00:28.390000	0.023518
0 days 00:00:28.400000	0.017909
0 days 00:00:28.410000	0.012684
0 days 00:00:28.420000	0.013097999999999999
0 days 00:00:28.430000	0.015736
0 days 00:00:28.440000	0.018686
0 days 00:00:28.450000	0.027107
0 days 00:00:28.460000	0.032708
0 days 00:00:28.470000	0.039025
0 days 00:00:28.480000	0.042308
0 days 00:00:28.490000	0.037944
0 days 00:00:28.500000	0.033177
0 days 00:00:28.510000	0.028376
0 days 00:00:28.520000	0.014506
0 days 00:00:28.530000	0.0035280000000000003
0 days 00:00:28.540000	0.002722
0 days 00:00:28.550000	0.001999
0 days 00:00:28.560000	-0.0028399999999999996
0 days 00:00:28.570000	-0.0056359999999999995
0 days 00:00:28.580000	-0.023964
0 days 00:00:28.590000	-0.043511
0 days 00:00:28.600000	-0.05384
0 days 00:00:28.610000	-0.057263999999999995
0 days 00:00:28.620000	-0.058913
0 days 00:00:28.630000	-0.056508
0 days 00:00:28.640000	-0.052002
0 days 00:00:28.650000	-0.043727999999999996
0 days 00:00:28.660000	-0.031474
0 days 00:00:28.670000	-0.020915
0 days 00:00:28.680000	-0.014544
0 days 00:00:28.690000	-0.0047810000000000005
0 days 00:00:28.700000	-2.1e-05
0 days 00:00:28.710000	0.0026829999999999996
0 days 00:00:28.720000	0.0065049999999999995
0 days 00:00:28.730000	0.007944
0 days 00:00:28.740000	0.0032340000000000003
0 days 00:00:28.750000	-8.2e-05
0 days 00:00:28.760000	-0.009293000000000001
0 days 00:00:28.770000	-0.009762999999999999
0 days 00:00:28.780000	-0.015884
0 days 00:00:28.790000	-0.013219999999999999
0 days 00:00:28.800000	-0.011295999999999999
0 days 00:00:28.810000	-0.018229
0 days 00:00:28.820000	-0.023153
0 days 00:00:28.830000	-0.037670999999999996
0 days 00:00:28.840000	-0.051358
0 days 00:00:28.850000	-0.052476999999999996
0 days 00:00:28.860000	-0.049020999999999995
0 days 00:00:28.870000	-0.045123
0 days 00:00:28.880000	-0.045566
0 days 00:00:28.890000	-0.050210000000000005
0 days 00:00:28.900000	-0.067409
0 days 00:00:28.910000	-0.098484
0 days 00:00:28.920000	-0.127898
0 days 00:00:28.930000	-0.159134
0 days 00:00:28.940000	-0.19261
0 days 00:00:28.950000	-0.24653899999999998
0 days 00:00:28.960000	-0.31038499999999997
0 days 00:00:28.970000	-0.36837800000000004
0 days 00:00:28.980000	-0.44790399999999997
0 days 00:00:28.990000	-0.5088010000000001
0 days 00:00:29	-0.575832
0 days 00:00:29.010000	-0.655343
0 days 00:00:29.020000	-0.7608659999999999
0 days 00:00:29.030000	-0.886447
0 days 00:00:29.040000	-1.016471
0 days 00:00:29.050000	-1.129659
0 days 00:00:29.060000	-1.225795
0 days 00:00:29.070000	-1.331712
0 days 00:00:29.080000	-1.4456069999999999
0 days 00:00:29.090000	-1.581607
0 days 00:00:29.100000	-1.716796
0 days 00:00:29.110000	-1.85067
0 days 00:00:29.120000	-1.9928139999999999
0 days 00:00:29.130000	-2.158672
0 days 00:00:29.140000	-2.344102
0 days 00:00:29.150000	-2.546827
0 days 00:00:29.160000	-2.7407880000000002
0 days 00:00:29.170000	-2.909068
0 days 00:00:29.180000	-3.031789
0 days 00:00:29.190000	-3.1168240000000003
0 days 00:00:29.200000	-3.195405
0 days 00:00:29.210000	-3.262742
0 days 00:00:29.220000	-3.3356589999999997
0 days 00:00:29.230000	-3.396699
0 days 00:00:29.240000	-3.4447089999999996
0 days 00:00:29.250000	-3.4655410000000004
0 days 00:00:29.260000	-3.499325
0 days 00:00:29.270000	-3.5504029999999998
0 days 00:00:29.280000	-3.6221099999999997
0 days 00:00:29.290000	-3.6750309999999997
0 days 00:00:29.300000	-3.7187639999999997
0 days 00:00:29.310000	-3.739518
0 days 00:00:29.320000	-3.759263
0 days 00:00:29.330000	-3.7592019999999997
0 days 00:00:29.340000	-3.781715
0 days 00:00:29.350000	-3.663212
0 days 00:00:29.360000	-3.506395
0 days 00:00:29.370000	-3.0508029999999997
