# Supplementary material for: A topological data analysis-based method for gait signals with an application to the study of multiple sclerosis
Source: PLoS One. 2022 May 13;17(5):e0268475. doi: 10.1371/journal.pone.0268475 (PMC9106173; doi:10.1371/journal.pone.0268475)
Supplement: S1 Data — (ZIP) [file pone.0268475.s005.zip › PlosOneData/Pathological_subjects/MS_185]

	Gyr_Y
0 days 00:00:08.170000	1.418657
0 days 00:00:08.180000	-0.017284
0 days 00:00:08.190000	-0.9738879999999999
0 days 00:00:08.200000	-1.0304959999999999
0 days 00:00:08.210000	-0.907909
0 days 00:00:08.220000	0.526031
0 days 00:00:08.230000	0.046243
0 days 00:00:08.240000	-0.157055
0 days 00:00:08.250000	-0.420288
0 days 00:00:08.260000	-0.568667
0 days 00:00:08.270000	-0.483304
0 days 00:00:08.280000	-0.325816
0 days 00:00:08.290000	-0.161743
0 days 00:00:08.300000	-0.010273000000000001
0 days 00:00:08.310000	0.08916900000000001
0 days 00:00:08.320000	0.148699
0 days 00:00:08.330000	0.146297
0 days 00:00:08.340000	0.09299199999999999
0 days 00:00:08.350000	0.019775
0 days 00:00:08.360000	-0.038846
0 days 00:00:08.370000	-0.080957
0 days 00:00:08.380000	-0.10576700000000001
0 days 00:00:08.390000	-0.10660599999999999
0 days 00:00:08.400000	-0.096153
0 days 00:00:08.410000	-0.07646499999999999
0 days 00:00:08.420000	-0.057774
0 days 00:00:08.430000	-0.038948
0 days 00:00:08.440000	-0.025769
0 days 00:00:08.450000	-0.011081
0 days 00:00:08.460000	0.003857
0 days 00:00:08.470000	0.020409
0 days 00:00:08.480000	0.029754000000000003
0 days 00:00:08.490000	0.036479000000000004
0 days 00:00:08.500000	0.040399000000000004
0 days 00:00:08.510000	0.043021
0 days 00:00:08.520000	0.045415
0 days 00:00:08.530000	0.035108
0 days 00:00:08.540000	0.030701999999999997
0 days 00:00:08.550000	0.009796
0 days 00:00:08.560000	-0.006222999999999999
0 days 00:00:08.570000	-0.026199
0 days 00:00:08.580000	-0.042450999999999996
0 days 00:00:08.590000	-0.05327899999999999
0 days 00:00:08.600000	-0.06400499999999999
0 days 00:00:08.610000	-0.059514
0 days 00:00:08.620000	-0.056215999999999995
0 days 00:00:08.630000	-0.046702
0 days 00:00:08.640000	-0.034002
0 days 00:00:08.650000	-0.021705000000000002
0 days 00:00:08.660000	0.000244
0 days 00:00:08.670000	0.016775
0 days 00:00:08.680000	0.030022000000000004
0 days 00:00:08.690000	0.044592
0 days 00:00:08.700000	0.039447
0 days 00:00:08.710000	0.032452999999999996
0 days 00:00:08.720000	0.018033
0 days 00:00:08.730000	-0.00021
0 days 00:00:08.740000	-0.019
0 days 00:00:08.750000	-0.034088
0 days 00:00:08.760000	-0.053535
0 days 00:00:08.770000	-0.081025
0 days 00:00:08.780000	-0.11090699999999999
0 days 00:00:08.790000	-0.133257
0 days 00:00:08.800000	-0.160554
0 days 00:00:08.810000	-0.193439
0 days 00:00:08.820000	-0.22668600000000003
0 days 00:00:08.830000	-0.25346199999999997
0 days 00:00:08.840000	-0.290852
0 days 00:00:08.850000	-0.352673
0 days 00:00:08.860000	-0.433917
0 days 00:00:08.870000	-0.5548310000000001
0 days 00:00:08.880000	-0.712367
0 days 00:00:08.890000	-0.8800790000000001
0 days 00:00:08.900000	-1.058254
0 days 00:00:08.910000	-1.257418
0 days 00:00:08.920000	-1.491976
0 days 00:00:08.930000	-1.7536330000000002
0 days 00:00:08.940000	-2.079566
0 days 00:00:08.950000	-2.431174
0 days 00:00:08.960000	-2.814197
0 days 00:00:08.970000	-3.198498
0 days 00:00:08.980000	-3.532308
0 days 00:00:08.990000	-3.779379
0 days 00:00:09	-3.971656
0 days 00:00:09.010000	-4.175822
0 days 00:00:09.020000	-4.231594
0 days 00:00:09.030000	-4.153689
0 days 00:00:09.040000	-3.822736
0 days 00:00:09.050000	-3.348759
0 days 00:00:09.060000	-2.8205560000000003
0 days 00:00:09.070000	-2.311795
0 days 00:00:09.080000	-0.6938850000000001
0 days 00:00:09.090000	1.014577
0 days 00:00:09.100000	1.420081
0 days 00:00:09.110000	1.77712
0 days 00:00:09.120000	2.656484
0 days 00:00:09.130000	3.6288489999999998
0 days 00:00:09.140000	4.468001
0 days 00:00:09.150000	4.96354
0 days 00:00:09.160000	4.70297
0 days 00:00:09.170000	4.312547
0 days 00:00:09.180000	4.387539
0 days 00:00:09.190000	4.548797
0 days 00:00:09.200000	4.431435
0 days 00:00:09.210000	4.272289
0 days 00:00:09.220000	4.337128
0 days 00:00:09.230000	4.347534
0 days 00:00:09.240000	3.9095730000000004
0 days 00:00:09.250000	3.1895540000000002
0 days 00:00:09.260000	1.430109
0 days 00:00:09.270000	0.003278
0 days 00:00:09.280000	-0.471785
0 days 00:00:09.290000	-2.5183009999999997
0 days 00:00:09.300000	-1.673146
0 days 00:00:09.310000	-0.9858790000000001
0 days 00:00:09.320000	-1.038924
0 days 00:00:09.330000	-0.29838200000000004
0 days 00:00:09.340000	-0.7235189999999999
0 days 00:00:09.350000	-0.64375
0 days 00:00:09.360000	-0.487677
0 days 00:00:09.370000	-0.364612
0 days 00:00:09.380000	-0.23271799999999998
0 days 00:00:09.390000	-0.06225
0 days 00:00:09.400000	0.068819
0 days 00:00:09.410000	0.169771
0 days 00:00:09.420000	0.22165700000000002
0 days 00:00:09.430000	0.20724800000000002
0 days 00:00:09.440000	0.151924
0 days 00:00:09.450000	0.07460800000000001
0 days 00:00:09.460000	0.0013189999999999999
0 days 00:00:09.470000	-0.04048
0 days 00:00:09.480000	-0.044757
0 days 00:00:09.490000	-0.028745999999999997
0 days 00:00:09.500000	-0.011986
0 days 00:00:09.510000	0.002357
0 days 00:00:09.520000	0.012137
0 days 00:00:09.530000	0.013744
0 days 00:00:09.540000	0.011763
0 days 00:00:09.550000	0.011376
0 days 00:00:09.560000	0.009681
0 days 00:00:09.570000	0.014740999999999999
0 days 00:00:09.580000	0.020756999999999998
0 days 00:00:09.590000	0.023031
0 days 00:00:09.600000	0.021946
0 days 00:00:09.610000	0.030188
0 days 00:00:09.620000	0.039014
0 days 00:00:09.630000	0.045704
0 days 00:00:09.640000	0.057089
0 days 00:00:09.650000	0.057085000000000004
0 days 00:00:09.660000	0.056696
0 days 00:00:09.670000	0.054483000000000004
0 days 00:00:09.680000	0.04593
0 days 00:00:09.690000	0.030574
0 days 00:00:09.700000	0.014002
0 days 00:00:09.710000	-0.003604
0 days 00:00:09.720000	-0.018065
0 days 00:00:09.730000	-0.031271
0 days 00:00:09.740000	-0.028083999999999998
0 days 00:00:09.750000	-0.032322000000000004
0 days 00:00:09.760000	-0.022119
0 days 00:00:09.770000	-0.025914
0 days 00:00:09.780000	-0.026451
0 days 00:00:09.790000	-0.023383
0 days 00:00:09.800000	-0.022382
0 days 00:00:09.810000	-0.026008
0 days 00:00:09.820000	-0.018323
0 days 00:00:09.830000	-0.01289
0 days 00:00:09.840000	-0.00252
0 days 00:00:09.850000	-0.0029980000000000002
0 days 00:00:09.860000	-0.003917
0 days 00:00:09.870000	-0.009886
0 days 00:00:09.880000	-0.015563999999999998
0 days 00:00:09.890000	-0.026204
0 days 00:00:09.900000	-0.04127
0 days 00:00:09.910000	-0.05435
0 days 00:00:09.920000	-0.060599
0 days 00:00:09.930000	-0.062937
0 days 00:00:09.940000	-0.07002799999999999
0 days 00:00:09.950000	-0.076744
0 days 00:00:09.960000	-0.085847
0 days 00:00:09.970000	-0.090902
0 days 00:00:09.980000	-0.101221
0 days 00:00:09.990000	-0.11653699999999999
0 days 00:00:10	-0.125813
0 days 00:00:10.010000	-0.142869
0 days 00:00:10.020000	-0.179223
0 days 00:00:10.030000	-0.22368200000000002
0 days 00:00:10.040000	-0.265131
0 days 00:00:10.050000	-0.33792300000000003
0 days 00:00:10.060000	-0.45238500000000004
0 days 00:00:10.070000	-0.6220060000000001
0 days 00:00:10.080000	-0.7747890000000001
0 days 00:00:10.090000	-0.9326
0 days 00:00:10.100000	-1.102718
0 days 00:00:10.110000	-1.282989
0 days 00:00:10.120000	-1.47446
0 days 00:00:10.130000	-1.6886580000000002
0 days 00:00:10.140000	-1.933548
0 days 00:00:10.150000	-2.211863
0 days 00:00:10.160000	-2.515988
0 days 00:00:10.170000	-2.802655
0 days 00:00:10.180000	-3.106494
0 days 00:00:10.190000	-3.3704419999999997
0 days 00:00:10.200000	-3.5794669999999997
0 days 00:00:10.210000	-3.6343419999999997
0 days 00:00:10.220000	-3.748188
0 days 00:00:10.230000	-3.6683769999999996
0 days 00:00:10.240000	-3.4705589999999997
0 days 00:00:10.250000	-3.1459330000000003
0 days 00:00:10.260000	-2.703337
0 days 00:00:10.270000	-2.1894080000000002
0 days 00:00:10.280000	-1.629211
0 days 00:00:10.290000	-0.814566
0 days 00:00:10.300000	0.744985
0 days 00:00:10.310000	2.034116
0 days 00:00:10.320000	2.623367
0 days 00:00:10.330000	3.303954
0 days 00:00:10.340000	4.158666
0 days 00:00:10.350000	4.91185
0 days 00:00:10.360000	5.345386
0 days 00:00:10.370000	5.0000800000000005
0 days 00:00:10.380000	4.486853
0 days 00:00:10.390000	4.546335
0 days 00:00:10.400000	4.675322
0 days 00:00:10.410000	4.380126000000001
0 days 00:00:10.420000	3.940457
0 days 00:00:10.430000	3.733604
0 days 00:00:10.440000	3.6116699999999997
0 days 00:00:10.450000	3.185167
0 days 00:00:10.460000	2.357042
0 days 00:00:10.470000	-0.194385
0 days 00:00:10.480000	-0.505231
0 days 00:00:10.490000	-0.9355370000000001
0 days 00:00:10.500000	-0.43549
0 days 00:00:10.510000	-1.001832
0 days 00:00:10.520000	-1.2111370000000001
0 days 00:00:10.530000	-0.111134
0 days 00:00:10.540000	-0.5667300000000001
0 days 00:00:10.550000	-0.594377
0 days 00:00:10.560000	-0.450143
0 days 00:00:10.570000	-0.24854899999999996
0 days 00:00:10.580000	-0.09424500000000001
0 days 00:00:10.590000	0.042232
0 days 00:00:10.600000	0.105431
0 days 00:00:10.610000	0.140797
0 days 00:00:10.620000	0.140968
0 days 00:00:10.630000	0.103612
0 days 00:00:10.640000	0.050745
0 days 00:00:10.650000	0.015071000000000001
0 days 00:00:10.660000	0.005874
0 days 00:00:10.670000	0.013966
0 days 00:00:10.680000	0.038529
0 days 00:00:10.690000	0.064825
0 days 00:00:10.700000	0.086418
0 days 00:00:10.710000	0.11615
0 days 00:00:10.720000	0.131129
0 days 00:00:10.730000	0.130715
0 days 00:00:10.740000	0.12659700000000002
0 days 00:00:10.750000	0.11493900000000001
0 days 00:00:10.760000	0.09344
0 days 00:00:10.770000	0.063325
0 days 00:00:10.780000	0.032048
0 days 00:00:10.790000	0.011015
0 days 00:00:10.800000	-0.011655
0 days 00:00:10.810000	-0.02185
0 days 00:00:10.820000	-0.028904000000000003
0 days 00:00:10.830000	-0.029598000000000003
0 days 00:00:10.840000	-0.032228
0 days 00:00:10.850000	-0.041573
0 days 00:00:10.860000	-0.047568
0 days 00:00:10.870000	-0.055275
0 days 00:00:10.880000	-0.06340900000000001
0 days 00:00:10.890000	-0.06569
0 days 00:00:10.900000	-0.069756
0 days 00:00:10.910000	-0.074535
0 days 00:00:10.920000	-0.081015
0 days 00:00:10.930000	-0.08614400000000001
0 days 00:00:10.940000	-0.087777
0 days 00:00:10.950000	-0.083707
0 days 00:00:10.960000	-0.074134
0 days 00:00:10.970000	-0.06450800000000001
0 days 00:00:10.980000	-0.056013
0 days 00:00:10.990000	-0.054282000000000004
0 days 00:00:11	-0.0547
0 days 00:00:11.010000	-0.060153
0 days 00:00:11.020000	-0.062958
0 days 00:00:11.030000	-0.07170599999999999
0 days 00:00:11.040000	-0.080103
0 days 00:00:11.050000	-0.087117
0 days 00:00:11.060000	-0.093874
0 days 00:00:11.070000	-0.101884
0 days 00:00:11.080000	-0.105798
0 days 00:00:11.090000	-0.11744500000000001
0 days 00:00:11.100000	-0.116926
0 days 00:00:11.110000	-0.129295
0 days 00:00:11.120000	-0.147379
0 days 00:00:11.130000	-0.17538499999999999
0 days 00:00:11.140000	-0.21444899999999997
0 days 00:00:11.150000	-0.280346
0 days 00:00:11.160000	-0.374868
0 days 00:00:11.170000	-0.563709
0 days 00:00:11.180000	-0.836564
0 days 00:00:11.190000	-1.106702
0 days 00:00:11.200000	-1.41326
0 days 00:00:11.210000	-1.7700040000000001
0 days 00:00:11.220000	-2.162399
0 days 00:00:11.230000	-2.5762009999999997
0 days 00:00:11.240000	-3.012278
0 days 00:00:11.250000	-3.423921
0 days 00:00:11.260000	-3.7860519999999998
0 days 00:00:11.270000	-4.061704
0 days 00:00:11.280000	-4.217777
0 days 00:00:11.290000	-4.295393
0 days 00:00:11.300000	-4.273
0 days 00:00:11.310000	-4.095057
0 days 00:00:11.320000	-3.760852
0 days 00:00:11.330000	-3.316529
0 days 00:00:11.340000	-2.873471
0 days 00:00:11.350000	-2.4247509999999997
0 days 00:00:11.360000	-1.801366
0 days 00:00:11.370000	-0.355245
0 days 00:00:11.380000	0.8064899999999999
0 days 00:00:11.390000	1.402621
0 days 00:00:11.400000	1.868424
0 days 00:00:11.410000	2.4845650000000004
0 days 00:00:11.420000	3.183421
0 days 00:00:11.430000	3.818781
0 days 00:00:11.440000	4.205546
0 days 00:00:11.450000	4.125503
0 days 00:00:11.460000	3.893646
0 days 00:00:11.470000	3.856475
0 days 00:00:11.480000	3.9365050000000004
0 days 00:00:11.490000	3.9826309999999996
0 days 00:00:11.500000	3.959407
0 days 00:00:11.510000	3.8867220000000002
0 days 00:00:11.520000	3.8453769999999996
0 days 00:00:11.530000	3.845917
0 days 00:00:11.540000	3.832839
0 days 00:00:11.550000	3.6134160000000004
0 days 00:00:11.560000	3.208427
0 days 00:00:11.570000	2.85197
0 days 00:00:11.580000	2.54579
0 days 00:00:11.590000	1.23966
0 days 00:00:11.600000	0.063023
0 days 00:00:11.610000	-0.264339
0 days 00:00:11.620000	-0.9000299999999999
0 days 00:00:11.630000	-1.379691
0 days 00:00:11.640000	-1.8027650000000002
0 days 00:00:11.650000	-1.6089799999999999
0 days 00:00:11.660000	-1.26231
0 days 00:00:11.670000	-1.221007
0 days 00:00:11.680000	-0.0034630000000000004
0 days 00:00:11.690000	-0.362736
0 days 00:00:11.700000	-0.492896
0 days 00:00:11.710000	-0.28392
0 days 00:00:11.720000	-0.15293800000000002
0 days 00:00:11.730000	-0.028225
0 days 00:00:11.740000	0.044204
0 days 00:00:11.750000	0.115902
0 days 00:00:11.760000	0.11916600000000001
0 days 00:00:11.770000	0.095112
0 days 00:00:11.780000	0.052564
0 days 00:00:11.790000	0.018728
0 days 00:00:11.800000	0.003133
0 days 00:00:11.810000	-0.0021420000000000002
0 days 00:00:11.820000	0.013971
0 days 00:00:11.830000	0.035204
0 days 00:00:11.840000	0.054855999999999995
0 days 00:00:11.850000	0.068716
0 days 00:00:11.860000	0.082355
0 days 00:00:11.870000	0.086096
0 days 00:00:11.880000	0.08480499999999999
0 days 00:00:11.890000	0.07772799999999999
0 days 00:00:11.900000	0.06843300000000001
0 days 00:00:11.910000	0.049947000000000005
0 days 00:00:11.920000	0.038804000000000005
0 days 00:00:11.930000	0.031054000000000002
0 days 00:00:11.940000	0.023903999999999998
0 days 00:00:11.950000	0.016253
0 days 00:00:11.960000	0.012034
0 days 00:00:11.970000	0.001056
0 days 00:00:11.980000	-0.003211
0 days 00:00:11.990000	-0.022627
0 days 00:00:12	-0.034315
0 days 00:00:12.010000	-0.046310000000000004
0 days 00:00:12.020000	-0.056058000000000004
0 days 00:00:12.030000	-0.06623899999999999
0 days 00:00:12.040000	-0.061217999999999995
0 days 00:00:12.050000	-0.060822
0 days 00:00:12.060000	-0.054348
0 days 00:00:12.070000	-0.051189
0 days 00:00:12.080000	-0.048268
0 days 00:00:12.090000	-0.046169999999999996
0 days 00:00:12.100000	-0.050622
0 days 00:00:12.110000	-0.062567
0 days 00:00:12.120000	-0.06953
0 days 00:00:12.130000	-0.060114999999999995
0 days 00:00:12.140000	-0.05243300000000001
0 days 00:00:12.150000	-0.034329000000000005
0 days 00:00:12.160000	-0.030067
0 days 00:00:12.170000	-0.026323000000000003
0 days 00:00:12.180000	-0.02667
0 days 00:00:12.190000	-0.027627999999999996
0 days 00:00:12.200000	-0.022877
0 days 00:00:12.210000	-0.017491999999999997
0 days 00:00:12.220000	-0.014372
0 days 00:00:12.230000	-0.011211
0 days 00:00:12.240000	-0.008561
0 days 00:00:12.250000	-0.010288
0 days 00:00:12.260000	-0.017422
0 days 00:00:12.270000	-0.028553
0 days 00:00:12.280000	-0.036663999999999995
0 days 00:00:12.290000	-0.054714
0 days 00:00:12.300000	-0.071517
0 days 00:00:12.310000	-0.116374
0 days 00:00:12.320000	-0.14008199999999998
0 days 00:00:12.330000	-0.155874
0 days 00:00:12.340000	-0.172601
0 days 00:00:12.350000	-0.20110999999999998
0 days 00:00:12.360000	-0.247862
0 days 00:00:12.370000	-0.317637
0 days 00:00:12.380000	-0.41653199999999996
0 days 00:00:12.390000	-0.604275
0 days 00:00:12.400000	-0.8195819999999999
0 days 00:00:12.410000	-1.076429
0 days 00:00:12.420000	-1.399257
0 days 00:00:12.430000	-1.702374
0 days 00:00:12.440000	-2.039758
0 days 00:00:12.450000	-2.404659
0 days 00:00:12.460000	-2.778791
0 days 00:00:12.470000	-3.10031
0 days 00:00:12.480000	-3.271168
0 days 00:00:12.490000	-3.3370319999999998
0 days 00:00:12.500000	-3.230573
0 days 00:00:12.510000	-3.199125
0 days 00:00:12.520000	-3.000971
0 days 00:00:12.530000	-2.756878
0 days 00:00:12.540000	-2.267538
0 days 00:00:12.550000	-1.7258779999999998
0 days 00:00:12.560000	-1.140521
0 days 00:00:12.570000	-0.4962
0 days 00:00:12.580000	0.830585
0 days 00:00:12.590000	1.9831450000000002
0 days 00:00:12.600000	2.509859
0 days 00:00:12.610000	3.279949
0 days 00:00:12.620000	4.151738
0 days 00:00:12.630000	4.743974
0 days 00:00:12.640000	5.07319
0 days 00:00:12.650000	5.1516660000000005
0 days 00:00:12.660000	4.681158
0 days 00:00:12.670000	4.0933470000000005
0 days 00:00:12.680000	3.648307
0 days 00:00:12.690000	3.128032
0 days 00:00:12.700000	2.795445
0 days 00:00:12.710000	2.501107
0 days 00:00:12.720000	1.090994
0 days 00:00:12.730000	-0.9301459999999999
0 days 00:00:12.740000	-0.511496
0 days 00:00:12.750000	-0.250708
0 days 00:00:12.760000	-0.5088050000000001
0 days 00:00:12.770000	-0.898259
0 days 00:00:12.780000	-0.25663800000000003
0 days 00:00:12.790000	-0.334471
0 days 00:00:12.800000	-0.3802
0 days 00:00:12.810000	-0.316562
0 days 00:00:12.820000	-0.22909699999999997
0 days 00:00:12.830000	-0.115869
0 days 00:00:12.840000	-0.014186
0 days 00:00:12.850000	0.043287
0 days 00:00:12.860000	0.080598
0 days 00:00:12.870000	0.098992
0 days 00:00:12.880000	0.082037
0 days 00:00:12.890000	0.072858
0 days 00:00:12.900000	0.064736
0 days 00:00:12.910000	0.063684
0 days 00:00:12.920000	0.066486
0 days 00:00:12.930000	0.06726599999999999
0 days 00:00:12.940000	0.051044
0 days 00:00:12.950000	0.026382999999999997
0 days 00:00:12.960000	0.006503
0 days 00:00:12.970000	-0.004842
0 days 00:00:12.980000	-0.008426000000000001
0 days 00:00:12.990000	-0.011633
0 days 00:00:13	-0.013441999999999999
0 days 00:00:13.010000	-0.016111
0 days 00:00:13.020000	-0.019772
0 days 00:00:13.030000	-0.023843
0 days 00:00:13.040000	-0.030516
0 days 00:00:13.050000	-0.030614
0 days 00:00:13.060000	-0.033741
0 days 00:00:13.070000	-0.031219
0 days 00:00:13.080000	-0.034719
0 days 00:00:13.090000	-0.039534
0 days 00:00:13.100000	-0.037203
0 days 00:00:13.110000	-0.034829
0 days 00:00:13.120000	-0.039989
0 days 00:00:13.130000	-0.039297000000000006
0 days 00:00:13.140000	-0.039112
0 days 00:00:13.150000	-0.039064999999999996
0 days 00:00:13.160000	-0.038235000000000005
0 days 00:00:13.170000	-0.032894
0 days 00:00:13.180000	-0.034087
0 days 00:00:13.190000	-0.031692000000000005
0 days 00:00:13.200000	-0.027875
0 days 00:00:13.210000	-0.031548
0 days 00:00:13.220000	-0.034164
0 days 00:00:13.230000	-0.043217
0 days 00:00:13.240000	-0.043486000000000004
0 days 00:00:13.250000	-0.040361
0 days 00:00:13.260000	-0.045775
0 days 00:00:13.270000	-0.045772
0 days 00:00:13.280000	-0.048013
0 days 00:00:13.290000	-0.049326999999999996
0 days 00:00:13.300000	-0.052777
0 days 00:00:13.310000	-0.055886
0 days 00:00:13.320000	-0.053905999999999996
0 days 00:00:13.330000	-0.052194000000000004
0 days 00:00:13.340000	-0.068339
0 days 00:00:13.350000	-0.11510999999999999
0 days 00:00:13.360000	-0.154027
0 days 00:00:13.370000	-0.19278
0 days 00:00:13.380000	-0.245017
0 days 00:00:13.390000	-0.30797800000000003
0 days 00:00:13.400000	-0.414179
0 days 00:00:13.410000	-0.638048
0 days 00:00:13.420000	-1.011715
0 days 00:00:13.430000	-1.330438
0 days 00:00:13.440000	-1.6808020000000001
0 days 00:00:13.450000	-2.0510759999999997
0 days 00:00:13.460000	-2.442841
0 days 00:00:13.470000	-2.834518
0 days 00:00:13.480000	-3.192457
0 days 00:00:13.490000	-3.5019739999999997
0 days 00:00:13.500000	-3.7405169999999996
0 days 00:00:13.510000	-3.876643
0 days 00:00:13.520000	-3.922512
0 days 00:00:13.530000	-3.9497190000000004
0 days 00:00:13.540000	-3.85161
0 days 00:00:13.550000	-3.596332
0 days 00:00:13.560000	-3.161249
0 days 00:00:13.570000	-2.694729
0 days 00:00:13.580000	-2.216854
0 days 00:00:13.590000	-1.224452
0 days 00:00:13.600000	0.300255
0 days 00:00:13.610000	1.248242
0 days 00:00:13.620000	1.634351
0 days 00:00:13.630000	2.139558
0 days 00:00:13.640000	2.924824
0 days 00:00:13.650000	3.740358
0 days 00:00:13.660000	4.331028
0 days 00:00:13.670000	4.565626
0 days 00:00:13.680000	4.53188
0 days 00:00:13.690000	4.556925
0 days 00:00:13.700000	4.626459
0 days 00:00:13.710000	4.5970830000000005
0 days 00:00:13.720000	4.476667
0 days 00:00:13.730000	4.319191
0 days 00:00:13.740000	4.154979
0 days 00:00:13.750000	3.857449
0 days 00:00:13.760000	3.2823029999999997
0 days 00:00:13.770000	0.745772
0 days 00:00:13.780000	-0.34825
0 days 00:00:13.790000	-1.7235060000000002
0 days 00:00:13.800000	-2.533462
0 days 00:00:13.810000	0.131664
0 days 00:00:13.820000	-0.933427
0 days 00:00:13.830000	-0.086319
0 days 00:00:13.840000	-0.348376
0 days 00:00:13.850000	-0.417253
0 days 00:00:13.860000	-0.386035
0 days 00:00:13.870000	-0.242743
0 days 00:00:13.880000	-0.089029
0 days 00:00:13.890000	0.022188
0 days 00:00:13.900000	0.11230799999999999
0 days 00:00:13.910000	0.15856199999999998
0 days 00:00:13.920000	0.162327
0 days 00:00:13.930000	0.095962
0 days 00:00:13.940000	0.018598
0 days 00:00:13.950000	-0.030757
0 days 00:00:13.960000	-0.053884
0 days 00:00:13.970000	-0.058686
0 days 00:00:13.980000	-0.042032
0 days 00:00:13.990000	-0.026072
0 days 00:00:14	-0.010979000000000001
0 days 00:00:14.010000	0.008046
0 days 00:00:14.020000	0.018397999999999998
0 days 00:00:14.030000	0.021228
0 days 00:00:14.040000	0.019264
0 days 00:00:14.050000	0.011714
0 days 00:00:14.060000	0.0038280000000000002
0 days 00:00:14.070000	-0.005416
0 days 00:00:14.080000	-0.022122
0 days 00:00:14.090000	-0.034879
0 days 00:00:14.100000	-0.03963
0 days 00:00:14.110000	-0.039447
0 days 00:00:14.120000	-0.032724
0 days 00:00:14.130000	-0.029073
0 days 00:00:14.140000	-0.020437999999999998
0 days 00:00:14.150000	-0.018883
0 days 00:00:14.160000	-0.020577
0 days 00:00:14.170000	-0.020793
0 days 00:00:14.180000	-0.014971
0 days 00:00:14.190000	-0.011408
0 days 00:00:14.200000	-0.012415
0 days 00:00:14.210000	-0.019291
0 days 00:00:14.220000	-0.032152
0 days 00:00:14.230000	-0.028325
0 days 00:00:14.240000	-0.035264
0 days 00:00:14.250000	-0.041916
0 days 00:00:14.260000	-0.049472
0 days 00:00:14.270000	-0.042832999999999996
0 days 00:00:14.280000	-0.05125
0 days 00:00:14.290000	-0.046405
0 days 00:00:14.300000	-0.049117
0 days 00:00:14.310000	-0.048681
0 days 00:00:14.320000	-0.054363
0 days 00:00:14.330000	-0.06251
0 days 00:00:14.340000	-0.074805
0 days 00:00:14.350000	-0.093808
0 days 00:00:14.360000	-0.110848
0 days 00:00:14.370000	-0.120702
0 days 00:00:14.380000	-0.126175
0 days 00:00:14.390000	-0.13256500000000002
0 days 00:00:14.400000	-0.152829
0 days 00:00:14.410000	-0.190054
0 days 00:00:14.420000	-0.204748
0 days 00:00:14.430000	-0.239337
0 days 00:00:14.440000	-0.30702399999999996
0 days 00:00:14.450000	-0.43711400000000006
0 days 00:00:14.460000	-0.646446
0 days 00:00:14.470000	-0.84188
0 days 00:00:14.480000	-1.0588549999999999
0 days 00:00:14.490000	-1.303713
0 days 00:00:14.500000	-1.616251
0 days 00:00:14.510000	-1.990961
0 days 00:00:14.520000	-2.408798
0 days 00:00:14.530000	-2.83735
0 days 00:00:14.540000	-3.259357
0 days 00:00:14.550000	-3.6087269999999996
0 days 00:00:14.560000	-3.906125
0 days 00:00:14.570000	-4.067554
0 days 00:00:14.580000	-4.236962999999999
0 days 00:00:14.590000	-4.261508
0 days 00:00:14.600000	-4.124271
0 days 00:00:14.610000	-3.7885449999999996
0 days 00:00:14.620000	-3.327979
0 days 00:00:14.630000	-2.779458
0 days 00:00:14.640000	-2.083324
0 days 00:00:14.650000	-0.248486
0 days 00:00:14.660000	1.026952
0 days 00:00:14.670000	1.483534
0 days 00:00:14.680000	2.1192330000000004
0 days 00:00:14.690000	3.1465009999999998
0 days 00:00:14.700000	4.211332
0 days 00:00:14.710000	5.056508999999999
0 days 00:00:14.720000	5.429983
0 days 00:00:14.730000	5.416029
0 days 00:00:14.740000	5.481538
0 days 00:00:14.750000	5.530345
0 days 00:00:14.760000	5.194089
0 days 00:00:14.770000	4.643346
0 days 00:00:14.780000	4.313451000000001
0 days 00:00:14.790000	3.895165
0 days 00:00:14.800000	2.7762860000000003
0 days 00:00:14.810000	-0.49181199999999997
0 days 00:00:14.820000	-1.752716
0 days 00:00:14.830000	0.326525
0 days 00:00:14.840000	-0.286447
0 days 00:00:14.850000	-0.121635
0 days 00:00:14.860000	-0.290428
0 days 00:00:14.870000	-0.41912
0 days 00:00:14.880000	-0.41037399999999996
0 days 00:00:14.890000	-0.30248600000000003
0 days 00:00:14.900000	-0.129338
0 days 00:00:14.910000	-0.008490000000000001
0 days 00:00:14.920000	0.101417
0 days 00:00:14.930000	0.143876
0 days 00:00:14.940000	0.15695699999999999
0 days 00:00:14.950000	0.115271
0 days 00:00:14.960000	0.054384
0 days 00:00:14.970000	0.011259
0 days 00:00:14.980000	-0.015841
0 days 00:00:14.990000	-0.040402999999999994
0 days 00:00:15	-0.058057000000000004
0 days 00:00:15.010000	-0.056794000000000004
0 days 00:00:15.020000	-0.048228
0 days 00:00:15.030000	-0.025134
0 days 00:00:15.040000	-0.013144
0 days 00:00:15.050000	-0.006669
0 days 00:00:15.060000	-0.005109000000000001
0 days 00:00:15.070000	-0.008917
0 days 00:00:15.080000	-0.014856999999999999
0 days 00:00:15.090000	-0.019126
0 days 00:00:15.100000	-0.025861000000000002
0 days 00:00:15.110000	-0.031855
0 days 00:00:15.120000	-0.040962
0 days 00:00:15.130000	-0.046893000000000004
0 days 00:00:15.140000	-0.04648
0 days 00:00:15.150000	-0.045025
0 days 00:00:15.160000	-0.034511
0 days 00:00:15.170000	-0.026324
0 days 00:00:15.180000	-0.016919999999999998
0 days 00:00:15.190000	-0.007315
0 days 00:00:15.200000	-0.002292
0 days 00:00:15.210000	-0.002395
0 days 00:00:15.220000	-0.004753
0 days 00:00:15.230000	-0.009766
0 days 00:00:15.240000	-0.013172
0 days 00:00:15.250000	-0.019121
0 days 00:00:15.260000	-0.021146
0 days 00:00:15.270000	-0.021509
0 days 00:00:15.280000	-0.019152000000000002
0 days 00:00:15.290000	-0.01629
0 days 00:00:15.300000	-0.008165
0 days 00:00:15.310000	-0.00389
0 days 00:00:15.320000	-0.001164
0 days 00:00:15.330000	0.000365
0 days 00:00:15.340000	-0.009399
0 days 00:00:15.350000	-0.01668
0 days 00:00:15.360000	-0.026697000000000002
0 days 00:00:15.370000	-0.038722
0 days 00:00:15.380000	-0.051061
0 days 00:00:15.390000	-0.058007
0 days 00:00:15.400000	-0.066888
0 days 00:00:15.410000	-0.073341
0 days 00:00:15.420000	-0.087126
0 days 00:00:15.430000	-0.091423
0 days 00:00:15.440000	-0.106249
0 days 00:00:15.450000	-0.12804000000000001
0 days 00:00:15.460000	-0.15926300000000002
0 days 00:00:15.470000	-0.216575
0 days 00:00:15.480000	-0.343373
0 days 00:00:15.490000	-0.543329
0 days 00:00:15.500000	-0.736317
0 days 00:00:15.510000	-0.953023
0 days 00:00:15.520000	-1.201957
0 days 00:00:15.530000	-1.480696
0 days 00:00:15.540000	-1.7958029999999998
0 days 00:00:15.550000	-2.1467009999999997
0 days 00:00:15.560000	-2.52993
0 days 00:00:15.570000	-2.885395
0 days 00:00:15.580000	-3.247592
0 days 00:00:15.590000	-3.5503699999999996
0 days 00:00:15.600000	-3.7977760000000003
0 days 00:00:15.610000	-3.926501
0 days 00:00:15.620000	-3.992211
0 days 00:00:15.630000	-4.021637
0 days 00:00:15.640000	-3.9353559999999996
0 days 00:00:15.650000	-3.7783089999999997
0 days 00:00:15.660000	-3.433182
0 days 00:00:15.670000	-3.048838
0 days 00:00:15.680000	-2.6375610000000003
0 days 00:00:15.690000	-2.2745439999999997
0 days 00:00:15.700000	-1.515168
0 days 00:00:15.710000	-0.092021
0 days 00:00:15.720000	0.911958
0 days 00:00:15.730000	1.393893
0 days 00:00:15.740000	1.866165
0 days 00:00:15.750000	2.506663
0 days 00:00:15.760000	3.202594
0 days 00:00:15.770000	3.806321
0 days 00:00:15.780000	4.13325
0 days 00:00:15.790000	4.095308
0 days 00:00:15.800000	4.080066
0 days 00:00:15.810000	4.268137
0 days 00:00:15.820000	4.461958
0 days 00:00:15.830000	4.525005999999999
0 days 00:00:15.840000	4.466041000000001
0 days 00:00:15.850000	4.376882
0 days 00:00:15.860000	4.288881
0 days 00:00:15.870000	4.150351000000001
0 days 00:00:15.880000	3.793423
0 days 00:00:15.890000	3.297107
0 days 00:00:15.900000	1.906813
0 days 00:00:15.910000	0.381162
0 days 00:00:15.920000	0.288968
0 days 00:00:15.930000	-1.274195
0 days 00:00:15.940000	-2.560936
0 days 00:00:15.950000	-2.257458
0 days 00:00:15.960000	0.304318
0 days 00:00:15.970000	-0.393176
0 days 00:00:15.980000	-0.337457
0 days 00:00:15.990000	-0.356986
0 days 00:00:16	-0.305796
0 days 00:00:16.010000	-0.18348
0 days 00:00:16.020000	-0.056909
0 days 00:00:16.030000	0.023235
0 days 00:00:16.040000	0.088787
0 days 00:00:16.050000	0.10831400000000001
0 days 00:00:16.060000	0.106279
0 days 00:00:16.070000	0.048534
0 days 00:00:16.080000	-0.021154
0 days 00:00:16.090000	-0.06651499999999999
0 days 00:00:16.100000	-0.097219
0 days 00:00:16.110000	-0.116221
0 days 00:00:16.120000	-0.11503699999999999
0 days 00:00:16.130000	-0.101862
0 days 00:00:16.140000	-0.081799
0 days 00:00:16.150000	-0.067057
0 days 00:00:16.160000	-0.052584000000000006
0 days 00:00:16.170000	-0.0475
0 days 00:00:16.180000	-0.046892
0 days 00:00:16.190000	-0.050732
0 days 00:00:16.200000	-0.056296000000000006
0 days 00:00:16.210000	-0.057045000000000005
0 days 00:00:16.220000	-0.06342300000000001
0 days 00:00:16.230000	-0.062104
0 days 00:00:16.240000	-0.058977
0 days 00:00:16.250000	-0.057837
0 days 00:00:16.260000	-0.054309
0 days 00:00:16.270000	-0.055996000000000004
0 days 00:00:16.280000	-0.064493
0 days 00:00:16.290000	-0.07537999999999999
0 days 00:00:16.300000	-0.080437
0 days 00:00:16.310000	-0.090585
0 days 00:00:16.320000	-0.08870700000000001
0 days 00:00:16.330000	-0.088401
0 days 00:00:16.340000	-0.080815
0 days 00:00:16.350000	-0.06876499999999999
0 days 00:00:16.360000	-0.065947
0 days 00:00:16.370000	-0.058102999999999995
0 days 00:00:16.380000	-0.050933
0 days 00:00:16.390000	-0.047458999999999994
0 days 00:00:16.400000	-0.050020999999999996
0 days 00:00:16.410000	-0.042217000000000005
0 days 00:00:16.420000	-0.045203
0 days 00:00:16.430000	-0.026337
0 days 00:00:16.440000	-0.008153
0 days 00:00:16.450000	0.00345
0 days 00:00:16.460000	0.019659
0 days 00:00:16.470000	0.019799
0 days 00:00:16.480000	0.023309
0 days 00:00:16.490000	0.01651
0 days 00:00:16.500000	-0.002515
0 days 00:00:16.510000	-0.026663
0 days 00:00:16.520000	-0.043126
0 days 00:00:16.530000	-0.056836000000000005
0 days 00:00:16.540000	-0.06489199999999999
0 days 00:00:16.550000	-0.06966
0 days 00:00:16.560000	-0.069273
0 days 00:00:16.570000	-0.08833300000000001
0 days 00:00:16.580000	-0.155862
0 days 00:00:16.590000	-0.24759299999999998
0 days 00:00:16.600000	-0.39265500000000003
0 days 00:00:16.610000	-0.58868
0 days 00:00:16.620000	-0.809373
0 days 00:00:16.630000	-1.057726
0 days 00:00:16.640000	-1.3546989999999999
0 days 00:00:16.650000	-1.685957
0 days 00:00:16.660000	-2.077419
0 days 00:00:16.670000	-2.511159
0 days 00:00:16.680000	-2.965065
0 days 00:00:16.690000	-3.431292
0 days 00:00:16.700000	-3.8555660000000005
0 days 00:00:16.710000	-4.216531
0 days 00:00:16.720000	-4.450253
0 days 00:00:16.730000	-4.624198000000001
0 days 00:00:16.740000	-4.684977
0 days 00:00:16.750000	-4.6002849999999995
0 days 00:00:16.760000	-4.316559
0 days 00:00:16.770000	-3.8327720000000003
0 days 00:00:16.780000	-3.288121
0 days 00:00:16.790000	-2.764508
0 days 00:00:16.800000	-1.8407529999999999
0 days 00:00:16.810000	0.243648
0 days 00:00:16.820000	1.6500709999999998
0 days 00:00:16.830000	2.257863
0 days 00:00:16.840000	2.862429
0 days 00:00:16.850000	3.645346
0 days 00:00:16.860000	4.413572
0 days 00:00:16.870000	4.764282
0 days 00:00:16.880000	4.317019
0 days 00:00:16.890000	3.906851
0 days 00:00:16.900000	4.175902
0 days 00:00:16.910000	4.619088
0 days 00:00:16.920000	4.695179
0 days 00:00:16.930000	4.61589
0 days 00:00:16.940000	4.5853459999999995
0 days 00:00:16.950000	4.5866370000000005
0 days 00:00:16.960000	4.465471
0 days 00:00:16.970000	4.021795
0 days 00:00:16.980000	3.5206419999999996
0 days 00:00:16.990000	2.264174
0 days 00:00:17	0.136216
0 days 00:00:17.010000	-0.484555
0 days 00:00:17.020000	-2.449307
0 days 00:00:17.030000	-0.8260569999999999
0 days 00:00:17.040000	-0.42111499999999996
0 days 00:00:17.050000	-0.032264
0 days 00:00:17.060000	-0.46270500000000003
0 days 00:00:17.070000	-0.586259
0 days 00:00:17.080000	-0.483416
0 days 00:00:17.090000	-0.307296
0 days 00:00:17.100000	-0.10597100000000001
0 days 00:00:17.110000	0.042808
0 days 00:00:17.120000	0.151871
0 days 00:00:17.130000	0.21577
0 days 00:00:17.140000	0.225214
0 days 00:00:17.150000	0.159727
0 days 00:00:17.160000	0.082742
0 days 00:00:17.170000	0.028005000000000002
0 days 00:00:17.180000	0.015616999999999999
0 days 00:00:17.190000	0.022391
0 days 00:00:17.200000	0.038266
0 days 00:00:17.210000	0.056420000000000005
0 days 00:00:17.220000	0.071648
0 days 00:00:17.230000	0.091316
0 days 00:00:17.240000	0.110376
0 days 00:00:17.250000	0.12481199999999999
0 days 00:00:17.260000	0.135613
0 days 00:00:17.270000	0.135677
0 days 00:00:17.280000	0.11972999999999999
0 days 00:00:17.290000	0.088966
0 days 00:00:17.300000	0.056201999999999995
0 days 00:00:17.310000	0.022373
0 days 00:00:17.320000	-0.0061979999999999995
0 days 00:00:17.330000	-0.027112
0 days 00:00:17.340000	-0.038783
0 days 00:00:17.350000	-0.045935000000000004
0 days 00:00:17.360000	-0.045952
0 days 00:00:17.370000	-0.04398
0 days 00:00:17.380000	-0.041517
0 days 00:00:17.390000	-0.04023
0 days 00:00:17.400000	-0.047098
0 days 00:00:17.410000	-0.054121
0 days 00:00:17.420000	-0.05273099999999999
0 days 00:00:17.430000	-0.05384
0 days 00:00:17.440000	-0.055909
0 days 00:00:17.450000	-0.055596000000000007
0 days 00:00:17.460000	-0.049183
0 days 00:00:17.470000	-0.04374
0 days 00:00:17.480000	-0.044685
0 days 00:00:17.490000	-0.053291
0 days 00:00:17.500000	-0.059244000000000005
0 days 00:00:17.510000	-0.059576
0 days 00:00:17.520000	-0.060288999999999995
0 days 00:00:17.530000	-0.064338
0 days 00:00:17.540000	-0.080325
0 days 00:00:17.550000	-0.093467
0 days 00:00:17.560000	-0.097415
0 days 00:00:17.570000	-0.094644
0 days 00:00:17.580000	-0.102002
0 days 00:00:17.590000	-0.130465
0 days 00:00:17.600000	-0.142155
0 days 00:00:17.610000	-0.157191
0 days 00:00:17.620000	-0.195044
0 days 00:00:17.630000	-0.271387
0 days 00:00:17.640000	-0.385774
0 days 00:00:17.650000	-0.544285
0 days 00:00:17.660000	-0.7726970000000001
0 days 00:00:17.670000	-1.022702
0 days 00:00:17.680000	-1.283695
0 days 00:00:17.690000	-1.5508620000000002
0 days 00:00:17.700000	-1.833027
0 days 00:00:17.710000	-2.1232290000000003
0 days 00:00:17.720000	-2.431925
0 days 00:00:17.730000	-2.741114
0 days 00:00:17.740000	-2.98789
0 days 00:00:17.750000	-3.197725
0 days 00:00:17.760000	-3.344992
0 days 00:00:17.770000	-3.461524
0 days 00:00:17.780000	-3.5057139999999998
0 days 00:00:17.790000	-3.4072690000000003
0 days 00:00:17.800000	-3.2044330000000003
0 days 00:00:17.810000	-2.948197
0 days 00:00:17.820000	-2.664565
0 days 00:00:17.830000	-2.380923
0 days 00:00:17.840000	-1.6183459999999998
0 days 00:00:17.850000	-0.24725999999999998
0 days 00:00:17.860000	0.574993
0 days 00:00:17.870000	0.9161440000000001
0 days 00:00:17.880000	1.2223389999999998
0 days 00:00:17.890000	1.692061
0 days 00:00:17.900000	2.212294
0 days 00:00:17.910000	2.674293
0 days 00:00:17.920000	2.96426
0 days 00:00:17.930000	3.065033
0 days 00:00:17.940000	3.089693
0 days 00:00:17.950000	3.177498
0 days 00:00:17.960000	3.3277379999999996
0 days 00:00:17.970000	3.4770220000000003
0 days 00:00:17.980000	3.599562
0 days 00:00:17.990000	3.6889489999999996
0 days 00:00:18	3.711694
0 days 00:00:18.010000	3.6529
0 days 00:00:18.020000	3.503635
0 days 00:00:18.030000	3.3248599999999997
0 days 00:00:18.040000	3.1385549999999998
0 days 00:00:18.050000	2.891718
0 days 00:00:18.060000	2.54657
0 days 00:00:18.070000	1.350192
0 days 00:00:18.080000	-0.398751
0 days 00:00:18.090000	-0.822743
0 days 00:00:18.100000	-1.540818
0 days 00:00:18.110000	-2.5321990000000003
0 days 00:00:18.120000	-1.8575669999999997
0 days 00:00:18.130000	-1.126714
0 days 00:00:18.140000	-0.9585459999999999
0 days 00:00:18.150000	-0.339097
0 days 00:00:18.160000	-0.297129
0 days 00:00:18.170000	-0.44496499999999994
0 days 00:00:18.180000	-0.44404
0 days 00:00:18.190000	-0.30496999999999996
0 days 00:00:18.200000	-0.2174
0 days 00:00:18.210000	-0.102546
0 days 00:00:18.220000	-0.004029
0 days 00:00:18.230000	0.079371
0 days 00:00:18.240000	0.131367
0 days 00:00:18.250000	0.13608399999999998
0 days 00:00:18.260000	0.125624
0 days 00:00:18.270000	0.100168
0 days 00:00:18.280000	0.070862
0 days 00:00:18.290000	0.045176
0 days 00:00:18.300000	0.030418999999999998
0 days 00:00:18.310000	0.022134
0 days 00:00:18.320000	0.015207
0 days 00:00:18.330000	0.000953
0 days 00:00:18.340000	-0.011265
0 days 00:00:18.350000	-0.024839
0 days 00:00:18.360000	-0.034002
0 days 00:00:18.370000	-0.036811
0 days 00:00:18.380000	-0.039998
0 days 00:00:18.390000	-0.043754
0 days 00:00:18.400000	-0.036782
0 days 00:00:18.410000	-0.028163999999999998
0 days 00:00:18.420000	-0.017225
0 days 00:00:18.430000	-0.004501
0 days 00:00:18.440000	0.009696
0 days 00:00:18.450000	0.020732
0 days 00:00:18.460000	0.027327999999999998
0 days 00:00:18.470000	0.033085
0 days 00:00:18.480000	0.026517000000000002
0 days 00:00:18.490000	0.014136000000000001
0 days 00:00:18.500000	-0.0021379999999999997
0 days 00:00:18.510000	-0.01587
0 days 00:00:18.520000	-0.037873000000000004
0 days 00:00:18.530000	-0.052182000000000006
0 days 00:00:18.540000	-0.067104
0 days 00:00:18.550000	-0.078294
0 days 00:00:18.560000	-0.08476900000000001
0 days 00:00:18.570000	-0.096872
0 days 00:00:18.580000	-0.107999
0 days 00:00:18.590000	-0.117888
0 days 00:00:18.600000	-0.125843
0 days 00:00:18.610000	-0.12573900000000002
0 days 00:00:18.620000	-0.122852
0 days 00:00:18.630000	-0.124955
0 days 00:00:18.640000	-0.125203
0 days 00:00:18.650000	-0.12294200000000001
0 days 00:00:18.660000	-0.12430699999999999
0 days 00:00:18.670000	-0.12843
0 days 00:00:18.680000	-0.141725
0 days 00:00:18.690000	-0.14976199999999998
0 days 00:00:18.700000	-0.157951
0 days 00:00:18.710000	-0.158871
0 days 00:00:18.720000	-0.19074100000000002
0 days 00:00:18.730000	-0.24944299999999997
0 days 00:00:18.740000	-0.344885
0 days 00:00:18.750000	-0.41056899999999996
0 days 00:00:18.760000	-0.45556599999999997
0 days 00:00:18.770000	-0.533766
0 days 00:00:18.780000	-0.657122
0 days 00:00:18.790000	-0.875093
0 days 00:00:18.800000	-1.2376049999999998
0 days 00:00:18.810000	-1.714759
0 days 00:00:18.820000	-2.212815
0 days 00:00:18.830000	-2.743012
0 days 00:00:18.840000	-3.3052269999999995
0 days 00:00:18.850000	-3.8494330000000003
0 days 00:00:18.860000	-4.279278
0 days 00:00:18.870000	-4.548122
0 days 00:00:18.880000	-4.663228
0 days 00:00:18.890000	-4.7130849999999995
0 days 00:00:18.900000	-4.555987
0 days 00:00:18.910000	-4.165008
0 days 00:00:18.920000	-3.595542
0 days 00:00:18.930000	-2.999703
0 days 00:00:18.940000	-1.9575509999999998
0 days 00:00:18.950000	0.033158999999999994
0 days 00:00:18.960000	1.553182
0 days 00:00:18.970000	2.268401
0 days 00:00:18.980000	2.947852
0 days 00:00:18.990000	3.8071339999999996
0 days 00:00:19	4.65077
0 days 00:00:19.010000	5.1257209999999995
0 days 00:00:19.020000	4.601249
0 days 00:00:19.030000	3.9357849999999996
0 days 00:00:19.040000	3.9228160000000005
0 days 00:00:19.050000	4.069652
0 days 00:00:19.060000	3.946825
0 days 00:00:19.070000	3.8142910000000003
0 days 00:00:19.080000	3.7230339999999997
0 days 00:00:19.090000	3.5459050000000003
0 days 00:00:19.100000	3.3133510000000004
0 days 00:00:19.110000	3.0082560000000003
0 days 00:00:19.120000	1.794132
0 days 00:00:19.130000	-1.628983
0 days 00:00:19.140000	0.993449
0 days 00:00:19.150000	0.037337999999999996
0 days 00:00:19.160000	0.164389
0 days 00:00:19.170000	-0.385232
0 days 00:00:19.180000	-0.513174
0 days 00:00:19.190000	-0.7024050000000001
0 days 00:00:19.200000	-0.540913
0 days 00:00:19.210000	-0.37161700000000003
0 days 00:00:19.220000	-0.198803
0 days 00:00:19.230000	-0.006993999999999999
0 days 00:00:19.240000	0.078318
0 days 00:00:19.250000	0.135002
0 days 00:00:19.260000	0.180981
0 days 00:00:19.270000	0.172079
0 days 00:00:19.280000	0.120215
0 days 00:00:19.290000	0.047025
0 days 00:00:19.300000	-0.007714
0 days 00:00:19.310000	-0.045607
0 days 00:00:19.320000	-0.061810000000000004
0 days 00:00:19.330000	-0.058727999999999995
0 days 00:00:19.340000	-0.054407000000000004
0 days 00:00:19.350000	-0.047079
0 days 00:00:19.360000	-0.047314999999999996
0 days 00:00:19.370000	-0.053316999999999996
0 days 00:00:19.380000	-0.06749
0 days 00:00:19.390000	-0.08476900000000001
0 days 00:00:19.400000	-0.09791799999999999
0 days 00:00:19.410000	-0.098845
0 days 00:00:19.420000	-0.086404
0 days 00:00:19.430000	-0.069976
0 days 00:00:19.440000	-0.053047000000000004
0 days 00:00:19.450000	-0.034623
0 days 00:00:19.460000	-0.026262999999999998
0 days 00:00:19.470000	-0.024434
0 days 00:00:19.480000	-0.027349000000000002
0 days 00:00:19.490000	-0.030432
0 days 00:00:19.500000	-0.046689999999999995
0 days 00:00:19.510000	-0.065026
0 days 00:00:19.520000	-0.086345
0 days 00:00:19.530000	-0.102025
0 days 00:00:19.540000	-0.119475
0 days 00:00:19.550000	-0.137677
0 days 00:00:19.560000	-0.15245699999999998
0 days 00:00:19.570000	-0.16381600000000002
0 days 00:00:19.580000	-0.179866
0 days 00:00:19.590000	-0.200927
0 days 00:00:19.600000	-0.21148899999999998
0 days 00:00:19.610000	-0.21908000000000002
0 days 00:00:19.620000	-0.220883
0 days 00:00:19.630000	-0.214831
0 days 00:00:19.640000	-0.204911
0 days 00:00:19.650000	-0.18250999999999998
0 days 00:00:19.660000	-0.136494
0 days 00:00:19.670000	-0.058696000000000005
0 days 00:00:19.680000	0.043305
0 days 00:00:19.690000	0.157871
0 days 00:00:19.700000	0.269278
0 days 00:00:19.710000	0.347905
0 days 00:00:19.720000	0.33463899999999996
0 days 00:00:19.730000	0.164654
0 days 00:00:19.740000	-0.070296
0 days 00:00:19.750000	-0.312183
0 days 00:00:19.760000	-0.547009
0 days 00:00:19.770000	-0.794297
0 days 00:00:19.780000	-1.0773780000000002
0 days 00:00:19.790000	-1.40436
0 days 00:00:19.800000	-1.7594759999999998
0 days 00:00:19.810000	-2.160316
0 days 00:00:19.820000	-2.5969330000000004
0 days 00:00:19.830000	-2.98305
0 days 00:00:19.840000	-3.350371
0 days 00:00:19.850000	-3.649897
0 days 00:00:19.860000	-3.8322540000000003
0 days 00:00:19.870000	-3.8552730000000004
0 days 00:00:19.880000	-3.9417720000000003
0 days 00:00:19.890000	-3.9188970000000003
0 days 00:00:19.900000	-3.7739540000000003
0 days 00:00:19.910000	-3.3738050000000004
0 days 00:00:19.920000	-2.92873
0 days 00:00:19.930000	-2.505743
0 days 00:00:19.940000	-1.443106
0 days 00:00:19.950000	-0.0056619999999999995
0 days 00:00:19.960000	0.734478
0 days 00:00:19.970000	1.041703
0 days 00:00:19.980000	1.513531
0 days 00:00:19.990000	2.181379
0 days 00:00:20	2.838213
0 days 00:00:20.010000	3.367467
0 days 00:00:20.020000	3.640375
0 days 00:00:20.030000	3.572256
0 days 00:00:20.040000	3.4061760000000003
0 days 00:00:20.050000	3.4348410000000005
0 days 00:00:20.060000	3.6287160000000003
0 days 00:00:20.070000	3.80336
0 days 00:00:20.080000	3.880635
0 days 00:00:20.090000	3.8978099999999998
0 days 00:00:20.100000	3.8706699999999996
0 days 00:00:20.110000	3.783368
0 days 00:00:20.120000	3.63735
0 days 00:00:20.130000	3.381783
0 days 00:00:20.140000	2.989236
0 days 00:00:20.150000	2.43971
0 days 00:00:20.160000	1.192008
0 days 00:00:20.170000	-0.5533140000000001
0 days 00:00:20.180000	-0.9233530000000001
0 days 00:00:20.190000	-1.879417
0 days 00:00:20.200000	-1.448002
0 days 00:00:20.210000	-1.356169
0 days 00:00:20.220000	-1.9332479999999999
0 days 00:00:20.230000	-0.615805
0 days 00:00:20.240000	-0.024774
0 days 00:00:20.250000	-0.635621
0 days 00:00:20.260000	-0.426274
0 days 00:00:20.270000	-0.306181
0 days 00:00:20.280000	-0.168694
0 days 00:00:20.290000	-0.010206
0 days 00:00:20.300000	0.10980999999999999
0 days 00:00:20.310000	0.19938
0 days 00:00:20.320000	0.23631999999999997
0 days 00:00:20.330000	0.216268
0 days 00:00:20.340000	0.147478
0 days 00:00:20.350000	0.070373
0 days 00:00:20.360000	0.022884
0 days 00:00:20.370000	0.014594
0 days 00:00:20.380000	0.016891999999999997
0 days 00:00:20.390000	0.034874
0 days 00:00:20.400000	0.064186
0 days 00:00:20.410000	0.08719299999999999
0 days 00:00:20.420000	0.115595
0 days 00:00:20.430000	0.130735
0 days 00:00:20.440000	0.130363
0 days 00:00:20.450000	0.12623099999999998
0 days 00:00:20.460000	0.10805899999999999
0 days 00:00:20.470000	0.095072
0 days 00:00:20.480000	0.082651
0 days 00:00:20.490000	0.074222
0 days 00:00:20.500000	0.071543
0 days 00:00:20.510000	0.067195
0 days 00:00:20.520000	0.06726599999999999
0 days 00:00:20.530000	0.070712
0 days 00:00:20.540000	0.064012
0 days 00:00:20.550000	0.070499
0 days 00:00:20.560000	0.062444000000000006
0 days 00:00:20.570000	0.054848
0 days 00:00:20.580000	0.035606
0 days 00:00:20.590000	0.016988999999999997
0 days 00:00:20.600000	-0.002135
0 days 00:00:20.610000	-0.00968
0 days 00:00:20.620000	-0.022628
0 days 00:00:20.630000	-0.03117
0 days 00:00:20.640000	-0.043886
0 days 00:00:20.650000	-0.055554
0 days 00:00:20.660000	-0.062453999999999996
0 days 00:00:20.670000	-0.071534
0 days 00:00:20.680000	-0.081848
0 days 00:00:20.690000	-0.090545
0 days 00:00:20.700000	-0.091753
0 days 00:00:20.710000	-0.100226
0 days 00:00:20.720000	-0.106775
0 days 00:00:20.730000	-0.11482300000000001
0 days 00:00:20.740000	-0.12391300000000001
0 days 00:00:20.750000	-0.14363
0 days 00:00:20.760000	-0.156581
0 days 00:00:20.770000	-0.173809
0 days 00:00:20.780000	-0.215405
0 days 00:00:20.790000	-0.238445
0 days 00:00:20.800000	-0.251604
0 days 00:00:20.810000	-0.249178
0 days 00:00:20.820000	-0.220297
0 days 00:00:20.830000	-0.21606799999999998
0 days 00:00:20.840000	-0.22484
0 days 00:00:20.850000	-0.230766
0 days 00:00:20.860000	-0.24853499999999998
0 days 00:00:20.870000	-0.27796
0 days 00:00:20.880000	-0.321069
0 days 00:00:20.890000	-0.401161
0 days 00:00:20.900000	-0.581375
0 days 00:00:20.910000	-0.891893
0 days 00:00:20.920000	-1.144348
0 days 00:00:20.930000	-1.4013120000000001
0 days 00:00:20.940000	-1.698077
0 days 00:00:20.950000	-2.031297
0 days 00:00:20.960000	-2.38541
0 days 00:00:20.970000	-2.753886
0 days 00:00:20.980000	-3.1274919999999997
0 days 00:00:20.990000	-3.4312410000000004
0 days 00:00:21	-3.6645730000000003
0 days 00:00:21.010000	-3.7815730000000003
0 days 00:00:21.020000	-3.900692
0 days 00:00:21.030000	-3.8441410000000005
0 days 00:00:21.040000	-3.663412
0 days 00:00:21.050000	-3.309484
0 days 00:00:21.060000	-2.846215
0 days 00:00:21.070000	-2.2723169999999997
0 days 00:00:21.080000	-1.606991
0 days 00:00:21.090000	-0.38301599999999997
0 days 00:00:21.100000	1.007793
0 days 00:00:21.110000	2.111392
0 days 00:00:21.120000	2.6657
0 days 00:00:21.130000	3.139332
0 days 00:00:21.140000	3.75989
0 days 00:00:21.150000	4.361905
0 days 00:00:21.160000	4.6459589999999995
0 days 00:00:21.170000	4.413178
0 days 00:00:21.180000	4.037835
0 days 00:00:21.190000	3.9068099999999997
0 days 00:00:21.200000	3.780705
0 days 00:00:21.210000	3.5875220000000003
0 days 00:00:21.220000	3.515284
0 days 00:00:21.230000	3.355597
0 days 00:00:21.240000	2.97704
0 days 00:00:21.250000	2.527132
0 days 00:00:21.260000	1.349092
0 days 00:00:21.270000	-0.449489
0 days 00:00:21.280000	-1.418391
0 days 00:00:21.290000	-0.5260630000000001
0 days 00:00:21.300000	0.316475
0 days 00:00:21.310000	-0.161187
0 days 00:00:21.320000	-0.354643
0 days 00:00:21.330000	-0.520202
0 days 00:00:21.340000	-0.578367
0 days 00:00:21.350000	-0.455371
0 days 00:00:21.360000	-0.254749
0 days 00:00:21.370000	-0.059814
0 days 00:00:21.380000	0.079454
0 days 00:00:21.390000	0.162667
0 days 00:00:21.400000	0.20111600000000002
0 days 00:00:21.410000	0.19336199999999998
0 days 00:00:21.420000	0.126424
0 days 00:00:21.430000	0.032632999999999995
0 days 00:00:21.440000	-0.052447
0 days 00:00:21.450000	-0.10512200000000001
0 days 00:00:21.460000	-0.12648800000000002
0 days 00:00:21.470000	-0.132685
0 days 00:00:21.480000	-0.12480899999999999
0 days 00:00:21.490000	-0.11525
0 days 00:00:21.500000	-0.109824
0 days 00:00:21.510000	-0.10828499999999999
0 days 00:00:21.520000	-0.11155
0 days 00:00:21.530000	-0.123698
0 days 00:00:21.540000	-0.138298
0 days 00:00:21.550000	-0.15196600000000002
0 days 00:00:21.560000	-0.161364
0 days 00:00:21.570000	-0.167022
0 days 00:00:21.580000	-0.168535
0 days 00:00:21.590000	-0.164496
0 days 00:00:21.600000	-0.152837
0 days 00:00:21.610000	-0.143198
0 days 00:00:21.620000	-0.129795
0 days 00:00:21.630000	-0.120198
0 days 00:00:21.640000	-0.105432
0 days 00:00:21.650000	-0.083564
0 days 00:00:21.660000	-0.060412
0 days 00:00:21.670000	-0.037067
0 days 00:00:21.680000	-0.018496000000000002
0 days 00:00:21.690000	-0.0048460000000000005
0 days 00:00:21.700000	0.007356999999999999
0 days 00:00:21.710000	0.020918
0 days 00:00:21.720000	0.032535
0 days 00:00:21.730000	0.045308
0 days 00:00:21.740000	0.063213
0 days 00:00:21.750000	0.077475
0 days 00:00:21.760000	0.090224
0 days 00:00:21.770000	0.096022
0 days 00:00:21.780000	0.094601
0 days 00:00:21.790000	0.088135
0 days 00:00:21.800000	0.07259199999999999
0 days 00:00:21.810000	0.051169
0 days 00:00:21.820000	0.02417
0 days 00:00:21.830000	0.007373
0 days 00:00:21.840000	-0.013757
0 days 00:00:21.850000	-0.033678
0 days 00:00:21.860000	-0.053586
0 days 00:00:21.870000	-0.079884
0 days 00:00:21.880000	-0.12000899999999999
0 days 00:00:21.890000	-0.19677999999999998
0 days 00:00:21.900000	-0.301009
0 days 00:00:21.910000	-0.435488
0 days 00:00:21.920000	-0.5746859999999999
0 days 00:00:21.930000	-0.704038
0 days 00:00:21.940000	-0.81704
0 days 00:00:21.950000	-0.934961
0 days 00:00:21.960000	-1.0631629999999999
0 days 00:00:21.970000	-1.214456
0 days 00:00:21.980000	-1.379385
0 days 00:00:21.990000	-1.552616
0 days 00:00:22	-1.7522659999999999
0 days 00:00:22.010000	-1.9692020000000001
0 days 00:00:22.020000	-2.197127
0 days 00:00:22.030000	-2.451721
0 days 00:00:22.040000	-2.69977
0 days 00:00:22.050000	-2.9397740000000003
0 days 00:00:22.060000	-3.1418009999999996
0 days 00:00:22.070000	-3.285543
0 days 00:00:22.080000	-3.462925
0 days 00:00:22.090000	-3.5522150000000003
0 days 00:00:22.100000	-3.616375
0 days 00:00:22.110000	-3.58185
0 days 00:00:22.120000	-3.45767
0 days 00:00:22.130000	-3.275402
0 days 00:00:22.140000	-2.994514
0 days 00:00:22.150000	-2.721473
0 days 00:00:22.160000	-2.378813
0 days 00:00:22.170000	-2.071296
