# Supplementary material for: A topological data analysis-based method for gait signals with an application to the study of multiple sclerosis
Source: PLoS One. 2022 May 13;17(5):e0268475. doi: 10.1371/journal.pone.0268475 (PMC9106173; doi:10.1371/journal.pone.0268475)
Supplement: S1 Data — (ZIP) [file pone.0268475.s005.zip › PlosOneData/Pathological_subjects/MS_171]

	Gyr_Y
0 days 00:00:14.340000	-2.869889
0 days 00:00:14.350000	-2.9039770000000003
0 days 00:00:14.360000	-3.869906
0 days 00:00:14.370000	-4.276044000000001
0 days 00:00:14.380000	-3.670004
0 days 00:00:14.390000	-2.912673
0 days 00:00:14.400000	-1.8879759999999999
0 days 00:00:14.410000	-0.941399
0 days 00:00:14.420000	-0.073715
0 days 00:00:14.430000	-0.217784
0 days 00:00:14.440000	-0.066384
0 days 00:00:14.450000	0.004522
0 days 00:00:14.460000	0.045437
0 days 00:00:14.470000	0.073975
0 days 00:00:14.480000	0.10463599999999999
0 days 00:00:14.490000	0.097009
0 days 00:00:14.500000	0.052577
0 days 00:00:14.510000	-0.019002
0 days 00:00:14.520000	-0.08835499999999999
0 days 00:00:14.530000	-0.138216
0 days 00:00:14.540000	-0.154039
0 days 00:00:14.550000	-0.178823
0 days 00:00:14.560000	-0.19168
0 days 00:00:14.570000	-0.184748
0 days 00:00:14.580000	-0.174175
0 days 00:00:14.590000	-0.18341500000000002
0 days 00:00:14.600000	-0.204577
0 days 00:00:14.610000	-0.228985
0 days 00:00:14.620000	-0.239142
0 days 00:00:14.630000	-0.23952800000000002
0 days 00:00:14.640000	-0.22689499999999999
0 days 00:00:14.650000	-0.20924
0 days 00:00:14.660000	-0.187283
0 days 00:00:14.670000	-0.18779
0 days 00:00:14.680000	-0.18774100000000002
0 days 00:00:14.690000	-0.186324
0 days 00:00:14.700000	-0.177866
0 days 00:00:14.710000	-0.171998
0 days 00:00:14.720000	-0.165467
0 days 00:00:14.730000	-0.127937
0 days 00:00:14.740000	-0.10734500000000001
0 days 00:00:14.750000	-0.075477
0 days 00:00:14.760000	-0.086396
0 days 00:00:14.770000	-0.088928
0 days 00:00:14.780000	-0.160828
0 days 00:00:14.790000	-0.263223
0 days 00:00:14.800000	-0.42085200000000006
0 days 00:00:14.810000	-0.668879
0 days 00:00:14.820000	-0.9483370000000001
0 days 00:00:14.830000	-1.292643
0 days 00:00:14.840000	-1.717134
0 days 00:00:14.850000	-2.235184
0 days 00:00:14.860000	-2.746063
0 days 00:00:14.870000	-3.253129
0 days 00:00:14.880000	-3.825528
0 days 00:00:14.890000	-4.412432
0 days 00:00:14.900000	-5.018466
0 days 00:00:14.910000	-5.555962
0 days 00:00:14.920000	-5.961787999999999
0 days 00:00:14.930000	-6.257772
0 days 00:00:14.940000	-6.4870849999999995
0 days 00:00:14.950000	-6.104757
0 days 00:00:14.960000	-5.912712
0 days 00:00:14.970000	-5.473801
0 days 00:00:14.980000	-4.956814
0 days 00:00:14.990000	-4.344779
0 days 00:00:15	-3.752297
0 days 00:00:15.010000	-2.701284
0 days 00:00:15.020000	-0.8505
0 days 00:00:15.030000	0.733991
0 days 00:00:15.040000	1.52566
0 days 00:00:15.050000	2.231814
0 days 00:00:15.060000	2.996632
0 days 00:00:15.070000	3.7287339999999998
0 days 00:00:15.080000	4.356689
0 days 00:00:15.090000	4.78522
0 days 00:00:15.100000	5.009014
0 days 00:00:15.110000	5.0688
0 days 00:00:15.120000	5.0045269999999995
0 days 00:00:15.130000	4.812797
0 days 00:00:15.140000	4.46695
0 days 00:00:15.150000	4.098853
0 days 00:00:15.160000	3.931631
0 days 00:00:15.170000	3.8881370000000004
0 days 00:00:15.180000	3.837595
0 days 00:00:15.190000	3.8287809999999998
0 days 00:00:15.200000	3.843475
0 days 00:00:15.210000	3.849787
0 days 00:00:15.220000	3.8767160000000005
0 days 00:00:15.230000	3.9125400000000004
0 days 00:00:15.240000	3.9171709999999997
0 days 00:00:15.250000	3.841036
0 days 00:00:15.260000	3.716742
0 days 00:00:15.270000	3.5887160000000002
0 days 00:00:15.280000	3.457785
0 days 00:00:15.290000	3.3235019999999995
0 days 00:00:15.300000	3.179375
0 days 00:00:15.310000	3.005841
0 days 00:00:15.320000	2.7531849999999998
0 days 00:00:15.330000	2.4236310000000003
0 days 00:00:15.340000	2.046557
0 days 00:00:15.350000	1.6339299999999999
0 days 00:00:15.360000	1.182301
0 days 00:00:15.370000	0.652022
0 days 00:00:15.380000	0.073534
0 days 00:00:15.390000	-0.507104
0 days 00:00:15.400000	-1.082202
0 days 00:00:15.410000	-1.7485950000000001
0 days 00:00:15.420000	-2.216352
0 days 00:00:15.430000	-2.6745799999999997
0 days 00:00:15.440000	-4.653893
0 days 00:00:15.450000	-4.301451
0 days 00:00:15.460000	-3.39606
0 days 00:00:15.470000	-2.600959
0 days 00:00:15.480000	-1.373233
0 days 00:00:15.490000	-0.989325
0 days 00:00:15.500000	-0.8525229999999999
0 days 00:00:15.510000	-0.8784549999999999
0 days 00:00:15.520000	-0.856718
0 days 00:00:15.530000	-0.269831
0 days 00:00:15.540000	-0.203228
0 days 00:00:15.550000	-0.109365
0 days 00:00:15.560000	-0.045462999999999996
0 days 00:00:15.570000	0.015053
0 days 00:00:15.580000	0.045843
0 days 00:00:15.590000	0.036636
0 days 00:00:15.600000	0.014259
0 days 00:00:15.610000	-0.023366
0 days 00:00:15.620000	-0.055064999999999996
0 days 00:00:15.630000	-0.069435
0 days 00:00:15.640000	-0.062706
0 days 00:00:15.650000	-0.050181
0 days 00:00:15.660000	-0.075055
0 days 00:00:15.670000	-0.11759100000000001
0 days 00:00:15.680000	-0.16276300000000002
0 days 00:00:15.690000	-0.20703000000000002
0 days 00:00:15.700000	-0.21174
0 days 00:00:15.710000	-0.21061300000000002
0 days 00:00:15.720000	-0.20623400000000003
0 days 00:00:15.730000	-0.182704
0 days 00:00:15.740000	-0.178798
0 days 00:00:15.750000	-0.180154
0 days 00:00:15.760000	-0.18756
0 days 00:00:15.770000	-0.20235999999999998
0 days 00:00:15.780000	-0.207607
0 days 00:00:15.790000	-0.215202
0 days 00:00:15.800000	-0.20861100000000002
0 days 00:00:15.810000	-0.202465
0 days 00:00:15.820000	-0.196258
0 days 00:00:15.830000	-0.190752
0 days 00:00:15.840000	-0.196626
0 days 00:00:15.850000	-0.249881
0 days 00:00:15.860000	-0.337917
0 days 00:00:15.870000	-0.452137
0 days 00:00:15.880000	-0.614367
0 days 00:00:15.890000	-0.78961
0 days 00:00:15.900000	-0.995983
0 days 00:00:15.910000	-1.253634
0 days 00:00:15.920000	-1.568851
0 days 00:00:15.930000	-1.977852
0 days 00:00:15.940000	-2.4254759999999997
0 days 00:00:15.950000	-2.827321
0 days 00:00:15.960000	-3.278842
0 days 00:00:15.970000	-3.802707
0 days 00:00:15.980000	-4.3185139999999995
0 days 00:00:15.990000	-4.9262120000000005
0 days 00:00:16	-5.465517
0 days 00:00:16.010000	-5.914448999999999
0 days 00:00:16.020000	-6.342681
0 days 00:00:16.030000	-6.671469
0 days 00:00:16.040000	-6.29472
0 days 00:00:16.050000	-5.938796
0 days 00:00:16.060000	-5.405044
0 days 00:00:16.070000	-4.7188989999999995
0 days 00:00:16.080000	-4.102596
0 days 00:00:16.090000	-3.133715
0 days 00:00:16.100000	-1.384375
0 days 00:00:16.110000	0.603341
0 days 00:00:16.120000	1.338837
0 days 00:00:16.130000	1.819579
0 days 00:00:16.140000	2.672685
0 days 00:00:16.150000	3.5488980000000003
0 days 00:00:16.160000	4.287949
0 days 00:00:16.170000	4.875799
0 days 00:00:16.180000	5.258094
0 days 00:00:16.190000	5.426581
0 days 00:00:16.200000	5.393143
0 days 00:00:16.210000	5.0586910000000005
0 days 00:00:16.220000	4.774025
0 days 00:00:16.230000	4.620705
0 days 00:00:16.240000	4.466238
0 days 00:00:16.250000	4.317993
0 days 00:00:16.260000	4.236529
0 days 00:00:16.270000	4.202958
0 days 00:00:16.280000	4.146351
0 days 00:00:16.290000	4.031662
0 days 00:00:16.300000	3.8702690000000004
0 days 00:00:16.310000	3.686199
0 days 00:00:16.320000	3.473732
0 days 00:00:16.330000	3.250443
0 days 00:00:16.340000	3.017256
0 days 00:00:16.350000	2.778752
0 days 00:00:16.360000	2.6105400000000003
0 days 00:00:16.370000	2.536629
0 days 00:00:16.380000	2.5056950000000002
0 days 00:00:16.390000	2.53743
0 days 00:00:16.400000	2.560644
0 days 00:00:16.410000	2.493878
0 days 00:00:16.420000	2.3295619999999997
0 days 00:00:16.430000	2.074952
0 days 00:00:16.440000	1.7458779999999998
0 days 00:00:16.450000	1.3357629999999998
0 days 00:00:16.460000	0.8223379999999999
0 days 00:00:16.470000	0.237945
0 days 00:00:16.480000	-0.406199
0 days 00:00:16.490000	-1.024267
0 days 00:00:16.500000	-1.6379920000000001
0 days 00:00:16.510000	-2.6168139999999998
0 days 00:00:16.520000	-2.169988
0 days 00:00:16.530000	-3.586326
0 days 00:00:16.540000	-4.62056
0 days 00:00:16.550000	-3.945815
0 days 00:00:16.560000	-3.3263879999999997
0 days 00:00:16.570000	-2.2270779999999997
0 days 00:00:16.580000	-1.12155
0 days 00:00:16.590000	-0.912834
0 days 00:00:16.600000	-0.840375
0 days 00:00:16.610000	-0.854519
0 days 00:00:16.620000	-0.484021
0 days 00:00:16.630000	-0.21438400000000002
0 days 00:00:16.640000	-0.175228
0 days 00:00:16.650000	-0.145716
0 days 00:00:16.660000	-0.08568200000000001
0 days 00:00:16.670000	-0.047935000000000005
0 days 00:00:16.680000	-0.029362
0 days 00:00:16.690000	-0.002895
0 days 00:00:16.700000	0.011489
0 days 00:00:16.710000	0.022875
0 days 00:00:16.720000	0.029723000000000003
0 days 00:00:16.730000	0.011593000000000001
0 days 00:00:16.740000	-0.058033
0 days 00:00:16.750000	-0.16254100000000002
0 days 00:00:16.760000	-0.24625100000000003
0 days 00:00:16.770000	-0.323969
0 days 00:00:16.780000	-0.394636
0 days 00:00:16.790000	-0.357742
0 days 00:00:16.800000	-0.322635
0 days 00:00:16.810000	-0.27526300000000004
0 days 00:00:16.820000	-0.239825
0 days 00:00:16.830000	-0.22775
0 days 00:00:16.840000	-0.206602
0 days 00:00:16.850000	-0.20008900000000002
0 days 00:00:16.860000	-0.196759
0 days 00:00:16.870000	-0.192781
0 days 00:00:16.880000	-0.183972
0 days 00:00:16.890000	-0.182846
0 days 00:00:16.900000	-0.186608
0 days 00:00:16.910000	-0.191478
0 days 00:00:16.920000	-0.200944
0 days 00:00:16.930000	-0.223216
0 days 00:00:16.940000	-0.242939
0 days 00:00:16.950000	-0.301503
0 days 00:00:16.960000	-0.41299300000000005
0 days 00:00:16.970000	-0.571118
0 days 00:00:16.980000	-0.732769
0 days 00:00:16.990000	-0.918632
0 days 00:00:17	-1.132409
0 days 00:00:17.010000	-1.368199
0 days 00:00:17.020000	-1.648726
0 days 00:00:17.030000	-2.032959
0 days 00:00:17.040000	-2.4574119999999997
0 days 00:00:17.050000	-2.877592
0 days 00:00:17.060000	-3.38691
0 days 00:00:17.070000	-3.9028480000000005
0 days 00:00:17.080000	-4.4820709999999995
0 days 00:00:17.090000	-5.0189580000000005
0 days 00:00:17.100000	-5.4904470000000005
0 days 00:00:17.110000	-5.679715
0 days 00:00:17.120000	-5.850978
0 days 00:00:17.130000	-6.046613
0 days 00:00:17.140000	-5.6833029999999995
0 days 00:00:17.150000	-5.435046
0 days 00:00:17.160000	-5.092733
0 days 00:00:17.170000	-4.580581
0 days 00:00:17.180000	-4.151178
0 days 00:00:17.190000	-3.396217
0 days 00:00:17.200000	-1.555612
0 days 00:00:17.210000	0.9314629999999999
0 days 00:00:17.220000	3.0671
0 days 00:00:17.230000	3.7633589999999995
0 days 00:00:17.240000	4.107096
0 days 00:00:17.250000	4.699147
0 days 00:00:17.260000	5.221108999999999
0 days 00:00:17.270000	5.546301000000001
0 days 00:00:17.280000	5.631141
0 days 00:00:17.290000	5.483567
0 days 00:00:17.300000	5.086844
0 days 00:00:17.310000	4.366649
0 days 00:00:17.320000	3.5955529999999998
0 days 00:00:17.330000	3.163565
0 days 00:00:17.340000	3.0243860000000002
0 days 00:00:17.350000	2.9317130000000002
0 days 00:00:17.360000	2.735239
0 days 00:00:17.370000	2.567669
0 days 00:00:17.380000	2.516414
0 days 00:00:17.390000	2.581025
0 days 00:00:17.400000	2.6825650000000003
0 days 00:00:17.410000	2.806029
0 days 00:00:17.420000	2.956608
0 days 00:00:17.430000	3.136115
0 days 00:00:17.440000	3.343577
0 days 00:00:17.450000	3.5797160000000003
0 days 00:00:17.460000	3.8031599999999997
0 days 00:00:17.470000	3.9593019999999997
0 days 00:00:17.480000	4.037625
0 days 00:00:17.490000	4.01973
0 days 00:00:17.500000	3.900267
0 days 00:00:17.510000	3.6431769999999997
0 days 00:00:17.520000	3.198531
0 days 00:00:17.530000	2.6299080000000004
0 days 00:00:17.540000	1.9856470000000002
0 days 00:00:17.550000	1.33734
0 days 00:00:17.560000	0.727592
0 days 00:00:17.570000	0.203677
0 days 00:00:17.580000	-0.243404
0 days 00:00:17.590000	-0.614767
0 days 00:00:17.600000	-0.96393
0 days 00:00:17.610000	-1.59194
0 days 00:00:17.620000	-3.200222
0 days 00:00:17.630000	-2.723945
0 days 00:00:17.640000	-3.9790300000000003
0 days 00:00:17.650000	-4.470341
0 days 00:00:17.660000	-3.944053
0 days 00:00:17.670000	-3.5842699999999996
0 days 00:00:17.680000	-2.408611
0 days 00:00:17.690000	-1.270925
0 days 00:00:17.700000	-0.968132
0 days 00:00:17.710000	-0.917801
0 days 00:00:17.720000	-0.8778090000000001
0 days 00:00:17.730000	-0.14816300000000002
0 days 00:00:17.740000	-0.163413
0 days 00:00:17.750000	-0.096136
0 days 00:00:17.760000	-0.050099
0 days 00:00:17.770000	-0.023425
0 days 00:00:17.780000	0.006562
0 days 00:00:17.790000	-0.00295
0 days 00:00:17.800000	-0.018078999999999998
0 days 00:00:17.810000	-0.024204
0 days 00:00:17.820000	-0.028336
0 days 00:00:17.830000	-0.05807999999999999
0 days 00:00:17.840000	-0.087979
0 days 00:00:17.850000	-0.10338900000000001
0 days 00:00:17.860000	-0.113669
0 days 00:00:17.870000	-0.122397
0 days 00:00:17.880000	-0.078335
0 days 00:00:17.890000	-0.050752
0 days 00:00:17.900000	-0.026931999999999998
0 days 00:00:17.910000	-0.012412000000000001
0 days 00:00:17.920000	-0.009065
0 days 00:00:17.930000	-0.003125
0 days 00:00:17.940000	0.004235
0 days 00:00:17.950000	0.001104
0 days 00:00:17.960000	-0.000181
0 days 00:00:17.970000	-0.00513
0 days 00:00:17.980000	-0.030866
0 days 00:00:17.990000	-0.048639999999999996
0 days 00:00:18	-0.055383
0 days 00:00:18.010000	-0.061225
0 days 00:00:18.020000	-0.060779
0 days 00:00:18.030000	-0.053985000000000005
0 days 00:00:18.040000	-0.048345
0 days 00:00:18.050000	-0.035414999999999995
0 days 00:00:18.060000	-0.013702
0 days 00:00:18.070000	0.014018000000000001
0 days 00:00:18.080000	0.03222
0 days 00:00:18.090000	0.027704000000000003
0 days 00:00:18.100000	-0.007439
0 days 00:00:18.110000	-0.062434
0 days 00:00:18.120000	-0.102258
0 days 00:00:18.130000	-0.14552
0 days 00:00:18.140000	-0.18648
0 days 00:00:18.150000	-0.219917
0 days 00:00:18.160000	-0.26306799999999997
0 days 00:00:18.170000	-0.317157
0 days 00:00:18.180000	-0.357996
0 days 00:00:18.190000	-0.42673500000000003
0 days 00:00:18.200000	-0.478325
0 days 00:00:18.210000	-0.563826
0 days 00:00:18.220000	-0.6799689999999999
0 days 00:00:18.230000	-0.794858
0 days 00:00:18.240000	-0.896666
0 days 00:00:18.250000	-1.022348
0 days 00:00:18.260000	-1.194205
0 days 00:00:18.270000	-1.393316
0 days 00:00:18.280000	-1.576878
0 days 00:00:18.290000	-1.7252990000000001
0 days 00:00:18.300000	-1.89458
0 days 00:00:18.310000	-2.0924840000000002
0 days 00:00:18.320000	-2.315083
0 days 00:00:18.330000	-2.545601
0 days 00:00:18.340000	-2.7796529999999997
0 days 00:00:18.350000	-3.019916
0 days 00:00:18.360000	-3.241102
0 days 00:00:18.370000	-3.410229
0 days 00:00:18.380000	-3.5347230000000005
0 days 00:00:18.390000	-3.55838
0 days 00:00:18.400000	-3.606665
0 days 00:00:18.410000	-3.4615150000000003
0 days 00:00:18.420000	-3.354481
0 days 00:00:18.430000	-3.257432
0 days 00:00:18.440000	-3.048091
0 days 00:00:18.450000	-2.863342
0 days 00:00:18.460000	-2.654272
0 days 00:00:18.470000	-2.349196
0 days 00:00:18.480000	-1.93137
