# Supplementary material for: A topological data analysis-based method for gait signals with an application to the study of multiple sclerosis
Source: PLoS One. 2022 May 13;17(5):e0268475. doi: 10.1371/journal.pone.0268475 (PMC9106173; doi:10.1371/journal.pone.0268475)
Supplement: S1 Data — (ZIP) [file pone.0268475.s005.zip › PlosOneData/Pathological_subjects/MS_343]

	Gyr_Y
0 days 00:00:15.050000	-1.9485270000000001
0 days 00:00:15.060000	-2.0712599999999997
0 days 00:00:15.070000	-5.755027
0 days 00:00:15.080000	-5.8255419999999996
0 days 00:00:15.090000	-5.13077
0 days 00:00:15.100000	-3.0705150000000003
0 days 00:00:15.110000	-1.634426
0 days 00:00:15.120000	-1.699048
0 days 00:00:15.130000	-1.8266189999999998
0 days 00:00:15.140000	-1.262574
0 days 00:00:15.150000	0.37750100000000003
0 days 00:00:15.160000	0.066893
0 days 00:00:15.170000	0.303821
0 days 00:00:15.180000	0.20976
0 days 00:00:15.190000	0.258893
0 days 00:00:15.200000	0.22955799999999998
0 days 00:00:15.210000	0.21350300000000003
0 days 00:00:15.220000	0.200098
0 days 00:00:15.230000	0.157162
0 days 00:00:15.240000	0.12853299999999998
0 days 00:00:15.250000	0.094885
0 days 00:00:15.260000	0.082947
0 days 00:00:15.270000	0.083567
0 days 00:00:15.280000	0.098335
0 days 00:00:15.290000	0.08571000000000001
0 days 00:00:15.300000	0.11005799999999999
0 days 00:00:15.310000	0.13536199999999998
0 days 00:00:15.320000	0.188642
0 days 00:00:15.330000	0.227588
0 days 00:00:15.340000	0.24610700000000002
0 days 00:00:15.350000	0.243439
0 days 00:00:15.360000	0.208081
0 days 00:00:15.370000	0.158549
0 days 00:00:15.380000	0.093748
0 days 00:00:15.390000	0.052685
0 days 00:00:15.400000	0.023196
0 days 00:00:15.410000	0.0018100000000000002
0 days 00:00:15.420000	-0.026085
0 days 00:00:15.430000	-0.018401
0 days 00:00:15.440000	-0.044763
0 days 00:00:15.450000	-0.05204299999999999
0 days 00:00:15.460000	-0.059626
0 days 00:00:15.470000	-0.064246
0 days 00:00:15.480000	-0.079177
0 days 00:00:15.490000	-0.094354
0 days 00:00:15.500000	-0.097599
0 days 00:00:15.510000	-0.09961
0 days 00:00:15.520000	-0.103592
0 days 00:00:15.530000	-0.125299
0 days 00:00:15.540000	-0.165155
0 days 00:00:15.550000	-0.213022
0 days 00:00:15.560000	-0.285
0 days 00:00:15.570000	-0.374108
0 days 00:00:15.580000	-0.501957
0 days 00:00:15.590000	-0.667025
0 days 00:00:15.600000	-0.9349209999999999
0 days 00:00:15.610000	-1.178757
0 days 00:00:15.620000	-1.442337
0 days 00:00:15.630000	-1.714327
0 days 00:00:15.640000	-2.010975
0 days 00:00:15.650000	-2.303642
0 days 00:00:15.660000	-2.576565
0 days 00:00:15.670000	-2.8610889999999998
0 days 00:00:15.680000	-3.205654
0 days 00:00:15.690000	-3.650238
0 days 00:00:15.700000	-4.138848
0 days 00:00:15.710000	-4.576566000000001
0 days 00:00:15.720000	-5.0133779999999994
0 days 00:00:15.730000	-5.457452
0 days 00:00:15.740000	-5.89743
0 days 00:00:15.750000	-6.219374
0 days 00:00:15.760000	-6.422992
0 days 00:00:15.770000	-6.4247760000000005
0 days 00:00:15.780000	-6.411093
0 days 00:00:15.790000	-6.19149
0 days 00:00:15.800000	-6.247412000000001
0 days 00:00:15.810000	-6.207844000000001
0 days 00:00:15.820000	-5.931306
0 days 00:00:15.830000	-4.458771
0 days 00:00:15.840000	-2.212024
0 days 00:00:15.850000	1.0507389999999999
0 days 00:00:15.860000	1.815077
0 days 00:00:15.870000	4.482423000000001
0 days 00:00:15.880000	2.908203
0 days 00:00:15.890000	2.3773869999999997
0 days 00:00:15.900000	2.466192
0 days 00:00:15.910000	3.195395
0 days 00:00:15.920000	4.049129
0 days 00:00:15.930000	4.773194999999999
0 days 00:00:15.940000	5.24452
0 days 00:00:15.950000	5.4956949999999996
0 days 00:00:15.960000	5.627551
0 days 00:00:15.970000	5.635339
0 days 00:00:15.980000	5.58218
0 days 00:00:15.990000	5.4441239999999995
0 days 00:00:16	5.299815
0 days 00:00:16.010000	5.181218
0 days 00:00:16.020000	5.105131
0 days 00:00:16.030000	5.038844
0 days 00:00:16.040000	4.917955999999999
0 days 00:00:16.050000	4.731337
0 days 00:00:16.060000	4.440327
0 days 00:00:16.070000	4.110533
0 days 00:00:16.080000	3.790507
0 days 00:00:16.090000	3.435553
0 days 00:00:16.100000	2.9290529999999997
0 days 00:00:16.110000	2.336166
0 days 00:00:16.120000	1.7851169999999998
0 days 00:00:16.130000	1.409361
0 days 00:00:16.140000	1.262029
0 days 00:00:16.150000	1.3642889999999999
0 days 00:00:16.160000	1.808466
0 days 00:00:16.170000	2.4345939999999997
0 days 00:00:16.180000	2.827664
0 days 00:00:16.190000	2.890511
0 days 00:00:16.200000	2.745034
0 days 00:00:16.210000	2.464778
0 days 00:00:16.220000	2.0134790000000002
0 days 00:00:16.230000	1.4187889999999999
0 days 00:00:16.240000	0.8253739999999999
0 days 00:00:16.250000	0.268478
0 days 00:00:16.260000	-0.222609
0 days 00:00:16.270000	-0.788714
0 days 00:00:16.280000	-3.142239
0 days 00:00:16.290000	-3.268787
0 days 00:00:16.300000	-6.5620270000000005
0 days 00:00:16.310000	-5.055656
0 days 00:00:16.320000	-5.142883
0 days 00:00:16.330000	-3.061051
0 days 00:00:16.340000	-2.110359
0 days 00:00:16.350000	-2.474475
0 days 00:00:16.360000	-2.2176869999999997
0 days 00:00:16.370000	1.3802780000000001
0 days 00:00:16.380000	-0.292486
0 days 00:00:16.390000	0.813647
0 days 00:00:16.400000	0.255065
0 days 00:00:16.410000	0.131787
0 days 00:00:16.420000	0.102029
0 days 00:00:16.430000	0.034686
0 days 00:00:16.440000	0.031564
0 days 00:00:16.450000	-0.032195999999999995
0 days 00:00:16.460000	-0.07660299999999999
0 days 00:00:16.470000	-0.14944000000000002
0 days 00:00:16.480000	-0.189626
0 days 00:00:16.490000	-0.187721
0 days 00:00:16.500000	-0.196105
0 days 00:00:16.510000	-0.220875
0 days 00:00:16.520000	-0.24091300000000002
0 days 00:00:16.530000	-0.27021999999999996
0 days 00:00:16.540000	-0.292628
0 days 00:00:16.550000	-0.32145999999999997
0 days 00:00:16.560000	-0.351118
0 days 00:00:16.570000	-0.382587
0 days 00:00:16.580000	-0.40836
0 days 00:00:16.590000	-0.428856
0 days 00:00:16.600000	-0.443459
0 days 00:00:16.610000	-0.465001
0 days 00:00:16.620000	-0.47681899999999994
0 days 00:00:16.630000	-0.47808
0 days 00:00:16.640000	-0.429497
0 days 00:00:16.650000	-0.346163
0 days 00:00:16.660000	-0.226305
0 days 00:00:16.670000	-0.077424
0 days 00:00:16.680000	0.07778600000000001
0 days 00:00:16.690000	0.250665
0 days 00:00:16.700000	0.364734
0 days 00:00:16.710000	0.48344
0 days 00:00:16.720000	0.6140680000000001
0 days 00:00:16.730000	0.739262
0 days 00:00:16.740000	0.807816
0 days 00:00:16.750000	0.788142
0 days 00:00:16.760000	0.6596810000000001
0 days 00:00:16.770000	0.46628100000000006
0 days 00:00:16.780000	0.248561
0 days 00:00:16.790000	0.06202100000000001
0 days 00:00:16.800000	-0.10621099999999999
0 days 00:00:16.810000	-0.277152
0 days 00:00:16.820000	-0.468566
0 days 00:00:16.830000	-0.694658
0 days 00:00:16.840000	-0.9172299999999999
0 days 00:00:16.850000	-1.188704
0 days 00:00:16.860000	-1.49681
0 days 00:00:16.870000	-1.8770779999999998
0 days 00:00:16.880000	-2.2943919999999998
0 days 00:00:16.890000	-2.756575
0 days 00:00:16.900000	-3.321416
0 days 00:00:16.910000	-4.050428
0 days 00:00:16.920000	-4.807418
0 days 00:00:16.930000	-5.426237
0 days 00:00:16.940000	-5.9666440000000005
0 days 00:00:16.950000	-6.454173
0 days 00:00:16.960000	-6.71207
0 days 00:00:16.970000	-6.717658
0 days 00:00:16.980000	-6.6665529999999995
0 days 00:00:16.990000	-6.4880379999999995
0 days 00:00:17	-6.231804
0 days 00:00:17.010000	-6.1648879999999995
0 days 00:00:17.020000	-6.062254
0 days 00:00:17.030000	-5.938816
0 days 00:00:17.040000	-5.172611
0 days 00:00:17.050000	-3.487525
0 days 00:00:17.060000	-1.248918
0 days 00:00:17.070000	1.818309
0 days 00:00:17.080000	3.369367
0 days 00:00:17.090000	4.77968
0 days 00:00:17.100000	3.10557
0 days 00:00:17.110000	2.77386
0 days 00:00:17.120000	2.799334
0 days 00:00:17.130000	3.470242
0 days 00:00:17.140000	4.247215
0 days 00:00:17.150000	4.958101
0 days 00:00:17.160000	5.493231
0 days 00:00:17.170000	5.826045
0 days 00:00:17.180000	5.945937000000001
0 days 00:00:17.190000	5.876672
0 days 00:00:17.200000	5.695278
0 days 00:00:17.210000	5.411918
0 days 00:00:17.220000	5.119330000000001
0 days 00:00:17.230000	4.89419
0 days 00:00:17.240000	4.793417
0 days 00:00:17.250000	4.712683
0 days 00:00:17.260000	4.491869
0 days 00:00:17.270000	4.175425
0 days 00:00:17.280000	3.836332
0 days 00:00:17.290000	3.571653
0 days 00:00:17.300000	3.246194
0 days 00:00:17.310000	2.811905
0 days 00:00:17.320000	2.307529
0 days 00:00:17.330000	1.788232
0 days 00:00:17.340000	1.2906309999999999
0 days 00:00:17.350000	0.922484
0 days 00:00:17.360000	0.791678
0 days 00:00:17.370000	1.244494
0 days 00:00:17.380000	2.266463
0 days 00:00:17.390000	3.344523
0 days 00:00:17.400000	3.978936
0 days 00:00:17.410000	4.122932
0 days 00:00:17.420000	3.8234239999999997
0 days 00:00:17.430000	3.2179450000000003
0 days 00:00:17.440000	2.546478
0 days 00:00:17.450000	1.9702119999999999
0 days 00:00:17.460000	1.528427
0 days 00:00:17.470000	1.0472
0 days 00:00:17.480000	0.736182
0 days 00:00:17.490000	0.365379
0 days 00:00:17.500000	-1.6651150000000001
0 days 00:00:17.510000	-2.15025
0 days 00:00:17.520000	-7.1904639999999995
0 days 00:00:17.530000	-5.199564
0 days 00:00:17.540000	-4.7651010000000005
0 days 00:00:17.550000	-3.9529120000000004
0 days 00:00:17.560000	-1.8754009999999999
0 days 00:00:17.570000	-1.135577
0 days 00:00:17.580000	-1.8404369999999999
0 days 00:00:17.590000	-2.727172
0 days 00:00:17.600000	-2.676509
0 days 00:00:17.610000	-0.946557
0 days 00:00:17.620000	0.994993
0 days 00:00:17.630000	-0.46096499999999996
0 days 00:00:17.640000	0.971699
0 days 00:00:17.650000	0.087325
0 days 00:00:17.660000	0.345342
0 days 00:00:17.670000	0.252145
0 days 00:00:17.680000	0.29046
0 days 00:00:17.690000	0.257673
0 days 00:00:17.700000	0.226818
0 days 00:00:17.710000	0.159957
0 days 00:00:17.720000	0.103788
0 days 00:00:17.730000	0.07452
0 days 00:00:17.740000	0.077765
0 days 00:00:17.750000	0.088314
0 days 00:00:17.760000	0.071368
0 days 00:00:17.770000	0.050523
0 days 00:00:17.780000	0.034143
0 days 00:00:17.790000	-0.002258
0 days 00:00:17.800000	-0.057837
0 days 00:00:17.810000	-0.097108
0 days 00:00:17.820000	-0.137274
0 days 00:00:17.830000	-0.160995
0 days 00:00:17.840000	-0.160186
0 days 00:00:17.850000	-0.145533
0 days 00:00:17.860000	-0.141517
0 days 00:00:17.870000	-0.124446
0 days 00:00:17.880000	-0.110365
0 days 00:00:17.890000	-0.084387
0 days 00:00:17.900000	-0.037647
0 days 00:00:17.910000	0.015778
0 days 00:00:17.920000	0.059479
0 days 00:00:17.930000	0.109464
0 days 00:00:17.940000	0.141516
0 days 00:00:17.950000	0.166363
0 days 00:00:17.960000	0.190297
0 days 00:00:17.970000	0.1729
0 days 00:00:17.980000	0.158139
0 days 00:00:17.990000	0.126067
0 days 00:00:18	0.09478500000000001
0 days 00:00:18.010000	0.05463200000000001
0 days 00:00:18.020000	0.003906
0 days 00:00:18.030000	-0.058700999999999996
0 days 00:00:18.040000	-0.158549
0 days 00:00:18.050000	-0.305489
0 days 00:00:18.060000	-0.45777700000000004
0 days 00:00:18.070000	-0.616459
0 days 00:00:18.080000	-0.786053
0 days 00:00:18.090000	-0.946876
0 days 00:00:18.100000	-1.103349
0 days 00:00:18.110000	-1.263763
0 days 00:00:18.120000	-1.455732
0 days 00:00:18.130000	-1.6786189999999999
0 days 00:00:18.140000	-1.916404
0 days 00:00:18.150000	-2.186757
0 days 00:00:18.160000	-2.468688
0 days 00:00:18.170000	-2.780248
0 days 00:00:18.180000	-3.16555
0 days 00:00:18.190000	-3.7000620000000004
0 days 00:00:18.200000	-4.327394
0 days 00:00:18.210000	-4.868572
0 days 00:00:18.220000	-5.355087999999999
0 days 00:00:18.230000	-5.6974029999999996
0 days 00:00:18.240000	-5.872637999999999
0 days 00:00:18.250000	-5.917096
0 days 00:00:18.260000	-5.464595
0 days 00:00:18.270000	-5.215878
0 days 00:00:18.280000	-4.574006
0 days 00:00:18.290000	-4.056363
0 days 00:00:18.300000	-3.358415
0 days 00:00:18.310000	-2.5103150000000003
