# Supplementary material for: A topological data analysis-based method for gait signals with an application to the study of multiple sclerosis
Source: PLoS One. 2022 May 13;17(5):e0268475. doi: 10.1371/journal.pone.0268475 (PMC9106173; doi:10.1371/journal.pone.0268475)
Supplement: S1 Data — (ZIP) [file pone.0268475.s005.zip › PlosOneData/Pathological_subjects/MS_149]

	Gyr_Y
0 days 00:00:06.920000	-1.027875
0 days 00:00:06.930000	-1.589345
0 days 00:00:06.940000	-0.077628
0 days 00:00:06.950000	-1.845997
0 days 00:00:06.960000	-3.292079
0 days 00:00:06.970000	-1.530504
0 days 00:00:06.980000	-1.3160610000000001
0 days 00:00:06.990000	-2.0551009999999996
0 days 00:00:07	-1.8646610000000001
0 days 00:00:07.010000	-1.723241
0 days 00:00:07.020000	-1.6035190000000001
0 days 00:00:07.030000	-1.520675
0 days 00:00:07.040000	-1.4326370000000002
0 days 00:00:07.050000	-1.357694
0 days 00:00:07.060000	-1.349815
0 days 00:00:07.070000	-1.387751
0 days 00:00:07.080000	-1.4184620000000001
0 days 00:00:07.090000	-1.395853
0 days 00:00:07.100000	-1.358883
0 days 00:00:07.110000	-1.345314
0 days 00:00:07.120000	-1.403723
0 days 00:00:07.130000	-1.160671
0 days 00:00:07.140000	-0.536352
0 days 00:00:07.150000	-0.293905
0 days 00:00:07.160000	-0.134003
0 days 00:00:07.170000	0.126404
0 days 00:00:07.180000	0.087199
0 days 00:00:07.190000	0.078904
0 days 00:00:07.200000	0.08818
0 days 00:00:07.210000	0.081588
0 days 00:00:07.220000	0.066821
0 days 00:00:07.230000	0.054176
0 days 00:00:07.240000	0.036043
0 days 00:00:07.250000	0.023030000000000002
0 days 00:00:07.260000	0.011893
0 days 00:00:07.270000	0.0037689999999999998
0 days 00:00:07.280000	-0.011606
0 days 00:00:07.290000	-0.029577999999999997
0 days 00:00:07.300000	-0.054091999999999994
0 days 00:00:07.310000	-0.086921
0 days 00:00:07.320000	-0.117039
0 days 00:00:07.330000	-0.140816
0 days 00:00:07.340000	-0.152275
0 days 00:00:07.350000	-0.14971199999999998
0 days 00:00:07.360000	-0.130939
0 days 00:00:07.370000	-0.108598
0 days 00:00:07.380000	-0.078276
0 days 00:00:07.390000	-0.052701
0 days 00:00:07.400000	-0.017522
0 days 00:00:07.410000	0.0077870000000000005
0 days 00:00:07.420000	0.034959
0 days 00:00:07.430000	0.056188999999999996
0 days 00:00:07.440000	0.063574
0 days 00:00:07.450000	0.062278
0 days 00:00:07.460000	0.052122
0 days 00:00:07.470000	0.047028
0 days 00:00:07.480000	0.036218
0 days 00:00:07.490000	0.033507
0 days 00:00:07.500000	0.025182
0 days 00:00:07.510000	0.019607
0 days 00:00:07.520000	0.014351
0 days 00:00:07.530000	0.004509
0 days 00:00:07.540000	-0.017391
0 days 00:00:07.550000	-0.024271
0 days 00:00:07.560000	-0.038163
0 days 00:00:07.570000	-0.043802999999999995
0 days 00:00:07.580000	-0.049872
0 days 00:00:07.590000	-0.048017000000000004
0 days 00:00:07.600000	-0.04515
0 days 00:00:07.610000	-0.041172
0 days 00:00:07.620000	-0.035235
0 days 00:00:07.630000	-0.026676
0 days 00:00:07.640000	-0.024534
0 days 00:00:07.650000	-0.039739
0 days 00:00:07.660000	-0.049549
0 days 00:00:07.670000	-0.06385
0 days 00:00:07.680000	-0.077693
0 days 00:00:07.690000	-0.092972
0 days 00:00:07.700000	-0.10326099999999999
0 days 00:00:07.710000	-0.12196199999999999
0 days 00:00:07.720000	-0.142848
0 days 00:00:07.730000	-0.171146
0 days 00:00:07.740000	-0.198148
0 days 00:00:07.750000	-0.23526999999999998
0 days 00:00:07.760000	-0.28884499999999996
0 days 00:00:07.770000	-0.356065
0 days 00:00:07.780000	-0.41805
0 days 00:00:07.790000	-0.481073
0 days 00:00:07.800000	-0.5498270000000001
0 days 00:00:07.810000	-0.660004
0 days 00:00:07.820000	-0.811828
0 days 00:00:07.830000	-0.9709639999999999
0 days 00:00:07.840000	-1.131027
0 days 00:00:07.850000	-1.294797
0 days 00:00:07.860000	-1.457091
0 days 00:00:07.870000	-1.61604
0 days 00:00:07.880000	-1.7891869999999999
0 days 00:00:07.890000	-1.962709
0 days 00:00:07.900000	-2.159009
0 days 00:00:07.910000	-2.3648540000000002
0 days 00:00:07.920000	-2.5641439999999998
0 days 00:00:07.930000	-2.740477
0 days 00:00:07.940000	-2.895581
0 days 00:00:07.950000	-3.0193470000000002
0 days 00:00:07.960000	-3.098893
0 days 00:00:07.970000	-3.1919560000000002
0 days 00:00:07.980000	-3.273443
0 days 00:00:07.990000	-3.3758660000000003
0 days 00:00:08	-3.4390449999999997
0 days 00:00:08.010000	-3.493439
0 days 00:00:08.020000	-3.549353
0 days 00:00:08.030000	-3.617829
0 days 00:00:08.040000	-3.6936809999999998
0 days 00:00:08.050000	-3.716242
0 days 00:00:08.060000	-3.7209879999999997
0 days 00:00:08.070000	-3.696829
0 days 00:00:08.080000	-3.637
0 days 00:00:08.090000	-3.506874
0 days 00:00:08.100000	-3.3722879999999997
0 days 00:00:08.110000	-3.220197
0 days 00:00:08.120000	-3.067853
0 days 00:00:08.130000	-2.645121
0 days 00:00:08.140000	-1.149201
0 days 00:00:08.150000	0.169597
0 days 00:00:08.160000	0.9020459999999999
0 days 00:00:08.170000	1.240897
0 days 00:00:08.180000	1.528271
0 days 00:00:08.190000	1.9198
0 days 00:00:08.200000	2.367604
0 days 00:00:08.210000	2.740307
0 days 00:00:08.220000	2.809875
0 days 00:00:08.230000	2.520381
0 days 00:00:08.240000	2.260186
0 days 00:00:08.250000	2.366172
0 days 00:00:08.260000	2.870756
0 days 00:00:08.270000	3.475011
0 days 00:00:08.280000	3.919145
0 days 00:00:08.290000	4.164753
0 days 00:00:08.300000	4.241681
0 days 00:00:08.310000	4.217092
0 days 00:00:08.320000	4.119280000000001
0 days 00:00:08.330000	3.9615139999999998
0 days 00:00:08.340000	3.7465050000000004
0 days 00:00:08.350000	3.446079
0 days 00:00:08.360000	3.161708
0 days 00:00:08.370000	3.012666
0 days 00:00:08.380000	2.98053
0 days 00:00:08.390000	2.950214
0 days 00:00:08.400000	2.927653
0 days 00:00:08.410000	2.962088
0 days 00:00:08.420000	3.081481
0 days 00:00:08.430000	3.2354220000000002
0 days 00:00:08.440000	3.366857
0 days 00:00:08.450000	3.4699459999999998
0 days 00:00:08.460000	3.5812269999999997
0 days 00:00:08.470000	3.686744
0 days 00:00:08.480000	3.7280279999999997
0 days 00:00:08.490000	3.713804
0 days 00:00:08.500000	3.715836
0 days 00:00:08.510000	3.791417
0 days 00:00:08.520000	3.7409160000000004
0 days 00:00:08.530000	3.507283
0 days 00:00:08.540000	3.28695
0 days 00:00:08.550000	3.098439
0 days 00:00:08.560000	2.893111
0 days 00:00:08.570000	2.549425
0 days 00:00:08.580000	2.0876080000000004
0 days 00:00:08.590000	1.6201020000000002
0 days 00:00:08.600000	1.1318139999999999
0 days 00:00:08.610000	0.56966
0 days 00:00:08.620000	-0.091111
0 days 00:00:08.630000	-0.739684
0 days 00:00:08.640000	-1.243085
0 days 00:00:08.650000	-1.572179
0 days 00:00:08.660000	-1.809914
0 days 00:00:08.670000	-2.362352
0 days 00:00:08.680000	-1.6839009999999999
0 days 00:00:08.690000	-1.921666
0 days 00:00:08.700000	-2.8991599999999997
0 days 00:00:08.710000	-1.9860349999999998
0 days 00:00:08.720000	-1.888016
0 days 00:00:08.730000	-2.330164
0 days 00:00:08.740000	-2.416369
0 days 00:00:08.750000	-2.30697
0 days 00:00:08.760000	-2.164982
0 days 00:00:08.770000	-2.177302
0 days 00:00:08.780000	-2.326174
0 days 00:00:08.790000	-2.588325
0 days 00:00:08.800000	-2.7848990000000002
0 days 00:00:08.810000	-2.760901
0 days 00:00:08.820000	-1.662382
0 days 00:00:08.830000	-0.017616
0 days 00:00:08.840000	0.039886000000000005
0 days 00:00:08.850000	0.12529
0 days 00:00:08.860000	0.07684099999999999
0 days 00:00:08.870000	0.091275
0 days 00:00:08.880000	0.075212
0 days 00:00:08.890000	0.060389
0 days 00:00:08.900000	0.07321799999999999
0 days 00:00:08.910000	0.07762899999999999
0 days 00:00:08.920000	0.082762
0 days 00:00:08.930000	0.100905
0 days 00:00:08.940000	0.11064500000000001
0 days 00:00:08.950000	0.125279
0 days 00:00:08.960000	0.152703
0 days 00:00:08.970000	0.174422
0 days 00:00:08.980000	0.177379
0 days 00:00:08.990000	0.14229
0 days 00:00:09	0.106635
0 days 00:00:09.010000	0.07573200000000001
0 days 00:00:09.020000	0.041454000000000005
0 days 00:00:09.030000	0.013094999999999999
0 days 00:00:09.040000	-0.012766
0 days 00:00:09.050000	-0.027974000000000002
0 days 00:00:09.060000	-0.03865
0 days 00:00:09.070000	-0.0368
0 days 00:00:09.080000	-0.04682
0 days 00:00:09.090000	-0.040704000000000004
0 days 00:00:09.100000	-0.0521
0 days 00:00:09.110000	-0.053752999999999995
0 days 00:00:09.120000	-0.058498
0 days 00:00:09.130000	-0.053353
0 days 00:00:09.140000	-0.04818
0 days 00:00:09.150000	-0.049429
0 days 00:00:09.160000	-0.043082
0 days 00:00:09.170000	-0.037064
0 days 00:00:09.180000	-0.032033
0 days 00:00:09.190000	-0.027346
0 days 00:00:09.200000	-0.021575999999999998
0 days 00:00:09.210000	-0.014277000000000001
0 days 00:00:09.220000	-0.013544
0 days 00:00:09.230000	-0.010695
0 days 00:00:09.240000	-0.010697
0 days 00:00:09.250000	-0.008694
0 days 00:00:09.260000	-0.001991
0 days 00:00:09.270000	0.008336
0 days 00:00:09.280000	0.020134
0 days 00:00:09.290000	0.031199
0 days 00:00:09.300000	0.043335000000000005
0 days 00:00:09.310000	0.044797000000000003
0 days 00:00:09.320000	0.036955
0 days 00:00:09.330000	0.033225
0 days 00:00:09.340000	0.020538999999999998
0 days 00:00:09.350000	0.018671
0 days 00:00:09.360000	0.017345
0 days 00:00:09.370000	0.019399
0 days 00:00:09.380000	0.022525
0 days 00:00:09.390000	0.022923
0 days 00:00:09.400000	0.003147
0 days 00:00:09.410000	-0.010065000000000001
0 days 00:00:09.420000	-0.030137
0 days 00:00:09.430000	-0.045170999999999996
0 days 00:00:09.440000	-0.059713
0 days 00:00:09.450000	-0.076026
0 days 00:00:09.460000	-0.088424
0 days 00:00:09.470000	-0.102941
0 days 00:00:09.480000	-0.120208
0 days 00:00:09.490000	-0.134547
0 days 00:00:09.500000	-0.160662
0 days 00:00:09.510000	-0.184101
0 days 00:00:09.520000	-0.214423
0 days 00:00:09.530000	-0.242044
0 days 00:00:09.540000	-0.283752
0 days 00:00:09.550000	-0.329714
0 days 00:00:09.560000	-0.384194
0 days 00:00:09.570000	-0.43055699999999997
0 days 00:00:09.580000	-0.5161319999999999
0 days 00:00:09.590000	-0.600989
0 days 00:00:09.600000	-0.685992
0 days 00:00:09.610000	-0.75998
0 days 00:00:09.620000	-0.8379139999999999
0 days 00:00:09.630000	-0.912725
0 days 00:00:09.640000	-1.003984
0 days 00:00:09.650000	-1.095564
0 days 00:00:09.660000	-1.205411
0 days 00:00:09.670000	-1.3173620000000001
0 days 00:00:09.680000	-1.4292770000000001
0 days 00:00:09.690000	-1.5419450000000001
0 days 00:00:09.700000	-1.6488
0 days 00:00:09.710000	-1.758527
0 days 00:00:09.720000	-1.866828
0 days 00:00:09.730000	-1.9652150000000002
0 days 00:00:09.740000	-2.0547020000000003
0 days 00:00:09.750000	-2.140101
0 days 00:00:09.760000	-2.202212
0 days 00:00:09.770000	-2.2490580000000002
0 days 00:00:09.780000	-2.287355
0 days 00:00:09.790000	-2.327055
0 days 00:00:09.800000	-2.3728540000000002
0 days 00:00:09.810000	-2.43233
0 days 00:00:09.820000	-2.477148
0 days 00:00:09.830000	-2.538266
0 days 00:00:09.840000	-2.607479
0 days 00:00:09.850000	-2.68395
0 days 00:00:09.860000	-2.76498
0 days 00:00:09.870000	-2.833177
0 days 00:00:09.880000	-2.893586
0 days 00:00:09.890000	-2.949473
0 days 00:00:09.900000	-3.035402
0 days 00:00:09.910000	-3.122473
0 days 00:00:09.920000	-3.1981889999999997
0 days 00:00:09.930000	-3.288418
0 days 00:00:09.940000	-3.3423190000000003
0 days 00:00:09.950000	-3.326443
0 days 00:00:09.960000	-3.295292
0 days 00:00:09.970000	-3.250471
0 days 00:00:09.980000	-3.159586
0 days 00:00:09.990000	-2.76355
0 days 00:00:10	-1.4644059999999999
0 days 00:00:10.010000	0.078723
0 days 00:00:10.020000	0.881102
0 days 00:00:10.030000	1.3087
0 days 00:00:10.040000	1.651246
0 days 00:00:10.050000	2.0453259999999998
0 days 00:00:10.060000	2.42087
0 days 00:00:10.070000	2.614211
0 days 00:00:10.080000	2.368925
0 days 00:00:10.090000	1.9633180000000001
0 days 00:00:10.100000	1.8461450000000001
0 days 00:00:10.110000	2.2084349999999997
0 days 00:00:10.120000	2.76043
0 days 00:00:10.130000	3.166977
0 days 00:00:10.140000	3.3325120000000004
0 days 00:00:10.150000	3.4516809999999998
0 days 00:00:10.160000	3.6147080000000003
0 days 00:00:10.170000	3.799547
0 days 00:00:10.180000	3.929789
0 days 00:00:10.190000	3.9711300000000005
0 days 00:00:10.200000	3.95013
0 days 00:00:10.210000	3.933632
0 days 00:00:10.220000	3.9502699999999997
0 days 00:00:10.230000	3.976432
0 days 00:00:10.240000	3.983219
0 days 00:00:10.250000	3.9537739999999997
0 days 00:00:10.260000	3.909272
0 days 00:00:10.270000	3.8581220000000003
0 days 00:00:10.280000	3.765823
0 days 00:00:10.290000	3.6377029999999997
0 days 00:00:10.300000	3.4639699999999998
0 days 00:00:10.310000	3.2755259999999997
0 days 00:00:10.320000	3.075945
0 days 00:00:10.330000	2.751794
0 days 00:00:10.340000	2.306243
0 days 00:00:10.350000	1.8450950000000002
0 days 00:00:10.360000	1.5668739999999999
0 days 00:00:10.370000	1.587474
0 days 00:00:10.380000	1.7801919999999998
0 days 00:00:10.390000	2.1599909999999998
0 days 00:00:10.400000	2.611186
0 days 00:00:10.410000	2.849652
0 days 00:00:10.420000	2.735952
0 days 00:00:10.430000	2.44236
0 days 00:00:10.440000	2.20765
0 days 00:00:10.450000	1.906481
0 days 00:00:10.460000	1.378815
0 days 00:00:10.470000	0.591267
0 days 00:00:10.480000	-0.302346
0 days 00:00:10.490000	-1.078925
0 days 00:00:10.500000	-1.601041
0 days 00:00:10.510000	-1.883088
0 days 00:00:10.520000	-2.0365189999999997
0 days 00:00:10.530000	-2.6490080000000003
0 days 00:00:10.540000	-0.932465
0 days 00:00:10.550000	-0.080737
0 days 00:00:10.560000	-2.415522
0 days 00:00:10.570000	-2.847098
0 days 00:00:10.580000	-0.8698809999999999
0 days 00:00:10.590000	-0.890624
0 days 00:00:10.600000	-1.662004
0 days 00:00:10.610000	-1.7434990000000001
0 days 00:00:10.620000	-1.802252
0 days 00:00:10.630000	-1.699114
0 days 00:00:10.640000	-1.537621
0 days 00:00:10.650000	-1.426245
0 days 00:00:10.660000	-1.273333
0 days 00:00:10.670000	-1.2147270000000001
0 days 00:00:10.680000	-1.209874
0 days 00:00:10.690000	-1.182669
0 days 00:00:10.700000	-1.137306
0 days 00:00:10.710000	-0.760691
0 days 00:00:10.720000	-0.530217
0 days 00:00:10.730000	-0.46986000000000006
0 days 00:00:10.740000	-0.33302600000000004
0 days 00:00:10.750000	-0.271493
0 days 00:00:10.760000	-0.257569
0 days 00:00:10.770000	-0.248214
0 days 00:00:10.780000	-0.177521
0 days 00:00:10.790000	-0.092142
0 days 00:00:10.800000	-0.051462
0 days 00:00:10.810000	-0.018944
0 days 00:00:10.820000	0.0028079999999999997
0 days 00:00:10.830000	0.016432
0 days 00:00:10.840000	0.030188
0 days 00:00:10.850000	0.036828
0 days 00:00:10.860000	0.050933
0 days 00:00:10.870000	0.068635
0 days 00:00:10.880000	0.080402
0 days 00:00:10.890000	0.08337699999999999
0 days 00:00:10.900000	0.073449
0 days 00:00:10.910000	0.048464
0 days 00:00:10.920000	0.020938
0 days 00:00:10.930000	-0.013461
0 days 00:00:10.940000	-0.046234
0 days 00:00:10.950000	-0.065163
0 days 00:00:10.960000	-0.0809
0 days 00:00:10.970000	-0.088341
0 days 00:00:10.980000	-0.086876
0 days 00:00:10.990000	-0.088828
0 days 00:00:11	-0.08283
0 days 00:00:11.010000	-0.081608
0 days 00:00:11.020000	-0.069367
0 days 00:00:11.030000	-0.059932000000000006
0 days 00:00:11.040000	-0.0455
0 days 00:00:11.050000	-0.031136
0 days 00:00:11.060000	-0.023183000000000002
0 days 00:00:11.070000	-0.016869
0 days 00:00:11.080000	-0.015883
0 days 00:00:11.090000	-0.017838999999999997
0 days 00:00:11.100000	-0.021567
0 days 00:00:11.110000	-0.022483000000000003
0 days 00:00:11.120000	-0.018065
0 days 00:00:11.130000	-0.017477
0 days 00:00:11.140000	-0.019513
0 days 00:00:11.150000	-0.019084
0 days 00:00:11.160000	-0.027761
0 days 00:00:11.170000	-0.050549000000000004
0 days 00:00:11.180000	-0.06928
0 days 00:00:11.190000	-0.084215
0 days 00:00:11.200000	-0.096938
0 days 00:00:11.210000	-0.103897
0 days 00:00:11.220000	-0.11066300000000001
0 days 00:00:11.230000	-0.11997200000000001
0 days 00:00:11.240000	-0.120243
0 days 00:00:11.250000	-0.133173
0 days 00:00:11.260000	-0.14431
0 days 00:00:11.270000	-0.15475799999999998
0 days 00:00:11.280000	-0.172679
0 days 00:00:11.290000	-0.18689
0 days 00:00:11.300000	-0.198382
0 days 00:00:11.310000	-0.198567
0 days 00:00:11.320000	-0.203058
0 days 00:00:11.330000	-0.20596599999999998
0 days 00:00:11.340000	-0.197537
0 days 00:00:11.350000	-0.202701
0 days 00:00:11.360000	-0.202323
0 days 00:00:11.370000	-0.20897600000000002
0 days 00:00:11.380000	-0.214623
0 days 00:00:11.390000	-0.223115
0 days 00:00:11.400000	-0.23719099999999999
0 days 00:00:11.410000	-0.25357399999999997
0 days 00:00:11.420000	-0.276562
0 days 00:00:11.430000	-0.307221
0 days 00:00:11.440000	-0.343831
0 days 00:00:11.450000	-0.389063
0 days 00:00:11.460000	-0.43938900000000003
0 days 00:00:11.470000	-0.497541
0 days 00:00:11.480000	-0.5557810000000001
0 days 00:00:11.490000	-0.616768
0 days 00:00:11.500000	-0.686334
0 days 00:00:11.510000	-0.7593880000000001
0 days 00:00:11.520000	-0.8421290000000001
0 days 00:00:11.530000	-0.9346690000000001
0 days 00:00:11.540000	-1.07243
0 days 00:00:11.550000	-1.238197
0 days 00:00:11.560000	-1.401776
0 days 00:00:11.570000	-1.554003
0 days 00:00:11.580000	-1.7128299999999999
0 days 00:00:11.590000	-1.8938080000000002
0 days 00:00:11.600000	-2.087759
0 days 00:00:11.610000	-2.280307
0 days 00:00:11.620000	-2.47162
0 days 00:00:11.630000	-2.64773
0 days 00:00:11.640000	-2.8481520000000002
0 days 00:00:11.650000	-3.077123
0 days 00:00:11.660000	-3.3322260000000004
0 days 00:00:11.670000	-3.5804769999999997
0 days 00:00:11.680000	-3.79415
0 days 00:00:11.690000	-3.9906019999999995
0 days 00:00:11.700000	-4.098044
0 days 00:00:11.710000	-4.1836199999999995
0 days 00:00:11.720000	-4.178451
0 days 00:00:11.730000	-4.107894
0 days 00:00:11.740000	-4.023383
0 days 00:00:11.750000	-3.965669
0 days 00:00:11.760000	-3.915972
0 days 00:00:11.770000	-3.86752
0 days 00:00:11.780000	-3.768821
0 days 00:00:11.790000	-3.643454
0 days 00:00:11.800000	-3.46863
0 days 00:00:11.810000	-3.325978
0 days 00:00:11.820000	-3.270092
0 days 00:00:11.830000	-3.231168
0 days 00:00:11.840000	-3.087752
0 days 00:00:11.850000	-2.242892
0 days 00:00:11.860000	0.015657
0 days 00:00:11.870000	1.893244
0 days 00:00:11.880000	2.864954
0 days 00:00:11.890000	3.404189
0 days 00:00:11.900000	3.87056
0 days 00:00:11.910000	4.40204
0 days 00:00:11.920000	4.837898
0 days 00:00:11.930000	4.521876
0 days 00:00:11.940000	3.652096
0 days 00:00:11.950000	3.071009
0 days 00:00:11.960000	3.259657
0 days 00:00:11.970000	3.723205
0 days 00:00:11.980000	3.804857
0 days 00:00:11.990000	3.462016
0 days 00:00:12	3.123919
0 days 00:00:12.010000	3.04305
0 days 00:00:12.020000	3.065976
0 days 00:00:12.030000	3.047875
0 days 00:00:12.040000	3.0233220000000003
0 days 00:00:12.050000	2.979876
0 days 00:00:12.060000	2.946884
0 days 00:00:12.070000	2.926802
0 days 00:00:12.080000	2.923504
0 days 00:00:12.090000	2.938509
0 days 00:00:12.100000	2.944667
0 days 00:00:12.110000	3.000893
0 days 00:00:12.120000	3.097305
0 days 00:00:12.130000	3.22853
0 days 00:00:12.140000	3.3541449999999995
0 days 00:00:12.150000	3.468857
0 days 00:00:12.160000	3.587269
0 days 00:00:12.170000	3.7071910000000003
0 days 00:00:12.180000	3.8075089999999996
0 days 00:00:12.190000	3.894072
0 days 00:00:12.200000	3.9683129999999998
0 days 00:00:12.210000	4.032621
0 days 00:00:12.220000	4.079191000000001
0 days 00:00:12.230000	4.070214
0 days 00:00:12.240000	3.976438
0 days 00:00:12.250000	3.7877730000000005
0 days 00:00:12.260000	3.475925
0 days 00:00:12.270000	3.004546
0 days 00:00:12.280000	2.418508
0 days 00:00:12.290000	1.7509419999999998
0 days 00:00:12.300000	1.074098
0 days 00:00:12.310000	0.707611
0 days 00:00:12.320000	0.862798
0 days 00:00:12.330000	1.374163
0 days 00:00:12.340000	1.9627259999999997
0 days 00:00:12.350000	1.952805
0 days 00:00:12.360000	1.155284
0 days 00:00:12.370000	-0.031454
0 days 00:00:12.380000	-1.065043
0 days 00:00:12.390000	-1.631358
0 days 00:00:12.400000	-1.7966509999999998
0 days 00:00:12.410000	-1.84611
0 days 00:00:12.420000	-1.9494669999999998
0 days 00:00:12.430000	-2.3854599999999997
0 days 00:00:12.440000	0.671077
0 days 00:00:12.450000	-0.9156049999999999
0 days 00:00:12.460000	-3.2423130000000002
0 days 00:00:12.470000	-1.621856
0 days 00:00:12.480000	-0.137692
0 days 00:00:12.490000	-0.8963770000000001
0 days 00:00:12.500000	-1.432195
0 days 00:00:12.510000	-1.488779
0 days 00:00:12.520000	-1.51604
0 days 00:00:12.530000	-1.319728
0 days 00:00:12.540000	-1.172525
0 days 00:00:12.550000	-1.064432
0 days 00:00:12.560000	-1.034425
0 days 00:00:12.570000	-1.1018430000000001
0 days 00:00:12.580000	-1.201735
0 days 00:00:12.590000	-1.311996
0 days 00:00:12.600000	-1.4368299999999998
0 days 00:00:12.610000	-1.575143
0 days 00:00:12.620000	-1.725542
0 days 00:00:12.630000	-1.837125
0 days 00:00:12.640000	-1.884566
0 days 00:00:12.650000	-1.700638
0 days 00:00:12.660000	-1.021299
0 days 00:00:12.670000	-0.8679889999999999
0 days 00:00:12.680000	-0.47786999999999996
0 days 00:00:12.690000	-0.051697
0 days 00:00:12.700000	0.063954
0 days 00:00:12.710000	0.035024
0 days 00:00:12.720000	0.020033000000000002
0 days 00:00:12.730000	0.018040999999999998
0 days 00:00:12.740000	0.013441
0 days 00:00:12.750000	0.015818000000000002
0 days 00:00:12.760000	0.017774
0 days 00:00:12.770000	0.019313999999999998
0 days 00:00:12.780000	0.02143
0 days 00:00:12.790000	0.024291999999999998
0 days 00:00:12.800000	0.03377
0 days 00:00:12.810000	0.040141
0 days 00:00:12.820000	0.039688
0 days 00:00:12.830000	0.038862
0 days 00:00:12.840000	0.025547
0 days 00:00:12.850000	0.025088
0 days 00:00:12.860000	0.023099
0 days 00:00:12.870000	0.032001999999999996
0 days 00:00:12.880000	0.040296
0 days 00:00:12.890000	0.040206
0 days 00:00:12.900000	0.033301
0 days 00:00:12.910000	0.032751999999999996
0 days 00:00:12.920000	0.033076
0 days 00:00:12.930000	0.032005
0 days 00:00:12.940000	0.031835
0 days 00:00:12.950000	0.027951999999999998
0 days 00:00:12.960000	0.026576999999999996
0 days 00:00:12.970000	0.022043
0 days 00:00:12.980000	0.022442
0 days 00:00:12.990000	0.014622
0 days 00:00:13	0.011922
0 days 00:00:13.010000	0.011627
0 days 00:00:13.020000	0.009097
0 days 00:00:13.030000	0.012969
0 days 00:00:13.040000	0.020593
0 days 00:00:13.050000	0.026186
0 days 00:00:13.060000	0.026682
0 days 00:00:13.070000	0.029639999999999996
0 days 00:00:13.080000	0.031252999999999996
0 days 00:00:13.090000	0.023956
0 days 00:00:13.100000	0.024635
0 days 00:00:13.110000	0.028553
0 days 00:00:13.120000	0.031012
0 days 00:00:13.130000	0.037431
0 days 00:00:13.140000	0.033694
0 days 00:00:13.150000	0.039502999999999996
0 days 00:00:13.160000	0.036117
0 days 00:00:13.170000	0.034141000000000005
0 days 00:00:13.180000	0.031639
0 days 00:00:13.190000	0.031810000000000005
0 days 00:00:13.200000	0.033727999999999994
0 days 00:00:13.210000	0.030272000000000004
0 days 00:00:13.220000	0.027533999999999996
0 days 00:00:13.230000	0.021924000000000003
0 days 00:00:13.240000	0.018421
0 days 00:00:13.250000	0.010819
0 days 00:00:13.260000	0.009909999999999999
0 days 00:00:13.270000	0.008367
0 days 00:00:13.280000	0.0011
0 days 00:00:13.290000	-0.007704000000000001
0 days 00:00:13.300000	-0.014898
0 days 00:00:13.310000	-0.028187
0 days 00:00:13.320000	-0.036095999999999996
0 days 00:00:13.330000	-0.056727
0 days 00:00:13.340000	-0.07779
0 days 00:00:13.350000	-0.09399500000000001
0 days 00:00:13.360000	-0.110678
0 days 00:00:13.370000	-0.135127
0 days 00:00:13.380000	-0.156007
0 days 00:00:13.390000	-0.199095
0 days 00:00:13.400000	-0.233301
0 days 00:00:13.410000	-0.281558
0 days 00:00:13.420000	-0.364692
0 days 00:00:13.430000	-0.504627
0 days 00:00:13.440000	-0.645691
0 days 00:00:13.450000	-0.751559
0 days 00:00:13.460000	-0.8454309999999999
0 days 00:00:13.470000	-0.938743
0 days 00:00:13.480000	-1.041579
0 days 00:00:13.490000	-1.14695
0 days 00:00:13.500000	-1.269195
0 days 00:00:13.510000	-1.394311
0 days 00:00:13.520000	-1.522702
0 days 00:00:13.530000	-1.659187
0 days 00:00:13.540000	-1.8054709999999998
0 days 00:00:13.550000	-1.9648439999999998
0 days 00:00:13.560000	-2.138973
0 days 00:00:13.570000	-2.326571
0 days 00:00:13.580000	-2.52208
0 days 00:00:13.590000	-2.6971220000000002
0 days 00:00:13.600000	-2.847803
0 days 00:00:13.610000	-2.9585060000000003
0 days 00:00:13.620000	-3.0378849999999997
0 days 00:00:13.630000	-3.0931599999999997
0 days 00:00:13.640000	-3.115023
0 days 00:00:13.650000	-3.154604
0 days 00:00:13.660000	-3.171668
0 days 00:00:13.670000	-3.193565
0 days 00:00:13.680000	-3.19892
0 days 00:00:13.690000	-3.2095
0 days 00:00:13.700000	-3.194913
0 days 00:00:13.710000	-3.206403
0 days 00:00:13.720000	-3.219128
0 days 00:00:13.730000	-3.249469
0 days 00:00:13.740000	-3.28395
0 days 00:00:13.750000	-3.306857
0 days 00:00:13.760000	-3.291862
0 days 00:00:13.770000	-3.220538
0 days 00:00:13.780000	-3.107241
0 days 00:00:13.790000	-2.99677
0 days 00:00:13.800000	-2.927655
0 days 00:00:13.810000	-2.762219
0 days 00:00:13.820000	-2.406663
