# Supplementary material for: A topological data analysis-based method for gait signals with an application to the study of multiple sclerosis
Source: PLoS One. 2022 May 13;17(5):e0268475. doi: 10.1371/journal.pone.0268475 (PMC9106173; doi:10.1371/journal.pone.0268475)
Supplement: S1 Data — (ZIP) [file pone.0268475.s005.zip › PlosOneData/Pathological_subjects/MS_344]

	Gyr_Y
0 days 00:00:14.370000	-0.48167299999999996
0 days 00:00:14.380000	-2.3534040000000003
0 days 00:00:14.390000	-4.401404
0 days 00:00:14.400000	-4.9264410000000005
0 days 00:00:14.410000	-3.165671
0 days 00:00:14.420000	-2.3376959999999998
0 days 00:00:14.430000	-2.208086
0 days 00:00:14.440000	-2.109683
0 days 00:00:14.450000	-2.762266
0 days 00:00:14.460000	-3.3693910000000002
0 days 00:00:14.470000	-3.3080089999999998
0 days 00:00:14.480000	-2.713531
0 days 00:00:14.490000	-2.415808
0 days 00:00:14.500000	-2.210587
0 days 00:00:14.510000	-0.8654069999999999
0 days 00:00:14.520000	-0.272613
0 days 00:00:14.530000	0.013706
0 days 00:00:14.540000	-0.190281
0 days 00:00:14.550000	-0.09412000000000001
0 days 00:00:14.560000	-0.134123
0 days 00:00:14.570000	-0.17364200000000002
0 days 00:00:14.580000	-0.18213800000000002
0 days 00:00:14.590000	-0.143039
0 days 00:00:14.600000	-0.127396
0 days 00:00:14.610000	-0.108622
0 days 00:00:14.620000	-0.115003
0 days 00:00:14.630000	-0.125916
0 days 00:00:14.640000	-0.14286500000000002
0 days 00:00:14.650000	-0.15143800000000002
0 days 00:00:14.660000	-0.160092
0 days 00:00:14.670000	-0.18143099999999998
0 days 00:00:14.680000	-0.197355
0 days 00:00:14.690000	-0.213721
0 days 00:00:14.700000	-0.241162
0 days 00:00:14.710000	-0.2543
0 days 00:00:14.720000	-0.263152
0 days 00:00:14.730000	-0.263452
0 days 00:00:14.740000	-0.269474
0 days 00:00:14.750000	-0.273405
0 days 00:00:14.760000	-0.27463200000000004
0 days 00:00:14.770000	-0.278767
0 days 00:00:14.780000	-0.30599699999999996
0 days 00:00:14.790000	-0.31699299999999997
0 days 00:00:14.800000	-0.33521799999999996
0 days 00:00:14.810000	-0.358419
0 days 00:00:14.820000	-0.386712
0 days 00:00:14.830000	-0.44226899999999997
0 days 00:00:14.840000	-0.481282
0 days 00:00:14.850000	-0.502933
0 days 00:00:14.860000	-0.522287
0 days 00:00:14.870000	-0.549441
0 days 00:00:14.880000	-0.572399
0 days 00:00:14.890000	-0.605106
0 days 00:00:14.900000	-0.637659
0 days 00:00:14.910000	-0.6869270000000001
0 days 00:00:14.920000	-0.742139
0 days 00:00:14.930000	-0.812416
0 days 00:00:14.940000	-0.8867780000000001
0 days 00:00:14.950000	-0.9767600000000001
0 days 00:00:14.960000	-1.0846040000000001
0 days 00:00:14.970000	-1.203068
0 days 00:00:14.980000	-1.328287
0 days 00:00:14.990000	-1.473134
0 days 00:00:15	-1.62448
0 days 00:00:15.010000	-1.788355
0 days 00:00:15.020000	-1.968811
0 days 00:00:15.030000	-2.1779669999999998
0 days 00:00:15.040000	-2.424763
0 days 00:00:15.050000	-2.731503
0 days 00:00:15.060000	-3.122938
0 days 00:00:15.070000	-3.6276660000000005
0 days 00:00:15.080000	-4.229433
0 days 00:00:15.090000	-4.797648000000001
0 days 00:00:15.100000	-5.262363
0 days 00:00:15.110000	-5.612615
0 days 00:00:15.120000	-5.777271
0 days 00:00:15.130000	-5.9084080000000005
0 days 00:00:15.140000	-5.9036669999999996
0 days 00:00:15.150000	-5.911101
0 days 00:00:15.160000	-5.900825
0 days 00:00:15.170000	-5.664668
0 days 00:00:15.180000	-5.290572
0 days 00:00:15.190000	-4.918117
0 days 00:00:15.200000	-3.5840199999999998
0 days 00:00:15.210000	-1.007248
0 days 00:00:15.220000	0.926308
0 days 00:00:15.230000	3.337503
0 days 00:00:15.240000	3.929289
0 days 00:00:15.250000	3.466935
0 days 00:00:15.260000	3.6305449999999997
0 days 00:00:15.270000	4.316569
0 days 00:00:15.280000	5.055499
0 days 00:00:15.290000	5.477526
0 days 00:00:15.300000	5.671276
0 days 00:00:15.310000	5.775826
0 days 00:00:15.320000	5.790143
0 days 00:00:15.330000	5.738894999999999
0 days 00:00:15.340000	5.611831
0 days 00:00:15.350000	5.451646
0 days 00:00:15.360000	5.265537999999999
0 days 00:00:15.370000	5.055535
0 days 00:00:15.380000	4.834484
0 days 00:00:15.390000	4.582659
0 days 00:00:15.400000	4.3790059999999995
0 days 00:00:15.410000	4.272414
0 days 00:00:15.420000	4.15106
0 days 00:00:15.430000	3.966661
0 days 00:00:15.440000	3.8197589999999995
0 days 00:00:15.450000	3.81138
0 days 00:00:15.460000	3.86531
0 days 00:00:15.470000	3.800253
0 days 00:00:15.480000	3.5564970000000002
0 days 00:00:15.490000	3.1258209999999997
0 days 00:00:15.500000	2.564102
0 days 00:00:15.510000	1.987643
0 days 00:00:15.520000	1.524134
0 days 00:00:15.530000	1.240858
0 days 00:00:15.540000	1.1623290000000002
0 days 00:00:15.550000	1.4552049999999999
0 days 00:00:15.560000	2.011206
0 days 00:00:15.570000	2.53287
0 days 00:00:15.580000	2.732883
0 days 00:00:15.590000	2.520041
0 days 00:00:15.600000	2.048728
0 days 00:00:15.610000	1.577493
0 days 00:00:15.620000	1.2246620000000001
0 days 00:00:15.630000	1.017218
0 days 00:00:15.640000	0.816033
0 days 00:00:15.650000	0.527321
0 days 00:00:15.660000	0.10658699999999999
0 days 00:00:15.670000	-2.835954
0 days 00:00:15.680000	-6.676653
0 days 00:00:15.690000	-4.827444
0 days 00:00:15.700000	-3.158375
0 days 00:00:15.710000	-2.565396
0 days 00:00:15.720000	-2.33682
0 days 00:00:15.730000	-2.3927509999999996
0 days 00:00:15.740000	-3.095177
0 days 00:00:15.750000	-3.416008
0 days 00:00:15.760000	-3.0549
0 days 00:00:15.770000	-2.7073240000000003
0 days 00:00:15.780000	-2.178595
0 days 00:00:15.790000	0.16671
0 days 00:00:15.800000	-0.25773
0 days 00:00:15.810000	0.46338500000000005
0 days 00:00:15.820000	0.196725
0 days 00:00:15.830000	0.143427
0 days 00:00:15.840000	0.172029
0 days 00:00:15.850000	0.134223
0 days 00:00:15.860000	0.138626
0 days 00:00:15.870000	0.119816
0 days 00:00:15.880000	0.09225599999999999
0 days 00:00:15.890000	0.07220900000000001
0 days 00:00:15.900000	0.050991
0 days 00:00:15.910000	0.017942
0 days 00:00:15.920000	-0.012126000000000001
0 days 00:00:15.930000	-0.040168999999999996
0 days 00:00:15.940000	-0.075706
0 days 00:00:15.950000	-0.106742
0 days 00:00:15.960000	-0.152124
0 days 00:00:15.970000	-0.192639
0 days 00:00:15.980000	-0.22415700000000002
0 days 00:00:15.990000	-0.250881
0 days 00:00:16	-0.276908
0 days 00:00:16.010000	-0.301342
0 days 00:00:16.020000	-0.32266999999999996
0 days 00:00:16.030000	-0.324901
0 days 00:00:16.040000	-0.292477
0 days 00:00:16.050000	-0.26365500000000003
0 days 00:00:16.060000	-0.257995
0 days 00:00:16.070000	-0.27561199999999997
0 days 00:00:16.080000	-0.313094
0 days 00:00:16.090000	-0.351089
0 days 00:00:16.100000	-0.35332800000000003
0 days 00:00:16.110000	-0.364644
0 days 00:00:16.120000	-0.408715
0 days 00:00:16.130000	-0.493462
0 days 00:00:16.140000	-0.579421
0 days 00:00:16.150000	-0.673265
0 days 00:00:16.160000	-0.7750199999999999
0 days 00:00:16.170000	-0.8817659999999999
0 days 00:00:16.180000	-0.994999
0 days 00:00:16.190000	-1.144304
0 days 00:00:16.200000	-1.302314
0 days 00:00:16.210000	-1.478298
0 days 00:00:16.220000	-1.688337
0 days 00:00:16.230000	-1.90052
0 days 00:00:16.240000	-2.13427
0 days 00:00:16.250000	-2.3842939999999997
0 days 00:00:16.260000	-2.673232
0 days 00:00:16.270000	-3.03328
0 days 00:00:16.280000	-3.4693690000000004
0 days 00:00:16.290000	-3.977825
0 days 00:00:16.300000	-4.553065
0 days 00:00:16.310000	-5.203826
0 days 00:00:16.320000	-5.7733
0 days 00:00:16.330000	-6.2212190000000005
0 days 00:00:16.340000	-6.439507
0 days 00:00:16.350000	-6.520636
0 days 00:00:16.360000	-6.552319000000001
0 days 00:00:16.370000	-6.434355
0 days 00:00:16.380000	-6.417575
0 days 00:00:16.390000	-6.091564
0 days 00:00:16.400000	-5.678599
0 days 00:00:16.410000	-4.607551
0 days 00:00:16.420000	-2.474286
0 days 00:00:16.430000	-0.17488199999999998
0 days 00:00:16.440000	2.277765
0 days 00:00:16.450000	3.265646
0 days 00:00:16.460000	2.761637
0 days 00:00:16.470000	2.793031
0 days 00:00:16.480000	3.3872720000000003
0 days 00:00:16.490000	4.175286
0 days 00:00:16.500000	4.709801000000001
0 days 00:00:16.510000	4.96459
0 days 00:00:16.520000	5.007364
0 days 00:00:16.530000	4.938813
0 days 00:00:16.540000	4.793148
0 days 00:00:16.550000	4.650887
0 days 00:00:16.560000	4.582528
0 days 00:00:16.570000	4.61918
0 days 00:00:16.580000	4.690657
0 days 00:00:16.590000	4.712329
0 days 00:00:16.600000	4.660746
0 days 00:00:16.610000	4.592561
0 days 00:00:16.620000	4.508576000000001
0 days 00:00:16.630000	4.405066000000001
0 days 00:00:16.640000	4.251978
0 days 00:00:16.650000	4.055784
0 days 00:00:16.660000	3.8648569999999998
0 days 00:00:16.670000	3.7675449999999997
0 days 00:00:16.680000	3.6443529999999997
0 days 00:00:16.690000	3.3842519999999996
0 days 00:00:16.700000	2.9790400000000004
0 days 00:00:16.710000	2.4691240000000003
0 days 00:00:16.720000	1.9138549999999999
0 days 00:00:16.730000	1.392625
0 days 00:00:16.740000	0.99841
0 days 00:00:16.750000	0.849208
0 days 00:00:16.760000	1.003574
0 days 00:00:16.770000	1.414415
0 days 00:00:16.780000	1.983593
0 days 00:00:16.790000	2.5693799999999998
0 days 00:00:16.800000	2.970149
0 days 00:00:16.810000	3.0414380000000003
0 days 00:00:16.820000	2.806263
0 days 00:00:16.830000	2.4781560000000002
0 days 00:00:16.840000	2.25475
0 days 00:00:16.850000	2.112669
0 days 00:00:16.860000	1.922763
0 days 00:00:16.870000	1.5950309999999999
0 days 00:00:16.880000	1.122007
0 days 00:00:16.890000	-1.8724490000000003
0 days 00:00:16.900000	-5.671569
0 days 00:00:16.910000	-6.192955
0 days 00:00:16.920000	-2.565704
0 days 00:00:16.930000	-1.75967
0 days 00:00:16.940000	-2.606656
0 days 00:00:16.950000	-2.668325
0 days 00:00:16.960000	-2.8489459999999998
0 days 00:00:16.970000	-2.973418
0 days 00:00:16.980000	-2.76686
0 days 00:00:16.990000	-2.051217
0 days 00:00:17	-0.414817
0 days 00:00:17.010000	-0.518984
0 days 00:00:17.020000	0.011826
0 days 00:00:17.030000	-0.037636
0 days 00:00:17.040000	0.027833
0 days 00:00:17.050000	0.060662
0 days 00:00:17.060000	0.056763
0 days 00:00:17.070000	0.059283
0 days 00:00:17.080000	0.075159
0 days 00:00:17.090000	0.06811299999999999
0 days 00:00:17.100000	0.076032
0 days 00:00:17.110000	0.097697
0 days 00:00:17.120000	0.088431
0 days 00:00:17.130000	0.070342
0 days 00:00:17.140000	0.048639999999999996
0 days 00:00:17.150000	0.033156
0 days 00:00:17.160000	0.013819999999999999
0 days 00:00:17.170000	-0.0044469999999999996
0 days 00:00:17.180000	-0.019518
0 days 00:00:17.190000	-0.013681
0 days 00:00:17.200000	0.0017289999999999999
0 days 00:00:17.210000	0.0019039999999999999
0 days 00:00:17.220000	-0.012018000000000001
0 days 00:00:17.230000	-0.0074930000000000005
0 days 00:00:17.240000	-0.01214
0 days 00:00:17.250000	-0.004135
0 days 00:00:17.260000	0.016168000000000002
0 days 00:00:17.270000	0.035443999999999996
0 days 00:00:17.280000	0.025484
0 days 00:00:17.290000	-0.012371
0 days 00:00:17.300000	-0.054465999999999994
0 days 00:00:17.310000	-0.094368
0 days 00:00:17.320000	-0.128486
0 days 00:00:17.330000	-0.162167
0 days 00:00:17.340000	-0.172323
0 days 00:00:17.350000	-0.181755
0 days 00:00:17.360000	-0.191029
0 days 00:00:17.370000	-0.2096
0 days 00:00:17.380000	-0.237146
0 days 00:00:17.390000	-0.278858
0 days 00:00:17.400000	-0.345631
0 days 00:00:17.410000	-0.42216499999999996
0 days 00:00:17.420000	-0.549755
0 days 00:00:17.430000	-0.764517
0 days 00:00:17.440000	-0.936574
0 days 00:00:17.450000	-1.111452
0 days 00:00:17.460000	-1.27298
0 days 00:00:17.470000	-1.451468
0 days 00:00:17.480000	-1.6439869999999999
0 days 00:00:17.490000	-1.8328
0 days 00:00:17.500000	-2.0449319999999997
0 days 00:00:17.510000	-2.2905439999999997
0 days 00:00:17.520000	-2.581483
0 days 00:00:17.530000	-2.991593
0 days 00:00:17.540000	-3.522812
0 days 00:00:17.550000	-4.087149
0 days 00:00:17.560000	-4.666746
0 days 00:00:17.570000	-5.246414
0 days 00:00:17.580000	-5.704152
0 days 00:00:17.590000	-6.004476
0 days 00:00:17.600000	-6.2899959999999995
0 days 00:00:17.610000	-6.233322
0 days 00:00:17.620000	-6.290544000000001
0 days 00:00:17.630000	-6.208073000000001
0 days 00:00:17.640000	-6.132161
0 days 00:00:17.650000	-6.021547
0 days 00:00:17.660000	-5.7320400000000005
0 days 00:00:17.670000	-4.979662
0 days 00:00:17.680000	-3.003333
