# Supplementary material for: A topological data analysis-based method for gait signals with an application to the study of multiple sclerosis
Source: PLoS One. 2022 May 13;17(5):e0268475. doi: 10.1371/journal.pone.0268475 (PMC9106173; doi:10.1371/journal.pone.0268475)
Supplement: S1 Data — (ZIP) [file pone.0268475.s005.zip › PlosOneData/Pathological_subjects/MS_176]

	Gyr_Y
0 days 00:00:13.970000	-2.4089810000000003
0 days 00:00:13.980000	-2.2695369999999997
0 days 00:00:13.990000	-1.369275
0 days 00:00:14	-3.144577
0 days 00:00:14.010000	-2.600147
0 days 00:00:14.020000	-1.319615
0 days 00:00:14.030000	-0.8320489999999999
0 days 00:00:14.040000	-0.8995780000000001
0 days 00:00:14.050000	-1.137944
0 days 00:00:14.060000	-0.712547
0 days 00:00:14.070000	-0.34896900000000003
0 days 00:00:14.080000	0.036043
0 days 00:00:14.090000	0.143401
0 days 00:00:14.100000	0.18549000000000002
0 days 00:00:14.110000	0.189134
0 days 00:00:14.120000	0.191831
0 days 00:00:14.130000	0.19554000000000002
0 days 00:00:14.140000	0.201427
0 days 00:00:14.150000	0.198685
0 days 00:00:14.160000	0.153644
0 days 00:00:14.170000	0.073687
0 days 00:00:14.180000	-0.012952000000000002
0 days 00:00:14.190000	-0.095326
0 days 00:00:14.200000	-0.14935299999999999
0 days 00:00:14.210000	-0.179314
0 days 00:00:14.220000	-0.195374
0 days 00:00:14.230000	-0.209862
0 days 00:00:14.240000	-0.22144299999999997
0 days 00:00:14.250000	-0.227173
0 days 00:00:14.260000	-0.21109699999999998
0 days 00:00:14.270000	-0.18398
0 days 00:00:14.280000	-0.164778
0 days 00:00:14.290000	-0.15418099999999998
0 days 00:00:14.300000	-0.153475
0 days 00:00:14.310000	-0.157327
0 days 00:00:14.320000	-0.163848
0 days 00:00:14.330000	-0.166243
0 days 00:00:14.340000	-0.177393
0 days 00:00:14.350000	-0.184177
0 days 00:00:14.360000	-0.187903
0 days 00:00:14.370000	-0.19351
0 days 00:00:14.380000	-0.21040599999999998
0 days 00:00:14.390000	-0.216696
0 days 00:00:14.400000	-0.23150300000000001
0 days 00:00:14.410000	-0.267366
0 days 00:00:14.420000	-0.310843
0 days 00:00:14.430000	-0.369395
0 days 00:00:14.440000	-0.42990600000000007
0 days 00:00:14.450000	-0.5072800000000001
0 days 00:00:14.460000	-0.597539
0 days 00:00:14.470000	-0.689725
0 days 00:00:14.480000	-0.802458
0 days 00:00:14.490000	-0.9482860000000001
0 days 00:00:14.500000	-1.125882
0 days 00:00:14.510000	-1.315814
0 days 00:00:14.520000	-1.530824
0 days 00:00:14.530000	-1.7682799999999999
0 days 00:00:14.540000	-2.057829
0 days 00:00:14.550000	-2.412065
0 days 00:00:14.560000	-2.806232
0 days 00:00:14.570000	-3.2408240000000004
0 days 00:00:14.580000	-3.736156
0 days 00:00:14.590000	-4.33745
0 days 00:00:14.600000	-4.991022
0 days 00:00:14.610000	-5.699121
0 days 00:00:14.620000	-6.320698999999999
0 days 00:00:14.630000	-6.999741
0 days 00:00:14.640000	-7.705284
0 days 00:00:14.650000	-7.748786999999999
0 days 00:00:14.660000	-7.58743
0 days 00:00:14.670000	-7.080023
0 days 00:00:14.680000	-6.667367
0 days 00:00:14.690000	-5.702523
0 days 00:00:14.700000	-4.265098
0 days 00:00:14.710000	-2.2114849999999997
0 days 00:00:14.720000	-0.20008399999999998
0 days 00:00:14.730000	-0.402592
0 days 00:00:14.740000	0.092537
0 days 00:00:14.750000	1.258264
0 days 00:00:14.760000	2.05976
0 days 00:00:14.770000	2.587296
0 days 00:00:14.780000	3.179823
0 days 00:00:14.790000	3.82105
0 days 00:00:14.800000	4.347047
0 days 00:00:14.810000	4.708544
0 days 00:00:14.820000	4.982699
0 days 00:00:14.830000	5.241719
0 days 00:00:14.840000	5.4643489999999995
0 days 00:00:14.850000	5.6592910000000005
0 days 00:00:14.860000	5.873994000000001
0 days 00:00:14.870000	6.065017
0 days 00:00:14.880000	6.230278
0 days 00:00:14.890000	6.361686
0 days 00:00:14.900000	6.418574
0 days 00:00:14.910000	6.402908
0 days 00:00:14.920000	6.344405999999999
0 days 00:00:14.930000	6.255659
0 days 00:00:14.940000	6.140689
0 days 00:00:14.950000	5.8734660000000005
0 days 00:00:14.960000	5.397143
0 days 00:00:14.970000	4.7162180000000005
0 days 00:00:14.980000	3.90006
0 days 00:00:14.990000	3.006981
0 days 00:00:15	2.070334
0 days 00:00:15.010000	1.191186
0 days 00:00:15.020000	0.45149799999999995
0 days 00:00:15.030000	-0.163261
0 days 00:00:15.040000	-0.753412
0 days 00:00:15.050000	-1.388
0 days 00:00:15.060000	-1.810343
0 days 00:00:15.070000	-2.492316
0 days 00:00:15.080000	-1.929501
0 days 00:00:15.090000	-4.861036
0 days 00:00:15.100000	-3.927072
0 days 00:00:15.110000	-1.756788
0 days 00:00:15.120000	-0.9511950000000001
0 days 00:00:15.130000	-0.895552
0 days 00:00:15.140000	-0.422939
0 days 00:00:15.150000	-0.24716300000000002
0 days 00:00:15.160000	-0.10687200000000001
0 days 00:00:15.170000	-0.069686
0 days 00:00:15.180000	-0.10739100000000001
0 days 00:00:15.190000	-0.18139
0 days 00:00:15.200000	-0.21521700000000002
0 days 00:00:15.210000	-0.249712
0 days 00:00:15.220000	-0.2784
0 days 00:00:15.230000	-0.296608
0 days 00:00:15.240000	-0.32338
0 days 00:00:15.250000	-0.355338
0 days 00:00:15.260000	-0.372207
0 days 00:00:15.270000	-0.372766
0 days 00:00:15.280000	-0.401773
0 days 00:00:15.290000	-0.42116899999999996
0 days 00:00:15.300000	-0.432374
0 days 00:00:15.310000	-0.430162
0 days 00:00:15.320000	-0.423413
0 days 00:00:15.330000	-0.41813
0 days 00:00:15.340000	-0.40359
0 days 00:00:15.350000	-0.385231
0 days 00:00:15.360000	-0.36481399999999997
0 days 00:00:15.370000	-0.322873
0 days 00:00:15.380000	-0.25748000000000004
0 days 00:00:15.390000	-0.15271400000000002
0 days 00:00:15.400000	-0.038206
0 days 00:00:15.410000	0.050847
0 days 00:00:15.420000	0.092029
0 days 00:00:15.430000	0.123397
0 days 00:00:15.440000	0.129158
0 days 00:00:15.450000	0.102902
0 days 00:00:15.460000	0.068027
0 days 00:00:15.470000	0.024328
0 days 00:00:15.480000	-0.016881999999999998
0 days 00:00:15.490000	-0.046424
0 days 00:00:15.500000	-0.081798
0 days 00:00:15.510000	-0.100762
0 days 00:00:15.520000	-0.14794100000000002
0 days 00:00:15.530000	-0.21702
0 days 00:00:15.540000	-0.3316
0 days 00:00:15.550000	-0.47806099999999996
0 days 00:00:15.560000	-0.656179
0 days 00:00:15.570000	-0.8638309999999999
0 days 00:00:15.580000	-1.112951
0 days 00:00:15.590000	-1.402626
0 days 00:00:15.600000	-1.716379
0 days 00:00:15.610000	-2.035701
0 days 00:00:15.620000	-2.367213
0 days 00:00:15.630000	-2.750716
0 days 00:00:15.640000	-3.150004
0 days 00:00:15.650000	-3.5640690000000004
0 days 00:00:15.660000	-4.001403
0 days 00:00:15.670000	-4.51647
0 days 00:00:15.680000	-5.138616000000001
0 days 00:00:15.690000	-5.781375
0 days 00:00:15.700000	-6.455894
0 days 00:00:15.710000	-7.254246000000001
0 days 00:00:15.720000	-7.860595
0 days 00:00:15.730000	-8.048084
0 days 00:00:15.740000	-8.41409
0 days 00:00:15.750000	-8.435464
0 days 00:00:15.760000	-8.512328
0 days 00:00:15.770000	-8.537538
0 days 00:00:15.780000	-8.058114999999999
0 days 00:00:15.790000	-6.80325
0 days 00:00:15.800000	-5.281782
0 days 00:00:15.810000	-3.380556
0 days 00:00:15.820000	1.495841
0 days 00:00:15.830000	2.614011
0 days 00:00:15.840000	2.571396
0 days 00:00:15.850000	3.014559
0 days 00:00:15.860000	4.3173900000000005
0 days 00:00:15.870000	5.710152
0 days 00:00:15.880000	6.783359
0 days 00:00:15.890000	7.452047
0 days 00:00:15.900000	7.844739
0 days 00:00:15.910000	8.029681
0 days 00:00:15.920000	8.015877
0 days 00:00:15.930000	7.349614
0 days 00:00:15.940000	6.598007000000001
0 days 00:00:15.950000	6.617458
0 days 00:00:15.960000	6.960011
0 days 00:00:15.970000	7.046119999999999
0 days 00:00:15.980000	6.967672
0 days 00:00:15.990000	7.029878
0 days 00:00:16	7.1436649999999995
0 days 00:00:16.010000	7.1454960000000005
0 days 00:00:16.020000	7.025044
0 days 00:00:16.030000	6.768806
0 days 00:00:16.040000	6.305361
0 days 00:00:16.050000	5.5528
0 days 00:00:16.060000	4.492185
0 days 00:00:16.070000	3.183533
0 days 00:00:16.080000	1.8502740000000002
0 days 00:00:16.090000	0.634883
0 days 00:00:16.100000	-0.43901999999999997
0 days 00:00:16.110000	-1.421138
0 days 00:00:16.120000	-1.959216
0 days 00:00:16.130000	-2.291225
0 days 00:00:16.140000	-1.591712
0 days 00:00:16.150000	-1.61899
0 days 00:00:16.160000	-2.536768
0 days 00:00:16.170000	-6.188022
0 days 00:00:16.180000	-2.520117
0 days 00:00:16.190000	-0.670251
0 days 00:00:16.200000	-1.461222
0 days 00:00:16.210000	-0.759189
0 days 00:00:16.220000	-0.539085
0 days 00:00:16.230000	-0.358486
0 days 00:00:16.240000	-0.22640300000000002
0 days 00:00:16.250000	-0.094967
0 days 00:00:16.260000	-0.072215
0 days 00:00:16.270000	-0.008112999999999999
0 days 00:00:16.280000	0.036124
0 days 00:00:16.290000	0.08676299999999999
0 days 00:00:16.300000	0.118177
0 days 00:00:16.310000	0.11367200000000001
0 days 00:00:16.320000	0.074806
0 days 00:00:16.330000	0.011861
0 days 00:00:16.340000	-0.041086000000000004
0 days 00:00:16.350000	-0.06829199999999999
0 days 00:00:16.360000	-0.080796
0 days 00:00:16.370000	-0.098153
0 days 00:00:16.380000	-0.13465
0 days 00:00:16.390000	-0.161341
0 days 00:00:16.400000	-0.184146
0 days 00:00:16.410000	-0.19961900000000002
0 days 00:00:16.420000	-0.199216
0 days 00:00:16.430000	-0.207608
0 days 00:00:16.440000	-0.22267399999999998
0 days 00:00:16.450000	-0.243327
0 days 00:00:16.460000	-0.263075
0 days 00:00:16.470000	-0.278938
0 days 00:00:16.480000	-0.290064
0 days 00:00:16.490000	-0.29479299999999997
0 days 00:00:16.500000	-0.29631799999999997
0 days 00:00:16.510000	-0.292416
0 days 00:00:16.520000	-0.293657
0 days 00:00:16.530000	-0.29928699999999997
0 days 00:00:16.540000	-0.303017
0 days 00:00:16.550000	-0.29951700000000003
0 days 00:00:16.560000	-0.294629
0 days 00:00:16.570000	-0.290367
0 days 00:00:16.580000	-0.282003
0 days 00:00:16.590000	-0.284933
0 days 00:00:16.600000	-0.312922
0 days 00:00:16.610000	-0.337467
0 days 00:00:16.620000	-0.390781
0 days 00:00:16.630000	-0.463787
0 days 00:00:16.640000	-0.561463
0 days 00:00:16.650000	-0.638941
0 days 00:00:16.660000	-0.728341
0 days 00:00:16.670000	-0.871663
0 days 00:00:16.680000	-1.087185
0 days 00:00:16.690000	-1.358892
0 days 00:00:16.700000	-1.691482
0 days 00:00:16.710000	-2.060181
0 days 00:00:16.720000	-2.487339
0 days 00:00:16.730000	-2.9713119999999997
0 days 00:00:16.740000	-3.52466
0 days 00:00:16.750000	-4.176487
0 days 00:00:16.760000	-4.955337999999999
0 days 00:00:16.770000	-5.882727
0 days 00:00:16.780000	-6.8197589999999995
0 days 00:00:16.790000	-7.643346000000001
0 days 00:00:16.800000	-8.554636
0 days 00:00:16.810000	-8.831216
0 days 00:00:16.820000	-8.924055000000001
0 days 00:00:16.830000	-8.615553
0 days 00:00:16.840000	-8.427292
0 days 00:00:16.850000	-7.9416
0 days 00:00:16.860000	-6.901153999999999
0 days 00:00:16.870000	-4.980589
0 days 00:00:16.880000	-3.5485830000000003
0 days 00:00:16.890000	0.011559
0 days 00:00:16.900000	2.703074
0 days 00:00:16.910000	2.766725
0 days 00:00:16.920000	2.688909
0 days 00:00:16.930000	3.247502
0 days 00:00:16.940000	4.065206
0 days 00:00:16.950000	4.703881
0 days 00:00:16.960000	5.098073
0 days 00:00:16.970000	5.49124
0 days 00:00:16.980000	5.852411
0 days 00:00:16.990000	5.992879
0 days 00:00:17	5.758394
0 days 00:00:17.010000	5.258043
0 days 00:00:17.020000	5.089886
0 days 00:00:17.030000	5.192598
0 days 00:00:17.040000	5.327271
0 days 00:00:17.050000	5.325716000000001
0 days 00:00:17.060000	5.172067
0 days 00:00:17.070000	4.9510190000000005
0 days 00:00:17.080000	4.6594050000000005
0 days 00:00:17.090000	4.293458
0 days 00:00:17.100000	3.8081080000000003
0 days 00:00:17.110000	3.129812
0 days 00:00:17.120000	2.295849
0 days 00:00:17.130000	1.449748
0 days 00:00:17.140000	0.7415010000000001
0 days 00:00:17.150000	0.19197899999999998
0 days 00:00:17.160000	-0.17748
0 days 00:00:17.170000	-0.31297600000000003
0 days 00:00:17.180000	-0.304027
0 days 00:00:17.190000	-0.407111
0 days 00:00:17.200000	-0.6913699999999999
0 days 00:00:17.210000	-1.1392959999999999
0 days 00:00:17.220000	-1.7146919999999999
0 days 00:00:17.230000	-2.055081
0 days 00:00:17.240000	-0.247239
0 days 00:00:17.250000	0.01511
0 days 00:00:17.260000	3.19386
0 days 00:00:17.270000	4.584123
0 days 00:00:17.280000	3.967692
0 days 00:00:17.290000	3.508888
0 days 00:00:17.300000	2.567964
0 days 00:00:17.310000	2.125674
0 days 00:00:17.320000	1.3307870000000002
0 days 00:00:17.330000	0.760411
0 days 00:00:17.340000	0.365552
0 days 00:00:17.350000	0.186549
0 days 00:00:17.360000	0.09539500000000001
0 days 00:00:17.370000	0.087292
0 days 00:00:17.380000	0.10670999999999999
0 days 00:00:17.390000	0.11658800000000001
0 days 00:00:17.400000	0.118072
0 days 00:00:17.410000	0.10093400000000001
0 days 00:00:17.420000	0.081116
0 days 00:00:17.430000	0.058991999999999996
0 days 00:00:17.440000	0.034782
0 days 00:00:17.450000	0.003243
0 days 00:00:17.460000	-0.024205
0 days 00:00:17.470000	-0.049618
0 days 00:00:17.480000	-0.054478
0 days 00:00:17.490000	-0.06213200000000001
0 days 00:00:17.500000	-0.06715
0 days 00:00:17.510000	-0.08126799999999999
0 days 00:00:17.520000	-0.085771
0 days 00:00:17.530000	-0.092549
0 days 00:00:17.540000	-0.095097
0 days 00:00:17.550000	-0.089075
0 days 00:00:17.560000	-0.046345
0 days 00:00:17.570000	-0.00777
0 days 00:00:17.580000	0.022704
0 days 00:00:17.590000	0.041365
0 days 00:00:17.600000	0.054835
0 days 00:00:17.610000	0.059333000000000004
0 days 00:00:17.620000	0.061696
0 days 00:00:17.630000	0.055726
0 days 00:00:17.640000	0.035882
0 days 00:00:17.650000	0.011784999999999999
0 days 00:00:17.660000	-0.020465999999999998
0 days 00:00:17.670000	-0.038285
0 days 00:00:17.680000	-0.057402
0 days 00:00:17.690000	-0.085393
0 days 00:00:17.700000	-0.114783
0 days 00:00:17.710000	-0.14703
0 days 00:00:17.720000	-0.186879
0 days 00:00:17.730000	-0.234404
0 days 00:00:17.740000	-0.28401
0 days 00:00:17.750000	-0.34174299999999996
0 days 00:00:17.760000	-0.40070300000000003
0 days 00:00:17.770000	-0.461055
0 days 00:00:17.780000	-0.519225
0 days 00:00:17.790000	-0.5821930000000001
0 days 00:00:17.800000	-0.6464979999999999
0 days 00:00:17.810000	-0.729432
0 days 00:00:17.820000	-0.8246389999999999
0 days 00:00:17.830000	-0.940932
0 days 00:00:17.840000	-1.0831709999999999
0 days 00:00:17.850000	-1.239774
0 days 00:00:17.860000	-1.420392
0 days 00:00:17.870000	-1.636874
0 days 00:00:17.880000	-1.877748
0 days 00:00:17.890000	-2.134364
0 days 00:00:17.900000	-2.411722
0 days 00:00:17.910000	-2.717048
0 days 00:00:17.920000	-3.041306
0 days 00:00:17.930000	-3.494393
0 days 00:00:17.940000	-4.02513
0 days 00:00:17.950000	-4.68574
0 days 00:00:17.960000	-5.426951
0 days 00:00:17.970000	-6.1335809999999995
0 days 00:00:17.980000	-6.802505
0 days 00:00:17.990000	-7.467688000000001
0 days 00:00:18	-7.623753
0 days 00:00:18.010000	-7.939583
0 days 00:00:18.020000	-8.183638
0 days 00:00:18.030000	-8.281854
0 days 00:00:18.040000	-8.091115
0 days 00:00:18.050000	-7.415685000000001
0 days 00:00:18.060000	-6.074336
0 days 00:00:18.070000	-4.013826
0 days 00:00:18.080000	-2.737234
