# Supplementary material for: A topological data analysis-based method for gait signals with an application to the study of multiple sclerosis
Source: PLoS One. 2022 May 13;17(5):e0268475. doi: 10.1371/journal.pone.0268475 (PMC9106173; doi:10.1371/journal.pone.0268475)
Supplement: S1 Data — (ZIP) [file pone.0268475.s005.zip › PlosOneData/Pathological_subjects/MS_182]

	Gyr_Y
0 days 00:00:10.570000	1.538122
0 days 00:00:10.580000	0.087077
0 days 00:00:10.590000	0.129572
0 days 00:00:10.600000	-0.309102
0 days 00:00:10.610000	-1.09968
0 days 00:00:10.620000	-1.778232
0 days 00:00:10.630000	-2.045193
0 days 00:00:10.640000	-0.253307
0 days 00:00:10.650000	0.452721
0 days 00:00:10.660000	-0.634783
0 days 00:00:10.670000	-0.158633
0 days 00:00:10.680000	-0.22318400000000002
0 days 00:00:10.690000	-0.12428099999999999
0 days 00:00:10.700000	-0.151607
0 days 00:00:10.710000	-0.09955800000000001
0 days 00:00:10.720000	-0.0032939999999999996
0 days 00:00:10.730000	0.061645000000000005
0 days 00:00:10.740000	0.08961799999999999
0 days 00:00:10.750000	0.10086200000000001
0 days 00:00:10.760000	0.10217799999999999
0 days 00:00:10.770000	0.092847
0 days 00:00:10.780000	0.077419
0 days 00:00:10.790000	0.061655999999999996
0 days 00:00:10.800000	0.050700999999999996
0 days 00:00:10.810000	0.042700999999999996
0 days 00:00:10.820000	0.041544
0 days 00:00:10.830000	0.039529
0 days 00:00:10.840000	0.032179
0 days 00:00:10.850000	0.03358
0 days 00:00:10.860000	0.038206
0 days 00:00:10.870000	0.038896
0 days 00:00:10.880000	0.036127
0 days 00:00:10.890000	0.03606
0 days 00:00:10.900000	0.024985
0 days 00:00:10.910000	0.019686000000000002
0 days 00:00:10.920000	0.009641
0 days 00:00:10.930000	0.010242
0 days 00:00:10.940000	0.006393
0 days 00:00:10.950000	0.004833
0 days 00:00:10.960000	0.0034
0 days 00:00:10.970000	0.0037070000000000002
0 days 00:00:10.980000	0.008945
0 days 00:00:10.990000	0.012456
0 days 00:00:11	0.007528
0 days 00:00:11.010000	0.006169
0 days 00:00:11.020000	-5.9e-05
0 days 00:00:11.030000	-0.008935
0 days 00:00:11.040000	-0.011165000000000001
0 days 00:00:11.050000	-0.014712000000000001
0 days 00:00:11.060000	-0.024525
0 days 00:00:11.070000	-0.053663999999999996
0 days 00:00:11.080000	-0.057715999999999996
0 days 00:00:11.090000	-0.059895000000000004
0 days 00:00:11.100000	-0.055233000000000004
0 days 00:00:11.110000	-0.06439299999999999
0 days 00:00:11.120000	-0.082496
0 days 00:00:11.130000	-0.097441
0 days 00:00:11.140000	-0.10418499999999999
0 days 00:00:11.150000	-0.13008699999999998
0 days 00:00:11.160000	-0.16358
0 days 00:00:11.170000	-0.191901
0 days 00:00:11.180000	-0.197475
0 days 00:00:11.190000	-0.193154
0 days 00:00:11.200000	-0.183982
0 days 00:00:11.210000	-0.175565
0 days 00:00:11.220000	-0.170424
0 days 00:00:11.230000	-0.16009500000000002
0 days 00:00:11.240000	-0.151384
0 days 00:00:11.250000	-0.150081
0 days 00:00:11.260000	-0.150596
0 days 00:00:11.270000	-0.150591
0 days 00:00:11.280000	-0.15074300000000002
0 days 00:00:11.290000	-0.144551
0 days 00:00:11.300000	-0.13281400000000002
0 days 00:00:11.310000	-0.124109
0 days 00:00:11.320000	-0.102163
0 days 00:00:11.330000	-0.085003
0 days 00:00:11.340000	-0.068413
0 days 00:00:11.350000	-0.04742
0 days 00:00:11.360000	-0.027870999999999996
0 days 00:00:11.370000	-0.013521
0 days 00:00:11.380000	-0.0021899999999999997
0 days 00:00:11.390000	0.003104
0 days 00:00:11.400000	-0.016766999999999997
0 days 00:00:11.410000	-0.044614
0 days 00:00:11.420000	-0.07748300000000001
0 days 00:00:11.430000	-0.11188900000000002
0 days 00:00:11.440000	-0.140548
0 days 00:00:11.450000	-0.16509200000000002
0 days 00:00:11.460000	-0.18456199999999998
0 days 00:00:11.470000	-0.201829
0 days 00:00:11.480000	-0.22196
0 days 00:00:11.490000	-0.24118699999999998
0 days 00:00:11.500000	-0.266377
0 days 00:00:11.510000	-0.29217600000000005
0 days 00:00:11.520000	-0.32298899999999997
0 days 00:00:11.530000	-0.35531
0 days 00:00:11.540000	-0.38088299999999997
0 days 00:00:11.550000	-0.416846
0 days 00:00:11.560000	-0.44141099999999994
0 days 00:00:11.570000	-0.47522
0 days 00:00:11.580000	-0.506979
0 days 00:00:11.590000	-0.541334
0 days 00:00:11.600000	-0.576155
0 days 00:00:11.610000	-0.607542
0 days 00:00:11.620000	-0.643465
0 days 00:00:11.630000	-0.674676
0 days 00:00:11.640000	-0.6943600000000001
0 days 00:00:11.650000	-0.708801
0 days 00:00:11.660000	-0.713481
0 days 00:00:11.670000	-0.716709
0 days 00:00:11.680000	-0.706866
0 days 00:00:11.690000	-0.670766
0 days 00:00:11.700000	-0.563529
0 days 00:00:11.710000	-0.417901
0 days 00:00:11.720000	-0.21821999999999997
0 days 00:00:11.730000	0.009746
0 days 00:00:11.740000	0.275185
0 days 00:00:11.750000	0.545251
0 days 00:00:11.760000	0.671536
0 days 00:00:11.770000	0.639146
0 days 00:00:11.780000	1.038867
0 days 00:00:11.790000	1.282995
0 days 00:00:11.800000	1.383424
0 days 00:00:11.810000	1.333325
0 days 00:00:11.820000	1.481925
0 days 00:00:11.830000	1.614524
0 days 00:00:11.840000	1.6766470000000002
0 days 00:00:11.850000	1.689988
0 days 00:00:11.860000	1.623628
0 days 00:00:11.870000	1.49502
0 days 00:00:11.880000	1.28221
0 days 00:00:11.890000	0.9843620000000001
0 days 00:00:11.900000	0.6624270000000001
0 days 00:00:11.910000	0.117692
0 days 00:00:11.920000	-1.2752729999999999
0 days 00:00:11.930000	-1.217523
0 days 00:00:11.940000	-0.6601239999999999
0 days 00:00:11.950000	-0.36504899999999996
0 days 00:00:11.960000	-0.5536220000000001
0 days 00:00:11.970000	-0.153282
0 days 00:00:11.980000	0.098499
0 days 00:00:11.990000	0.35137399999999996
0 days 00:00:12	0.46232799999999996
0 days 00:00:12.010000	0.46716899999999995
0 days 00:00:12.020000	0.31913400000000003
0 days 00:00:12.030000	0.078433
0 days 00:00:12.040000	-0.107698
0 days 00:00:12.050000	-0.130625
0 days 00:00:12.060000	-0.10715
0 days 00:00:12.070000	-0.067086
0 days 00:00:12.080000	-0.024856
0 days 00:00:12.090000	0.007102
0 days 00:00:12.100000	0.027568000000000002
0 days 00:00:12.110000	0.040806
0 days 00:00:12.120000	0.062113
0 days 00:00:12.130000	0.08002999999999999
0 days 00:00:12.140000	0.096828
0 days 00:00:12.150000	0.092226
0 days 00:00:12.160000	0.073487
0 days 00:00:12.170000	0.057755999999999995
0 days 00:00:12.180000	0.042001
0 days 00:00:12.190000	0.038321
0 days 00:00:12.200000	0.033355
0 days 00:00:12.210000	0.040376
0 days 00:00:12.220000	0.045549
0 days 00:00:12.230000	0.050793
0 days 00:00:12.240000	0.049968
0 days 00:00:12.250000	0.047387
0 days 00:00:12.260000	0.047154
0 days 00:00:12.270000	0.035981
0 days 00:00:12.280000	0.020297
0 days 00:00:12.290000	0.020867
0 days 00:00:12.300000	0.018484999999999998
0 days 00:00:12.310000	0.014544
0 days 00:00:12.320000	0.003173
0 days 00:00:12.330000	-0.005867
0 days 00:00:12.340000	-0.00988
0 days 00:00:12.350000	-0.014819999999999998
0 days 00:00:12.360000	-0.018086
0 days 00:00:12.370000	-0.025811
0 days 00:00:12.380000	-0.025087
0 days 00:00:12.390000	-0.027255
0 days 00:00:12.400000	-0.021528
0 days 00:00:12.410000	-0.014707
0 days 00:00:12.420000	-0.01708
0 days 00:00:12.430000	-0.014228999999999999
0 days 00:00:12.440000	-0.02289
0 days 00:00:12.450000	-0.075089
0 days 00:00:12.460000	-0.09271599999999999
0 days 00:00:12.470000	-0.077089
0 days 00:00:12.480000	-0.060259
0 days 00:00:12.490000	-0.071851
0 days 00:00:12.500000	-0.114944
0 days 00:00:12.510000	-0.159751
0 days 00:00:12.520000	-0.19548
0 days 00:00:12.530000	-0.23814000000000002
0 days 00:00:12.540000	-0.348831
0 days 00:00:12.550000	-0.508325
0 days 00:00:12.560000	-0.705496
0 days 00:00:12.570000	-0.8795729999999999
0 days 00:00:12.580000	-1.053021
0 days 00:00:12.590000	-1.24631
0 days 00:00:12.600000	-1.443255
0 days 00:00:12.610000	-1.624041
0 days 00:00:12.620000	-1.827174
0 days 00:00:12.630000	-2.0334779999999997
0 days 00:00:12.640000	-2.2358919999999998
0 days 00:00:12.650000	-2.4208540000000003
0 days 00:00:12.660000	-2.575189
0 days 00:00:12.670000	-2.65061
0 days 00:00:12.680000	-2.6327220000000002
0 days 00:00:12.690000	-2.51743
0 days 00:00:12.700000	-2.312211
0 days 00:00:12.710000	-2.076228
0 days 00:00:12.720000	-1.799404
0 days 00:00:12.730000	-1.4949459999999999
0 days 00:00:12.740000	-1.242645
0 days 00:00:12.750000	-1.047525
0 days 00:00:12.760000	-0.846087
0 days 00:00:12.770000	-0.687995
0 days 00:00:12.780000	-0.543903
0 days 00:00:12.790000	-0.38803200000000004
0 days 00:00:12.800000	-0.153945
0 days 00:00:12.810000	0.203876
0 days 00:00:12.820000	0.628141
0 days 00:00:12.830000	1.059498
0 days 00:00:12.840000	1.474502
0 days 00:00:12.850000	1.9272779999999998
0 days 00:00:12.860000	2.338795
0 days 00:00:12.870000	2.380946
0 days 00:00:12.880000	2.151063
0 days 00:00:12.890000	2.074599
0 days 00:00:12.900000	2.1067400000000003
0 days 00:00:12.910000	2.1656419999999996
0 days 00:00:12.920000	2.394317
0 days 00:00:12.930000	2.627004
0 days 00:00:12.940000	2.7644290000000002
0 days 00:00:12.950000	2.8649560000000003
0 days 00:00:12.960000	2.820442
0 days 00:00:12.970000	2.731071
0 days 00:00:12.980000	2.6373900000000003
0 days 00:00:12.990000	2.364713
0 days 00:00:13	1.7439509999999998
0 days 00:00:13.010000	0.955651
0 days 00:00:13.020000	-1.146395
0 days 00:00:13.030000	-1.685688
0 days 00:00:13.040000	0.944368
0 days 00:00:13.050000	0.085354
0 days 00:00:13.060000	-0.042967
0 days 00:00:13.070000	-0.283418
0 days 00:00:13.080000	-0.11183299999999999
0 days 00:00:13.090000	-0.117869
0 days 00:00:13.100000	-0.06770599999999999
0 days 00:00:13.110000	-0.024205
0 days 00:00:13.120000	0.01305
0 days 00:00:13.130000	0.037261
0 days 00:00:13.140000	0.068078
0 days 00:00:13.150000	0.078972
0 days 00:00:13.160000	0.075922
0 days 00:00:13.170000	0.062718
0 days 00:00:13.180000	0.050621
0 days 00:00:13.190000	0.042391000000000005
0 days 00:00:13.200000	0.035791
0 days 00:00:13.210000	0.028413
0 days 00:00:13.220000	0.033928
0 days 00:00:13.230000	0.03205
0 days 00:00:13.240000	0.026364999999999996
0 days 00:00:13.250000	0.020224000000000002
0 days 00:00:13.260000	0.020744
0 days 00:00:13.270000	0.024628
0 days 00:00:13.280000	0.024602000000000002
0 days 00:00:13.290000	0.019514
0 days 00:00:13.300000	0.015147
0 days 00:00:13.310000	0.004947999999999999
0 days 00:00:13.320000	-0.00455
0 days 00:00:13.330000	-0.0023539999999999998
0 days 00:00:13.340000	-0.011202
0 days 00:00:13.350000	-0.022827
0 days 00:00:13.360000	-0.028954
0 days 00:00:13.370000	-0.031054000000000002
0 days 00:00:13.380000	-0.027701
0 days 00:00:13.390000	-0.025379
0 days 00:00:13.400000	-0.015709
0 days 00:00:13.410000	-0.013422
0 days 00:00:13.420000	-0.002152
0 days 00:00:13.430000	0.003464
0 days 00:00:13.440000	0.002802
0 days 00:00:13.450000	-0.02767
0 days 00:00:13.460000	-0.053715
0 days 00:00:13.470000	-0.055754
0 days 00:00:13.480000	-0.047555
0 days 00:00:13.490000	-0.040842
0 days 00:00:13.500000	-0.061438
0 days 00:00:13.510000	-0.088874
0 days 00:00:13.520000	-0.09340599999999999
0 days 00:00:13.530000	-0.082872
0 days 00:00:13.540000	-0.080722
0 days 00:00:13.550000	-0.093511
0 days 00:00:13.560000	-0.103242
0 days 00:00:13.570000	-0.1047
0 days 00:00:13.580000	-0.105331
0 days 00:00:13.590000	-0.111614
0 days 00:00:13.600000	-0.126408
0 days 00:00:13.610000	-0.154319
0 days 00:00:13.620000	-0.202763
0 days 00:00:13.630000	-0.248375
0 days 00:00:13.640000	-0.30672699999999997
0 days 00:00:13.650000	-0.367299
0 days 00:00:13.660000	-0.42976899999999996
0 days 00:00:13.670000	-0.49244099999999996
0 days 00:00:13.680000	-0.557617
0 days 00:00:13.690000	-0.630789
0 days 00:00:13.700000	-0.718688
0 days 00:00:13.710000	-0.8278190000000001
0 days 00:00:13.720000	-0.9349219999999999
0 days 00:00:13.730000	-1.034765
0 days 00:00:13.740000	-1.131398
0 days 00:00:13.750000	-1.217593
0 days 00:00:13.760000	-1.291655
0 days 00:00:13.770000	-1.3498940000000001
0 days 00:00:13.780000	-1.3889770000000001
0 days 00:00:13.790000	-1.434758
0 days 00:00:13.800000	-1.456684
0 days 00:00:13.810000	-1.466826
0 days 00:00:13.820000	-1.448993
0 days 00:00:13.830000	-1.4121139999999999
0 days 00:00:13.840000	-1.362778
0 days 00:00:13.850000	-1.290692
0 days 00:00:13.860000	-1.223419
0 days 00:00:13.870000	-1.137306
0 days 00:00:13.880000	-1.056506
0 days 00:00:13.890000	-0.9838020000000001
0 days 00:00:13.900000	-0.9131389999999999
0 days 00:00:13.910000	-0.796006
0 days 00:00:13.920000	-0.5737260000000001
0 days 00:00:13.930000	-0.278915
0 days 00:00:13.940000	0.057527999999999996
0 days 00:00:13.950000	0.438591
0 days 00:00:13.960000	0.8208219999999999
0 days 00:00:13.970000	1.229751
0 days 00:00:13.980000	1.6714630000000001
0 days 00:00:13.990000	2.048814
0 days 00:00:14	2.312675
0 days 00:00:14.010000	2.536168
0 days 00:00:14.020000	2.737014
0 days 00:00:14.030000	2.890084
0 days 00:00:14.040000	2.964091
0 days 00:00:14.050000	2.945183
0 days 00:00:14.060000	2.882778
0 days 00:00:14.070000	2.850594
0 days 00:00:14.080000	2.790609
0 days 00:00:14.090000	2.502866
0 days 00:00:14.100000	2.019751
0 days 00:00:14.110000	1.194743
0 days 00:00:14.120000	-0.49749899999999997
0 days 00:00:14.130000	-0.749183
0 days 00:00:14.140000	-1.340016
0 days 00:00:14.150000	-1.718016
0 days 00:00:14.160000	-1.6785439999999998
0 days 00:00:14.170000	-1.0340049999999998
0 days 00:00:14.180000	0.260756
0 days 00:00:14.190000	0.43595500000000004
0 days 00:00:14.200000	0.329085
0 days 00:00:14.210000	0.6754560000000001
0 days 00:00:14.220000	0.006595
0 days 00:00:14.230000	-0.178897
0 days 00:00:14.240000	-0.23813299999999998
0 days 00:00:14.250000	-0.259769
0 days 00:00:14.260000	-0.184721
0 days 00:00:14.270000	-0.091002
0 days 00:00:14.280000	-0.031186000000000002
0 days 00:00:14.290000	0.011917
0 days 00:00:14.300000	0.032838
0 days 00:00:14.310000	0.053589
0 days 00:00:14.320000	0.069211
0 days 00:00:14.330000	0.07685499999999999
0 days 00:00:14.340000	0.073282
0 days 00:00:14.350000	0.063621
0 days 00:00:14.360000	0.048322000000000004
0 days 00:00:14.370000	0.037514
0 days 00:00:14.380000	0.035211
0 days 00:00:14.390000	0.031841
0 days 00:00:14.400000	0.040869
0 days 00:00:14.410000	0.045966
0 days 00:00:14.420000	0.058372
0 days 00:00:14.430000	0.062312
0 days 00:00:14.440000	0.06343700000000001
0 days 00:00:14.450000	0.054447
0 days 00:00:14.460000	0.047135
0 days 00:00:14.470000	0.031409
0 days 00:00:14.480000	0.021853
0 days 00:00:14.490000	0.011192
0 days 00:00:14.500000	0.004477
0 days 00:00:14.510000	-0.006725
0 days 00:00:14.520000	-0.010613
0 days 00:00:14.530000	-0.006083
0 days 00:00:14.540000	-0.0072310000000000004
0 days 00:00:14.550000	-0.0055450000000000004
0 days 00:00:14.560000	-0.004452
0 days 00:00:14.570000	-0.006146
0 days 00:00:14.580000	-0.003358
0 days 00:00:14.590000	-0.0040030000000000005
0 days 00:00:14.600000	-0.005707
0 days 00:00:14.610000	-0.008005
0 days 00:00:14.620000	-0.002957
0 days 00:00:14.630000	-0.0058189999999999995
0 days 00:00:14.640000	-0.0019149999999999998
0 days 00:00:14.650000	-0.00588
0 days 00:00:14.660000	-0.019891
0 days 00:00:14.670000	-0.046266
0 days 00:00:14.680000	-0.051762
0 days 00:00:14.690000	-0.05564500000000001
0 days 00:00:14.700000	-0.05064
0 days 00:00:14.710000	-0.054077
0 days 00:00:14.720000	-0.0643
0 days 00:00:14.730000	-0.08463999999999999
0 days 00:00:14.740000	-0.121178
0 days 00:00:14.750000	-0.16386099999999998
0 days 00:00:14.760000	-0.207717
0 days 00:00:14.770000	-0.28773699999999997
0 days 00:00:14.780000	-0.389965
0 days 00:00:14.790000	-0.537566
0 days 00:00:14.800000	-0.6859390000000001
0 days 00:00:14.810000	-0.812776
0 days 00:00:14.820000	-0.9249299999999999
0 days 00:00:14.830000	-1.066388
0 days 00:00:14.840000	-1.208291
0 days 00:00:14.850000	-1.368619
0 days 00:00:14.860000	-1.548322
0 days 00:00:14.870000	-1.740343
0 days 00:00:14.880000	-1.92845
0 days 00:00:14.890000	-2.099277
0 days 00:00:14.900000	-2.26379
0 days 00:00:14.910000	-2.406804
0 days 00:00:14.920000	-2.489525
0 days 00:00:14.930000	-2.480989
0 days 00:00:14.940000	-2.392675
0 days 00:00:14.950000	-2.221796
0 days 00:00:14.960000	-2.003068
0 days 00:00:14.970000	-1.768089
0 days 00:00:14.980000	-1.5305799999999998
0 days 00:00:14.990000	-1.307574
0 days 00:00:15	-1.1456629999999999
0 days 00:00:15.010000	-1.015303
0 days 00:00:15.020000	-0.882619
0 days 00:00:15.030000	-0.79702
0 days 00:00:15.040000	-0.714248
0 days 00:00:15.050000	-0.616622
0 days 00:00:15.060000	-0.490957
0 days 00:00:15.070000	-0.275068
0 days 00:00:15.080000	0.036664999999999996
0 days 00:00:15.090000	0.377719
0 days 00:00:15.100000	0.792114
0 days 00:00:15.110000	1.219417
0 days 00:00:15.120000	1.691876
0 days 00:00:15.130000	2.133916
0 days 00:00:15.140000	2.3674470000000003
0 days 00:00:15.150000	2.4624349999999997
0 days 00:00:15.160000	2.459347
0 days 00:00:15.170000	2.461233
0 days 00:00:15.180000	2.411464
0 days 00:00:15.190000	2.415336
0 days 00:00:15.200000	2.640942
0 days 00:00:15.210000	2.830325
0 days 00:00:15.220000	2.852782
0 days 00:00:15.230000	2.8224549999999997
0 days 00:00:15.240000	2.708064
0 days 00:00:15.250000	2.457976
0 days 00:00:15.260000	2.156684
0 days 00:00:15.270000	1.7526279999999999
0 days 00:00:15.280000	1.175727
0 days 00:00:15.290000	0.272541
0 days 00:00:15.300000	-0.522393
0 days 00:00:15.310000	-1.032192
0 days 00:00:15.320000	-0.544981
0 days 00:00:15.330000	0.8742190000000001
0 days 00:00:15.340000	0.620073
0 days 00:00:15.350000	0.7008770000000001
0 days 00:00:15.360000	0.21965900000000002
0 days 00:00:15.370000	-0.069095
0 days 00:00:15.380000	-0.1241
0 days 00:00:15.390000	-0.041937999999999996
0 days 00:00:15.400000	0.014632
0 days 00:00:15.410000	0.046442000000000004
0 days 00:00:15.420000	0.063537
0 days 00:00:15.430000	0.081264
0 days 00:00:15.440000	0.10318
0 days 00:00:15.450000	0.102372
0 days 00:00:15.460000	0.082746
0 days 00:00:15.470000	0.06742000000000001
0 days 00:00:15.480000	0.058476
0 days 00:00:15.490000	0.046051999999999996
0 days 00:00:15.500000	0.027962
0 days 00:00:15.510000	0.017929
0 days 00:00:15.520000	0.015113999999999999
0 days 00:00:15.530000	0.016266
0 days 00:00:15.540000	0.010883
0 days 00:00:15.550000	0.015128
0 days 00:00:15.560000	0.01697
0 days 00:00:15.570000	0.018854
0 days 00:00:15.580000	0.012181
0 days 00:00:15.590000	0.007744
0 days 00:00:15.600000	0.0038179999999999998
0 days 00:00:15.610000	0.0026550000000000002
0 days 00:00:15.620000	-0.005679
0 days 00:00:15.630000	-0.009133
0 days 00:00:15.640000	-0.009134999999999999
0 days 00:00:15.650000	-0.008107
0 days 00:00:15.660000	-0.004325
0 days 00:00:15.670000	-0.005644
0 days 00:00:15.680000	-0.009755
0 days 00:00:15.690000	-0.010442
0 days 00:00:15.700000	-0.013895
0 days 00:00:15.710000	-0.021213
0 days 00:00:15.720000	-0.027866000000000002
0 days 00:00:15.730000	-0.034322000000000005
0 days 00:00:15.740000	-0.030597000000000003
0 days 00:00:15.750000	-0.032172000000000006
0 days 00:00:15.760000	-0.035608999999999995
0 days 00:00:15.770000	-0.041354
0 days 00:00:15.780000	-0.056796000000000006
0 days 00:00:15.790000	-0.105751
0 days 00:00:15.800000	-0.174031
0 days 00:00:15.810000	-0.24774000000000002
0 days 00:00:15.820000	-0.320445
0 days 00:00:15.830000	-0.438204
0 days 00:00:15.840000	-0.586795
0 days 00:00:15.850000	-0.744444
0 days 00:00:15.860000	-0.890059
0 days 00:00:15.870000	-1.070586
0 days 00:00:15.880000	-1.263
0 days 00:00:15.890000	-1.4843790000000001
0 days 00:00:15.900000	-1.6904240000000001
0 days 00:00:15.910000	-1.8847080000000003
0 days 00:00:15.920000	-2.08767
0 days 00:00:15.930000	-2.28804
0 days 00:00:15.940000	-2.452331
0 days 00:00:15.950000	-2.548266
0 days 00:00:15.960000	-2.6039380000000003
0 days 00:00:15.970000	-2.552204
0 days 00:00:15.980000	-2.406978
0 days 00:00:15.990000	-2.209889
0 days 00:00:16	-1.9630310000000002
0 days 00:00:16.010000	-1.69777
0 days 00:00:16.020000	-1.479862
0 days 00:00:16.030000	-1.275204
0 days 00:00:16.040000	-1.087636
0 days 00:00:16.050000	-0.9413879999999999
0 days 00:00:16.060000	-0.813829
0 days 00:00:16.070000	-0.703605
0 days 00:00:16.080000	-0.6132449999999999
0 days 00:00:16.090000	-0.512317
0 days 00:00:16.100000	-0.288682
0 days 00:00:16.110000	0.039675
0 days 00:00:16.120000	0.384054
0 days 00:00:16.130000	0.762217
0 days 00:00:16.140000	1.222301
0 days 00:00:16.150000	1.714864
0 days 00:00:16.160000	2.120778
0 days 00:00:16.170000	2.350551
0 days 00:00:16.180000	2.4892819999999998
0 days 00:00:16.190000	2.622841
0 days 00:00:16.200000	2.6998130000000002
0 days 00:00:16.210000	2.788055
0 days 00:00:16.220000	2.86848
0 days 00:00:16.230000	2.989607
0 days 00:00:16.240000	3.069054
0 days 00:00:16.250000	3.094361
0 days 00:00:16.260000	3.17749
0 days 00:00:16.270000	3.176986
0 days 00:00:16.280000	3.006784
0 days 00:00:16.290000	2.74439
0 days 00:00:16.300000	2.34119
0 days 00:00:16.310000	1.798962
0 days 00:00:16.320000	1.032348
0 days 00:00:16.330000	-0.922343
0 days 00:00:16.340000	-2.629968
0 days 00:00:16.350000	-2.466574
0 days 00:00:16.360000	0.440804
0 days 00:00:16.370000	0.9496620000000001
0 days 00:00:16.380000	0.050845999999999995
0 days 00:00:16.390000	0.23194499999999998
0 days 00:00:16.400000	-0.342674
0 days 00:00:16.410000	-0.15146800000000002
0 days 00:00:16.420000	-0.14315899999999998
0 days 00:00:16.430000	-0.083071
0 days 00:00:16.440000	-0.020564
0 days 00:00:16.450000	0.025563
0 days 00:00:16.460000	0.044996
0 days 00:00:16.470000	0.061501
0 days 00:00:16.480000	0.086495
0 days 00:00:16.490000	0.08859299999999999
0 days 00:00:16.500000	0.07435499999999999
0 days 00:00:16.510000	0.06378099999999999
0 days 00:00:16.520000	0.048097
0 days 00:00:16.530000	0.039011000000000004
0 days 00:00:16.540000	0.038631
0 days 00:00:16.550000	0.04029
0 days 00:00:16.560000	0.044742000000000004
0 days 00:00:16.570000	0.052509
0 days 00:00:16.580000	0.057491999999999994
0 days 00:00:16.590000	0.06006
0 days 00:00:16.600000	0.058841
0 days 00:00:16.610000	0.058379999999999994
0 days 00:00:16.620000	0.059576
0 days 00:00:16.630000	0.052315999999999994
0 days 00:00:16.640000	0.048463
0 days 00:00:16.650000	0.044679
0 days 00:00:16.660000	0.036312
0 days 00:00:16.670000	0.03532
0 days 00:00:16.680000	0.026260000000000002
0 days 00:00:16.690000	0.020163999999999998
0 days 00:00:16.700000	0.016683
0 days 00:00:16.710000	0.016000999999999998
0 days 00:00:16.720000	0.01766
0 days 00:00:16.730000	0.015837
0 days 00:00:16.740000	0.019763
0 days 00:00:16.750000	0.016891999999999997
0 days 00:00:16.760000	0.025949
0 days 00:00:16.770000	0.024376
0 days 00:00:16.780000	0.022272
0 days 00:00:16.790000	0.013991
0 days 00:00:16.800000	0.011281
0 days 00:00:16.810000	0.008116
0 days 00:00:16.820000	-0.005226
0 days 00:00:16.830000	-0.024179
0 days 00:00:16.840000	-0.024132
0 days 00:00:16.850000	-0.013926
0 days 00:00:16.860000	-0.019949
0 days 00:00:16.870000	-0.028142
0 days 00:00:16.880000	-0.037825
0 days 00:00:16.890000	-0.052504999999999996
0 days 00:00:16.900000	-0.07621599999999999
0 days 00:00:16.910000	-0.087289
0 days 00:00:16.920000	-0.09705599999999999
0 days 00:00:16.930000	-0.10589100000000001
0 days 00:00:16.940000	-0.121502
0 days 00:00:16.950000	-0.14272200000000002
0 days 00:00:16.960000	-0.15988
0 days 00:00:16.970000	-0.17535
0 days 00:00:16.980000	-0.18655
0 days 00:00:16.990000	-0.194819
0 days 00:00:17	-0.212315
0 days 00:00:17.010000	-0.238481
0 days 00:00:17.020000	-0.258483
0 days 00:00:17.030000	-0.279876
0 days 00:00:17.040000	-0.298261
0 days 00:00:17.050000	-0.330957
0 days 00:00:17.060000	-0.37807399999999997
0 days 00:00:17.070000	-0.43855299999999997
0 days 00:00:17.080000	-0.495684
0 days 00:00:17.090000	-0.56501
0 days 00:00:17.100000	-0.6563399999999999
0 days 00:00:17.110000	-0.7624310000000001
0 days 00:00:17.120000	-0.867092
0 days 00:00:17.130000	-0.970835
0 days 00:00:17.140000	-1.0581049999999999
0 days 00:00:17.150000	-1.133632
0 days 00:00:17.160000	-1.187273
0 days 00:00:17.170000	-1.236076
0 days 00:00:17.180000	-1.288176
0 days 00:00:17.190000	-1.346325
0 days 00:00:17.200000	-1.37865
0 days 00:00:17.210000	-1.381745
0 days 00:00:17.220000	-1.380026
0 days 00:00:17.230000	-1.3417350000000001
0 days 00:00:17.240000	-1.281099
0 days 00:00:17.250000	-1.235219
0 days 00:00:17.260000	-1.167659
0 days 00:00:17.270000	-1.095436
0 days 00:00:17.280000	-1.010184
0 days 00:00:17.290000	-0.85785
0 days 00:00:17.300000	-0.6267550000000001
0 days 00:00:17.310000	-0.341452
0 days 00:00:17.320000	-0.007135
0 days 00:00:17.330000	0.36795500000000003
0 days 00:00:17.340000	0.738758
0 days 00:00:17.350000	1.119464
0 days 00:00:17.360000	1.488268
0 days 00:00:17.370000	1.828729
0 days 00:00:17.380000	2.142127
0 days 00:00:17.390000	2.4093080000000002
0 days 00:00:17.400000	2.583377
0 days 00:00:17.410000	2.705283
0 days 00:00:17.420000	2.7576
0 days 00:00:17.430000	2.6915880000000003
0 days 00:00:17.440000	2.532396
0 days 00:00:17.450000	2.0849849999999996
0 days 00:00:17.460000	1.305013
0 days 00:00:17.470000	0.37040500000000004
0 days 00:00:17.480000	-1.076532
0 days 00:00:17.490000	-0.012936000000000001
0 days 00:00:17.500000	-0.075523
0 days 00:00:17.510000	0.429575
0 days 00:00:17.520000	0.38819699999999996
0 days 00:00:17.530000	0.297682
0 days 00:00:17.540000	0.098249
0 days 00:00:17.550000	-0.017994
0 days 00:00:17.560000	-0.019538
0 days 00:00:17.570000	0.030503
0 days 00:00:17.580000	0.08346
0 days 00:00:17.590000	0.111391
0 days 00:00:17.600000	0.126659
0 days 00:00:17.610000	0.146643
0 days 00:00:17.620000	0.144051
0 days 00:00:17.630000	0.12979000000000002
0 days 00:00:17.640000	0.096584
0 days 00:00:17.650000	0.076754
0 days 00:00:17.660000	0.060979
0 days 00:00:17.670000	0.044173000000000004
0 days 00:00:17.680000	0.035243000000000003
0 days 00:00:17.690000	0.034201999999999996
0 days 00:00:17.700000	0.028649
0 days 00:00:17.710000	0.033612
0 days 00:00:17.720000	0.025230000000000002
0 days 00:00:17.730000	0.030857
0 days 00:00:17.740000	0.029797000000000004
0 days 00:00:17.750000	0.025356
0 days 00:00:17.760000	0.025376
0 days 00:00:17.770000	0.02255
0 days 00:00:17.780000	0.013621000000000001
0 days 00:00:17.790000	0.018593000000000002
0 days 00:00:17.800000	0.012448
0 days 00:00:17.810000	0.011268
0 days 00:00:17.820000	0.011266
0 days 00:00:17.830000	0.012919
0 days 00:00:17.840000	0.013441
0 days 00:00:17.850000	0.010069
0 days 00:00:17.860000	0.012249
0 days 00:00:17.870000	0.012229
0 days 00:00:17.880000	0.010495
0 days 00:00:17.890000	0.001513
0 days 00:00:17.900000	-0.004647999999999999
0 days 00:00:17.910000	-0.00968
0 days 00:00:17.920000	-0.009124
0 days 00:00:17.930000	-0.008546
0 days 00:00:17.940000	-0.014629
0 days 00:00:17.950000	-0.026326
0 days 00:00:17.960000	-0.036877999999999994
0 days 00:00:17.970000	-0.045778
0 days 00:00:17.980000	-0.058660000000000004
0 days 00:00:17.990000	-0.07095499999999999
0 days 00:00:18	-0.09550299999999999
0 days 00:00:18.010000	-0.129548
0 days 00:00:18.020000	-0.156276
0 days 00:00:18.030000	-0.178007
0 days 00:00:18.040000	-0.208132
0 days 00:00:18.050000	-0.27901
0 days 00:00:18.060000	-0.403708
0 days 00:00:18.070000	-0.540078
0 days 00:00:18.080000	-0.665772
0 days 00:00:18.090000	-0.767636
0 days 00:00:18.100000	-0.8766229999999999
0 days 00:00:18.110000	-1.009358
0 days 00:00:18.120000	-1.150574
0 days 00:00:18.130000	-1.291682
0 days 00:00:18.140000	-1.444567
0 days 00:00:18.150000	-1.592109
0 days 00:00:18.160000	-1.7285409999999999
0 days 00:00:18.170000	-1.852846
0 days 00:00:18.180000	-1.967014
0 days 00:00:18.190000	-2.059282
0 days 00:00:18.200000	-2.102561
0 days 00:00:18.210000	-2.0880099999999997
0 days 00:00:18.220000	-2.018234
0 days 00:00:18.230000	-1.9083560000000002
0 days 00:00:18.240000	-1.760027
0 days 00:00:18.250000	-1.605646
0 days 00:00:18.260000	-1.432049
0 days 00:00:18.270000	-1.261315
0 days 00:00:18.280000	-1.120175
0 days 00:00:18.290000	-1.030161
0 days 00:00:18.300000	-0.942005
0 days 00:00:18.310000	-0.8517049999999999
0 days 00:00:18.320000	-0.7510760000000001
0 days 00:00:18.330000	-0.6470319999999999
0 days 00:00:18.340000	-0.488494
0 days 00:00:18.350000	-0.233704
0 days 00:00:18.360000	0.06515499999999999
0 days 00:00:18.370000	0.403405
0 days 00:00:18.380000	0.7943939999999999
0 days 00:00:18.390000	1.210067
0 days 00:00:18.400000	1.6211360000000001
0 days 00:00:18.410000	2.0066990000000002
0 days 00:00:18.420000	2.377939
0 days 00:00:18.430000	2.664893
0 days 00:00:18.440000	2.803077
0 days 00:00:18.450000	2.795794
0 days 00:00:18.460000	2.733746
0 days 00:00:18.470000	2.643364
0 days 00:00:18.480000	2.6062939999999997
0 days 00:00:18.490000	2.755186
0 days 00:00:18.500000	2.7680279999999997
0 days 00:00:18.510000	2.58735
0 days 00:00:18.520000	2.344849
0 days 00:00:18.530000	1.982488
0 days 00:00:18.540000	1.463649
0 days 00:00:18.550000	1.0724420000000001
0 days 00:00:18.560000	0.541549
0 days 00:00:18.570000	-0.033520999999999995
0 days 00:00:18.580000	-0.559559
0 days 00:00:18.590000	-1.080178
0 days 00:00:18.600000	-1.5273780000000001
0 days 00:00:18.610000	-1.8624470000000002
0 days 00:00:18.620000	-0.9391940000000001
0 days 00:00:18.630000	0.444891
0 days 00:00:18.640000	0.291018
0 days 00:00:18.650000	0.920626
0 days 00:00:18.660000	1.089027
0 days 00:00:18.670000	0.9708899999999999
0 days 00:00:18.680000	0.682525
0 days 00:00:18.690000	0.21498899999999999
0 days 00:00:18.700000	-0.139078
0 days 00:00:18.710000	-0.198614
0 days 00:00:18.720000	-0.14183099999999998
0 days 00:00:18.730000	-0.07597999999999999
0 days 00:00:18.740000	-0.012104
0 days 00:00:18.750000	0.004304
0 days 00:00:18.760000	0.009168
0 days 00:00:18.770000	0.036416000000000004
0 days 00:00:18.780000	0.077592
0 days 00:00:18.790000	0.107379
0 days 00:00:18.800000	0.11832999999999999
0 days 00:00:18.810000	0.113534
0 days 00:00:18.820000	0.101364
0 days 00:00:18.830000	0.08656
0 days 00:00:18.840000	0.074611
0 days 00:00:18.850000	0.07797
0 days 00:00:18.860000	0.08074500000000001
0 days 00:00:18.870000	0.086214
0 days 00:00:18.880000	0.087837
0 days 00:00:18.890000	0.088798
0 days 00:00:18.900000	0.09202300000000001
0 days 00:00:18.910000	0.084636
0 days 00:00:18.920000	0.07335900000000001
0 days 00:00:18.930000	0.065511
0 days 00:00:18.940000	0.055441
0 days 00:00:18.950000	0.040254000000000005
0 days 00:00:18.960000	0.026854000000000003
0 days 00:00:18.970000	0.0173
0 days 00:00:18.980000	0.009991
0 days 00:00:18.990000	0.011137000000000001
0 days 00:00:19	0.011829000000000001
0 days 00:00:19.010000	0.006936
0 days 00:00:19.020000	0.004389
0 days 00:00:19.030000	-0.001019
0 days 00:00:19.040000	0.000872
0 days 00:00:19.050000	-0.002736
0 days 00:00:19.060000	-0.005449
0 days 00:00:19.070000	-0.003129
0 days 00:00:19.080000	-0.0047020000000000005
0 days 00:00:19.090000	-0.002936
0 days 00:00:19.100000	-0.0077069999999999994
0 days 00:00:19.110000	-0.017051
0 days 00:00:19.120000	-0.039776
0 days 00:00:19.130000	-0.049993
0 days 00:00:19.140000	-0.061114
0 days 00:00:19.150000	-0.061854
0 days 00:00:19.160000	-0.06584
0 days 00:00:19.170000	-0.098061
0 days 00:00:19.180000	-0.140533
0 days 00:00:19.190000	-0.1767
0 days 00:00:19.200000	-0.200946
0 days 00:00:19.210000	-0.23924499999999999
0 days 00:00:19.220000	-0.315755
0 days 00:00:19.230000	-0.45386099999999996
0 days 00:00:19.240000	-0.634065
0 days 00:00:19.250000	-0.8268059999999999
0 days 00:00:19.260000	-1.013563
0 days 00:00:19.270000	-1.244358
0 days 00:00:19.280000	-1.5002440000000001
0 days 00:00:19.290000	-1.764863
0 days 00:00:19.300000	-2.0307459999999997
0 days 00:00:19.310000	-2.269702
0 days 00:00:19.320000	-2.494621
0 days 00:00:19.330000	-2.675648
0 days 00:00:19.340000	-2.778266
0 days 00:00:19.350000	-2.793447
0 days 00:00:19.360000	-2.6701669999999997
0 days 00:00:19.370000	-2.462609
0 days 00:00:19.380000	-2.1799459999999997
0 days 00:00:19.390000	-1.927052
0 days 00:00:19.400000	-1.7214049999999999
0 days 00:00:19.410000	-1.481334
0 days 00:00:19.420000	-1.239771
0 days 00:00:19.430000	-0.936135
0 days 00:00:19.440000	-0.550856
0 days 00:00:19.450000	-0.16488599999999998
0 days 00:00:19.460000	0.169821
0 days 00:00:19.470000	0.50969
0 days 00:00:19.480000	0.8934110000000001
0 days 00:00:19.490000	1.275918
0 days 00:00:19.500000	1.655963
0 days 00:00:19.510000	2.0279
0 days 00:00:19.520000	2.3528279999999997
0 days 00:00:19.530000	2.6141799999999997
0 days 00:00:19.540000	2.821409
0 days 00:00:19.550000	2.9092599999999997
0 days 00:00:19.560000	2.825978
0 days 00:00:19.570000	2.719693
0 days 00:00:19.580000	2.626521
0 days 00:00:19.590000	2.574713
0 days 00:00:19.600000	2.50236
0 days 00:00:19.610000	2.351279
0 days 00:00:19.620000	2.1781650000000004
0 days 00:00:19.630000	1.9813830000000001
0 days 00:00:19.640000	1.63226
0 days 00:00:19.650000	1.151438
0 days 00:00:19.660000	0.518548
0 days 00:00:19.670000	-0.030713
0 days 00:00:19.680000	-0.602576
0 days 00:00:19.690000	-0.9965149999999999
0 days 00:00:19.700000	-1.298263
0 days 00:00:19.710000	-1.6226049999999999
0 days 00:00:19.720000	-1.096544
0 days 00:00:19.730000	-0.265357
0 days 00:00:19.740000	0.14418599999999998
0 days 00:00:19.750000	0.518703
0 days 00:00:19.760000	0.817055
0 days 00:00:19.770000	1.0825690000000001
0 days 00:00:19.780000	1.188859
0 days 00:00:19.790000	1.077431
0 days 00:00:19.800000	0.7309640000000001
0 days 00:00:19.810000	0.311546
0 days 00:00:19.820000	0.025047
0 days 00:00:19.830000	-0.074893
0 days 00:00:19.840000	-0.061042
0 days 00:00:19.850000	-0.03549
0 days 00:00:19.860000	-0.007175
0 days 00:00:19.870000	0.005852
0 days 00:00:19.880000	0.027336000000000003
0 days 00:00:19.890000	0.052049
0 days 00:00:19.900000	0.075701
0 days 00:00:19.910000	0.089371
0 days 00:00:19.920000	0.089548
0 days 00:00:19.930000	0.080157
0 days 00:00:19.940000	0.06482
0 days 00:00:19.950000	0.045579
0 days 00:00:19.960000	0.0371
0 days 00:00:19.970000	0.02715
0 days 00:00:19.980000	0.024922
0 days 00:00:19.990000	0.028252
0 days 00:00:20	0.030193
0 days 00:00:20.010000	0.026579000000000002
0 days 00:00:20.020000	0.021515
0 days 00:00:20.030000	0.001066
0 days 00:00:20.040000	-0.007183
0 days 00:00:20.050000	-0.008295
0 days 00:00:20.060000	-0.013191
0 days 00:00:20.070000	-0.019226
0 days 00:00:20.080000	-0.021797999999999998
0 days 00:00:20.090000	-0.01685
0 days 00:00:20.100000	-0.021512
0 days 00:00:20.110000	-0.022403
0 days 00:00:20.120000	-0.025863
0 days 00:00:20.130000	-0.041456
0 days 00:00:20.140000	-0.05246699999999999
0 days 00:00:20.150000	-0.057180999999999996
0 days 00:00:20.160000	-0.060117
0 days 00:00:20.170000	-0.056816
0 days 00:00:20.180000	-0.066996
0 days 00:00:20.190000	-0.07823200000000001
0 days 00:00:20.200000	-0.08201900000000001
0 days 00:00:20.210000	-0.089392
0 days 00:00:20.220000	-0.0908
0 days 00:00:20.230000	-0.111701
0 days 00:00:20.240000	-0.141745
0 days 00:00:20.250000	-0.190779
0 days 00:00:20.260000	-0.270548
0 days 00:00:20.270000	-0.38179
0 days 00:00:20.280000	-0.506848
0 days 00:00:20.290000	-0.629341
0 days 00:00:20.300000	-0.7506550000000001
0 days 00:00:20.310000	-0.906008
0 days 00:00:20.320000	-1.087787
0 days 00:00:20.330000	-1.299415
0 days 00:00:20.340000	-1.5334079999999999
0 days 00:00:20.350000	-1.7795419999999997
0 days 00:00:20.360000	-2.0516099999999997
0 days 00:00:20.370000	-2.310301
0 days 00:00:20.380000	-2.551157
0 days 00:00:20.390000	-2.771057
0 days 00:00:20.400000	-2.9367650000000003
0 days 00:00:20.410000	-2.967331
0 days 00:00:20.420000	-2.871006
0 days 00:00:20.430000	-2.657291
0 days 00:00:20.440000	-2.368852
0 days 00:00:20.450000	-2.1550979999999997
0 days 00:00:20.460000	-1.9220119999999998
0 days 00:00:20.470000	-1.7117259999999999
0 days 00:00:20.480000	-1.5017479999999999
0 days 00:00:20.490000	-1.284261
0 days 00:00:20.500000	-1.039461
0 days 00:00:20.510000	-0.692621
0 days 00:00:20.520000	-0.336611
0 days 00:00:20.530000	-0.020237
0 days 00:00:20.540000	0.345107
0 days 00:00:20.550000	0.752591
0 days 00:00:20.560000	1.179152
0 days 00:00:20.570000	1.596694
0 days 00:00:20.580000	1.9855450000000001
0 days 00:00:20.590000	2.3326
0 days 00:00:20.600000	2.623684
0 days 00:00:20.610000	2.825751
0 days 00:00:20.620000	2.914195
0 days 00:00:20.630000	2.964492
0 days 00:00:20.640000	2.998165
0 days 00:00:20.650000	2.922113
0 days 00:00:20.660000	2.79924
0 days 00:00:20.670000	2.684657
0 days 00:00:20.680000	2.49868
0 days 00:00:20.690000	2.399304
0 days 00:00:20.700000	2.350873
0 days 00:00:20.710000	2.304478
0 days 00:00:20.720000	2.276068
0 days 00:00:20.730000	2.14487
0 days 00:00:20.740000	1.797464
0 days 00:00:20.750000	1.316271
0 days 00:00:20.760000	0.8212280000000001
0 days 00:00:20.770000	0.408605
0 days 00:00:20.780000	-0.246876
0 days 00:00:20.790000	-0.952521
0 days 00:00:20.800000	-1.557754
0 days 00:00:20.810000	-1.45349
0 days 00:00:20.820000	-0.7359220000000001
0 days 00:00:20.830000	0.216873
0 days 00:00:20.840000	0.543868
0 days 00:00:20.850000	0.255704
0 days 00:00:20.860000	0.25549499999999997
0 days 00:00:20.870000	0.093972
0 days 00:00:20.880000	-0.073926
0 days 00:00:20.890000	-0.087631
0 days 00:00:20.900000	-0.040704000000000004
0 days 00:00:20.910000	-0.01686
0 days 00:00:20.920000	-0.002252
0 days 00:00:20.930000	0.004227000000000001
0 days 00:00:20.940000	-0.001946
0 days 00:00:20.950000	-0.005372999999999999
0 days 00:00:20.960000	-0.0024059999999999997
0 days 00:00:20.970000	0.005379
0 days 00:00:20.980000	0.011854
0 days 00:00:20.990000	0.016344
0 days 00:00:21	0.021897
0 days 00:00:21.010000	0.024458
0 days 00:00:21.020000	0.022961000000000002
0 days 00:00:21.030000	0.02126
0 days 00:00:21.040000	0.028401999999999997
0 days 00:00:21.050000	0.035614
0 days 00:00:21.060000	0.049916
0 days 00:00:21.070000	0.057822000000000005
0 days 00:00:21.080000	0.064309
0 days 00:00:21.090000	0.063899
0 days 00:00:21.100000	0.06414500000000001
0 days 00:00:21.110000	0.06402999999999999
0 days 00:00:21.120000	0.066053
0 days 00:00:21.130000	0.06065
0 days 00:00:21.140000	0.054976
0 days 00:00:21.150000	0.051261
0 days 00:00:21.160000	0.046255000000000004
0 days 00:00:21.170000	0.037112
0 days 00:00:21.180000	0.033096
0 days 00:00:21.190000	0.02787
0 days 00:00:21.200000	0.018307
0 days 00:00:21.210000	0.013638999999999998
0 days 00:00:21.220000	0.005063000000000001
0 days 00:00:21.230000	-0.00042800000000000005
0 days 00:00:21.240000	-0.00227
0 days 00:00:21.250000	0.005183
0 days 00:00:21.260000	0.006958
0 days 00:00:21.270000	0.010542000000000001
0 days 00:00:21.280000	0.009373000000000001
0 days 00:00:21.290000	0.014348
0 days 00:00:21.300000	0.010081999999999999
0 days 00:00:21.310000	0.004018
0 days 00:00:21.320000	-0.00025299999999999997
0 days 00:00:21.330000	-0.006815000000000001
0 days 00:00:21.340000	-0.023268
0 days 00:00:21.350000	-0.063585
0 days 00:00:21.360000	-0.067211
0 days 00:00:21.370000	-0.024454
0 days 00:00:21.380000	0.0066170000000000005
0 days 00:00:21.390000	0.002398
0 days 00:00:21.400000	-0.007901
0 days 00:00:21.410000	-0.025983
0 days 00:00:21.420000	-0.039788
0 days 00:00:21.430000	-0.04585
0 days 00:00:21.440000	-0.045883999999999994
0 days 00:00:21.450000	-0.050177
0 days 00:00:21.460000	-0.056489
0 days 00:00:21.470000	-0.06874
0 days 00:00:21.480000	-0.09463400000000001
0 days 00:00:21.490000	-0.124266
0 days 00:00:21.500000	-0.160195
0 days 00:00:21.510000	-0.203673
0 days 00:00:21.520000	-0.266918
0 days 00:00:21.530000	-0.35376199999999997
0 days 00:00:21.540000	-0.442967
0 days 00:00:21.550000	-0.539275
0 days 00:00:21.560000	-0.6413760000000001
0 days 00:00:21.570000	-0.735977
0 days 00:00:21.580000	-0.8430709999999999
0 days 00:00:21.590000	-0.983439
0 days 00:00:21.600000	-1.142179
0 days 00:00:21.610000	-1.302561
0 days 00:00:21.620000	-1.466584
0 days 00:00:21.630000	-1.618288
0 days 00:00:21.640000	-1.76226
0 days 00:00:21.650000	-1.906149
0 days 00:00:21.660000	-2.0277
0 days 00:00:21.670000	-2.1101490000000003
0 days 00:00:21.680000	-2.221004
0 days 00:00:21.690000	-2.237997
0 days 00:00:21.700000	-2.1890509999999996
0 days 00:00:21.710000	-2.0636330000000003
0 days 00:00:21.720000	-1.9066599999999998
0 days 00:00:21.730000	-1.703899
0 days 00:00:21.740000	-1.4980280000000001
0 days 00:00:21.750000	-1.33656
0 days 00:00:21.760000	-1.168521
0 days 00:00:21.770000	-1.0188139999999999
0 days 00:00:21.780000	-0.834384
0 days 00:00:21.790000	-0.531554
0 days 00:00:21.800000	-0.138069
0 days 00:00:21.810000	0.260104
0 days 00:00:21.820000	0.6488520000000001
0 days 00:00:21.830000	1.0412629999999998
0 days 00:00:21.840000	1.470877
0 days 00:00:21.850000	1.924163
0 days 00:00:21.860000	2.385303
0 days 00:00:21.870000	2.831614
0 days 00:00:21.880000	3.154195
0 days 00:00:21.890000	3.3563
0 days 00:00:21.900000	3.3860069999999998
0 days 00:00:21.910000	3.247073
0 days 00:00:21.920000	3.081772
0 days 00:00:21.930000	2.966432
0 days 00:00:21.940000	2.937632
0 days 00:00:21.950000	2.7763419999999996
0 days 00:00:21.960000	2.2354529999999997
0 days 00:00:21.970000	1.5202870000000002
0 days 00:00:21.980000	-0.9365969999999999
0 days 00:00:21.990000	-2.250593
0 days 00:00:22	0.371604
0 days 00:00:22.010000	-0.16492
0 days 00:00:22.020000	0.231225
0 days 00:00:22.030000	-0.070615
0 days 00:00:22.040000	-0.10784200000000001
0 days 00:00:22.050000	-0.044699
0 days 00:00:22.060000	0.034782
0 days 00:00:22.070000	0.09244400000000001
0 days 00:00:22.080000	0.115771
0 days 00:00:22.090000	0.11663
0 days 00:00:22.100000	0.125777
0 days 00:00:22.110000	0.126136
0 days 00:00:22.120000	0.10454100000000001
0 days 00:00:22.130000	0.085111
0 days 00:00:22.140000	0.067149
0 days 00:00:22.150000	0.052038
0 days 00:00:22.160000	0.039294
0 days 00:00:22.170000	0.022835
0 days 00:00:22.180000	0.017953
0 days 00:00:22.190000	0.012865000000000001
0 days 00:00:22.200000	0.004561
0 days 00:00:22.210000	0.006063000000000001
0 days 00:00:22.220000	0.009525
0 days 00:00:22.230000	0.01299
0 days 00:00:22.240000	0.01277
0 days 00:00:22.250000	0.008055
0 days 00:00:22.260000	0.00252
0 days 00:00:22.270000	0.00303
0 days 00:00:22.280000	-0.0021780000000000002
0 days 00:00:22.290000	0.0032189999999999996
0 days 00:00:22.300000	0.0015869999999999999
0 days 00:00:22.310000	0.0016460000000000001
0 days 00:00:22.320000	0.003489
0 days 00:00:22.330000	0.0017469999999999999
0 days 00:00:22.340000	-0.007547
0 days 00:00:22.350000	-0.012620000000000001
0 days 00:00:22.360000	-0.027676
0 days 00:00:22.370000	-0.033489
0 days 00:00:22.380000	-0.048878
0 days 00:00:22.390000	-0.063695
0 days 00:00:22.400000	-0.085354
0 days 00:00:22.410000	-0.102022
0 days 00:00:22.420000	-0.11541300000000002
0 days 00:00:22.430000	-0.120073
0 days 00:00:22.440000	-0.129194
0 days 00:00:22.450000	-0.157728
0 days 00:00:22.460000	-0.203509
0 days 00:00:22.470000	-0.248744
0 days 00:00:22.480000	-0.283616
0 days 00:00:22.490000	-0.35594499999999996
0 days 00:00:22.500000	-0.471628
0 days 00:00:22.510000	-0.619678
0 days 00:00:22.520000	-0.770929
0 days 00:00:22.530000	-0.955332
0 days 00:00:22.540000	-1.196381
0 days 00:00:22.550000	-1.4689780000000001
0 days 00:00:22.560000	-1.7518630000000002
0 days 00:00:22.570000	-2.042384
0 days 00:00:22.580000	-2.320132
0 days 00:00:22.590000	-2.5733650000000003
0 days 00:00:22.600000	-2.810884
0 days 00:00:22.610000	-2.987851
0 days 00:00:22.620000	-3.035713
0 days 00:00:22.630000	-2.943591
0 days 00:00:22.640000	-2.740052
0 days 00:00:22.650000	-2.437744
0 days 00:00:22.660000	-2.188148
0 days 00:00:22.670000	-1.932511
0 days 00:00:22.680000	-1.700316
0 days 00:00:22.690000	-1.460423
0 days 00:00:22.700000	-1.2279229999999999
0 days 00:00:22.710000	-0.986606
0 days 00:00:22.720000	-0.677388
0 days 00:00:22.730000	-0.32970700000000003
0 days 00:00:22.740000	0.028275
0 days 00:00:22.750000	0.36394299999999996
0 days 00:00:22.760000	0.765487
0 days 00:00:22.770000	1.187195
0 days 00:00:22.780000	1.6257139999999999
0 days 00:00:22.790000	2.064566
0 days 00:00:22.800000	2.4668490000000003
0 days 00:00:22.810000	2.824975
0 days 00:00:22.820000	3.113773
0 days 00:00:22.830000	3.248782
0 days 00:00:22.840000	3.173743
0 days 00:00:22.850000	3.1586830000000004
0 days 00:00:22.860000	3.123236
0 days 00:00:22.870000	3.024575
0 days 00:00:22.880000	3.026129
0 days 00:00:22.890000	3.063428
0 days 00:00:22.900000	3.0303259999999996
0 days 00:00:22.910000	2.890516
0 days 00:00:22.920000	2.555721
0 days 00:00:22.930000	2.174175
0 days 00:00:22.940000	1.591587
0 days 00:00:22.950000	-0.003827
0 days 00:00:22.960000	-1.759211
0 days 00:00:22.970000	-1.6636060000000001
0 days 00:00:22.980000	0.174126
0 days 00:00:22.990000	-0.022627
0 days 00:00:23	-0.320748
0 days 00:00:23.010000	-0.144543
0 days 00:00:23.020000	-0.33258699999999997
0 days 00:00:23.030000	-0.28263499999999997
0 days 00:00:23.040000	-0.220151
0 days 00:00:23.050000	-0.14687999999999998
0 days 00:00:23.060000	-0.027698
0 days 00:00:23.070000	0.03368
0 days 00:00:23.080000	0.06693099999999999
0 days 00:00:23.090000	0.111275
0 days 00:00:23.100000	0.120823
0 days 00:00:23.110000	0.110105
0 days 00:00:23.120000	0.09571
0 days 00:00:23.130000	0.073113
0 days 00:00:23.140000	0.049939
0 days 00:00:23.150000	0.033804
0 days 00:00:23.160000	0.034044
0 days 00:00:23.170000	0.045679000000000004
0 days 00:00:23.180000	0.048428
0 days 00:00:23.190000	0.056516
0 days 00:00:23.200000	0.055871000000000004
0 days 00:00:23.210000	0.055225
0 days 00:00:23.220000	0.057424
0 days 00:00:23.230000	0.05844
0 days 00:00:23.240000	0.056741
0 days 00:00:23.250000	0.055691
0 days 00:00:23.260000	0.056748
0 days 00:00:23.270000	0.052275999999999996
0 days 00:00:23.280000	0.04451
0 days 00:00:23.290000	0.036729000000000005
0 days 00:00:23.300000	0.029071
0 days 00:00:23.310000	0.017034
0 days 00:00:23.320000	0.014745
0 days 00:00:23.330000	0.007711
0 days 00:00:23.340000	0.005539
0 days 00:00:23.350000	0.002848
0 days 00:00:23.360000	-0.000373
0 days 00:00:23.370000	0.0024289999999999997
0 days 00:00:23.380000	-0.00022400000000000002
0 days 00:00:23.390000	-0.00924
0 days 00:00:23.400000	-0.009013
0 days 00:00:23.410000	-0.006959
0 days 00:00:23.420000	-0.002372
0 days 00:00:23.430000	-0.01064
0 days 00:00:23.440000	-0.040833
0 days 00:00:23.450000	-0.035501
0 days 00:00:23.460000	-0.022008
0 days 00:00:23.470000	-0.023968
0 days 00:00:23.480000	-0.035483999999999995
0 days 00:00:23.490000	-0.056245
0 days 00:00:23.500000	-0.073446
0 days 00:00:23.510000	-0.07803
0 days 00:00:23.520000	-0.070761
0 days 00:00:23.530000	-0.06747
0 days 00:00:23.540000	-0.074528
0 days 00:00:23.550000	-0.087977
0 days 00:00:23.560000	-0.09401
0 days 00:00:23.570000	-0.097836
0 days 00:00:23.580000	-0.097896
0 days 00:00:23.590000	-0.10289200000000001
0 days 00:00:23.600000	-0.117895
0 days 00:00:23.610000	-0.136123
0 days 00:00:23.620000	-0.166745
0 days 00:00:23.630000	-0.210046
0 days 00:00:23.640000	-0.24968
0 days 00:00:23.650000	-0.288779
0 days 00:00:23.660000	-0.32685
0 days 00:00:23.670000	-0.368753
0 days 00:00:23.680000	-0.42464300000000005
0 days 00:00:23.690000	-0.492375
0 days 00:00:23.700000	-0.556612
0 days 00:00:23.710000	-0.640285
0 days 00:00:23.720000	-0.7547050000000001
0 days 00:00:23.730000	-0.883165
0 days 00:00:23.740000	-1.021722
0 days 00:00:23.750000	-1.15713
0 days 00:00:23.760000	-1.3020530000000001
0 days 00:00:23.770000	-1.452624
0 days 00:00:23.780000	-1.589624
0 days 00:00:23.790000	-1.717381
0 days 00:00:23.800000	-1.840357
0 days 00:00:23.810000	-1.9693
0 days 00:00:23.820000	-2.073668
0 days 00:00:23.830000	-2.109283
0 days 00:00:23.840000	-2.109892
0 days 00:00:23.850000	-2.061013
0 days 00:00:23.860000	-1.959602
0 days 00:00:23.870000	-1.834202
0 days 00:00:23.880000	-1.699079
0 days 00:00:23.890000	-1.561038
0 days 00:00:23.900000	-1.391099
0 days 00:00:23.910000	-1.163017
0 days 00:00:23.920000	-0.81271
0 days 00:00:23.930000	-0.36539
0 days 00:00:23.940000	0.078185
0 days 00:00:23.950000	0.545864
0 days 00:00:23.960000	1.099895
0 days 00:00:23.970000	1.654291
0 days 00:00:23.980000	2.1795080000000002
0 days 00:00:23.990000	2.700921
0 days 00:00:24	3.1147009999999997
0 days 00:00:24.010000	3.4234190000000004
0 days 00:00:24.020000	3.556821
0 days 00:00:24.030000	3.50138
0 days 00:00:24.040000	3.457507
0 days 00:00:24.050000	3.333872
0 days 00:00:24.060000	3.12898
0 days 00:00:24.070000	2.8943119999999998
0 days 00:00:24.080000	2.4245
0 days 00:00:24.090000	1.733511
0 days 00:00:24.100000	0.5856020000000001
0 days 00:00:24.110000	-1.5943559999999999
0 days 00:00:24.120000	-1.48248
0 days 00:00:24.130000	-0.172492
0 days 00:00:24.140000	-0.41955
0 days 00:00:24.150000	0.769403
0 days 00:00:24.160000	0.394067
0 days 00:00:24.170000	0.244588
0 days 00:00:24.180000	-0.000868
0 days 00:00:24.190000	-0.11868800000000002
0 days 00:00:24.200000	-0.0367
0 days 00:00:24.210000	0.071394
0 days 00:00:24.220000	0.112701
0 days 00:00:24.230000	0.114041
0 days 00:00:24.240000	0.11219200000000001
0 days 00:00:24.250000	0.098401
0 days 00:00:24.260000	0.076511
0 days 00:00:24.270000	0.055597
0 days 00:00:24.280000	0.03718
0 days 00:00:24.290000	0.021758
0 days 00:00:24.300000	0.012988
0 days 00:00:24.310000	0.007108
0 days 00:00:24.320000	0.009476
0 days 00:00:24.330000	0.0077469999999999995
0 days 00:00:24.340000	0.00585
0 days 00:00:24.350000	0.00278
0 days 00:00:24.360000	0.008055
0 days 00:00:24.370000	0.007014
0 days 00:00:24.380000	0.007998
0 days 00:00:24.390000	-0.000642
0 days 00:00:24.400000	-0.002105
0 days 00:00:24.410000	0.000977
0 days 00:00:24.420000	-0.0012380000000000002
0 days 00:00:24.430000	0.005292
0 days 00:00:24.440000	0.00046699999999999997
0 days 00:00:24.450000	0.010153
0 days 00:00:24.460000	0.014138999999999999
0 days 00:00:24.470000	0.023413
0 days 00:00:24.480000	0.028874
0 days 00:00:24.490000	0.037472000000000005
0 days 00:00:24.500000	0.030518
0 days 00:00:24.510000	0.028241000000000002
0 days 00:00:24.520000	0.030693
0 days 00:00:24.530000	0.029567000000000003
0 days 00:00:24.540000	0.025936
0 days 00:00:24.550000	0.021336
0 days 00:00:24.560000	0.019651
0 days 00:00:24.570000	0.011290999999999999
0 days 00:00:24.580000	-0.002768
0 days 00:00:24.590000	-0.028377
0 days 00:00:24.600000	-0.080609
0 days 00:00:24.610000	-0.13422
0 days 00:00:24.620000	-0.182093
0 days 00:00:24.630000	-0.25708400000000003
0 days 00:00:24.640000	-0.373105
0 days 00:00:24.650000	-0.519532
0 days 00:00:24.660000	-0.683589
0 days 00:00:24.670000	-0.8453879999999999
0 days 00:00:24.680000	-1.017093
0 days 00:00:24.690000	-1.2381739999999999
0 days 00:00:24.700000	-1.485108
0 days 00:00:24.710000	-1.743234
0 days 00:00:24.720000	-2.017388
0 days 00:00:24.730000	-2.29819
0 days 00:00:24.740000	-2.60696
0 days 00:00:24.750000	-2.9232169999999997
0 days 00:00:24.760000	-3.236811
0 days 00:00:24.770000	-3.486497
0 days 00:00:24.780000	-3.6198699999999997
0 days 00:00:24.790000	-3.6362650000000003
0 days 00:00:24.800000	-3.4555279999999997
0 days 00:00:24.810000	-3.218112
0 days 00:00:24.820000	-2.983677
0 days 00:00:24.830000	-2.7292919999999996
0 days 00:00:24.840000	-2.5681700000000003
0 days 00:00:24.850000	-2.292816
0 days 00:00:24.860000	-1.893959
0 days 00:00:24.870000	-1.126228
0 days 00:00:24.880000	-0.44749799999999995
0 days 00:00:24.890000	0.044114
0 days 00:00:24.900000	0.6643720000000001
0 days 00:00:24.910000	1.295321
0 days 00:00:24.920000	1.898211
0 days 00:00:24.930000	2.4915540000000003
0 days 00:00:24.940000	3.02733
0 days 00:00:24.950000	3.470904
0 days 00:00:24.960000	3.8424
0 days 00:00:24.970000	4.0369269999999995
0 days 00:00:24.980000	4.016882
0 days 00:00:24.990000	4.010686
0 days 00:00:25	4.129980000000001
0 days 00:00:25.010000	4.2372559999999995
0 days 00:00:25.020000	4.033528
0 days 00:00:25.030000	3.77976
0 days 00:00:25.040000	3.6164400000000003
0 days 00:00:25.050000	3.4529360000000002
0 days 00:00:25.060000	3.126246
0 days 00:00:25.070000	2.546865
0 days 00:00:25.080000	1.428878
0 days 00:00:25.090000	0.196122
0 days 00:00:25.100000	0.010565999999999999
0 days 00:00:25.110000	0.094682
0 days 00:00:25.120000	-0.433291
0 days 00:00:25.130000	-1.265792
0 days 00:00:25.140000	-1.770937
0 days 00:00:25.150000	-1.9307450000000002
0 days 00:00:25.160000	-1.7105740000000003
0 days 00:00:25.170000	-0.231196
0 days 00:00:25.180000	0.558964
0 days 00:00:25.190000	0.685472
0 days 00:00:25.200000	1.140052
0 days 00:00:25.210000	0.41956099999999996
0 days 00:00:25.220000	0.135348
0 days 00:00:25.230000	-0.198694
0 days 00:00:25.240000	-0.29759
0 days 00:00:25.250000	-0.167328
0 days 00:00:25.260000	-0.096231
0 days 00:00:25.270000	-0.039682
0 days 00:00:25.280000	-0.021433
0 days 00:00:25.290000	-0.016734
0 days 00:00:25.300000	-0.010608
0 days 00:00:25.310000	0.016804
0 days 00:00:25.320000	0.040846
0 days 00:00:25.330000	0.066112
0 days 00:00:25.340000	0.079274
0 days 00:00:25.350000	0.072184
0 days 00:00:25.360000	0.060129999999999996
0 days 00:00:25.370000	0.06137000000000001
0 days 00:00:25.380000	0.05218
0 days 00:00:25.390000	0.044765
0 days 00:00:25.400000	0.047063
0 days 00:00:25.410000	0.058874
0 days 00:00:25.420000	0.07346799999999999
0 days 00:00:25.430000	0.09260800000000001
0 days 00:00:25.440000	0.103485
0 days 00:00:25.450000	0.111604
0 days 00:00:25.460000	0.109348
0 days 00:00:25.470000	0.100311
0 days 00:00:25.480000	0.093887
0 days 00:00:25.490000	0.081564
0 days 00:00:25.500000	0.072866
0 days 00:00:25.510000	0.060259
0 days 00:00:25.520000	0.052494000000000006
0 days 00:00:25.530000	0.042397000000000004
0 days 00:00:25.540000	0.036588999999999997
0 days 00:00:25.550000	0.0254
0 days 00:00:25.560000	0.011508
0 days 00:00:25.570000	0.000504
0 days 00:00:25.580000	-0.006111999999999999
0 days 00:00:25.590000	-0.006561
0 days 00:00:25.600000	-0.008032
0 days 00:00:25.610000	-0.016316999999999998
0 days 00:00:25.620000	-0.01093
0 days 00:00:25.630000	-0.017002
0 days 00:00:25.640000	-0.00945
0 days 00:00:25.650000	-0.01026
0 days 00:00:25.660000	-0.006052
0 days 00:00:25.670000	-0.0009570000000000001
0 days 00:00:25.680000	0.002299
0 days 00:00:25.690000	0.010954
0 days 00:00:25.700000	0.021259
0 days 00:00:25.710000	0.025612
0 days 00:00:25.720000	0.040182
0 days 00:00:25.730000	0.044875
0 days 00:00:25.740000	0.046418
0 days 00:00:25.750000	0.037471
0 days 00:00:25.760000	0.009319
0 days 00:00:25.770000	-0.008976999999999999
0 days 00:00:25.780000	-0.021945
0 days 00:00:25.790000	-0.025662
0 days 00:00:25.800000	-0.035732
0 days 00:00:25.810000	-0.057195
0 days 00:00:25.820000	-0.062110000000000005
0 days 00:00:25.830000	-0.057641
0 days 00:00:25.840000	-0.05715599999999999
0 days 00:00:25.850000	-0.062024
0 days 00:00:25.860000	-0.065015
0 days 00:00:25.870000	-0.077489
0 days 00:00:25.880000	-0.090761
0 days 00:00:25.890000	-0.13120199999999999
0 days 00:00:25.900000	-0.173995
0 days 00:00:25.910000	-0.229952
0 days 00:00:25.920000	-0.299202
0 days 00:00:25.930000	-0.410091
0 days 00:00:25.940000	-0.582058
0 days 00:00:25.950000	-0.746314
0 days 00:00:25.960000	-0.8990450000000001
0 days 00:00:25.970000	-1.075564
0 days 00:00:25.980000	-1.3049819999999999
0 days 00:00:25.990000	-1.540951
0 days 00:00:26	-1.769557
0 days 00:00:26.010000	-1.9750759999999998
0 days 00:00:26.020000	-2.1598330000000003
0 days 00:00:26.030000	-2.3494189999999997
0 days 00:00:26.040000	-2.511945
0 days 00:00:26.050000	-2.6241369999999997
0 days 00:00:26.060000	-2.670847
0 days 00:00:26.070000	-2.676133
0 days 00:00:26.080000	-2.6005130000000003
0 days 00:00:26.090000	-2.5064599999999997
0 days 00:00:26.100000	-2.4000310000000002
0 days 00:00:26.110000	-2.268355
0 days 00:00:26.120000	-2.066887
0 days 00:00:26.130000	-1.697948
0 days 00:00:26.140000	-1.098847
0 days 00:00:26.150000	-0.47735500000000003
0 days 00:00:26.160000	0.11620899999999999
0 days 00:00:26.170000	0.695578
0 days 00:00:26.180000	1.308697
0 days 00:00:26.190000	1.911141
0 days 00:00:26.200000	2.430196
0 days 00:00:26.210000	2.885882
0 days 00:00:26.220000	3.274979
0 days 00:00:26.230000	3.58511
0 days 00:00:26.240000	3.765252
0 days 00:00:26.250000	3.8199050000000003
0 days 00:00:26.260000	3.845996
0 days 00:00:26.270000	3.81461
0 days 00:00:26.280000	3.6345709999999998
0 days 00:00:26.290000	3.473954
0 days 00:00:26.300000	3.273643
0 days 00:00:26.310000	2.811163
0 days 00:00:26.320000	2.263201
0 days 00:00:26.330000	1.287874
0 days 00:00:26.340000	0.044288
0 days 00:00:26.350000	-0.069714
0 days 00:00:26.360000	-0.11150499999999999
0 days 00:00:26.370000	-0.7297399999999999
0 days 00:00:26.380000	-1.285225
0 days 00:00:26.390000	-1.6650599999999998
0 days 00:00:26.400000	-1.807855
0 days 00:00:26.410000	-1.064626
0 days 00:00:26.420000	0.666371
0 days 00:00:26.430000	0.611295
0 days 00:00:26.440000	-0.0015550000000000002
0 days 00:00:26.450000	0.023449
0 days 00:00:26.460000	-0.094807
0 days 00:00:26.470000	-0.19163
0 days 00:00:26.480000	-0.141268
0 days 00:00:26.490000	-0.08724900000000001
0 days 00:00:26.500000	-0.024876
0 days 00:00:26.510000	0.016273
0 days 00:00:26.520000	0.043258
0 days 00:00:26.530000	0.065032
0 days 00:00:26.540000	0.08458099999999999
0 days 00:00:26.550000	0.084766
0 days 00:00:26.560000	0.07645700000000001
0 days 00:00:26.570000	0.06857200000000001
0 days 00:00:26.580000	0.057382
0 days 00:00:26.590000	0.049086000000000005
0 days 00:00:26.600000	0.034345999999999995
0 days 00:00:26.610000	0.028895999999999998
0 days 00:00:26.620000	0.026244
0 days 00:00:26.630000	0.026773
0 days 00:00:26.640000	0.020562
0 days 00:00:26.650000	0.013544999999999998
0 days 00:00:26.660000	0.007562
0 days 00:00:26.670000	0.008425
0 days 00:00:26.680000	-0.007783
0 days 00:00:26.690000	-0.020681
0 days 00:00:26.700000	-0.026467
0 days 00:00:26.710000	-0.030987
0 days 00:00:26.720000	-0.038939
0 days 00:00:26.730000	-0.051666
0 days 00:00:26.740000	-0.071931
0 days 00:00:26.750000	-0.07664299999999999
0 days 00:00:26.760000	-0.07691
0 days 00:00:26.770000	-0.08015
0 days 00:00:26.780000	-0.084097
0 days 00:00:26.790000	-0.12060799999999999
0 days 00:00:26.800000	-0.201424
0 days 00:00:26.810000	-0.244508
0 days 00:00:26.820000	-0.22923400000000002
0 days 00:00:26.830000	-0.191505
0 days 00:00:26.840000	-0.209457
0 days 00:00:26.850000	-0.271692
0 days 00:00:26.860000	-0.315742
0 days 00:00:26.870000	-0.340107
0 days 00:00:26.880000	-0.373446
0 days 00:00:26.890000	-0.399378
0 days 00:00:26.900000	-0.39279000000000003
0 days 00:00:26.910000	-0.364517
0 days 00:00:26.920000	-0.319132
0 days 00:00:26.930000	-0.266775
0 days 00:00:26.940000	-0.21330100000000002
0 days 00:00:26.950000	-0.158437
0 days 00:00:26.960000	-0.117693
0 days 00:00:26.970000	-0.0912
0 days 00:00:26.980000	-0.084357
0 days 00:00:26.990000	-0.072033
0 days 00:00:27	-0.073699
0 days 00:00:27.010000	-0.067291
0 days 00:00:27.020000	-0.064853
0 days 00:00:27.030000	-0.058609
0 days 00:00:27.040000	-0.042562
0 days 00:00:27.050000	-0.026262
0 days 00:00:27.060000	-0.0044659999999999995
0 days 00:00:27.070000	0.020262
0 days 00:00:27.080000	0.04925
0 days 00:00:27.090000	0.074632
0 days 00:00:27.100000	0.094717
0 days 00:00:27.110000	0.105169
0 days 00:00:27.120000	0.102524
0 days 00:00:27.130000	0.089135
0 days 00:00:27.140000	0.064062
0 days 00:00:27.150000	0.042024
0 days 00:00:27.160000	0.020521
0 days 00:00:27.170000	0.014197999999999999
0 days 00:00:27.180000	0.015566
0 days 00:00:27.190000	0.028305
0 days 00:00:27.200000	0.050744
0 days 00:00:27.210000	0.075088
0 days 00:00:27.220000	0.101441
0 days 00:00:27.230000	0.13536099999999998
0 days 00:00:27.240000	0.17946600000000001
0 days 00:00:27.250000	0.220987
0 days 00:00:27.260000	0.259209
0 days 00:00:27.270000	0.28630500000000003
0 days 00:00:27.280000	0.29430700000000004
0 days 00:00:27.290000	0.282984
0 days 00:00:27.300000	0.25953699999999996
0 days 00:00:27.310000	0.230253
0 days 00:00:27.320000	0.186118
0 days 00:00:27.330000	0.150252
0 days 00:00:27.340000	0.123301
0 days 00:00:27.350000	0.112401
0 days 00:00:27.360000	0.11063699999999999
0 days 00:00:27.370000	0.10831700000000001
0 days 00:00:27.380000	0.101326
0 days 00:00:27.390000	0.094832
0 days 00:00:27.400000	0.09060700000000001
0 days 00:00:27.410000	0.083608
0 days 00:00:27.420000	0.082997
0 days 00:00:27.430000	0.080122
0 days 00:00:27.440000	0.07737899999999999
0 days 00:00:27.450000	0.072118
0 days 00:00:27.460000	0.056063999999999996
0 days 00:00:27.470000	0.041658
0 days 00:00:27.480000	0.020888999999999998
0 days 00:00:27.490000	0.011947
0 days 00:00:27.500000	0.011371
0 days 00:00:27.510000	0.02009
0 days 00:00:27.520000	0.032642000000000004
0 days 00:00:27.530000	0.046028
0 days 00:00:27.540000	0.054863
0 days 00:00:27.550000	0.063695
0 days 00:00:27.560000	0.061857
0 days 00:00:27.570000	0.064835
0 days 00:00:27.580000	0.056177
0 days 00:00:27.590000	0.049277999999999995
0 days 00:00:27.600000	0.038028
0 days 00:00:27.610000	0.030744999999999998
0 days 00:00:27.620000	0.021384
0 days 00:00:27.630000	0.016965
0 days 00:00:27.640000	0.014622
0 days 00:00:27.650000	0.018844999999999997
0 days 00:00:27.660000	0.013449000000000001
0 days 00:00:27.670000	0.014811000000000001
0 days 00:00:27.680000	0.012274
0 days 00:00:27.690000	0.012010999999999999
0 days 00:00:27.700000	0.005247
0 days 00:00:27.710000	0.005754
0 days 00:00:27.720000	0.011734
0 days 00:00:27.730000	0.00938
0 days 00:00:27.740000	0.0132
0 days 00:00:27.750000	0.015989
0 days 00:00:27.760000	0.018058
0 days 00:00:27.770000	0.022401
0 days 00:00:27.780000	0.028298
0 days 00:00:27.790000	0.030218000000000002
0 days 00:00:27.800000	0.033611
0 days 00:00:27.810000	0.033134
0 days 00:00:27.820000	0.027932
0 days 00:00:27.830000	0.028181
0 days 00:00:27.840000	0.024727000000000002
0 days 00:00:27.850000	0.025700999999999998
0 days 00:00:27.860000	0.022522999999999998
0 days 00:00:27.870000	0.026947000000000002
0 days 00:00:27.880000	0.024592
0 days 00:00:27.890000	0.024416
0 days 00:00:27.900000	0.023114
0 days 00:00:27.910000	0.018113999999999998
0 days 00:00:27.920000	0.017463
0 days 00:00:27.930000	0.019287000000000002
0 days 00:00:27.940000	0.015015
0 days 00:00:27.950000	0.018755
0 days 00:00:27.960000	0.015661
0 days 00:00:27.970000	0.023177
0 days 00:00:27.980000	0.019153
0 days 00:00:27.990000	0.021873
0 days 00:00:28	0.022397999999999998
0 days 00:00:28.010000	0.022764
0 days 00:00:28.020000	0.024222999999999998
0 days 00:00:28.030000	0.024831
0 days 00:00:28.040000	0.034454000000000005
0 days 00:00:28.050000	0.035628
0 days 00:00:28.060000	0.041351
0 days 00:00:28.070000	0.040168999999999996
0 days 00:00:28.080000	0.036348
0 days 00:00:28.090000	0.038413
0 days 00:00:28.100000	0.042877
0 days 00:00:28.110000	0.044576
0 days 00:00:28.120000	0.046352
0 days 00:00:28.130000	0.050321
0 days 00:00:28.140000	0.05076
0 days 00:00:28.150000	0.04848
0 days 00:00:28.160000	0.050013999999999996
0 days 00:00:28.170000	0.05146799999999999
0 days 00:00:28.180000	0.053136
0 days 00:00:28.190000	0.053203
0 days 00:00:28.200000	0.054242
0 days 00:00:28.210000	0.054676999999999996
0 days 00:00:28.220000	0.050988
0 days 00:00:28.230000	0.040561
0 days 00:00:28.240000	0.035045
0 days 00:00:28.250000	0.027551
0 days 00:00:28.260000	0.024992
0 days 00:00:28.270000	0.017862
0 days 00:00:28.280000	0.018449
0 days 00:00:28.290000	0.018527000000000002
0 days 00:00:28.300000	0.014488
0 days 00:00:28.310000	0.010745000000000001
0 days 00:00:28.320000	0.003392
0 days 00:00:28.330000	-0.00249
0 days 00:00:28.340000	-0.006624
0 days 00:00:28.350000	-0.018924
0 days 00:00:28.360000	-0.022106999999999998
0 days 00:00:28.370000	-0.032429
0 days 00:00:28.380000	-0.038912
0 days 00:00:28.390000	-0.059941999999999995
0 days 00:00:28.400000	-0.09618600000000001
0 days 00:00:28.410000	-0.137878
0 days 00:00:28.420000	-0.163391
0 days 00:00:28.430000	-0.161718
0 days 00:00:28.440000	-0.148472
0 days 00:00:28.450000	-0.142645
0 days 00:00:28.460000	-0.140955
0 days 00:00:28.470000	-0.135512
0 days 00:00:28.480000	-0.13583299999999998
0 days 00:00:28.490000	-0.160115
0 days 00:00:28.500000	-0.21433200000000002
0 days 00:00:28.510000	-0.299668
0 days 00:00:28.520000	-0.407666
0 days 00:00:28.530000	-0.519224
0 days 00:00:28.540000	-0.644878
0 days 00:00:28.550000	-0.7707229999999999
0 days 00:00:28.560000	-0.9117059999999999
0 days 00:00:28.570000	-1.059567
0 days 00:00:28.580000	-1.216283
0 days 00:00:28.590000	-1.377733
0 days 00:00:28.600000	-1.539004
0 days 00:00:28.610000	-1.67629
0 days 00:00:28.620000	-1.782318
0 days 00:00:28.630000	-1.8592669999999998
0 days 00:00:28.640000	-1.909671
0 days 00:00:28.650000	-1.942229
0 days 00:00:28.660000	-1.945532
0 days 00:00:28.670000	-1.915786
0 days 00:00:28.680000	-1.838541
0 days 00:00:28.690000	-1.7515020000000001
0 days 00:00:28.700000	-1.633897
0 days 00:00:28.710000	-1.50465
0 days 00:00:28.720000	-1.381809
0 days 00:00:28.730000	-1.2591379999999999
0 days 00:00:28.740000	-1.142047
0 days 00:00:28.750000	-1.0347309999999998
0 days 00:00:28.760000	-0.9452389999999999
0 days 00:00:28.770000	-0.883181
0 days 00:00:28.780000	-0.8388899999999999
0 days 00:00:28.790000	-0.805557
0 days 00:00:28.800000	-0.7909470000000001
0 days 00:00:28.810000	-0.78246
0 days 00:00:28.820000	-0.7756109999999999
0 days 00:00:28.830000	-0.770289
0 days 00:00:28.840000	-0.7533
0 days 00:00:28.850000	-0.744455
0 days 00:00:28.860000	-0.725631
0 days 00:00:28.870000	-0.6575300000000001
0 days 00:00:28.880000	-0.45606199999999997
0 days 00:00:28.890000	-0.143344
0 days 00:00:28.900000	0.159288
0 days 00:00:28.910000	0.492044
0 days 00:00:28.920000	0.880245
0 days 00:00:28.930000	1.265626
0 days 00:00:28.940000	1.642253
0 days 00:00:28.950000	1.98157
0 days 00:00:28.960000	2.250448
0 days 00:00:28.970000	2.4607259999999997
0 days 00:00:28.980000	2.632116
0 days 00:00:28.990000	2.7801009999999997
0 days 00:00:29	2.874703
0 days 00:00:29.010000	2.9862759999999997
0 days 00:00:29.020000	3.094984
0 days 00:00:29.030000	3.075016
0 days 00:00:29.040000	3.060737
0 days 00:00:29.050000	3.0299259999999997
0 days 00:00:29.060000	3.0580060000000002
0 days 00:00:29.070000	3.031501
0 days 00:00:29.080000	2.881541
0 days 00:00:29.090000	2.551977
0 days 00:00:29.100000	2.0458060000000002
0 days 00:00:29.110000	1.419692
0 days 00:00:29.120000	0.361294
0 days 00:00:29.130000	-1.63683
0 days 00:00:29.140000	-1.208932
0 days 00:00:29.150000	0.5888760000000001
0 days 00:00:29.160000	0.0131
0 days 00:00:29.170000	-0.09844299999999999
0 days 00:00:29.180000	-0.126625
0 days 00:00:29.190000	-0.23666900000000002
0 days 00:00:29.200000	-0.250556
0 days 00:00:29.210000	-0.112006
0 days 00:00:29.220000	-0.056496000000000005
0 days 00:00:29.230000	-0.000413
0 days 00:00:29.240000	0.035332
0 days 00:00:29.250000	0.058221
0 days 00:00:29.260000	0.085539
0 days 00:00:29.270000	0.088451
0 days 00:00:29.280000	0.080106
0 days 00:00:29.290000	0.073504
0 days 00:00:29.300000	0.055217999999999996
0 days 00:00:29.310000	0.03985
0 days 00:00:29.320000	0.02908
0 days 00:00:29.330000	0.025961
0 days 00:00:29.340000	0.030186
0 days 00:00:29.350000	0.031859
0 days 00:00:29.360000	0.030416000000000002
0 days 00:00:29.370000	0.027072000000000002
0 days 00:00:29.380000	0.022726
0 days 00:00:29.390000	0.022172
0 days 00:00:29.400000	0.015484
0 days 00:00:29.410000	0.009704
0 days 00:00:29.420000	0.000559
0 days 00:00:29.430000	-0.0018859999999999999
0 days 00:00:29.440000	-0.003997
0 days 00:00:29.450000	-0.008572
0 days 00:00:29.460000	-0.004898
0 days 00:00:29.470000	-0.007912
0 days 00:00:29.480000	-0.004563
0 days 00:00:29.490000	-0.002003
0 days 00:00:29.500000	-0.002009
0 days 00:00:29.510000	-0.0035740000000000004
0 days 00:00:29.520000	-0.0024579999999999997
0 days 00:00:29.530000	0.002456
0 days 00:00:29.540000	0.0042450000000000005
0 days 00:00:29.550000	-0.000776
0 days 00:00:29.560000	-0.0025629999999999997
0 days 00:00:29.570000	0.003124
0 days 00:00:29.580000	-0.0016829999999999998
0 days 00:00:29.590000	-0.000463
0 days 00:00:29.600000	-0.003266
0 days 00:00:29.610000	-0.005168
0 days 00:00:29.620000	-0.012767
0 days 00:00:29.630000	-0.012666
0 days 00:00:29.640000	-0.020041
0 days 00:00:29.650000	-0.019831
0 days 00:00:29.660000	-0.025309
0 days 00:00:29.670000	-0.027013
0 days 00:00:29.680000	-0.033974000000000004
0 days 00:00:29.690000	-0.041371
0 days 00:00:29.700000	-0.060952
0 days 00:00:29.710000	-0.079367
0 days 00:00:29.720000	-0.097472
0 days 00:00:29.730000	-0.123107
0 days 00:00:29.740000	-0.15836
0 days 00:00:29.750000	-0.20788800000000002
0 days 00:00:29.760000	-0.26661999999999997
0 days 00:00:29.770000	-0.330359
0 days 00:00:29.780000	-0.407644
0 days 00:00:29.790000	-0.48698100000000005
0 days 00:00:29.800000	-0.5802970000000001
0 days 00:00:29.810000	-0.656809
0 days 00:00:29.820000	-0.749296
0 days 00:00:29.830000	-0.8931790000000001
0 days 00:00:29.840000	-1.0565440000000001
0 days 00:00:29.850000	-1.226603
0 days 00:00:29.860000	-1.422649
0 days 00:00:29.870000	-1.617752
0 days 00:00:29.880000	-1.825702
0 days 00:00:29.890000	-2.044265
0 days 00:00:29.900000	-2.264812
0 days 00:00:29.910000	-2.480388
0 days 00:00:29.920000	-2.725695
0 days 00:00:29.930000	-2.914615
0 days 00:00:29.940000	-3.0140279999999997
0 days 00:00:29.950000	-2.983767
0 days 00:00:29.960000	-2.920907
0 days 00:00:29.970000	-2.751795
0 days 00:00:29.980000	-2.587357
0 days 00:00:29.990000	-2.451229
0 days 00:00:30	-2.283025
0 days 00:00:30.010000	-2.105284
0 days 00:00:30.020000	-1.9153080000000002
0 days 00:00:30.030000	-1.699698
0 days 00:00:30.040000	-1.212899
0 days 00:00:30.050000	-0.6029760000000001
0 days 00:00:30.060000	-0.114641
0 days 00:00:30.070000	0.389356
0 days 00:00:30.080000	1.006348
0 days 00:00:30.090000	1.710132
0 days 00:00:30.100000	2.435232
0 days 00:00:30.110000	3.100221
0 days 00:00:30.120000	3.67449
0 days 00:00:30.130000	4.06361
0 days 00:00:30.140000	4.030195
0 days 00:00:30.150000	3.785429
0 days 00:00:30.160000	3.781804
0 days 00:00:30.170000	3.923948
0 days 00:00:30.180000	3.732839
0 days 00:00:30.190000	3.568561
0 days 00:00:30.200000	3.507507
0 days 00:00:30.210000	3.321475
0 days 00:00:30.220000	3.146153
0 days 00:00:30.230000	2.7878819999999997
0 days 00:00:30.240000	2.238686
0 days 00:00:30.250000	1.391161
0 days 00:00:30.260000	-0.036887
0 days 00:00:30.270000	-2.6739919999999997
0 days 00:00:30.280000	-1.9844
0 days 00:00:30.290000	1.368449
0 days 00:00:30.300000	0.510024
0 days 00:00:30.310000	0.089706
0 days 00:00:30.320000	-0.10989600000000001
0 days 00:00:30.330000	-0.17660499999999998
0 days 00:00:30.340000	-0.023805
0 days 00:00:30.350000	0.044412
0 days 00:00:30.360000	0.037881
0 days 00:00:30.370000	0.044673000000000004
0 days 00:00:30.380000	0.083457
0 days 00:00:30.390000	0.097492
0 days 00:00:30.400000	0.077436
0 days 00:00:30.410000	0.056355999999999996
0 days 00:00:30.420000	0.041143
0 days 00:00:30.430000	0.0326
0 days 00:00:30.440000	0.017837000000000002
0 days 00:00:30.450000	0.017808
0 days 00:00:30.460000	0.021154
0 days 00:00:30.470000	0.027795999999999998
0 days 00:00:30.480000	0.037018
0 days 00:00:30.490000	0.038581
0 days 00:00:30.500000	0.034217000000000004
0 days 00:00:30.510000	0.019901
0 days 00:00:30.520000	0.007701
0 days 00:00:30.530000	0.004788000000000001
0 days 00:00:30.540000	0.0018789999999999998
0 days 00:00:30.550000	-0.004924
[truncated: 58 more rows]
