# Supplementary material for: A topological data analysis-based method for gait signals with an application to the study of multiple sclerosis
Source: PLoS One. 2022 May 13;17(5):e0268475. doi: 10.1371/journal.pone.0268475 (PMC9106173; doi:10.1371/journal.pone.0268475)
Supplement: S1 Data — (ZIP) [file pone.0268475.s005.zip › PlosOneData/Pathological_subjects/MS_122]

	Gyr_Y
0 days 00:00:04.850000	-0.541154
0 days 00:00:04.860000	-1.247534
0 days 00:00:04.870000	-0.431688
0 days 00:00:04.880000	-0.66706
0 days 00:00:04.890000	-1.0542049999999998
0 days 00:00:04.900000	-1.066157
0 days 00:00:04.910000	-1.282429
0 days 00:00:04.920000	-1.464309
0 days 00:00:04.930000	-1.503232
0 days 00:00:04.940000	-1.0156120000000002
0 days 00:00:04.950000	-0.250783
0 days 00:00:04.960000	-0.27476799999999996
0 days 00:00:04.970000	-0.374675
0 days 00:00:04.980000	-0.30239
0 days 00:00:04.990000	-0.254234
0 days 00:00:05	-0.15423900000000001
0 days 00:00:05.010000	-0.101517
0 days 00:00:05.020000	-0.06590499999999999
0 days 00:00:05.030000	-0.030514999999999997
0 days 00:00:05.040000	0.006815000000000001
0 days 00:00:05.050000	0.030967
0 days 00:00:05.060000	0.048356
0 days 00:00:05.070000	0.06594
0 days 00:00:05.080000	0.081076
0 days 00:00:05.090000	0.088738
0 days 00:00:05.100000	0.097916
0 days 00:00:05.110000	0.099112
0 days 00:00:05.120000	0.085498
0 days 00:00:05.130000	0.079528
0 days 00:00:05.140000	0.08202899999999999
0 days 00:00:05.150000	0.08181000000000001
0 days 00:00:05.160000	0.08779400000000001
0 days 00:00:05.170000	0.11258299999999999
0 days 00:00:05.180000	0.130074
0 days 00:00:05.190000	0.10796199999999999
0 days 00:00:05.200000	0.06442200000000001
0 days 00:00:05.210000	0.015269
0 days 00:00:05.220000	-0.033854
0 days 00:00:05.230000	-0.070461
0 days 00:00:05.240000	-0.083989
0 days 00:00:05.250000	-0.077606
0 days 00:00:05.260000	-0.08679400000000001
0 days 00:00:05.270000	-0.082676
0 days 00:00:05.280000	-0.07256900000000001
0 days 00:00:05.290000	-0.07097300000000001
0 days 00:00:05.300000	-0.070774
0 days 00:00:05.310000	-0.054042999999999994
0 days 00:00:05.320000	-0.035177
0 days 00:00:05.330000	-0.026683999999999996
0 days 00:00:05.340000	-0.020661000000000002
0 days 00:00:05.350000	-0.026468000000000002
0 days 00:00:05.360000	-0.049250999999999996
0 days 00:00:05.370000	-0.085185
0 days 00:00:05.380000	-0.114849
0 days 00:00:05.390000	-0.154724
0 days 00:00:05.400000	-0.188394
0 days 00:00:05.410000	-0.22583000000000003
0 days 00:00:05.420000	-0.279456
0 days 00:00:05.430000	-0.389015
0 days 00:00:05.440000	-0.490545
0 days 00:00:05.450000	-0.603467
0 days 00:00:05.460000	-0.7239220000000001
0 days 00:00:05.470000	-0.867692
0 days 00:00:05.480000	-1.027834
0 days 00:00:05.490000	-1.186159
0 days 00:00:05.500000	-1.339236
0 days 00:00:05.510000	-1.483015
0 days 00:00:05.520000	-1.6666459999999998
0 days 00:00:05.530000	-1.8921029999999999
0 days 00:00:05.540000	-2.165608
0 days 00:00:05.550000	-2.545286
0 days 00:00:05.560000	-2.978121
0 days 00:00:05.570000	-3.4783480000000004
0 days 00:00:05.580000	-3.994156
0 days 00:00:05.590000	-4.491962
0 days 00:00:05.600000	-4.882312000000001
0 days 00:00:05.610000	-5.033011
0 days 00:00:05.620000	-4.981771
0 days 00:00:05.630000	-4.950416000000001
0 days 00:00:05.640000	-4.72904
0 days 00:00:05.650000	-4.2984160000000005
0 days 00:00:05.660000	-3.789385
0 days 00:00:05.670000	-3.4320800000000005
0 days 00:00:05.680000	-3.430425
0 days 00:00:05.690000	-2.587715
0 days 00:00:05.700000	-1.557849
0 days 00:00:05.710000	-1.054038
0 days 00:00:05.720000	-0.53236
0 days 00:00:05.730000	0.044227999999999996
0 days 00:00:05.740000	0.635621
0 days 00:00:05.750000	1.260829
0 days 00:00:05.760000	1.8544009999999997
0 days 00:00:05.770000	2.3551599999999997
0 days 00:00:05.780000	2.792093
0 days 00:00:05.790000	3.181532
0 days 00:00:05.800000	3.564732
0 days 00:00:05.810000	3.9158089999999994
0 days 00:00:05.820000	4.217287000000001
0 days 00:00:05.830000	4.4572449999999995
0 days 00:00:05.840000	4.616174
0 days 00:00:05.850000	4.706506
0 days 00:00:05.860000	4.725478
0 days 00:00:05.870000	4.666836
0 days 00:00:05.880000	4.54146
0 days 00:00:05.890000	4.3589910000000005
0 days 00:00:05.900000	4.095479
0 days 00:00:05.910000	3.7265660000000005
0 days 00:00:05.920000	3.357111
0 days 00:00:05.930000	2.97821
0 days 00:00:05.940000	2.6692400000000003
0 days 00:00:05.950000	2.433219
0 days 00:00:05.960000	2.263102
0 days 00:00:05.970000	2.167052
0 days 00:00:05.980000	2.1170880000000003
0 days 00:00:05.990000	2.094832
0 days 00:00:06	2.089836
0 days 00:00:06.010000	2.061586
0 days 00:00:06.020000	2.009817
0 days 00:00:06.030000	1.9165240000000001
0 days 00:00:06.040000	1.73822
0 days 00:00:06.050000	1.52074
0 days 00:00:06.060000	1.298766
0 days 00:00:06.070000	1.071142
0 days 00:00:06.080000	0.879243
0 days 00:00:06.090000	0.713559
0 days 00:00:06.100000	0.560279
0 days 00:00:06.110000	0.44130699999999995
0 days 00:00:06.120000	0.37091199999999996
0 days 00:00:06.130000	0.308803
0 days 00:00:06.140000	0.20083
0 days 00:00:06.150000	-1.062131
0 days 00:00:06.160000	-0.780337
0 days 00:00:06.170000	-0.091226
0 days 00:00:06.180000	-3.3627290000000003
0 days 00:00:06.190000	-3.5443
0 days 00:00:06.200000	-2.813108
0 days 00:00:06.210000	-0.147526
0 days 00:00:06.220000	-0.327967
0 days 00:00:06.230000	-0.344088
0 days 00:00:06.240000	-0.315264
0 days 00:00:06.250000	-0.24859299999999998
0 days 00:00:06.260000	-0.23101799999999997
0 days 00:00:06.270000	-0.19476300000000002
0 days 00:00:06.280000	-0.163301
0 days 00:00:06.290000	-0.10641600000000001
0 days 00:00:06.300000	-0.082911
0 days 00:00:06.310000	-0.091136
0 days 00:00:06.320000	-0.102031
0 days 00:00:06.330000	-0.109149
0 days 00:00:06.340000	-0.090847
0 days 00:00:06.350000	-0.063713
0 days 00:00:06.360000	-0.035582
0 days 00:00:06.370000	-0.002936
0 days 00:00:06.380000	0.012702
0 days 00:00:06.390000	0.021386000000000002
0 days 00:00:06.400000	0.019352
0 days 00:00:06.410000	-0.008003
0 days 00:00:06.420000	-0.021908
0 days 00:00:06.430000	-0.037488
0 days 00:00:06.440000	-0.057063
0 days 00:00:06.450000	-0.07094099999999999
0 days 00:00:06.460000	-0.086633
0 days 00:00:06.470000	-0.100853
0 days 00:00:06.480000	-0.106423
0 days 00:00:06.490000	-0.10308599999999998
0 days 00:00:06.500000	-0.10840699999999999
0 days 00:00:06.510000	-0.10688399999999999
0 days 00:00:06.520000	-0.119405
0 days 00:00:06.530000	-0.12532000000000001
0 days 00:00:06.540000	-0.124953
0 days 00:00:06.550000	-0.144374
0 days 00:00:06.560000	-0.182644
0 days 00:00:06.570000	-0.23668699999999998
0 days 00:00:06.580000	-0.306091
0 days 00:00:06.590000	-0.38716
0 days 00:00:06.600000	-0.46179899999999996
0 days 00:00:06.610000	-0.537407
0 days 00:00:06.620000	-0.614226
0 days 00:00:06.630000	-0.7229
0 days 00:00:06.640000	-0.849751
0 days 00:00:06.650000	-1.01019
0 days 00:00:06.660000	-1.171832
0 days 00:00:06.670000	-1.338192
0 days 00:00:06.680000	-1.5083520000000001
0 days 00:00:06.690000	-1.740409
0 days 00:00:06.700000	-1.975228
0 days 00:00:06.710000	-2.232376
0 days 00:00:06.720000	-2.4973419999999997
0 days 00:00:06.730000	-2.7740720000000003
0 days 00:00:06.740000	-3.218416
0 days 00:00:06.750000	-3.7343889999999997
0 days 00:00:06.760000	-4.309298
0 days 00:00:06.770000	-4.889122
0 days 00:00:06.780000	-5.253267
0 days 00:00:06.790000	-5.298583
0 days 00:00:06.800000	-5.1799230000000005
0 days 00:00:06.810000	-4.946656
0 days 00:00:06.820000	-4.423466
0 days 00:00:06.830000	-3.686087
0 days 00:00:06.840000	-3.304926
0 days 00:00:06.850000	-3.413526
0 days 00:00:06.860000	-2.715778
0 days 00:00:06.870000	-2.199187
0 days 00:00:06.880000	-1.907446
0 days 00:00:06.890000	-1.496542
0 days 00:00:06.900000	-0.938817
0 days 00:00:06.910000	-0.213986
0 days 00:00:06.920000	0.593874
0 days 00:00:06.930000	1.405462
0 days 00:00:06.940000	2.1423080000000003
0 days 00:00:06.950000	2.721996
0 days 00:00:06.960000	3.322862
0 days 00:00:06.970000	4.007891000000001
0 days 00:00:06.980000	4.578713
0 days 00:00:06.990000	4.997303
0 days 00:00:07	5.30218
0 days 00:00:07.010000	5.4711050000000006
0 days 00:00:07.020000	5.508841
0 days 00:00:07.030000	5.4437809999999995
0 days 00:00:07.040000	5.307937
0 days 00:00:07.050000	5.142752
0 days 00:00:07.060000	4.976984
0 days 00:00:07.070000	4.7976339999999995
0 days 00:00:07.080000	4.571305000000001
0 days 00:00:07.090000	4.295877
0 days 00:00:07.100000	3.99223
0 days 00:00:07.110000	3.637136
0 days 00:00:07.120000	3.220689
0 days 00:00:07.130000	2.817405
0 days 00:00:07.140000	2.433967
0 days 00:00:07.150000	2.071958
0 days 00:00:07.160000	1.8576119999999998
0 days 00:00:07.170000	1.6995169999999997
0 days 00:00:07.180000	1.517239
0 days 00:00:07.190000	1.347501
0 days 00:00:07.200000	1.202542
0 days 00:00:07.210000	1.07513
0 days 00:00:07.220000	0.960073
0 days 00:00:07.230000	0.861196
0 days 00:00:07.240000	0.765668
0 days 00:00:07.250000	0.6605989999999999
0 days 00:00:07.260000	0.558822
0 days 00:00:07.270000	0.438151
0 days 00:00:07.280000	0.300004
0 days 00:00:07.290000	0.142495
0 days 00:00:07.300000	0.052812
0 days 00:00:07.310000	-3.77581
0 days 00:00:07.320000	-1.51481
0 days 00:00:07.330000	-0.999008
0 days 00:00:07.340000	-5.279399
0 days 00:00:07.350000	-2.592739
0 days 00:00:07.360000	0.738204
0 days 00:00:07.370000	-0.190486
0 days 00:00:07.380000	-0.371078
0 days 00:00:07.390000	-0.30456500000000003
0 days 00:00:07.400000	-0.464801
0 days 00:00:07.410000	-0.344169
0 days 00:00:07.420000	-0.15262
0 days 00:00:07.430000	-0.088143
0 days 00:00:07.440000	-0.06992000000000001
0 days 00:00:07.450000	-0.06708
0 days 00:00:07.460000	-0.073871
0 days 00:00:07.470000	-0.105269
0 days 00:00:07.480000	-0.11512
0 days 00:00:07.490000	-0.11551600000000001
0 days 00:00:07.500000	-0.095459
0 days 00:00:07.510000	-0.080192
0 days 00:00:07.520000	-0.062532
0 days 00:00:07.530000	-0.054877999999999996
0 days 00:00:07.540000	-0.055647
0 days 00:00:07.550000	-0.058208
0 days 00:00:07.560000	-0.060121
0 days 00:00:07.570000	-0.057203
0 days 00:00:07.580000	-0.041411
0 days 00:00:07.590000	-0.010213
0 days 00:00:07.600000	0.025551
0 days 00:00:07.610000	0.016799
0 days 00:00:07.620000	0.014006999999999999
0 days 00:00:07.630000	0.023738
0 days 00:00:07.640000	0.011127
0 days 00:00:07.650000	-0.0015970000000000001
0 days 00:00:07.660000	-0.009941
0 days 00:00:07.670000	-0.024561000000000003
0 days 00:00:07.680000	-0.027522
0 days 00:00:07.690000	-0.028352999999999996
0 days 00:00:07.700000	-0.04269
0 days 00:00:07.710000	-0.061999
0 days 00:00:07.720000	-0.07771499999999999
0 days 00:00:07.730000	-0.089772
0 days 00:00:07.740000	-0.124339
0 days 00:00:07.750000	-0.155584
0 days 00:00:07.760000	-0.20039
0 days 00:00:07.770000	-0.26869899999999997
0 days 00:00:07.780000	-0.387463
0 days 00:00:07.790000	-0.550133
0 days 00:00:07.800000	-0.712649
0 days 00:00:07.810000	-0.863216
0 days 00:00:07.820000	-1.034276
0 days 00:00:07.830000	-1.213743
0 days 00:00:07.840000	-1.430149
0 days 00:00:07.850000	-1.716336
0 days 00:00:07.860000	-2.047822
0 days 00:00:07.870000	-2.399301
0 days 00:00:07.880000	-2.749963
0 days 00:00:07.890000	-3.132488
0 days 00:00:07.900000	-3.6477410000000003
0 days 00:00:07.910000	-4.294135
0 days 00:00:07.920000	-5.001937
0 days 00:00:07.930000	-5.695499
0 days 00:00:07.940000	-6.121433000000001
0 days 00:00:07.950000	-6.034533000000001
0 days 00:00:07.960000	-5.703455
0 days 00:00:07.970000	-5.310404
0 days 00:00:07.980000	-4.869371
0 days 00:00:07.990000	-4.286328
0 days 00:00:08	-3.699475
0 days 00:00:08.010000	-3.1193299999999997
0 days 00:00:08.020000	-2.8257380000000003
0 days 00:00:08.030000	-1.734948
0 days 00:00:08.040000	-1.209838
0 days 00:00:08.050000	-0.6041989999999999
0 days 00:00:08.060000	0.139102
0 days 00:00:08.070000	1.0133219999999998
0 days 00:00:08.080000	1.95111
0 days 00:00:08.090000	2.760995
0 days 00:00:08.100000	3.426679
0 days 00:00:08.110000	4.033087
0 days 00:00:08.120000	4.573789
0 days 00:00:08.130000	5.029457
0 days 00:00:08.140000	5.395179
0 days 00:00:08.150000	5.624368
0 days 00:00:08.160000	5.704437
0 days 00:00:08.170000	5.657387
0 days 00:00:08.180000	5.516644
0 days 00:00:08.190000	5.3269150000000005
0 days 00:00:08.200000	5.058376
0 days 00:00:08.210000	4.655145
0 days 00:00:08.220000	4.275471
0 days 00:00:08.230000	3.88487
0 days 00:00:08.240000	3.522244
0 days 00:00:08.250000	3.135287
0 days 00:00:08.260000	2.736177
0 days 00:00:08.270000	2.374909
0 days 00:00:08.280000	2.098653
0 days 00:00:08.290000	1.880123
0 days 00:00:08.300000	1.679509
0 days 00:00:08.310000	1.469775
0 days 00:00:08.320000	1.250852
0 days 00:00:08.330000	1.056043
0 days 00:00:08.340000	0.9018729999999999
0 days 00:00:08.350000	0.791539
0 days 00:00:08.360000	0.705212
0 days 00:00:08.370000	0.623442
0 days 00:00:08.380000	0.5230520000000001
0 days 00:00:08.390000	0.432228
0 days 00:00:08.400000	0.328818
0 days 00:00:08.410000	0.21669000000000002
0 days 00:00:08.420000	0.12548399999999998
0 days 00:00:08.430000	0.064279
0 days 00:00:08.440000	-0.00164
0 days 00:00:08.450000	-0.034424
0 days 00:00:08.460000	-0.676426
0 days 00:00:08.470000	-2.329646
0 days 00:00:08.480000	-0.07397100000000001
0 days 00:00:08.490000	-2.316934
0 days 00:00:08.500000	-3.9694559999999997
0 days 00:00:08.510000	-2.6660779999999997
0 days 00:00:08.520000	-1.7064549999999998
0 days 00:00:08.530000	0.034158999999999995
0 days 00:00:08.540000	-0.300349
0 days 00:00:08.550000	-0.33389
0 days 00:00:08.560000	-0.354082
0 days 00:00:08.570000	-0.239473
0 days 00:00:08.580000	-0.220006
0 days 00:00:08.590000	-0.183374
0 days 00:00:08.600000	-0.138951
0 days 00:00:08.610000	-0.103224
0 days 00:00:08.620000	-0.089364
0 days 00:00:08.630000	-0.084023
0 days 00:00:08.640000	-0.070716
0 days 00:00:08.650000	-0.078942
0 days 00:00:08.660000	-0.068802
0 days 00:00:08.670000	-0.048644
0 days 00:00:08.680000	-0.037337999999999996
0 days 00:00:08.690000	-0.03488
0 days 00:00:08.700000	-0.030498
0 days 00:00:08.710000	-0.034569
0 days 00:00:08.720000	-0.037457
0 days 00:00:08.730000	-0.040544
0 days 00:00:08.740000	-0.036157
0 days 00:00:08.750000	-0.022512
0 days 00:00:08.760000	-0.021317
0 days 00:00:08.770000	-0.002825
0 days 00:00:08.780000	-0.009228
0 days 00:00:08.790000	6.9e-05
0 days 00:00:08.800000	0.005255
0 days 00:00:08.810000	0.020527
0 days 00:00:08.820000	0.011241
0 days 00:00:08.830000	-0.0035280000000000003
0 days 00:00:08.840000	-0.02145
0 days 00:00:08.850000	-0.023344
0 days 00:00:08.860000	-0.034361
0 days 00:00:08.870000	-0.040487999999999996
0 days 00:00:08.880000	-0.039835
0 days 00:00:08.890000	-0.042020999999999996
0 days 00:00:08.900000	-0.052131
0 days 00:00:08.910000	-0.073522
0 days 00:00:08.920000	-0.121628
0 days 00:00:08.930000	-0.19922
0 days 00:00:08.940000	-0.3027
0 days 00:00:08.950000	-0.406429
0 days 00:00:08.960000	-0.543959
0 days 00:00:08.970000	-0.800607
0 days 00:00:08.980000	-1.037499
0 days 00:00:08.990000	-1.285102
0 days 00:00:09	-1.6207200000000002
0 days 00:00:09.010000	-2.008499
0 days 00:00:09.020000	-2.453202
0 days 00:00:09.030000	-2.959937
0 days 00:00:09.040000	-3.5461419999999997
0 days 00:00:09.050000	-4.251182
0 days 00:00:09.060000	-5.069154
0 days 00:00:09.070000	-5.926263
0 days 00:00:09.080000	-6.6286320000000005
0 days 00:00:09.090000	-6.886413
0 days 00:00:09.100000	-6.48747
0 days 00:00:09.110000	-6.021832
0 days 00:00:09.120000	-5.407163
0 days 00:00:09.130000	-4.7135050000000005
0 days 00:00:09.140000	-4.005506
0 days 00:00:09.150000	-3.3084010000000004
0 days 00:00:09.160000	-2.81949
0 days 00:00:09.170000	-1.210367
0 days 00:00:09.180000	-0.501721
0 days 00:00:09.190000	0.059236000000000004
0 days 00:00:09.200000	0.6047239999999999
0 days 00:00:09.210000	1.311295
0 days 00:00:09.220000	2.183237
0 days 00:00:09.230000	3.1057770000000002
0 days 00:00:09.240000	3.8888879999999997
0 days 00:00:09.250000	4.486682
0 days 00:00:09.260000	4.946177
0 days 00:00:09.270000	5.273927
0 days 00:00:09.280000	5.526146
0 days 00:00:09.290000	5.759362
0 days 00:00:09.300000	5.90856
0 days 00:00:09.310000	5.915607
0 days 00:00:09.320000	5.762161
0 days 00:00:09.330000	5.564078
0 days 00:00:09.340000	5.290553
0 days 00:00:09.350000	4.864229
0 days 00:00:09.360000	4.328737
0 days 00:00:09.370000	3.705157
0 days 00:00:09.380000	3.014805
0 days 00:00:09.390000	2.380005
0 days 00:00:09.400000	1.859938
0 days 00:00:09.410000	1.442321
0 days 00:00:09.420000	1.110084
0 days 00:00:09.430000	0.8401879999999999
0 days 00:00:09.440000	0.567973
0 days 00:00:09.450000	0.40118000000000004
0 days 00:00:09.460000	0.349033
0 days 00:00:09.470000	0.33341
0 days 00:00:09.480000	0.35389899999999996
0 days 00:00:09.490000	0.392843
0 days 00:00:09.500000	0.439449
0 days 00:00:09.510000	0.50357
0 days 00:00:09.520000	0.623276
0 days 00:00:09.530000	0.761858
0 days 00:00:09.540000	0.887027
0 days 00:00:09.550000	1.006077
0 days 00:00:09.560000	1.1198
0 days 00:00:09.570000	1.199811
0 days 00:00:09.580000	1.226677
0 days 00:00:09.590000	-0.8520040000000001
0 days 00:00:09.600000	-1.2685819999999999
0 days 00:00:09.610000	0.675009
0 days 00:00:09.620000	-3.047434
0 days 00:00:09.630000	-3.441793
0 days 00:00:09.640000	-1.8843470000000002
0 days 00:00:09.650000	-0.8670680000000001
0 days 00:00:09.660000	-0.388314
0 days 00:00:09.670000	-0.186068
0 days 00:00:09.680000	-0.44392600000000004
0 days 00:00:09.690000	-0.438357
0 days 00:00:09.700000	-0.291554
0 days 00:00:09.710000	-0.249854
0 days 00:00:09.720000	-0.158083
0 days 00:00:09.730000	-0.036402
0 days 00:00:09.740000	-0.005031
0 days 00:00:09.750000	-0.0022559999999999998
0 days 00:00:09.760000	0.002408
0 days 00:00:09.770000	-0.004790999999999999
0 days 00:00:09.780000	-0.014613999999999999
0 days 00:00:09.790000	-0.013438999999999998
0 days 00:00:09.800000	0.001389
0 days 00:00:09.810000	0.01633
0 days 00:00:09.820000	0.022907
0 days 00:00:09.830000	0.016763
0 days 00:00:09.840000	0.018365
0 days 00:00:09.850000	-0.00297
0 days 00:00:09.860000	-0.053514
0 days 00:00:09.870000	-0.062334
0 days 00:00:09.880000	-0.099498
0 days 00:00:09.890000	-0.13811800000000002
0 days 00:00:09.900000	-0.15558699999999998
0 days 00:00:09.910000	-0.160823
0 days 00:00:09.920000	-0.135716
0 days 00:00:09.930000	-0.11643099999999999
0 days 00:00:09.940000	-0.087882
0 days 00:00:09.950000	-0.065984
0 days 00:00:09.960000	-0.047615
0 days 00:00:09.970000	-0.023246
0 days 00:00:09.980000	-0.007599
0 days 00:00:09.990000	0.009098
0 days 00:00:10	0.014306999999999999
0 days 00:00:10.010000	0.016978
0 days 00:00:10.020000	0.005850999999999999
0 days 00:00:10.030000	-0.011723
0 days 00:00:10.040000	-0.043331
0 days 00:00:10.050000	-0.075315
0 days 00:00:10.060000	-0.10640799999999999
0 days 00:00:10.070000	-0.137626
0 days 00:00:10.080000	-0.18019000000000002
0 days 00:00:10.090000	-0.230825
0 days 00:00:10.100000	-0.35538800000000004
0 days 00:00:10.110000	-0.459171
0 days 00:00:10.120000	-0.543403
0 days 00:00:10.130000	-0.6275390000000001
0 days 00:00:10.140000	-0.702843
0 days 00:00:10.150000	-0.832577
0 days 00:00:10.160000	-0.975683
0 days 00:00:10.170000	-1.115194
0 days 00:00:10.180000	-1.289022
0 days 00:00:10.190000	-1.560071
0 days 00:00:10.200000	-1.896379
0 days 00:00:10.210000	-2.238359
0 days 00:00:10.220000	-2.627141
0 days 00:00:10.230000	-3.007476
0 days 00:00:10.240000	-3.494339
0 days 00:00:10.250000	-3.863025
0 days 00:00:10.260000	-4.091261
0 days 00:00:10.270000	-4.112608
0 days 00:00:10.280000	-3.87554
0 days 00:00:10.290000	-3.568424
0 days 00:00:10.300000	-3.311097
0 days 00:00:10.310000	-2.997093
0 days 00:00:10.320000	-2.6997310000000003
0 days 00:00:10.330000	-2.5577669999999997
0 days 00:00:10.340000	-2.4182080000000004
