# Supplementary material for: A topological data analysis-based method for gait signals with an application to the study of multiple sclerosis
Source: PLoS One. 2022 May 13;17(5):e0268475. doi: 10.1371/journal.pone.0268475 (PMC9106173; doi:10.1371/journal.pone.0268475)
Supplement: S1 Data — (ZIP) [file pone.0268475.s005.zip › PlosOneData/Pathological_subjects/MS_310]

	Gyr_Y
0 days 00:00:09.070000	0.889709
0 days 00:00:09.080000	-2.70695
0 days 00:00:09.090000	-1.500458
0 days 00:00:09.100000	1.285626
0 days 00:00:09.110000	0.9088790000000001
0 days 00:00:09.120000	0.069788
0 days 00:00:09.130000	0.12981900000000002
0 days 00:00:09.140000	0.046158
0 days 00:00:09.150000	0.081136
0 days 00:00:09.160000	0.030494
0 days 00:00:09.170000	0.061776
0 days 00:00:09.180000	0.08555499999999999
0 days 00:00:09.190000	-0.00515
0 days 00:00:09.200000	-0.053798
0 days 00:00:09.210000	-0.044941
0 days 00:00:09.220000	-0.03443
0 days 00:00:09.230000	-0.025143000000000002
0 days 00:00:09.240000	-0.01259
0 days 00:00:09.250000	-0.019913
0 days 00:00:09.260000	-0.033083
0 days 00:00:09.270000	-0.045135
0 days 00:00:09.280000	-0.053123000000000004
0 days 00:00:09.290000	-0.049319
0 days 00:00:09.300000	-0.039451
0 days 00:00:09.310000	-0.031956
0 days 00:00:09.320000	-0.040426
0 days 00:00:09.330000	-0.03965
0 days 00:00:09.340000	-0.047569
0 days 00:00:09.350000	-0.046501
0 days 00:00:09.360000	-0.046345
0 days 00:00:09.370000	-0.042887
0 days 00:00:09.380000	-0.042617
0 days 00:00:09.390000	-0.045611
0 days 00:00:09.400000	-0.047005
0 days 00:00:09.410000	-0.048563
0 days 00:00:09.420000	-0.056357000000000004
0 days 00:00:09.430000	-0.063536
0 days 00:00:09.440000	-0.07007000000000001
0 days 00:00:09.450000	-0.080603
0 days 00:00:09.460000	-0.088749
0 days 00:00:09.470000	-0.09861
0 days 00:00:09.480000	-0.118533
0 days 00:00:09.490000	-0.129642
0 days 00:00:09.500000	-0.137824
0 days 00:00:09.510000	-0.150722
0 days 00:00:09.520000	-0.155608
0 days 00:00:09.530000	-0.16017699999999999
0 days 00:00:09.540000	-0.161971
0 days 00:00:09.550000	-0.16028
0 days 00:00:09.560000	-0.155102
0 days 00:00:09.570000	-0.148453
0 days 00:00:09.580000	-0.138097
0 days 00:00:09.590000	-0.121273
0 days 00:00:09.600000	-0.09954199999999999
0 days 00:00:09.610000	-0.074039
0 days 00:00:09.620000	-0.049848
0 days 00:00:09.630000	-0.040467
0 days 00:00:09.640000	-0.028481
0 days 00:00:09.650000	-0.032588
0 days 00:00:09.660000	-0.041158
0 days 00:00:09.670000	-0.047598
0 days 00:00:09.680000	-0.062666
0 days 00:00:09.690000	-0.086061
0 days 00:00:09.700000	-0.107003
0 days 00:00:09.710000	-0.129424
0 days 00:00:09.720000	-0.15448900000000002
0 days 00:00:09.730000	-0.16968699999999998
0 days 00:00:09.740000	-0.191945
0 days 00:00:09.750000	-0.20139300000000002
0 days 00:00:09.760000	-0.21025500000000003
0 days 00:00:09.770000	-0.20988800000000002
0 days 00:00:09.780000	-0.211358
0 days 00:00:09.790000	-0.20885700000000001
0 days 00:00:09.800000	-0.206354
0 days 00:00:09.810000	-0.204484
0 days 00:00:09.820000	-0.19783499999999998
0 days 00:00:09.830000	-0.204665
0 days 00:00:09.840000	-0.219308
0 days 00:00:09.850000	-0.260369
0 days 00:00:09.860000	-0.322344
0 days 00:00:09.870000	-0.39509099999999997
0 days 00:00:09.880000	-0.487328
0 days 00:00:09.890000	-0.632102
0 days 00:00:09.900000	-0.804192
0 days 00:00:09.910000	-1.00379
0 days 00:00:09.920000	-1.2317420000000001
0 days 00:00:09.930000	-1.479352
0 days 00:00:09.940000	-1.7370970000000001
0 days 00:00:09.950000	-2.0141310000000003
0 days 00:00:09.960000	-2.3041650000000002
0 days 00:00:09.970000	-2.614786
0 days 00:00:09.980000	-2.945616
0 days 00:00:09.990000	-3.270911
0 days 00:00:10	-3.6325819999999998
0 days 00:00:10.010000	-4.031303
0 days 00:00:10.020000	-4.441982
0 days 00:00:10.030000	-4.822375
0 days 00:00:10.040000	-5.1379529999999995
0 days 00:00:10.050000	-5.403467
0 days 00:00:10.060000	-5.616893
0 days 00:00:10.070000	-5.767485
0 days 00:00:10.080000	-5.961536
0 days 00:00:10.090000	-6.038195
0 days 00:00:10.100000	-6.04038
0 days 00:00:10.110000	-6.019356
0 days 00:00:10.120000	-5.813623000000001
0 days 00:00:10.130000	-5.381078
0 days 00:00:10.140000	-4.151311
0 days 00:00:10.150000	-0.153169
0 days 00:00:10.160000	2.831021
0 days 00:00:10.170000	3.478216
0 days 00:00:10.180000	3.6909629999999995
0 days 00:00:10.190000	4.214836
0 days 00:00:10.200000	4.8663680000000005
0 days 00:00:10.210000	5.456477
0 days 00:00:10.220000	5.8872800000000005
0 days 00:00:10.230000	6.172515
0 days 00:00:10.240000	6.262853
0 days 00:00:10.250000	5.922521
0 days 00:00:10.260000	5.510455
0 days 00:00:10.270000	5.405092
0 days 00:00:10.280000	5.546712
0 days 00:00:10.290000	5.586973
0 days 00:00:10.300000	5.369944
0 days 00:00:10.310000	5.247367
0 days 00:00:10.320000	5.177713
0 days 00:00:10.330000	4.9632309999999995
0 days 00:00:10.340000	4.6773169999999995
0 days 00:00:10.350000	4.419854
0 days 00:00:10.360000	4.1308169999999995
0 days 00:00:10.370000	3.567332
0 days 00:00:10.380000	2.595618
0 days 00:00:10.390000	0.367737
0 days 00:00:10.400000	-0.8908280000000001
0 days 00:00:10.410000	-1.153266
0 days 00:00:10.420000	-2.55783
0 days 00:00:10.430000	-1.844018
0 days 00:00:10.440000	0.369756
0 days 00:00:10.450000	-0.198613
0 days 00:00:10.460000	0.34608
0 days 00:00:10.470000	0.250742
0 days 00:00:10.480000	0.200663
0 days 00:00:10.490000	0.140979
0 days 00:00:10.500000	0.15196800000000002
0 days 00:00:10.510000	0.164191
0 days 00:00:10.520000	0.116323
0 days 00:00:10.530000	0.089058
0 days 00:00:10.540000	0.07055700000000001
0 days 00:00:10.550000	0.068726
0 days 00:00:10.560000	0.081136
0 days 00:00:10.570000	0.078766
0 days 00:00:10.580000	0.065331
0 days 00:00:10.590000	0.041242
0 days 00:00:10.600000	0.027433999999999997
0 days 00:00:10.610000	-0.000811
0 days 00:00:10.620000	-0.015387
0 days 00:00:10.630000	-0.020512
0 days 00:00:10.640000	-0.023516
0 days 00:00:10.650000	-0.030739
0 days 00:00:10.660000	-0.034385
0 days 00:00:10.670000	-0.033882999999999996
0 days 00:00:10.680000	-0.036478
0 days 00:00:10.690000	-0.028099000000000002
0 days 00:00:10.700000	-0.02393
0 days 00:00:10.710000	-0.013455000000000002
0 days 00:00:10.720000	-0.008462
0 days 00:00:10.730000	-0.004992
0 days 00:00:10.740000	-0.005928
0 days 00:00:10.750000	-0.0075650000000000005
0 days 00:00:10.760000	-0.012626
0 days 00:00:10.770000	-0.024543000000000002
0 days 00:00:10.780000	-0.021518000000000002
0 days 00:00:10.790000	-0.030591000000000004
0 days 00:00:10.800000	-0.032379000000000005
0 days 00:00:10.810000	-0.036788999999999995
0 days 00:00:10.820000	-0.042986
0 days 00:00:10.830000	-0.050293
0 days 00:00:10.840000	-0.054426999999999996
0 days 00:00:10.850000	-0.058976
0 days 00:00:10.860000	-0.065606
0 days 00:00:10.870000	-0.071642
0 days 00:00:10.880000	-0.074683
0 days 00:00:10.890000	-0.078404
0 days 00:00:10.900000	-0.083205
0 days 00:00:10.910000	-0.092024
0 days 00:00:10.920000	-0.093562
0 days 00:00:10.930000	-0.100853
0 days 00:00:10.940000	-0.103849
0 days 00:00:10.950000	-0.10552
0 days 00:00:10.960000	-0.105366
0 days 00:00:10.970000	-0.100423
0 days 00:00:10.980000	-0.091294
0 days 00:00:10.990000	-0.078421
0 days 00:00:11	-0.064695
0 days 00:00:11.010000	-0.053396000000000006
0 days 00:00:11.020000	-0.016697999999999998
0 days 00:00:11.030000	0.019029
0 days 00:00:11.040000	0.038044
0 days 00:00:11.050000	0.040432
0 days 00:00:11.060000	0.029082999999999998
0 days 00:00:11.070000	0.022249
0 days 00:00:11.080000	0.018596
0 days 00:00:11.090000	0.014874
0 days 00:00:11.100000	0.013576
0 days 00:00:11.110000	0.011505
0 days 00:00:11.120000	0.007291
0 days 00:00:11.130000	-0.014227000000000002
0 days 00:00:11.140000	-0.053739999999999996
0 days 00:00:11.150000	-0.113228
0 days 00:00:11.160000	-0.185946
0 days 00:00:11.170000	-0.281441
0 days 00:00:11.180000	-0.414315
0 days 00:00:11.190000	-0.575633
0 days 00:00:11.200000	-0.76823
0 days 00:00:11.210000	-0.990193
0 days 00:00:11.220000	-1.254948
0 days 00:00:11.230000	-1.556233
0 days 00:00:11.240000	-1.877232
0 days 00:00:11.250000	-2.236659
0 days 00:00:11.260000	-2.561399
0 days 00:00:11.270000	-2.8654990000000002
0 days 00:00:11.280000	-3.117931
0 days 00:00:11.290000	-3.3589019999999996
0 days 00:00:11.300000	-3.619249
0 days 00:00:11.310000	-3.8596199999999996
0 days 00:00:11.320000	-4.135399
0 days 00:00:11.330000	-4.366325
0 days 00:00:11.340000	-4.560295
0 days 00:00:11.350000	-4.793378
0 days 00:00:11.360000	-4.976719
0 days 00:00:11.370000	-5.1005199999999995
0 days 00:00:11.380000	-5.239471
0 days 00:00:11.390000	-5.185971
0 days 00:00:11.400000	-5.021021
0 days 00:00:11.410000	-4.558776
0 days 00:00:11.420000	-2.7822240000000003
0 days 00:00:11.430000	-0.12000799999999999
0 days 00:00:11.440000	1.357043
0 days 00:00:11.450000	1.8377430000000001
0 days 00:00:11.460000	2.084971
0 days 00:00:11.470000	2.4931
0 days 00:00:11.480000	2.9248990000000004
0 days 00:00:11.490000	3.290376
0 days 00:00:11.500000	3.568972
0 days 00:00:11.510000	3.7698150000000004
0 days 00:00:11.520000	3.9149510000000003
0 days 00:00:11.530000	4.001208
0 days 00:00:11.540000	4.0442540000000005
0 days 00:00:11.550000	4.101453
0 days 00:00:11.560000	4.151096
0 days 00:00:11.570000	4.108432
0 days 00:00:11.580000	3.960263
0 days 00:00:11.590000	3.7978120000000004
0 days 00:00:11.600000	3.667963
0 days 00:00:11.610000	3.556164
0 days 00:00:11.620000	3.4225489999999996
0 days 00:00:11.630000	3.2580310000000003
0 days 00:00:11.640000	3.061571
0 days 00:00:11.650000	2.851181
0 days 00:00:11.660000	2.702232
0 days 00:00:11.670000	2.583366
0 days 00:00:11.680000	2.4473540000000003
0 days 00:00:11.690000	2.297314
0 days 00:00:11.700000	2.175784
0 days 00:00:11.710000	2.110028
0 days 00:00:11.720000	1.9999069999999999
0 days 00:00:11.730000	1.743946
0 days 00:00:11.740000	1.435792
0 days 00:00:11.750000	1.104903
0 days 00:00:11.760000	0.061812
0 days 00:00:11.770000	-0.611526
0 days 00:00:11.780000	-1.0502129999999998
0 days 00:00:11.790000	-1.865537
0 days 00:00:11.800000	-2.7031389999999997
0 days 00:00:11.810000	-2.37377
0 days 00:00:11.820000	-1.790359
0 days 00:00:11.830000	-2.594169
0 days 00:00:11.840000	-1.272645
0 days 00:00:11.850000	0.43463
0 days 00:00:11.860000	-0.108713
0 days 00:00:11.870000	0.085783
0 days 00:00:11.880000	0.10865699999999999
0 days 00:00:11.890000	0.14644000000000001
0 days 00:00:11.900000	0.170261
0 days 00:00:11.910000	0.170182
0 days 00:00:11.920000	0.16322899999999999
0 days 00:00:11.930000	0.13988499999999998
0 days 00:00:11.940000	0.119557
0 days 00:00:11.950000	0.07141
0 days 00:00:11.960000	0.053227
0 days 00:00:11.970000	0.042544
0 days 00:00:11.980000	0.034651
0 days 00:00:11.990000	0.02033
0 days 00:00:12	0.009687999999999999
0 days 00:00:12.010000	0.006592
0 days 00:00:12.020000	-0.001994
0 days 00:00:12.030000	-0.0010869999999999999
0 days 00:00:12.040000	0.005484
0 days 00:00:12.050000	0.015418000000000001
0 days 00:00:12.060000	0.020362
0 days 00:00:12.070000	0.019072
0 days 00:00:12.080000	0.027139999999999997
0 days 00:00:12.090000	0.030400999999999997
0 days 00:00:12.100000	0.036331999999999996
0 days 00:00:12.110000	0.0402
0 days 00:00:12.120000	0.033937
0 days 00:00:12.130000	0.040652
0 days 00:00:12.140000	0.03428
0 days 00:00:12.150000	0.034979
0 days 00:00:12.160000	0.02544
0 days 00:00:12.170000	0.017797999999999998
0 days 00:00:12.180000	0.009548000000000001
0 days 00:00:12.190000	0.006193
0 days 00:00:12.200000	0.0009400000000000001
0 days 00:00:12.210000	-0.002665
0 days 00:00:12.220000	-0.00028
0 days 00:00:12.230000	-0.0038810000000000003
0 days 00:00:12.240000	-0.003296
0 days 00:00:12.250000	-0.009287
0 days 00:00:12.260000	-0.011932
0 days 00:00:12.270000	-0.01637
0 days 00:00:12.280000	-0.015667
0 days 00:00:12.290000	-0.018062
0 days 00:00:12.300000	-0.020944
0 days 00:00:12.310000	-0.022501
0 days 00:00:12.320000	-0.025494
0 days 00:00:12.330000	-0.025144999999999997
0 days 00:00:12.340000	-0.035194
0 days 00:00:12.350000	-0.045491000000000004
0 days 00:00:12.360000	-0.065946
0 days 00:00:12.370000	-0.080205
0 days 00:00:12.380000	-0.097228
0 days 00:00:12.390000	-0.10612100000000001
0 days 00:00:12.400000	-0.11946300000000001
0 days 00:00:12.410000	-0.122619
0 days 00:00:12.420000	-0.104558
0 days 00:00:12.430000	-0.056365
0 days 00:00:12.440000	0.007783
0 days 00:00:12.450000	0.07208300000000001
0 days 00:00:12.460000	0.11758699999999998
0 days 00:00:12.470000	0.136007
0 days 00:00:12.480000	0.116747
0 days 00:00:12.490000	0.090375
0 days 00:00:12.500000	0.06283
0 days 00:00:12.510000	0.042787
0 days 00:00:12.520000	0.031633999999999995
0 days 00:00:12.530000	0.016557
0 days 00:00:12.540000	0.016553000000000002
0 days 00:00:12.550000	0.005895
0 days 00:00:12.560000	-0.008002
0 days 00:00:12.570000	-0.023585
0 days 00:00:12.580000	-0.050792000000000004
0 days 00:00:12.590000	-0.077936
0 days 00:00:12.600000	-0.119584
0 days 00:00:12.610000	-0.16789300000000001
0 days 00:00:12.620000	-0.250474
0 days 00:00:12.630000	-0.351319
0 days 00:00:12.640000	-0.492148
0 days 00:00:12.650000	-0.655087
0 days 00:00:12.660000	-0.837234
0 days 00:00:12.670000	-1.035672
0 days 00:00:12.680000	-1.243483
0 days 00:00:12.690000	-1.438064
0 days 00:00:12.700000	-1.619772
0 days 00:00:12.710000	-1.813704
0 days 00:00:12.720000	-1.986259
0 days 00:00:12.730000	-2.158386
0 days 00:00:12.740000	-2.332795
0 days 00:00:12.750000	-2.5209639999999998
0 days 00:00:12.760000	-2.670712
0 days 00:00:12.770000	-2.890551
0 days 00:00:12.780000	-3.13072
0 days 00:00:12.790000	-3.38235
0 days 00:00:12.800000	-3.659078
0 days 00:00:12.810000	-3.950878
0 days 00:00:12.820000	-4.224601
0 days 00:00:12.830000	-4.437036
0 days 00:00:12.840000	-4.698144999999999
0 days 00:00:12.850000	-4.863542
0 days 00:00:12.860000	-5.014817
0 days 00:00:12.870000	-5.0321739999999995
0 days 00:00:12.880000	-5.028499
0 days 00:00:12.890000	-4.782932
0 days 00:00:12.900000	-3.700418
0 days 00:00:12.910000	-1.134124
0 days 00:00:12.920000	0.920897
0 days 00:00:12.930000	1.725222
0 days 00:00:12.940000	2.046789
0 days 00:00:12.950000	2.528737
0 days 00:00:12.960000	3.0402869999999997
0 days 00:00:12.970000	3.3647769999999997
0 days 00:00:12.980000	3.5054839999999996
0 days 00:00:12.990000	3.565467
0 days 00:00:13	3.667388
0 days 00:00:13.010000	3.78599
0 days 00:00:13.020000	3.813135
0 days 00:00:13.030000	3.847206
0 days 00:00:13.040000	3.9701239999999998
0 days 00:00:13.050000	4.106217
0 days 00:00:13.060000	4.161825
0 days 00:00:13.070000	4.164605
0 days 00:00:13.080000	4.184024
0 days 00:00:13.090000	4.152269
0 days 00:00:13.100000	4.050036
0 days 00:00:13.110000	3.87969
0 days 00:00:13.120000	3.7567760000000003
0 days 00:00:13.130000	3.6821650000000004
0 days 00:00:13.140000	3.4771589999999994
0 days 00:00:13.150000	3.155597
0 days 00:00:13.160000	2.816442
0 days 00:00:13.170000	2.350071
0 days 00:00:13.180000	1.608616
0 days 00:00:13.190000	-0.33624699999999996
0 days 00:00:13.200000	-0.9551040000000001
0 days 00:00:13.210000	-1.4305370000000002
0 days 00:00:13.220000	-2.58926
0 days 00:00:13.230000	-3.2429490000000003
0 days 00:00:13.240000	0.620364
0 days 00:00:13.250000	0.07359
0 days 00:00:13.260000	0.196366
0 days 00:00:13.270000	0.073925
0 days 00:00:13.280000	0.144546
0 days 00:00:13.290000	0.155892
0 days 00:00:13.300000	0.145582
0 days 00:00:13.310000	0.121217
0 days 00:00:13.320000	0.102228
0 days 00:00:13.330000	0.07080299999999999
0 days 00:00:13.340000	0.038518000000000004
0 days 00:00:13.350000	0.023542
0 days 00:00:13.360000	0.010597
0 days 00:00:13.370000	-0.001557
0 days 00:00:13.380000	-0.007709000000000001
0 days 00:00:13.390000	-0.016725999999999998
0 days 00:00:13.400000	-0.031797000000000006
0 days 00:00:13.410000	-0.041852
0 days 00:00:13.420000	-0.048545
0 days 00:00:13.430000	-0.039787
0 days 00:00:13.440000	-0.028673
0 days 00:00:13.450000	-0.017946
0 days 00:00:13.460000	-0.012348
0 days 00:00:13.470000	-0.003179
0 days 00:00:13.480000	0.006296
0 days 00:00:13.490000	0.006517
0 days 00:00:13.500000	0.012598999999999999
0 days 00:00:13.510000	0.0071730000000000006
0 days 00:00:13.520000	0.014735
0 days 00:00:13.530000	0.021195
0 days 00:00:13.540000	0.023275
0 days 00:00:13.550000	0.027377999999999996
0 days 00:00:13.560000	0.026239
0 days 00:00:13.570000	0.031013
0 days 00:00:13.580000	0.034260000000000006
0 days 00:00:13.590000	0.026302
0 days 00:00:13.600000	0.020814
0 days 00:00:13.610000	0.011078
0 days 00:00:13.620000	0.00011999999999999999
0 days 00:00:13.630000	-0.000718
0 days 00:00:13.640000	-0.0048189999999999995
0 days 00:00:13.650000	-0.009888
0 days 00:00:13.660000	-0.001973
0 days 00:00:13.670000	0.001147
0 days 00:00:13.680000	0.004425
0 days 00:00:13.690000	0.00675
0 days 00:00:13.700000	0.003072
0 days 00:00:13.710000	0.00432
0 days 00:00:13.720000	0.002298
0 days 00:00:13.730000	0.007664
0 days 00:00:13.740000	0.010423
0 days 00:00:13.750000	0.01171
0 days 00:00:13.760000	0.013538999999999999
0 days 00:00:13.770000	0.015489
0 days 00:00:13.780000	0.010985
0 days 00:00:13.790000	0.012633
0 days 00:00:13.800000	0.016446000000000002
0 days 00:00:13.810000	0.01059
0 days 00:00:13.820000	0.005938000000000001
0 days 00:00:13.830000	0.000621
0 days 00:00:13.840000	-0.006342
0 days 00:00:13.850000	-0.010993000000000001
0 days 00:00:13.860000	-0.009640000000000001
0 days 00:00:13.870000	-0.0028239999999999997
0 days 00:00:13.880000	2.8999999999999997e-05
0 days 00:00:13.890000	0.009966
0 days 00:00:13.900000	0.018136000000000003
0 days 00:00:13.910000	0.025468
0 days 00:00:13.920000	0.028707
0 days 00:00:13.930000	0.029335000000000003
0 days 00:00:13.940000	0.027379
0 days 00:00:13.950000	0.015576
0 days 00:00:13.960000	-0.003854
0 days 00:00:13.970000	-0.025699
0 days 00:00:13.980000	-0.048527
0 days 00:00:13.990000	-0.082103
0 days 00:00:14	-0.124133
0 days 00:00:14.010000	-0.197983
0 days 00:00:14.020000	-0.312271
0 days 00:00:14.030000	-0.429303
0 days 00:00:14.040000	-0.5756760000000001
0 days 00:00:14.050000	-0.772359
0 days 00:00:14.060000	-0.973974
0 days 00:00:14.070000	-1.198361
0 days 00:00:14.080000	-1.4398879999999998
0 days 00:00:14.090000	-1.676159
0 days 00:00:14.100000	-1.888859
0 days 00:00:14.110000	-2.082842
0 days 00:00:14.120000	-2.2633
0 days 00:00:14.130000	-2.411637
0 days 00:00:14.140000	-2.539056
0 days 00:00:14.150000	-2.6656310000000003
0 days 00:00:14.160000	-2.762501
0 days 00:00:14.170000	-2.918189
0 days 00:00:14.180000	-3.0956360000000003
0 days 00:00:14.190000	-3.273144
0 days 00:00:14.200000	-3.4762459999999997
0 days 00:00:14.210000	-3.680097
0 days 00:00:14.220000	-3.882685
0 days 00:00:14.230000	-4.018358
0 days 00:00:14.240000	-4.23588
0 days 00:00:14.250000	-4.370639
0 days 00:00:14.260000	-4.491728
0 days 00:00:14.270000	-4.58513
0 days 00:00:14.280000	-4.646383999999999
0 days 00:00:14.290000	-4.67425
0 days 00:00:14.300000	-4.603676
0 days 00:00:14.310000	-4.329394000000001
0 days 00:00:14.320000	-3.255345
0 days 00:00:14.330000	-0.888019
0 days 00:00:14.340000	1.085466
0 days 00:00:14.350000	1.9499119999999999
0 days 00:00:14.360000	2.29984
0 days 00:00:14.370000	2.600915
0 days 00:00:14.380000	2.939644
0 days 00:00:14.390000	3.2307360000000003
0 days 00:00:14.400000	3.442508
0 days 00:00:14.410000	3.6030089999999997
0 days 00:00:14.420000	3.699014
0 days 00:00:14.430000	3.735667
0 days 00:00:14.440000	3.721468
0 days 00:00:14.450000	3.681512
0 days 00:00:14.460000	3.6882309999999996
0 days 00:00:14.470000	3.694696
0 days 00:00:14.480000	3.664018
0 days 00:00:14.490000	3.5959019999999997
0 days 00:00:14.500000	3.505125
0 days 00:00:14.510000	3.402478
0 days 00:00:14.520000	3.3089720000000002
0 days 00:00:14.530000	3.211425
0 days 00:00:14.540000	3.0997470000000003
0 days 00:00:14.550000	2.967836
0 days 00:00:14.560000	2.859799
0 days 00:00:14.570000	2.785328
0 days 00:00:14.580000	2.726697
0 days 00:00:14.590000	2.657684
0 days 00:00:14.600000	2.570215
0 days 00:00:14.610000	2.480676
0 days 00:00:14.620000	2.3593669999999998
0 days 00:00:14.630000	2.2158279999999997
0 days 00:00:14.640000	2.0139709999999997
0 days 00:00:14.650000	1.789232
0 days 00:00:14.660000	1.584924
0 days 00:00:14.670000	1.452912
0 days 00:00:14.680000	1.517942
0 days 00:00:14.690000	1.669776
0 days 00:00:14.700000	1.7271279999999998
0 days 00:00:14.710000	1.605651
0 days 00:00:14.720000	1.3836030000000001
0 days 00:00:14.730000	1.1528200000000002
0 days 00:00:14.740000	0.935321
0 days 00:00:14.750000	0.685438
0 days 00:00:14.760000	0.409788
0 days 00:00:14.770000	0.15051900000000001
0 days 00:00:14.780000	-0.063915
0 days 00:00:14.790000	-0.254042
0 days 00:00:14.800000	-0.43927700000000003
0 days 00:00:14.810000	-0.611065
0 days 00:00:14.820000	-0.777526
0 days 00:00:14.830000	-0.964302
0 days 00:00:14.840000	-1.352131
0 days 00:00:14.850000	-0.49367700000000003
0 days 00:00:14.860000	-0.970518
0 days 00:00:14.870000	-2.521778
0 days 00:00:14.880000	-2.139186
0 days 00:00:14.890000	-1.407094
0 days 00:00:14.900000	-1.2677889999999998
0 days 00:00:14.910000	-1.281491
0 days 00:00:14.920000	-1.196057
0 days 00:00:14.930000	-1.083456
0 days 00:00:14.940000	-0.955988
0 days 00:00:14.950000	-0.8407100000000001
0 days 00:00:14.960000	-0.754851
0 days 00:00:14.970000	-0.6576569999999999
0 days 00:00:14.980000	-0.573707
0 days 00:00:14.990000	-0.5102270000000001
0 days 00:00:15	-0.37356500000000004
0 days 00:00:15.010000	-0.147553
0 days 00:00:15.020000	-0.098673
0 days 00:00:15.030000	-0.098815
0 days 00:00:15.040000	-0.088151
0 days 00:00:15.050000	-0.091688
0 days 00:00:15.060000	-0.092601
0 days 00:00:15.070000	-0.093293
0 days 00:00:15.080000	-0.054502999999999996
0 days 00:00:15.090000	-0.021636000000000002
0 days 00:00:15.100000	-0.01371
0 days 00:00:15.110000	0.000852
0 days 00:00:15.120000	0.009788
0 days 00:00:15.130000	0.013987999999999999
0 days 00:00:15.140000	0.02827
0 days 00:00:15.150000	0.045295999999999996
0 days 00:00:15.160000	0.054519000000000005
0 days 00:00:15.170000	0.057214999999999995
0 days 00:00:15.180000	0.043111000000000003
0 days 00:00:15.190000	0.038554000000000005
0 days 00:00:15.200000	0.040638
0 days 00:00:15.210000	0.043552999999999994
0 days 00:00:15.220000	0.045512000000000004
0 days 00:00:15.230000	0.049964
0 days 00:00:15.240000	0.057817999999999994
0 days 00:00:15.250000	0.067952
0 days 00:00:15.260000	0.06815299999999999
0 days 00:00:15.270000	0.073013
0 days 00:00:15.280000	0.07533200000000001
0 days 00:00:15.290000	0.068982
0 days 00:00:15.300000	0.072755
0 days 00:00:15.310000	0.07295700000000001
0 days 00:00:15.320000	0.063669
0 days 00:00:15.330000	0.06387000000000001
0 days 00:00:15.340000	0.05437
0 days 00:00:15.350000	0.058474
0 days 00:00:15.360000	0.059923000000000004
0 days 00:00:15.370000	0.059129999999999995
0 days 00:00:15.380000	0.052363
0 days 00:00:15.390000	0.041809
0 days 00:00:15.400000	0.036074
0 days 00:00:15.410000	0.027622000000000004
0 days 00:00:15.420000	0.015436000000000002
0 days 00:00:15.430000	0.005220000000000001
0 days 00:00:15.440000	-0.005347
0 days 00:00:15.450000	-0.013771
0 days 00:00:15.460000	-0.025578999999999998
0 days 00:00:15.470000	-0.036951
0 days 00:00:15.480000	-0.044748
0 days 00:00:15.490000	-0.056823
0 days 00:00:15.500000	-0.055478
0 days 00:00:15.510000	-0.049855000000000003
0 days 00:00:15.520000	-0.04879
0 days 00:00:15.530000	-0.042334
0 days 00:00:15.540000	-0.038057
0 days 00:00:15.550000	-0.032842
0 days 00:00:15.560000	-0.028148000000000003
0 days 00:00:15.570000	-0.0214
0 days 00:00:15.580000	-0.026382999999999997
0 days 00:00:15.590000	-0.015769
0 days 00:00:15.600000	-0.015681999999999998
0 days 00:00:15.610000	-0.015205000000000002
0 days 00:00:15.620000	-0.013985
0 days 00:00:15.630000	-0.014972
0 days 00:00:15.640000	-0.005144
0 days 00:00:15.650000	-0.006657
0 days 00:00:15.660000	-0.00409
0 days 00:00:15.670000	-0.011745
0 days 00:00:15.680000	-0.012676999999999999
0 days 00:00:15.690000	-0.015113
0 days 00:00:15.700000	-0.013877
0 days 00:00:15.710000	-0.021454
0 days 00:00:15.720000	-0.025556
0 days 00:00:15.730000	-0.030026999999999998
0 days 00:00:15.740000	-0.02783
0 days 00:00:15.750000	-0.027177999999999997
0 days 00:00:15.760000	-0.018835
0 days 00:00:15.770000	-0.018303
0 days 00:00:15.780000	-0.011859
0 days 00:00:15.790000	-0.013914
0 days 00:00:15.800000	-0.007745999999999999
0 days 00:00:15.810000	0.0015689999999999999
0 days 00:00:15.820000	0.008148
0 days 00:00:15.830000	0.017121
0 days 00:00:15.840000	0.034694
0 days 00:00:15.850000	0.04684
0 days 00:00:15.860000	0.051847000000000004
0 days 00:00:15.870000	0.045761
0 days 00:00:15.880000	0.026674
0 days 00:00:15.890000	0.007884
0 days 00:00:15.900000	-0.025822
0 days 00:00:15.910000	-0.078753
0 days 00:00:15.920000	-0.129574
0 days 00:00:15.930000	-0.202981
0 days 00:00:15.940000	-0.29347399999999996
0 days 00:00:15.950000	-0.383537
0 days 00:00:15.960000	-0.47326
0 days 00:00:15.970000	-0.5838479999999999
0 days 00:00:15.980000	-0.694739
0 days 00:00:15.990000	-0.798304
0 days 00:00:16	-0.8921620000000001
0 days 00:00:16.010000	-0.97688
0 days 00:00:16.020000	-1.056922
0 days 00:00:16.030000	-1.1343159999999999
0 days 00:00:16.040000	-1.198024
0 days 00:00:16.050000	-1.277467
0 days 00:00:16.060000	-1.359557
0 days 00:00:16.070000	-1.447654
0 days 00:00:16.080000	-1.550369
0 days 00:00:16.090000	-1.6527290000000001
0 days 00:00:16.100000	-1.757089
0 days 00:00:16.110000	-1.8680439999999998
0 days 00:00:16.120000	-1.9902419999999998
0 days 00:00:16.130000	-2.109557
0 days 00:00:16.140000	-2.2586180000000002
0 days 00:00:16.150000	-2.413084
0 days 00:00:16.160000	-2.596037
0 days 00:00:16.170000	-2.789273
0 days 00:00:16.180000	-3.011352
0 days 00:00:16.190000	-3.236712
0 days 00:00:16.200000	-3.491633
0 days 00:00:16.210000	-3.7064239999999997
0 days 00:00:16.220000	-3.9225239999999997
0 days 00:00:16.230000	-4.173445
0 days 00:00:16.240000	-4.330957
0 days 00:00:16.250000	-4.443901
0 days 00:00:16.260000	-4.460159
0 days 00:00:16.270000	-4.397313
0 days 00:00:16.280000	-4.228749
0 days 00:00:16.290000	-3.752682
0 days 00:00:16.300000	-2.217951
0 days 00:00:16.310000	-0.47552
0 days 00:00:16.320000	0.380725
0 days 00:00:16.330000	0.825183
0 days 00:00:16.340000	1.220474
0 days 00:00:16.350000	1.639719
0 days 00:00:16.360000	2.069953
0 days 00:00:16.370000	2.49326
0 days 00:00:16.380000	2.86758
0 days 00:00:16.390000	3.184405
0 days 00:00:16.400000	3.4211669999999996
0 days 00:00:16.410000	3.590924
0 days 00:00:16.420000	3.7041730000000004
0 days 00:00:16.430000	3.7735550000000004
0 days 00:00:16.440000	3.846507
0 days 00:00:16.450000	3.9423690000000002
0 days 00:00:16.460000	4.01657
0 days 00:00:16.470000	4.019296
0 days 00:00:16.480000	3.9913160000000003
0 days 00:00:16.490000	3.982278
0 days 00:00:16.500000	3.9797089999999997
0 days 00:00:16.510000	3.9659940000000002
0 days 00:00:16.520000	3.9078720000000002
0 days 00:00:16.530000	3.834218
0 days 00:00:16.540000	3.7097580000000003
0 days 00:00:16.550000	3.5245900000000003
0 days 00:00:16.560000	3.3424709999999997
0 days 00:00:16.570000	3.184006
0 days 00:00:16.580000	2.84648
0 days 00:00:16.590000	2.349163
0 days 00:00:16.600000	1.5358209999999999
0 days 00:00:16.610000	0.764408
0 days 00:00:16.620000	0.6710430000000001
0 days 00:00:16.630000	0.135207
0 days 00:00:16.640000	-0.493692
0 days 00:00:16.650000	-1.170313
0 days 00:00:16.660000	-1.915504
0 days 00:00:16.670000	-2.043923
0 days 00:00:16.680000	-1.487142
0 days 00:00:16.690000	-2.623602
0 days 00:00:16.700000	-2.802595
0 days 00:00:16.710000	-1.301183
0 days 00:00:16.720000	0.044458
0 days 00:00:16.730000	0.024189
0 days 00:00:16.740000	0.071095
0 days 00:00:16.750000	0.093375
0 days 00:00:16.760000	0.10139400000000001
0 days 00:00:16.770000	0.096819
0 days 00:00:16.780000	0.091404
0 days 00:00:16.790000	0.107847
0 days 00:00:16.800000	0.08396
0 days 00:00:16.810000	0.042173
0 days 00:00:16.820000	0.026302999999999997
0 days 00:00:16.830000	0.020798
0 days 00:00:16.840000	0.011488
0 days 00:00:16.850000	0.002604
0 days 00:00:16.860000	-0.009673000000000001
0 days 00:00:16.870000	-0.015841
0 days 00:00:16.880000	-0.028413
0 days 00:00:16.890000	-0.025101
0 days 00:00:16.900000	-0.020953
0 days 00:00:16.910000	-0.00945
0 days 00:00:16.920000	0.006702
0 days 00:00:16.930000	0.018248
0 days 00:00:16.940000	0.032387
0 days 00:00:16.950000	0.039466
0 days 00:00:16.960000	0.048576
0 days 00:00:16.970000	0.051337
0 days 00:00:16.980000	0.051784000000000004
0 days 00:00:16.990000	0.047306
0 days 00:00:17	0.045149
0 days 00:00:17.010000	0.034466000000000004
0 days 00:00:17.020000	0.029041
0 days 00:00:17.030000	0.013484999999999999
0 days 00:00:17.040000	0.002503
0 days 00:00:17.050000	-0.006162
0 days 00:00:17.060000	-0.015373
0 days 00:00:17.070000	-0.026508999999999998
0 days 00:00:17.080000	-0.040451
0 days 00:00:17.090000	-0.042518
0 days 00:00:17.100000	-0.046044999999999996
0 days 00:00:17.110000	-0.056495000000000004
0 days 00:00:17.120000	-0.057484
0 days 00:00:17.130000	-0.061005
0 days 00:00:17.140000	-0.068106
0 days 00:00:17.150000	-0.071126
0 days 00:00:17.160000	-0.076458
0 days 00:00:17.170000	-0.079877
0 days 00:00:17.180000	-0.081772
0 days 00:00:17.190000	-0.08505399999999999
0 days 00:00:17.200000	-0.085869
0 days 00:00:17.210000	-0.084365
0 days 00:00:17.220000	-0.080697
0 days 00:00:17.230000	-0.07825900000000001
0 days 00:00:17.240000	-0.06752000000000001
0 days 00:00:17.250000	-0.051088
0 days 00:00:17.260000	-0.022704
0 days 00:00:17.270000	0.0058920000000000005
0 days 00:00:17.280000	0.034493
0 days 00:00:17.290000	0.062357
0 days 00:00:17.300000	0.075558
0 days 00:00:17.310000	0.080526
0 days 00:00:17.320000	0.05653300000000001
0 days 00:00:17.330000	0.016888
0 days 00:00:17.340000	-0.020702
0 days 00:00:17.350000	-0.049866
0 days 00:00:17.360000	-0.079695
0 days 00:00:17.370000	-0.105599
0 days 00:00:17.380000	-0.127571
0 days 00:00:17.390000	-0.14194
0 days 00:00:17.400000	-0.146635
0 days 00:00:17.410000	-0.16017
0 days 00:00:17.420000	-0.17168599999999998
0 days 00:00:17.430000	-0.17261600000000002
0 days 00:00:17.440000	-0.170293
0 days 00:00:17.450000	-0.156798
0 days 00:00:17.460000	-0.14843299999999998
0 days 00:00:17.470000	-0.168909
0 days 00:00:17.480000	-0.223266
0 days 00:00:17.490000	-0.321947
0 days 00:00:17.500000	-0.46605
0 days 00:00:17.510000	-0.6678
0 days 00:00:17.520000	-0.9384170000000001
0 days 00:00:17.530000	-1.2449709999999998
0 days 00:00:17.540000	-1.568054
0 days 00:00:17.550000	-1.88637
0 days 00:00:17.560000	-2.19579
0 days 00:00:17.570000	-2.504523
0 days 00:00:17.580000	-2.7743450000000003
0 days 00:00:17.590000	-3.0510080000000004
0 days 00:00:17.600000	-3.300047
0 days 00:00:17.610000	-3.610787
0 days 00:00:17.620000	-3.9195010000000003
0 days 00:00:17.630000	-4.175313
0 days 00:00:17.640000	-4.408499
0 days 00:00:17.650000	-4.550028
0 days 00:00:17.660000	-4.723207
0 days 00:00:17.670000	-4.8293550000000005
0 days 00:00:17.680000	-4.897838
0 days 00:00:17.690000	-4.948405999999999
0 days 00:00:17.700000	-4.928143
0 days 00:00:17.710000	-4.767799
0 days 00:00:17.720000	-4.099568
0 days 00:00:17.730000	-2.106385
0 days 00:00:17.740000	0.173704
0 days 00:00:17.750000	1.403029
0 days 00:00:17.760000	1.749367
0 days 00:00:17.770000	1.833236
0 days 00:00:17.780000	2.043326
0 days 00:00:17.790000	2.351408
0 days 00:00:17.800000	2.639935
0 days 00:00:17.810000	2.8901060000000003
0 days 00:00:17.820000	3.1051159999999998
0 days 00:00:17.830000	3.2890870000000003
0 days 00:00:17.840000	3.4124830000000004
0 days 00:00:17.850000	3.504142
0 days 00:00:17.860000	3.6209379999999998
0 days 00:00:17.870000	3.7511410000000005
0 days 00:00:17.880000	3.851831
0 days 00:00:17.890000	3.9051160000000005
0 days 00:00:17.900000	3.9337410000000004
0 days 00:00:17.910000	3.91612
0 days 00:00:17.920000	3.8819809999999997
0 days 00:00:17.930000	3.808531
0 days 00:00:17.940000	3.6784209999999997
0 days 00:00:17.950000	3.4908360000000003
0 days 00:00:17.960000	3.29294
0 days 00:00:17.970000	3.14425
0 days 00:00:17.980000	3.050859
0 days 00:00:17.990000	2.9144419999999998
0 days 00:00:18	2.68949
0 days 00:00:18.010000	2.371461
0 days 00:00:18.020000	1.92815
0 days 00:00:18.030000	1.2887540000000002
0 days 00:00:18.040000	-0.07020599999999999
0 days 00:00:18.050000	-1.000601
0 days 00:00:18.060000	-1.483992
0 days 00:00:18.070000	-1.8541
0 days 00:00:18.080000	-2.163425
0 days 00:00:18.090000	-2.406138
0 days 00:00:18.100000	-1.455511
0 days 00:00:18.110000	-0.532473
0 days 00:00:18.120000	-1.0396
0 days 00:00:18.130000	-0.44794300000000004
0 days 00:00:18.140000	0.551974
0 days 00:00:18.150000	0.086241
0 days 00:00:18.160000	0.14432899999999999
0 days 00:00:18.170000	0.114881
0 days 00:00:18.180000	0.08145
0 days 00:00:18.190000	0.10546400000000002
0 days 00:00:18.200000	0.11901199999999999
0 days 00:00:18.210000	0.112756
0 days 00:00:18.220000	0.099051
0 days 00:00:18.230000	0.108332
0 days 00:00:18.240000	0.110503
0 days 00:00:18.250000	0.094112
0 days 00:00:18.260000	0.088896
0 days 00:00:18.270000	0.086
0 days 00:00:18.280000	0.072296
0 days 00:00:18.290000	0.055875
0 days 00:00:18.300000	0.030423000000000002
0 days 00:00:18.310000	0.022747
0 days 00:00:18.320000	0.009521
0 days 00:00:18.330000	0.006686
0 days 00:00:18.340000	0.006701
0 days 00:00:18.350000	0.00585
0 days 00:00:18.360000	0.01086
0 days 00:00:18.370000	0.01266
0 days 00:00:18.380000	0.016522
0 days 00:00:18.390000	0.027138
0 days 00:00:18.400000	0.025671
0 days 00:00:18.410000	0.02829
0 days 00:00:18.420000	0.031741000000000005
0 days 00:00:18.430000	0.034260000000000006
0 days 00:00:18.440000	0.041631
0 days 00:00:18.450000	0.034225
0 days 00:00:18.460000	0.033482
0 days 00:00:18.470000	0.028515
0 days 00:00:18.480000	0.018843000000000002
0 days 00:00:18.490000	0.010001999999999999
0 days 00:00:18.500000	0.0034200000000000003
0 days 00:00:18.510000	-0.002538
0 days 00:00:18.520000	-0.002602
0 days 00:00:18.530000	-0.013032
0 days 00:00:18.540000	-0.014961000000000002
0 days 00:00:18.550000	-0.018605
0 days 00:00:18.560000	-0.024175
0 days 00:00:18.570000	-0.026333
0 days 00:00:18.580000	-0.027043
0 days 00:00:18.590000	-0.030018
0 days 00:00:18.600000	-0.029470999999999997
0 days 00:00:18.610000	-0.023941999999999998
0 days 00:00:18.620000	-0.023625999999999998
0 days 00:00:18.630000	-0.018923
0 days 00:00:18.640000	-0.017827000000000003
0 days 00:00:18.650000	-0.016843
0 days 00:00:18.660000	-0.017393000000000002
0 days 00:00:18.670000	-0.021866999999999998
0 days 00:00:18.680000	-0.024026
0 days 00:00:18.690000	-0.033948
0 days 00:00:18.700000	-0.029633999999999997
0 days 00:00:18.710000	-0.038738999999999996
0 days 00:00:18.720000	-0.037018
0 days 00:00:18.730000	-0.033217
0 days 00:00:18.740000	-0.030006
0 days 00:00:18.750000	-0.031070999999999998
0 days 00:00:18.760000	-0.025847000000000002
0 days 00:00:18.770000	-0.033311
0 days 00:00:18.780000	-0.043942
0 days 00:00:18.790000	-0.058237
0 days 00:00:18.800000	-0.05839199999999999
0 days 00:00:18.810000	-0.05911
0 days 00:00:18.820000	-0.050217000000000005
0 days 00:00:18.830000	-0.037594
0 days 00:00:18.840000	-0.014713999999999998
0 days 00:00:18.850000	0.004176
0 days 00:00:18.860000	0.031356999999999996
0 days 00:00:18.870000	0.040887
0 days 00:00:18.880000	0.05057
0 days 00:00:18.890000	0.052254999999999996
0 days 00:00:18.900000	0.048474
0 days 00:00:18.910000	0.036441
0 days 00:00:18.920000	0.017931
0 days 00:00:18.930000	0.008061
0 days 00:00:18.940000	-0.011937999999999999
0 days 00:00:18.950000	-0.039013
0 days 00:00:18.960000	-0.066945
0 days 00:00:18.970000	-0.09640900000000001
0 days 00:00:18.980000	-0.127146
0 days 00:00:18.990000	-0.168226
0 days 00:00:19	-0.22358000000000003
0 days 00:00:19.010000	-0.279491
0 days 00:00:19.020000	-0.367236
0 days 00:00:19.030000	-0.455701
0 days 00:00:19.040000	-0.548778
0 days 00:00:19.050000	-0.644931
0 days 00:00:19.060000	-0.748308
0 days 00:00:19.070000	-0.8647219999999999
0 days 00:00:19.080000	-1.003333
0 days 00:00:19.090000	-1.1592049999999998
0 days 00:00:19.100000	-1.328875
0 days 00:00:19.110000	-1.496817
0 days 00:00:19.120000	-1.6775229999999999
0 days 00:00:19.130000	-1.873923
0 days 00:00:19.140000	-2.082546
0 days 00:00:19.150000	-2.300648
0 days 00:00:19.160000	-2.530594
0 days 00:00:19.170000	-2.773853
0 days 00:00:19.180000	-3.059961
0 days 00:00:19.190000	-3.3703260000000004
0 days 00:00:19.200000	-3.69947
0 days 00:00:19.210000	-3.995089
0 days 00:00:19.220000	-4.236712000000001
0 days 00:00:19.230000	-4.462208
0 days 00:00:19.240000	-4.68926
0 days 00:00:19.250000	-4.793659
0 days 00:00:19.260000	-4.884447
0 days 00:00:19.270000	-4.901528
0 days 00:00:19.280000	-4.887356
0 days 00:00:19.290000	-4.718883
