# Supplementary material for: A topological data analysis-based method for gait signals with an application to the study of multiple sclerosis
Source: PLoS One. 2022 May 13;17(5):e0268475. doi: 10.1371/journal.pone.0268475 (PMC9106173; doi:10.1371/journal.pone.0268475)
Supplement: S1 Data — (ZIP) [file pone.0268475.s005.zip › PlosOneData/Pathological_subjects/MS_317]

	Gyr_Y
0 days 00:00:03.390000	-1.061954
0 days 00:00:03.400000	-0.7991229999999999
0 days 00:00:03.410000	-0.361769
0 days 00:00:03.420000	-0.091927
0 days 00:00:03.430000	-0.114897
0 days 00:00:03.440000	-0.401427
0 days 00:00:03.450000	-0.8351270000000001
0 days 00:00:03.460000	0.41248599999999996
0 days 00:00:03.470000	0.775575
0 days 00:00:03.480000	0.258479
0 days 00:00:03.490000	0.637362
0 days 00:00:03.500000	0.23752600000000001
0 days 00:00:03.510000	0.071648
0 days 00:00:03.520000	0.062372000000000004
0 days 00:00:03.530000	0.004377000000000001
0 days 00:00:03.540000	-0.037124000000000004
0 days 00:00:03.550000	-0.066118
0 days 00:00:03.560000	-0.085996
0 days 00:00:03.570000	-0.103243
0 days 00:00:03.580000	-0.09189299999999999
0 days 00:00:03.590000	-0.054151
0 days 00:00:03.600000	-0.040527
0 days 00:00:03.610000	-0.021786
0 days 00:00:03.620000	0.00633
0 days 00:00:03.630000	0.022895
0 days 00:00:03.640000	0.038194
0 days 00:00:03.650000	0.046216
0 days 00:00:03.660000	0.056531
0 days 00:00:03.670000	0.072537
0 days 00:00:03.680000	0.084401
0 days 00:00:03.690000	0.096943
0 days 00:00:03.700000	0.108645
0 days 00:00:03.710000	0.11411800000000001
0 days 00:00:03.720000	0.11100499999999999
0 days 00:00:03.730000	0.102324
0 days 00:00:03.740000	0.090022
0 days 00:00:03.750000	0.070038
0 days 00:00:03.760000	0.05363099999999999
0 days 00:00:03.770000	0.040008999999999996
0 days 00:00:03.780000	0.027663999999999998
0 days 00:00:03.790000	0.019165
0 days 00:00:03.800000	0.010601000000000001
0 days 00:00:03.810000	0.003744
0 days 00:00:03.820000	0.014488999999999998
0 days 00:00:03.830000	0.015546
0 days 00:00:03.840000	0.024963
0 days 00:00:03.850000	0.025957
0 days 00:00:03.860000	0.030231
0 days 00:00:03.870000	0.029027999999999998
0 days 00:00:03.880000	0.027882999999999998
0 days 00:00:03.890000	0.023591
0 days 00:00:03.900000	0.009255
0 days 00:00:03.910000	0.000264
0 days 00:00:03.920000	-0.014299000000000001
0 days 00:00:03.930000	-0.021871
0 days 00:00:03.940000	-0.023421
0 days 00:00:03.950000	-0.027379
0 days 00:00:03.960000	-0.027
0 days 00:00:03.970000	-0.035151
0 days 00:00:03.980000	-0.041884
0 days 00:00:03.990000	-0.053561000000000004
0 days 00:00:04	-0.06442300000000001
0 days 00:00:04.010000	-0.081349
0 days 00:00:04.020000	-0.10279500000000001
0 days 00:00:04.030000	-0.12099700000000001
0 days 00:00:04.040000	-0.150608
0 days 00:00:04.050000	-0.189591
0 days 00:00:04.060000	-0.22245399999999999
0 days 00:00:04.070000	-0.269518
0 days 00:00:04.080000	-0.30845
0 days 00:00:04.090000	-0.342385
0 days 00:00:04.100000	-0.397438
0 days 00:00:04.110000	-0.47864700000000004
0 days 00:00:04.120000	-0.598052
0 days 00:00:04.130000	-0.7518020000000001
0 days 00:00:04.140000	-0.912192
0 days 00:00:04.150000	-1.113045
0 days 00:00:04.160000	-1.369141
0 days 00:00:04.170000	-1.6717279999999999
0 days 00:00:04.180000	-1.995666
0 days 00:00:04.190000	-2.362724
0 days 00:00:04.200000	-2.774491
0 days 00:00:04.210000	-3.183661
0 days 00:00:04.220000	-3.479493
0 days 00:00:04.230000	-3.681536
0 days 00:00:04.240000	-3.85849
0 days 00:00:04.250000	-4.067768
0 days 00:00:04.260000	-4.283025
0 days 00:00:04.270000	-4.387565
0 days 00:00:04.280000	-4.268845
0 days 00:00:04.290000	-4.174469
0 days 00:00:04.300000	-4.131799
0 days 00:00:04.310000	-4.007857
0 days 00:00:04.320000	-3.795401
0 days 00:00:04.330000	-3.405049
0 days 00:00:04.340000	-2.07029
0 days 00:00:04.350000	0.201536
0 days 00:00:04.360000	1.585284
0 days 00:00:04.370000	2.0737919999999996
0 days 00:00:04.380000	1.9316950000000002
0 days 00:00:04.390000	1.929515
0 days 00:00:04.400000	2.294432
0 days 00:00:04.410000	2.871152
0 days 00:00:04.420000	3.364495
0 days 00:00:04.430000	3.623819
0 days 00:00:04.440000	3.744911
0 days 00:00:04.450000	4.154148999999999
0 days 00:00:04.460000	4.367701
0 days 00:00:04.470000	4.086594
0 days 00:00:04.480000	3.754921
0 days 00:00:04.490000	3.4783699999999995
0 days 00:00:04.500000	3.341713
0 days 00:00:04.510000	3.197484
0 days 00:00:04.520000	2.958968
0 days 00:00:04.530000	2.654291
0 days 00:00:04.540000	2.293197
0 days 00:00:04.550000	1.9003599999999998
0 days 00:00:04.560000	1.4770020000000001
0 days 00:00:04.570000	1.043566
0 days 00:00:04.580000	0.641364
0 days 00:00:04.590000	0.314614
0 days 00:00:04.600000	-0.180896
0 days 00:00:04.610000	-0.601063
0 days 00:00:04.620000	-0.7269939999999999
0 days 00:00:04.630000	-0.7029340000000001
0 days 00:00:04.640000	-0.644814
0 days 00:00:04.650000	-0.48138400000000003
0 days 00:00:04.660000	-0.112973
0 days 00:00:04.670000	0.46231000000000005
0 days 00:00:04.680000	1.022864
0 days 00:00:04.690000	1.267282
0 days 00:00:04.700000	1.2253
0 days 00:00:04.710000	0.5059939999999999
0 days 00:00:04.720000	-0.222527
0 days 00:00:04.730000	-0.981331
0 days 00:00:04.740000	-1.1267719999999999
0 days 00:00:04.750000	-2.25965
0 days 00:00:04.760000	0.5197350000000001
0 days 00:00:04.770000	0.375371
0 days 00:00:04.780000	0.466215
0 days 00:00:04.790000	0.148624
0 days 00:00:04.800000	0.20168599999999998
0 days 00:00:04.810000	0.17049
0 days 00:00:04.820000	0.160071
0 days 00:00:04.830000	0.12848900000000002
0 days 00:00:04.840000	0.09464299999999999
0 days 00:00:04.850000	0.055817
0 days 00:00:04.860000	0.033285
0 days 00:00:04.870000	0.046192000000000004
0 days 00:00:04.880000	0.084285
0 days 00:00:04.890000	0.137164
0 days 00:00:04.900000	0.193875
0 days 00:00:04.910000	0.234041
0 days 00:00:04.920000	0.24813000000000002
0 days 00:00:04.930000	0.238752
0 days 00:00:04.940000	0.223014
0 days 00:00:04.950000	0.21884299999999998
0 days 00:00:04.960000	0.21654
0 days 00:00:04.970000	0.219266
0 days 00:00:04.980000	0.21385
0 days 00:00:04.990000	0.197706
0 days 00:00:05	0.187936
0 days 00:00:05.010000	0.168327
0 days 00:00:05.020000	0.151828
0 days 00:00:05.030000	0.137481
0 days 00:00:05.040000	0.11602799999999999
0 days 00:00:05.050000	0.09109500000000001
0 days 00:00:05.060000	0.059186
0 days 00:00:05.070000	0.041136
0 days 00:00:05.080000	0.029705000000000002
0 days 00:00:05.090000	0.017825
0 days 00:00:05.100000	0.011425
0 days 00:00:05.110000	0.010951
0 days 00:00:05.120000	0.010775
0 days 00:00:05.130000	0.001574
0 days 00:00:05.140000	-0.003682
0 days 00:00:05.150000	-0.004588
0 days 00:00:05.160000	-0.004683
0 days 00:00:05.170000	-0.00025299999999999997
0 days 00:00:05.180000	0.0062840000000000005
0 days 00:00:05.190000	0.002677
0 days 00:00:05.200000	0.0023239999999999997
0 days 00:00:05.210000	-0.000151
0 days 00:00:05.220000	-0.000959
0 days 00:00:05.230000	-0.002224
0 days 00:00:05.240000	-0.018668999999999998
0 days 00:00:05.250000	-0.032199
0 days 00:00:05.260000	-0.053086
0 days 00:00:05.270000	-0.071572
0 days 00:00:05.280000	-0.08313999999999999
0 days 00:00:05.290000	-0.093257
0 days 00:00:05.300000	-0.116272
0 days 00:00:05.310000	-0.179147
0 days 00:00:05.320000	-0.356699
0 days 00:00:05.330000	-0.6094970000000001
0 days 00:00:05.340000	-0.9006940000000001
0 days 00:00:05.350000	-1.24738
0 days 00:00:05.360000	-1.6293520000000001
0 days 00:00:05.370000	-2.049225
0 days 00:00:05.380000	-2.473081
0 days 00:00:05.390000	-2.931258
0 days 00:00:05.400000	-3.409146
0 days 00:00:05.410000	-3.862025
0 days 00:00:05.420000	-4.1206190000000005
0 days 00:00:05.430000	-4.228443
0 days 00:00:05.440000	-4.363291
0 days 00:00:05.450000	-4.415815
0 days 00:00:05.460000	-4.347737
0 days 00:00:05.470000	-4.278859
0 days 00:00:05.480000	-4.1217760000000006
0 days 00:00:05.490000	-3.429763
0 days 00:00:05.500000	-1.423314
0 days 00:00:05.510000	0.33728800000000003
0 days 00:00:05.520000	1.149894
0 days 00:00:05.530000	0.8589959999999999
0 days 00:00:05.540000	0.52973
0 days 00:00:05.550000	0.736649
0 days 00:00:05.560000	1.415914
0 days 00:00:05.570000	2.1425919999999996
0 days 00:00:05.580000	2.606059
0 days 00:00:05.590000	2.757422
0 days 00:00:05.600000	2.7611630000000003
0 days 00:00:05.610000	2.7742310000000003
0 days 00:00:05.620000	2.805673
0 days 00:00:05.630000	2.7960119999999997
0 days 00:00:05.640000	2.710947
0 days 00:00:05.650000	2.601388
0 days 00:00:05.660000	2.506173
0 days 00:00:05.670000	2.436569
0 days 00:00:05.680000	2.349177
0 days 00:00:05.690000	2.217549
0 days 00:00:05.700000	2.038885
0 days 00:00:05.710000	1.804756
0 days 00:00:05.720000	1.49465
0 days 00:00:05.730000	1.1389610000000001
0 days 00:00:05.740000	0.666867
0 days 00:00:05.750000	0.246271
0 days 00:00:05.760000	0.10313699999999999
0 days 00:00:05.770000	0.0535
0 days 00:00:05.780000	-0.06209
0 days 00:00:05.790000	-0.242839
0 days 00:00:05.800000	-0.33548
0 days 00:00:05.810000	-0.25242600000000004
0 days 00:00:05.820000	-0.076902
0 days 00:00:05.830000	0.088907
0 days 00:00:05.840000	0.221779
0 days 00:00:05.850000	0.301458
0 days 00:00:05.860000	0.28733600000000004
0 days 00:00:05.870000	0.182569
0 days 00:00:05.880000	-0.538226
0 days 00:00:05.890000	-1.476448
0 days 00:00:05.900000	-0.933594
0 days 00:00:05.910000	-0.865726
0 days 00:00:05.920000	-2.7749740000000003
0 days 00:00:05.930000	-3.169448
0 days 00:00:05.940000	-0.337111
0 days 00:00:05.950000	0.806355
0 days 00:00:05.960000	0.316479
0 days 00:00:05.970000	0.156882
0 days 00:00:05.980000	0.196486
0 days 00:00:05.990000	0.14582799999999999
0 days 00:00:06	0.11898800000000001
0 days 00:00:06.010000	0.043468
0 days 00:00:06.020000	-0.025444
0 days 00:00:06.030000	-0.08027999999999999
0 days 00:00:06.040000	-0.11361900000000001
0 days 00:00:06.050000	-0.10553199999999999
0 days 00:00:06.060000	-0.073671
0 days 00:00:06.070000	-0.025168
0 days 00:00:06.080000	0.00962
0 days 00:00:06.090000	0.039945999999999995
0 days 00:00:06.100000	0.049977
0 days 00:00:06.110000	0.056099
0 days 00:00:06.120000	0.06406
0 days 00:00:06.130000	0.08201
0 days 00:00:06.140000	0.100339
0 days 00:00:06.150000	0.12754100000000002
0 days 00:00:06.160000	0.14741600000000002
0 days 00:00:06.170000	0.162832
0 days 00:00:06.180000	0.170934
0 days 00:00:06.190000	0.174903
0 days 00:00:06.200000	0.16725399999999999
0 days 00:00:06.210000	0.149978
0 days 00:00:06.220000	0.11879100000000001
0 days 00:00:06.230000	0.092663
0 days 00:00:06.240000	0.066092
0 days 00:00:06.250000	0.046998000000000005
0 days 00:00:06.260000	0.034073
0 days 00:00:06.270000	0.010269
0 days 00:00:06.280000	0.007784999999999999
0 days 00:00:06.290000	0.0008550000000000001
0 days 00:00:06.300000	-0.0031969999999999998
0 days 00:00:06.310000	-0.0043170000000000005
0 days 00:00:06.320000	0.003072
0 days 00:00:06.330000	0.005367
0 days 00:00:06.340000	0.005784
0 days 00:00:06.350000	0.01605
0 days 00:00:06.360000	0.023437
0 days 00:00:06.370000	0.023191
0 days 00:00:06.380000	0.022759
0 days 00:00:06.390000	0.019806
0 days 00:00:06.400000	0.021305
0 days 00:00:06.410000	0.024873
0 days 00:00:06.420000	0.034887
0 days 00:00:06.430000	0.037508
0 days 00:00:06.440000	0.0412
0 days 00:00:06.450000	0.046278
0 days 00:00:06.460000	0.048893
0 days 00:00:06.470000	0.05082
0 days 00:00:06.480000	0.045315
0 days 00:00:06.490000	0.042005
0 days 00:00:06.500000	0.025254
0 days 00:00:06.510000	0.010029000000000001
0 days 00:00:06.520000	-0.0071129999999999995
0 days 00:00:06.530000	-0.027571
0 days 00:00:06.540000	-0.036507
0 days 00:00:06.550000	-0.06646
0 days 00:00:06.560000	-0.117993
0 days 00:00:06.570000	-0.192439
0 days 00:00:06.580000	-0.29838000000000003
0 days 00:00:06.590000	-0.417839
0 days 00:00:06.600000	-0.581384
0 days 00:00:06.610000	-0.808208
0 days 00:00:06.620000	-1.052535
0 days 00:00:06.630000	-1.2950409999999999
0 days 00:00:06.640000	-1.5934780000000002
0 days 00:00:06.650000	-1.9218400000000002
0 days 00:00:06.660000	-2.2574099999999997
0 days 00:00:06.670000	-2.556309
0 days 00:00:06.680000	-2.787255
0 days 00:00:06.690000	-2.970344
0 days 00:00:06.700000	-3.1624220000000003
0 days 00:00:06.710000	-3.3659529999999998
0 days 00:00:06.720000	-3.5901129999999997
0 days 00:00:06.730000	-3.775849
0 days 00:00:06.740000	-3.998672
0 days 00:00:06.750000	-4.137062
0 days 00:00:06.760000	-4.084003
0 days 00:00:06.770000	-3.981436
0 days 00:00:06.780000	-3.9681830000000002
0 days 00:00:06.790000	-3.8559419999999998
0 days 00:00:06.800000	-3.68004
0 days 00:00:06.810000	-3.093706
0 days 00:00:06.820000	-1.089126
0 days 00:00:06.830000	0.695523
0 days 00:00:06.840000	1.7134770000000001
0 days 00:00:06.850000	1.698036
0 days 00:00:06.860000	1.422355
0 days 00:00:06.870000	1.4723110000000001
0 days 00:00:06.880000	1.944025
0 days 00:00:06.890000	2.579094
0 days 00:00:06.900000	3.072132
0 days 00:00:06.910000	3.309278
0 days 00:00:06.920000	3.382083
0 days 00:00:06.930000	3.423136
0 days 00:00:06.940000	3.4925589999999995
0 days 00:00:06.950000	3.5800449999999997
0 days 00:00:06.960000	3.603562
0 days 00:00:06.970000	3.556965
0 days 00:00:06.980000	3.470503
0 days 00:00:06.990000	3.350863
0 days 00:00:07	3.1820209999999998
0 days 00:00:07.010000	2.930834
0 days 00:00:07.020000	2.603069
0 days 00:00:07.030000	2.236095
0 days 00:00:07.040000	1.8361450000000001
0 days 00:00:07.050000	1.4322489999999999
0 days 00:00:07.060000	1.045663
0 days 00:00:07.070000	0.658772
0 days 00:00:07.080000	0.035388
0 days 00:00:07.090000	-0.45242899999999997
0 days 00:00:07.100000	-0.759048
0 days 00:00:07.110000	-0.935264
0 days 00:00:07.120000	-1.036453
0 days 00:00:07.130000	-0.9539209999999999
0 days 00:00:07.140000	-0.603178
0 days 00:00:07.150000	-0.175542
0 days 00:00:07.160000	0.15501099999999998
0 days 00:00:07.170000	0.330212
0 days 00:00:07.180000	0.43580699999999994
0 days 00:00:07.190000	0.320325
0 days 00:00:07.200000	-0.527085
0 days 00:00:07.210000	-0.9892299999999999
0 days 00:00:07.220000	-0.7188180000000001
0 days 00:00:07.230000	-1.2681200000000001
0 days 00:00:07.240000	-2.6560900000000003
0 days 00:00:07.250000	0.469735
0 days 00:00:07.260000	1.363083
0 days 00:00:07.270000	0.6268859999999999
0 days 00:00:07.280000	0.251369
0 days 00:00:07.290000	0.21719000000000002
0 days 00:00:07.300000	0.083301
0 days 00:00:07.310000	0.022105
0 days 00:00:07.320000	-0.04724
0 days 00:00:07.330000	-0.100176
0 days 00:00:07.340000	-0.145783
0 days 00:00:07.350000	-0.170023
0 days 00:00:07.360000	-0.15293299999999999
0 days 00:00:07.370000	-0.110377
0 days 00:00:07.380000	-0.05757999999999999
0 days 00:00:07.390000	0.006690000000000001
0 days 00:00:07.400000	0.080725
0 days 00:00:07.410000	0.133353
0 days 00:00:07.420000	0.162966
0 days 00:00:07.430000	0.199024
0 days 00:00:07.440000	0.242143
0 days 00:00:07.450000	0.280643
0 days 00:00:07.460000	0.270476
0 days 00:00:07.470000	0.247802
0 days 00:00:07.480000	0.21091700000000002
0 days 00:00:07.490000	0.164082
0 days 00:00:07.500000	0.12659600000000001
0 days 00:00:07.510000	0.096166
0 days 00:00:07.520000	0.075323
0 days 00:00:07.530000	0.065747
0 days 00:00:07.540000	0.065666
0 days 00:00:07.550000	0.058582
0 days 00:00:07.560000	0.054435000000000004
0 days 00:00:07.570000	0.046114999999999996
0 days 00:00:07.580000	0.035105000000000004
0 days 00:00:07.590000	0.027538
0 days 00:00:07.600000	0.019156
0 days 00:00:07.610000	0.014566999999999998
0 days 00:00:07.620000	0.013248
0 days 00:00:07.630000	0.016817
0 days 00:00:07.640000	0.019346000000000002
0 days 00:00:07.650000	0.018813
0 days 00:00:07.660000	0.014274
0 days 00:00:07.670000	0.018102
0 days 00:00:07.680000	0.017529
0 days 00:00:07.690000	0.018215000000000002
0 days 00:00:07.700000	0.020390000000000002
0 days 00:00:07.710000	0.028051999999999997
0 days 00:00:07.720000	0.02791
0 days 00:00:07.730000	0.024025
0 days 00:00:07.740000	0.025855
0 days 00:00:07.750000	0.017961
0 days 00:00:07.760000	0.015899
0 days 00:00:07.770000	0.007442
0 days 00:00:07.780000	0.004598
0 days 00:00:07.790000	0.00021600000000000002
0 days 00:00:07.800000	0.001141
0 days 00:00:07.810000	-0.001898
0 days 00:00:07.820000	-0.0045
0 days 00:00:07.830000	-0.00015900000000000002
0 days 00:00:07.840000	0.0032240000000000003
0 days 00:00:07.850000	0.002651
0 days 00:00:07.860000	0.00277
0 days 00:00:07.870000	-0.000276
0 days 00:00:07.880000	0.002278
0 days 00:00:07.890000	-0.00571
0 days 00:00:07.900000	-0.021789
0 days 00:00:07.910000	-0.049829000000000005
0 days 00:00:07.920000	-0.089992
0 days 00:00:07.930000	-0.125541
0 days 00:00:07.940000	-0.187024
0 days 00:00:07.950000	-0.265804
0 days 00:00:07.960000	-0.386971
0 days 00:00:07.970000	-0.517571
0 days 00:00:07.980000	-0.676093
0 days 00:00:07.990000	-0.841469
0 days 00:00:08	-1.012161
0 days 00:00:08.010000	-1.2008940000000001
0 days 00:00:08.020000	-1.4061700000000001
0 days 00:00:08.030000	-1.608865
0 days 00:00:08.040000	-1.822012
0 days 00:00:08.050000	-2.046696
0 days 00:00:08.060000	-2.2818509999999996
0 days 00:00:08.070000	-2.52088
0 days 00:00:08.080000	-2.721375
0 days 00:00:08.090000	-2.8635639999999998
0 days 00:00:08.100000	-2.9806939999999997
0 days 00:00:08.110000	-3.1097740000000003
0 days 00:00:08.120000	-3.2709080000000004
0 days 00:00:08.130000	-3.455829
0 days 00:00:08.140000	-3.666723
0 days 00:00:08.150000	-3.7971559999999998
0 days 00:00:08.160000	-3.749595
0 days 00:00:08.170000	-3.7338970000000002
0 days 00:00:08.180000	-3.7774949999999996
0 days 00:00:08.190000	-3.7408949999999996
0 days 00:00:08.200000	-3.693871
0 days 00:00:08.210000	-3.5841260000000004
0 days 00:00:08.220000	-3.003724
0 days 00:00:08.230000	-1.290214
0 days 00:00:08.240000	0.437508
0 days 00:00:08.250000	1.583824
0 days 00:00:08.260000	1.90008
0 days 00:00:08.270000	1.782734
0 days 00:00:08.280000	1.8167689999999999
0 days 00:00:08.290000	2.1981450000000002
0 days 00:00:08.300000	2.7739990000000003
0 days 00:00:08.310000	3.258909
0 days 00:00:08.320000	3.5261980000000004
0 days 00:00:08.330000	3.588744
0 days 00:00:08.340000	3.5405620000000004
0 days 00:00:08.350000	3.493844
0 days 00:00:08.360000	3.484165
0 days 00:00:08.370000	3.480225
0 days 00:00:08.380000	3.4237309999999996
0 days 00:00:08.390000	3.309276
0 days 00:00:08.400000	3.1518770000000003
0 days 00:00:08.410000	3.001773
0 days 00:00:08.420000	2.761101
0 days 00:00:08.430000	2.465604
0 days 00:00:08.440000	2.178976
0 days 00:00:08.450000	1.8632939999999998
0 days 00:00:08.460000	1.505411
0 days 00:00:08.470000	1.130771
0 days 00:00:08.480000	0.78608
0 days 00:00:08.490000	0.391102
0 days 00:00:08.500000	-0.133757
0 days 00:00:08.510000	-0.507988
0 days 00:00:08.520000	-0.779161
0 days 00:00:08.530000	-0.9876459999999999
0 days 00:00:08.540000	-1.268801
0 days 00:00:08.550000	-1.558157
0 days 00:00:08.560000	-1.54845
0 days 00:00:08.570000	-1.355974
0 days 00:00:08.580000	-1.212107
0 days 00:00:08.590000	-1.155683
0 days 00:00:08.600000	-1.035094
0 days 00:00:08.610000	-0.236898
0 days 00:00:08.620000	1.7613860000000001
0 days 00:00:08.630000	-0.030445999999999997
0 days 00:00:08.640000	1.415618
0 days 00:00:08.650000	0.44344399999999995
0 days 00:00:08.660000	0.510368
0 days 00:00:08.670000	0.434449
0 days 00:00:08.680000	0.41768500000000003
0 days 00:00:08.690000	0.327144
0 days 00:00:08.700000	0.22589299999999998
0 days 00:00:08.710000	0.12456400000000001
0 days 00:00:08.720000	0.059940999999999994
0 days 00:00:08.730000	0.013441999999999999
0 days 00:00:08.740000	-0.016812
0 days 00:00:08.750000	-0.0008060000000000001
0 days 00:00:08.760000	0.013680000000000001
0 days 00:00:08.770000	0.021465
0 days 00:00:08.780000	0.012545
0 days 00:00:08.790000	0.010753
0 days 00:00:08.800000	0.012448
0 days 00:00:08.810000	0.006631999999999999
0 days 00:00:08.820000	0.011893
0 days 00:00:08.830000	0.018262999999999998
0 days 00:00:08.840000	0.031032
0 days 00:00:08.850000	0.041201
0 days 00:00:08.860000	0.047396
0 days 00:00:08.870000	0.055397
0 days 00:00:08.880000	0.064237
0 days 00:00:08.890000	0.062327
0 days 00:00:08.900000	0.05934
0 days 00:00:08.910000	0.047529
0 days 00:00:08.920000	0.033833999999999996
0 days 00:00:08.930000	0.023255
0 days 00:00:08.940000	0.011994
0 days 00:00:08.950000	0.010197
0 days 00:00:08.960000	0.011045000000000001
0 days 00:00:08.970000	0.021731
0 days 00:00:08.980000	0.037082
0 days 00:00:08.990000	0.058135
0 days 00:00:09	0.08140599999999999
0 days 00:00:09.010000	0.105902
0 days 00:00:09.020000	0.131877
0 days 00:00:09.030000	0.139047
0 days 00:00:09.040000	0.143674
0 days 00:00:09.050000	0.139982
0 days 00:00:09.060000	0.130968
0 days 00:00:09.070000	0.11696600000000001
0 days 00:00:09.080000	0.10418499999999999
0 days 00:00:09.090000	0.087632
0 days 00:00:09.100000	0.075737
0 days 00:00:09.110000	0.069497
0 days 00:00:09.120000	0.061361
0 days 00:00:09.130000	0.048775
0 days 00:00:09.140000	0.03059
0 days 00:00:09.150000	0.014112000000000001
0 days 00:00:09.160000	-0.0027530000000000002
0 days 00:00:09.170000	-0.023568000000000002
0 days 00:00:09.180000	-0.034339
0 days 00:00:09.190000	-0.04565
0 days 00:00:09.200000	-0.067736
0 days 00:00:09.210000	-0.095932
0 days 00:00:09.220000	-0.130694
0 days 00:00:09.230000	-0.169666
0 days 00:00:09.240000	-0.236852
0 days 00:00:09.250000	-0.334594
0 days 00:00:09.260000	-0.447712
0 days 00:00:09.270000	-0.588354
0 days 00:00:09.280000	-0.760318
0 days 00:00:09.290000	-0.9442780000000001
0 days 00:00:09.300000	-1.174077
0 days 00:00:09.310000	-1.426448
0 days 00:00:09.320000	-1.68041
0 days 00:00:09.330000	-1.954236
0 days 00:00:09.340000	-2.243945
0 days 00:00:09.350000	-2.537403
0 days 00:00:09.360000	-2.810014
0 days 00:00:09.370000	-3.032359
0 days 00:00:09.380000	-3.1747099999999997
0 days 00:00:09.390000	-3.2465900000000003
0 days 00:00:09.400000	-3.3541220000000003
0 days 00:00:09.410000	-3.4967349999999997
0 days 00:00:09.420000	-3.7267650000000003
0 days 00:00:09.430000	-3.875259
0 days 00:00:09.440000	-3.9060339999999996
0 days 00:00:09.450000	-3.845079
0 days 00:00:09.460000	-3.898468
0 days 00:00:09.470000	-3.9592440000000004
0 days 00:00:09.480000	-3.9328769999999995
0 days 00:00:09.490000	-3.8401300000000003
0 days 00:00:09.500000	-3.709086
0 days 00:00:09.510000	-3.126091
0 days 00:00:09.520000	-1.252438
0 days 00:00:09.530000	0.7724260000000001
0 days 00:00:09.540000	1.962635
0 days 00:00:09.550000	2.262994
0 days 00:00:09.560000	2.160613
0 days 00:00:09.570000	2.201604
0 days 00:00:09.580000	2.533737
0 days 00:00:09.590000	3.0351939999999997
0 days 00:00:09.600000	3.773826
0 days 00:00:09.610000	4.453366
0 days 00:00:09.620000	4.582904
0 days 00:00:09.630000	4.370017
0 days 00:00:09.640000	4.0457019999999995
0 days 00:00:09.650000	3.7898
0 days 00:00:09.660000	3.5918589999999995
0 days 00:00:09.670000	3.282199
0 days 00:00:09.680000	2.7496
0 days 00:00:09.690000	2.330504
0 days 00:00:09.700000	2.069126
0 days 00:00:09.710000	1.8513650000000001
0 days 00:00:09.720000	1.642784
0 days 00:00:09.730000	1.461158
0 days 00:00:09.740000	1.289775
0 days 00:00:09.750000	1.085541
0 days 00:00:09.760000	0.8489190000000001
0 days 00:00:09.770000	0.647197
0 days 00:00:09.780000	0.267731
0 days 00:00:09.790000	0.030216000000000003
0 days 00:00:09.800000	0.041899
0 days 00:00:09.810000	0.135793
0 days 00:00:09.820000	0.158598
0 days 00:00:09.830000	0.098284
0 days 00:00:09.840000	0.080475
0 days 00:00:09.850000	0.237983
0 days 00:00:09.860000	0.151401
0 days 00:00:09.870000	0.126888
0 days 00:00:09.880000	-0.048115
0 days 00:00:09.890000	-0.570823
0 days 00:00:09.900000	-1.222305
0 days 00:00:09.910000	-0.9806530000000001
0 days 00:00:09.920000	-1.540115
0 days 00:00:09.930000	0.567236
0 days 00:00:09.940000	0.567504
0 days 00:00:09.950000	0.463449
0 days 00:00:09.960000	0.210261
0 days 00:00:09.970000	0.233915
0 days 00:00:09.980000	0.167356
0 days 00:00:09.990000	0.155462
0 days 00:00:10	0.147259
0 days 00:00:10.010000	0.128223
0 days 00:00:10.020000	0.11213800000000002
0 days 00:00:10.030000	0.089904
0 days 00:00:10.040000	0.087768
0 days 00:00:10.050000	0.10620299999999999
0 days 00:00:10.060000	0.11556400000000001
0 days 00:00:10.070000	0.134454
0 days 00:00:10.080000	0.156171
0 days 00:00:10.090000	0.161276
0 days 00:00:10.100000	0.15788
0 days 00:00:10.110000	0.16164800000000001
0 days 00:00:10.120000	0.174611
0 days 00:00:10.130000	0.188533
0 days 00:00:10.140000	0.21229699999999999
0 days 00:00:10.150000	0.22123299999999999
0 days 00:00:10.160000	0.225255
0 days 00:00:10.170000	0.217127
0 days 00:00:10.180000	0.202512
0 days 00:00:10.190000	0.189364
0 days 00:00:10.200000	0.16705599999999998
0 days 00:00:10.210000	0.157193
0 days 00:00:10.220000	0.13918599999999998
0 days 00:00:10.230000	0.13175499999999998
0 days 00:00:10.240000	0.11417100000000001
0 days 00:00:10.250000	0.098424
0 days 00:00:10.260000	0.087781
0 days 00:00:10.270000	0.075136
0 days 00:00:10.280000	0.068662
0 days 00:00:10.290000	0.056129
0 days 00:00:10.300000	0.047744999999999996
0 days 00:00:10.310000	0.045614999999999996
0 days 00:00:10.320000	0.044547
0 days 00:00:10.330000	0.038675
0 days 00:00:10.340000	0.034437999999999996
0 days 00:00:10.350000	0.031935000000000005
0 days 00:00:10.360000	0.030967
0 days 00:00:10.370000	0.027793
0 days 00:00:10.380000	0.025575999999999998
0 days 00:00:10.390000	0.020193
0 days 00:00:10.400000	0.017112
0 days 00:00:10.410000	0.014041999999999999
0 days 00:00:10.420000	0.013850999999999999
0 days 00:00:10.430000	0.008562
0 days 00:00:10.440000	-0.00059
0 days 00:00:10.450000	-0.011858
0 days 00:00:10.460000	-0.027954000000000003
0 days 00:00:10.470000	-0.052638
0 days 00:00:10.480000	-0.063861
0 days 00:00:10.490000	-0.062433
0 days 00:00:10.500000	-0.050235
0 days 00:00:10.510000	-0.045203
0 days 00:00:10.520000	-0.028935000000000002
0 days 00:00:10.530000	-0.024442
0 days 00:00:10.540000	-0.077457
0 days 00:00:10.550000	-0.19301600000000002
0 days 00:00:10.560000	-0.38655300000000004
0 days 00:00:10.570000	-0.6748770000000001
0 days 00:00:10.580000	-1.014608
0 days 00:00:10.590000	-1.417681
0 days 00:00:10.600000	-1.8854819999999999
0 days 00:00:10.610000	-2.289599
0 days 00:00:10.620000	-2.603314
0 days 00:00:10.630000	-2.916079
0 days 00:00:10.640000	-3.216396
0 days 00:00:10.650000	-3.4872400000000003
0 days 00:00:10.660000	-3.646438
0 days 00:00:10.670000	-3.734001
0 days 00:00:10.680000	-3.884264
0 days 00:00:10.690000	-3.8491769999999996
0 days 00:00:10.700000	-3.772607
0 days 00:00:10.710000	-3.708219
0 days 00:00:10.720000	-3.52635
0 days 00:00:10.730000	-2.769873
