# Supplementary material for: A topological data analysis-based method for gait signals with an application to the study of multiple sclerosis
Source: PLoS One. 2022 May 13;17(5):e0268475. doi: 10.1371/journal.pone.0268475 (PMC9106173; doi:10.1371/journal.pone.0268475)
Supplement: S1 Data — (ZIP) [file pone.0268475.s005.zip › PlosOneData/Pathological_subjects/MS_125]

	Gyr_Y
0 days 00:00:04.450000	-2.360465
0 days 00:00:04.460000	-3.7945160000000002
0 days 00:00:04.470000	-3.359728
0 days 00:00:04.480000	-4.060158
0 days 00:00:04.490000	-3.3683370000000004
0 days 00:00:04.500000	-2.847944
0 days 00:00:04.510000	-3.1151419999999996
0 days 00:00:04.520000	-3.4072150000000003
0 days 00:00:04.530000	-3.707299
0 days 00:00:04.540000	-2.790661
0 days 00:00:04.550000	-0.254419
0 days 00:00:04.560000	-0.6333270000000001
0 days 00:00:04.570000	-0.431742
0 days 00:00:04.580000	-0.290032
0 days 00:00:04.590000	-0.212088
0 days 00:00:04.600000	-0.18677
0 days 00:00:04.610000	-0.197649
0 days 00:00:04.620000	-0.214229
0 days 00:00:04.630000	-0.189499
0 days 00:00:04.640000	-0.164346
0 days 00:00:04.650000	-0.177868
0 days 00:00:04.660000	-0.179454
0 days 00:00:04.670000	-0.178399
0 days 00:00:04.680000	-0.195458
0 days 00:00:04.690000	-0.21072
0 days 00:00:04.700000	-0.234298
0 days 00:00:04.710000	-0.27061399999999997
0 days 00:00:04.720000	-0.322421
0 days 00:00:04.730000	-0.495867
0 days 00:00:04.740000	-0.8665280000000001
0 days 00:00:04.750000	-1.1551049999999998
0 days 00:00:04.760000	-1.4287020000000001
0 days 00:00:04.770000	-1.7026869999999998
0 days 00:00:04.780000	-1.929197
0 days 00:00:04.790000	-2.097186
0 days 00:00:04.800000	-2.178061
0 days 00:00:04.810000	-2.1777889999999998
0 days 00:00:04.820000	-2.0912040000000003
0 days 00:00:04.830000	-1.9411599999999998
0 days 00:00:04.840000	-1.751395
0 days 00:00:04.850000	-1.542673
0 days 00:00:04.860000	-1.319338
0 days 00:00:04.870000	-1.104277
0 days 00:00:04.880000	-0.88451
0 days 00:00:04.890000	-0.673981
0 days 00:00:04.900000	-0.476763
0 days 00:00:04.910000	-0.30083000000000004
0 days 00:00:04.920000	-0.133974
0 days 00:00:04.930000	0.023625999999999998
0 days 00:00:04.940000	0.16558699999999998
0 days 00:00:04.950000	0.283704
0 days 00:00:04.960000	0.392416
0 days 00:00:04.970000	0.478163
0 days 00:00:04.980000	0.548198
0 days 00:00:04.990000	0.587425
0 days 00:00:05	0.608861
0 days 00:00:05.010000	0.612405
0 days 00:00:05.020000	0.612328
0 days 00:00:05.030000	0.5782729999999999
0 days 00:00:05.040000	0.516862
0 days 00:00:05.050000	0.398282
0 days 00:00:05.060000	0.22804699999999997
0 days 00:00:05.070000	-0.00025699999999999996
0 days 00:00:05.080000	-0.291593
0 days 00:00:05.090000	-0.640663
0 days 00:00:05.100000	-1.027079
0 days 00:00:05.110000	-1.422651
0 days 00:00:05.120000	-1.818448
0 days 00:00:05.130000	-2.191408
0 days 00:00:05.140000	-2.563361
0 days 00:00:05.150000	-2.945981
0 days 00:00:05.160000	-3.301046
0 days 00:00:05.170000	-3.7662080000000002
0 days 00:00:05.180000	-4.307753
0 days 00:00:05.190000	-4.842713
0 days 00:00:05.200000	-5.3236989999999995
0 days 00:00:05.210000	-5.730415
0 days 00:00:05.220000	-6.114828
0 days 00:00:05.230000	-6.5076730000000005
0 days 00:00:05.240000	-6.945353
0 days 00:00:05.250000	-7.179628
0 days 00:00:05.260000	-7.086065
0 days 00:00:05.270000	-6.615889
0 days 00:00:05.280000	-5.81429
0 days 00:00:05.290000	-4.332165
0 days 00:00:05.300000	-3.358085
0 days 00:00:05.310000	-0.35554600000000003
0 days 00:00:05.320000	3.539415
0 days 00:00:05.330000	3.343685
0 days 00:00:05.340000	3.016813
0 days 00:00:05.350000	3.5972739999999996
0 days 00:00:05.360000	4.618926
0 days 00:00:05.370000	5.450271
0 days 00:00:05.380000	5.846876
0 days 00:00:05.390000	5.977827
0 days 00:00:05.400000	5.987639
0 days 00:00:05.410000	5.871837
0 days 00:00:05.420000	5.549716
0 days 00:00:05.430000	5.213913
0 days 00:00:05.440000	5.191143
0 days 00:00:05.450000	5.410869
0 days 00:00:05.460000	5.594568
0 days 00:00:05.470000	5.668304
0 days 00:00:05.480000	5.764921
0 days 00:00:05.490000	5.939101
0 days 00:00:05.500000	6.090618
0 days 00:00:05.510000	6.152067
0 days 00:00:05.520000	6.11415
0 days 00:00:05.530000	5.964134
0 days 00:00:05.540000	5.660174
0 days 00:00:05.550000	5.260023
0 days 00:00:05.560000	4.845315
0 days 00:00:05.570000	4.269776
0 days 00:00:05.580000	3.618001
0 days 00:00:05.590000	3.1966040000000002
0 days 00:00:05.600000	2.9479029999999997
0 days 00:00:05.610000	2.680224
0 days 00:00:05.620000	2.36753
0 days 00:00:05.630000	1.9897479999999999
0 days 00:00:05.640000	1.358034
0 days 00:00:05.650000	0.44191199999999997
0 days 00:00:05.660000	-0.5301819999999999
0 days 00:00:05.670000	-1.342583
0 days 00:00:05.680000	-2.157497
0 days 00:00:05.690000	-3.781824
0 days 00:00:05.700000	-4.080019999999999
0 days 00:00:05.710000	-4.7823910000000005
0 days 00:00:05.720000	-3.746124
0 days 00:00:05.730000	-3.394104
0 days 00:00:05.740000	-3.824229
0 days 00:00:05.750000	-4.271358
0 days 00:00:05.760000	-3.0859959999999997
0 days 00:00:05.770000	0.02565
0 days 00:00:05.780000	-0.6436430000000001
0 days 00:00:05.790000	-0.429432
0 days 00:00:05.800000	-0.358937
0 days 00:00:05.810000	-0.315725
0 days 00:00:05.820000	-0.23852399999999999
0 days 00:00:05.830000	-0.208204
0 days 00:00:05.840000	-0.179707
0 days 00:00:05.850000	-0.16758199999999998
0 days 00:00:05.860000	-0.140377
0 days 00:00:05.870000	-0.156343
0 days 00:00:05.880000	-0.166099
0 days 00:00:05.890000	-0.197877
0 days 00:00:05.900000	-0.23393899999999998
0 days 00:00:05.910000	-0.274167
0 days 00:00:05.920000	-0.319321
0 days 00:00:05.930000	-0.442223
0 days 00:00:05.940000	-0.817372
0 days 00:00:05.950000	-1.058885
0 days 00:00:05.960000	-1.28368
0 days 00:00:05.970000	-1.468936
0 days 00:00:05.980000	-1.643794
0 days 00:00:05.990000	-1.783611
0 days 00:00:06	-1.850068
0 days 00:00:06.010000	-1.837286
0 days 00:00:06.020000	-1.752166
0 days 00:00:06.030000	-1.590013
0 days 00:00:06.040000	-1.390939
0 days 00:00:06.050000	-1.171977
0 days 00:00:06.060000	-0.958421
0 days 00:00:06.070000	-0.733012
0 days 00:00:06.080000	-0.519583
0 days 00:00:06.090000	-0.32001
0 days 00:00:06.100000	-0.115129
0 days 00:00:06.110000	0.085489
0 days 00:00:06.120000	0.250153
0 days 00:00:06.130000	0.39760700000000004
0 days 00:00:06.140000	0.5130899999999999
0 days 00:00:06.150000	0.587246
0 days 00:00:06.160000	0.646574
0 days 00:00:06.170000	0.671914
0 days 00:00:06.180000	0.7026479999999999
0 days 00:00:06.190000	0.703154
0 days 00:00:06.200000	0.6462479999999999
0 days 00:00:06.210000	0.53768
0 days 00:00:06.220000	0.370237
0 days 00:00:06.230000	0.156756
0 days 00:00:06.240000	-0.09604
0 days 00:00:06.250000	-0.388169
0 days 00:00:06.260000	-0.70953
0 days 00:00:06.270000	-1.048881
0 days 00:00:06.280000	-1.381912
0 days 00:00:06.290000	-1.731627
0 days 00:00:06.300000	-2.059373
0 days 00:00:06.310000	-2.426729
0 days 00:00:06.320000	-2.865208
0 days 00:00:06.330000	-3.366108
0 days 00:00:06.340000	-3.932067
0 days 00:00:06.350000	-4.558207
0 days 00:00:06.360000	-5.174283999999999
0 days 00:00:06.370000	-5.754539
0 days 00:00:06.380000	-6.248259
0 days 00:00:06.390000	-6.620475999999999
0 days 00:00:06.400000	-7.0862050000000005
0 days 00:00:06.410000	-7.365391000000001
0 days 00:00:06.420000	-7.404942
0 days 00:00:06.430000	-6.992996000000001
0 days 00:00:06.440000	-5.94243
0 days 00:00:06.450000	-4.841178
0 days 00:00:06.460000	-3.8203080000000003
0 days 00:00:06.470000	-0.6368060000000001
0 days 00:00:06.480000	2.982114
0 days 00:00:06.490000	2.7378419999999997
0 days 00:00:06.500000	2.821197
0 days 00:00:06.510000	3.879086
0 days 00:00:06.520000	5.156008
0 days 00:00:06.530000	6.0564800000000005
0 days 00:00:06.540000	6.545101
0 days 00:00:06.550000	6.731942
0 days 00:00:06.560000	6.709745
0 days 00:00:06.570000	6.405373
0 days 00:00:06.580000	5.8552040000000005
0 days 00:00:06.590000	5.49674
0 days 00:00:06.600000	5.539121
0 days 00:00:06.610000	5.63362
0 days 00:00:06.620000	5.5535239999999995
0 days 00:00:06.630000	5.419205000000001
0 days 00:00:06.640000	5.311605999999999
0 days 00:00:06.650000	5.229036
0 days 00:00:06.660000	5.151159
0 days 00:00:06.670000	5.07306
0 days 00:00:06.680000	4.931757
0 days 00:00:06.690000	4.7579
0 days 00:00:06.700000	4.626691
0 days 00:00:06.710000	4.525772
0 days 00:00:06.720000	4.397066000000001
0 days 00:00:06.730000	4.17495
0 days 00:00:06.740000	3.875511
0 days 00:00:06.750000	3.56161
0 days 00:00:06.760000	3.232104
0 days 00:00:06.770000	2.758665
0 days 00:00:06.780000	2.079903
0 days 00:00:06.790000	1.283587
0 days 00:00:06.800000	0.451931
0 days 00:00:06.810000	-0.389493
0 days 00:00:06.820000	-1.218017
0 days 00:00:06.830000	-1.90048
0 days 00:00:06.840000	-2.278432
0 days 00:00:06.850000	-2.866028
0 days 00:00:06.860000	-3.751001
0 days 00:00:06.870000	-5.352208999999999
0 days 00:00:06.880000	-3.523623
0 days 00:00:06.890000	-2.8505529999999997
0 days 00:00:06.900000	-3.235779
0 days 00:00:06.910000	-3.6141959999999997
0 days 00:00:06.920000	-3.9418580000000003
0 days 00:00:06.930000	-3.228528
0 days 00:00:06.940000	-0.293526
0 days 00:00:06.950000	-0.585388
0 days 00:00:06.960000	-0.371975
0 days 00:00:06.970000	-0.320705
0 days 00:00:06.980000	-0.271228
0 days 00:00:06.990000	-0.2206
0 days 00:00:07	-0.25581
0 days 00:00:07.010000	-0.257154
0 days 00:00:07.020000	-0.267534
0 days 00:00:07.030000	-0.235619
0 days 00:00:07.040000	-0.234517
0 days 00:00:07.050000	-0.255849
0 days 00:00:07.060000	-0.272047
0 days 00:00:07.070000	-0.30255
0 days 00:00:07.080000	-0.352339
0 days 00:00:07.090000	-0.409066
0 days 00:00:07.100000	-0.47617
0 days 00:00:07.110000	-0.608012
0 days 00:00:07.120000	-0.9445680000000001
0 days 00:00:07.130000	-1.2672649999999999
0 days 00:00:07.140000	-1.581405
0 days 00:00:07.150000	-1.8330490000000002
0 days 00:00:07.160000	-2.0152400000000004
0 days 00:00:07.170000	-2.130881
0 days 00:00:07.180000	-2.145729
0 days 00:00:07.190000	-2.0709400000000002
0 days 00:00:07.200000	-1.920637
0 days 00:00:07.210000	-1.7248130000000002
0 days 00:00:07.220000	-1.497149
0 days 00:00:07.230000	-1.246692
0 days 00:00:07.240000	-0.9852139999999999
0 days 00:00:07.250000	-0.728484
0 days 00:00:07.260000	-0.47229799999999994
0 days 00:00:07.270000	-0.207907
0 days 00:00:07.280000	0.040367
0 days 00:00:07.290000	0.274894
0 days 00:00:07.300000	0.477908
0 days 00:00:07.310000	0.638289
0 days 00:00:07.320000	0.766879
0 days 00:00:07.330000	0.8751709999999999
0 days 00:00:07.340000	0.9783940000000001
0 days 00:00:07.350000	1.084655
0 days 00:00:07.360000	1.174739
0 days 00:00:07.370000	1.233844
0 days 00:00:07.380000	1.216963
0 days 00:00:07.390000	1.1121450000000002
0 days 00:00:07.400000	0.91681
0 days 00:00:07.410000	0.6372680000000001
0 days 00:00:07.420000	0.304772
0 days 00:00:07.430000	-0.037084
0 days 00:00:07.440000	-0.361696
0 days 00:00:07.450000	-0.675111
0 days 00:00:07.460000	-0.975827
0 days 00:00:07.470000	-1.2908389999999998
0 days 00:00:07.480000	-1.621681
0 days 00:00:07.490000	-1.982954
0 days 00:00:07.500000	-2.355661
0 days 00:00:07.510000	-2.751407
0 days 00:00:07.520000	-3.218128
0 days 00:00:07.530000	-3.8159089999999996
0 days 00:00:07.540000	-4.446358
0 days 00:00:07.550000	-5.0240290000000005
0 days 00:00:07.560000	-5.594798
0 days 00:00:07.570000	-6.132461
0 days 00:00:07.580000	-6.605268
0 days 00:00:07.590000	-6.9840279999999995
0 days 00:00:07.600000	-7.262883
0 days 00:00:07.610000	-7.319472
0 days 00:00:07.620000	-7.134521
0 days 00:00:07.630000	-6.746123
0 days 00:00:07.640000	-5.946098
0 days 00:00:07.650000	-4.5388910000000005
0 days 00:00:07.660000	-3.390989
0 days 00:00:07.670000	-1.041434
0 days 00:00:07.680000	4.150775
0 days 00:00:07.690000	4.433943
0 days 00:00:07.700000	4.033032
0 days 00:00:07.710000	4.318477
0 days 00:00:07.720000	5.341294
0 days 00:00:07.730000	6.277513
0 days 00:00:07.740000	6.70593
0 days 00:00:07.750000	6.717210000000001
0 days 00:00:07.760000	6.419064
0 days 00:00:07.770000	5.946344
0 days 00:00:07.780000	5.448388
0 days 00:00:07.790000	5.072717
0 days 00:00:07.800000	4.934805
0 days 00:00:07.810000	4.936758
0 days 00:00:07.820000	4.933098
0 days 00:00:07.830000	4.963335
0 days 00:00:07.840000	5.069833999999999
0 days 00:00:07.850000	5.170179
0 days 00:00:07.860000	5.20892
0 days 00:00:07.870000	5.1958720000000005
0 days 00:00:07.880000	5.07313
0 days 00:00:07.890000	4.830628
0 days 00:00:07.900000	4.5569440000000005
0 days 00:00:07.910000	4.301389
0 days 00:00:07.920000	4.016592
0 days 00:00:07.930000	3.769742
0 days 00:00:07.940000	3.653675
0 days 00:00:07.950000	3.6143660000000004
0 days 00:00:07.960000	3.425098
0 days 00:00:07.970000	2.9666740000000003
0 days 00:00:07.980000	2.3385380000000002
0 days 00:00:07.990000	1.616882
0 days 00:00:08	0.8157439999999999
0 days 00:00:08.010000	-0.091978
0 days 00:00:08.020000	-1.102116
0 days 00:00:08.030000	-1.966489
0 days 00:00:08.040000	-2.450882
0 days 00:00:08.050000	-3.4228440000000004
0 days 00:00:08.060000	-3.09828
0 days 00:00:08.070000	-5.205072
0 days 00:00:08.080000	-5.4595650000000004
0 days 00:00:08.090000	-4.8673589999999995
0 days 00:00:08.100000	-5.217859
0 days 00:00:08.110000	-5.371415
0 days 00:00:08.120000	-0.03514
0 days 00:00:08.130000	-0.8313010000000001
0 days 00:00:08.140000	-0.33356199999999997
0 days 00:00:08.150000	-0.328839
0 days 00:00:08.160000	-0.18051
0 days 00:00:08.170000	-0.10257100000000001
0 days 00:00:08.180000	-0.09141200000000001
0 days 00:00:08.190000	-0.11994200000000001
0 days 00:00:08.200000	-0.167714
0 days 00:00:08.210000	-0.192254
0 days 00:00:08.220000	-0.221092
0 days 00:00:08.230000	-0.239765
0 days 00:00:08.240000	-0.26312199999999997
0 days 00:00:08.250000	-0.282037
0 days 00:00:08.260000	-0.309703
0 days 00:00:08.270000	-0.345174
0 days 00:00:08.280000	-0.392944
0 days 00:00:08.290000	-0.490824
0 days 00:00:08.300000	-0.600228
0 days 00:00:08.310000	-0.878447
0 days 00:00:08.320000	-1.132431
0 days 00:00:08.330000	-1.329304
0 days 00:00:08.340000	-1.4839129999999998
0 days 00:00:08.350000	-1.574891
0 days 00:00:08.360000	-1.605877
0 days 00:00:08.370000	-1.5711959999999998
0 days 00:00:08.380000	-1.483854
0 days 00:00:08.390000	-1.346471
0 days 00:00:08.400000	-1.18771
0 days 00:00:08.410000	-1.006406
0 days 00:00:08.420000	-0.8248639999999999
0 days 00:00:08.430000	-0.6470739999999999
0 days 00:00:08.440000	-0.46137799999999995
0 days 00:00:08.450000	-0.27362600000000004
0 days 00:00:08.460000	-0.107688
0 days 00:00:08.470000	0.031648
0 days 00:00:08.480000	0.159956
0 days 00:00:08.490000	0.261166
0 days 00:00:08.500000	0.346777
0 days 00:00:08.510000	0.42195200000000005
0 days 00:00:08.520000	0.49533599999999994
0 days 00:00:08.530000	0.5536939999999999
0 days 00:00:08.540000	0.599608
0 days 00:00:08.550000	0.621885
0 days 00:00:08.560000	0.6058359999999999
0 days 00:00:08.570000	0.557705
0 days 00:00:08.580000	0.47090299999999996
0 days 00:00:08.590000	0.31721
0 days 00:00:08.600000	0.105626
0 days 00:00:08.610000	-0.154817
0 days 00:00:08.620000	-0.45925
0 days 00:00:08.630000	-0.79118
0 days 00:00:08.640000	-1.1440860000000002
0 days 00:00:08.650000	-1.491296
0 days 00:00:08.660000	-1.847593
0 days 00:00:08.670000	-2.22951
0 days 00:00:08.680000	-2.657132
0 days 00:00:08.690000	-3.141136
0 days 00:00:08.700000	-3.705303
0 days 00:00:08.710000	-4.3295639999999995
0 days 00:00:08.720000	-4.962905
0 days 00:00:08.730000	-5.628225
0 days 00:00:08.740000	-6.22204
0 days 00:00:08.750000	-6.703269000000001
0 days 00:00:08.760000	-7.050822
0 days 00:00:08.770000	-7.082198
0 days 00:00:08.780000	-6.668684
0 days 00:00:08.790000	-5.832016
0 days 00:00:08.800000	-4.899347
0 days 00:00:08.810000	-4.063955
0 days 00:00:08.820000	-3.147945
