# Supplementary material for: A topological data analysis-based method for gait signals with an application to the study of multiple sclerosis
Source: PLoS One. 2022 May 13;17(5):e0268475. doi: 10.1371/journal.pone.0268475 (PMC9106173; doi:10.1371/journal.pone.0268475)
Supplement: S1 Data — (ZIP) [file pone.0268475.s005.zip › PlosOneData/Pathological_subjects/MS_328]

	Gyr_Y
0 days 00:00:22.580000	-0.295003
0 days 00:00:22.590000	-0.902543
0 days 00:00:22.600000	-2.260133
0 days 00:00:22.610000	-3.6240919999999996
0 days 00:00:22.620000	-4.279095
0 days 00:00:22.630000	-3.8295800000000004
0 days 00:00:22.640000	0.953549
0 days 00:00:22.650000	0.086564
0 days 00:00:22.660000	-0.08454400000000001
0 days 00:00:22.670000	-0.097452
0 days 00:00:22.680000	-0.10829100000000001
0 days 00:00:22.690000	-0.056470000000000006
0 days 00:00:22.700000	0.026702999999999998
0 days 00:00:22.710000	0.025558
0 days 00:00:22.720000	0.014956
0 days 00:00:22.730000	0.029771
0 days 00:00:22.740000	0.021799000000000002
0 days 00:00:22.750000	0.031675999999999996
0 days 00:00:22.760000	0.051877
0 days 00:00:22.770000	0.113521
0 days 00:00:22.780000	0.148002
0 days 00:00:22.790000	0.18395799999999998
0 days 00:00:22.800000	0.20284000000000002
0 days 00:00:22.810000	0.21314
0 days 00:00:22.820000	0.21488200000000002
0 days 00:00:22.830000	0.21584
0 days 00:00:22.840000	0.208085
0 days 00:00:22.850000	0.196596
0 days 00:00:22.860000	0.190863
0 days 00:00:22.870000	0.18397
0 days 00:00:22.880000	0.16649
0 days 00:00:22.890000	0.160528
0 days 00:00:22.900000	0.145369
0 days 00:00:22.910000	0.1323
0 days 00:00:22.920000	0.109624
0 days 00:00:22.930000	0.095465
0 days 00:00:22.940000	0.074537
0 days 00:00:22.950000	0.064376
0 days 00:00:22.960000	0.054623000000000005
0 days 00:00:22.970000	0.057838
0 days 00:00:22.980000	0.056941
0 days 00:00:22.990000	0.060224
0 days 00:00:23	0.057365
0 days 00:00:23.010000	0.049474000000000004
0 days 00:00:23.020000	0.044019
0 days 00:00:23.030000	0.043371
0 days 00:00:23.040000	0.038848
0 days 00:00:23.050000	0.038785
0 days 00:00:23.060000	0.042891000000000006
0 days 00:00:23.070000	0.046011
0 days 00:00:23.080000	0.050636
0 days 00:00:23.090000	0.06243099999999999
0 days 00:00:23.100000	0.064677
0 days 00:00:23.110000	0.07374800000000001
0 days 00:00:23.120000	0.074427
0 days 00:00:23.130000	0.090831
0 days 00:00:23.140000	0.098842
0 days 00:00:23.150000	0.11436900000000001
0 days 00:00:23.160000	0.126309
0 days 00:00:23.170000	0.139348
0 days 00:00:23.180000	0.154924
0 days 00:00:23.190000	0.175964
0 days 00:00:23.200000	0.19070299999999998
0 days 00:00:23.210000	0.199187
0 days 00:00:23.220000	0.206551
0 days 00:00:23.230000	0.20692600000000003
0 days 00:00:23.240000	0.201905
0 days 00:00:23.250000	0.18973099999999998
0 days 00:00:23.260000	0.1684
0 days 00:00:23.270000	0.12465999999999999
0 days 00:00:23.280000	0.056074
0 days 00:00:23.290000	-0.031201999999999997
0 days 00:00:23.300000	-0.07012
0 days 00:00:23.310000	-0.121527
0 days 00:00:23.320000	-0.19259500000000002
0 days 00:00:23.330000	-0.28179
0 days 00:00:23.340000	-0.395518
0 days 00:00:23.350000	-0.5696939999999999
0 days 00:00:23.360000	-0.770029
0 days 00:00:23.370000	-0.985873
0 days 00:00:23.380000	-1.220333
0 days 00:00:23.390000	-1.475331
0 days 00:00:23.400000	-1.7355060000000002
0 days 00:00:23.410000	-1.97239
0 days 00:00:23.420000	-2.2194130000000003
0 days 00:00:23.430000	-2.495961
0 days 00:00:23.440000	-2.802594
0 days 00:00:23.450000	-3.068979
0 days 00:00:23.460000	-3.295768
0 days 00:00:23.470000	-3.4800480000000005
0 days 00:00:23.480000	-3.6253870000000004
0 days 00:00:23.490000	-3.750797
0 days 00:00:23.500000	-3.831576
0 days 00:00:23.510000	-3.845525
0 days 00:00:23.520000	-3.7433199999999998
0 days 00:00:23.530000	-3.45355
0 days 00:00:23.540000	-2.968039
0 days 00:00:23.550000	-2.28065
0 days 00:00:23.560000	-1.1870889999999998
0 days 00:00:23.570000	-0.572245
0 days 00:00:23.580000	-0.277882
0 days 00:00:23.590000	0.367555
0 days 00:00:23.600000	1.002724
0 days 00:00:23.610000	1.481942
0 days 00:00:23.620000	1.82987
0 days 00:00:23.630000	2.157839
0 days 00:00:23.640000	2.425097
0 days 00:00:23.650000	2.614785
0 days 00:00:23.660000	2.752472
0 days 00:00:23.670000	2.857149
0 days 00:00:23.680000	2.917709
0 days 00:00:23.690000	2.956465
0 days 00:00:23.700000	2.967698
0 days 00:00:23.710000	2.953997
0 days 00:00:23.720000	2.9033580000000003
0 days 00:00:23.730000	2.8233200000000003
0 days 00:00:23.740000	2.742452
0 days 00:00:23.750000	2.6671869999999998
0 days 00:00:23.760000	2.593626
0 days 00:00:23.770000	2.5280299999999998
0 days 00:00:23.780000	2.484778
0 days 00:00:23.790000	2.422861
0 days 00:00:23.800000	2.309441
0 days 00:00:23.810000	2.136574
0 days 00:00:23.820000	1.940926
0 days 00:00:23.830000	1.6917419999999999
0 days 00:00:23.840000	1.506349
0 days 00:00:23.850000	1.385437
0 days 00:00:23.860000	1.312735
0 days 00:00:23.870000	1.167966
0 days 00:00:23.880000	0.943617
0 days 00:00:23.890000	0.7299180000000001
0 days 00:00:23.900000	0.517899
0 days 00:00:23.910000	0.298635
0 days 00:00:23.920000	0.08960499999999999
0 days 00:00:23.930000	-0.102135
0 days 00:00:23.940000	-0.285494
0 days 00:00:23.950000	-0.440172
0 days 00:00:23.960000	-0.555111
0 days 00:00:23.970000	-0.639486
0 days 00:00:23.980000	-0.706729
0 days 00:00:23.990000	-0.732668
0 days 00:00:24	-0.719264
0 days 00:00:24.010000	-0.660579
0 days 00:00:24.020000	-0.5613130000000001
0 days 00:00:24.030000	-0.43850900000000004
0 days 00:00:24.040000	-0.29792199999999996
0 days 00:00:24.050000	-0.15928699999999998
0 days 00:00:24.060000	-0.040976
0 days 00:00:24.070000	0.043181
0 days 00:00:24.080000	-0.048679
0 days 00:00:24.090000	-1.100314
0 days 00:00:24.100000	-2.6605990000000004
0 days 00:00:24.110000	-3.3525150000000004
0 days 00:00:24.120000	-2.129127
0 days 00:00:24.130000	-0.7022010000000001
0 days 00:00:24.140000	-0.033864
0 days 00:00:24.150000	-0.313728
0 days 00:00:24.160000	-0.330152
0 days 00:00:24.170000	-0.294638
0 days 00:00:24.180000	-0.22789099999999998
0 days 00:00:24.190000	-0.14994000000000002
0 days 00:00:24.200000	-0.093341
0 days 00:00:24.210000	-0.053375
0 days 00:00:24.220000	-0.048608
0 days 00:00:24.230000	-0.036111000000000004
0 days 00:00:24.240000	-0.026237
0 days 00:00:24.250000	-0.022837
0 days 00:00:24.260000	-0.002543
0 days 00:00:24.270000	0.032013
0 days 00:00:24.280000	0.12451199999999998
0 days 00:00:24.290000	0.238664
0 days 00:00:24.300000	0.42341999999999996
0 days 00:00:24.310000	0.638863
0 days 00:00:24.320000	0.67655
0 days 00:00:24.330000	0.6381180000000001
0 days 00:00:24.340000	0.583836
0 days 00:00:24.350000	0.526738
0 days 00:00:24.360000	0.467771
0 days 00:00:24.370000	0.40074299999999996
0 days 00:00:24.380000	0.331942
0 days 00:00:24.390000	0.277737
0 days 00:00:24.400000	0.236321
0 days 00:00:24.410000	0.211765
0 days 00:00:24.420000	0.179583
0 days 00:00:24.430000	0.157625
0 days 00:00:24.440000	0.132481
0 days 00:00:24.450000	0.116594
0 days 00:00:24.460000	0.10144500000000001
0 days 00:00:24.470000	0.09278099999999999
0 days 00:00:24.480000	0.090008
0 days 00:00:24.490000	0.08254500000000001
0 days 00:00:24.500000	0.077928
0 days 00:00:24.510000	0.082579
0 days 00:00:24.520000	0.08860499999999999
0 days 00:00:24.530000	0.093421
0 days 00:00:24.540000	0.101147
0 days 00:00:24.550000	0.099328
0 days 00:00:24.560000	0.10117899999999999
0 days 00:00:24.570000	0.100991
0 days 00:00:24.580000	0.104808
0 days 00:00:24.590000	0.097424
0 days 00:00:24.600000	0.095595
0 days 00:00:24.610000	0.09412999999999999
0 days 00:00:24.620000	0.094111
0 days 00:00:24.630000	0.089238
0 days 00:00:24.640000	0.086177
0 days 00:00:24.650000	0.085905
0 days 00:00:24.660000	0.084642
0 days 00:00:24.670000	0.07373400000000001
0 days 00:00:24.680000	0.059048
0 days 00:00:24.690000	0.029388
0 days 00:00:24.700000	0.004707
0 days 00:00:24.710000	-0.021361
0 days 00:00:24.720000	-0.066226
0 days 00:00:24.730000	-0.125649
0 days 00:00:24.740000	-0.205217
0 days 00:00:24.750000	-0.31452399999999997
0 days 00:00:24.760000	-0.40928000000000003
0 days 00:00:24.770000	-0.542995
0 days 00:00:24.780000	-0.7201390000000001
0 days 00:00:24.790000	-0.914493
0 days 00:00:24.800000	-1.1388200000000002
0 days 00:00:24.810000	-1.3944459999999999
0 days 00:00:24.820000	-1.665905
0 days 00:00:24.830000	-1.956635
0 days 00:00:24.840000	-2.282223
0 days 00:00:24.850000	-2.630337
0 days 00:00:24.860000	-3.004913
0 days 00:00:24.870000	-3.292788
0 days 00:00:24.880000	-3.5614510000000004
0 days 00:00:24.890000	-3.8544690000000004
0 days 00:00:24.900000	-4.091577
0 days 00:00:24.910000	-4.1840910000000004
0 days 00:00:24.920000	-4.152242
0 days 00:00:24.930000	-4.139769
0 days 00:00:24.940000	-4.132414
0 days 00:00:24.950000	-4.008151
0 days 00:00:24.960000	-3.73526
0 days 00:00:24.970000	-3.125339
0 days 00:00:24.980000	-2.3556619999999997
0 days 00:00:24.990000	-1.121367
0 days 00:00:25	-0.202944
0 days 00:00:25.010000	0.16256199999999998
0 days 00:00:25.020000	0.7055130000000001
0 days 00:00:25.030000	1.4299709999999999
0 days 00:00:25.040000	1.987929
0 days 00:00:25.050000	2.35367
0 days 00:00:25.060000	2.634732
0 days 00:00:25.070000	2.851411
0 days 00:00:25.080000	2.934198
0 days 00:00:25.090000	2.9447330000000003
0 days 00:00:25.100000	2.933694
0 days 00:00:25.110000	2.881941
0 days 00:00:25.120000	2.765488
0 days 00:00:25.130000	2.663869
0 days 00:00:25.140000	2.5785810000000002
0 days 00:00:25.150000	2.4583049999999997
0 days 00:00:25.160000	2.328195
0 days 00:00:25.170000	2.211057
0 days 00:00:25.180000	2.123621
0 days 00:00:25.190000	2.029598
0 days 00:00:25.200000	1.952637
0 days 00:00:25.210000	1.867005
0 days 00:00:25.220000	1.799105
0 days 00:00:25.230000	1.7317330000000002
0 days 00:00:25.240000	1.6704830000000002
0 days 00:00:25.250000	1.599407
0 days 00:00:25.260000	1.492588
0 days 00:00:25.270000	1.365062
0 days 00:00:25.280000	1.221468
0 days 00:00:25.290000	1.093826
0 days 00:00:25.300000	0.9818629999999999
0 days 00:00:25.310000	0.8923709999999999
0 days 00:00:25.320000	0.836667
0 days 00:00:25.330000	0.82124
0 days 00:00:25.340000	0.859649
0 days 00:00:25.350000	0.9277559999999999
0 days 00:00:25.360000	0.9134389999999999
0 days 00:00:25.370000	0.935399
0 days 00:00:25.380000	0.9262469999999999
0 days 00:00:25.390000	0.888266
0 days 00:00:25.400000	0.827169
0 days 00:00:25.410000	0.752888
0 days 00:00:25.420000	0.659795
0 days 00:00:25.430000	0.54745
0 days 00:00:25.440000	0.414865
0 days 00:00:25.450000	0.23655199999999998
0 days 00:00:25.460000	0.04612
0 days 00:00:25.470000	-0.151197
0 days 00:00:25.480000	-0.709393
0 days 00:00:25.490000	-1.7523810000000002
0 days 00:00:25.500000	-2.6169599999999997
0 days 00:00:25.510000	-2.636526
0 days 00:00:25.520000	-2.625844
0 days 00:00:25.530000	-2.09163
0 days 00:00:25.540000	-1.574082
0 days 00:00:25.550000	-1.516999
0 days 00:00:25.560000	-1.221198
0 days 00:00:25.570000	0.21288
0 days 00:00:25.580000	-0.307181
0 days 00:00:25.590000	-0.172096
0 days 00:00:25.600000	-0.097164
0 days 00:00:25.610000	-0.068048
0 days 00:00:25.620000	-0.023014
0 days 00:00:25.630000	0.003532
0 days 00:00:25.640000	0.037663999999999996
0 days 00:00:25.650000	0.12419200000000001
0 days 00:00:25.660000	0.237319
0 days 00:00:25.670000	0.3367
0 days 00:00:25.680000	0.43770600000000004
0 days 00:00:25.690000	0.575114
0 days 00:00:25.700000	0.730761
0 days 00:00:25.710000	0.755813
0 days 00:00:25.720000	0.7127439999999999
0 days 00:00:25.730000	0.638478
0 days 00:00:25.740000	0.518213
0 days 00:00:25.750000	0.41039899999999996
0 days 00:00:25.760000	0.296362
0 days 00:00:25.770000	0.220023
0 days 00:00:25.780000	0.17441099999999998
0 days 00:00:25.790000	0.14643
0 days 00:00:25.800000	0.12504500000000002
0 days 00:00:25.810000	0.099781
0 days 00:00:25.820000	0.06970499999999999
0 days 00:00:25.830000	0.040612999999999996
0 days 00:00:25.840000	0.023283
0 days 00:00:25.850000	0.0057350000000000005
0 days 00:00:25.860000	-0.003038
0 days 00:00:25.870000	-0.00905
0 days 00:00:25.880000	-0.009428
0 days 00:00:25.890000	-0.005202
0 days 00:00:25.900000	0.009152
0 days 00:00:25.910000	0.021339
0 days 00:00:25.920000	0.035308
0 days 00:00:25.930000	0.049756
0 days 00:00:25.940000	0.055046000000000005
0 days 00:00:25.950000	0.06439299999999999
0 days 00:00:25.960000	0.07812100000000001
0 days 00:00:25.970000	0.089183
0 days 00:00:25.980000	0.1031
0 days 00:00:25.990000	0.11219100000000001
0 days 00:00:26	0.116337
0 days 00:00:26.010000	0.11815999999999999
0 days 00:00:26.020000	0.12361099999999998
0 days 00:00:26.030000	0.11735999999999999
0 days 00:00:26.040000	0.11523299999999999
0 days 00:00:26.050000	0.109109
0 days 00:00:26.060000	0.09915299999999999
0 days 00:00:26.070000	0.084124
0 days 00:00:26.080000	0.058627
0 days 00:00:26.090000	0.042379
0 days 00:00:26.100000	0.012879
0 days 00:00:26.110000	-0.021734
0 days 00:00:26.120000	-0.055615
0 days 00:00:26.130000	-0.116593
0 days 00:00:26.140000	-0.200653
0 days 00:00:26.150000	-0.265313
0 days 00:00:26.160000	-0.335446
0 days 00:00:26.170000	-0.46014799999999995
0 days 00:00:26.180000	-0.621233
0 days 00:00:26.190000	-0.831205
0 days 00:00:26.200000	-1.056502
0 days 00:00:26.210000	-1.3484120000000002
0 days 00:00:26.220000	-1.6578650000000001
0 days 00:00:26.230000	-1.9980330000000002
0 days 00:00:26.240000	-2.350701
0 days 00:00:26.250000	-2.728783
0 days 00:00:26.260000	-3.119852
0 days 00:00:26.270000	-3.5125379999999997
0 days 00:00:26.280000	-3.885486
0 days 00:00:26.290000	-4.191699
0 days 00:00:26.300000	-4.419004
0 days 00:00:26.310000	-4.550587999999999
0 days 00:00:26.320000	-4.523936
0 days 00:00:26.330000	-4.3887279999999995
0 days 00:00:26.340000	-4.272913
0 days 00:00:26.350000	-4.12398
0 days 00:00:26.360000	-3.9133699999999996
0 days 00:00:26.370000	-3.4666349999999997
0 days 00:00:26.380000	-2.851525
0 days 00:00:26.390000	-2.03619
0 days 00:00:26.400000	-0.78545
0 days 00:00:26.410000	0.331386
0 days 00:00:26.420000	1.152097
0 days 00:00:26.430000	1.7553009999999998
0 days 00:00:26.440000	2.234162
0 days 00:00:26.450000	2.5899520000000003
0 days 00:00:26.460000	2.714166
0 days 00:00:26.470000	2.654043
0 days 00:00:26.480000	2.5433619999999997
0 days 00:00:26.490000	2.366069
0 days 00:00:26.500000	2.158864
0 days 00:00:26.510000	1.926048
0 days 00:00:26.520000	1.724518
0 days 00:00:26.530000	1.560993
0 days 00:00:26.540000	1.435534
0 days 00:00:26.550000	1.359954
0 days 00:00:26.560000	1.3235649999999999
0 days 00:00:26.570000	1.338948
0 days 00:00:26.580000	1.361743
0 days 00:00:26.590000	1.4357799999999998
0 days 00:00:26.600000	1.551099
0 days 00:00:26.610000	1.6784709999999998
0 days 00:00:26.620000	1.779639
0 days 00:00:26.630000	1.8830959999999999
0 days 00:00:26.640000	1.9927439999999998
0 days 00:00:26.650000	2.084651
0 days 00:00:26.660000	2.09335
0 days 00:00:26.670000	2.1327
0 days 00:00:26.680000	2.112204
0 days 00:00:26.690000	2.060123
0 days 00:00:26.700000	1.986733
0 days 00:00:26.710000	1.9243310000000002
0 days 00:00:26.720000	1.876424
0 days 00:00:26.730000	1.855302
0 days 00:00:26.740000	1.835818
0 days 00:00:26.750000	1.820173
0 days 00:00:26.760000	1.817333
0 days 00:00:26.770000	1.783957
0 days 00:00:26.780000	1.733971
0 days 00:00:26.790000	1.6654259999999999
0 days 00:00:26.800000	1.546155
0 days 00:00:26.810000	1.345301
0 days 00:00:26.820000	1.074478
0 days 00:00:26.830000	0.734178
0 days 00:00:26.840000	0.355195
0 days 00:00:26.850000	-0.023767
0 days 00:00:26.860000	-0.361067
0 days 00:00:26.870000	-0.8328180000000001
0 days 00:00:26.880000	-1.559823
0 days 00:00:26.890000	-2.51328
0 days 00:00:26.900000	-3.63708
0 days 00:00:26.910000	-4.18357
0 days 00:00:26.920000	-1.8236869999999998
0 days 00:00:26.930000	1.6110790000000001
0 days 00:00:26.940000	0.141308
0 days 00:00:26.950000	-0.054920000000000004
0 days 00:00:26.960000	0.093154
0 days 00:00:26.970000	0.19134600000000002
0 days 00:00:26.980000	0.303749
0 days 00:00:26.990000	0.365272
0 days 00:00:27	0.299509
0 days 00:00:27.010000	0.244414
0 days 00:00:27.020000	0.219716
0 days 00:00:27.030000	0.19711700000000001
0 days 00:00:27.040000	0.203028
0 days 00:00:27.050000	0.22485700000000003
0 days 00:00:27.060000	0.237733
0 days 00:00:27.070000	0.244245
0 days 00:00:27.080000	0.250598
0 days 00:00:27.090000	0.251325
0 days 00:00:27.100000	0.262743
0 days 00:00:27.110000	0.253289
0 days 00:00:27.120000	0.243831
0 days 00:00:27.130000	0.22647399999999998
0 days 00:00:27.140000	0.209689
0 days 00:00:27.150000	0.193828
0 days 00:00:27.160000	0.174547
0 days 00:00:27.170000	0.153549
0 days 00:00:27.180000	0.130448
0 days 00:00:27.190000	0.107378
0 days 00:00:27.200000	0.09489
0 days 00:00:27.210000	0.08290700000000001
0 days 00:00:27.220000	0.078139
0 days 00:00:27.230000	0.070501
0 days 00:00:27.240000	0.07026900000000001
0 days 00:00:27.250000	0.067396
0 days 00:00:27.260000	0.069539
0 days 00:00:27.270000	0.070474
0 days 00:00:27.280000	0.061386
0 days 00:00:27.290000	0.062079999999999996
0 days 00:00:27.300000	0.060414999999999996
0 days 00:00:27.310000	0.053974
0 days 00:00:27.320000	0.052298000000000004
0 days 00:00:27.330000	0.056596
0 days 00:00:27.340000	0.05515900000000001
0 days 00:00:27.350000	0.058975
0 days 00:00:27.360000	0.055608000000000005
0 days 00:00:27.370000	0.05464
0 days 00:00:27.380000	0.050554
0 days 00:00:27.390000	0.051738
0 days 00:00:27.400000	0.050792000000000004
0 days 00:00:27.410000	0.052476
0 days 00:00:27.420000	0.057989
0 days 00:00:27.430000	0.06136799999999999
0 days 00:00:27.440000	0.064716
0 days 00:00:27.450000	0.060887000000000004
0 days 00:00:27.460000	0.048681
0 days 00:00:27.470000	0.032165
0 days 00:00:27.480000	0.009225
0 days 00:00:27.490000	-0.027331
0 days 00:00:27.500000	-0.079621
0 days 00:00:27.510000	-0.15792
0 days 00:00:27.520000	-0.299125
0 days 00:00:27.530000	-0.45522799999999997
0 days 00:00:27.540000	-0.599417
0 days 00:00:27.550000	-0.8262209999999999
0 days 00:00:27.560000	-1.124831
0 days 00:00:27.570000	-1.459683
0 days 00:00:27.580000	-1.816627
0 days 00:00:27.590000	-2.215157
0 days 00:00:27.600000	-2.650194
0 days 00:00:27.610000	-3.0715630000000003
0 days 00:00:27.620000	-3.526241
0 days 00:00:27.630000	-3.9795230000000004
0 days 00:00:27.640000	-4.331262000000001
0 days 00:00:27.650000	-4.650101
0 days 00:00:27.660000	-4.832948
0 days 00:00:27.670000	-4.812156
0 days 00:00:27.680000	-4.72513
0 days 00:00:27.690000	-4.656747
0 days 00:00:27.700000	-4.393032
0 days 00:00:27.710000	-3.817358
0 days 00:00:27.720000	-3.08048
0 days 00:00:27.730000	-2.292401
0 days 00:00:27.740000	-0.9924719999999999
0 days 00:00:27.750000	-0.290975
0 days 00:00:27.760000	-0.119956
0 days 00:00:27.770000	0.40081
0 days 00:00:27.780000	1.098673
0 days 00:00:27.790000	1.6630459999999998
0 days 00:00:27.800000	2.020375
0 days 00:00:27.810000	2.280415
0 days 00:00:27.820000	2.5186
0 days 00:00:27.830000	2.654154
0 days 00:00:27.840000	2.712609
0 days 00:00:27.850000	2.7118889999999998
0 days 00:00:27.860000	2.680377
0 days 00:00:27.870000	2.608906
0 days 00:00:27.880000	2.540563
0 days 00:00:27.890000	2.486905
0 days 00:00:27.900000	2.373232
0 days 00:00:27.910000	2.267681
0 days 00:00:27.920000	2.199136
0 days 00:00:27.930000	2.151294
0 days 00:00:27.940000	2.107666
0 days 00:00:27.950000	2.084977
0 days 00:00:27.960000	2.079329
0 days 00:00:27.970000	2.068651
0 days 00:00:27.980000	2.069728
0 days 00:00:27.990000	2.0636240000000003
0 days 00:00:28	2.04199
0 days 00:00:28.010000	2.006004
0 days 00:00:28.020000	1.9509900000000002
0 days 00:00:28.030000	1.864239
0 days 00:00:28.040000	1.7779490000000002
0 days 00:00:28.050000	1.677966
0 days 00:00:28.060000	1.590325
0 days 00:00:28.070000	1.545635
0 days 00:00:28.080000	1.5056129999999999
0 days 00:00:28.090000	1.503119
0 days 00:00:28.100000	1.528225
0 days 00:00:28.110000	1.558884
0 days 00:00:28.120000	1.569708
0 days 00:00:28.130000	1.56447
0 days 00:00:28.140000	1.53921
0 days 00:00:28.150000	1.462149
0 days 00:00:28.160000	1.344482
0 days 00:00:28.170000	1.1678309999999998
0 days 00:00:28.180000	0.93165
0 days 00:00:28.190000	0.659451
0 days 00:00:28.200000	0.343773
0 days 00:00:28.210000	-0.011793000000000001
0 days 00:00:28.220000	-0.494109
0 days 00:00:28.230000	-1.9687
0 days 00:00:28.240000	-3.248199
0 days 00:00:28.250000	-5.458239
0 days 00:00:28.260000	-5.636168
0 days 00:00:28.270000	-4.087426
0 days 00:00:28.280000	-3.239201
0 days 00:00:28.290000	1.0011860000000001
0 days 00:00:28.300000	0.183057
0 days 00:00:28.310000	-0.19793
0 days 00:00:28.320000	-0.099062
0 days 00:00:28.330000	-0.006267
0 days 00:00:28.340000	0.010712000000000001
0 days 00:00:28.350000	0.064848
0 days 00:00:28.360000	0.039677
0 days 00:00:28.370000	0.041587
0 days 00:00:28.380000	0.044287
0 days 00:00:28.390000	0.055022
0 days 00:00:28.400000	0.093625
0 days 00:00:28.410000	0.17744200000000002
0 days 00:00:28.420000	0.313066
0 days 00:00:28.430000	0.42926800000000004
0 days 00:00:28.440000	0.518475
0 days 00:00:28.450000	0.523702
0 days 00:00:28.460000	0.493155
0 days 00:00:28.470000	0.455766
0 days 00:00:28.480000	0.43206000000000006
0 days 00:00:28.490000	0.392513
0 days 00:00:28.500000	0.35381999999999997
0 days 00:00:28.510000	0.300212
0 days 00:00:28.520000	0.25654499999999997
0 days 00:00:28.530000	0.208513
0 days 00:00:28.540000	0.166828
0 days 00:00:28.550000	0.129499
0 days 00:00:28.560000	0.105529
0 days 00:00:28.570000	0.089369
0 days 00:00:28.580000	0.073245
0 days 00:00:28.590000	0.063321
0 days 00:00:28.600000	0.062038
0 days 00:00:28.610000	0.064235
0 days 00:00:28.620000	0.05260700000000001
0 days 00:00:28.630000	0.053167
0 days 00:00:28.640000	0.048074
0 days 00:00:28.650000	0.051948
0 days 00:00:28.660000	0.046599
0 days 00:00:28.670000	0.044258
0 days 00:00:28.680000	0.049105
0 days 00:00:28.690000	0.054633
0 days 00:00:28.700000	0.063791
0 days 00:00:28.710000	0.072533
0 days 00:00:28.720000	0.077347
0 days 00:00:28.730000	0.087145
0 days 00:00:28.740000	0.08916900000000001
0 days 00:00:28.750000	0.090589
0 days 00:00:28.760000	0.086238
0 days 00:00:28.770000	0.080568
0 days 00:00:28.780000	0.078293
0 days 00:00:28.790000	0.083789
0 days 00:00:28.800000	0.078915
0 days 00:00:28.810000	0.084334
0 days 00:00:28.820000	0.085905
0 days 00:00:28.830000	0.076655
0 days 00:00:28.840000	0.06981799999999999
0 days 00:00:28.850000	0.06275399999999999
0 days 00:00:28.860000	0.051326
0 days 00:00:28.870000	0.037389
0 days 00:00:28.880000	0.022300999999999998
0 days 00:00:28.890000	0.000205
0 days 00:00:28.900000	-0.026789999999999998
0 days 00:00:28.910000	-0.063968
0 days 00:00:28.920000	-0.126342
0 days 00:00:28.930000	-0.231528
0 days 00:00:28.940000	-0.31306999999999996
0 days 00:00:28.950000	-0.375071
0 days 00:00:28.960000	-0.5396989999999999
0 days 00:00:28.970000	-0.711391
0 days 00:00:28.980000	-0.942533
0 days 00:00:28.990000	-1.213757
0 days 00:00:29	-1.51134
0 days 00:00:29.010000	-1.822091
0 days 00:00:29.020000	-2.166906
0 days 00:00:29.030000	-2.5534950000000003
0 days 00:00:29.040000	-2.957826
0 days 00:00:29.050000	-3.3633800000000003
0 days 00:00:29.060000	-3.757053
0 days 00:00:29.070000	-4.117235
0 days 00:00:29.080000	-4.423108999999999
0 days 00:00:29.090000	-4.619772
0 days 00:00:29.100000	-4.664306
0 days 00:00:29.110000	-4.539073
0 days 00:00:29.120000	-4.310055
0 days 00:00:29.130000	-4.083729
0 days 00:00:29.140000	-3.8639379999999997
0 days 00:00:29.150000	-3.576129
0 days 00:00:29.160000	-3.259996
0 days 00:00:29.170000	-2.914037
0 days 00:00:29.180000	-2.5544029999999998
0 days 00:00:29.190000	-2.1758450000000003
0 days 00:00:29.200000	-1.541242
0 days 00:00:29.210000	-0.439325
0 days 00:00:29.220000	0.448101
0 days 00:00:29.230000	1.114622
0 days 00:00:29.240000	1.514178
0 days 00:00:29.250000	1.631103
0 days 00:00:29.260000	1.774866
0 days 00:00:29.270000	1.966496
0 days 00:00:29.280000	2.023748
0 days 00:00:29.290000	1.964075
0 days 00:00:29.300000	1.8970790000000002
0 days 00:00:29.310000	1.9215400000000002
0 days 00:00:29.320000	1.825709
0 days 00:00:29.330000	1.823738
0 days 00:00:29.340000	1.9076229999999998
0 days 00:00:29.350000	1.919972
0 days 00:00:29.360000	1.906452
0 days 00:00:29.370000	1.860789
0 days 00:00:29.380000	1.8115130000000002
0 days 00:00:29.390000	1.6965029999999999
0 days 00:00:29.400000	1.800836
0 days 00:00:29.410000	1.683429
0 days 00:00:29.420000	1.6072440000000001
0 days 00:00:29.430000	1.609699
0 days 00:00:29.440000	1.607035
0 days 00:00:29.450000	1.6660830000000002
0 days 00:00:29.460000	1.738041
0 days 00:00:29.470000	1.8265529999999999
0 days 00:00:29.480000	1.927927
0 days 00:00:29.490000	2.039392
0 days 00:00:29.500000	2.145843
0 days 00:00:29.510000	2.2253369999999997
0 days 00:00:29.520000	2.28577
0 days 00:00:29.530000	2.337736
0 days 00:00:29.540000	2.365966
0 days 00:00:29.550000	2.371525
0 days 00:00:29.560000	2.351772
0 days 00:00:29.570000	2.2999110000000003
0 days 00:00:29.580000	2.19672
0 days 00:00:29.590000	2.0353830000000004
0 days 00:00:29.600000	1.8323180000000001
0 days 00:00:29.610000	1.565963
0 days 00:00:29.620000	1.263227
0 days 00:00:29.630000	0.41353999999999996
0 days 00:00:29.640000	-1.630471
0 days 00:00:29.650000	-4.913515
0 days 00:00:29.660000	-3.5664550000000004
0 days 00:00:29.670000	1.53951
0 days 00:00:29.680000	-0.422249
0 days 00:00:29.690000	-0.198374
0 days 00:00:29.700000	0.05678099999999999
0 days 00:00:29.710000	0.231611
0 days 00:00:29.720000	0.37303200000000003
0 days 00:00:29.730000	0.492638
0 days 00:00:29.740000	0.606486
0 days 00:00:29.750000	0.64835
0 days 00:00:29.760000	0.591014
0 days 00:00:29.770000	0.5616260000000001
0 days 00:00:29.780000	0.5250060000000001
0 days 00:00:29.790000	0.478
0 days 00:00:29.800000	0.40974799999999995
0 days 00:00:29.810000	0.343225
0 days 00:00:29.820000	0.27387399999999995
0 days 00:00:29.830000	0.21525500000000003
0 days 00:00:29.840000	0.18774100000000002
0 days 00:00:29.850000	0.162491
0 days 00:00:29.860000	0.144871
0 days 00:00:29.870000	0.139158
0 days 00:00:29.880000	0.14006500000000002
0 days 00:00:29.890000	0.141982
0 days 00:00:29.900000	0.143264
0 days 00:00:29.910000	0.13025499999999998
0 days 00:00:29.920000	0.126449
0 days 00:00:29.930000	0.117059
0 days 00:00:29.940000	0.111116
0 days 00:00:29.950000	0.10682699999999999
0 days 00:00:29.960000	0.101828
0 days 00:00:29.970000	0.097845
0 days 00:00:29.980000	0.094577
0 days 00:00:29.990000	0.087475
0 days 00:00:30	0.08759199999999999
0 days 00:00:30.010000	0.08194299999999999
0 days 00:00:30.020000	0.082433
0 days 00:00:30.030000	0.082697
0 days 00:00:30.040000	0.07945
0 days 00:00:30.050000	0.07447999999999999
0 days 00:00:30.060000	0.06794700000000001
0 days 00:00:30.070000	0.062309
0 days 00:00:30.080000	0.066063
0 days 00:00:30.090000	0.061324000000000004
0 days 00:00:30.100000	0.056615
0 days 00:00:30.110000	0.054220000000000004
0 days 00:00:30.120000	0.053048000000000005
0 days 00:00:30.130000	0.044505
0 days 00:00:30.140000	0.040576
0 days 00:00:30.150000	0.030618
0 days 00:00:30.160000	0.023096000000000002
0 days 00:00:30.170000	0.019366
0 days 00:00:30.180000	0.015864
0 days 00:00:30.190000	0.012592
0 days 00:00:30.200000	0.009101
0 days 00:00:30.210000	0.005379999999999999
0 days 00:00:30.220000	-0.007772
0 days 00:00:30.230000	-0.025698000000000002
0 days 00:00:30.240000	-0.050173
0 days 00:00:30.250000	-0.10741099999999999
0 days 00:00:30.260000	-0.193659
0 days 00:00:30.270000	-0.26715
0 days 00:00:30.280000	-0.359222
0 days 00:00:30.290000	-0.545157
0 days 00:00:30.300000	-0.765977
0 days 00:00:30.310000	-1.0303579999999999
0 days 00:00:30.320000	-1.335832
0 days 00:00:30.330000	-1.683664
0 days 00:00:30.340000	-2.0646459999999998
0 days 00:00:30.350000	-2.4875130000000003
0 days 00:00:30.360000	-2.960032
0 days 00:00:30.370000	-3.444814
0 days 00:00:30.380000	-3.8728879999999997
0 days 00:00:30.390000	-4.231254
0 days 00:00:30.400000	-4.584279
0 days 00:00:30.410000	-4.803597
0 days 00:00:30.420000	-4.780113
0 days 00:00:30.430000	-4.662555
0 days 00:00:30.440000	-4.60395
0 days 00:00:30.450000	-4.385648000000001
0 days 00:00:30.460000	-3.889158
0 days 00:00:30.470000	-3.145161
0 days 00:00:30.480000	-2.324435
