# Supplementary material for: A topological data analysis-based method for gait signals with an application to the study of multiple sclerosis
Source: PLoS One. 2022 May 13;17(5):e0268475. doi: 10.1371/journal.pone.0268475 (PMC9106173; doi:10.1371/journal.pone.0268475)
Supplement: S1 Data — (ZIP) [file pone.0268475.s005.zip › PlosOneData/Pathological_subjects/MS_321]

	Gyr_Y
0 days 00:00:07.280000	-0.07833
0 days 00:00:07.290000	-0.711791
0 days 00:00:07.300000	-2.05642
0 days 00:00:07.310000	-2.724989
0 days 00:00:07.320000	-0.862142
0 days 00:00:07.330000	0.43924799999999997
0 days 00:00:07.340000	-0.082091
0 days 00:00:07.350000	-0.065162
0 days 00:00:07.360000	0.091406
0 days 00:00:07.370000	-0.010496
0 days 00:00:07.380000	0.052677999999999996
0 days 00:00:07.390000	0.07671900000000001
0 days 00:00:07.400000	0.087527
0 days 00:00:07.410000	0.068121
0 days 00:00:07.420000	0.056297
0 days 00:00:07.430000	0.047403
0 days 00:00:07.440000	0.042792000000000004
0 days 00:00:07.450000	0.034165
0 days 00:00:07.460000	0.027458999999999997
0 days 00:00:07.470000	0.01998
0 days 00:00:07.480000	0.0064670000000000005
0 days 00:00:07.490000	0.009051
0 days 00:00:07.500000	-0.00168
0 days 00:00:07.510000	0.000807
0 days 00:00:07.520000	0.001065
0 days 00:00:07.530000	0.0026550000000000002
0 days 00:00:07.540000	0.009995
0 days 00:00:07.550000	0.01799
0 days 00:00:07.560000	0.018083000000000002
0 days 00:00:07.570000	0.020906
0 days 00:00:07.580000	0.032563999999999996
0 days 00:00:07.590000	0.0425
0 days 00:00:07.600000	0.052163
0 days 00:00:07.610000	0.06665499999999999
0 days 00:00:07.620000	0.084873
0 days 00:00:07.630000	0.099209
0 days 00:00:07.640000	0.11667000000000001
0 days 00:00:07.650000	0.12475
0 days 00:00:07.660000	0.107224
0 days 00:00:07.670000	0.090798
0 days 00:00:07.680000	0.06374099999999999
0 days 00:00:07.690000	0.030557
0 days 00:00:07.700000	0.010987
0 days 00:00:07.710000	0.000413
0 days 00:00:07.720000	-0.031010000000000003
0 days 00:00:07.730000	-0.036759
0 days 00:00:07.740000	-0.041701
0 days 00:00:07.750000	-0.038153
0 days 00:00:07.760000	-0.032478
0 days 00:00:07.770000	-0.017933
0 days 00:00:07.780000	0.000293
0 days 00:00:07.790000	0.014243
0 days 00:00:07.800000	0.021606
0 days 00:00:07.810000	0.032355
0 days 00:00:07.820000	0.049444
0 days 00:00:07.830000	0.060547000000000004
0 days 00:00:07.840000	0.074399
0 days 00:00:07.850000	0.086075
0 days 00:00:07.860000	0.098492
0 days 00:00:07.870000	0.109069
0 days 00:00:07.880000	0.122012
0 days 00:00:07.890000	0.126373
0 days 00:00:07.900000	0.136009
0 days 00:00:07.910000	0.135821
0 days 00:00:07.920000	0.13276
0 days 00:00:07.930000	0.129195
0 days 00:00:07.940000	0.132685
0 days 00:00:07.950000	0.132226
0 days 00:00:07.960000	0.1248
0 days 00:00:07.970000	0.12057000000000001
0 days 00:00:07.980000	0.105797
0 days 00:00:07.990000	0.081819
0 days 00:00:08	0.050461
0 days 00:00:08.010000	0.019761
0 days 00:00:08.020000	-0.012198
0 days 00:00:08.030000	-0.043214999999999996
0 days 00:00:08.040000	-0.068766
0 days 00:00:08.050000	-0.090437
0 days 00:00:08.060000	-0.11509000000000001
0 days 00:00:08.070000	-0.14039200000000002
0 days 00:00:08.080000	-0.186042
0 days 00:00:08.090000	-0.240589
0 days 00:00:08.100000	-0.313972
0 days 00:00:08.110000	-0.423592
0 days 00:00:08.120000	-0.6563479999999999
0 days 00:00:08.130000	-0.9022370000000001
0 days 00:00:08.140000	-1.1015549999999998
0 days 00:00:08.150000	-1.434246
0 days 00:00:08.160000	-1.886569
0 days 00:00:08.170000	-2.344569
0 days 00:00:08.180000	-2.803036
0 days 00:00:08.190000	-3.221902
0 days 00:00:08.200000	-3.67763
0 days 00:00:08.210000	-4.197274
0 days 00:00:08.220000	-4.748548
0 days 00:00:08.230000	-5.100957
0 days 00:00:08.240000	-5.253496
0 days 00:00:08.250000	-5.082452
0 days 00:00:08.260000	-4.615519
0 days 00:00:08.270000	-3.9835839999999996
0 days 00:00:08.280000	-3.227099
0 days 00:00:08.290000	-2.489405
0 days 00:00:08.300000	-1.25839
0 days 00:00:08.310000	-0.298166
0 days 00:00:08.320000	-0.28415300000000004
0 days 00:00:08.330000	0.11051500000000002
0 days 00:00:08.340000	0.72897
0 days 00:00:08.350000	1.216108
0 days 00:00:08.360000	1.5476459999999999
0 days 00:00:08.370000	1.834048
0 days 00:00:08.380000	2.175287
0 days 00:00:08.390000	2.44256
0 days 00:00:08.400000	2.662098
0 days 00:00:08.410000	2.801653
0 days 00:00:08.420000	2.882962
0 days 00:00:08.430000	2.913288
0 days 00:00:08.440000	2.924459
0 days 00:00:08.450000	2.871913
0 days 00:00:08.460000	2.745568
0 days 00:00:08.470000	2.601819
0 days 00:00:08.480000	2.469762
0 days 00:00:08.490000	2.352432
0 days 00:00:08.500000	2.234788
0 days 00:00:08.510000	2.083154
0 days 00:00:08.520000	1.92323
0 days 00:00:08.530000	1.7737610000000001
0 days 00:00:08.540000	1.625506
0 days 00:00:08.550000	1.509993
0 days 00:00:08.560000	1.442972
0 days 00:00:08.570000	1.382893
0 days 00:00:08.580000	1.2817889999999998
0 days 00:00:08.590000	1.159632
0 days 00:00:08.600000	1.056619
0 days 00:00:08.610000	0.947074
0 days 00:00:08.620000	0.837297
0 days 00:00:08.630000	0.755935
0 days 00:00:08.640000	0.7167819999999999
0 days 00:00:08.650000	0.685448
0 days 00:00:08.660000	0.6361600000000001
0 days 00:00:08.670000	0.5905520000000001
0 days 00:00:08.680000	0.589751
0 days 00:00:08.690000	0.591424
0 days 00:00:08.700000	0.5593239999999999
0 days 00:00:08.710000	0.47180900000000003
0 days 00:00:08.720000	0.335931
0 days 00:00:08.730000	0.186648
0 days 00:00:08.740000	0.042265
0 days 00:00:08.750000	-0.08579400000000001
0 days 00:00:08.760000	-0.17795
0 days 00:00:08.770000	-0.23630500000000002
0 days 00:00:08.780000	-0.27726
0 days 00:00:08.790000	-0.294202
0 days 00:00:08.800000	-0.32666999999999996
0 days 00:00:08.810000	-0.5108229999999999
0 days 00:00:08.820000	-0.904531
0 days 00:00:08.830000	-1.656785
0 days 00:00:08.840000	-1.085924
0 days 00:00:08.850000	-0.3995
0 days 00:00:08.860000	-0.357479
0 days 00:00:08.870000	-0.444697
0 days 00:00:08.880000	-0.605007
0 days 00:00:08.890000	-0.809248
0 days 00:00:08.900000	-0.960024
0 days 00:00:08.910000	-0.99854
0 days 00:00:08.920000	-0.45182700000000003
0 days 00:00:08.930000	0.23466700000000001
0 days 00:00:08.940000	-0.019041
0 days 00:00:08.950000	0.051582
0 days 00:00:08.960000	0.103171
0 days 00:00:08.970000	0.055379
0 days 00:00:08.980000	0.048061
0 days 00:00:08.990000	0.03576
0 days 00:00:09	0.056389999999999996
0 days 00:00:09.010000	0.066859
0 days 00:00:09.020000	0.06904600000000001
0 days 00:00:09.030000	0.075311
0 days 00:00:09.040000	0.082362
0 days 00:00:09.050000	0.093833
0 days 00:00:09.060000	0.104735
0 days 00:00:09.070000	0.10663099999999999
0 days 00:00:09.080000	0.100174
0 days 00:00:09.090000	0.081207
0 days 00:00:09.100000	0.052174
0 days 00:00:09.110000	0.023807
0 days 00:00:09.120000	-0.003617
0 days 00:00:09.130000	-0.024631999999999998
0 days 00:00:09.140000	-0.034498
0 days 00:00:09.150000	-0.036101
0 days 00:00:09.160000	-0.016729
0 days 00:00:09.170000	0.010301000000000001
0 days 00:00:09.180000	0.030179
0 days 00:00:09.190000	0.040148
0 days 00:00:09.200000	0.024502
0 days 00:00:09.210000	0.019088
0 days 00:00:09.220000	0.023228
0 days 00:00:09.230000	0.031658
0 days 00:00:09.240000	0.035617
0 days 00:00:09.250000	0.023056999999999998
0 days 00:00:09.260000	0.029692000000000003
0 days 00:00:09.270000	0.025131
0 days 00:00:09.280000	0.016973
0 days 00:00:09.290000	0.002006
0 days 00:00:09.300000	-0.022975
0 days 00:00:09.310000	-0.034569
0 days 00:00:09.320000	-0.049472
0 days 00:00:09.330000	-0.064639
0 days 00:00:09.340000	-0.09188400000000001
0 days 00:00:09.350000	-0.098591
0 days 00:00:09.360000	-0.100011
0 days 00:00:09.370000	-0.09313300000000001
0 days 00:00:09.380000	-0.087449
0 days 00:00:09.390000	-0.072354
0 days 00:00:09.400000	-0.057679999999999995
0 days 00:00:09.410000	-0.051207
0 days 00:00:09.420000	-0.040347
0 days 00:00:09.430000	-0.018239
0 days 00:00:09.440000	-0.005588
0 days 00:00:09.450000	0.011056
0 days 00:00:09.460000	0.028416000000000004
0 days 00:00:09.470000	0.041005
0 days 00:00:09.480000	0.053007000000000006
0 days 00:00:09.490000	0.067329
0 days 00:00:09.500000	0.07334600000000001
0 days 00:00:09.510000	0.076578
0 days 00:00:09.520000	0.086364
0 days 00:00:09.530000	0.090532
0 days 00:00:09.540000	0.08744
0 days 00:00:09.550000	0.08140800000000001
0 days 00:00:09.560000	0.079307
0 days 00:00:09.570000	0.083692
0 days 00:00:09.580000	0.096241
0 days 00:00:09.590000	0.103779
0 days 00:00:09.600000	0.10641600000000001
0 days 00:00:09.610000	0.093373
0 days 00:00:09.620000	0.071994
0 days 00:00:09.630000	0.06349099999999999
0 days 00:00:09.640000	0.06683
0 days 00:00:09.650000	0.064421
0 days 00:00:09.660000	0.061953999999999995
0 days 00:00:09.670000	0.039080000000000004
0 days 00:00:09.680000	-0.021913
0 days 00:00:09.690000	-0.127941
0 days 00:00:09.700000	-0.26649
0 days 00:00:09.710000	-0.45669099999999996
0 days 00:00:09.720000	-0.723258
0 days 00:00:09.730000	-1.028888
0 days 00:00:09.740000	-1.4078899999999999
0 days 00:00:09.750000	-1.8276700000000001
0 days 00:00:09.760000	-2.272496
0 days 00:00:09.770000	-2.748173
0 days 00:00:09.780000	-3.2126509999999997
0 days 00:00:09.790000	-3.6664410000000003
0 days 00:00:09.800000	-4.136064
0 days 00:00:09.810000	-4.557307
0 days 00:00:09.820000	-4.795661
0 days 00:00:09.830000	-4.8146830000000005
0 days 00:00:09.840000	-4.589616
0 days 00:00:09.850000	-4.190924
0 days 00:00:09.860000	-3.53875
0 days 00:00:09.870000	-2.8376
0 days 00:00:09.880000	-1.69851
0 days 00:00:09.890000	-1.350183
0 days 00:00:09.900000	-1.229696
0 days 00:00:09.910000	-0.8972709999999999
0 days 00:00:09.920000	-0.349609
0 days 00:00:09.930000	0.20591199999999998
0 days 00:00:09.940000	0.690429
0 days 00:00:09.950000	1.1772209999999999
0 days 00:00:09.960000	1.6567619999999998
0 days 00:00:09.970000	2.073235
0 days 00:00:09.980000	2.394405
0 days 00:00:09.990000	2.633409
0 days 00:00:10	2.816694
0 days 00:00:10.010000	2.951159
0 days 00:00:10.020000	3.0730169999999997
0 days 00:00:10.030000	3.175973
0 days 00:00:10.040000	3.265295
0 days 00:00:10.050000	3.2851790000000003
0 days 00:00:10.060000	3.2460169999999997
0 days 00:00:10.070000	3.16012
0 days 00:00:10.080000	3.017175
0 days 00:00:10.090000	2.830711
0 days 00:00:10.100000	2.5889900000000003
0 days 00:00:10.110000	2.338764
0 days 00:00:10.120000	2.191175
0 days 00:00:10.130000	2.158953
0 days 00:00:10.140000	2.059974
0 days 00:00:10.150000	1.780341
0 days 00:00:10.160000	1.369084
0 days 00:00:10.170000	0.9726239999999999
0 days 00:00:10.180000	0.9012540000000001
0 days 00:00:10.190000	1.151616
0 days 00:00:10.200000	1.357581
0 days 00:00:10.210000	1.252759
0 days 00:00:10.220000	0.970799
0 days 00:00:10.230000	0.718326
0 days 00:00:10.240000	0.47999200000000003
0 days 00:00:10.250000	0.24912600000000001
0 days 00:00:10.260000	0.08242100000000001
0 days 00:00:10.270000	-0.012646
0 days 00:00:10.280000	-0.026158999999999998
0 days 00:00:10.290000	-0.030391
0 days 00:00:10.300000	-0.629103
0 days 00:00:10.310000	-1.54525
0 days 00:00:10.320000	-1.891185
0 days 00:00:10.330000	-1.0258450000000001
0 days 00:00:10.340000	-0.41204399999999997
0 days 00:00:10.350000	-0.630858
0 days 00:00:10.360000	-0.799927
0 days 00:00:10.370000	-0.923024
0 days 00:00:10.380000	-0.9013030000000001
0 days 00:00:10.390000	-0.267086
0 days 00:00:10.400000	0.128417
0 days 00:00:10.410000	-0.06328099999999999
0 days 00:00:10.420000	0.021925999999999998
0 days 00:00:10.430000	0.01111
0 days 00:00:10.440000	0.038551
0 days 00:00:10.450000	0.031278
0 days 00:00:10.460000	0.025107
0 days 00:00:10.470000	0.003595
0 days 00:00:10.480000	-0.022584
0 days 00:00:10.490000	-0.054023
0 days 00:00:10.500000	-0.074539
0 days 00:00:10.510000	-0.08931900000000001
0 days 00:00:10.520000	-0.093332
0 days 00:00:10.530000	-0.09929299999999999
0 days 00:00:10.540000	-0.09271
0 days 00:00:10.550000	-0.081861
0 days 00:00:10.560000	-0.075512
0 days 00:00:10.570000	-0.069086
0 days 00:00:10.580000	-0.05789299999999999
0 days 00:00:10.590000	-0.039316000000000004
0 days 00:00:10.600000	-0.037538
0 days 00:00:10.610000	-0.031781000000000004
0 days 00:00:10.620000	-0.035474
0 days 00:00:10.630000	-0.035956999999999996
0 days 00:00:10.640000	-0.035313
0 days 00:00:10.650000	-0.039466
0 days 00:00:10.660000	-0.044574
0 days 00:00:10.670000	-0.041074
0 days 00:00:10.680000	-0.047574
0 days 00:00:10.690000	-0.045874
0 days 00:00:10.700000	-0.044451
0 days 00:00:10.710000	-0.043061
0 days 00:00:10.720000	-0.030804
0 days 00:00:10.730000	-0.020465
0 days 00:00:10.740000	-0.011117
0 days 00:00:10.750000	0.004605
0 days 00:00:10.760000	0.024093
0 days 00:00:10.770000	0.03253
0 days 00:00:10.780000	0.048413
0 days 00:00:10.790000	0.057302
0 days 00:00:10.800000	0.061078
0 days 00:00:10.810000	0.064178
0 days 00:00:10.820000	0.06289299999999999
0 days 00:00:10.830000	0.060473
0 days 00:00:10.840000	0.059069
0 days 00:00:10.850000	0.067661
0 days 00:00:10.860000	0.064967
0 days 00:00:10.870000	0.069273
0 days 00:00:10.880000	0.066357
0 days 00:00:10.890000	0.071291
0 days 00:00:10.900000	0.07471699999999999
0 days 00:00:10.910000	0.072415
0 days 00:00:10.920000	0.080886
0 days 00:00:10.930000	0.076227
0 days 00:00:10.940000	0.077876
0 days 00:00:10.950000	0.089074
0 days 00:00:10.960000	0.099575
0 days 00:00:10.970000	0.112358
0 days 00:00:10.980000	0.120047
0 days 00:00:10.990000	0.12700699999999998
0 days 00:00:11	0.114337
0 days 00:00:11.010000	0.097622
0 days 00:00:11.020000	0.068381
0 days 00:00:11.030000	0.036277
0 days 00:00:11.040000	-0.0038090000000000003
0 days 00:00:11.050000	-0.049736
0 days 00:00:11.060000	-0.104049
0 days 00:00:11.070000	-0.169219
0 days 00:00:11.080000	-0.24057699999999999
0 days 00:00:11.090000	-0.350738
0 days 00:00:11.100000	-0.51931
0 days 00:00:11.110000	-0.732486
0 days 00:00:11.120000	-1.039552
0 days 00:00:11.130000	-1.3185850000000001
0 days 00:00:11.140000	-1.617623
0 days 00:00:11.150000	-2.047591
0 days 00:00:11.160000	-2.526738
0 days 00:00:11.170000	-2.998056
0 days 00:00:11.180000	-3.472032
0 days 00:00:11.190000	-3.9459440000000003
0 days 00:00:11.200000	-4.455518
0 days 00:00:11.210000	-4.994381
0 days 00:00:11.220000	-5.4700050000000005
0 days 00:00:11.230000	-5.770641
0 days 00:00:11.240000	-5.785996
0 days 00:00:11.250000	-5.528825
0 days 00:00:11.260000	-5.027114
0 days 00:00:11.270000	-4.40453
0 days 00:00:11.280000	-3.6198269999999995
0 days 00:00:11.290000	-2.957339
0 days 00:00:11.300000	-2.3304549999999997
0 days 00:00:11.310000	-0.272084
0 days 00:00:11.320000	0.778305
0 days 00:00:11.330000	1.174148
0 days 00:00:11.340000	2.01055
0 days 00:00:11.350000	2.5385880000000003
0 days 00:00:11.360000	2.866635
0 days 00:00:11.370000	3.14509
0 days 00:00:11.380000	3.415194
0 days 00:00:11.390000	3.5693669999999997
0 days 00:00:11.400000	3.6479199999999996
0 days 00:00:11.410000	3.728821
0 days 00:00:11.420000	3.841269
0 days 00:00:11.430000	3.9194620000000002
0 days 00:00:11.440000	3.920233
0 days 00:00:11.450000	3.843311
0 days 00:00:11.460000	3.710864
0 days 00:00:11.470000	3.5405550000000003
0 days 00:00:11.480000	3.339056
0 days 00:00:11.490000	3.1385680000000002
0 days 00:00:11.500000	2.944312
0 days 00:00:11.510000	2.734769
0 days 00:00:11.520000	2.511548
0 days 00:00:11.530000	2.347979
0 days 00:00:11.540000	2.209637
0 days 00:00:11.550000	2.003376
0 days 00:00:11.560000	1.6619549999999998
0 days 00:00:11.570000	1.216388
0 days 00:00:11.580000	0.8325049999999999
0 days 00:00:11.590000	0.8371879999999999
0 days 00:00:11.600000	1.090557
0 days 00:00:11.610000	1.272338
0 days 00:00:11.620000	1.247126
0 days 00:00:11.630000	1.085418
0 days 00:00:11.640000	0.9221360000000001
0 days 00:00:11.650000	0.696163
0 days 00:00:11.660000	0.235222
0 days 00:00:11.670000	-0.760313
0 days 00:00:11.680000	-1.7368290000000002
0 days 00:00:11.690000	-1.461429
0 days 00:00:11.700000	-1.341248
0 days 00:00:11.710000	-1.073524
0 days 00:00:11.720000	-0.956799
0 days 00:00:11.730000	-1.113485
0 days 00:00:11.740000	-1.202174
0 days 00:00:11.750000	-0.930083
0 days 00:00:11.760000	0.305421
0 days 00:00:11.770000	-0.006997
0 days 00:00:11.780000	0.07510700000000001
0 days 00:00:11.790000	0.105028
0 days 00:00:11.800000	0.068561
0 days 00:00:11.810000	0.06968300000000001
0 days 00:00:11.820000	0.078335
0 days 00:00:11.830000	0.060244000000000006
0 days 00:00:11.840000	0.027727999999999996
0 days 00:00:11.850000	-0.001893
0 days 00:00:11.860000	-0.028945
0 days 00:00:11.870000	-0.036122
0 days 00:00:11.880000	-0.035115
0 days 00:00:11.890000	-0.025710000000000004
0 days 00:00:11.900000	-0.017209000000000002
0 days 00:00:11.910000	-0.00298
0 days 00:00:11.920000	0.001048
0 days 00:00:11.930000	0.0052179999999999995
0 days 00:00:11.940000	-0.000722
0 days 00:00:11.950000	-0.013587
0 days 00:00:11.960000	-0.016862000000000002
0 days 00:00:11.970000	-0.021715
0 days 00:00:11.980000	-0.018425
0 days 00:00:11.990000	-0.022591
0 days 00:00:12	-0.017931
0 days 00:00:12.010000	-0.021491999999999997
0 days 00:00:12.020000	-0.03268
0 days 00:00:12.030000	-0.042892
0 days 00:00:12.040000	-0.050751
0 days 00:00:12.050000	-0.060712999999999996
0 days 00:00:12.060000	-0.07965900000000001
0 days 00:00:12.070000	-0.092185
0 days 00:00:12.080000	-0.096368
0 days 00:00:12.090000	-0.08934
0 days 00:00:12.100000	-0.077676
0 days 00:00:12.110000	-0.063536
0 days 00:00:12.120000	-0.034118
0 days 00:00:12.130000	-0.006155
0 days 00:00:12.140000	0.023984000000000002
0 days 00:00:12.150000	0.057852999999999995
0 days 00:00:12.160000	0.088054
0 days 00:00:12.170000	0.126381
0 days 00:00:12.180000	0.176031
0 days 00:00:12.190000	0.231981
0 days 00:00:12.200000	0.27865999999999996
0 days 00:00:12.210000	0.31316
0 days 00:00:12.220000	0.320225
0 days 00:00:12.230000	0.304588
0 days 00:00:12.240000	0.264086
0 days 00:00:12.250000	0.216531
0 days 00:00:12.260000	0.170022
0 days 00:00:12.270000	0.117183
0 days 00:00:12.280000	0.086674
0 days 00:00:12.290000	0.053688
0 days 00:00:12.300000	0.023777
0 days 00:00:12.310000	0.003087
0 days 00:00:12.320000	-0.020722
0 days 00:00:12.330000	-0.055376
0 days 00:00:12.340000	-0.093314
0 days 00:00:12.350000	-0.135742
0 days 00:00:12.360000	-0.17999300000000001
0 days 00:00:12.370000	-0.22454200000000002
0 days 00:00:12.380000	-0.261706
0 days 00:00:12.390000	-0.318826
0 days 00:00:12.400000	-0.37650300000000003
0 days 00:00:12.410000	-0.44908400000000004
0 days 00:00:12.420000	-0.5471699999999999
0 days 00:00:12.430000	-0.646803
0 days 00:00:12.440000	-0.7519319999999999
0 days 00:00:12.450000	-0.884734
0 days 00:00:12.460000	-1.032749
0 days 00:00:12.470000	-1.176415
0 days 00:00:12.480000	-1.327143
0 days 00:00:12.490000	-1.501017
0 days 00:00:12.500000	-1.7084669999999997
0 days 00:00:12.510000	-1.8735580000000003
0 days 00:00:12.520000	-2.047557
0 days 00:00:12.530000	-2.272707
0 days 00:00:12.540000	-2.610323
0 days 00:00:12.550000	-3.0027939999999997
0 days 00:00:12.560000	-3.39888
0 days 00:00:12.570000	-3.792444
0 days 00:00:12.580000	-4.172915
0 days 00:00:12.590000	-4.5335220000000005
0 days 00:00:12.600000	-4.9040029999999994
0 days 00:00:12.610000	-5.220214
0 days 00:00:12.620000	-5.436993
0 days 00:00:12.630000	-5.530236
0 days 00:00:12.640000	-5.423266
0 days 00:00:12.650000	-4.980884
0 days 00:00:12.660000	-4.174176
0 days 00:00:12.670000	-3.4088279999999997
0 days 00:00:12.680000	-2.920941
0 days 00:00:12.690000	-2.349882
0 days 00:00:12.700000	-0.186066
0 days 00:00:12.710000	1.714568
0 days 00:00:12.720000	2.0426580000000003
0 days 00:00:12.730000	2.3614330000000003
0 days 00:00:12.740000	2.8667569999999998
0 days 00:00:12.750000	3.5373309999999996
0 days 00:00:12.760000	4.137274
0 days 00:00:12.770000	4.53426
0 days 00:00:12.780000	4.722686
0 days 00:00:12.790000	4.753326
0 days 00:00:12.800000	4.731256
0 days 00:00:12.810000	4.730944
0 days 00:00:12.820000	4.60809
0 days 00:00:12.830000	4.379914
0 days 00:00:12.840000	4.186877
0 days 00:00:12.850000	4.002711
0 days 00:00:12.860000	3.728557
0 days 00:00:12.870000	3.396704
0 days 00:00:12.880000	3.104431
0 days 00:00:12.890000	2.9119770000000003
0 days 00:00:12.900000	2.728527
0 days 00:00:12.910000	2.547778
0 days 00:00:12.920000	2.3478369999999997
0 days 00:00:12.930000	2.152701
0 days 00:00:12.940000	1.9919099999999998
0 days 00:00:12.950000	1.889764
0 days 00:00:12.960000	1.834972
0 days 00:00:12.970000	1.7791099999999997
0 days 00:00:12.980000	1.640597
0 days 00:00:12.990000	1.422082
0 days 00:00:13	1.1798739999999999
0 days 00:00:13.010000	0.925535
0 days 00:00:13.020000	0.6478079999999999
0 days 00:00:13.030000	0.382706
0 days 00:00:13.040000	-0.044170999999999995
0 days 00:00:13.050000	-0.9216270000000001
0 days 00:00:13.060000	-2.160847
0 days 00:00:13.070000	-2.147704
0 days 00:00:13.080000	-1.152113
0 days 00:00:13.090000	-1.285535
0 days 00:00:13.100000	-1.571821
0 days 00:00:13.110000	-1.8029400000000002
0 days 00:00:13.120000	-1.6853529999999999
0 days 00:00:13.130000	-1.408578
0 days 00:00:13.140000	-0.780876
0 days 00:00:13.150000	0.172207
0 days 00:00:13.160000	-0.035718
0 days 00:00:13.170000	-0.019708
0 days 00:00:13.180000	0.022033
0 days 00:00:13.190000	0.020026
0 days 00:00:13.200000	0.049691
0 days 00:00:13.210000	0.032186
0 days 00:00:13.220000	0.043214999999999996
0 days 00:00:13.230000	0.030628
0 days 00:00:13.240000	0.011840999999999999
0 days 00:00:13.250000	-0.015402
0 days 00:00:13.260000	-0.036525
0 days 00:00:13.270000	-0.049754
0 days 00:00:13.280000	-0.060627999999999994
0 days 00:00:13.290000	-0.061716999999999994
0 days 00:00:13.300000	-0.049222
0 days 00:00:13.310000	-0.035858
0 days 00:00:13.320000	-0.012641
0 days 00:00:13.330000	0.010833
0 days 00:00:13.340000	0.026892000000000003
0 days 00:00:13.350000	0.048753
0 days 00:00:13.360000	0.054765
0 days 00:00:13.370000	0.044786
0 days 00:00:13.380000	0.030496
0 days 00:00:13.390000	0.018924
0 days 00:00:13.400000	0.020543000000000002
0 days 00:00:13.410000	0.013413999999999999
0 days 00:00:13.420000	0.020812999999999998
0 days 00:00:13.430000	0.02833
0 days 00:00:13.440000	0.024589
0 days 00:00:13.450000	0.014034999999999999
0 days 00:00:13.460000	0.001303
0 days 00:00:13.470000	-0.004279
0 days 00:00:13.480000	-0.006525
0 days 00:00:13.490000	-0.007745999999999999
0 days 00:00:13.500000	-0.004478
0 days 00:00:13.510000	0.008388
0 days 00:00:13.520000	0.01849
0 days 00:00:13.530000	0.028848000000000002
0 days 00:00:13.540000	0.039268
0 days 00:00:13.550000	0.049908
0 days 00:00:13.560000	0.06250800000000001
0 days 00:00:13.570000	0.08217
0 days 00:00:13.580000	0.104469
0 days 00:00:13.590000	0.117871
0 days 00:00:13.600000	0.132881
0 days 00:00:13.610000	0.148724
0 days 00:00:13.620000	0.154867
0 days 00:00:13.630000	0.163921
0 days 00:00:13.640000	0.176427
0 days 00:00:13.650000	0.181482
0 days 00:00:13.660000	0.180023
0 days 00:00:13.670000	0.183972
0 days 00:00:13.680000	0.194919
0 days 00:00:13.690000	0.200264
0 days 00:00:13.700000	0.19558699999999998
0 days 00:00:13.710000	0.183476
0 days 00:00:13.720000	0.152699
0 days 00:00:13.730000	0.124392
0 days 00:00:13.740000	0.087138
0 days 00:00:13.750000	0.051667
0 days 00:00:13.760000	0.016807
0 days 00:00:13.770000	-0.018044
0 days 00:00:13.780000	-0.052297
0 days 00:00:13.790000	-0.08931499999999999
0 days 00:00:13.800000	-0.14136700000000002
0 days 00:00:13.810000	-0.194474
0 days 00:00:13.820000	-0.275439
0 days 00:00:13.830000	-0.396692
0 days 00:00:13.840000	-0.562612
0 days 00:00:13.850000	-0.850291
0 days 00:00:13.860000	-1.095931
0 days 00:00:13.870000	-1.3934360000000001
0 days 00:00:13.880000	-1.820179
0 days 00:00:13.890000	-2.2997009999999998
0 days 00:00:13.900000	-2.7493060000000002
0 days 00:00:13.910000	-3.181682
0 days 00:00:13.920000	-3.5952830000000002
0 days 00:00:13.930000	-4.0384400000000005
0 days 00:00:13.940000	-4.520836
0 days 00:00:13.950000	-5.0411660000000005
0 days 00:00:13.960000	-5.437543
0 days 00:00:13.970000	-5.524789
0 days 00:00:13.980000	-5.310608
0 days 00:00:13.990000	-4.90343
0 days 00:00:14	-4.4546589999999995
0 days 00:00:14.010000	-3.7939260000000004
0 days 00:00:14.020000	-3.040315
0 days 00:00:14.030000	-2.46631
0 days 00:00:14.040000	-1.716329
0 days 00:00:14.050000	-0.042286000000000004
0 days 00:00:14.060000	0.365768
0 days 00:00:14.070000	0.667693
0 days 00:00:14.080000	1.0495370000000002
0 days 00:00:14.090000	1.411374
0 days 00:00:14.100000	1.784966
0 days 00:00:14.110000	2.126461
0 days 00:00:14.120000	2.432773
0 days 00:00:14.130000	2.706729
0 days 00:00:14.140000	2.935249
0 days 00:00:14.150000	3.132848
0 days 00:00:14.160000	3.298655
0 days 00:00:14.170000	3.4309269999999996
0 days 00:00:14.180000	3.5249910000000004
0 days 00:00:14.190000	3.549061
0 days 00:00:14.200000	3.496402
0 days 00:00:14.210000	3.400675
0 days 00:00:14.220000	3.266564
0 days 00:00:14.230000	3.1203790000000002
0 days 00:00:14.240000	2.986241
0 days 00:00:14.250000	2.862259
0 days 00:00:14.260000	2.703232
0 days 00:00:14.270000	2.508991
0 days 00:00:14.280000	2.310864
0 days 00:00:14.290000	2.1960189999999997
0 days 00:00:14.300000	2.148535
0 days 00:00:14.310000	1.9946959999999998
0 days 00:00:14.320000	1.6807040000000002
0 days 00:00:14.330000	1.410009
0 days 00:00:14.340000	1.268218
0 days 00:00:14.350000	1.307336
0 days 00:00:14.360000	1.421409
0 days 00:00:14.370000	1.454038
0 days 00:00:14.380000	1.358596
0 days 00:00:14.390000	1.202585
0 days 00:00:14.400000	1.001969
0 days 00:00:14.410000	0.65461
0 days 00:00:14.420000	-0.13767000000000001
0 days 00:00:14.430000	-1.3305360000000002
0 days 00:00:14.440000	-2.180725
0 days 00:00:14.450000	-1.464741
0 days 00:00:14.460000	-1.312208
0 days 00:00:14.470000	-1.2900610000000001
0 days 00:00:14.480000	-1.19736
0 days 00:00:14.490000	-1.139289
0 days 00:00:14.500000	-1.036849
0 days 00:00:14.510000	-0.20673200000000003
0 days 00:00:14.520000	0.124982
0 days 00:00:14.530000	-0.015197
0 days 00:00:14.540000	0.059753999999999995
0 days 00:00:14.550000	0.00636
0 days 00:00:14.560000	0.025611000000000002
0 days 00:00:14.570000	0.00418
0 days 00:00:14.580000	-0.011961
0 days 00:00:14.590000	-0.032701
0 days 00:00:14.600000	-0.055354999999999994
0 days 00:00:14.610000	-0.070355
0 days 00:00:14.620000	-0.088601
0 days 00:00:14.630000	-0.105718
0 days 00:00:14.640000	-0.119546
0 days 00:00:14.650000	-0.120841
0 days 00:00:14.660000	-0.116185
0 days 00:00:14.670000	-0.11003299999999999
0 days 00:00:14.680000	-0.103771
0 days 00:00:14.690000	-0.085674
0 days 00:00:14.700000	-0.063761
0 days 00:00:14.710000	-0.045009
0 days 00:00:14.720000	-0.026114
0 days 00:00:14.730000	-0.024111
0 days 00:00:14.740000	-0.031320999999999995
0 days 00:00:14.750000	-0.037453
0 days 00:00:14.760000	-0.051686
0 days 00:00:14.770000	-0.060672000000000004
0 days 00:00:14.780000	-0.058639
0 days 00:00:14.790000	-0.062724
0 days 00:00:14.800000	-0.056522
0 days 00:00:14.810000	-0.051303999999999995
0 days 00:00:14.820000	-0.045168
0 days 00:00:14.830000	-0.037372
0 days 00:00:14.840000	-0.033319999999999995
0 days 00:00:14.850000	-0.021536000000000003
0 days 00:00:14.860000	-0.017393000000000002
0 days 00:00:14.870000	-0.000395
0 days 00:00:14.880000	0.025695
0 days 00:00:14.890000	0.037041000000000004
0 days 00:00:14.900000	0.052812
0 days 00:00:14.910000	0.063046
0 days 00:00:14.920000	0.073369
0 days 00:00:14.930000	0.098038
0 days 00:00:14.940000	0.139346
0 days 00:00:14.950000	0.178855
0 days 00:00:14.960000	0.204318
0 days 00:00:14.970000	0.211981
0 days 00:00:14.980000	0.202025
0 days 00:00:14.990000	0.192774
0 days 00:00:15	0.187873
0 days 00:00:15.010000	0.184526
0 days 00:00:15.020000	0.198331
0 days 00:00:15.030000	0.203769
0 days 00:00:15.040000	0.21051599999999998
0 days 00:00:15.050000	0.22257800000000003
0 days 00:00:15.060000	0.225004
0 days 00:00:15.070000	0.211693
0 days 00:00:15.080000	0.192004
0 days 00:00:15.090000	0.168271
0 days 00:00:15.100000	0.137272
0 days 00:00:15.110000	0.111225
0 days 00:00:15.120000	0.080575
0 days 00:00:15.130000	0.053132000000000006
0 days 00:00:15.140000	0.015153999999999999
0 days 00:00:15.150000	-0.013909999999999999
0 days 00:00:15.160000	-0.050854
0 days 00:00:15.170000	-0.083578
0 days 00:00:15.180000	-0.12335499999999999
0 days 00:00:15.190000	-0.17587
0 days 00:00:15.200000	-0.22610700000000003
0 days 00:00:15.210000	-0.273032
0 days 00:00:15.220000	-0.320573
0 days 00:00:15.230000	-0.379932
0 days 00:00:15.240000	-0.450887
0 days 00:00:15.250000	-0.568246
0 days 00:00:15.260000	-0.7109850000000001
0 days 00:00:15.270000	-0.889451
0 days 00:00:15.280000	-1.046944
0 days 00:00:15.290000	-1.2030530000000002
0 days 00:00:15.300000	-1.434798
0 days 00:00:15.310000	-1.687757
0 days 00:00:15.320000	-1.93145
0 days 00:00:15.330000	-2.205431
0 days 00:00:15.340000	-2.50532
0 days 00:00:15.350000	-2.8124759999999998
0 days 00:00:15.360000	-3.114635
0 days 00:00:15.370000	-3.420691
0 days 00:00:15.380000	-3.715065
0 days 00:00:15.390000	-4.004976
0 days 00:00:15.400000	-4.299379
0 days 00:00:15.410000	-4.616494
0 days 00:00:15.420000	-4.957234
0 days 00:00:15.430000	-5.175367
0 days 00:00:15.440000	-5.2214529999999995
0 days 00:00:15.450000	-4.984108
0 days 00:00:15.460000	-4.519431
0 days 00:00:15.470000	-3.8230440000000003
0 days 00:00:15.480000	-2.987732
0 days 00:00:15.490000	-2.3740509999999997
0 days 00:00:15.500000	-1.6434849999999999
0 days 00:00:15.510000	0.490475
0 days 00:00:15.520000	1.444509
0 days 00:00:15.530000	1.954493
0 days 00:00:15.540000	2.552307
0 days 00:00:15.550000	2.846603
0 days 00:00:15.560000	3.1954569999999998
0 days 00:00:15.570000	3.561382
0 days 00:00:15.580000	3.799152
0 days 00:00:15.590000	3.8862970000000003
0 days 00:00:15.600000	3.9123019999999995
0 days 00:00:15.610000	3.965698
0 days 00:00:15.620000	4.013745
0 days 00:00:15.630000	3.988172
0 days 00:00:15.640000	3.8876480000000004
0 days 00:00:15.650000	3.752757
0 days 00:00:15.660000	3.5796650000000003
0 days 00:00:15.670000	3.3921120000000005
0 days 00:00:15.680000	3.231811
0 days 00:00:15.690000	3.102086
0 days 00:00:15.700000	2.945055
0 days 00:00:15.710000	2.7606479999999998
0 days 00:00:15.720000	2.574866
0 days 00:00:15.730000	2.3503
0 days 00:00:15.740000	2.061719
0 days 00:00:15.750000	1.715456
0 days 00:00:15.760000	1.433956
0 days 00:00:15.770000	1.206776
0 days 00:00:15.780000	0.931183
0 days 00:00:15.790000	0.8216690000000001
0 days 00:00:15.800000	0.921715
0 days 00:00:15.810000	0.992288
0 days 00:00:15.820000	0.9176030000000001
0 days 00:00:15.830000	0.80501
0 days 00:00:15.840000	0.74215
0 days 00:00:15.850000	0.6403770000000001
0 days 00:00:15.860000	0.471997
0 days 00:00:15.870000	0.359457
0 days 00:00:15.880000	-0.199243
0 days 00:00:15.890000	-1.889952
0 days 00:00:15.900000	-2.510441
0 days 00:00:15.910000	-0.73055
0 days 00:00:15.920000	-0.760645
0 days 00:00:15.930000	-1.490068
0 days 00:00:15.940000	-1.592501
0 days 00:00:15.950000	-0.349026
0 days 00:00:15.960000	0.083464
0 days 00:00:15.970000	-0.185455
0 days 00:00:15.980000	0.018841999999999998
0 days 00:00:15.990000	-0.012332
0 days 00:00:16	-0.043657
0 days 00:00:16.010000	-0.052736
0 days 00:00:16.020000	-0.056011
0 days 00:00:16.030000	-0.059056
0 days 00:00:16.040000	-0.07181699999999999
0 days 00:00:16.050000	-0.089666
0 days 00:00:16.060000	-0.10996500000000001
0 days 00:00:16.070000	-0.116976
0 days 00:00:16.080000	-0.11728599999999999
0 days 00:00:16.090000	-0.106848
0 days 00:00:16.100000	-0.085077
0 days 00:00:16.110000	-0.067372
0 days 00:00:16.120000	-0.054325
0 days 00:00:16.130000	-0.046347
0 days 00:00:16.140000	-0.053894000000000004
0 days 00:00:16.150000	-0.043433
0 days 00:00:16.160000	-0.024477000000000002
0 days 00:00:16.170000	0.001866
0 days 00:00:16.180000	0.023932
0 days 00:00:16.190000	0.028887
0 days 00:00:16.200000	0.03228
0 days 00:00:16.210000	0.026979000000000003
0 days 00:00:16.220000	0.029792000000000003
0 days 00:00:16.230000	0.03063
0 days 00:00:16.240000	0.030149000000000002
0 days 00:00:16.250000	0.031362
0 days 00:00:16.260000	0.031152
0 days 00:00:16.270000	0.022116999999999998
0 days 00:00:16.280000	0.008662999999999999
0 days 00:00:16.290000	0.00157
0 days 00:00:16.300000	0.007601
0 days 00:00:16.310000	0.005999
0 days 00:00:16.320000	0.015429
0 days 00:00:16.330000	0.025823000000000002
0 days 00:00:16.340000	0.037219
0 days 00:00:16.350000	0.046369
0 days 00:00:16.360000	0.061355999999999994
0 days 00:00:16.370000	0.070172
0 days 00:00:16.380000	0.085413
0 days 00:00:16.390000	0.100382
0 days 00:00:16.400000	0.11548199999999999
0 days 00:00:16.410000	0.137215
0 days 00:00:16.420000	0.155407
0 days 00:00:16.430000	0.183703
0 days 00:00:16.440000	0.20333099999999998
0 days 00:00:16.450000	0.229095
0 days 00:00:16.460000	0.24133800000000002
0 days 00:00:16.470000	0.239279
0 days 00:00:16.480000	0.231803
0 days 00:00:16.490000	0.217507
0 days 00:00:16.500000	0.20282999999999998
0 days 00:00:16.510000	0.187384
0 days 00:00:16.520000	0.164891
0 days 00:00:16.530000	0.142324
0 days 00:00:16.540000	0.136524
0 days 00:00:16.550000	0.130387
0 days 00:00:16.560000	0.11760599999999999
0 days 00:00:16.570000	0.110232
0 days 00:00:16.580000	0.0994
0 days 00:00:16.590000	0.08941
0 days 00:00:16.600000	0.072522
0 days 00:00:16.610000	0.061980999999999994
0 days 00:00:16.620000	0.041103
0 days 00:00:16.630000	0.021147
0 days 00:00:16.640000	0.0018960000000000001
0 days 00:00:16.650000	-0.016998
0 days 00:00:16.660000	-0.042054
0 days 00:00:16.670000	-0.07031699999999999
0 days 00:00:16.680000	-0.08848500000000001
0 days 00:00:16.690000	-0.121741
0 days 00:00:16.700000	-0.146353
0 days 00:00:16.710000	-0.187863
0 days 00:00:16.720000	-0.225656
0 days 00:00:16.730000	-0.260856
0 days 00:00:16.740000	-0.297067
0 days 00:00:16.750000	-0.34123000000000003
0 days 00:00:16.760000	-0.39616399999999996
0 days 00:00:16.770000	-0.46296499999999996
0 days 00:00:16.780000	-0.538227
0 days 00:00:16.790000	-0.623263
0 days 00:00:16.800000	-0.722398
0 days 00:00:16.810000	-0.855574
0 days 00:00:16.820000	-0.995024
0 days 00:00:16.830000	-1.1159299999999999
0 days 00:00:16.840000	-1.259577
0 days 00:00:16.850000	-1.42183
0 days 00:00:16.860000	-1.594977
0 days 00:00:16.870000	-1.745713
0 days 00:00:16.880000	-1.871573
0 days 00:00:16.890000	-1.9625240000000002
0 days 00:00:16.900000	-2.021719
0 days 00:00:16.910000	-2.105969
0 days 00:00:16.920000	-2.1871490000000002
0 days 00:00:16.930000	-2.299503
0 days 00:00:16.940000	-2.43344
0 days 00:00:16.950000	-2.59174
0 days 00:00:16.960000	-2.7832470000000002
0 days 00:00:16.970000	-3.017419
0 days 00:00:16.980000	-3.282986
0 days 00:00:16.990000	-3.5714589999999995
0 days 00:00:17	-3.8803080000000003
0 days 00:00:17.010000	-4.135457
0 days 00:00:17.020000	-4.398536
0 days 00:00:17.030000	-4.556649
0 days 00:00:17.040000	-4.492789
0 days 00:00:17.050000	-4.040547
0 days 00:00:17.060000	-3.270387
0 days 00:00:17.070000	-2.599615
0 days 00:00:17.080000	-2.230423
0 days 00:00:17.090000	-1.683243
0 days 00:00:17.100000	0.068502
0 days 00:00:17.110000	1.085677
0 days 00:00:17.120000	1.540835
0 days 00:00:17.130000	2.057721
0 days 00:00:17.140000	2.562969
0 days 00:00:17.150000	3.126862
0 days 00:00:17.160000	3.635012
0 days 00:00:17.170000	4.012194999999999
0 days 00:00:17.180000	4.188274
0 days 00:00:17.190000	4.224339
0 days 00:00:17.200000	4.178744999999999
0 days 00:00:17.210000	4.1149
0 days 00:00:17.220000	4.021816
0 days 00:00:17.230000	3.880981
0 days 00:00:17.240000	3.708518
0 days 00:00:17.250000	3.5614510000000004
0 days 00:00:17.260000	3.4315260000000003
0 days 00:00:17.270000	3.332758
0 days 00:00:17.280000	3.2514790000000002
0 days 00:00:17.290000	3.17752
0 days 00:00:17.300000	3.051475
0 days 00:00:17.310000	2.869816
0 days 00:00:17.320000	2.613269
0 days 00:00:17.330000	2.471502
0 days 00:00:17.340000	2.394679
0 days 00:00:17.350000	2.086429
0 days 00:00:17.360000	1.644944
0 days 00:00:17.370000	1.338436
0 days 00:00:17.380000	1.108878
0 days 00:00:17.390000	0.878395
0 days 00:00:17.400000	0.39161999999999997
0 days 00:00:17.410000	-0.232787
0 days 00:00:17.420000	-0.771432
0 days 00:00:17.430000	-1.330724
0 days 00:00:17.440000	-1.792458
0 days 00:00:17.450000	-0.888078
0 days 00:00:17.460000	-1.116883
0 days 00:00:17.470000	-1.964116
0 days 00:00:17.480000	-0.6655340000000001
0 days 00:00:17.490000	0.536642
0 days 00:00:17.500000	0.05536900000000001
0 days 00:00:17.510000	0.143651
0 days 00:00:17.520000	0.226631
0 days 00:00:17.530000	0.19265
0 days 00:00:17.540000	0.19891
0 days 00:00:17.550000	0.146835
0 days 00:00:17.560000	0.140475
0 days 00:00:17.570000	0.097539
0 days 00:00:17.580000	0.05496
0 days 00:00:17.590000	0.029521
0 days 00:00:17.600000	0.020911000000000003
0 days 00:00:17.610000	0.018653
0 days 00:00:17.620000	0.023926
0 days 00:00:17.630000	0.025867
0 days 00:00:17.640000	0.040248
0 days 00:00:17.650000	0.054068
0 days 00:00:17.660000	0.060723
0 days 00:00:17.670000	0.06194500000000001
0 days 00:00:17.680000	0.073237
0 days 00:00:17.690000	0.085175
0 days 00:00:17.700000	0.092798
0 days 00:00:17.710000	0.092338
0 days 00:00:17.720000	0.084231
0 days 00:00:17.730000	0.06830800000000001
0 days 00:00:17.740000	0.046643000000000004
0 days 00:00:17.750000	0.039702999999999995
0 days 00:00:17.760000	0.031539
0 days 00:00:17.770000	0.026991
0 days 00:00:17.780000	0.022984
0 days 00:00:17.790000	0.023256
0 days 00:00:17.800000	0.018328
0 days 00:00:17.810000	0.019128
0 days 00:00:17.820000	0.026521
0 days 00:00:17.830000	0.0329
0 days 00:00:17.840000	0.040049
0 days 00:00:17.850000	0.043686
0 days 00:00:17.860000	0.050768
0 days 00:00:17.870000	0.049901
0 days 00:00:17.880000	0.039526
0 days 00:00:17.890000	0.030815
0 days 00:00:17.900000	0.018002
0 days 00:00:17.910000	0.006809
0 days 00:00:17.920000	0.00772
0 days 00:00:17.930000	0.008943000000000001
0 days 00:00:17.940000	0.01433
0 days 00:00:17.950000	0.024346
0 days 00:00:17.960000	0.024051
0 days 00:00:17.970000	0.034032
0 days 00:00:17.980000	0.047063
0 days 00:00:17.990000	0.051474
0 days 00:00:18	0.062955
0 days 00:00:18.010000	0.071375
0 days 00:00:18.020000	0.07342699999999999
0 days 00:00:18.030000	0.082461
0 days 00:00:18.040000	0.073104
0 days 00:00:18.050000	0.075336
0 days 00:00:18.060000	0.078516
0 days 00:00:18.070000	0.079453
0 days 00:00:18.080000	0.083854
0 days 00:00:18.090000	0.08959099999999999
0 days 00:00:18.100000	0.083378
0 days 00:00:18.110000	0.071686
0 days 00:00:18.120000	0.056604999999999996
0 days 00:00:18.130000	0.032799
0 days 00:00:18.140000	0.017445
0 days 00:00:18.150000	-0.006692
0 days 00:00:18.160000	-0.033924
0 days 00:00:18.170000	-0.07420800000000001
0 days 00:00:18.180000	-0.120406
0 days 00:00:18.190000	-0.185661
0 days 00:00:18.200000	-0.272481
0 days 00:00:18.210000	-0.39257600000000004
0 days 00:00:18.220000	-0.534779
0 days 00:00:18.230000	-0.666291
0 days 00:00:18.240000	-0.7928350000000001
0 days 00:00:18.250000	-0.920082
0 days 00:00:18.260000	-1.054746
0 days 00:00:18.270000	-1.2029610000000002
0 days 00:00:18.280000	-1.412507
0 days 00:00:18.290000	-1.735077
0 days 00:00:18.300000	-1.96681
0 days 00:00:18.310000	-2.161058
0 days 00:00:18.320000	-2.556768
0 days 00:00:18.330000	-2.9544639999999998
0 days 00:00:18.340000	-3.332404
0 days 00:00:18.350000	-3.78416
0 days 00:00:18.360000	-4.287712
0 days 00:00:18.370000	-4.7713589999999995
0 days 00:00:18.380000	-5.18027
0 days 00:00:18.390000	-5.464594
0 days 00:00:18.400000	-5.588104
0 days 00:00:18.410000	-5.596035
0 days 00:00:18.420000	-5.462262
0 days 00:00:18.430000	-5.133316000000001
0 days 00:00:18.440000	-4.413416000000001
0 days 00:00:18.450000	-3.6150050000000005
0 days 00:00:18.460000	-3.1469099999999997
0 days 00:00:18.470000	-2.8039080000000003
