# Supplementary material for: A topological data analysis-based method for gait signals with an application to the study of multiple sclerosis
Source: PLoS One. 2022 May 13;17(5):e0268475. doi: 10.1371/journal.pone.0268475 (PMC9106173; doi:10.1371/journal.pone.0268475)
Supplement: S1 Data — (ZIP) [file pone.0268475.s005.zip › PlosOneData/Pathological_subjects/MS_113]

	Gyr_Y
0 days 00:00:07.220000	-0.65184
0 days 00:00:07.230000	-1.689774
0 days 00:00:07.240000	-2.616911
0 days 00:00:07.250000	-2.834244
0 days 00:00:07.260000	-2.847666
0 days 00:00:07.270000	-2.716776
0 days 00:00:07.280000	-2.482575
0 days 00:00:07.290000	-2.4061060000000003
0 days 00:00:07.300000	-1.513949
0 days 00:00:07.310000	-0.395956
0 days 00:00:07.320000	-0.661632
0 days 00:00:07.330000	-0.618742
0 days 00:00:07.340000	-0.387139
0 days 00:00:07.350000	-0.30409200000000003
0 days 00:00:07.360000	-0.228596
0 days 00:00:07.370000	-0.184746
0 days 00:00:07.380000	-0.169639
0 days 00:00:07.390000	-0.148507
0 days 00:00:07.400000	-0.135923
0 days 00:00:07.410000	-0.132423
0 days 00:00:07.420000	-0.132589
0 days 00:00:07.430000	-0.127219
0 days 00:00:07.440000	-0.12333499999999999
0 days 00:00:07.450000	-0.129219
0 days 00:00:07.460000	-0.139026
0 days 00:00:07.470000	-0.153119
0 days 00:00:07.480000	-0.182912
0 days 00:00:07.490000	-0.228481
0 days 00:00:07.500000	-0.264135
0 days 00:00:07.510000	-0.307865
0 days 00:00:07.520000	-0.390152
0 days 00:00:07.530000	-0.500333
0 days 00:00:07.540000	-0.645524
0 days 00:00:07.550000	-0.808539
0 days 00:00:07.560000	-0.957674
0 days 00:00:07.570000	-1.087342
0 days 00:00:07.580000	-1.210202
0 days 00:00:07.590000	-1.295049
0 days 00:00:07.600000	-1.330403
0 days 00:00:07.610000	-1.338539
0 days 00:00:07.620000	-1.305568
0 days 00:00:07.630000	-1.249657
0 days 00:00:07.640000	-1.189198
0 days 00:00:07.650000	-1.1197
0 days 00:00:07.660000	-1.051309
0 days 00:00:07.670000	-0.955938
0 days 00:00:07.680000	-0.8555299999999999
0 days 00:00:07.690000	-0.744603
0 days 00:00:07.700000	-0.620019
0 days 00:00:07.710000	-0.487051
0 days 00:00:07.720000	-0.334625
0 days 00:00:07.730000	-0.162219
0 days 00:00:07.740000	0.005850999999999999
0 days 00:00:07.750000	0.144262
0 days 00:00:07.760000	0.24625100000000003
0 days 00:00:07.770000	0.308867
0 days 00:00:07.780000	0.326284
0 days 00:00:07.790000	0.30756100000000003
0 days 00:00:07.800000	0.240802
0 days 00:00:07.810000	0.128864
0 days 00:00:07.820000	-0.006976
0 days 00:00:07.830000	-0.125863
0 days 00:00:07.840000	-0.223494
0 days 00:00:07.850000	-0.297254
0 days 00:00:07.860000	-0.369761
0 days 00:00:07.870000	-0.46675600000000006
0 days 00:00:07.880000	-0.583983
0 days 00:00:07.890000	-0.708158
0 days 00:00:07.900000	-0.8569459999999999
0 days 00:00:07.910000	-1.0133969999999999
0 days 00:00:07.920000	-1.193352
0 days 00:00:07.930000	-1.3992440000000002
0 days 00:00:07.940000	-1.647052
0 days 00:00:07.950000	-1.9312900000000002
0 days 00:00:07.960000	-2.298614
0 days 00:00:07.970000	-2.721116
0 days 00:00:07.980000	-3.2779480000000003
0 days 00:00:07.990000	-3.950442
0 days 00:00:08	-4.670506
0 days 00:00:08.010000	-5.314808
0 days 00:00:08.020000	-5.846988
0 days 00:00:08.030000	-6.143822
0 days 00:00:08.040000	-6.198867
0 days 00:00:08.050000	-5.913402
0 days 00:00:08.060000	-5.482215
0 days 00:00:08.070000	-4.68655
0 days 00:00:08.080000	-3.838488
0 days 00:00:08.090000	-1.6908740000000002
0 days 00:00:08.100000	0.431313
0 days 00:00:08.110000	0.697767
0 days 00:00:08.120000	1.943087
0 days 00:00:08.130000	3.193136
0 days 00:00:08.140000	4.278405
0 days 00:00:08.150000	4.896287
0 days 00:00:08.160000	5.178324
0 days 00:00:08.170000	5.01846
0 days 00:00:08.180000	4.3251349999999995
0 days 00:00:08.190000	4.031826000000001
0 days 00:00:08.200000	4.2848809999999995
0 days 00:00:08.210000	4.608937
0 days 00:00:08.220000	4.740691
0 days 00:00:08.230000	4.754775
0 days 00:00:08.240000	4.784512
0 days 00:00:08.250000	4.860144
0 days 00:00:08.260000	4.894248999999999
0 days 00:00:08.270000	4.846793
0 days 00:00:08.280000	4.7549529999999995
0 days 00:00:08.290000	4.7484910000000005
0 days 00:00:08.300000	4.822941
0 days 00:00:08.310000	4.776657
0 days 00:00:08.320000	4.523169
0 days 00:00:08.330000	3.9852190000000003
0 days 00:00:08.340000	3.321765
0 days 00:00:08.350000	2.824637
0 days 00:00:08.360000	2.493634
0 days 00:00:08.370000	2.294207
0 days 00:00:08.380000	2.2777979999999998
0 days 00:00:08.390000	2.445296
0 days 00:00:08.400000	2.588961
0 days 00:00:08.410000	2.451189
0 days 00:00:08.420000	2.087496
0 days 00:00:08.430000	1.6645009999999998
0 days 00:00:08.440000	1.2171020000000001
0 days 00:00:08.450000	0.659728
0 days 00:00:08.460000	-0.018026
0 days 00:00:08.470000	-0.719962
0 days 00:00:08.480000	-1.446075
0 days 00:00:08.490000	-2.184466
0 days 00:00:08.500000	-2.6535349999999998
0 days 00:00:08.510000	-3.141062
0 days 00:00:08.520000	-3.755532
0 days 00:00:08.530000	-4.624672
0 days 00:00:08.540000	-4.758966
0 days 00:00:08.550000	-4.501373
0 days 00:00:08.560000	-2.379517
0 days 00:00:08.570000	0.060055
0 days 00:00:08.580000	-0.59005
0 days 00:00:08.590000	-0.836017
0 days 00:00:08.600000	-0.530231
0 days 00:00:08.610000	-0.21438400000000002
0 days 00:00:08.620000	-0.158101
0 days 00:00:08.630000	-0.134382
0 days 00:00:08.640000	-0.144092
0 days 00:00:08.650000	-0.139647
0 days 00:00:08.660000	-0.169989
0 days 00:00:08.670000	-0.184824
0 days 00:00:08.680000	-0.171586
0 days 00:00:08.690000	-0.187763
0 days 00:00:08.700000	-0.186922
0 days 00:00:08.710000	-0.202491
0 days 00:00:08.720000	-0.22742800000000002
0 days 00:00:08.730000	-0.27144
0 days 00:00:08.740000	-0.353618
0 days 00:00:08.750000	-0.465373
0 days 00:00:08.760000	-0.6306430000000001
0 days 00:00:08.770000	-0.823627
0 days 00:00:08.780000	-1.080915
0 days 00:00:08.790000	-1.3061610000000001
0 days 00:00:08.800000	-1.4951
0 days 00:00:08.810000	-1.6579810000000001
0 days 00:00:08.820000	-1.76908
0 days 00:00:08.830000	-1.821879
0 days 00:00:08.840000	-1.821173
0 days 00:00:08.850000	-1.777064
0 days 00:00:08.860000	-1.6918790000000001
0 days 00:00:08.870000	-1.58185
0 days 00:00:08.880000	-1.449208
0 days 00:00:08.890000	-1.301031
0 days 00:00:08.900000	-1.132827
0 days 00:00:08.910000	-0.965182
0 days 00:00:08.920000	-0.7870510000000001
0 days 00:00:08.930000	-0.6227699999999999
0 days 00:00:08.940000	-0.445187
0 days 00:00:08.950000	-0.267673
0 days 00:00:08.960000	-0.109975
0 days 00:00:08.970000	0.019349
0 days 00:00:08.980000	0.114607
0 days 00:00:08.990000	0.175537
0 days 00:00:09	0.194419
0 days 00:00:09.010000	0.18001199999999998
0 days 00:00:09.020000	0.130199
0 days 00:00:09.030000	0.03581
0 days 00:00:09.040000	-0.092917
0 days 00:00:09.050000	-0.238972
0 days 00:00:09.060000	-0.414258
0 days 00:00:09.070000	-0.6068979999999999
0 days 00:00:09.080000	-0.811878
0 days 00:00:09.090000	-1.039513
0 days 00:00:09.100000	-1.272313
0 days 00:00:09.110000	-1.503789
0 days 00:00:09.120000	-1.7287439999999998
0 days 00:00:09.130000	-1.937709
0 days 00:00:09.140000	-2.162407
0 days 00:00:09.150000	-2.3831830000000003
0 days 00:00:09.160000	-2.641921
0 days 00:00:09.170000	-2.927325
0 days 00:00:09.180000	-3.272386
0 days 00:00:09.190000	-3.6863580000000002
0 days 00:00:09.200000	-4.1986870000000005
0 days 00:00:09.210000	-4.7937650000000005
0 days 00:00:09.220000	-5.295884
0 days 00:00:09.230000	-5.6650599999999995
0 days 00:00:09.240000	-5.979414
0 days 00:00:09.250000	-5.944907
0 days 00:00:09.260000	-5.4944809999999995
0 days 00:00:09.270000	-4.71398
0 days 00:00:09.280000	-3.883983
0 days 00:00:09.290000	-2.659672
0 days 00:00:09.300000	0.063401
0 days 00:00:09.310000	1.566055
0 days 00:00:09.320000	1.881199
0 days 00:00:09.330000	2.906075
0 days 00:00:09.340000	3.639011
0 days 00:00:09.350000	4.407669
0 days 00:00:09.360000	4.824872
0 days 00:00:09.370000	5.007812
0 days 00:00:09.380000	4.920878
0 days 00:00:09.390000	4.444908
0 days 00:00:09.400000	4.071935
0 days 00:00:09.410000	4.106343
0 days 00:00:09.420000	4.360988
0 days 00:00:09.430000	4.563411
0 days 00:00:09.440000	4.603453
0 days 00:00:09.450000	4.604691000000001
0 days 00:00:09.460000	4.699154
0 days 00:00:09.470000	4.893255
0 days 00:00:09.480000	5.079175
0 days 00:00:09.490000	5.225983
0 days 00:00:09.500000	5.4206769999999995
0 days 00:00:09.510000	5.615419
0 days 00:00:09.520000	5.645594
0 days 00:00:09.530000	5.294498
0 days 00:00:09.540000	4.677184
0 days 00:00:09.550000	4.07515
0 days 00:00:09.560000	3.719636
0 days 00:00:09.570000	3.5331410000000005
0 days 00:00:09.580000	3.3700900000000003
0 days 00:00:09.590000	3.2226470000000003
0 days 00:00:09.600000	2.9849419999999998
0 days 00:00:09.610000	2.527305
0 days 00:00:09.620000	1.90272
0 days 00:00:09.630000	1.138935
0 days 00:00:09.640000	0.26447800000000005
0 days 00:00:09.650000	-0.6138239999999999
0 days 00:00:09.660000	-1.429913
0 days 00:00:09.670000	-3.2387080000000004
0 days 00:00:09.680000	-5.320448000000001
0 days 00:00:09.690000	-7.5968860000000005
0 days 00:00:09.700000	-8.785419000000001
0 days 00:00:09.710000	-4.285051999999999
0 days 00:00:09.720000	1.274226
0 days 00:00:09.730000	-0.9022309999999999
0 days 00:00:09.740000	-0.46313699999999997
0 days 00:00:09.750000	-0.5176689999999999
0 days 00:00:09.760000	-0.369323
0 days 00:00:09.770000	-0.271802
0 days 00:00:09.780000	-0.16175699999999998
0 days 00:00:09.790000	-0.097821
0 days 00:00:09.800000	-0.10206699999999999
0 days 00:00:09.810000	-0.120683
0 days 00:00:09.820000	-0.13208599999999998
0 days 00:00:09.830000	-0.14430199999999999
0 days 00:00:09.840000	-0.17510599999999998
0 days 00:00:09.850000	-0.186306
0 days 00:00:09.860000	-0.22143200000000002
0 days 00:00:09.870000	-0.259788
0 days 00:00:09.880000	-0.304631
0 days 00:00:09.890000	-0.391842
0 days 00:00:09.900000	-0.532173
0 days 00:00:09.910000	-0.736984
0 days 00:00:09.920000	-1.088172
0 days 00:00:09.930000	-1.413322
0 days 00:00:09.940000	-1.680196
0 days 00:00:09.950000	-1.893041
0 days 00:00:09.960000	-2.030809
0 days 00:00:09.970000	-2.089414
0 days 00:00:09.980000	-2.075193
0 days 00:00:09.990000	-2.000867
0 days 00:00:10	-1.890322
0 days 00:00:10.010000	-1.75058
0 days 00:00:10.020000	-1.583034
0 days 00:00:10.030000	-1.372433
0 days 00:00:10.040000	-1.160723
0 days 00:00:10.050000	-0.953412
0 days 00:00:10.060000	-0.755815
0 days 00:00:10.070000	-0.5575869999999999
0 days 00:00:10.080000	-0.359867
0 days 00:00:10.090000	-0.19728099999999998
0 days 00:00:10.100000	-0.063726
0 days 00:00:10.110000	0.061049
0 days 00:00:10.120000	0.068652
0 days 00:00:10.130000	0.024508000000000002
0 days 00:00:10.140000	-0.061092999999999995
0 days 00:00:10.150000	-0.173964
0 days 00:00:10.160000	-0.308871
0 days 00:00:10.170000	-0.438414
0 days 00:00:10.180000	-0.574282
0 days 00:00:10.190000	-0.720087
0 days 00:00:10.200000	-0.872373
0 days 00:00:10.210000	-1.05264
0 days 00:00:10.220000	-1.277131
0 days 00:00:10.230000	-1.519555
0 days 00:00:10.240000	-1.775148
0 days 00:00:10.250000	-2.054736
0 days 00:00:10.260000	-2.367573
0 days 00:00:10.270000	-2.690914
0 days 00:00:10.280000	-3.055338
0 days 00:00:10.290000	-3.4752080000000003
0 days 00:00:10.300000	-3.915136
0 days 00:00:10.310000	-4.4623550000000005
0 days 00:00:10.320000	-5.068087
0 days 00:00:10.330000	-5.618180000000001
0 days 00:00:10.340000	-6.057347
0 days 00:00:10.350000	-6.4264
0 days 00:00:10.360000	-6.36508
0 days 00:00:10.370000	-5.740716
0 days 00:00:10.380000	-4.8286489999999995
0 days 00:00:10.390000	-3.577517
0 days 00:00:10.400000	-2.006948
0 days 00:00:10.410000	1.013874
0 days 00:00:10.420000	1.814688
0 days 00:00:10.430000	2.755792
0 days 00:00:10.440000	3.5329379999999997
0 days 00:00:10.450000	4.296411
0 days 00:00:10.460000	5.077175
0 days 00:00:10.470000	5.437641999999999
0 days 00:00:10.480000	5.478993
0 days 00:00:10.490000	5.085863
0 days 00:00:10.500000	4.334214
0 days 00:00:10.510000	3.922826
0 days 00:00:10.520000	4.056213
0 days 00:00:10.530000	4.428872
0 days 00:00:10.540000	4.693368
0 days 00:00:10.550000	4.820323
0 days 00:00:10.560000	4.96513
0 days 00:00:10.570000	5.221426999999999
0 days 00:00:10.580000	5.573772
0 days 00:00:10.590000	5.844373
0 days 00:00:10.600000	5.984317
0 days 00:00:10.610000	6.096206
0 days 00:00:10.620000	6.089564
0 days 00:00:10.630000	5.815008
0 days 00:00:10.640000	5.220899
0 days 00:00:10.650000	4.465599
0 days 00:00:10.660000	3.9344339999999995
0 days 00:00:10.670000	3.690604
0 days 00:00:10.680000	3.546361
0 days 00:00:10.690000	3.3131690000000003
0 days 00:00:10.700000	2.8645680000000002
0 days 00:00:10.710000	2.2837650000000003
0 days 00:00:10.720000	1.5430549999999998
0 days 00:00:10.730000	0.561087
0 days 00:00:10.740000	-0.453737
0 days 00:00:10.750000	-1.430324
0 days 00:00:10.760000	-3.3243410000000004
0 days 00:00:10.770000	-4.759753
0 days 00:00:10.780000	-6.003431
0 days 00:00:10.790000	-7.310442999999999
0 days 00:00:10.800000	-6.9327820000000004
0 days 00:00:10.810000	0.47914300000000004
0 days 00:00:10.820000	-0.528479
0 days 00:00:10.830000	-0.495619
0 days 00:00:10.840000	-0.649699
0 days 00:00:10.850000	-0.316338
0 days 00:00:10.860000	-0.232294
0 days 00:00:10.870000	-0.162603
0 days 00:00:10.880000	-0.128393
0 days 00:00:10.890000	-0.12166199999999999
0 days 00:00:10.900000	-0.142425
0 days 00:00:10.910000	-0.17234100000000002
0 days 00:00:10.920000	-0.18398699999999998
0 days 00:00:10.930000	-0.202435
0 days 00:00:10.940000	-0.22793400000000003
0 days 00:00:10.950000	-0.243983
0 days 00:00:10.960000	-0.26311999999999997
0 days 00:00:10.970000	-0.277482
0 days 00:00:10.980000	-0.342942
0 days 00:00:10.990000	-0.455395
0 days 00:00:11	-0.6038140000000001
0 days 00:00:11.010000	-0.8796430000000001
0 days 00:00:11.020000	-1.1507290000000001
0 days 00:00:11.030000	-1.373158
0 days 00:00:11.040000	-1.544565
0 days 00:00:11.050000	-1.6061239999999999
0 days 00:00:11.060000	-1.625178
0 days 00:00:11.070000	-1.589835
0 days 00:00:11.080000	-1.510437
0 days 00:00:11.090000	-1.417516
0 days 00:00:11.100000	-1.298593
0 days 00:00:11.110000	-1.16108
0 days 00:00:11.120000	-0.997317
0 days 00:00:11.130000	-0.82229
0 days 00:00:11.140000	-0.641058
0 days 00:00:11.150000	-0.458937
0 days 00:00:11.160000	-0.285912
0 days 00:00:11.170000	-0.13633699999999999
0 days 00:00:11.180000	0.003057
0 days 00:00:11.190000	0.12913
0 days 00:00:11.200000	0.222435
0 days 00:00:11.210000	0.309573
0 days 00:00:11.220000	0.342646
0 days 00:00:11.230000	0.353231
0 days 00:00:11.240000	0.298836
0 days 00:00:11.250000	0.215428
0 days 00:00:11.260000	0.111908
0 days 00:00:11.270000	-0.0051909999999999994
0 days 00:00:11.280000	-0.128897
0 days 00:00:11.290000	-0.237618
0 days 00:00:11.300000	-0.377251
0 days 00:00:11.310000	-0.509296
0 days 00:00:11.320000	-0.677267
0 days 00:00:11.330000	-0.84441
0 days 00:00:11.340000	-1.05877
0 days 00:00:11.350000	-1.268359
0 days 00:00:11.360000	-1.518918
0 days 00:00:11.370000	-1.8139830000000001
0 days 00:00:11.380000	-2.166397
0 days 00:00:11.390000	-2.625068
0 days 00:00:11.400000	-3.110307
0 days 00:00:11.410000	-3.6233459999999997
0 days 00:00:11.420000	-4.141886
0 days 00:00:11.430000	-4.723885
0 days 00:00:11.440000	-5.410965
0 days 00:00:11.450000	-6.153852
0 days 00:00:11.460000	-6.624648
0 days 00:00:11.470000	-6.652133999999999
0 days 00:00:11.480000	-6.291766
0 days 00:00:11.490000	-5.621477
0 days 00:00:11.500000	-4.665156
0 days 00:00:11.510000	-3.26059
0 days 00:00:11.520000	-0.8855719999999999
0 days 00:00:11.530000	1.106178
