# Supplementary material for: A topological data analysis-based method for gait signals with an application to the study of multiple sclerosis
Source: PLoS One. 2022 May 13;17(5):e0268475. doi: 10.1371/journal.pone.0268475 (PMC9106173; doi:10.1371/journal.pone.0268475)
Supplement: S1 Data — (ZIP) [file pone.0268475.s005.zip › PlosOneData/Pathological_subjects/MS_114]

	Gyr_Y
0 days 00:00:07.920000	-3.210244
0 days 00:00:07.930000	-1.2216770000000001
0 days 00:00:07.940000	-1.202566
0 days 00:00:07.950000	-2.7740139999999998
0 days 00:00:07.960000	-3.26199
0 days 00:00:07.970000	-2.184518
0 days 00:00:07.980000	-2.688145
0 days 00:00:07.990000	-2.677411
0 days 00:00:08	-2.1143680000000002
0 days 00:00:08.010000	-2.192887
0 days 00:00:08.020000	-1.355621
0 days 00:00:08.030000	-0.42317899999999997
0 days 00:00:08.040000	-0.522139
0 days 00:00:08.050000	-0.40253099999999997
0 days 00:00:08.060000	-0.233029
0 days 00:00:08.070000	-0.186446
0 days 00:00:08.080000	-0.12675999999999998
0 days 00:00:08.090000	-0.06464299999999999
0 days 00:00:08.100000	-0.079275
0 days 00:00:08.110000	-0.06942000000000001
0 days 00:00:08.120000	-0.062801
0 days 00:00:08.130000	-0.05606900000000001
0 days 00:00:08.140000	-0.039755
0 days 00:00:08.150000	-0.023791
0 days 00:00:08.160000	-0.01385
0 days 00:00:08.170000	-0.007396
0 days 00:00:08.180000	0.004319
0 days 00:00:08.190000	0.011766
0 days 00:00:08.200000	0.018517
0 days 00:00:08.210000	0.039231999999999996
0 days 00:00:08.220000	0.055936
0 days 00:00:08.230000	0.038852
0 days 00:00:08.240000	0.054737
0 days 00:00:08.250000	0.058533
0 days 00:00:08.260000	0.06590499999999999
0 days 00:00:08.270000	0.06393
0 days 00:00:08.280000	0.039989
0 days 00:00:08.290000	-0.009329
0 days 00:00:08.300000	-0.005696
0 days 00:00:08.310000	-0.032053
0 days 00:00:08.320000	-0.038431
0 days 00:00:08.330000	-0.036071
0 days 00:00:08.340000	-0.023536
0 days 00:00:08.350000	-0.022792
0 days 00:00:08.360000	-0.028982
0 days 00:00:08.370000	-0.044381
0 days 00:00:08.380000	-0.068149
0 days 00:00:08.390000	-0.076668
0 days 00:00:08.400000	-0.092802
0 days 00:00:08.410000	-0.107424
0 days 00:00:08.420000	-0.12108599999999999
0 days 00:00:08.430000	-0.149328
0 days 00:00:08.440000	-0.174491
0 days 00:00:08.450000	-0.18751099999999998
0 days 00:00:08.460000	-0.21373699999999998
0 days 00:00:08.470000	-0.23519400000000001
0 days 00:00:08.480000	-0.271025
0 days 00:00:08.490000	-0.325871
0 days 00:00:08.500000	-0.42629799999999995
0 days 00:00:08.510000	-0.599374
0 days 00:00:08.520000	-0.8468899999999999
0 days 00:00:08.530000	-1.043317
0 days 00:00:08.540000	-1.199998
0 days 00:00:08.550000	-1.361833
0 days 00:00:08.560000	-1.5358129999999999
0 days 00:00:08.570000	-1.773991
0 days 00:00:08.580000	-2.104746
0 days 00:00:08.590000	-2.543526
0 days 00:00:08.600000	-3.057175
0 days 00:00:08.610000	-3.732588
0 days 00:00:08.620000	-4.481392
0 days 00:00:08.630000	-5.188682
0 days 00:00:08.640000	-5.798198999999999
0 days 00:00:08.650000	-6.08721
0 days 00:00:08.660000	-6.036325
0 days 00:00:08.670000	-5.651441
0 days 00:00:08.680000	-5.09537
0 days 00:00:08.690000	-4.40534
0 days 00:00:08.700000	-3.5920129999999997
0 days 00:00:08.710000	-2.092829
0 days 00:00:08.720000	-1.8393990000000002
0 days 00:00:08.730000	-0.270435
0 days 00:00:08.740000	0.7781
0 days 00:00:08.750000	1.591353
0 days 00:00:08.760000	2.2981979999999997
0 days 00:00:08.770000	2.883233
0 days 00:00:08.780000	3.366538
0 days 00:00:08.790000	3.7414169999999998
0 days 00:00:08.800000	3.9281269999999995
0 days 00:00:08.810000	3.96555
0 days 00:00:08.820000	3.935365
0 days 00:00:08.830000	3.8729339999999994
0 days 00:00:08.840000	3.783181
0 days 00:00:08.850000	3.6605879999999997
0 days 00:00:08.860000	3.4943760000000004
0 days 00:00:08.870000	3.2943290000000003
0 days 00:00:08.880000	3.095355
0 days 00:00:08.890000	2.9025369999999997
0 days 00:00:08.900000	2.7182020000000002
0 days 00:00:08.910000	2.527617
0 days 00:00:08.920000	2.327063
0 days 00:00:08.930000	2.175017
0 days 00:00:08.940000	2.144882
0 days 00:00:08.950000	2.1947349999999997
0 days 00:00:08.960000	2.300667
0 days 00:00:08.970000	2.4657709999999997
0 days 00:00:08.980000	2.646648
0 days 00:00:08.990000	2.81795
0 days 00:00:09	2.9607080000000003
0 days 00:00:09.010000	3.064086
0 days 00:00:09.020000	3.09502
0 days 00:00:09.030000	3.045888
0 days 00:00:09.040000	2.932354
0 days 00:00:09.050000	2.790079
0 days 00:00:09.060000	2.600272
0 days 00:00:09.070000	2.340557
0 days 00:00:09.080000	2.01942
0 days 00:00:09.090000	1.613497
0 days 00:00:09.100000	1.1565450000000002
0 days 00:00:09.110000	0.648724
0 days 00:00:09.120000	0.11785799999999999
0 days 00:00:09.130000	-1.014632
0 days 00:00:09.140000	-4.081544999999999
0 days 00:00:09.150000	-2.125978
0 days 00:00:09.160000	-1.144941
0 days 00:00:09.170000	-2.5341549999999997
0 days 00:00:09.180000	-3.4326830000000004
0 days 00:00:09.190000	-3.443251
0 days 00:00:09.200000	-3.5813580000000003
0 days 00:00:09.210000	-1.530357
0 days 00:00:09.220000	-0.118147
0 days 00:00:09.230000	-0.447083
0 days 00:00:09.240000	-0.689357
0 days 00:00:09.250000	-0.529198
0 days 00:00:09.260000	-0.427162
0 days 00:00:09.270000	-0.096696
0 days 00:00:09.280000	-0.01729
0 days 00:00:09.290000	0.024431
0 days 00:00:09.300000	0.0018899999999999998
0 days 00:00:09.310000	-0.01157
0 days 00:00:09.320000	-0.059578
0 days 00:00:09.330000	-0.066203
0 days 00:00:09.340000	-0.055045000000000004
0 days 00:00:09.350000	-0.036427999999999995
0 days 00:00:09.360000	-0.020706
0 days 00:00:09.370000	-0.009604000000000001
0 days 00:00:09.380000	0.013063
0 days 00:00:09.390000	0.023463
0 days 00:00:09.400000	0.022165
0 days 00:00:09.410000	0.058126
0 days 00:00:09.420000	0.070246
0 days 00:00:09.430000	0.076212
0 days 00:00:09.440000	0.054389
0 days 00:00:09.450000	0.013586
0 days 00:00:09.460000	-0.027076999999999997
0 days 00:00:09.470000	-0.138036
0 days 00:00:09.480000	-0.10080399999999999
0 days 00:00:09.490000	-0.126719
0 days 00:00:09.500000	-0.11476099999999999
0 days 00:00:09.510000	-0.125662
0 days 00:00:09.520000	-0.138706
0 days 00:00:09.530000	-0.138633
0 days 00:00:09.540000	-0.13406600000000002
0 days 00:00:09.550000	-0.102583
0 days 00:00:09.560000	-0.104899
0 days 00:00:09.570000	-0.089456
0 days 00:00:09.580000	-0.081635
0 days 00:00:09.590000	-0.103795
0 days 00:00:09.600000	-0.137431
0 days 00:00:09.610000	-0.199354
0 days 00:00:09.620000	-0.265999
0 days 00:00:09.630000	-0.332855
0 days 00:00:09.640000	-0.40946
0 days 00:00:09.650000	-0.542304
0 days 00:00:09.660000	-0.750512
0 days 00:00:09.670000	-1.0459049999999999
0 days 00:00:09.680000	-1.30711
0 days 00:00:09.690000	-1.551024
0 days 00:00:09.700000	-1.826816
0 days 00:00:09.710000	-2.114436
0 days 00:00:09.720000	-2.464586
0 days 00:00:09.730000	-2.869231
0 days 00:00:09.740000	-3.3732339999999996
0 days 00:00:09.750000	-4.0325
0 days 00:00:09.760000	-4.713408
0 days 00:00:09.770000	-5.361113
0 days 00:00:09.780000	-5.900196
0 days 00:00:09.790000	-6.157665
0 days 00:00:09.800000	-5.99498
0 days 00:00:09.810000	-5.525215
0 days 00:00:09.820000	-4.939232
0 days 00:00:09.830000	-4.230983
0 days 00:00:09.840000	-3.437155
0 days 00:00:09.850000	-2.2170229999999997
0 days 00:00:09.860000	-1.675993
0 days 00:00:09.870000	-0.391424
0 days 00:00:09.880000	0.9140719999999999
0 days 00:00:09.890000	1.9635770000000001
0 days 00:00:09.900000	2.864734
0 days 00:00:09.910000	3.6155160000000004
0 days 00:00:09.920000	3.938232
0 days 00:00:09.930000	3.810081
0 days 00:00:09.940000	3.493324
0 days 00:00:09.950000	3.260206
0 days 00:00:09.960000	3.12111
0 days 00:00:09.970000	2.999977
0 days 00:00:09.980000	2.812955
0 days 00:00:09.990000	2.58406
0 days 00:00:10	2.347874
0 days 00:00:10.010000	2.183659
0 days 00:00:10.020000	2.065159
0 days 00:00:10.030000	1.964056
0 days 00:00:10.040000	1.8961139999999999
0 days 00:00:10.050000	1.811854
0 days 00:00:10.060000	1.833852
0 days 00:00:10.070000	2.054707
0 days 00:00:10.080000	2.454936
0 days 00:00:10.090000	2.905784
0 days 00:00:10.100000	3.365273
0 days 00:00:10.110000	3.753486
0 days 00:00:10.120000	4.0487
0 days 00:00:10.130000	4.161845
0 days 00:00:10.140000	4.1298699999999995
0 days 00:00:10.150000	4.053857
0 days 00:00:10.160000	3.902835
0 days 00:00:10.170000	3.6838889999999997
0 days 00:00:10.180000	3.384518
0 days 00:00:10.190000	3.0373919999999996
0 days 00:00:10.200000	2.6272729999999997
0 days 00:00:10.210000	2.148309
0 days 00:00:10.220000	1.596997
0 days 00:00:10.230000	1.014068
0 days 00:00:10.240000	0.403355
0 days 00:00:10.250000	-0.22744
0 days 00:00:10.260000	-1.5639610000000002
0 days 00:00:10.270000	-4.370196
0 days 00:00:10.280000	-1.862913
0 days 00:00:10.290000	-1.6271309999999999
0 days 00:00:10.300000	-2.508354
0 days 00:00:10.310000	-3.246554
0 days 00:00:10.320000	-4.212205
0 days 00:00:10.330000	-3.32281
0 days 00:00:10.340000	0.302649
0 days 00:00:10.350000	-0.245389
0 days 00:00:10.360000	-0.654412
0 days 00:00:10.370000	-0.5480510000000001
0 days 00:00:10.380000	-0.48381499999999994
0 days 00:00:10.390000	-0.29175300000000004
0 days 00:00:10.400000	0.007665000000000001
0 days 00:00:10.410000	0.073733
0 days 00:00:10.420000	0.068287
0 days 00:00:10.430000	-0.012463
0 days 00:00:10.440000	-0.061561000000000005
0 days 00:00:10.450000	-0.061159000000000005
0 days 00:00:10.460000	-0.043758
0 days 00:00:10.470000	-0.017155
0 days 00:00:10.480000	0.0012029999999999999
0 days 00:00:10.490000	0.031567000000000005
0 days 00:00:10.500000	0.028482
0 days 00:00:10.510000	0.02284
0 days 00:00:10.520000	0.049054
0 days 00:00:10.530000	0.06592200000000001
0 days 00:00:10.540000	0.074021
0 days 00:00:10.550000	0.05534
0 days 00:00:10.560000	0.021935
0 days 00:00:10.570000	-0.076262
0 days 00:00:10.580000	-0.07106799999999999
0 days 00:00:10.590000	-0.08241799999999999
0 days 00:00:10.600000	-0.091499
0 days 00:00:10.610000	-0.105928
0 days 00:00:10.620000	-0.122945
0 days 00:00:10.630000	-0.11656500000000002
0 days 00:00:10.640000	-0.113811
0 days 00:00:10.650000	-0.083727
0 days 00:00:10.660000	-0.047541
0 days 00:00:10.670000	-0.016996
0 days 00:00:10.680000	0.000197
0 days 00:00:10.690000	-0.01896
0 days 00:00:10.700000	-0.063625
0 days 00:00:10.710000	-0.125619
0 days 00:00:10.720000	-0.203269
0 days 00:00:10.730000	-0.29548
0 days 00:00:10.740000	-0.382604
0 days 00:00:10.750000	-0.468329
0 days 00:00:10.760000	-0.579538
0 days 00:00:10.770000	-0.776783
0 days 00:00:10.780000	-1.181022
0 days 00:00:10.790000	-1.51939
0 days 00:00:10.800000	-1.774215
0 days 00:00:10.810000	-2.0252220000000003
0 days 00:00:10.820000	-2.288
0 days 00:00:10.830000	-2.674995
0 days 00:00:10.840000	-3.1939740000000003
0 days 00:00:10.850000	-3.8379529999999997
0 days 00:00:10.860000	-4.640956
0 days 00:00:10.870000	-5.421672
0 days 00:00:10.880000	-6.072278
0 days 00:00:10.890000	-6.554108
0 days 00:00:10.900000	-6.508697
0 days 00:00:10.910000	-6.107794
0 days 00:00:10.920000	-5.472076
0 days 00:00:10.930000	-4.726596
0 days 00:00:10.940000	-3.8307330000000004
0 days 00:00:10.950000	-2.267509
0 days 00:00:10.960000	-0.9085489999999999
0 days 00:00:10.970000	-0.372591
0 days 00:00:10.980000	1.270416
0 days 00:00:10.990000	2.365068
0 days 00:00:11	3.2967169999999997
0 days 00:00:11.010000	4.129867
0 days 00:00:11.020000	4.656743
0 days 00:00:11.030000	4.7156400000000005
0 days 00:00:11.040000	4.4589419999999995
0 days 00:00:11.050000	4.143493
0 days 00:00:11.060000	3.9037919999999997
0 days 00:00:11.070000	3.6503639999999997
0 days 00:00:11.080000	3.372953
0 days 00:00:11.090000	3.097337
0 days 00:00:11.100000	2.813283
0 days 00:00:11.110000	2.564005
0 days 00:00:11.120000	2.336516
0 days 00:00:11.130000	2.088034
0 days 00:00:11.140000	1.8009669999999998
0 days 00:00:11.150000	1.6581599999999999
0 days 00:00:11.160000	1.6762009999999998
0 days 00:00:11.170000	1.908737
0 days 00:00:11.180000	2.264789
0 days 00:00:11.190000	2.625028
0 days 00:00:11.200000	2.956225
0 days 00:00:11.210000	3.25038
0 days 00:00:11.220000	3.4566120000000002
0 days 00:00:11.230000	3.553468
0 days 00:00:11.240000	3.5622
0 days 00:00:11.250000	3.486099
0 days 00:00:11.260000	3.3375
0 days 00:00:11.270000	3.1155049999999997
0 days 00:00:11.280000	2.812651
0 days 00:00:11.290000	2.4456990000000003
0 days 00:00:11.300000	1.9995939999999999
0 days 00:00:11.310000	1.508866
0 days 00:00:11.320000	1.005072
0 days 00:00:11.330000	0.499187
0 days 00:00:11.340000	-4.2e-05
0 days 00:00:11.350000	-0.47634799999999994
0 days 00:00:11.360000	-2.183552
0 days 00:00:11.370000	-3.2293689999999997
0 days 00:00:11.380000	-1.154824
0 days 00:00:11.390000	-1.349685
0 days 00:00:11.400000	-2.55585
0 days 00:00:11.410000	-2.517321
0 days 00:00:11.420000	-2.280319
0 days 00:00:11.430000	-3.204944
0 days 00:00:11.440000	-2.44162
0 days 00:00:11.450000	0.143741
0 days 00:00:11.460000	-0.336161
0 days 00:00:11.470000	-0.583745
0 days 00:00:11.480000	-0.45537700000000003
0 days 00:00:11.490000	-0.385364
0 days 00:00:11.500000	-0.26875
0 days 00:00:11.510000	-0.106708
0 days 00:00:11.520000	0.016731
0 days 00:00:11.530000	0.025710000000000004
0 days 00:00:11.540000	-0.00313
0 days 00:00:11.550000	-0.027926999999999997
0 days 00:00:11.560000	-0.027368
0 days 00:00:11.570000	-0.018446
0 days 00:00:11.580000	0.0030559999999999997
0 days 00:00:11.590000	0.017179
0 days 00:00:11.600000	0.035212
0 days 00:00:11.610000	0.042224
0 days 00:00:11.620000	0.031573000000000004
0 days 00:00:11.630000	0.059798000000000004
0 days 00:00:11.640000	0.08608500000000001
0 days 00:00:11.650000	0.09018999999999999
0 days 00:00:11.660000	0.065538
0 days 00:00:11.670000	0.013005000000000001
0 days 00:00:11.680000	-0.062921
0 days 00:00:11.690000	-0.027839
0 days 00:00:11.700000	-0.07032000000000001
0 days 00:00:11.710000	-0.06639500000000001
0 days 00:00:11.720000	-0.07355
0 days 00:00:11.730000	-0.074367
0 days 00:00:11.740000	-0.06403099999999999
0 days 00:00:11.750000	-0.040839
0 days 00:00:11.760000	-0.020721
0 days 00:00:11.770000	-0.010487
0 days 00:00:11.780000	-0.011858
0 days 00:00:11.790000	-0.029
0 days 00:00:11.800000	-0.039299
0 days 00:00:11.810000	-0.06837599999999999
0 days 00:00:11.820000	-0.09173200000000001
0 days 00:00:11.830000	-0.11648900000000001
0 days 00:00:11.840000	-0.14457
0 days 00:00:11.850000	-0.17311600000000002
0 days 00:00:11.860000	-0.212642
0 days 00:00:11.870000	-0.278798
0 days 00:00:11.880000	-0.341006
0 days 00:00:11.890000	-0.404801
0 days 00:00:11.900000	-0.49763
0 days 00:00:11.910000	-0.675801
0 days 00:00:11.920000	-1.04134
0 days 00:00:11.930000	-1.318868
0 days 00:00:11.940000	-1.459791
0 days 00:00:11.950000	-1.63485
0 days 00:00:11.960000	-1.861464
0 days 00:00:11.970000	-2.204149
0 days 00:00:11.980000	-2.619105
0 days 00:00:11.990000	-3.1243990000000004
0 days 00:00:12	-3.7848339999999996
0 days 00:00:12.010000	-4.39991
0 days 00:00:12.020000	-4.9136050000000004
0 days 00:00:12.030000	-5.312888
0 days 00:00:12.040000	-5.438484
0 days 00:00:12.050000	-5.302534
0 days 00:00:12.060000	-4.931501
0 days 00:00:12.070000	-4.399776
0 days 00:00:12.080000	-3.919867
0 days 00:00:12.090000	-3.486131
0 days 00:00:12.100000	-2.6118069999999998
0 days 00:00:12.110000	-1.486033
0 days 00:00:12.120000	-0.832888
