# Supplementary material for: A topological data analysis-based method for gait signals with an application to the study of multiple sclerosis
Source: PLoS One. 2022 May 13;17(5):e0268475. doi: 10.1371/journal.pone.0268475 (PMC9106173; doi:10.1371/journal.pone.0268475)
Supplement: S1 Data — (ZIP) [file pone.0268475.s005.zip › PlosOneData/Pathological_subjects/MS_326]

	Gyr_Y
0 days 00:00:07.970000	-0.679091
0 days 00:00:07.980000	-1.87747
0 days 00:00:07.990000	-2.543729
0 days 00:00:08	-3.379775
0 days 00:00:08.010000	-4.848178
0 days 00:00:08.020000	-3.5303720000000003
0 days 00:00:08.030000	-2.507171
0 days 00:00:08.040000	0.061839
0 days 00:00:08.050000	0.161444
0 days 00:00:08.060000	-0.31702199999999997
0 days 00:00:08.070000	-0.289531
0 days 00:00:08.080000	-0.192091
0 days 00:00:08.090000	-0.17737999999999998
0 days 00:00:08.100000	-0.094055
0 days 00:00:08.110000	-0.060909000000000005
0 days 00:00:08.120000	-0.045444
0 days 00:00:08.130000	-0.009326000000000001
0 days 00:00:08.140000	0.00966
0 days 00:00:08.150000	0.050619
0 days 00:00:08.160000	0.087173
0 days 00:00:08.170000	0.12853900000000001
0 days 00:00:08.180000	0.18748199999999998
0 days 00:00:08.190000	0.236038
0 days 00:00:08.200000	0.284089
0 days 00:00:08.210000	0.31690799999999997
0 days 00:00:08.220000	0.344777
0 days 00:00:08.230000	0.355119
0 days 00:00:08.240000	0.36358
0 days 00:00:08.250000	0.357602
0 days 00:00:08.260000	0.342673
0 days 00:00:08.270000	0.310448
0 days 00:00:08.280000	0.269802
0 days 00:00:08.290000	0.23103
0 days 00:00:08.300000	0.18928
0 days 00:00:08.310000	0.146393
0 days 00:00:08.320000	0.116433
0 days 00:00:08.330000	0.097719
0 days 00:00:08.340000	0.076706
0 days 00:00:08.350000	0.070293
0 days 00:00:08.360000	0.058325
0 days 00:00:08.370000	0.051583000000000004
0 days 00:00:08.380000	0.043637
0 days 00:00:08.390000	0.047353
0 days 00:00:08.400000	0.04887
0 days 00:00:08.410000	0.049213
0 days 00:00:08.420000	0.054007000000000006
0 days 00:00:08.430000	0.05674
0 days 00:00:08.440000	0.05349500000000001
0 days 00:00:08.450000	0.053963
0 days 00:00:08.460000	0.0483
0 days 00:00:08.470000	0.048962
0 days 00:00:08.480000	0.047451
0 days 00:00:08.490000	0.045711
0 days 00:00:08.500000	0.044084
0 days 00:00:08.510000	0.046606
0 days 00:00:08.520000	0.049563
0 days 00:00:08.530000	0.055216999999999995
0 days 00:00:08.540000	0.064937
0 days 00:00:08.550000	0.067661
0 days 00:00:08.560000	0.079996
0 days 00:00:08.570000	0.082704
0 days 00:00:08.580000	0.08657000000000001
0 days 00:00:08.590000	0.087659
0 days 00:00:08.600000	0.090373
0 days 00:00:08.610000	0.088048
0 days 00:00:08.620000	0.082387
0 days 00:00:08.630000	0.069104
0 days 00:00:08.640000	0.047803
0 days 00:00:08.650000	0.0034409999999999996
0 days 00:00:08.660000	-0.074687
0 days 00:00:08.670000	-0.187202
0 days 00:00:08.680000	-0.291508
0 days 00:00:08.690000	-0.390074
0 days 00:00:08.700000	-0.547442
0 days 00:00:08.710000	-0.774254
0 days 00:00:08.720000	-1.047995
0 days 00:00:08.730000	-1.335114
0 days 00:00:08.740000	-1.6367909999999999
0 days 00:00:08.750000	-1.936438
0 days 00:00:08.760000	-2.246004
0 days 00:00:08.770000	-2.5535810000000003
0 days 00:00:08.780000	-2.862089
0 days 00:00:08.790000	-3.161804
0 days 00:00:08.800000	-3.4282169999999996
0 days 00:00:08.810000	-3.663311
0 days 00:00:08.820000	-3.847924
0 days 00:00:08.830000	-3.966183
0 days 00:00:08.840000	-4.016812
0 days 00:00:08.850000	-3.994738
0 days 00:00:08.860000	-4.014037
0 days 00:00:08.870000	-3.960642
0 days 00:00:08.880000	-3.70672
0 days 00:00:08.890000	-3.3128010000000003
0 days 00:00:08.900000	-2.806982
0 days 00:00:08.910000	-2.345231
0 days 00:00:08.920000	-1.567982
0 days 00:00:08.930000	-0.621648
0 days 00:00:08.940000	0.06415900000000001
0 days 00:00:08.950000	0.47222
0 days 00:00:08.960000	0.869158
0 days 00:00:08.970000	1.39334
0 days 00:00:08.980000	1.8550810000000002
0 days 00:00:08.990000	2.202716
0 days 00:00:09	2.451536
0 days 00:00:09.010000	2.640444
0 days 00:00:09.020000	2.761973
0 days 00:00:09.030000	2.8422970000000003
0 days 00:00:09.040000	2.881711
0 days 00:00:09.050000	2.841699
0 days 00:00:09.060000	2.8235509999999997
0 days 00:00:09.070000	2.769018
0 days 00:00:09.080000	2.6847990000000004
0 days 00:00:09.090000	2.600573
0 days 00:00:09.100000	2.479477
0 days 00:00:09.110000	2.395349
0 days 00:00:09.120000	2.284564
0 days 00:00:09.130000	2.174036
0 days 00:00:09.140000	2.1044
0 days 00:00:09.150000	2.05768
0 days 00:00:09.160000	2.022668
0 days 00:00:09.170000	2.0135680000000002
0 days 00:00:09.180000	2.039357
0 days 00:00:09.190000	2.071719
0 days 00:00:09.200000	2.11783
0 days 00:00:09.210000	2.158339
0 days 00:00:09.220000	2.186354
0 days 00:00:09.230000	2.176348
0 days 00:00:09.240000	2.1295189999999997
0 days 00:00:09.250000	2.049077
0 days 00:00:09.260000	1.9326290000000002
0 days 00:00:09.270000	1.7640770000000001
0 days 00:00:09.280000	1.570735
0 days 00:00:09.290000	1.332168
0 days 00:00:09.300000	1.0870739999999999
0 days 00:00:09.310000	0.8344590000000001
0 days 00:00:09.320000	0.592819
0 days 00:00:09.330000	0.361503
0 days 00:00:09.340000	0.178901
0 days 00:00:09.350000	0.018947
0 days 00:00:09.360000	-0.763875
0 days 00:00:09.370000	-2.687602
0 days 00:00:09.380000	-5.897166
0 days 00:00:09.390000	-6.548282
0 days 00:00:09.400000	-4.274869
0 days 00:00:09.410000	0.049345
0 days 00:00:09.420000	0.750279
0 days 00:00:09.430000	-0.204218
0 days 00:00:09.440000	-0.23937199999999997
0 days 00:00:09.450000	-0.087852
0 days 00:00:09.460000	-0.130712
0 days 00:00:09.470000	-0.026405
0 days 00:00:09.480000	-0.010522
0 days 00:00:09.490000	-0.012747
0 days 00:00:09.500000	0.010009
0 days 00:00:09.510000	0.041825
0 days 00:00:09.520000	0.075874
0 days 00:00:09.530000	0.162373
0 days 00:00:09.540000	0.26509299999999997
0 days 00:00:09.550000	0.374398
0 days 00:00:09.560000	0.47067299999999995
0 days 00:00:09.570000	0.534904
0 days 00:00:09.580000	0.546217
0 days 00:00:09.590000	0.523008
0 days 00:00:09.600000	0.468836
0 days 00:00:09.610000	0.41897799999999996
0 days 00:00:09.620000	0.367744
0 days 00:00:09.630000	0.319286
0 days 00:00:09.640000	0.280914
0 days 00:00:09.650000	0.242194
0 days 00:00:09.660000	0.20840100000000003
0 days 00:00:09.670000	0.18443299999999999
0 days 00:00:09.680000	0.15667899999999998
0 days 00:00:09.690000	0.145595
0 days 00:00:09.700000	0.135284
0 days 00:00:09.710000	0.12703499999999998
0 days 00:00:09.720000	0.11798199999999999
0 days 00:00:09.730000	0.110376
0 days 00:00:09.740000	0.095834
0 days 00:00:09.750000	0.09149
0 days 00:00:09.760000	0.083244
0 days 00:00:09.770000	0.08030599999999999
0 days 00:00:09.780000	0.07779900000000001
0 days 00:00:09.790000	0.07757
0 days 00:00:09.800000	0.075688
0 days 00:00:09.810000	0.077809
0 days 00:00:09.820000	0.069065
0 days 00:00:09.830000	0.072654
0 days 00:00:09.840000	0.06487899999999999
0 days 00:00:09.850000	0.059789
0 days 00:00:09.860000	0.056916999999999995
0 days 00:00:09.870000	0.052261
0 days 00:00:09.880000	0.046553
0 days 00:00:09.890000	0.043151
0 days 00:00:09.900000	0.036764
0 days 00:00:09.910000	0.025022
0 days 00:00:09.920000	0.019972999999999998
0 days 00:00:09.930000	0.009275
0 days 00:00:09.940000	-0.0033619999999999995
0 days 00:00:09.950000	-0.017681
0 days 00:00:09.960000	-0.035142
0 days 00:00:09.970000	-0.056522
0 days 00:00:09.980000	-0.084636
0 days 00:00:09.990000	-0.143796
0 days 00:00:10	-0.25387
0 days 00:00:10.010000	-0.382772
0 days 00:00:10.020000	-0.5130779999999999
0 days 00:00:10.030000	-0.691394
0 days 00:00:10.040000	-0.913758
0 days 00:00:10.050000	-1.165519
0 days 00:00:10.060000	-1.459082
0 days 00:00:10.070000	-1.769046
0 days 00:00:10.080000	-2.106666
0 days 00:00:10.090000	-2.445049
0 days 00:00:10.100000	-2.779563
0 days 00:00:10.110000	-3.1135919999999997
0 days 00:00:10.120000	-3.434029
0 days 00:00:10.130000	-3.689854
0 days 00:00:10.140000	-3.837443
0 days 00:00:10.150000	-3.8393379999999997
0 days 00:00:10.160000	-3.7375339999999997
0 days 00:00:10.170000	-3.641063
0 days 00:00:10.180000	-3.484051
0 days 00:00:10.190000	-3.160686
0 days 00:00:10.200000	-2.685126
0 days 00:00:10.210000	-2.262092
0 days 00:00:10.220000	-1.891735
0 days 00:00:10.230000	-1.357969
0 days 00:00:10.240000	-0.7190850000000001
0 days 00:00:10.250000	-0.511038
0 days 00:00:10.260000	-0.281001
0 days 00:00:10.270000	0.04307
0 days 00:00:10.280000	0.297244
0 days 00:00:10.290000	0.508451
0 days 00:00:10.300000	0.761618
0 days 00:00:10.310000	1.023822
0 days 00:00:10.320000	1.23974
0 days 00:00:10.330000	1.44923
0 days 00:00:10.340000	1.655705
0 days 00:00:10.350000	1.826516
0 days 00:00:10.360000	1.9546569999999999
0 days 00:00:10.370000	2.04408
0 days 00:00:10.380000	2.0954490000000003
0 days 00:00:10.390000	2.107916
0 days 00:00:10.400000	2.084244
0 days 00:00:10.410000	2.036713
0 days 00:00:10.420000	1.954779
0 days 00:00:10.430000	1.8587330000000002
0 days 00:00:10.440000	1.755293
0 days 00:00:10.450000	1.652552
0 days 00:00:10.460000	1.563813
0 days 00:00:10.470000	1.505496
0 days 00:00:10.480000	1.485658
0 days 00:00:10.490000	1.4955690000000001
0 days 00:00:10.500000	1.533192
0 days 00:00:10.510000	1.570041
0 days 00:00:10.520000	1.6260700000000001
0 days 00:00:10.530000	1.6751740000000002
0 days 00:00:10.540000	1.7151490000000003
0 days 00:00:10.550000	1.7659799999999999
0 days 00:00:10.560000	1.793452
0 days 00:00:10.570000	1.8288790000000001
0 days 00:00:10.580000	1.837015
0 days 00:00:10.590000	1.832611
0 days 00:00:10.600000	1.8114569999999999
0 days 00:00:10.610000	1.763797
0 days 00:00:10.620000	1.699112
0 days 00:00:10.630000	1.626494
0 days 00:00:10.640000	1.509535
0 days 00:00:10.650000	1.400739
0 days 00:00:10.660000	1.28016
0 days 00:00:10.670000	1.165743
0 days 00:00:10.680000	1.026916
0 days 00:00:10.690000	0.860427
0 days 00:00:10.700000	0.675938
0 days 00:00:10.710000	0.482796
0 days 00:00:10.720000	0.27367199999999997
0 days 00:00:10.730000	0.078657
0 days 00:00:10.740000	-0.090063
0 days 00:00:10.750000	-0.221282
0 days 00:00:10.760000	-0.325358
0 days 00:00:10.770000	-0.445571
0 days 00:00:10.780000	-0.544269
0 days 00:00:10.790000	-0.616147
0 days 00:00:10.800000	-0.669956
0 days 00:00:10.810000	-0.717152
0 days 00:00:10.820000	-0.75375
0 days 00:00:10.830000	-0.786876
0 days 00:00:10.840000	-0.8128310000000001
0 days 00:00:10.850000	-0.838448
0 days 00:00:10.860000	-0.860693
0 days 00:00:10.870000	-1.341258
0 days 00:00:10.880000	-1.497782
0 days 00:00:10.890000	-1.8106689999999999
0 days 00:00:10.900000	-2.7427580000000003
0 days 00:00:10.910000	-2.337907
0 days 00:00:10.920000	-1.697612
0 days 00:00:10.930000	-1.541099
0 days 00:00:10.940000	-1.531104
0 days 00:00:10.950000	-1.382701
0 days 00:00:10.960000	-0.023854
0 days 00:00:10.970000	-0.196577
0 days 00:00:10.980000	-0.23335300000000003
0 days 00:00:10.990000	-0.10871600000000001
0 days 00:00:11	-0.025383000000000003
0 days 00:00:11.010000	0.07697000000000001
0 days 00:00:11.020000	0.184161
0 days 00:00:11.030000	0.33538
0 days 00:00:11.040000	0.48818199999999995
0 days 00:00:11.050000	0.549571
0 days 00:00:11.060000	0.69604
0 days 00:00:11.070000	0.66404
0 days 00:00:11.080000	0.630234
0 days 00:00:11.090000	0.5804699999999999
0 days 00:00:11.100000	0.542139
0 days 00:00:11.110000	0.48095
0 days 00:00:11.120000	0.430374
0 days 00:00:11.130000	0.389891
0 days 00:00:11.140000	0.346673
0 days 00:00:11.150000	0.29533000000000004
0 days 00:00:11.160000	0.24101
0 days 00:00:11.170000	0.192967
0 days 00:00:11.180000	0.150983
0 days 00:00:11.190000	0.111279
0 days 00:00:11.200000	0.076475
0 days 00:00:11.210000	0.059559
0 days 00:00:11.220000	0.041546
0 days 00:00:11.230000	0.038429000000000005
0 days 00:00:11.240000	0.037624
0 days 00:00:11.250000	0.044012
0 days 00:00:11.260000	0.054186
0 days 00:00:11.270000	0.061907000000000004
0 days 00:00:11.280000	0.058508000000000004
0 days 00:00:11.290000	0.059848
0 days 00:00:11.300000	0.054647
0 days 00:00:11.310000	0.048813
0 days 00:00:11.320000	0.044031
0 days 00:00:11.330000	0.039641
0 days 00:00:11.340000	0.036916000000000004
0 days 00:00:11.350000	0.037267
0 days 00:00:11.360000	0.032083
0 days 00:00:11.370000	0.037494
0 days 00:00:11.380000	0.037908
0 days 00:00:11.390000	0.032596
0 days 00:00:11.400000	0.025200999999999998
0 days 00:00:11.410000	0.022255
0 days 00:00:11.420000	0.025141999999999998
0 days 00:00:11.430000	0.031251999999999995
0 days 00:00:11.440000	0.031651
0 days 00:00:11.450000	0.037651
0 days 00:00:11.460000	0.034977
0 days 00:00:11.470000	0.03458
0 days 00:00:11.480000	0.029008999999999997
0 days 00:00:11.490000	0.023619
0 days 00:00:11.500000	0.012282
0 days 00:00:11.510000	-0.003607
0 days 00:00:11.520000	-0.028602999999999996
0 days 00:00:11.530000	-0.081023
0 days 00:00:11.540000	-0.149536
0 days 00:00:11.550000	-0.211146
0 days 00:00:11.560000	-0.305221
0 days 00:00:11.570000	-0.42148800000000003
0 days 00:00:11.580000	-0.579729
0 days 00:00:11.590000	-0.7492880000000001
0 days 00:00:11.600000	-0.952836
0 days 00:00:11.610000	-1.168508
0 days 00:00:11.620000	-1.389665
0 days 00:00:11.630000	-1.612119
0 days 00:00:11.640000	-1.8279349999999999
0 days 00:00:11.650000	-2.041556
0 days 00:00:11.660000	-2.265045
0 days 00:00:11.670000	-2.48159
0 days 00:00:11.680000	-2.70283
0 days 00:00:11.690000	-2.906898
0 days 00:00:11.700000	-3.104363
0 days 00:00:11.710000	-3.307772
0 days 00:00:11.720000	-3.501696
0 days 00:00:11.730000	-3.654
0 days 00:00:11.740000	-3.74455
0 days 00:00:11.750000	-3.756422
0 days 00:00:11.760000	-3.7422050000000002
0 days 00:00:11.770000	-3.689059
0 days 00:00:11.780000	-3.6167910000000005
0 days 00:00:11.790000	-3.377648
0 days 00:00:11.800000	-2.934949
0 days 00:00:11.810000	-2.431596
0 days 00:00:11.820000	-1.8987619999999998
0 days 00:00:11.830000	-1.0333
0 days 00:00:11.840000	0.00685
0 days 00:00:11.850000	0.807819
0 days 00:00:11.860000	1.30039
0 days 00:00:11.870000	1.786909
0 days 00:00:11.880000	2.2576259999999997
0 days 00:00:11.890000	2.600072
0 days 00:00:11.900000	2.765217
0 days 00:00:11.910000	2.864347
0 days 00:00:11.920000	2.862059
0 days 00:00:11.930000	2.821936
0 days 00:00:11.940000	2.700431
0 days 00:00:11.950000	2.575387
0 days 00:00:11.960000	2.472373
0 days 00:00:11.970000	2.380081
0 days 00:00:11.980000	2.290085
0 days 00:00:11.990000	2.196126
0 days 00:00:12	2.070422
0 days 00:00:12.010000	1.939856
0 days 00:00:12.020000	1.885207
0 days 00:00:12.030000	1.865207
0 days 00:00:12.040000	1.822187
0 days 00:00:12.050000	1.8004349999999998
0 days 00:00:12.060000	1.8182200000000002
0 days 00:00:12.070000	1.847223
0 days 00:00:12.080000	1.885256
0 days 00:00:12.090000	1.932496
0 days 00:00:12.100000	1.984966
0 days 00:00:12.110000	2.024423
0 days 00:00:12.120000	2.055904
0 days 00:00:12.130000	2.034986
0 days 00:00:12.140000	2.040349
0 days 00:00:12.150000	1.984793
0 days 00:00:12.160000	1.90343
0 days 00:00:12.170000	1.811704
0 days 00:00:12.180000	1.7116189999999998
0 days 00:00:12.190000	1.583572
0 days 00:00:12.200000	1.428635
0 days 00:00:12.210000	1.2542389999999999
0 days 00:00:12.220000	1.043942
0 days 00:00:12.230000	0.805592
0 days 00:00:12.240000	0.537841
0 days 00:00:12.250000	0.138404
0 days 00:00:12.260000	-1.0597239999999999
0 days 00:00:12.270000	-2.798657
0 days 00:00:12.280000	-4.3353410000000006
0 days 00:00:12.290000	-3.871343
0 days 00:00:12.300000	-3.3541269999999996
0 days 00:00:12.310000	-1.107159
0 days 00:00:12.320000	0.039827
0 days 00:00:12.330000	-0.320256
0 days 00:00:12.340000	-0.306858
0 days 00:00:12.350000	-0.035416
0 days 00:00:12.360000	-0.019105
0 days 00:00:12.370000	0.008011
0 days 00:00:12.380000	0.079185
0 days 00:00:12.390000	0.11643699999999998
0 days 00:00:12.400000	0.178754
0 days 00:00:12.410000	0.294223
0 days 00:00:12.420000	0.386533
0 days 00:00:12.430000	0.43976899999999997
0 days 00:00:12.440000	0.469688
0 days 00:00:12.450000	0.478455
0 days 00:00:12.460000	0.46896099999999996
0 days 00:00:12.470000	0.437917
0 days 00:00:12.480000	0.396322
0 days 00:00:12.490000	0.353817
0 days 00:00:12.500000	0.32779899999999995
0 days 00:00:12.510000	0.29731399999999997
0 days 00:00:12.520000	0.273133
0 days 00:00:12.530000	0.251467
0 days 00:00:12.540000	0.22480300000000003
0 days 00:00:12.550000	0.199435
0 days 00:00:12.560000	0.17564000000000002
0 days 00:00:12.570000	0.16200599999999998
0 days 00:00:12.580000	0.140246
0 days 00:00:12.590000	0.123403
0 days 00:00:12.600000	0.116283
0 days 00:00:12.610000	0.107624
0 days 00:00:12.620000	0.10551300000000001
0 days 00:00:12.630000	0.098478
0 days 00:00:12.640000	0.10463800000000001
0 days 00:00:12.650000	0.105342
0 days 00:00:12.660000	0.102401
0 days 00:00:12.670000	0.100949
0 days 00:00:12.680000	0.096205
0 days 00:00:12.690000	0.097604
0 days 00:00:12.700000	0.10299200000000001
0 days 00:00:12.710000	0.10144700000000001
0 days 00:00:12.720000	0.101605
0 days 00:00:12.730000	0.10619100000000001
0 days 00:00:12.740000	0.10144700000000001
0 days 00:00:12.750000	0.096637
0 days 00:00:12.760000	0.090629
0 days 00:00:12.770000	0.081557
0 days 00:00:12.780000	0.072028
0 days 00:00:12.790000	0.070667
0 days 00:00:12.800000	0.06668400000000001
0 days 00:00:12.810000	0.065148
0 days 00:00:12.820000	0.065471
0 days 00:00:12.830000	0.061111
0 days 00:00:12.840000	0.051759000000000006
0 days 00:00:12.850000	0.041428
0 days 00:00:12.860000	0.014516
0 days 00:00:12.870000	0.001519
0 days 00:00:12.880000	-0.029398
0 days 00:00:12.890000	-0.073215
0 days 00:00:12.900000	-0.137174
0 days 00:00:12.910000	-0.212693
0 days 00:00:12.920000	-0.274771
0 days 00:00:12.930000	-0.36987
0 days 00:00:12.940000	-0.5200239999999999
0 days 00:00:12.950000	-0.706597
0 days 00:00:12.960000	-0.927269
0 days 00:00:12.970000	-1.185458
0 days 00:00:12.980000	-1.460857
0 days 00:00:12.990000	-1.775151
0 days 00:00:13	-2.1030439999999997
0 days 00:00:13.010000	-2.415673
0 days 00:00:13.020000	-2.711323
0 days 00:00:13.030000	-3.049002
0 days 00:00:13.040000	-3.362056
0 days 00:00:13.050000	-3.636279
0 days 00:00:13.060000	-3.8236120000000002
0 days 00:00:13.070000	-3.882969
0 days 00:00:13.080000	-3.848635
0 days 00:00:13.090000	-3.833108
0 days 00:00:13.100000	-3.749715
0 days 00:00:13.110000	-3.5631199999999996
0 days 00:00:13.120000	-3.206258
0 days 00:00:13.130000	-2.827569
0 days 00:00:13.140000	-2.398112
0 days 00:00:13.150000	-1.685921
0 days 00:00:13.160000	-0.9591049999999999
0 days 00:00:13.170000	-0.660032
0 days 00:00:13.180000	-0.315746
0 days 00:00:13.190000	0.197588
0 days 00:00:13.200000	0.593562
0 days 00:00:13.210000	0.8954280000000001
0 days 00:00:13.220000	1.217733
0 days 00:00:13.230000	1.555484
0 days 00:00:13.240000	1.848685
0 days 00:00:13.250000	2.1011759999999997
0 days 00:00:13.260000	2.322651
0 days 00:00:13.270000	2.506343
0 days 00:00:13.280000	2.643512
0 days 00:00:13.290000	2.726755
0 days 00:00:13.300000	2.735599
0 days 00:00:13.310000	2.710768
0 days 00:00:13.320000	2.6552439999999997
0 days 00:00:13.330000	2.56649
0 days 00:00:13.340000	2.451924
0 days 00:00:13.350000	2.309715
0 days 00:00:13.360000	2.177884
0 days 00:00:13.370000	2.049554
0 days 00:00:13.380000	1.946647
0 days 00:00:13.390000	1.861618
0 days 00:00:13.400000	1.7849549999999998
0 days 00:00:13.410000	1.7731439999999998
0 days 00:00:13.420000	1.7469400000000002
0 days 00:00:13.430000	1.723264
0 days 00:00:13.440000	1.6943759999999999
0 days 00:00:13.450000	1.6632209999999998
0 days 00:00:13.460000	1.6206479999999999
0 days 00:00:13.470000	1.573367
0 days 00:00:13.480000	1.50272
0 days 00:00:13.490000	1.402568
0 days 00:00:13.500000	1.2827870000000001
0 days 00:00:13.510000	1.130989
0 days 00:00:13.520000	0.981297
0 days 00:00:13.530000	0.8423879999999999
0 days 00:00:13.540000	0.6972430000000001
0 days 00:00:13.550000	0.551005
0 days 00:00:13.560000	0.39967800000000003
0 days 00:00:13.570000	0.275704
0 days 00:00:13.580000	0.19368
0 days 00:00:13.590000	0.14544
0 days 00:00:13.600000	0.11190499999999999
0 days 00:00:13.610000	0.074419
0 days 00:00:13.620000	0.02755
0 days 00:00:13.630000	-0.023349
0 days 00:00:13.640000	-0.529888
0 days 00:00:13.650000	-1.371263
0 days 00:00:13.660000	-3.185251
0 days 00:00:13.670000	-5.042922
0 days 00:00:13.680000	-4.272036
0 days 00:00:13.690000	-2.9889200000000002
0 days 00:00:13.700000	1.0637860000000001
0 days 00:00:13.710000	0.262998
0 days 00:00:13.720000	-0.228688
0 days 00:00:13.730000	-0.061769000000000004
0 days 00:00:13.740000	0.011888
0 days 00:00:13.750000	0.030229000000000002
0 days 00:00:13.760000	0.09163500000000001
0 days 00:00:13.770000	0.11471600000000001
0 days 00:00:13.780000	0.14937
0 days 00:00:13.790000	0.250614
0 days 00:00:13.800000	0.344612
0 days 00:00:13.810000	0.53298
0 days 00:00:13.820000	0.646672
0 days 00:00:13.830000	0.671293
0 days 00:00:13.840000	0.652201
0 days 00:00:13.850000	0.60139
0 days 00:00:13.860000	0.524864
0 days 00:00:13.870000	0.447375
0 days 00:00:13.880000	0.377396
0 days 00:00:13.890000	0.31552800000000003
0 days 00:00:13.900000	0.261447
0 days 00:00:13.910000	0.211939
0 days 00:00:13.920000	0.181625
0 days 00:00:13.930000	0.151114
0 days 00:00:13.940000	0.132235
0 days 00:00:13.950000	0.11916099999999999
0 days 00:00:13.960000	0.099458
0 days 00:00:13.970000	0.083324
0 days 00:00:13.980000	0.070982
0 days 00:00:13.990000	0.066897
0 days 00:00:14	0.062317
0 days 00:00:14.010000	0.059944000000000004
0 days 00:00:14.020000	0.058404
0 days 00:00:14.030000	0.05776900000000001
0 days 00:00:14.040000	0.056228999999999994
0 days 00:00:14.050000	0.05515
0 days 00:00:14.060000	0.056366
0 days 00:00:14.070000	0.06213099999999999
0 days 00:00:14.080000	0.05164199999999999
0 days 00:00:14.090000	0.047969
0 days 00:00:14.100000	0.044643
0 days 00:00:14.110000	0.042824
0 days 00:00:14.120000	0.041667
0 days 00:00:14.130000	0.040827999999999996
0 days 00:00:14.140000	0.040402999999999994
0 days 00:00:14.150000	0.043095999999999995
0 days 00:00:14.160000	0.037254
0 days 00:00:14.170000	0.031375
0 days 00:00:14.180000	0.027986
0 days 00:00:14.190000	0.028027999999999997
0 days 00:00:14.200000	0.028758999999999996
0 days 00:00:14.210000	0.026777999999999996
0 days 00:00:14.220000	0.021523
0 days 00:00:14.230000	0.019773
0 days 00:00:14.240000	0.01806
0 days 00:00:14.250000	0.016191999999999998
0 days 00:00:14.260000	0.007169
0 days 00:00:14.270000	-0.001125
0 days 00:00:14.280000	-0.013134999999999999
0 days 00:00:14.290000	-0.032744999999999996
0 days 00:00:14.300000	-0.066
0 days 00:00:14.310000	-0.12128599999999999
0 days 00:00:14.320000	-0.189823
0 days 00:00:14.330000	-0.23038699999999998
0 days 00:00:14.340000	-0.280686
0 days 00:00:14.350000	-0.360914
0 days 00:00:14.360000	-0.482825
0 days 00:00:14.370000	-0.618378
0 days 00:00:14.380000	-0.776697
0 days 00:00:14.390000	-0.96721
0 days 00:00:14.400000	-1.15113
0 days 00:00:14.410000	-1.3482379999999998
0 days 00:00:14.420000	-1.54093
0 days 00:00:14.430000	-1.7358369999999999
0 days 00:00:14.440000	-1.9600950000000001
0 days 00:00:14.450000	-2.198003
0 days 00:00:14.460000	-2.4631979999999998
0 days 00:00:14.470000	-2.742677
0 days 00:00:14.480000	-3.030375
0 days 00:00:14.490000	-3.321383
0 days 00:00:14.500000	-3.5695650000000003
0 days 00:00:14.510000	-3.751866
0 days 00:00:14.520000	-3.8550379999999995
0 days 00:00:14.530000	-3.8763660000000004
0 days 00:00:14.540000	-3.8415269999999997
0 days 00:00:14.550000	-3.833064
0 days 00:00:14.560000	-3.799812
0 days 00:00:14.570000	-3.6899589999999995
0 days 00:00:14.580000	-3.49695
0 days 00:00:14.590000	-3.18604
0 days 00:00:14.600000	-2.689956
0 days 00:00:14.610000	-2.229041
0 days 00:00:14.620000	-1.44465
0 days 00:00:14.630000	-0.300604
0 days 00:00:14.640000	0.49722299999999997
0 days 00:00:14.650000	1.070745
0 days 00:00:14.660000	1.603228
0 days 00:00:14.670000	2.117939
0 days 00:00:14.680000	2.531671
0 days 00:00:14.690000	2.748793
0 days 00:00:14.700000	2.850719
0 days 00:00:14.710000	2.87986
0 days 00:00:14.720000	2.814499
0 days 00:00:14.730000	2.7228220000000003
0 days 00:00:14.740000	2.605207
0 days 00:00:14.750000	2.4965080000000004
0 days 00:00:14.760000	2.373269
0 days 00:00:14.770000	2.214836
0 days 00:00:14.780000	2.049995
0 days 00:00:14.790000	1.9128560000000001
0 days 00:00:14.800000	1.792994
0 days 00:00:14.810000	1.7587549999999998
0 days 00:00:14.820000	1.7316220000000002
0 days 00:00:14.830000	1.71668
0 days 00:00:14.840000	1.761221
0 days 00:00:14.850000	1.8426
0 days 00:00:14.860000	1.9044330000000003
0 days 00:00:14.870000	1.9527279999999998
0 days 00:00:14.880000	2.0031950000000003
0 days 00:00:14.890000	2.040593
0 days 00:00:14.900000	2.0697
0 days 00:00:14.910000	2.083639
0 days 00:00:14.920000	2.0760680000000002
0 days 00:00:14.930000	2.034663
0 days 00:00:14.940000	1.966868
0 days 00:00:14.950000	1.8791490000000002
0 days 00:00:14.960000	1.775614
0 days 00:00:14.970000	1.65195
0 days 00:00:14.980000	1.495472
0 days 00:00:14.990000	1.311229
0 days 00:00:15	1.089651
0 days 00:00:15.010000	0.8442069999999999
0 days 00:00:15.020000	0.604709
0 days 00:00:15.030000	0.369392
0 days 00:00:15.040000	-0.389884
0 days 00:00:15.050000	-2.176091
0 days 00:00:15.060000	-5.52158
0 days 00:00:15.070000	-5.641185
0 days 00:00:15.080000	3.215224
0 days 00:00:15.090000	-0.103458
0 days 00:00:15.100000	-0.160911
0 days 00:00:15.110000	-0.130198
0 days 00:00:15.120000	0.009733
0 days 00:00:15.130000	0.15261
0 days 00:00:15.140000	0.401489
0 days 00:00:15.150000	0.43818999999999997
0 days 00:00:15.160000	0.46103900000000003
0 days 00:00:15.170000	0.42868500000000004
0 days 00:00:15.180000	0.386473
0 days 00:00:15.190000	0.35380100000000003
0 days 00:00:15.200000	0.318284
0 days 00:00:15.210000	0.308419
0 days 00:00:15.220000	0.30039
0 days 00:00:15.230000	0.283735
0 days 00:00:15.240000	0.26356
0 days 00:00:15.250000	0.250861
0 days 00:00:15.260000	0.23261199999999999
0 days 00:00:15.270000	0.220194
0 days 00:00:15.280000	0.207871
0 days 00:00:15.290000	0.193147
0 days 00:00:15.300000	0.180874
0 days 00:00:15.310000	0.166463
0 days 00:00:15.320000	0.15624000000000002
0 days 00:00:15.330000	0.139126
0 days 00:00:15.340000	0.12648
0 days 00:00:15.350000	0.116979
0 days 00:00:15.360000	0.104844
0 days 00:00:15.370000	0.10853900000000001
0 days 00:00:15.380000	0.10113
0 days 00:00:15.390000	0.095506
0 days 00:00:15.400000	0.09098200000000001
0 days 00:00:15.410000	0.083852
0 days 00:00:15.420000	0.07553
0 days 00:00:15.430000	0.061872
0 days 00:00:15.440000	0.048669
0 days 00:00:15.450000	0.041335000000000004
0 days 00:00:15.460000	0.033791
0 days 00:00:15.470000	0.024915
0 days 00:00:15.480000	0.019122999999999998
0 days 00:00:15.490000	0.013508000000000001
0 days 00:00:15.500000	0.014462000000000001
0 days 00:00:15.510000	0.019844999999999998
0 days 00:00:15.520000	0.014874
0 days 00:00:15.530000	0.018915
0 days 00:00:15.540000	0.014886000000000002
0 days 00:00:15.550000	0.014844
0 days 00:00:15.560000	0.017343
0 days 00:00:15.570000	0.018312000000000002
0 days 00:00:15.580000	0.029725
0 days 00:00:15.590000	0.032539
0 days 00:00:15.600000	0.039824
0 days 00:00:15.610000	0.044067
0 days 00:00:15.620000	0.044542
0 days 00:00:15.630000	0.047184
0 days 00:00:15.640000	0.045999
0 days 00:00:15.650000	0.044416000000000004
0 days 00:00:15.660000	0.039058999999999996
0 days 00:00:15.670000	0.039481999999999996
0 days 00:00:15.680000	0.029370999999999998
0 days 00:00:15.690000	0.017234
0 days 00:00:15.700000	-0.009159
0 days 00:00:15.710000	-0.069747
0 days 00:00:15.720000	-0.11874200000000001
0 days 00:00:15.730000	-0.143538
0 days 00:00:15.740000	-0.19685
0 days 00:00:15.750000	-0.25033
0 days 00:00:15.760000	-0.321964
0 days 00:00:15.770000	-0.418104
0 days 00:00:15.780000	-0.560422
0 days 00:00:15.790000	-0.71154
0 days 00:00:15.800000	-0.882926
0 days 00:00:15.810000	-1.0815190000000001
0 days 00:00:15.820000	-1.294538
0 days 00:00:15.830000	-1.5181280000000001
0 days 00:00:15.840000	-1.7447270000000001
0 days 00:00:15.850000	-1.966995
0 days 00:00:15.860000	-2.207243
0 days 00:00:15.870000	-2.438926
0 days 00:00:15.880000	-2.6667560000000003
0 days 00:00:15.890000	-2.881394
0 days 00:00:15.900000	-3.089054
0 days 00:00:15.910000	-3.268928
0 days 00:00:15.920000	-3.377415
0 days 00:00:15.930000	-3.441128
0 days 00:00:15.940000	-3.4694480000000003
0 days 00:00:15.950000	-3.485361
0 days 00:00:15.960000	-3.4506930000000002
0 days 00:00:15.970000	-3.309309
0 days 00:00:15.980000	-3.037059
0 days 00:00:15.990000	-2.559827
0 days 00:00:16	-2.054938
0 days 00:00:16.010000	-1.143608
