# Supplementary material for: A topological data analysis-based method for gait signals with an application to the study of multiple sclerosis
Source: PLoS One. 2022 May 13;17(5):e0268475. doi: 10.1371/journal.pone.0268475 (PMC9106173; doi:10.1371/journal.pone.0268475)
Supplement: S1 Data — (ZIP) [file pone.0268475.s005.zip › PlosOneData/Pathological_subjects/MS_319]

	Gyr_Y
0 days 00:00:18.540000	0.797147
0 days 00:00:18.550000	0.13600399999999999
0 days 00:00:18.560000	-0.13932999999999998
0 days 00:00:18.570000	-0.500279
0 days 00:00:18.580000	-0.572451
0 days 00:00:18.590000	-1.8358889999999999
0 days 00:00:18.600000	-2.692024
0 days 00:00:18.610000	1.361112
0 days 00:00:18.620000	0.217746
0 days 00:00:18.630000	0.349319
0 days 00:00:18.640000	0.104246
0 days 00:00:18.650000	0.100841
0 days 00:00:18.660000	0.071477
0 days 00:00:18.670000	0.067437
0 days 00:00:18.680000	0.030556
0 days 00:00:18.690000	-0.007701
0 days 00:00:18.700000	-0.041722
0 days 00:00:18.710000	-0.0621
0 days 00:00:18.720000	-0.044102999999999996
0 days 00:00:18.730000	-0.008542000000000001
0 days 00:00:18.740000	0.033757999999999996
0 days 00:00:18.750000	0.055283000000000006
0 days 00:00:18.760000	0.071072
0 days 00:00:18.770000	0.091071
0 days 00:00:18.780000	0.108891
0 days 00:00:18.790000	0.135904
0 days 00:00:18.800000	0.175788
0 days 00:00:18.810000	0.209695
0 days 00:00:18.820000	0.23784299999999997
0 days 00:00:18.830000	0.25522
0 days 00:00:18.840000	0.255263
0 days 00:00:18.850000	0.237947
0 days 00:00:18.860000	0.21340900000000002
0 days 00:00:18.870000	0.18629500000000002
0 days 00:00:18.880000	0.162984
0 days 00:00:18.890000	0.147112
0 days 00:00:18.900000	0.129744
0 days 00:00:18.910000	0.106805
0 days 00:00:18.920000	0.08851
0 days 00:00:18.930000	0.06364199999999999
0 days 00:00:18.940000	0.044903
0 days 00:00:18.950000	0.032048
0 days 00:00:18.960000	0.023827
0 days 00:00:18.970000	0.022207
0 days 00:00:18.980000	0.021023
0 days 00:00:18.990000	0.018921
0 days 00:00:19	0.019609
0 days 00:00:19.010000	0.01926
0 days 00:00:19.020000	0.011934
0 days 00:00:19.030000	0.011854
0 days 00:00:19.040000	0.001098
0 days 00:00:19.050000	-0.007143000000000001
0 days 00:00:19.060000	-0.008709999999999999
0 days 00:00:19.070000	-0.009854
0 days 00:00:19.080000	-0.000359
0 days 00:00:19.090000	0.003467
0 days 00:00:19.100000	0.007895000000000001
0 days 00:00:19.110000	0.015229
0 days 00:00:19.120000	0.028
0 days 00:00:19.130000	0.034738
0 days 00:00:19.140000	0.042813
0 days 00:00:19.150000	0.05037
0 days 00:00:19.160000	0.060525
0 days 00:00:19.170000	0.073785
0 days 00:00:19.180000	0.088928
0 days 00:00:19.190000	0.091473
0 days 00:00:19.200000	0.077373
0 days 00:00:19.210000	0.058271
0 days 00:00:19.220000	0.055123
0 days 00:00:19.230000	0.010117000000000001
0 days 00:00:19.240000	-0.037485000000000004
0 days 00:00:19.250000	-0.110055
0 days 00:00:19.260000	-0.23396999999999998
0 days 00:00:19.270000	-0.40270100000000003
0 days 00:00:19.280000	-0.656353
0 days 00:00:19.290000	-0.9548
0 days 00:00:19.300000	-1.231349
0 days 00:00:19.310000	-1.481716
0 days 00:00:19.320000	-1.7085709999999998
0 days 00:00:19.330000	-1.929976
0 days 00:00:19.340000	-2.143472
0 days 00:00:19.350000	-2.363067
0 days 00:00:19.360000	-2.568638
0 days 00:00:19.370000	-2.761734
0 days 00:00:19.380000	-2.930173
0 days 00:00:19.390000	-3.0383970000000002
0 days 00:00:19.400000	-3.135871
0 days 00:00:19.410000	-3.244064
0 days 00:00:19.420000	-3.389562
0 days 00:00:19.430000	-3.432496
0 days 00:00:19.440000	-3.3744129999999997
0 days 00:00:19.450000	-3.291061
0 days 00:00:19.460000	-3.197367
0 days 00:00:19.470000	-2.9990959999999998
0 days 00:00:19.480000	-2.316965
0 days 00:00:19.490000	-0.844577
0 days 00:00:19.500000	0.30895100000000003
0 days 00:00:19.510000	1.106083
0 days 00:00:19.520000	1.316286
0 days 00:00:19.530000	1.241368
0 days 00:00:19.540000	1.286707
0 days 00:00:19.550000	1.5625879999999999
0 days 00:00:19.560000	1.931441
0 days 00:00:19.570000	2.260685
0 days 00:00:19.580000	2.482504
0 days 00:00:19.590000	2.682919
0 days 00:00:19.600000	2.922382
0 days 00:00:19.610000	2.881767
0 days 00:00:19.620000	2.903273
0 days 00:00:19.630000	2.9336450000000003
0 days 00:00:19.640000	2.874864
0 days 00:00:19.650000	2.720098
0 days 00:00:19.660000	2.511562
0 days 00:00:19.670000	2.279875
0 days 00:00:19.680000	2.033361
0 days 00:00:19.690000	1.748768
0 days 00:00:19.700000	1.4578209999999998
0 days 00:00:19.710000	1.1816870000000002
0 days 00:00:19.720000	0.926293
0 days 00:00:19.730000	0.660824
0 days 00:00:19.740000	0.20146
0 days 00:00:19.750000	-0.13222799999999998
0 days 00:00:19.760000	-0.350072
0 days 00:00:19.770000	-0.516259
0 days 00:00:19.780000	-0.622017
0 days 00:00:19.790000	-0.591237
0 days 00:00:19.800000	-0.345537
0 days 00:00:19.810000	-0.000516
0 days 00:00:19.820000	0.308483
0 days 00:00:19.830000	0.48068900000000003
0 days 00:00:19.840000	0.09758
0 days 00:00:19.850000	-0.40408
0 days 00:00:19.860000	-0.5828270000000001
0 days 00:00:19.870000	-0.229483
0 days 00:00:19.880000	-0.9420360000000001
0 days 00:00:19.890000	-2.574436
0 days 00:00:19.900000	-1.238216
0 days 00:00:19.910000	1.896281
0 days 00:00:19.920000	0.340116
0 days 00:00:19.930000	0.37801599999999996
0 days 00:00:19.940000	0.258521
0 days 00:00:19.950000	0.178351
0 days 00:00:19.960000	0.131376
0 days 00:00:19.970000	0.102112
0 days 00:00:19.980000	0.057998
0 days 00:00:19.990000	0.013868
0 days 00:00:20	-0.031284
0 days 00:00:20.010000	-0.051213
0 days 00:00:20.020000	-0.034496
0 days 00:00:20.030000	-0.001478
0 days 00:00:20.040000	0.026244999999999997
0 days 00:00:20.050000	0.039286
0 days 00:00:20.060000	0.057188
0 days 00:00:20.070000	0.058502
0 days 00:00:20.080000	0.071436
0 days 00:00:20.090000	0.08623099999999999
0 days 00:00:20.100000	0.11186900000000001
0 days 00:00:20.110000	0.135931
0 days 00:00:20.120000	0.145921
0 days 00:00:20.130000	0.154529
0 days 00:00:20.140000	0.161083
0 days 00:00:20.150000	0.17263299999999998
0 days 00:00:20.160000	0.17916600000000002
0 days 00:00:20.170000	0.181299
0 days 00:00:20.180000	0.177755
0 days 00:00:20.190000	0.164655
0 days 00:00:20.200000	0.149343
0 days 00:00:20.210000	0.12258800000000002
0 days 00:00:20.220000	0.099828
0 days 00:00:20.230000	0.088675
0 days 00:00:20.240000	0.07369400000000001
0 days 00:00:20.250000	0.065148
0 days 00:00:20.260000	0.050893
0 days 00:00:20.270000	0.034689
0 days 00:00:20.280000	0.016431
0 days 00:00:20.290000	0.001175
0 days 00:00:20.300000	-0.0061909999999999995
0 days 00:00:20.310000	-0.012931999999999999
0 days 00:00:20.320000	-0.007877
0 days 00:00:20.330000	-0.005716
0 days 00:00:20.340000	-0.003542
0 days 00:00:20.350000	0.000697
0 days 00:00:20.360000	0.009356999999999999
0 days 00:00:20.370000	0.018396
0 days 00:00:20.380000	0.017287
0 days 00:00:20.390000	0.019563999999999998
0 days 00:00:20.400000	0.017356
0 days 00:00:20.410000	0.012937
0 days 00:00:20.420000	0.010655
0 days 00:00:20.430000	0.012202
0 days 00:00:20.440000	0.0035740000000000004
0 days 00:00:20.450000	0.002288
0 days 00:00:20.460000	-0.009312
0 days 00:00:20.470000	-0.013276
0 days 00:00:20.480000	-0.013438
0 days 00:00:20.490000	-0.017353
0 days 00:00:20.500000	-0.023931
0 days 00:00:20.510000	-0.027101
0 days 00:00:20.520000	-0.03499
0 days 00:00:20.530000	-0.029499
0 days 00:00:20.540000	-0.032595
0 days 00:00:20.550000	-0.044167000000000005
0 days 00:00:20.560000	-0.062048
0 days 00:00:20.570000	-0.10339200000000001
0 days 00:00:20.580000	-0.208579
0 days 00:00:20.590000	-0.372805
0 days 00:00:20.600000	-0.612412
0 days 00:00:20.610000	-0.9006200000000001
0 days 00:00:20.620000	-1.216772
0 days 00:00:20.630000	-1.559202
0 days 00:00:20.640000	-1.903872
0 days 00:00:20.650000	-2.247507
0 days 00:00:20.660000	-2.582953
0 days 00:00:20.670000	-2.912557
0 days 00:00:20.680000	-3.182286
0 days 00:00:20.690000	-3.3678190000000003
0 days 00:00:20.700000	-3.4461660000000003
0 days 00:00:20.710000	-3.4522760000000003
0 days 00:00:20.720000	-3.4843550000000003
0 days 00:00:20.730000	-3.6149139999999997
0 days 00:00:20.740000	-3.624046
0 days 00:00:20.750000	-3.4836769999999997
0 days 00:00:20.760000	-3.492397
0 days 00:00:20.770000	-3.422019
0 days 00:00:20.780000	-3.2878559999999997
0 days 00:00:20.790000	-2.965764
0 days 00:00:20.800000	-1.690694
0 days 00:00:20.810000	-0.08937200000000001
0 days 00:00:20.820000	1.043708
0 days 00:00:20.830000	1.5898700000000001
0 days 00:00:20.840000	1.670859
0 days 00:00:20.850000	1.71335
0 days 00:00:20.860000	1.9401540000000002
0 days 00:00:20.870000	2.295603
0 days 00:00:20.880000	2.592
0 days 00:00:20.890000	2.818927
0 days 00:00:20.900000	2.978636
0 days 00:00:20.910000	3.440814
0 days 00:00:20.920000	3.551252
0 days 00:00:20.930000	3.269775
0 days 00:00:20.940000	2.901451
0 days 00:00:20.950000	2.6592569999999998
0 days 00:00:20.960000	2.5069220000000003
0 days 00:00:20.970000	2.343394
0 days 00:00:20.980000	2.1091450000000003
0 days 00:00:20.990000	1.817274
0 days 00:00:21	1.5335940000000001
0 days 00:00:21.010000	1.289683
0 days 00:00:21.020000	1.062143
0 days 00:00:21.030000	0.8286450000000001
0 days 00:00:21.040000	0.610933
0 days 00:00:21.050000	0.435971
0 days 00:00:21.060000	0.252644
0 days 00:00:21.070000	-0.091137
0 days 00:00:21.080000	-0.386977
0 days 00:00:21.090000	-0.572016
0 days 00:00:21.100000	-0.6742600000000001
0 days 00:00:21.110000	-0.769755
0 days 00:00:21.120000	-0.82776
0 days 00:00:21.130000	-0.7762640000000001
0 days 00:00:21.140000	-0.615107
0 days 00:00:21.150000	-0.48437399999999997
0 days 00:00:21.160000	-0.34625700000000004
0 days 00:00:21.170000	-0.218043
0 days 00:00:21.180000	-0.190548
0 days 00:00:21.190000	-0.310289
0 days 00:00:21.200000	-0.400418
0 days 00:00:21.210000	-0.230917
0 days 00:00:21.220000	-0.632382
0 days 00:00:21.230000	0.48352
0 days 00:00:21.240000	1.200654
0 days 00:00:21.250000	0.502664
0 days 00:00:21.260000	0.251163
0 days 00:00:21.270000	0.234779
0 days 00:00:21.280000	0.18581
0 days 00:00:21.290000	0.126781
0 days 00:00:21.300000	0.084189
0 days 00:00:21.310000	0.050873
0 days 00:00:21.320000	0.023734
0 days 00:00:21.330000	9.1e-05
0 days 00:00:21.340000	0.003875
0 days 00:00:21.350000	0.032969
0 days 00:00:21.360000	0.073143
0 days 00:00:21.370000	0.11440299999999999
0 days 00:00:21.380000	0.146946
0 days 00:00:21.390000	0.159148
0 days 00:00:21.400000	0.162726
0 days 00:00:21.410000	0.16155799999999998
0 days 00:00:21.420000	0.168357
0 days 00:00:21.430000	0.160222
0 days 00:00:21.440000	0.16081099999999998
0 days 00:00:21.450000	0.15850799999999998
0 days 00:00:21.460000	0.154389
0 days 00:00:21.470000	0.146679
0 days 00:00:21.480000	0.138105
0 days 00:00:21.490000	0.127904
0 days 00:00:21.500000	0.12087200000000001
0 days 00:00:21.510000	0.11382
0 days 00:00:21.520000	0.10832699999999999
0 days 00:00:21.530000	0.09134199999999999
0 days 00:00:21.540000	0.07774199999999999
0 days 00:00:21.550000	0.059773
0 days 00:00:21.560000	0.045489
0 days 00:00:21.570000	0.034681000000000003
0 days 00:00:21.580000	0.020836
0 days 00:00:21.590000	0.023507
0 days 00:00:21.600000	0.020753999999999998
0 days 00:00:21.610000	0.025963999999999997
0 days 00:00:21.620000	0.026831
0 days 00:00:21.630000	0.029144999999999997
0 days 00:00:21.640000	0.031310000000000004
0 days 00:00:21.650000	0.027698
0 days 00:00:21.660000	0.027077999999999998
0 days 00:00:21.670000	0.020576
0 days 00:00:21.680000	0.019292
0 days 00:00:21.690000	0.011297
0 days 00:00:21.700000	0.008357999999999999
0 days 00:00:21.710000	0.004129
0 days 00:00:21.720000	-0.001236
0 days 00:00:21.730000	-0.0020109999999999998
0 days 00:00:21.740000	0.0007740000000000001
0 days 00:00:21.750000	-0.008308
0 days 00:00:21.760000	-0.006194
0 days 00:00:21.770000	-0.011408
0 days 00:00:21.780000	-0.01456
0 days 00:00:21.790000	-0.016372
0 days 00:00:21.800000	-0.019898
0 days 00:00:21.810000	-0.016094999999999998
0 days 00:00:21.820000	-0.022738
0 days 00:00:21.830000	-0.024929
0 days 00:00:21.840000	-0.014815
0 days 00:00:21.850000	0.0038810000000000003
0 days 00:00:21.860000	0.014091999999999999
0 days 00:00:21.870000	0.019056
0 days 00:00:21.880000	0.031735
0 days 00:00:21.890000	0.024915
0 days 00:00:21.900000	-0.014855000000000002
0 days 00:00:21.910000	-0.096558
0 days 00:00:21.920000	-0.212261
0 days 00:00:21.930000	-0.406377
0 days 00:00:21.940000	-0.649466
0 days 00:00:21.950000	-0.90238
0 days 00:00:21.960000	-1.191134
0 days 00:00:21.970000	-1.52714
0 days 00:00:21.980000	-1.87706
0 days 00:00:21.990000	-2.219173
0 days 00:00:22	-2.494154
0 days 00:00:22.010000	-2.69283
0 days 00:00:22.020000	-2.833685
0 days 00:00:22.030000	-2.960937
0 days 00:00:22.040000	-3.1228830000000003
0 days 00:00:22.050000	-3.2376560000000003
0 days 00:00:22.060000	-3.3149230000000003
0 days 00:00:22.070000	-3.4784339999999996
0 days 00:00:22.080000	-3.6246400000000003
0 days 00:00:22.090000	-3.6702779999999997
0 days 00:00:22.100000	-3.706697
0 days 00:00:22.110000	-3.648652
0 days 00:00:22.120000	-3.563457
0 days 00:00:22.130000	-3.389093
0 days 00:00:22.140000	-2.898066
0 days 00:00:22.150000	-1.403011
0 days 00:00:22.160000	-0.333714
0 days 00:00:22.170000	0.17044
0 days 00:00:22.180000	0.082781
0 days 00:00:22.190000	-0.038622000000000004
0 days 00:00:22.200000	0.182331
0 days 00:00:22.210000	0.857201
0 days 00:00:22.220000	2.236396
0 days 00:00:22.230000	3.156792
0 days 00:00:22.240000	3.3968849999999997
0 days 00:00:22.250000	3.332235
0 days 00:00:22.260000	3.155727
0 days 00:00:22.270000	2.948069
0 days 00:00:22.280000	2.82796
0 days 00:00:22.290000	2.722451
0 days 00:00:22.300000	2.598375
0 days 00:00:22.310000	2.4713279999999997
0 days 00:00:22.320000	2.410736
0 days 00:00:22.330000	2.39649
0 days 00:00:22.340000	2.397503
0 days 00:00:22.350000	2.357964
0 days 00:00:22.360000	2.2519259999999997
0 days 00:00:22.370000	2.084382
0 days 00:00:22.380000	1.8607150000000001
0 days 00:00:22.390000	1.590752
0 days 00:00:22.400000	1.29233
0 days 00:00:22.410000	0.9988809999999999
0 days 00:00:22.420000	0.714039
0 days 00:00:22.430000	0.40741900000000003
0 days 00:00:22.440000	0.20125
0 days 00:00:22.450000	0.135765
0 days 00:00:22.460000	0.119048
0 days 00:00:22.470000	0.08001
0 days 00:00:22.480000	0.022640999999999998
0 days 00:00:22.490000	-0.061234000000000004
0 days 00:00:22.500000	0.1048
0 days 00:00:22.510000	-0.072429
0 days 00:00:22.520000	-0.26155700000000004
0 days 00:00:22.530000	-0.617899
0 days 00:00:22.540000	-1.12439
0 days 00:00:22.550000	-1.579566
0 days 00:00:22.560000	-1.196124
0 days 00:00:22.570000	-1.401949
0 days 00:00:22.580000	-2.599046
0 days 00:00:22.590000	-2.2993490000000003
0 days 00:00:22.600000	0.9108700000000001
0 days 00:00:22.610000	0.655571
0 days 00:00:22.620000	0.690199
0 days 00:00:22.630000	0.492645
0 days 00:00:22.640000	0.497576
0 days 00:00:22.650000	0.3632
0 days 00:00:22.660000	0.27561199999999997
0 days 00:00:22.670000	0.226627
0 days 00:00:22.680000	0.171793
0 days 00:00:22.690000	0.146332
0 days 00:00:22.700000	0.128661
0 days 00:00:22.710000	0.13123900000000002
0 days 00:00:22.720000	0.129855
0 days 00:00:22.730000	0.128372
0 days 00:00:22.740000	0.12653399999999998
0 days 00:00:22.750000	0.12031099999999999
0 days 00:00:22.760000	0.111725
0 days 00:00:22.770000	0.10713800000000001
0 days 00:00:22.780000	0.10389200000000001
0 days 00:00:22.790000	0.116178
0 days 00:00:22.800000	0.129781
0 days 00:00:22.810000	0.144163
0 days 00:00:22.820000	0.157046
0 days 00:00:22.830000	0.160233
0 days 00:00:22.840000	0.16083599999999998
0 days 00:00:22.850000	0.14748499999999998
0 days 00:00:22.860000	0.12875999999999999
0 days 00:00:22.870000	0.108609
0 days 00:00:22.880000	0.090907
0 days 00:00:22.890000	0.075175
0 days 00:00:22.900000	0.057263999999999995
0 days 00:00:22.910000	0.03513
0 days 00:00:22.920000	0.012919
0 days 00:00:22.930000	-0.008579999999999999
0 days 00:00:22.940000	-0.028293000000000002
0 days 00:00:22.950000	-0.040919
0 days 00:00:22.960000	-0.048357
0 days 00:00:22.970000	-0.056034
0 days 00:00:22.980000	-0.059534000000000004
0 days 00:00:22.990000	-0.061189
0 days 00:00:23	-0.070048
0 days 00:00:23.010000	-0.070464
0 days 00:00:23.020000	-0.081718
0 days 00:00:23.030000	-0.07836
0 days 00:00:23.040000	-0.087853
0 days 00:00:23.050000	-0.08555700000000001
0 days 00:00:23.060000	-0.093814
0 days 00:00:23.070000	-0.10537
0 days 00:00:23.080000	-0.093947
0 days 00:00:23.090000	-0.06525399999999999
0 days 00:00:23.100000	-0.033658999999999994
0 days 00:00:23.110000	0.026739
0 days 00:00:23.120000	0.090697
0 days 00:00:23.130000	0.108655
0 days 00:00:23.140000	0.054509
0 days 00:00:23.150000	0.009715000000000001
0 days 00:00:23.160000	-0.07485900000000001
0 days 00:00:23.170000	-0.234427
0 days 00:00:23.180000	-0.516818
0 days 00:00:23.190000	-0.865216
0 days 00:00:23.200000	-1.272434
0 days 00:00:23.210000	-1.7284830000000002
0 days 00:00:23.220000	-2.1905580000000002
0 days 00:00:23.230000	-2.654408
0 days 00:00:23.240000	-3.117512
0 days 00:00:23.250000	-3.4910900000000002
0 days 00:00:23.260000	-3.707045
0 days 00:00:23.270000	-3.769604
0 days 00:00:23.280000	-3.665693
0 days 00:00:23.290000	-3.5682730000000005
0 days 00:00:23.300000	-3.5057650000000002
0 days 00:00:23.310000	-3.3187889999999998
0 days 00:00:23.320000	-3.186872
0 days 00:00:23.330000	-3.033998
0 days 00:00:23.340000	-2.532104
0 days 00:00:23.350000	-1.3195729999999999
0 days 00:00:23.360000	-0.15763
0 days 00:00:23.370000	0.80855
0 days 00:00:23.380000	1.0948309999999999
0 days 00:00:23.390000	1.058041
0 days 00:00:23.400000	1.151707
0 days 00:00:23.410000	1.439965
0 days 00:00:23.420000	1.788643
0 days 00:00:23.430000	2.0554799999999998
0 days 00:00:23.440000	2.231791
0 days 00:00:23.450000	2.346702
0 days 00:00:23.460000	2.417031
0 days 00:00:23.470000	2.459404
0 days 00:00:23.480000	2.4821619999999998
0 days 00:00:23.490000	2.446437
0 days 00:00:23.500000	2.29272
0 days 00:00:23.510000	2.111
0 days 00:00:23.520000	1.9161560000000002
0 days 00:00:23.530000	1.710595
0 days 00:00:23.540000	1.5015020000000001
0 days 00:00:23.550000	1.2945389999999999
0 days 00:00:23.560000	1.094754
0 days 00:00:23.570000	0.8981969999999999
0 days 00:00:23.580000	0.7209979999999999
0 days 00:00:23.590000	0.5564640000000001
0 days 00:00:23.600000	0.43663500000000005
0 days 00:00:23.610000	0.32919899999999996
0 days 00:00:23.620000	0.252418
0 days 00:00:23.630000	0.23729099999999997
0 days 00:00:23.640000	0.271813
0 days 00:00:23.650000	0.30480999999999997
0 days 00:00:23.660000	0.312988
0 days 00:00:23.670000	0.320916
0 days 00:00:23.680000	0.317253
0 days 00:00:23.690000	0.322759
0 days 00:00:23.700000	0.39341
0 days 00:00:23.710000	0.544492
0 days 00:00:23.720000	0.708421
0 days 00:00:23.730000	0.561087
0 days 00:00:23.740000	0.304448
0 days 00:00:23.750000	0.176999
0 days 00:00:23.760000	-0.21292399999999997
0 days 00:00:23.770000	-1.045408
0 days 00:00:23.780000	-1.371667
0 days 00:00:23.790000	-1.9409439999999998
0 days 00:00:23.800000	-1.666491
0 days 00:00:23.810000	1.698767
0 days 00:00:23.820000	0.159308
0 days 00:00:23.830000	0.36128899999999997
0 days 00:00:23.840000	0.230113
0 days 00:00:23.850000	0.206817
0 days 00:00:23.860000	0.229235
0 days 00:00:23.870000	0.256106
0 days 00:00:23.880000	0.225402
0 days 00:00:23.890000	0.21795799999999999
0 days 00:00:23.900000	0.192457
0 days 00:00:23.910000	0.160855
0 days 00:00:23.920000	0.160182
0 days 00:00:23.930000	0.173459
0 days 00:00:23.940000	0.17324
0 days 00:00:23.950000	0.153561
0 days 00:00:23.960000	0.11943499999999999
0 days 00:00:23.970000	0.08438
0 days 00:00:23.980000	0.06982999999999999
0 days 00:00:23.990000	0.062165
0 days 00:00:24	0.06519900000000001
0 days 00:00:24.010000	0.077413
0 days 00:00:24.020000	0.09369
0 days 00:00:24.030000	0.10989600000000001
0 days 00:00:24.040000	0.11573199999999999
0 days 00:00:24.050000	0.11568699999999998
0 days 00:00:24.060000	0.108029
0 days 00:00:24.070000	0.100477
0 days 00:00:24.080000	0.093542
0 days 00:00:24.090000	0.080838
0 days 00:00:24.100000	0.060202
0 days 00:00:24.110000	0.04262
0 days 00:00:24.120000	0.018348
0 days 00:00:24.130000	0.002787
0 days 00:00:24.140000	-0.028914999999999996
0 days 00:00:24.150000	-0.04158
0 days 00:00:24.160000	-0.048989
0 days 00:00:24.170000	-0.054922000000000006
0 days 00:00:24.180000	-0.051238
0 days 00:00:24.190000	-0.047606
0 days 00:00:24.200000	-0.04392
0 days 00:00:24.210000	-0.036905
0 days 00:00:24.220000	-0.043727999999999996
0 days 00:00:24.230000	-0.044731
0 days 00:00:24.240000	-0.051082999999999996
0 days 00:00:24.250000	-0.066442
0 days 00:00:24.260000	-0.083523
0 days 00:00:24.270000	-0.10861099999999999
0 days 00:00:24.280000	-0.111595
0 days 00:00:24.290000	-0.10688099999999999
0 days 00:00:24.300000	-0.06615
0 days 00:00:24.310000	-0.002912
0 days 00:00:24.320000	0.06277
0 days 00:00:24.330000	0.126304
0 days 00:00:24.340000	0.182446
0 days 00:00:24.350000	0.180609
0 days 00:00:24.360000	0.139526
0 days 00:00:24.370000	0.075813
0 days 00:00:24.380000	-0.015316999999999999
0 days 00:00:24.390000	-0.193485
0 days 00:00:24.400000	-0.415997
0 days 00:00:24.410000	-0.741468
0 days 00:00:24.420000	-1.075116
0 days 00:00:24.430000	-1.417801
0 days 00:00:24.440000	-1.769332
0 days 00:00:24.450000	-2.098262
0 days 00:00:24.460000	-2.394319
0 days 00:00:24.470000	-2.627974
0 days 00:00:24.480000	-2.802079
0 days 00:00:24.490000	-2.8709729999999998
0 days 00:00:24.500000	-2.888747
0 days 00:00:24.510000	-2.86222
0 days 00:00:24.520000	-2.848605
0 days 00:00:24.530000	-2.856921
0 days 00:00:24.540000	-2.920267
0 days 00:00:24.550000	-2.944514
0 days 00:00:24.560000	-2.82377
0 days 00:00:24.570000	-2.711623
0 days 00:00:24.580000	-2.670715
0 days 00:00:24.590000	-2.596765
0 days 00:00:24.600000	-2.4383310000000002
0 days 00:00:24.610000	-2.131116
0 days 00:00:24.620000	-1.1753209999999998
0 days 00:00:24.630000	0.075642
0 days 00:00:24.640000	0.9329209999999999
0 days 00:00:24.650000	1.494273
0 days 00:00:24.660000	1.569856
0 days 00:00:24.670000	1.540693
0 days 00:00:24.680000	1.6164399999999999
0 days 00:00:24.690000	1.808236
0 days 00:00:24.700000	2.144765
0 days 00:00:24.710000	2.90444
0 days 00:00:24.720000	3.1611830000000003
0 days 00:00:24.730000	2.957579
0 days 00:00:24.740000	2.706818
0 days 00:00:24.750000	2.219456
0 days 00:00:24.760000	2.0775900000000003
0 days 00:00:24.770000	1.850489
0 days 00:00:24.780000	1.524117
0 days 00:00:24.790000	1.169459
0 days 00:00:24.800000	0.8677889999999999
0 days 00:00:24.810000	0.6177159999999999
0 days 00:00:24.820000	0.417283
0 days 00:00:24.830000	0.23643499999999998
0 days 00:00:24.840000	0.072851
0 days 00:00:24.850000	-0.073025
0 days 00:00:24.860000	-0.22673600000000002
0 days 00:00:24.870000	-0.55292
0 days 00:00:24.880000	-1.012416
0 days 00:00:24.890000	-1.426144
0 days 00:00:24.900000	-1.7022869999999999
0 days 00:00:24.910000	-1.8860419999999998
0 days 00:00:24.920000	-1.9732779999999999
0 days 00:00:24.930000	-1.9312349999999998
0 days 00:00:24.940000	-1.121824
0 days 00:00:24.950000	0.210071
0 days 00:00:24.960000	0.8600760000000001
0 days 00:00:24.970000	1.6640849999999998
0 days 00:00:24.980000	2.2807060000000003
0 days 00:00:24.990000	2.198886
0 days 00:00:25	2.085082
0 days 00:00:25.010000	1.5065520000000001
0 days 00:00:25.020000	0.5423479999999999
0 days 00:00:25.030000	0.372902
0 days 00:00:25.040000	0.10550999999999999
0 days 00:00:25.050000	0.080458
0 days 00:00:25.060000	0.084828
0 days 00:00:25.070000	0.068591
0 days 00:00:25.080000	0.039282
0 days 00:00:25.090000	-0.011844
0 days 00:00:25.100000	-0.045807
0 days 00:00:25.110000	-0.067359
0 days 00:00:25.120000	-0.081719
0 days 00:00:25.130000	-0.066205
0 days 00:00:25.140000	-0.035111
0 days 00:00:25.150000	-0.004358
0 days 00:00:25.160000	0.021979
0 days 00:00:25.170000	0.043993
0 days 00:00:25.180000	0.06302999999999999
0 days 00:00:25.190000	0.079964
0 days 00:00:25.200000	0.091781
0 days 00:00:25.210000	0.085507
0 days 00:00:25.220000	0.064389
0 days 00:00:25.230000	0.055066
0 days 00:00:25.240000	0.044143
0 days 00:00:25.250000	0.044252
0 days 00:00:25.260000	0.020429
0 days 00:00:25.270000	-0.01123
0 days 00:00:25.280000	-0.027205
0 days 00:00:25.290000	-0.018647
0 days 00:00:25.300000	-0.012235
0 days 00:00:25.310000	-0.000136
0 days 00:00:25.320000	0.013718000000000001
0 days 00:00:25.330000	0.021347
0 days 00:00:25.340000	0.032514
0 days 00:00:25.350000	0.044305000000000004
0 days 00:00:25.360000	0.055914
0 days 00:00:25.370000	0.05605
0 days 00:00:25.380000	0.045185
0 days 00:00:25.390000	0.037449
0 days 00:00:25.400000	0.032859
0 days 00:00:25.410000	0.031362
0 days 00:00:25.420000	0.039233
0 days 00:00:25.430000	0.034733999999999994
0 days 00:00:25.440000	0.042251
0 days 00:00:25.450000	0.044765
0 days 00:00:25.460000	0.046748000000000005
0 days 00:00:25.470000	0.035717
0 days 00:00:25.480000	0.0075
0 days 00:00:25.490000	-0.015672
0 days 00:00:25.500000	-0.037248
0 days 00:00:25.510000	-0.070977
0 days 00:00:25.520000	-0.091124
0 days 00:00:25.530000	-0.095195
0 days 00:00:25.540000	-0.087184
0 days 00:00:25.550000	-0.064868
0 days 00:00:25.560000	-0.045801999999999995
0 days 00:00:25.570000	-0.021800999999999997
0 days 00:00:25.580000	-0.006774
0 days 00:00:25.590000	0.010213
0 days 00:00:25.600000	0.026782
0 days 00:00:25.610000	0.041568
0 days 00:00:25.620000	0.05864199999999999
0 days 00:00:25.630000	0.075761
0 days 00:00:25.640000	0.07140099999999999
0 days 00:00:25.650000	0.059823
0 days 00:00:25.660000	0.083699
0 days 00:00:25.670000	0.080553
0 days 00:00:25.680000	0.072134
0 days 00:00:25.690000	0.051535000000000004
0 days 00:00:25.700000	0.0302
0 days 00:00:25.710000	0.001117
0 days 00:00:25.720000	-0.013922
0 days 00:00:25.730000	-0.031675
0 days 00:00:25.740000	-0.047979
0 days 00:00:25.750000	-0.050318
0 days 00:00:25.760000	-0.05814400000000001
0 days 00:00:25.770000	-0.065278
0 days 00:00:25.780000	-0.07532799999999999
0 days 00:00:25.790000	-0.09264
0 days 00:00:25.800000	-0.113845
0 days 00:00:25.810000	-0.15207
0 days 00:00:25.820000	-0.187558
0 days 00:00:25.830000	-0.24640700000000001
0 days 00:00:25.840000	-0.350164
0 days 00:00:25.850000	-0.455374
0 days 00:00:25.860000	-0.566181
0 days 00:00:25.870000	-0.682098
0 days 00:00:25.880000	-0.798515
0 days 00:00:25.890000	-0.9091229999999999
0 days 00:00:25.900000	-1.032702
0 days 00:00:25.910000	-1.164931
0 days 00:00:25.920000	-1.304294
0 days 00:00:25.930000	-1.4462760000000001
0 days 00:00:25.940000	-1.57772
0 days 00:00:25.950000	-1.6988919999999998
0 days 00:00:25.960000	-1.784714
0 days 00:00:25.970000	-1.831272
0 days 00:00:25.980000	-1.874855
0 days 00:00:25.990000	-1.865041
0 days 00:00:26	-1.863246
0 days 00:00:26.010000	-1.831393
0 days 00:00:26.020000	-1.782705
0 days 00:00:26.030000	-1.71452
0 days 00:00:26.040000	-1.66352
0 days 00:00:26.050000	-1.5691549999999999
0 days 00:00:26.060000	-1.455298
0 days 00:00:26.070000	-1.336912
0 days 00:00:26.080000	-1.106123
0 days 00:00:26.090000	-0.6589119999999999
