# Supplementary material for: A topological data analysis-based method for gait signals with an application to the study of multiple sclerosis
Source: PLoS One. 2022 May 13;17(5):e0268475. doi: 10.1371/journal.pone.0268475 (PMC9106173; doi:10.1371/journal.pone.0268475)
Supplement: S1 Data — (ZIP) [file pone.0268475.s005.zip › PlosOneData/Pathological_subjects/MS_150]

	Gyr_Y
0 days 00:00:05.930000	-1.045116
0 days 00:00:05.940000	-0.714375
0 days 00:00:05.950000	0.05921900000000001
0 days 00:00:05.960000	-3.0667419999999996
0 days 00:00:05.970000	-3.872519
0 days 00:00:05.980000	-2.708632
0 days 00:00:05.990000	-2.4208060000000002
0 days 00:00:06	-2.629163
0 days 00:00:06.010000	-2.426498
0 days 00:00:06.020000	-2.0836240000000004
0 days 00:00:06.030000	-1.772171
0 days 00:00:06.040000	-1.4400680000000001
0 days 00:00:06.050000	-1.2315
0 days 00:00:06.060000	-1.09295
0 days 00:00:06.070000	-0.93509
0 days 00:00:06.080000	-0.778782
0 days 00:00:06.090000	-0.65263
0 days 00:00:06.100000	-0.6137640000000001
0 days 00:00:06.110000	-0.62635
0 days 00:00:06.120000	-0.527345
0 days 00:00:06.130000	-0.40616399999999997
0 days 00:00:06.140000	-0.342105
0 days 00:00:06.150000	-0.290536
0 days 00:00:06.160000	-0.261765
0 days 00:00:06.170000	-0.241977
0 days 00:00:06.180000	-0.21393099999999998
0 days 00:00:06.190000	-0.173319
0 days 00:00:06.200000	-0.12757000000000002
0 days 00:00:06.210000	-0.093124
0 days 00:00:06.220000	-0.076221
0 days 00:00:06.230000	-0.047208
0 days 00:00:06.240000	-0.022481
0 days 00:00:06.250000	-0.006783
0 days 00:00:06.260000	0.015218
0 days 00:00:06.270000	0.018515
0 days 00:00:06.280000	0.028234
0 days 00:00:06.290000	0.025452000000000002
0 days 00:00:06.300000	0.027344
0 days 00:00:06.310000	0.022624000000000002
0 days 00:00:06.320000	0.01955
0 days 00:00:06.330000	0.019832
0 days 00:00:06.340000	0.014251
0 days 00:00:06.350000	0.016909
0 days 00:00:06.360000	0.008102
0 days 00:00:06.370000	0.014764
0 days 00:00:06.380000	0.007554000000000001
0 days 00:00:06.390000	0.002527
0 days 00:00:06.400000	-0.004504
0 days 00:00:06.410000	-0.015141
0 days 00:00:06.420000	-0.024265000000000002
0 days 00:00:06.430000	-0.026299
0 days 00:00:06.440000	-0.027281
0 days 00:00:06.450000	-0.031594
0 days 00:00:06.460000	-0.035844
0 days 00:00:06.470000	-0.035378
0 days 00:00:06.480000	-0.032356
0 days 00:00:06.490000	-0.02376
0 days 00:00:06.500000	-0.015622
0 days 00:00:06.510000	-0.010134
0 days 00:00:06.520000	-0.009567
0 days 00:00:06.530000	-0.00476
0 days 00:00:06.540000	-0.001795
0 days 00:00:06.550000	0.006252000000000001
0 days 00:00:06.560000	0.021668
0 days 00:00:06.570000	0.028630000000000003
0 days 00:00:06.580000	0.031863
0 days 00:00:06.590000	0.024885
0 days 00:00:06.600000	0.015144999999999999
0 days 00:00:06.610000	0.006439
0 days 00:00:06.620000	0.0036420000000000003
0 days 00:00:06.630000	-0.001073
0 days 00:00:06.640000	0.001417
0 days 00:00:06.650000	-0.002794
0 days 00:00:06.660000	-0.018147
0 days 00:00:06.670000	-0.019871
0 days 00:00:06.680000	-0.031695
0 days 00:00:06.690000	-0.036935
0 days 00:00:06.700000	-0.046363
0 days 00:00:06.710000	-0.051128
0 days 00:00:06.720000	-0.051797
0 days 00:00:06.730000	-0.048886
0 days 00:00:06.740000	-0.051200999999999997
0 days 00:00:06.750000	-0.041038
0 days 00:00:06.760000	-0.03445
0 days 00:00:06.770000	-0.03926
0 days 00:00:06.780000	-0.036873
0 days 00:00:06.790000	-0.041989
0 days 00:00:06.800000	-0.052015
0 days 00:00:06.810000	-0.059652
0 days 00:00:06.820000	-0.074516
0 days 00:00:06.830000	-0.08089199999999999
0 days 00:00:06.840000	-0.091238
0 days 00:00:06.850000	-0.092945
0 days 00:00:06.860000	-0.1086
0 days 00:00:06.870000	-0.13381099999999999
0 days 00:00:06.880000	-0.167469
0 days 00:00:06.890000	-0.21400999999999998
0 days 00:00:06.900000	-0.27927199999999996
0 days 00:00:06.910000	-0.362277
0 days 00:00:06.920000	-0.468466
0 days 00:00:06.930000	-0.581082
0 days 00:00:06.940000	-0.710777
0 days 00:00:06.950000	-0.8841370000000001
0 days 00:00:06.960000	-1.05135
0 days 00:00:06.970000	-1.2035360000000002
0 days 00:00:06.980000	-1.339322
0 days 00:00:06.990000	-1.4814690000000001
0 days 00:00:07	-1.63077
0 days 00:00:07.010000	-1.77235
0 days 00:00:07.020000	-1.911489
0 days 00:00:07.030000	-2.041604
0 days 00:00:07.040000	-2.172039
0 days 00:00:07.050000	-2.30001
0 days 00:00:07.060000	-2.454923
0 days 00:00:07.070000	-2.60397
0 days 00:00:07.080000	-2.7631669999999997
0 days 00:00:07.090000	-2.922023
0 days 00:00:07.100000	-3.0650560000000002
0 days 00:00:07.110000	-3.2212
0 days 00:00:07.120000	-3.380467
0 days 00:00:07.130000	-3.5055059999999996
0 days 00:00:07.140000	-3.627878
0 days 00:00:07.150000	-3.754067
0 days 00:00:07.160000	-3.8988709999999998
0 days 00:00:07.170000	-4.0326900000000006
0 days 00:00:07.180000	-4.163411
0 days 00:00:07.190000	-4.295765
0 days 00:00:07.200000	-4.412131
0 days 00:00:07.210000	-4.485882
0 days 00:00:07.220000	-4.4590309999999995
0 days 00:00:07.230000	-4.380886
0 days 00:00:07.240000	-4.241761
0 days 00:00:07.250000	-4.153214
0 days 00:00:07.260000	-4.065415
0 days 00:00:07.270000	-3.8191029999999997
0 days 00:00:07.280000	-3.5053959999999997
0 days 00:00:07.290000	-1.939113
0 days 00:00:07.300000	0.073772
0 days 00:00:07.310000	1.24111
0 days 00:00:07.320000	1.904798
0 days 00:00:07.330000	2.353958
0 days 00:00:07.340000	2.826986
0 days 00:00:07.350000	3.3369269999999998
0 days 00:00:07.360000	3.793253
0 days 00:00:07.370000	4.099355999999999
0 days 00:00:07.380000	4.129792
0 days 00:00:07.390000	3.9378279999999997
0 days 00:00:07.400000	3.690642
0 days 00:00:07.410000	3.5973660000000005
0 days 00:00:07.420000	3.782724
0 days 00:00:07.430000	4.116353
0 days 00:00:07.440000	4.377575
0 days 00:00:07.450000	4.498928
0 days 00:00:07.460000	4.4991900000000005
0 days 00:00:07.470000	4.445003
0 days 00:00:07.480000	4.407801999999999
0 days 00:00:07.490000	4.409929
0 days 00:00:07.500000	4.394248999999999
0 days 00:00:07.510000	4.348180999999999
0 days 00:00:07.520000	4.293175
0 days 00:00:07.530000	4.21866
0 days 00:00:07.540000	4.1339
0 days 00:00:07.550000	4.038597
0 days 00:00:07.560000	3.932589
0 days 00:00:07.570000	3.799946
0 days 00:00:07.580000	3.6088440000000004
0 days 00:00:07.590000	3.3988379999999996
0 days 00:00:07.600000	3.214891
0 days 00:00:07.610000	3.123777
0 days 00:00:07.620000	3.123037
0 days 00:00:07.630000	3.193094
0 days 00:00:07.640000	3.3056690000000004
0 days 00:00:07.650000	3.4492599999999998
0 days 00:00:07.660000	3.5318910000000003
0 days 00:00:07.670000	3.481025
0 days 00:00:07.680000	3.246471
0 days 00:00:07.690000	2.848315
0 days 00:00:07.700000	2.342669
0 days 00:00:07.710000	1.82568
0 days 00:00:07.720000	1.397708
0 days 00:00:07.730000	1.0465659999999999
0 days 00:00:07.740000	0.692883
0 days 00:00:07.750000	0.32866999999999996
0 days 00:00:07.760000	-0.030664999999999998
0 days 00:00:07.770000	-0.322377
0 days 00:00:07.780000	-0.563317
0 days 00:00:07.790000	-0.92238
0 days 00:00:07.800000	-2.436499
0 days 00:00:07.810000	-2.075991
0 days 00:00:07.820000	-2.260082
0 days 00:00:07.830000	-2.818451
0 days 00:00:07.840000	-2.870025
0 days 00:00:07.850000	-3.1898310000000003
0 days 00:00:07.860000	-3.689029
0 days 00:00:07.870000	-3.625007
0 days 00:00:07.880000	-3.3227589999999996
0 days 00:00:07.890000	-2.664016
0 days 00:00:07.900000	-1.962664
0 days 00:00:07.910000	-1.394711
0 days 00:00:07.920000	-0.8786809999999999
0 days 00:00:07.930000	-0.531323
0 days 00:00:07.940000	-0.492907
0 days 00:00:07.950000	-0.45482799999999995
0 days 00:00:07.960000	-0.482709
0 days 00:00:07.970000	-0.517195
0 days 00:00:07.980000	-0.539768
0 days 00:00:07.990000	-0.47561099999999995
0 days 00:00:08	-0.27363899999999997
0 days 00:00:08.010000	-0.16000899999999998
0 days 00:00:08.020000	-0.06465800000000001
0 days 00:00:08.030000	-0.009226999999999999
0 days 00:00:08.040000	0.047007
0 days 00:00:08.050000	0.088701
0 days 00:00:08.060000	0.115799
0 days 00:00:08.070000	0.133603
0 days 00:00:08.080000	0.12933599999999998
0 days 00:00:08.090000	0.114701
0 days 00:00:08.100000	0.103969
0 days 00:00:08.110000	0.086893
0 days 00:00:08.120000	0.072519
0 days 00:00:08.130000	0.046256
0 days 00:00:08.140000	0.026119999999999997
0 days 00:00:08.150000	0.000699
0 days 00:00:08.160000	-0.023513
0 days 00:00:08.170000	-0.048376
0 days 00:00:08.180000	-0.063305
0 days 00:00:08.190000	-0.07282000000000001
0 days 00:00:08.200000	-0.087412
0 days 00:00:08.210000	-0.095371
0 days 00:00:08.220000	-0.090311
0 days 00:00:08.230000	-0.08999299999999999
0 days 00:00:08.240000	-0.07802
0 days 00:00:08.250000	-0.068099
0 days 00:00:08.260000	-0.060872
0 days 00:00:08.270000	-0.056539
0 days 00:00:08.280000	-0.050578
0 days 00:00:08.290000	-0.039504000000000004
0 days 00:00:08.300000	-0.025837
0 days 00:00:08.310000	-0.008076
0 days 00:00:08.320000	0.014521000000000001
0 days 00:00:08.330000	0.026316000000000003
0 days 00:00:08.340000	0.047732
0 days 00:00:08.350000	0.049446
0 days 00:00:08.360000	0.057864
0 days 00:00:08.370000	0.062068
0 days 00:00:08.380000	0.061069000000000005
0 days 00:00:08.390000	0.054172000000000005
0 days 00:00:08.400000	0.0383
0 days 00:00:08.410000	0.015097999999999999
0 days 00:00:08.420000	-0.017357
0 days 00:00:08.430000	-0.049632
0 days 00:00:08.440000	-0.086021
0 days 00:00:08.450000	-0.10180700000000001
0 days 00:00:08.460000	-0.12186099999999998
0 days 00:00:08.470000	-0.135408
0 days 00:00:08.480000	-0.150009
0 days 00:00:08.490000	-0.164582
0 days 00:00:08.500000	-0.180089
0 days 00:00:08.510000	-0.179756
0 days 00:00:08.520000	-0.198249
0 days 00:00:08.530000	-0.212046
0 days 00:00:08.540000	-0.212571
0 days 00:00:08.550000	-0.211022
0 days 00:00:08.560000	-0.215908
0 days 00:00:08.570000	-0.21814499999999998
0 days 00:00:08.580000	-0.234146
0 days 00:00:08.590000	-0.24273499999999998
0 days 00:00:08.600000	-0.256142
0 days 00:00:08.610000	-0.254198
0 days 00:00:08.620000	-0.255973
0 days 00:00:08.630000	-0.261913
0 days 00:00:08.640000	-0.279821
0 days 00:00:08.650000	-0.305064
0 days 00:00:08.660000	-0.349681
0 days 00:00:08.670000	-0.395901
0 days 00:00:08.680000	-0.48696300000000003
0 days 00:00:08.690000	-0.6329739999999999
0 days 00:00:08.700000	-0.788517
0 days 00:00:08.710000	-0.9287350000000001
0 days 00:00:08.720000	-1.063784
0 days 00:00:08.730000	-1.199157
0 days 00:00:08.740000	-1.3274139999999999
0 days 00:00:08.750000	-1.430189
0 days 00:00:08.760000	-1.539648
0 days 00:00:08.770000	-1.633532
0 days 00:00:08.780000	-1.7378310000000001
0 days 00:00:08.790000	-1.85247
0 days 00:00:08.800000	-1.985544
0 days 00:00:08.810000	-2.14187
0 days 00:00:08.820000	-2.311487
0 days 00:00:08.830000	-2.508989
0 days 00:00:08.840000	-2.722784
0 days 00:00:08.850000	-2.91489
0 days 00:00:08.860000	-3.105064
0 days 00:00:08.870000	-3.2797120000000004
0 days 00:00:08.880000	-3.414792
0 days 00:00:08.890000	-3.5292489999999996
0 days 00:00:08.900000	-3.632876
0 days 00:00:08.910000	-3.735274
0 days 00:00:08.920000	-3.8155080000000003
0 days 00:00:08.930000	-3.866685
0 days 00:00:08.940000	-3.943492
0 days 00:00:08.950000	-4.000817
0 days 00:00:08.960000	-4.007872
0 days 00:00:08.970000	-3.9661779999999998
0 days 00:00:08.980000	-3.89359
0 days 00:00:08.990000	-3.837485
0 days 00:00:09	-3.877696
0 days 00:00:09.010000	-3.9721699999999998
0 days 00:00:09.020000	-3.8328919999999997
0 days 00:00:09.030000	-3.5862269999999996
0 days 00:00:09.040000	-2.293724
0 days 00:00:09.050000	-0.793519
0 days 00:00:09.060000	0.513371
0 days 00:00:09.070000	1.271198
0 days 00:00:09.080000	1.7250150000000002
0 days 00:00:09.090000	2.105223
0 days 00:00:09.100000	2.535977
0 days 00:00:09.110000	3.004059
0 days 00:00:09.120000	3.4441260000000002
0 days 00:00:09.130000	3.8270190000000004
0 days 00:00:09.140000	4.096523
0 days 00:00:09.150000	4.251958999999999
0 days 00:00:09.160000	4.272064
0 days 00:00:09.170000	4.218862000000001
0 days 00:00:09.180000	4.117224
0 days 00:00:09.190000	4.05799
0 days 00:00:09.200000	4.093108
0 days 00:00:09.210000	4.197311
0 days 00:00:09.220000	4.324507
0 days 00:00:09.230000	4.458308000000001
0 days 00:00:09.240000	4.506032
0 days 00:00:09.250000	4.470119
0 days 00:00:09.260000	4.351063
0 days 00:00:09.270000	4.201864
0 days 00:00:09.280000	4.066251
0 days 00:00:09.290000	3.926364
0 days 00:00:09.300000	3.8024199999999997
0 days 00:00:09.310000	3.6661269999999995
0 days 00:00:09.320000	3.5184300000000004
0 days 00:00:09.330000	3.3475639999999998
0 days 00:00:09.340000	3.182004
0 days 00:00:09.350000	3.009657
0 days 00:00:09.360000	2.843397
0 days 00:00:09.370000	2.669334
0 days 00:00:09.380000	2.504493
0 days 00:00:09.390000	2.416587
0 days 00:00:09.400000	2.429303
0 days 00:00:09.410000	2.5483860000000003
0 days 00:00:09.420000	2.747288
0 days 00:00:09.430000	2.939623
0 days 00:00:09.440000	3.0377009999999998
0 days 00:00:09.450000	2.967212
0 days 00:00:09.460000	2.675319
0 days 00:00:09.470000	2.201276
0 days 00:00:09.480000	1.692278
0 days 00:00:09.490000	1.222564
0 days 00:00:09.500000	0.8548379999999999
0 days 00:00:09.510000	0.5282979999999999
0 days 00:00:09.520000	0.194485
0 days 00:00:09.530000	-0.153333
0 days 00:00:09.540000	-0.47989799999999994
0 days 00:00:09.550000	-0.755268
0 days 00:00:09.560000	-1.805057
0 days 00:00:09.570000	-1.8483040000000002
0 days 00:00:09.580000	-1.79765
0 days 00:00:09.590000	-2.4757919999999998
0 days 00:00:09.600000	-3.008691
0 days 00:00:09.610000	-2.9539470000000003
0 days 00:00:09.620000	-3.030102
0 days 00:00:09.630000	-3.000092
0 days 00:00:09.640000	-2.665918
0 days 00:00:09.650000	-2.282236
0 days 00:00:09.660000	-1.8110419999999998
0 days 00:00:09.670000	-1.3653
0 days 00:00:09.680000	-0.9822059999999999
0 days 00:00:09.690000	-0.670335
0 days 00:00:09.700000	-0.42746300000000004
0 days 00:00:09.710000	-0.296252
0 days 00:00:09.720000	-0.259096
0 days 00:00:09.730000	-0.295315
0 days 00:00:09.740000	-0.368134
0 days 00:00:09.750000	-0.47764300000000004
0 days 00:00:09.760000	-0.61028
0 days 00:00:09.770000	-0.754775
0 days 00:00:09.780000	-0.8375020000000001
0 days 00:00:09.790000	-0.777366
0 days 00:00:09.800000	-0.786528
0 days 00:00:09.810000	-0.8093859999999999
0 days 00:00:09.820000	-0.7642479999999999
0 days 00:00:09.830000	-0.333918
0 days 00:00:09.840000	-0.053440999999999995
0 days 00:00:09.850000	0.018313999999999997
0 days 00:00:09.860000	0.052624000000000004
0 days 00:00:09.870000	0.08021
0 days 00:00:09.880000	0.078733
0 days 00:00:09.890000	0.088611
0 days 00:00:09.900000	0.08678999999999999
0 days 00:00:09.910000	0.084978
0 days 00:00:09.920000	0.074259
0 days 00:00:09.930000	0.069546
0 days 00:00:09.940000	0.059601
0 days 00:00:09.950000	0.050089
0 days 00:00:09.960000	0.035206
0 days 00:00:09.970000	0.022744999999999998
0 days 00:00:09.980000	0.009935
0 days 00:00:09.990000	-0.000762
0 days 00:00:10	-0.000648
0 days 00:00:10.010000	-0.002656
0 days 00:00:10.020000	-0.004324000000000001
0 days 00:00:10.030000	-0.011675
0 days 00:00:10.040000	-0.011557
0 days 00:00:10.050000	-0.00688
0 days 00:00:10.060000	-0.010217
0 days 00:00:10.070000	-0.014117
0 days 00:00:10.080000	-0.019128
0 days 00:00:10.090000	-0.021472
0 days 00:00:10.100000	-0.020246
0 days 00:00:10.110000	-0.009890000000000001
0 days 00:00:10.120000	-0.008527
0 days 00:00:10.130000	-0.003195
0 days 00:00:10.140000	-0.00475
0 days 00:00:10.150000	0.004047
0 days 00:00:10.160000	0.009189
0 days 00:00:10.170000	0.021031
0 days 00:00:10.180000	0.018385
0 days 00:00:10.190000	0.025282
0 days 00:00:10.200000	0.02877
0 days 00:00:10.210000	0.025034
0 days 00:00:10.220000	0.027302
0 days 00:00:10.230000	0.019738
0 days 00:00:10.240000	0.01577
0 days 00:00:10.250000	0.012483
0 days 00:00:10.260000	0.009134999999999999
0 days 00:00:10.270000	0.001703
0 days 00:00:10.280000	-0.003034
0 days 00:00:10.290000	-0.004787
0 days 00:00:10.300000	-0.014162000000000001
0 days 00:00:10.310000	-0.020024
0 days 00:00:10.320000	-0.025907999999999997
0 days 00:00:10.330000	-0.029733999999999997
0 days 00:00:10.340000	-0.039425
0 days 00:00:10.350000	-0.034832999999999996
0 days 00:00:10.360000	-0.049451
0 days 00:00:10.370000	-0.050138999999999996
0 days 00:00:10.380000	-0.051546
0 days 00:00:10.390000	-0.045766
0 days 00:00:10.400000	-0.033031
0 days 00:00:10.410000	-0.025561
0 days 00:00:10.420000	-0.029408999999999998
0 days 00:00:10.430000	-0.040126999999999996
0 days 00:00:10.440000	-0.057765
0 days 00:00:10.450000	-0.085242
0 days 00:00:10.460000	-0.101465
0 days 00:00:10.470000	-0.128045
0 days 00:00:10.480000	-0.163439
0 days 00:00:10.490000	-0.20604699999999998
0 days 00:00:10.500000	-0.27617800000000003
0 days 00:00:10.510000	-0.340453
0 days 00:00:10.520000	-0.40221999999999997
0 days 00:00:10.530000	-0.45536000000000004
0 days 00:00:10.540000	-0.521674
0 days 00:00:10.550000	-0.649163
0 days 00:00:10.560000	-0.787024
0 days 00:00:10.570000	-0.897552
0 days 00:00:10.580000	-0.9699
0 days 00:00:10.590000	-1.051536
0 days 00:00:10.600000	-1.146787
0 days 00:00:10.610000	-1.264199
0 days 00:00:10.620000	-1.3802590000000001
0 days 00:00:10.630000	-1.486268
0 days 00:00:10.640000	-1.590659
0 days 00:00:10.650000	-1.6870290000000001
0 days 00:00:10.660000	-1.7810169999999999
0 days 00:00:10.670000	-1.869028
0 days 00:00:10.680000	-1.956895
0 days 00:00:10.690000	-2.050057
0 days 00:00:10.700000	-2.151266
0 days 00:00:10.710000	-2.249618
0 days 00:00:10.720000	-2.3591
0 days 00:00:10.730000	-2.467509
0 days 00:00:10.740000	-2.576699
0 days 00:00:10.750000	-2.663769
0 days 00:00:10.760000	-2.72962
0 days 00:00:10.770000	-2.800951
0 days 00:00:10.780000	-2.860525
0 days 00:00:10.790000	-2.928389
0 days 00:00:10.800000	-2.9992229999999998
0 days 00:00:10.810000	-3.078112
0 days 00:00:10.820000	-3.135298
0 days 00:00:10.830000	-3.218698
0 days 00:00:10.840000	-3.3231629999999996
0 days 00:00:10.850000	-3.4338629999999997
0 days 00:00:10.860000	-3.5281190000000002
0 days 00:00:10.870000	-3.614954
0 days 00:00:10.880000	-3.679065
0 days 00:00:10.890000	-3.740011
0 days 00:00:10.900000	-3.736565
0 days 00:00:10.910000	-3.7578489999999998
0 days 00:00:10.920000	-3.726036
0 days 00:00:10.930000	-3.652801
0 days 00:00:10.940000	-3.5998010000000003
0 days 00:00:10.950000	-3.051516
0 days 00:00:10.960000	-1.8825490000000002
0 days 00:00:10.970000	-0.49421099999999996
0 days 00:00:10.980000	0.626185
0 days 00:00:10.990000	1.409269
0 days 00:00:11	1.9355099999999998
0 days 00:00:11.010000	2.313866
0 days 00:00:11.020000	2.66627
0 days 00:00:11.030000	3.050657
0 days 00:00:11.040000	3.4596440000000004
0 days 00:00:11.050000	3.8678730000000003
0 days 00:00:11.060000	4.178309
0 days 00:00:11.070000	4.40343
0 days 00:00:11.080000	4.455031
0 days 00:00:11.090000	4.307487999999999
0 days 00:00:11.100000	4.086423
0 days 00:00:11.110000	3.872168
0 days 00:00:11.120000	3.729278
0 days 00:00:11.130000	3.6951989999999997
0 days 00:00:11.140000	3.7016129999999996
0 days 00:00:11.150000	3.6886339999999995
0 days 00:00:11.160000	3.6480069999999998
0 days 00:00:11.170000	3.621831
0 days 00:00:11.180000	3.6297629999999996
0 days 00:00:11.190000	3.6550510000000003
0 days 00:00:11.200000	3.655425
0 days 00:00:11.210000	3.632271
0 days 00:00:11.220000	3.586879
0 days 00:00:11.230000	3.5505050000000002
0 days 00:00:11.240000	3.5212839999999996
0 days 00:00:11.250000	3.459133
0 days 00:00:11.260000	3.35336
0 days 00:00:11.270000	3.217603
0 days 00:00:11.280000	3.102175
0 days 00:00:11.290000	3.027016
0 days 00:00:11.300000	2.952497
0 days 00:00:11.310000	2.804221
0 days 00:00:11.320000	2.558004
0 days 00:00:11.330000	2.243836
0 days 00:00:11.340000	1.890498
0 days 00:00:11.350000	1.585836
0 days 00:00:11.360000	1.3767790000000002
0 days 00:00:11.370000	1.256964
0 days 00:00:11.380000	1.201262
0 days 00:00:11.390000	1.221954
0 days 00:00:11.400000	1.382549
0 days 00:00:11.410000	1.582582
0 days 00:00:11.420000	1.772432
0 days 00:00:11.430000	1.775681
0 days 00:00:11.440000	1.543049
0 days 00:00:11.450000	1.171638
0 days 00:00:11.460000	0.787705
0 days 00:00:11.470000	0.464052
0 days 00:00:11.480000	0.20136199999999999
0 days 00:00:11.490000	-0.056728999999999995
0 days 00:00:11.500000	-0.338748
0 days 00:00:11.510000	-0.638396
0 days 00:00:11.520000	-1.303197
0 days 00:00:11.530000	-2.487535
0 days 00:00:11.540000	-2.636402
0 days 00:00:11.550000	-3.4379800000000005
0 days 00:00:11.560000	-3.949104
0 days 00:00:11.570000	-3.3242949999999998
0 days 00:00:11.580000	-3.2102779999999997
0 days 00:00:11.590000	-3.2753240000000003
0 days 00:00:11.600000	-2.834286
0 days 00:00:11.610000	-2.085858
0 days 00:00:11.620000	-1.1181889999999999
0 days 00:00:11.630000	-0.303083
0 days 00:00:11.640000	-0.151592
0 days 00:00:11.650000	0.031894
0 days 00:00:11.660000	-0.006423999999999999
0 days 00:00:11.670000	-0.050738
0 days 00:00:11.680000	-0.090805
0 days 00:00:11.690000	-0.146801
0 days 00:00:11.700000	-0.189521
0 days 00:00:11.710000	-0.21120100000000003
0 days 00:00:11.720000	-0.219454
0 days 00:00:11.730000	-0.22216599999999997
0 days 00:00:11.740000	-0.197484
0 days 00:00:11.750000	-0.156191
0 days 00:00:11.760000	-0.123775
0 days 00:00:11.770000	-0.094765
0 days 00:00:11.780000	-0.083302
0 days 00:00:11.790000	-0.077308
0 days 00:00:11.800000	-0.074754
0 days 00:00:11.810000	-0.060353
0 days 00:00:11.820000	-0.039908
0 days 00:00:11.830000	-0.013259
0 days 00:00:11.840000	0.007187000000000001
0 days 00:00:11.850000	0.012237
0 days 00:00:11.860000	0.023195
0 days 00:00:11.870000	0.014891
0 days 00:00:11.880000	0.007690000000000001
0 days 00:00:11.890000	0.0008619999999999999
0 days 00:00:11.900000	-0.00636
0 days 00:00:11.910000	-0.00987
0 days 00:00:11.920000	-0.015316
0 days 00:00:11.930000	-0.018473
0 days 00:00:11.940000	-0.013728
0 days 00:00:11.950000	-0.006755
0 days 00:00:11.960000	-0.002918
0 days 00:00:11.970000	0.006175
0 days 00:00:11.980000	0.010763
0 days 00:00:11.990000	0.008137
0 days 00:00:12	0.00675
0 days 00:00:12.010000	0.007965999999999999
0 days 00:00:12.020000	0.018547
0 days 00:00:12.030000	0.021121
0 days 00:00:12.040000	0.032527
0 days 00:00:12.050000	0.038076
0 days 00:00:12.060000	0.044023
0 days 00:00:12.070000	0.048744
0 days 00:00:12.080000	0.047073000000000004
0 days 00:00:12.090000	0.041731
0 days 00:00:12.100000	0.031389999999999994
0 days 00:00:12.110000	0.025820999999999997
0 days 00:00:12.120000	0.008184
0 days 00:00:12.130000	-0.015278
0 days 00:00:12.140000	-0.028682999999999997
0 days 00:00:12.150000	-0.047393
0 days 00:00:12.160000	-0.06191699999999999
0 days 00:00:12.170000	-0.07766100000000001
0 days 00:00:12.180000	-0.090209
0 days 00:00:12.190000	-0.096903
0 days 00:00:12.200000	-0.112472
0 days 00:00:12.210000	-0.11796500000000001
0 days 00:00:12.220000	-0.126476
0 days 00:00:12.230000	-0.13445
0 days 00:00:12.240000	-0.14348
0 days 00:00:12.250000	-0.151779
0 days 00:00:12.260000	-0.16200799999999999
0 days 00:00:12.270000	-0.173428
0 days 00:00:12.280000	-0.18224
0 days 00:00:12.290000	-0.201503
0 days 00:00:12.300000	-0.219602
0 days 00:00:12.310000	-0.23208
0 days 00:00:12.320000	-0.23502699999999999
0 days 00:00:12.330000	-0.24852600000000002
0 days 00:00:12.340000	-0.25182899999999997
0 days 00:00:12.350000	-0.274573
0 days 00:00:12.360000	-0.28116399999999997
0 days 00:00:12.370000	-0.308025
0 days 00:00:12.380000	-0.326506
0 days 00:00:12.390000	-0.349991
0 days 00:00:12.400000	-0.374069
0 days 00:00:12.410000	-0.405426
0 days 00:00:12.420000	-0.45109099999999996
0 days 00:00:12.430000	-0.504075
0 days 00:00:12.440000	-0.575795
0 days 00:00:12.450000	-0.7235010000000001
0 days 00:00:12.460000	-0.86775
0 days 00:00:12.470000	-0.9634799999999999
0 days 00:00:12.480000	-1.027518
0 days 00:00:12.490000	-1.105874
0 days 00:00:12.500000	-1.216402
0 days 00:00:12.510000	-1.317411
0 days 00:00:12.520000	-1.4160409999999999
0 days 00:00:12.530000	-1.508498
0 days 00:00:12.540000	-1.604878
0 days 00:00:12.550000	-1.6953650000000002
0 days 00:00:12.560000	-1.786261
0 days 00:00:12.570000	-1.8627
0 days 00:00:12.580000	-1.9241599999999999
0 days 00:00:12.590000	-1.977357
0 days 00:00:12.600000	-2.021805
0 days 00:00:12.610000	-2.052812
0 days 00:00:12.620000	-2.079158
0 days 00:00:12.630000	-2.093441
0 days 00:00:12.640000	-2.097169
0 days 00:00:12.650000	-2.100763
0 days 00:00:12.660000	-2.104987
0 days 00:00:12.670000	-2.142016
0 days 00:00:12.680000	-2.2243619999999997
0 days 00:00:12.690000	-2.3605009999999997
0 days 00:00:12.700000	-2.5217560000000003
0 days 00:00:12.710000	-2.702785
0 days 00:00:12.720000	-2.901144
0 days 00:00:12.730000	-3.091653
0 days 00:00:12.740000	-3.277653
0 days 00:00:12.750000	-3.456748
0 days 00:00:12.760000	-3.6267129999999996
0 days 00:00:12.770000	-3.777591
0 days 00:00:12.780000	-3.8689419999999997
0 days 00:00:12.790000	-3.8670519999999997
0 days 00:00:12.800000	-3.841507
0 days 00:00:12.810000	-3.82116
0 days 00:00:12.820000	-3.919936
0 days 00:00:12.830000	-3.771184
0 days 00:00:12.840000	-3.6869440000000004
0 days 00:00:12.850000	-3.433221
0 days 00:00:12.860000	-2.951809
0 days 00:00:12.870000	-1.447617
