# Supplementary material for: A topological data analysis-based method for gait signals with an application to the study of multiple sclerosis
Source: PLoS One. 2022 May 13;17(5):e0268475. doi: 10.1371/journal.pone.0268475 (PMC9106173; doi:10.1371/journal.pone.0268475)
Supplement: S1 Data — (ZIP) [file pone.0268475.s005.zip › PlosOneData/Pathological_subjects/MS_157]

	Gyr_Y
0 days 00:00:10.380000	-0.550901
0 days 00:00:10.390000	-1.440072
0 days 00:00:10.400000	-0.983985
0 days 00:00:10.410000	-1.469284
0 days 00:00:10.420000	-3.5478940000000003
0 days 00:00:10.430000	-3.666293
0 days 00:00:10.440000	-3.122894
0 days 00:00:10.450000	-3.229057
0 days 00:00:10.460000	-3.073491
0 days 00:00:10.470000	-2.611551
0 days 00:00:10.480000	-2.22053
0 days 00:00:10.490000	-1.834171
0 days 00:00:10.500000	-1.619652
0 days 00:00:10.510000	-1.414935
0 days 00:00:10.520000	-1.210421
0 days 00:00:10.530000	-1.063525
0 days 00:00:10.540000	-0.7484689999999999
0 days 00:00:10.550000	-0.466322
0 days 00:00:10.560000	-0.33342
0 days 00:00:10.570000	-0.196415
0 days 00:00:10.580000	-0.091163
0 days 00:00:10.590000	-0.067816
0 days 00:00:10.600000	-0.064814
0 days 00:00:10.610000	-0.044811000000000004
0 days 00:00:10.620000	-0.063173
0 days 00:00:10.630000	-0.071087
0 days 00:00:10.640000	-0.06689400000000001
0 days 00:00:10.650000	-0.061822
0 days 00:00:10.660000	-0.04716
0 days 00:00:10.670000	-0.022928
0 days 00:00:10.680000	0.013668000000000001
0 days 00:00:10.690000	0.033964
0 days 00:00:10.700000	0.058352
0 days 00:00:10.710000	0.070171
0 days 00:00:10.720000	0.080212
0 days 00:00:10.730000	0.082727
0 days 00:00:10.740000	0.079658
0 days 00:00:10.750000	0.069036
0 days 00:00:10.760000	0.048798
0 days 00:00:10.770000	0.027991000000000002
0 days 00:00:10.780000	0.006585
0 days 00:00:10.790000	-0.022237
0 days 00:00:10.800000	-0.043384
0 days 00:00:10.810000	-0.064113
0 days 00:00:10.820000	-0.08663
0 days 00:00:10.830000	-0.102091
0 days 00:00:10.840000	-0.11212899999999999
0 days 00:00:10.850000	-0.120972
0 days 00:00:10.860000	-0.13769800000000001
0 days 00:00:10.870000	-0.145398
0 days 00:00:10.880000	-0.148529
0 days 00:00:10.890000	-0.146304
0 days 00:00:10.900000	-0.13983399999999999
0 days 00:00:10.910000	-0.12238299999999999
0 days 00:00:10.920000	-0.09561900000000001
0 days 00:00:10.930000	-0.072211
0 days 00:00:10.940000	-0.039858
0 days 00:00:10.950000	-0.003167
0 days 00:00:10.960000	0.018815000000000002
0 days 00:00:10.970000	0.024418000000000002
0 days 00:00:10.980000	0.034803
0 days 00:00:10.990000	0.025639
0 days 00:00:11	0.023691999999999998
0 days 00:00:11.010000	0.015113
0 days 00:00:11.020000	0.009651
0 days 00:00:11.030000	0.003256
0 days 00:00:11.040000	-0.0054210000000000005
0 days 00:00:11.050000	-0.018703
0 days 00:00:11.060000	-0.031883
0 days 00:00:11.070000	-0.041429
0 days 00:00:11.080000	-0.055129
0 days 00:00:11.090000	-0.06024500000000001
0 days 00:00:11.100000	-0.069026
0 days 00:00:11.110000	-0.070827
0 days 00:00:11.120000	-0.07878500000000001
0 days 00:00:11.130000	-0.07986
0 days 00:00:11.140000	-0.081913
0 days 00:00:11.150000	-0.090739
0 days 00:00:11.160000	-0.08656900000000001
0 days 00:00:11.170000	-0.091329
0 days 00:00:11.180000	-0.10592
0 days 00:00:11.190000	-0.114797
0 days 00:00:11.200000	-0.131602
0 days 00:00:11.210000	-0.15257300000000001
0 days 00:00:11.220000	-0.180229
0 days 00:00:11.230000	-0.20354
0 days 00:00:11.240000	-0.234853
0 days 00:00:11.250000	-0.255184
0 days 00:00:11.260000	-0.27263200000000004
0 days 00:00:11.270000	-0.289731
0 days 00:00:11.280000	-0.310029
0 days 00:00:11.290000	-0.336478
0 days 00:00:11.300000	-0.360561
0 days 00:00:11.310000	-0.396516
0 days 00:00:11.320000	-0.42111899999999997
0 days 00:00:11.330000	-0.44737899999999997
0 days 00:00:11.340000	-0.47922600000000004
0 days 00:00:11.350000	-0.513998
0 days 00:00:11.360000	-0.552887
0 days 00:00:11.370000	-0.595121
0 days 00:00:11.380000	-0.642558
0 days 00:00:11.390000	-0.69343
0 days 00:00:11.400000	-0.745408
0 days 00:00:11.410000	-0.837139
0 days 00:00:11.420000	-0.951844
0 days 00:00:11.430000	-1.056127
0 days 00:00:11.440000	-1.169757
0 days 00:00:11.450000	-1.274446
0 days 00:00:11.460000	-1.364942
0 days 00:00:11.470000	-1.435569
0 days 00:00:11.480000	-1.501802
0 days 00:00:11.490000	-1.579349
0 days 00:00:11.500000	-1.6658240000000002
0 days 00:00:11.510000	-1.7628970000000002
0 days 00:00:11.520000	-1.8599080000000001
0 days 00:00:11.530000	-1.95807
0 days 00:00:11.540000	-2.064579
0 days 00:00:11.550000	-2.168838
0 days 00:00:11.560000	-2.284856
0 days 00:00:11.570000	-2.396512
0 days 00:00:11.580000	-2.516211
0 days 00:00:11.590000	-2.617539
0 days 00:00:11.600000	-2.7055849999999997
0 days 00:00:11.610000	-2.779331
0 days 00:00:11.620000	-2.827639
0 days 00:00:11.630000	-2.868016
0 days 00:00:11.640000	-2.894388
0 days 00:00:11.650000	-2.888144
0 days 00:00:11.660000	-2.911607
0 days 00:00:11.670000	-2.9320310000000003
0 days 00:00:11.680000	-2.940396
0 days 00:00:11.690000	-2.927912
0 days 00:00:11.700000	-2.902803
0 days 00:00:11.710000	-2.861066
0 days 00:00:11.720000	-2.793966
0 days 00:00:11.730000	-2.695093
0 days 00:00:11.740000	-2.6375599999999997
0 days 00:00:11.750000	-2.5914200000000003
0 days 00:00:11.760000	-2.406678
0 days 00:00:11.770000	-1.5959649999999999
0 days 00:00:11.780000	-0.077194
0 days 00:00:11.790000	1.000281
0 days 00:00:11.800000	1.6249850000000001
0 days 00:00:11.810000	2.105241
0 days 00:00:11.820000	2.591688
0 days 00:00:11.830000	3.01009
0 days 00:00:11.840000	3.169105
0 days 00:00:11.850000	2.7302
0 days 00:00:11.860000	1.8896939999999998
0 days 00:00:11.870000	1.375526
0 days 00:00:11.880000	1.6161379999999999
0 days 00:00:11.890000	2.281032
0 days 00:00:11.900000	2.7513240000000003
0 days 00:00:11.910000	2.852804
0 days 00:00:11.920000	2.819919
0 days 00:00:11.930000	2.924626
0 days 00:00:11.940000	3.167496
0 days 00:00:11.950000	3.4132599999999997
0 days 00:00:11.960000	3.6020220000000003
0 days 00:00:11.970000	3.724632
0 days 00:00:11.980000	3.8269559999999996
0 days 00:00:11.990000	3.9120019999999998
0 days 00:00:12	3.9622900000000003
0 days 00:00:12.010000	3.9267019999999997
0 days 00:00:12.020000	3.8363940000000003
0 days 00:00:12.030000	3.7589309999999996
0 days 00:00:12.040000	3.736537
0 days 00:00:12.050000	3.722404
0 days 00:00:12.060000	3.6704
0 days 00:00:12.070000	3.596171
0 days 00:00:12.080000	3.537433
0 days 00:00:12.090000	3.446043
0 days 00:00:12.100000	3.254914
0 days 00:00:12.110000	2.951931
0 days 00:00:12.120000	2.5774619999999997
0 days 00:00:12.130000	2.208077
0 days 00:00:12.140000	1.85833
0 days 00:00:12.150000	1.58438
0 days 00:00:12.160000	1.540141
0 days 00:00:12.170000	1.8366630000000002
0 days 00:00:12.180000	2.308606
0 days 00:00:12.190000	2.747419
0 days 00:00:12.200000	3.0360009999999997
0 days 00:00:12.210000	3.142945
0 days 00:00:12.220000	3.0403330000000004
0 days 00:00:12.230000	2.749173
0 days 00:00:12.240000	2.342158
0 days 00:00:12.250000	1.864236
0 days 00:00:12.260000	1.304791
0 days 00:00:12.270000	0.68308
0 days 00:00:12.280000	0.053277
0 days 00:00:12.290000	-0.5122899999999999
0 days 00:00:12.300000	-0.995875
0 days 00:00:12.310000	-1.328963
0 days 00:00:12.320000	-2.146609
0 days 00:00:12.330000	-0.48426
0 days 00:00:12.340000	-0.731738
0 days 00:00:12.350000	-3.188799
0 days 00:00:12.360000	-2.772563
0 days 00:00:12.370000	-1.485846
0 days 00:00:12.380000	-1.771191
0 days 00:00:12.390000	-2.189559
0 days 00:00:12.400000	-2.01139
0 days 00:00:12.410000	-1.637961
0 days 00:00:12.420000	-1.2638770000000001
0 days 00:00:12.430000	-1.083381
0 days 00:00:12.440000	-0.973039
0 days 00:00:12.450000	-0.844276
0 days 00:00:12.460000	-0.7491949999999999
0 days 00:00:12.470000	-0.699625
0 days 00:00:12.480000	-0.6882010000000001
0 days 00:00:12.490000	-0.700905
0 days 00:00:12.500000	-0.7612899999999999
0 days 00:00:12.510000	-0.866244
0 days 00:00:12.520000	-1.015665
0 days 00:00:12.530000	-1.142584
0 days 00:00:12.540000	-1.25851
0 days 00:00:12.550000	-1.2662280000000001
0 days 00:00:12.560000	-1.0189469999999998
0 days 00:00:12.570000	-0.748855
0 days 00:00:12.580000	-0.5587449999999999
0 days 00:00:12.590000	-0.419846
0 days 00:00:12.600000	-0.283003
0 days 00:00:12.610000	-0.166853
0 days 00:00:12.620000	-0.094446
0 days 00:00:12.630000	-0.056437
0 days 00:00:12.640000	-0.032086
0 days 00:00:12.650000	-0.01029
0 days 00:00:12.660000	0.002553
0 days 00:00:12.670000	0.001042
0 days 00:00:12.680000	0.003691
0 days 00:00:12.690000	-0.001299
0 days 00:00:12.700000	-0.002983
0 days 00:00:12.710000	-0.0049770000000000005
0 days 00:00:12.720000	-0.00103
0 days 00:00:12.730000	-0.0016579999999999998
0 days 00:00:12.740000	0.003996
0 days 00:00:12.750000	0.002088
0 days 00:00:12.760000	0.008676
0 days 00:00:12.770000	0.011712
0 days 00:00:12.780000	0.019311000000000002
0 days 00:00:12.790000	0.018941
0 days 00:00:12.800000	0.013738
0 days 00:00:12.810000	0.017847
0 days 00:00:12.820000	0.012247
0 days 00:00:12.830000	0.015330000000000002
0 days 00:00:12.840000	0.014291
0 days 00:00:12.850000	0.019538999999999997
0 days 00:00:12.860000	0.016233
0 days 00:00:12.870000	0.012684
0 days 00:00:12.880000	0.010685
0 days 00:00:12.890000	0.014378
0 days 00:00:12.900000	0.021731999999999998
0 days 00:00:12.910000	0.012368
0 days 00:00:12.920000	0.012117000000000001
0 days 00:00:12.930000	0.0047799999999999995
0 days 00:00:12.940000	-0.0025559999999999997
0 days 00:00:12.950000	-0.011023
0 days 00:00:12.960000	-0.020903
0 days 00:00:12.970000	-0.026992000000000002
0 days 00:00:12.980000	-0.033714999999999995
0 days 00:00:12.990000	-0.036018
0 days 00:00:13	-0.035657999999999995
0 days 00:00:13.010000	-0.031485
0 days 00:00:13.020000	-0.03148
0 days 00:00:13.030000	-0.033381
0 days 00:00:13.040000	-0.033005
0 days 00:00:13.050000	-0.033651
0 days 00:00:13.060000	-0.037453
0 days 00:00:13.070000	-0.040149000000000004
0 days 00:00:13.080000	-0.049282
0 days 00:00:13.090000	-0.047526
0 days 00:00:13.100000	-0.055126
0 days 00:00:13.110000	-0.051724
0 days 00:00:13.120000	-0.045898
0 days 00:00:13.130000	-0.045531
0 days 00:00:13.140000	-0.039805
0 days 00:00:13.150000	-0.042966000000000004
0 days 00:00:13.160000	-0.037759
0 days 00:00:13.170000	-0.034352999999999995
0 days 00:00:13.180000	-0.040474
0 days 00:00:13.190000	-0.037683999999999995
0 days 00:00:13.200000	-0.037557
0 days 00:00:13.210000	-0.035797
0 days 00:00:13.220000	-0.039721
0 days 00:00:13.230000	-0.035920999999999995
0 days 00:00:13.240000	-0.039989
0 days 00:00:13.250000	-0.050267
0 days 00:00:13.260000	-0.056869
0 days 00:00:13.270000	-0.067544
0 days 00:00:13.280000	-0.08115599999999999
0 days 00:00:13.290000	-0.098594
0 days 00:00:13.300000	-0.11272
0 days 00:00:13.310000	-0.13184300000000002
0 days 00:00:13.320000	-0.159492
0 days 00:00:13.330000	-0.177673
0 days 00:00:13.340000	-0.21107199999999998
0 days 00:00:13.350000	-0.250183
0 days 00:00:13.360000	-0.295162
0 days 00:00:13.370000	-0.345775
0 days 00:00:13.380000	-0.40815100000000004
0 days 00:00:13.390000	-0.474261
0 days 00:00:13.400000	-0.55082
0 days 00:00:13.410000	-0.677466
0 days 00:00:13.420000	-0.79713
0 days 00:00:13.430000	-0.930243
0 days 00:00:13.440000	-1.0594299999999999
0 days 00:00:13.450000	-1.197072
0 days 00:00:13.460000	-1.33408
0 days 00:00:13.470000	-1.466749
0 days 00:00:13.480000	-1.592544
0 days 00:00:13.490000	-1.701407
0 days 00:00:13.500000	-1.804366
0 days 00:00:13.510000	-1.895862
0 days 00:00:13.520000	-1.9875369999999999
0 days 00:00:13.530000	-2.0651
0 days 00:00:13.540000	-2.129063
0 days 00:00:13.550000	-2.178242
0 days 00:00:13.560000	-2.223309
0 days 00:00:13.570000	-2.2541830000000003
0 days 00:00:13.580000	-2.282668
0 days 00:00:13.590000	-2.301084
0 days 00:00:13.600000	-2.3169560000000002
0 days 00:00:13.610000	-2.3431919999999997
0 days 00:00:13.620000	-2.377694
0 days 00:00:13.630000	-2.42421
0 days 00:00:13.640000	-2.4991659999999998
0 days 00:00:13.650000	-2.6052169999999997
0 days 00:00:13.660000	-2.729047
0 days 00:00:13.670000	-2.8545849999999997
0 days 00:00:13.680000	-2.976483
0 days 00:00:13.690000	-3.115352
0 days 00:00:13.700000	-3.23254
0 days 00:00:13.710000	-3.336501
0 days 00:00:13.720000	-3.4043129999999997
0 days 00:00:13.730000	-3.415521
0 days 00:00:13.740000	-3.392558
0 days 00:00:13.750000	-3.3418419999999998
0 days 00:00:13.760000	-3.321306
0 days 00:00:13.770000	-3.3397080000000003
0 days 00:00:13.780000	-3.204931
0 days 00:00:13.790000	-2.790651
0 days 00:00:13.800000	-1.407641
0 days 00:00:13.810000	0.527189
0 days 00:00:13.820000	1.519696
0 days 00:00:13.830000	1.904561
0 days 00:00:13.840000	2.160075
0 days 00:00:13.850000	2.546087
0 days 00:00:13.860000	3.0226669999999998
0 days 00:00:13.870000	3.4811629999999996
0 days 00:00:13.880000	3.697021
0 days 00:00:13.890000	3.434911
0 days 00:00:13.900000	2.895211
0 days 00:00:13.910000	2.535532
0 days 00:00:13.920000	2.6319220000000003
0 days 00:00:13.930000	3.0463810000000002
0 days 00:00:13.940000	3.4438730000000004
0 days 00:00:13.950000	3.6709660000000004
0 days 00:00:13.960000	3.8149870000000004
0 days 00:00:13.970000	3.9402199999999996
0 days 00:00:13.980000	4.046419
0 days 00:00:13.990000	4.1016639999999995
0 days 00:00:14	4.081739
0 days 00:00:14.010000	4.0163709999999995
0 days 00:00:14.020000	3.955207
0 days 00:00:14.030000	3.9200160000000004
0 days 00:00:14.040000	3.884384
0 days 00:00:14.050000	3.832354
0 days 00:00:14.060000	3.753882
0 days 00:00:14.070000	3.64647
0 days 00:00:14.080000	3.539183
0 days 00:00:14.090000	3.4045970000000003
0 days 00:00:14.100000	3.09845
0 days 00:00:14.110000	2.6115009999999996
0 days 00:00:14.120000	2.064464
0 days 00:00:14.130000	1.614989
0 days 00:00:14.140000	1.300973
0 days 00:00:14.150000	1.116751
0 days 00:00:14.160000	1.164097
0 days 00:00:14.170000	1.557713
0 days 00:00:14.180000	2.216987
0 days 00:00:14.190000	2.837571
0 days 00:00:14.200000	3.262049
0 days 00:00:14.210000	3.425836
0 days 00:00:14.220000	3.234177
0 days 00:00:14.230000	2.719348
0 days 00:00:14.240000	1.9969970000000001
0 days 00:00:14.250000	1.281168
0 days 00:00:14.260000	0.709386
0 days 00:00:14.270000	0.295031
0 days 00:00:14.280000	-0.014006000000000001
0 days 00:00:14.290000	-0.309267
0 days 00:00:14.300000	-0.6253850000000001
0 days 00:00:14.310000	-0.921449
0 days 00:00:14.320000	-1.1407120000000002
0 days 00:00:14.330000	-1.2718120000000002
0 days 00:00:14.340000	-1.950866
0 days 00:00:14.350000	-0.12784
0 days 00:00:14.360000	-0.357202
0 days 00:00:14.370000	-2.934183
0 days 00:00:14.380000	-2.820043
0 days 00:00:14.390000	-1.527706
0 days 00:00:14.400000	-1.389958
0 days 00:00:14.410000	-1.817908
0 days 00:00:14.420000	-1.85737
0 days 00:00:14.430000	-1.590392
0 days 00:00:14.440000	-1.246509
0 days 00:00:14.450000	-1.0417370000000001
0 days 00:00:14.460000	-1.072027
0 days 00:00:14.470000	-1.214566
0 days 00:00:14.480000	-1.290772
0 days 00:00:14.490000	-1.296146
0 days 00:00:14.500000	-1.242005
0 days 00:00:14.510000	-1.108478
0 days 00:00:14.520000	-0.9489209999999999
0 days 00:00:14.530000	-0.776307
0 days 00:00:14.540000	-0.570079
0 days 00:00:14.550000	-0.49966700000000003
0 days 00:00:14.560000	-0.513789
0 days 00:00:14.570000	-0.5203300000000001
0 days 00:00:14.580000	-0.440968
0 days 00:00:14.590000	-0.359568
0 days 00:00:14.600000	-0.278473
0 days 00:00:14.610000	-0.189621
0 days 00:00:14.620000	-0.098506
0 days 00:00:14.630000	-0.042404000000000004
0 days 00:00:14.640000	-0.012193
0 days 00:00:14.650000	0.00195
0 days 00:00:14.660000	0.010173999999999999
0 days 00:00:14.670000	0.024742
0 days 00:00:14.680000	0.031849
0 days 00:00:14.690000	0.038819
0 days 00:00:14.700000	0.05391699999999999
0 days 00:00:14.710000	0.061697
0 days 00:00:14.720000	0.066037
0 days 00:00:14.730000	0.062544
0 days 00:00:14.740000	0.059244000000000005
0 days 00:00:14.750000	0.059366999999999996
0 days 00:00:14.760000	0.056784
0 days 00:00:14.770000	0.0599
0 days 00:00:14.780000	0.053625
0 days 00:00:14.790000	0.047896
0 days 00:00:14.800000	0.042149
0 days 00:00:14.810000	0.032651
0 days 00:00:14.820000	0.024694999999999998
0 days 00:00:14.830000	0.010886
0 days 00:00:14.840000	0.009438
0 days 00:00:14.850000	-0.002376
0 days 00:00:14.860000	-0.008948999999999999
0 days 00:00:14.870000	-0.025718
0 days 00:00:14.880000	-0.038852
0 days 00:00:14.890000	-0.05931
0 days 00:00:14.900000	-0.077534
0 days 00:00:14.910000	-0.088878
0 days 00:00:14.920000	-0.09034500000000001
0 days 00:00:14.930000	-0.10786300000000001
0 days 00:00:14.940000	-0.120952
0 days 00:00:14.950000	-0.13095199999999999
0 days 00:00:14.960000	-0.136769
0 days 00:00:14.970000	-0.136184
0 days 00:00:14.980000	-0.131965
0 days 00:00:14.990000	-0.116699
0 days 00:00:15	-0.11358800000000001
0 days 00:00:15.010000	-0.09713200000000001
0 days 00:00:15.020000	-0.095828
0 days 00:00:15.030000	-0.081334
0 days 00:00:15.040000	-0.064808
0 days 00:00:15.050000	-0.046007
0 days 00:00:15.060000	-0.032135000000000004
0 days 00:00:15.070000	-0.023541
0 days 00:00:15.080000	-0.019139
0 days 00:00:15.090000	-0.019299
0 days 00:00:15.100000	-0.015035
0 days 00:00:15.110000	-0.014435
0 days 00:00:15.120000	-0.012347
0 days 00:00:15.130000	-0.012355
0 days 00:00:15.140000	-0.011519
0 days 00:00:15.150000	-0.017909
0 days 00:00:15.160000	-0.020816
0 days 00:00:15.170000	-0.030927999999999997
0 days 00:00:15.180000	-0.035259
0 days 00:00:15.190000	-0.041188999999999996
0 days 00:00:15.200000	-0.041904000000000004
0 days 00:00:15.210000	-0.041774
0 days 00:00:15.220000	-0.043845
0 days 00:00:15.230000	-0.05519299999999999
0 days 00:00:15.240000	-0.056484000000000006
0 days 00:00:15.250000	-0.07143
0 days 00:00:15.260000	-0.081136
0 days 00:00:15.270000	-0.084315
0 days 00:00:15.280000	-0.080528
0 days 00:00:15.290000	-0.074369
0 days 00:00:15.300000	-0.07106699999999999
0 days 00:00:15.310000	-0.069399
0 days 00:00:15.320000	-0.068079
0 days 00:00:15.330000	-0.064965
0 days 00:00:15.340000	-0.074656
0 days 00:00:15.350000	-0.073784
0 days 00:00:15.360000	-0.08219299999999999
0 days 00:00:15.370000	-0.098166
0 days 00:00:15.380000	-0.11934000000000002
0 days 00:00:15.390000	-0.147575
0 days 00:00:15.400000	-0.182952
0 days 00:00:15.410000	-0.21929
0 days 00:00:15.420000	-0.254067
0 days 00:00:15.430000	-0.29531199999999996
0 days 00:00:15.440000	-0.345027
0 days 00:00:15.450000	-0.393225
0 days 00:00:15.460000	-0.467888
0 days 00:00:15.470000	-0.567021
0 days 00:00:15.480000	-0.66164
0 days 00:00:15.490000	-0.736784
0 days 00:00:15.500000	-0.8316370000000001
0 days 00:00:15.510000	-0.9370709999999999
0 days 00:00:15.520000	-1.05374
0 days 00:00:15.530000	-1.169352
0 days 00:00:15.540000	-1.279942
0 days 00:00:15.550000	-1.386007
0 days 00:00:15.560000	-1.508872
0 days 00:00:15.570000	-1.63111
0 days 00:00:15.580000	-1.752103
0 days 00:00:15.590000	-1.8821729999999999
0 days 00:00:15.600000	-2.03028
0 days 00:00:15.610000	-2.178808
0 days 00:00:15.620000	-2.317814
0 days 00:00:15.630000	-2.447238
0 days 00:00:15.640000	-2.5491080000000004
0 days 00:00:15.650000	-2.6326330000000002
0 days 00:00:15.660000	-2.6967220000000003
0 days 00:00:15.670000	-2.759041
0 days 00:00:15.680000	-2.786171
0 days 00:00:15.690000	-2.835112
0 days 00:00:15.700000	-2.868563
0 days 00:00:15.710000	-2.9005259999999997
0 days 00:00:15.720000	-2.916914
0 days 00:00:15.730000	-2.939538
0 days 00:00:15.740000	-2.943677
0 days 00:00:15.750000	-2.945707
0 days 00:00:15.760000	-2.9641599999999997
0 days 00:00:15.770000	-2.940943
0 days 00:00:15.780000	-2.9015869999999997
0 days 00:00:15.790000	-2.839921
0 days 00:00:15.800000	-2.766258
0 days 00:00:15.810000	-2.6791720000000003
0 days 00:00:15.820000	-2.558814
0 days 00:00:15.830000	-2.3893400000000002
0 days 00:00:15.840000	-2.207854
0 days 00:00:15.850000	-2.030896
0 days 00:00:15.860000	-1.844021
0 days 00:00:15.870000	-1.724364
0 days 00:00:15.880000	-1.6425889999999999
0 days 00:00:15.890000	-1.272675
0 days 00:00:15.900000	-0.041281
0 days 00:00:15.910000	1.604333
0 days 00:00:15.920000	2.351049
0 days 00:00:15.930000	2.781307
0 days 00:00:15.940000	3.15272
0 days 00:00:15.950000	3.474909
0 days 00:00:15.960000	3.603045
0 days 00:00:15.970000	3.179062
0 days 00:00:15.980000	2.131465
0 days 00:00:15.990000	1.288319
0 days 00:00:16	1.360566
0 days 00:00:16.010000	2.023902
0 days 00:00:16.020000	2.484301
0 days 00:00:16.030000	2.4457430000000002
0 days 00:00:16.040000	2.270405
0 days 00:00:16.050000	2.317268
0 days 00:00:16.060000	2.529321
0 days 00:00:16.070000	2.682521
0 days 00:00:16.080000	2.815706
0 days 00:00:16.090000	3.038975
0 days 00:00:16.100000	3.356753
0 days 00:00:16.110000	3.66255
0 days 00:00:16.120000	3.8767160000000005
0 days 00:00:16.130000	3.977965
0 days 00:00:16.140000	3.994965
0 days 00:00:16.150000	3.890132
0 days 00:00:16.160000	3.673221
0 days 00:00:16.170000	3.4812800000000004
0 days 00:00:16.180000	3.425958
0 days 00:00:16.190000	3.3703019999999997
0 days 00:00:16.200000	3.213673
0 days 00:00:16.210000	3.093039
0 days 00:00:16.220000	3.03523
0 days 00:00:16.230000	2.96929
0 days 00:00:16.240000	2.876305
0 days 00:00:16.250000	2.838225
0 days 00:00:16.260000	2.853135
0 days 00:00:16.270000	2.8578259999999998
0 days 00:00:16.280000	2.817528
0 days 00:00:16.290000	2.70358
0 days 00:00:16.300000	2.545424
0 days 00:00:16.310000	2.361901
0 days 00:00:16.320000	2.179722
0 days 00:00:16.330000	2.005733
0 days 00:00:16.340000	1.886396
0 days 00:00:16.350000	1.885188
0 days 00:00:16.360000	2.014593
0 days 00:00:16.370000	2.2527630000000003
0 days 00:00:16.380000	2.438657
0 days 00:00:16.390000	2.354891
0 days 00:00:16.400000	1.8646639999999999
0 days 00:00:16.410000	1.080365
0 days 00:00:16.420000	0.269478
0 days 00:00:16.430000	-0.373861
0 days 00:00:16.440000	-0.8212
0 days 00:00:16.450000	-1.144664
0 days 00:00:16.460000	-1.451455
0 days 00:00:16.470000	-1.9161569999999999
0 days 00:00:16.480000	-1.35237
0 days 00:00:16.490000	0.848137
0 days 00:00:16.500000	-3.507193
0 days 00:00:16.510000	-4.659043
0 days 00:00:16.520000	-2.9198169999999997
0 days 00:00:16.530000	-2.495561
0 days 00:00:16.540000	-3.051924
0 days 00:00:16.550000	-3.05137
0 days 00:00:16.560000	-2.8556209999999997
0 days 00:00:16.570000	-2.485445
0 days 00:00:16.580000	-2.1648389999999997
0 days 00:00:16.590000	-2.0656
0 days 00:00:16.600000	-1.8988479999999999
0 days 00:00:16.610000	-1.393506
0 days 00:00:16.620000	-0.783385
0 days 00:00:16.630000	-0.501732
0 days 00:00:16.640000	-0.357057
0 days 00:00:16.650000	-0.259295
0 days 00:00:16.660000	-0.17565699999999998
0 days 00:00:16.670000	-0.131102
0 days 00:00:16.680000	-0.079171
0 days 00:00:16.690000	-0.044933999999999995
0 days 00:00:16.700000	-0.022496000000000002
0 days 00:00:16.710000	-0.00331
0 days 00:00:16.720000	0.007691
0 days 00:00:16.730000	0.015758
0 days 00:00:16.740000	0.025277
0 days 00:00:16.750000	0.033861
0 days 00:00:16.760000	0.046929000000000005
0 days 00:00:16.770000	0.054225
0 days 00:00:16.780000	0.058283
0 days 00:00:16.790000	0.066699
0 days 00:00:16.800000	0.06714099999999999
0 days 00:00:16.810000	0.066227
0 days 00:00:16.820000	0.063842
0 days 00:00:16.830000	0.05563
0 days 00:00:16.840000	0.056873
0 days 00:00:16.850000	0.054016999999999996
0 days 00:00:16.860000	0.050918
0 days 00:00:16.870000	0.03652
0 days 00:00:16.880000	0.024881
0 days 00:00:16.890000	0.008191
0 days 00:00:16.900000	-0.0034
0 days 00:00:16.910000	-0.015684
0 days 00:00:16.920000	-0.022871000000000002
0 days 00:00:16.930000	-0.030059
0 days 00:00:16.940000	-0.038745
0 days 00:00:16.950000	-0.039633999999999996
0 days 00:00:16.960000	-0.03536
0 days 00:00:16.970000	-0.030527
0 days 00:00:16.980000	-0.026102999999999998
0 days 00:00:16.990000	-0.018968000000000002
0 days 00:00:17	-0.01318
0 days 00:00:17.010000	-0.007398
0 days 00:00:17.020000	-0.013313
0 days 00:00:17.030000	0.000425
0 days 00:00:17.040000	0.003887
0 days 00:00:17.050000	0.008327
0 days 00:00:17.060000	0.005986
0 days 00:00:17.070000	0.009621
0 days 00:00:17.080000	0.01684
0 days 00:00:17.090000	0.018357
0 days 00:00:17.100000	0.012473
0 days 00:00:17.110000	0.009004999999999999
0 days 00:00:17.120000	0.010541
0 days 00:00:17.130000	0.007601999999999999
0 days 00:00:17.140000	0.009134
0 days 00:00:17.150000	0.011475
0 days 00:00:17.160000	0.005371
0 days 00:00:17.170000	0.014027000000000001
0 days 00:00:17.180000	0.014022999999999999
0 days 00:00:17.190000	0.008303
0 days 00:00:17.200000	0.008307
0 days 00:00:17.210000	0.002491
0 days 00:00:17.220000	-0.0018859999999999999
0 days 00:00:17.230000	-0.007513
0 days 00:00:17.240000	-0.007403
0 days 00:00:17.250000	-0.015867
0 days 00:00:17.260000	-0.02534
0 days 00:00:17.270000	-0.029344
0 days 00:00:17.280000	-0.028734
0 days 00:00:17.290000	-0.026706
0 days 00:00:17.300000	-0.019477
0 days 00:00:17.310000	-0.014476
0 days 00:00:17.320000	-0.011424
0 days 00:00:17.330000	-0.012931999999999999
0 days 00:00:17.340000	-0.006915999999999999
0 days 00:00:17.350000	-0.0026190000000000002
0 days 00:00:17.360000	-0.000576
0 days 00:00:17.370000	0.0052439999999999995
0 days 00:00:17.380000	0.004631000000000001
0 days 00:00:17.390000	-0.0056560000000000004
0 days 00:00:17.400000	-0.009647
0 days 00:00:17.410000	-0.012401
0 days 00:00:17.420000	-0.015972999999999998
0 days 00:00:17.430000	-0.011593000000000001
0 days 00:00:17.440000	-0.004547
0 days 00:00:17.450000	0.00421
0 days 00:00:17.460000	0.014639
0 days 00:00:17.470000	0.017588
0 days 00:00:17.480000	0.018733
0 days 00:00:17.490000	0.008445000000000001
0 days 00:00:17.500000	-0.0008470000000000001
0 days 00:00:17.510000	-0.020239
0 days 00:00:17.520000	-0.035877
0 days 00:00:17.530000	-0.060195000000000005
0 days 00:00:17.540000	-0.078093
0 days 00:00:17.550000	-0.095637
0 days 00:00:17.560000	-0.11876800000000001
0 days 00:00:17.570000	-0.135743
0 days 00:00:17.580000	-0.146655
0 days 00:00:17.590000	-0.161707
0 days 00:00:17.600000	-0.16836900000000002
0 days 00:00:17.610000	-0.21185
0 days 00:00:17.620000	-0.267081
0 days 00:00:17.630000	-0.31797800000000004
0 days 00:00:17.640000	-0.351612
0 days 00:00:17.650000	-0.397331
0 days 00:00:17.660000	-0.45269
0 days 00:00:17.670000	-0.513604
0 days 00:00:17.680000	-0.582546
0 days 00:00:17.690000	-0.643315
0 days 00:00:17.700000	-0.708509
0 days 00:00:17.710000	-0.797345
0 days 00:00:17.720000	-0.88113
0 days 00:00:17.730000	-0.980297
0 days 00:00:17.740000	-1.0830790000000001
0 days 00:00:17.750000	-1.174221
0 days 00:00:17.760000	-1.260341
0 days 00:00:17.770000	-1.33785
0 days 00:00:17.780000	-1.403359
0 days 00:00:17.790000	-1.471378
0 days 00:00:17.800000	-1.52326
0 days 00:00:17.810000	-1.565862
0 days 00:00:17.820000	-1.600609
0 days 00:00:17.830000	-1.6411380000000002
0 days 00:00:17.840000	-1.6744459999999999
0 days 00:00:17.850000	-1.7053009999999997
0 days 00:00:17.860000	-1.738731
0 days 00:00:17.870000	-1.779436
0 days 00:00:17.880000	-1.823421
0 days 00:00:17.890000	-1.877204
0 days 00:00:17.900000	-1.977136
0 days 00:00:17.910000	-2.0898369999999997
0 days 00:00:17.920000	-2.2515959999999997
0 days 00:00:17.930000	-2.447053
0 days 00:00:17.940000	-2.668414
0 days 00:00:17.950000	-2.866002
0 days 00:00:17.960000	-3.067947
0 days 00:00:17.970000	-3.230269
0 days 00:00:17.980000	-3.3416059999999996
0 days 00:00:17.990000	-3.420233
0 days 00:00:18	-3.48293
0 days 00:00:18.010000	-3.5252260000000004
0 days 00:00:18.020000	-3.526241
0 days 00:00:18.030000	-3.4923889999999997
0 days 00:00:18.040000	-3.424438
0 days 00:00:18.050000	-3.4184959999999998
0 days 00:00:18.060000	-3.302235
0 days 00:00:18.070000	-3.095023
0 days 00:00:18.080000	-2.904214
0 days 00:00:18.090000	-2.552676
