# Supplementary material for: A topological data analysis-based method for gait signals with an application to the study of multiple sclerosis
Source: PLoS One. 2022 May 13;17(5):e0268475. doi: 10.1371/journal.pone.0268475 (PMC9106173; doi:10.1371/journal.pone.0268475)
Supplement: S1 Data — (ZIP) [file pone.0268475.s005.zip › PlosOneData/Pathological_subjects/MS_168]

	Gyr_Y
0 days 00:00:19.470000	-1.843543
0 days 00:00:19.480000	-2.094076
0 days 00:00:19.490000	-1.7768810000000002
0 days 00:00:19.500000	-2.657667
0 days 00:00:19.510000	-3.640992
0 days 00:00:19.520000	-3.1328840000000002
0 days 00:00:19.530000	-0.30361
0 days 00:00:19.540000	0.030091000000000003
0 days 00:00:19.550000	-0.294747
0 days 00:00:19.560000	-0.087492
0 days 00:00:19.570000	0.075456
0 days 00:00:19.580000	0.056347
0 days 00:00:19.590000	0.13561700000000002
0 days 00:00:19.600000	0.24026599999999998
0 days 00:00:19.610000	0.24171900000000002
0 days 00:00:19.620000	0.247943
0 days 00:00:19.630000	0.246482
0 days 00:00:19.640000	0.256616
0 days 00:00:19.650000	0.24633899999999997
0 days 00:00:19.660000	0.23723000000000002
0 days 00:00:19.670000	0.22083699999999998
0 days 00:00:19.680000	0.192869
0 days 00:00:19.690000	0.154605
0 days 00:00:19.700000	0.115782
0 days 00:00:19.710000	0.072422
0 days 00:00:19.720000	0.040538
0 days 00:00:19.730000	0.00586
0 days 00:00:19.740000	-0.006332
0 days 00:00:19.750000	-0.017056
0 days 00:00:19.760000	-0.030032
0 days 00:00:19.770000	-0.038958
0 days 00:00:19.780000	-0.044622
0 days 00:00:19.790000	-0.048655000000000004
0 days 00:00:19.800000	-0.046827
0 days 00:00:19.810000	-0.046021
0 days 00:00:19.820000	-0.047679
0 days 00:00:19.830000	-0.051595
0 days 00:00:19.840000	-0.048269
0 days 00:00:19.850000	-0.039133999999999995
0 days 00:00:19.860000	-0.0302
0 days 00:00:19.870000	-0.014898
0 days 00:00:19.880000	-0.001019
0 days 00:00:19.890000	0.027099
0 days 00:00:19.900000	0.042186
0 days 00:00:19.910000	0.054533000000000005
0 days 00:00:19.920000	0.068371
0 days 00:00:19.930000	0.07697799999999999
0 days 00:00:19.940000	0.08330499999999999
0 days 00:00:19.950000	0.080417
0 days 00:00:19.960000	0.059555
0 days 00:00:19.970000	0.044067
0 days 00:00:19.980000	0.024302
0 days 00:00:19.990000	0.004074
0 days 00:00:20	0.002637
0 days 00:00:20.010000	-0.009431
0 days 00:00:20.020000	-0.009381
0 days 00:00:20.030000	-0.021388
0 days 00:00:20.040000	-0.038339
0 days 00:00:20.050000	-0.053047000000000004
0 days 00:00:20.060000	-0.07625499999999999
0 days 00:00:20.070000	-0.09668099999999999
0 days 00:00:20.080000	-0.121753
0 days 00:00:20.090000	-0.153097
0 days 00:00:20.100000	-0.185758
0 days 00:00:20.110000	-0.215302
0 days 00:00:20.120000	-0.264328
0 days 00:00:20.130000	-0.303394
0 days 00:00:20.140000	-0.363669
0 days 00:00:20.150000	-0.43574700000000005
0 days 00:00:20.160000	-0.537618
0 days 00:00:20.170000	-0.685609
0 days 00:00:20.180000	-0.853009
0 days 00:00:20.190000	-1.061137
0 days 00:00:20.200000	-1.337983
0 days 00:00:20.210000	-1.586731
0 days 00:00:20.220000	-1.880655
0 days 00:00:20.230000	-2.259121
0 days 00:00:20.240000	-2.688548
0 days 00:00:20.250000	-3.143354
0 days 00:00:20.260000	-3.6038650000000003
0 days 00:00:20.270000	-4.095231
0 days 00:00:20.280000	-4.659318
0 days 00:00:20.290000	-5.348475
0 days 00:00:20.300000	-5.86533
0 days 00:00:20.310000	-6.338443
0 days 00:00:20.320000	-6.748397
0 days 00:00:20.330000	-6.689619
0 days 00:00:20.340000	-7.210253
0 days 00:00:20.350000	-6.692188000000001
0 days 00:00:20.360000	-6.4912980000000005
0 days 00:00:20.370000	-6.1740699999999995
0 days 00:00:20.380000	-5.600558
0 days 00:00:20.390000	-4.999162999999999
0 days 00:00:20.400000	-4.007878
0 days 00:00:20.410000	-2.777362
0 days 00:00:20.420000	-0.301627
0 days 00:00:20.430000	0.658578
0 days 00:00:20.440000	0.36089
0 days 00:00:20.450000	0.810962
0 days 00:00:20.460000	1.7489259999999998
0 days 00:00:20.470000	2.485663
0 days 00:00:20.480000	2.983069
0 days 00:00:20.490000	3.456493
0 days 00:00:20.500000	3.928409
0 days 00:00:20.510000	4.325106
0 days 00:00:20.520000	4.644394999999999
0 days 00:00:20.530000	4.820325
0 days 00:00:20.540000	4.898257
0 days 00:00:20.550000	5.056175
0 days 00:00:20.560000	5.310001000000001
0 days 00:00:20.570000	5.537652
0 days 00:00:20.580000	5.656689
0 days 00:00:20.590000	5.708444
0 days 00:00:20.600000	5.744971
0 days 00:00:20.610000	5.792312
0 days 00:00:20.620000	5.832686
0 days 00:00:20.630000	5.873646
0 days 00:00:20.640000	5.893902
0 days 00:00:20.650000	5.825679
0 days 00:00:20.660000	5.5265949999999995
0 days 00:00:20.670000	4.945843
0 days 00:00:20.680000	4.229748000000001
0 days 00:00:20.690000	3.469494
0 days 00:00:20.700000	2.683958
0 days 00:00:20.710000	1.953831
0 days 00:00:20.720000	1.530448
0 days 00:00:20.730000	1.166488
0 days 00:00:20.740000	0.41755299999999995
0 days 00:00:20.750000	-0.477297
0 days 00:00:20.760000	-1.072492
0 days 00:00:20.770000	-2.023838
0 days 00:00:20.780000	-1.3571469999999999
0 days 00:00:20.790000	-1.6511419999999999
0 days 00:00:20.800000	-3.6270860000000003
0 days 00:00:20.810000	-2.6163950000000002
0 days 00:00:20.820000	-1.026737
0 days 00:00:20.830000	-0.9763059999999999
0 days 00:00:20.840000	-1.050296
0 days 00:00:20.850000	-0.632759
0 days 00:00:20.860000	-0.334108
0 days 00:00:20.870000	-0.24765
0 days 00:00:20.880000	-0.132001
0 days 00:00:20.890000	-0.002385
0 days 00:00:20.900000	0.039753
0 days 00:00:20.910000	0.08393300000000001
0 days 00:00:20.920000	0.13084400000000002
0 days 00:00:20.930000	0.137891
0 days 00:00:20.940000	0.140688
0 days 00:00:20.950000	0.128808
0 days 00:00:20.960000	0.09162100000000001
0 days 00:00:20.970000	0.052185
0 days 00:00:20.980000	0.003551
0 days 00:00:20.990000	-0.052539999999999996
0 days 00:00:21	-0.09425399999999999
0 days 00:00:21.010000	-0.133829
0 days 00:00:21.020000	-0.176385
0 days 00:00:21.030000	-0.21064000000000002
0 days 00:00:21.040000	-0.239035
0 days 00:00:21.050000	-0.253226
0 days 00:00:21.060000	-0.267021
0 days 00:00:21.070000	-0.272081
0 days 00:00:21.080000	-0.267532
0 days 00:00:21.090000	-0.23825700000000002
0 days 00:00:21.100000	-0.214658
0 days 00:00:21.110000	-0.21312199999999998
0 days 00:00:21.120000	-0.206785
0 days 00:00:21.130000	-0.20596399999999998
0 days 00:00:21.140000	-0.197279
0 days 00:00:21.150000	-0.190986
0 days 00:00:21.160000	-0.185024
0 days 00:00:21.170000	-0.16400499999999998
0 days 00:00:21.180000	-0.158472
0 days 00:00:21.190000	-0.15199200000000002
0 days 00:00:21.200000	-0.13608599999999998
0 days 00:00:21.210000	-0.124359
0 days 00:00:21.220000	-0.105957
0 days 00:00:21.230000	-0.107548
0 days 00:00:21.240000	-0.119225
0 days 00:00:21.250000	-0.109582
0 days 00:00:21.260000	-0.102227
0 days 00:00:21.270000	-0.084413
0 days 00:00:21.280000	-0.05822000000000001
0 days 00:00:21.290000	-0.030633999999999998
0 days 00:00:21.300000	-0.029161000000000003
0 days 00:00:21.310000	-0.023885
0 days 00:00:21.320000	-0.065901
0 days 00:00:21.330000	-0.13527899999999998
0 days 00:00:21.340000	-0.212179
0 days 00:00:21.350000	-0.274352
0 days 00:00:21.360000	-0.319788
0 days 00:00:21.370000	-0.368415
0 days 00:00:21.380000	-0.43409200000000003
0 days 00:00:21.390000	-0.543656
0 days 00:00:21.400000	-0.715017
0 days 00:00:21.410000	-0.8860040000000001
0 days 00:00:21.420000	-1.06113
0 days 00:00:21.430000	-1.245016
0 days 00:00:21.440000	-1.445709
0 days 00:00:21.450000	-1.660188
0 days 00:00:21.460000	-1.8692229999999999
0 days 00:00:21.470000	-2.0558520000000002
0 days 00:00:21.480000	-2.24912
0 days 00:00:21.490000	-2.437354
0 days 00:00:21.500000	-2.643002
0 days 00:00:21.510000	-2.881709
0 days 00:00:21.520000	-3.194116
0 days 00:00:21.530000	-3.6417660000000005
0 days 00:00:21.540000	-4.213272
0 days 00:00:21.550000	-5.3164
0 days 00:00:21.560000	-5.826544999999999
0 days 00:00:21.570000	-6.5931690000000005
0 days 00:00:21.580000	-7.183832000000001
0 days 00:00:21.590000	-7.154286
0 days 00:00:21.600000	-7.288506
0 days 00:00:21.610000	-7.070241
0 days 00:00:21.620000	-7.1101350000000005
0 days 00:00:21.630000	-7.057268
0 days 00:00:21.640000	-6.467293
0 days 00:00:21.650000	-5.0267800000000005
0 days 00:00:21.660000	-3.7573839999999996
0 days 00:00:21.670000	-2.0119860000000003
0 days 00:00:21.680000	1.83673
0 days 00:00:21.690000	3.2423290000000002
0 days 00:00:21.700000	2.640652
0 days 00:00:21.710000	2.580873
0 days 00:00:21.720000	3.1533889999999998
0 days 00:00:21.730000	3.7709410000000005
0 days 00:00:21.740000	4.291309
0 days 00:00:21.750000	4.9715940000000005
0 days 00:00:21.760000	5.618456
0 days 00:00:21.770000	5.999667
0 days 00:00:21.780000	6.169518
0 days 00:00:21.790000	6.144175
0 days 00:00:21.800000	5.914316
0 days 00:00:21.810000	5.6238339999999996
0 days 00:00:21.820000	5.434146
0 days 00:00:21.830000	5.337688
0 days 00:00:21.840000	5.248111
0 days 00:00:21.850000	5.171862
0 days 00:00:21.860000	5.04747
0 days 00:00:21.870000	4.884504
0 days 00:00:21.880000	4.760717
0 days 00:00:21.890000	4.686007
0 days 00:00:21.900000	4.602066000000001
0 days 00:00:21.910000	4.483877
0 days 00:00:21.920000	4.213157
0 days 00:00:21.930000	3.732851
0 days 00:00:21.940000	3.1011450000000003
0 days 00:00:21.950000	2.424985
0 days 00:00:21.960000	1.847805
0 days 00:00:21.970000	1.484163
0 days 00:00:21.980000	1.404671
0 days 00:00:21.990000	1.519498
0 days 00:00:22	1.5601180000000001
0 days 00:00:22.010000	1.3700219999999999
0 days 00:00:22.020000	0.911536
0 days 00:00:22.030000	0.261301
0 days 00:00:22.040000	-0.41634899999999997
0 days 00:00:22.050000	-1.002646
0 days 00:00:22.060000	-1.632293
0 days 00:00:22.070000	-3.014052
0 days 00:00:22.080000	-2.8542080000000003
0 days 00:00:22.090000	-2.375628
0 days 00:00:22.100000	-3.235372
0 days 00:00:22.110000	-3.8738550000000003
0 days 00:00:22.120000	-3.313905
0 days 00:00:22.130000	-2.1123
0 days 00:00:22.140000	-0.688411
0 days 00:00:22.150000	-0.143013
0 days 00:00:22.160000	-0.486019
0 days 00:00:22.170000	-0.386349
0 days 00:00:22.180000	-0.393198
0 days 00:00:22.190000	-0.158653
0 days 00:00:22.200000	0.0020829999999999998
0 days 00:00:22.210000	0.066228
0 days 00:00:22.220000	0.059784000000000004
0 days 00:00:22.230000	0.062644
0 days 00:00:22.240000	0.075535
0 days 00:00:22.250000	0.099547
0 days 00:00:22.260000	0.101479
0 days 00:00:22.270000	0.08365399999999999
0 days 00:00:22.280000	0.09274299999999999
0 days 00:00:22.290000	0.109018
0 days 00:00:22.300000	0.131469
0 days 00:00:22.310000	0.138499
0 days 00:00:22.320000	0.134036
0 days 00:00:22.330000	0.115753
0 days 00:00:22.340000	0.104121
0 days 00:00:22.350000	0.094434
0 days 00:00:22.360000	0.074117
0 days 00:00:22.370000	0.065737
0 days 00:00:22.380000	0.064242
0 days 00:00:22.390000	0.034099000000000004
0 days 00:00:22.400000	0.013226
0 days 00:00:22.410000	-0.001411
0 days 00:00:22.420000	-0.004993
0 days 00:00:22.430000	-0.005425999999999999
0 days 00:00:22.440000	-0.022715
0 days 00:00:22.450000	-0.06913
0 days 00:00:22.460000	-0.16101
0 days 00:00:22.470000	-0.24231100000000003
0 days 00:00:22.480000	-0.305252
0 days 00:00:22.490000	-0.32508200000000004
0 days 00:00:22.500000	-0.29770399999999997
0 days 00:00:22.510000	-0.24422600000000003
0 days 00:00:22.520000	-0.188434
0 days 00:00:22.530000	-0.15680999999999998
0 days 00:00:22.540000	-0.129343
0 days 00:00:22.550000	-0.09698999999999999
0 days 00:00:22.560000	-0.06405599999999999
0 days 00:00:22.570000	-0.039251
0 days 00:00:22.580000	-0.024136
0 days 00:00:22.590000	-0.013316
0 days 00:00:22.600000	-0.011045999999999999
0 days 00:00:22.610000	-0.033619
0 days 00:00:22.620000	-0.062291
0 days 00:00:22.630000	-0.078319
0 days 00:00:22.640000	-0.09926499999999999
0 days 00:00:22.650000	-0.129493
0 days 00:00:22.660000	-0.14089300000000002
0 days 00:00:22.670000	-0.131091
0 days 00:00:22.680000	-0.127374
0 days 00:00:22.690000	-0.136621
0 days 00:00:22.700000	-0.139775
0 days 00:00:22.710000	-0.146611
0 days 00:00:22.720000	-0.151499
0 days 00:00:22.730000	-0.165913
0 days 00:00:22.740000	-0.186074
0 days 00:00:22.750000	-0.220392
0 days 00:00:22.760000	-0.265444
0 days 00:00:22.770000	-0.313066
0 days 00:00:22.780000	-0.359808
0 days 00:00:22.790000	-0.419446
0 days 00:00:22.800000	-0.49986899999999995
0 days 00:00:22.810000	-0.594833
0 days 00:00:22.820000	-0.720201
0 days 00:00:22.830000	-0.921474
0 days 00:00:22.840000	-1.120501
0 days 00:00:22.850000	-1.3028
0 days 00:00:22.860000	-1.499902
0 days 00:00:22.870000	-1.7131049999999999
0 days 00:00:22.880000	-1.937728
0 days 00:00:22.890000	-2.186118
0 days 00:00:22.900000	-2.4561900000000003
0 days 00:00:22.910000	-2.721397
0 days 00:00:22.920000	-2.9911470000000002
0 days 00:00:22.930000	-3.280526
0 days 00:00:22.940000	-3.646189
0 days 00:00:22.950000	-4.041558
0 days 00:00:22.960000	-4.989801
0 days 00:00:22.970000	-5.3603879999999995
0 days 00:00:22.980000	-6.006991999999999
0 days 00:00:22.990000	-6.59658
0 days 00:00:23	-6.670209
0 days 00:00:23.010000	-6.811489
0 days 00:00:23.020000	-6.841481
0 days 00:00:23.030000	-6.514857
0 days 00:00:23.040000	-6.1266739999999995
0 days 00:00:23.050000	-5.662466
0 days 00:00:23.060000	-4.62351
0 days 00:00:23.070000	-3.415668
0 days 00:00:23.080000	-2.484518
0 days 00:00:23.090000	-0.462208
0 days 00:00:23.100000	2.322868
0 days 00:00:23.110000	2.713015
0 days 00:00:23.120000	2.862829
0 days 00:00:23.130000	3.4730800000000004
0 days 00:00:23.140000	4.242255999999999
0 days 00:00:23.150000	4.718516
0 days 00:00:23.160000	4.856198
0 days 00:00:23.170000	4.930296
0 days 00:00:23.180000	4.825931
0 days 00:00:23.190000	4.661607
0 days 00:00:23.200000	4.64216
0 days 00:00:23.210000	4.694857
0 days 00:00:23.220000	4.7663660000000005
0 days 00:00:23.230000	4.854877
0 days 00:00:23.240000	4.924691999999999
0 days 00:00:23.250000	4.96892
0 days 00:00:23.260000	5.051095
0 days 00:00:23.270000	5.167224
0 days 00:00:23.280000	5.3128720000000005
0 days 00:00:23.290000	5.466557
0 days 00:00:23.300000	5.624981
0 days 00:00:23.310000	5.751583
0 days 00:00:23.320000	5.834613
0 days 00:00:23.330000	5.739548
0 days 00:00:23.340000	5.311640000000001
0 days 00:00:23.350000	4.557476
0 days 00:00:23.360000	3.6781029999999997
0 days 00:00:23.370000	2.874073
0 days 00:00:23.380000	2.148171
0 days 00:00:23.390000	1.469317
0 days 00:00:23.400000	0.930349
0 days 00:00:23.410000	0.445484
0 days 00:00:23.420000	-1.057524
0 days 00:00:23.430000	-2.527257
0 days 00:00:23.440000	-2.549763
0 days 00:00:23.450000	-1.74544
0 days 00:00:23.460000	-2.202471
0 days 00:00:23.470000	-2.585388
0 days 00:00:23.480000	-1.403828
0 days 00:00:23.490000	-0.712008
0 days 00:00:23.500000	-0.838084
0 days 00:00:23.510000	-0.695584
0 days 00:00:23.520000	-0.383932
0 days 00:00:23.530000	-0.337525
0 days 00:00:23.540000	-0.24179499999999998
0 days 00:00:23.550000	-0.10671099999999999
0 days 00:00:23.560000	0.014774
0 days 00:00:23.570000	0.055230999999999995
0 days 00:00:23.580000	0.048714999999999994
0 days 00:00:23.590000	0.086447
0 days 00:00:23.600000	0.161383
0 days 00:00:23.610000	0.187507
0 days 00:00:23.620000	0.17058800000000002
0 days 00:00:23.630000	0.1333
0 days 00:00:23.640000	0.108078
0 days 00:00:23.650000	0.07178899999999999
0 days 00:00:23.660000	0.040998
0 days 00:00:23.670000	0.01708
0 days 00:00:23.680000	0.000582
0 days 00:00:23.690000	-0.020875
0 days 00:00:23.700000	-0.03608
0 days 00:00:23.710000	-0.048214
0 days 00:00:23.720000	-0.054854999999999994
0 days 00:00:23.730000	-0.06528400000000001
0 days 00:00:23.740000	-0.076323
0 days 00:00:23.750000	-0.081872
0 days 00:00:23.760000	-0.091071
0 days 00:00:23.770000	-0.105794
0 days 00:00:23.780000	-0.126614
0 days 00:00:23.790000	-0.14518499999999998
0 days 00:00:23.800000	-0.164806
0 days 00:00:23.810000	-0.18875799999999998
0 days 00:00:23.820000	-0.21647399999999997
0 days 00:00:23.830000	-0.254708
0 days 00:00:23.840000	-0.29033000000000003
0 days 00:00:23.850000	-0.304131
0 days 00:00:23.860000	-0.257275
0 days 00:00:23.870000	-0.217356
0 days 00:00:23.880000	-0.17999
0 days 00:00:23.890000	-0.144873
0 days 00:00:23.900000	-0.11116
0 days 00:00:23.910000	-0.09759
0 days 00:00:23.920000	-0.081063
0 days 00:00:23.930000	-0.073658
0 days 00:00:23.940000	-0.062451
0 days 00:00:23.950000	-0.063377
0 days 00:00:23.960000	-0.06311599999999999
0 days 00:00:23.970000	-0.062403
0 days 00:00:23.980000	-0.054666
0 days 00:00:23.990000	-0.05708099999999999
0 days 00:00:24	-0.054817
0 days 00:00:24.010000	-0.063997
0 days 00:00:24.020000	-0.068261
0 days 00:00:24.030000	-0.078934
0 days 00:00:24.040000	-0.096251
0 days 00:00:24.050000	-0.11356300000000001
0 days 00:00:24.060000	-0.131298
0 days 00:00:24.070000	-0.161232
0 days 00:00:24.080000	-0.20487600000000003
0 days 00:00:24.090000	-0.254262
0 days 00:00:24.100000	-0.322877
0 days 00:00:24.110000	-0.40021100000000004
0 days 00:00:24.120000	-0.5033
0 days 00:00:24.130000	-0.623595
0 days 00:00:24.140000	-0.7865800000000001
0 days 00:00:24.150000	-0.9553229999999999
0 days 00:00:24.160000	-1.167634
0 days 00:00:24.170000	-1.372004
0 days 00:00:24.180000	-1.574214
0 days 00:00:24.190000	-1.776211
0 days 00:00:24.200000	-2.019891
0 days 00:00:24.210000	-2.298866
0 days 00:00:24.220000	-2.603168
0 days 00:00:24.230000	-2.958407
0 days 00:00:24.240000	-3.395663
0 days 00:00:24.250000	-4.031924
0 days 00:00:24.260000	-4.635594
0 days 00:00:24.270000	-5.112122
0 days 00:00:24.280000	-5.693215
0 days 00:00:24.290000	-6.190405999999999
0 days 00:00:24.300000	-6.145109
0 days 00:00:24.310000	-6.107042
0 days 00:00:24.320000	-6.092391
0 days 00:00:24.330000	-5.828722
0 days 00:00:24.340000	-5.681433
0 days 00:00:24.350000	-5.319232
0 days 00:00:24.360000	-4.894191999999999
0 days 00:00:24.370000	-4.260038
0 days 00:00:24.380000	-3.351606
0 days 00:00:24.390000	-1.8184200000000001
0 days 00:00:24.400000	0.162908
0 days 00:00:24.410000	0.355455
0 days 00:00:24.420000	0.587738
0 days 00:00:24.430000	1.347592
0 days 00:00:24.440000	2.182296
0 days 00:00:24.450000	2.7202990000000002
0 days 00:00:24.460000	3.000901
0 days 00:00:24.470000	3.212556
0 days 00:00:24.480000	3.5219660000000004
0 days 00:00:24.490000	3.918451
0 days 00:00:24.500000	4.277248
0 days 00:00:24.510000	4.535118
0 days 00:00:24.520000	4.74619
0 days 00:00:24.530000	4.945818
0 days 00:00:24.540000	5.152319
0 days 00:00:24.550000	5.341607
0 days 00:00:24.560000	5.4755650000000005
0 days 00:00:24.570000	5.568126
0 days 00:00:24.580000	5.585066
0 days 00:00:24.590000	5.490115
0 days 00:00:24.600000	5.355901
0 days 00:00:24.610000	5.2692239999999995
0 days 00:00:24.620000	5.25634
0 days 00:00:24.630000	5.16769
0 days 00:00:24.640000	4.9766129999999995
0 days 00:00:24.650000	4.7126660000000005
0 days 00:00:24.660000	4.391308
0 days 00:00:24.670000	4.024392
0 days 00:00:24.680000	3.6149480000000005
0 days 00:00:24.690000	3.144314
0 days 00:00:24.700000	2.474114
0 days 00:00:24.710000	1.4826549999999998
0 days 00:00:24.720000	0.403748
0 days 00:00:24.730000	-0.768149
0 days 00:00:24.740000	-2.054496
0 days 00:00:24.750000	-2.5597950000000003
0 days 00:00:24.760000	-1.557842
0 days 00:00:24.770000	-0.871495
0 days 00:00:24.780000	-2.326305
0 days 00:00:24.790000	-3.2467509999999997
0 days 00:00:24.800000	-2.757062
0 days 00:00:24.810000	-1.693841
0 days 00:00:24.820000	-0.296749
0 days 00:00:24.830000	-0.527354
0 days 00:00:24.840000	-0.471604
0 days 00:00:24.850000	-0.22758899999999999
0 days 00:00:24.860000	-0.120199
0 days 00:00:24.870000	-0.106402
0 days 00:00:24.880000	-0.070825
0 days 00:00:24.890000	-0.058735
0 days 00:00:24.900000	-0.045592
0 days 00:00:24.910000	-0.042311
0 days 00:00:24.920000	-0.023582
0 days 00:00:24.930000	-0.018353
0 days 00:00:24.940000	-0.006823
0 days 00:00:24.950000	-0.006923
0 days 00:00:24.960000	-0.017314
0 days 00:00:24.970000	-0.026166000000000002
0 days 00:00:24.980000	-0.023762000000000002
0 days 00:00:24.990000	-0.019826
0 days 00:00:25	-0.014734
0 days 00:00:25.010000	-0.01114
0 days 00:00:25.020000	-0.012775
0 days 00:00:25.030000	-0.011703
0 days 00:00:25.040000	-0.018969999999999997
0 days 00:00:25.050000	-0.02486
0 days 00:00:25.060000	-0.037758
0 days 00:00:25.070000	-0.054649
0 days 00:00:25.080000	-0.096733
0 days 00:00:25.090000	-0.128223
0 days 00:00:25.100000	-0.166225
0 days 00:00:25.110000	-0.186634
0 days 00:00:25.120000	-0.194449
0 days 00:00:25.130000	-0.18629600000000002
0 days 00:00:25.140000	-0.169429
0 days 00:00:25.150000	-0.148802
0 days 00:00:25.160000	-0.121475
0 days 00:00:25.170000	-0.09615599999999999
0 days 00:00:25.180000	-0.070238
0 days 00:00:25.190000	-0.04852
0 days 00:00:25.200000	-0.028610000000000003
0 days 00:00:25.210000	-0.004804
0 days 00:00:25.220000	0.002352
0 days 00:00:25.230000	0.0020670000000000003
0 days 00:00:25.240000	0.003646
0 days 00:00:25.250000	0.008088
0 days 00:00:25.260000	0.022981
0 days 00:00:25.270000	0.044311
0 days 00:00:25.280000	0.065927
0 days 00:00:25.290000	0.069253
0 days 00:00:25.300000	0.011686
0 days 00:00:25.310000	-0.030489999999999996
0 days 00:00:25.320000	-0.076521
0 days 00:00:25.330000	-0.11675
0 days 00:00:25.340000	-0.14660499999999999
0 days 00:00:25.350000	-0.178997
0 days 00:00:25.360000	-0.193951
0 days 00:00:25.370000	-0.211154
0 days 00:00:25.380000	-0.22837600000000002
0 days 00:00:25.390000	-0.24672199999999997
0 days 00:00:25.400000	-0.273519
0 days 00:00:25.410000	-0.28462800000000005
0 days 00:00:25.420000	-0.291455
0 days 00:00:25.430000	-0.294877
0 days 00:00:25.440000	-0.28882800000000003
0 days 00:00:25.450000	-0.27991900000000003
0 days 00:00:25.460000	-0.26547
0 days 00:00:25.470000	-0.257031
0 days 00:00:25.480000	-0.263279
0 days 00:00:25.490000	-0.288098
0 days 00:00:25.500000	-0.32931900000000003
0 days 00:00:25.510000	-0.41938100000000006
0 days 00:00:25.520000	-0.514246
0 days 00:00:25.530000	-0.632988
0 days 00:00:25.540000	-0.769608
0 days 00:00:25.550000	-0.940786
0 days 00:00:25.560000	-1.133152
0 days 00:00:25.570000	-1.3189549999999999
0 days 00:00:25.580000	-1.502198
0 days 00:00:25.590000	-1.6668619999999998
0 days 00:00:25.600000	-1.8258459999999999
0 days 00:00:25.610000	-1.97507
0 days 00:00:25.620000	-2.108347
0 days 00:00:25.630000	-2.218831
0 days 00:00:25.640000	-2.294907
0 days 00:00:25.650000	-2.400012
0 days 00:00:25.660000	-2.493575
0 days 00:00:25.670000	-2.587933
0 days 00:00:25.680000	-2.7035310000000004
0 days 00:00:25.690000	-2.853247
0 days 00:00:25.700000	-3.043455
0 days 00:00:25.710000	-3.31925
0 days 00:00:25.720000	-3.727524
0 days 00:00:25.730000	-4.0301849999999995
0 days 00:00:25.740000	-4.143758999999999
0 days 00:00:25.750000	-4.349729
0 days 00:00:25.760000	-4.424343
0 days 00:00:25.770000	-4.354188
0 days 00:00:25.780000	-4.240774
0 days 00:00:25.790000	-4.3521980000000005
0 days 00:00:25.800000	-4.451738
0 days 00:00:25.810000	-4.46416
0 days 00:00:25.820000	-4.450635
0 days 00:00:25.830000	-4.305172
0 days 00:00:25.840000	-3.8762489999999996
