# Supplementary material for: A topological data analysis-based method for gait signals with an application to the study of multiple sclerosis
Source: PLoS One. 2022 May 13;17(5):e0268475. doi: 10.1371/journal.pone.0268475 (PMC9106173; doi:10.1371/journal.pone.0268475)
Supplement: S1 Data — (ZIP) [file pone.0268475.s005.zip › PlosOneData/Pathological_subjects/MS_161]

	Gyr_Y
0 days 00:00:07.960000	-1.169333
0 days 00:00:07.970000	-1.712046
0 days 00:00:07.980000	-3.0537229999999997
0 days 00:00:07.990000	-3.763115
0 days 00:00:08	-3.819869
0 days 00:00:08.010000	-3.564943
0 days 00:00:08.020000	-2.221575
0 days 00:00:08.030000	-0.754162
0 days 00:00:08.040000	-0.8456020000000001
0 days 00:00:08.050000	-0.626877
0 days 00:00:08.060000	-0.6079869999999999
0 days 00:00:08.070000	-0.266306
0 days 00:00:08.080000	-0.14969200000000002
0 days 00:00:08.090000	-0.056753
0 days 00:00:08.100000	-0.007209999999999999
0 days 00:00:08.110000	0.040473
0 days 00:00:08.120000	0.07894
0 days 00:00:08.130000	0.1183
0 days 00:00:08.140000	0.14724600000000002
0 days 00:00:08.150000	0.138888
0 days 00:00:08.160000	0.10254500000000001
0 days 00:00:08.170000	0.045715
0 days 00:00:08.180000	-0.026258999999999998
0 days 00:00:08.190000	-0.094725
0 days 00:00:08.200000	-0.12459200000000001
0 days 00:00:08.210000	-0.142279
0 days 00:00:08.220000	-0.138577
0 days 00:00:08.230000	-0.11875799999999999
0 days 00:00:08.240000	-0.11711600000000001
0 days 00:00:08.250000	-0.108293
0 days 00:00:08.260000	-0.12449
0 days 00:00:08.270000	-0.134657
0 days 00:00:08.280000	-0.151615
0 days 00:00:08.290000	-0.183567
0 days 00:00:08.300000	-0.210245
0 days 00:00:08.310000	-0.21928499999999998
0 days 00:00:08.320000	-0.23669099999999998
0 days 00:00:08.330000	-0.252371
0 days 00:00:08.340000	-0.260152
0 days 00:00:08.350000	-0.26645
0 days 00:00:08.360000	-0.266631
0 days 00:00:08.370000	-0.26274400000000003
0 days 00:00:08.380000	-0.241304
0 days 00:00:08.390000	-0.214961
0 days 00:00:08.400000	-0.18371500000000002
0 days 00:00:08.410000	-0.14743900000000001
0 days 00:00:08.420000	-0.11025399999999999
0 days 00:00:08.430000	-0.086698
0 days 00:00:08.440000	-0.060385
0 days 00:00:08.450000	-0.030685000000000004
0 days 00:00:08.460000	-0.0024809999999999997
0 days 00:00:08.470000	0.021504
0 days 00:00:08.480000	0.031039999999999998
0 days 00:00:08.490000	0.02037
0 days 00:00:08.500000	-0.011773
0 days 00:00:08.510000	-0.040701999999999995
0 days 00:00:08.520000	-0.062064
0 days 00:00:08.530000	-0.10396300000000001
0 days 00:00:08.540000	-0.156069
0 days 00:00:08.550000	-0.21988400000000002
0 days 00:00:08.560000	-0.299245
0 days 00:00:08.570000	-0.40969799999999995
0 days 00:00:08.580000	-0.509943
0 days 00:00:08.590000	-0.631571
0 days 00:00:08.600000	-0.768239
0 days 00:00:08.610000	-0.931148
0 days 00:00:08.620000	-1.101781
0 days 00:00:08.630000	-1.256408
0 days 00:00:08.640000	-1.40333
0 days 00:00:08.650000	-1.547708
0 days 00:00:08.660000	-1.6832169999999997
0 days 00:00:08.670000	-1.8337919999999999
0 days 00:00:08.680000	-1.992017
0 days 00:00:08.690000	-2.15624
0 days 00:00:08.700000	-2.307532
0 days 00:00:08.710000	-2.43437
0 days 00:00:08.720000	-2.5251069999999998
0 days 00:00:08.730000	-2.570102
0 days 00:00:08.740000	-2.625755
0 days 00:00:08.750000	-2.617855
0 days 00:00:08.760000	-2.59555
0 days 00:00:08.770000	-2.6662049999999997
0 days 00:00:08.780000	-2.698079
0 days 00:00:08.790000	-2.706316
0 days 00:00:08.800000	-2.695125
0 days 00:00:08.810000	-2.717443
0 days 00:00:08.820000	-2.653515
0 days 00:00:08.830000	-2.566777
0 days 00:00:08.840000	-2.33175
0 days 00:00:08.850000	-2.080877
0 days 00:00:08.860000	-1.7896130000000001
0 days 00:00:08.870000	-1.278049
0 days 00:00:08.880000	-0.23752399999999999
0 days 00:00:08.890000	0.5880850000000001
0 days 00:00:08.900000	1.16378
0 days 00:00:08.910000	1.785318
0 days 00:00:08.920000	2.212565
0 days 00:00:08.930000	2.6178169999999996
0 days 00:00:08.940000	2.889269
0 days 00:00:08.950000	2.89394
0 days 00:00:08.960000	2.8593900000000003
0 days 00:00:08.970000	3.084136
0 days 00:00:08.980000	3.2424779999999997
0 days 00:00:08.990000	3.175736
0 days 00:00:09	3.081357
0 days 00:00:09.010000	3.01357
0 days 00:00:09.020000	2.878478
0 days 00:00:09.030000	2.727292
0 days 00:00:09.040000	2.628747
0 days 00:00:09.050000	2.563968
0 days 00:00:09.060000	2.525007
0 days 00:00:09.070000	2.493958
0 days 00:00:09.080000	2.482944
0 days 00:00:09.090000	2.5192099999999997
0 days 00:00:09.100000	2.582513
0 days 00:00:09.110000	2.679055
0 days 00:00:09.120000	2.724577
0 days 00:00:09.130000	2.748102
0 days 00:00:09.140000	2.754177
0 days 00:00:09.150000	2.700761
0 days 00:00:09.160000	2.597877
0 days 00:00:09.170000	2.440672
0 days 00:00:09.180000	2.220999
0 days 00:00:09.190000	1.967944
0 days 00:00:09.200000	1.6891060000000002
0 days 00:00:09.210000	1.425278
0 days 00:00:09.220000	1.1952180000000001
0 days 00:00:09.230000	1.010807
0 days 00:00:09.240000	0.8422129999999999
0 days 00:00:09.250000	0.650636
0 days 00:00:09.260000	0.443053
0 days 00:00:09.270000	0.23917199999999997
0 days 00:00:09.280000	0.019726
0 days 00:00:09.290000	-0.23011199999999998
0 days 00:00:09.300000	-0.470189
0 days 00:00:09.310000	-0.6649729999999999
0 days 00:00:09.320000	-0.809433
0 days 00:00:09.330000	-1.61919
0 days 00:00:09.340000	-3.27506
0 days 00:00:09.350000	-3.421958
0 days 00:00:09.360000	-3.32084
0 days 00:00:09.370000	-3.152146
0 days 00:00:09.380000	-1.3938469999999998
0 days 00:00:09.390000	-0.370796
0 days 00:00:09.400000	-0.387142
0 days 00:00:09.410000	-0.08530499999999999
0 days 00:00:09.420000	-0.10455899999999999
0 days 00:00:09.430000	-0.031066000000000003
0 days 00:00:09.440000	-0.012875999999999999
0 days 00:00:09.450000	-0.020575
0 days 00:00:09.460000	-0.05725499999999999
0 days 00:00:09.470000	-0.09386699999999999
0 days 00:00:09.480000	-0.141535
0 days 00:00:09.490000	-0.139682
0 days 00:00:09.500000	-0.126627
0 days 00:00:09.510000	-0.094567
0 days 00:00:09.520000	-0.077855
0 days 00:00:09.530000	-0.048031
0 days 00:00:09.540000	-0.012412000000000001
0 days 00:00:09.550000	0.034457999999999996
0 days 00:00:09.560000	0.069965
0 days 00:00:09.570000	0.089669
0 days 00:00:09.580000	0.092347
0 days 00:00:09.590000	0.090646
0 days 00:00:09.600000	0.073922
0 days 00:00:09.610000	0.07154500000000001
0 days 00:00:09.620000	0.061328999999999995
0 days 00:00:09.630000	0.036061
0 days 00:00:09.640000	0.013806
0 days 00:00:09.650000	-0.026427999999999997
0 days 00:00:09.660000	-0.070448
0 days 00:00:09.670000	-0.110025
0 days 00:00:09.680000	-0.132338
0 days 00:00:09.690000	-0.151073
0 days 00:00:09.700000	-0.159895
0 days 00:00:09.710000	-0.16201300000000002
0 days 00:00:09.720000	-0.178045
0 days 00:00:09.730000	-0.177981
0 days 00:00:09.740000	-0.194608
0 days 00:00:09.750000	-0.20016099999999998
0 days 00:00:09.760000	-0.201025
0 days 00:00:09.770000	-0.202321
0 days 00:00:09.780000	-0.20753200000000002
0 days 00:00:09.790000	-0.20851599999999998
0 days 00:00:09.800000	-0.195247
0 days 00:00:09.810000	-0.172828
0 days 00:00:09.820000	-0.14719300000000002
0 days 00:00:09.830000	-0.11978499999999999
0 days 00:00:09.840000	-0.10998599999999999
0 days 00:00:09.850000	-0.10017000000000001
0 days 00:00:09.860000	-0.11295699999999999
0 days 00:00:09.870000	-0.11106500000000001
0 days 00:00:09.880000	-0.120602
0 days 00:00:09.890000	-0.12365699999999999
0 days 00:00:09.900000	-0.12579300000000002
0 days 00:00:09.910000	-0.11860599999999999
0 days 00:00:09.920000	-0.11366400000000002
0 days 00:00:09.930000	-0.11476700000000001
0 days 00:00:09.940000	-0.12726099999999999
0 days 00:00:09.950000	-0.169902
0 days 00:00:09.960000	-0.23682199999999998
0 days 00:00:09.970000	-0.316741
0 days 00:00:09.980000	-0.395395
0 days 00:00:09.990000	-0.46367600000000003
0 days 00:00:10	-0.523947
0 days 00:00:10.010000	-0.593167
0 days 00:00:10.020000	-0.658891
0 days 00:00:10.030000	-0.7397819999999999
0 days 00:00:10.040000	-0.8457889999999999
0 days 00:00:10.050000	-0.981358
0 days 00:00:10.060000	-1.129866
0 days 00:00:10.070000	-1.307539
0 days 00:00:10.080000	-1.525973
0 days 00:00:10.090000	-1.7686009999999999
0 days 00:00:10.100000	-2.032736
0 days 00:00:10.110000	-2.296632
0 days 00:00:10.120000	-2.5443290000000003
0 days 00:00:10.130000	-2.750074
0 days 00:00:10.140000	-2.888934
0 days 00:00:10.150000	-2.978428
0 days 00:00:10.160000	-3.022383
0 days 00:00:10.170000	-3.014959
0 days 00:00:10.180000	-3.074119
0 days 00:00:10.190000	-3.110907
0 days 00:00:10.200000	-3.106964
0 days 00:00:10.210000	-3.115088
0 days 00:00:10.220000	-3.08894
0 days 00:00:10.230000	-3.0160150000000003
0 days 00:00:10.240000	-2.955
0 days 00:00:10.250000	-2.827825
0 days 00:00:10.260000	-2.719061
0 days 00:00:10.270000	-2.612171
0 days 00:00:10.280000	-2.396411
0 days 00:00:10.290000	-2.199698
0 days 00:00:10.300000	-2.065814
0 days 00:00:10.310000	-1.8470380000000002
0 days 00:00:10.320000	-1.649702
0 days 00:00:10.330000	-1.508147
0 days 00:00:10.340000	-1.273678
0 days 00:00:10.350000	-0.574559
0 days 00:00:10.360000	0.504129
0 days 00:00:10.370000	1.3873540000000002
0 days 00:00:10.380000	2.027221
0 days 00:00:10.390000	2.594443
0 days 00:00:10.400000	3.1048
0 days 00:00:10.410000	3.563565
0 days 00:00:10.420000	3.946974
0 days 00:00:10.430000	4.095372
0 days 00:00:10.440000	3.7941879999999997
0 days 00:00:10.450000	3.424818
0 days 00:00:10.460000	3.3861410000000003
0 days 00:00:10.470000	3.4160779999999997
0 days 00:00:10.480000	3.3233589999999995
0 days 00:00:10.490000	3.219525
0 days 00:00:10.500000	3.1370080000000002
0 days 00:00:10.510000	3.003118
0 days 00:00:10.520000	2.887151
0 days 00:00:10.530000	2.836957
0 days 00:00:10.540000	2.801757
0 days 00:00:10.550000	2.779383
0 days 00:00:10.560000	2.738501
0 days 00:00:10.570000	2.69837
0 days 00:00:10.580000	2.7042439999999996
0 days 00:00:10.590000	2.7395669999999996
0 days 00:00:10.600000	2.794326
0 days 00:00:10.610000	2.863529
0 days 00:00:10.620000	2.921407
0 days 00:00:10.630000	2.947881
0 days 00:00:10.640000	2.922832
0 days 00:00:10.650000	2.840404
0 days 00:00:10.660000	2.719415
0 days 00:00:10.670000	2.51946
0 days 00:00:10.680000	2.269687
0 days 00:00:10.690000	2.006288
0 days 00:00:10.700000	1.772789
0 days 00:00:10.710000	1.5912600000000001
0 days 00:00:10.720000	1.403953
0 days 00:00:10.730000	1.2040549999999999
0 days 00:00:10.740000	1.011118
0 days 00:00:10.750000	0.772351
0 days 00:00:10.760000	0.507845
0 days 00:00:10.770000	0.254108
0 days 00:00:10.780000	0.010946
0 days 00:00:10.790000	-0.243154
0 days 00:00:10.800000	-0.51672
0 days 00:00:10.810000	-0.804017
0 days 00:00:10.820000	-1.0864040000000001
0 days 00:00:10.830000	-1.313727
0 days 00:00:10.840000	-1.109544
0 days 00:00:10.850000	-2.560981
0 days 00:00:10.860000	-3.8625580000000004
0 days 00:00:10.870000	-4.149673
0 days 00:00:10.880000	-4.08624
0 days 00:00:10.890000	-3.3268720000000003
0 days 00:00:10.900000	-0.907667
0 days 00:00:10.910000	-0.319418
0 days 00:00:10.920000	-0.368075
0 days 00:00:10.930000	-0.15024200000000001
0 days 00:00:10.940000	-0.192195
0 days 00:00:10.950000	-0.135407
0 days 00:00:10.960000	-0.062967
0 days 00:00:10.970000	-0.049714
0 days 00:00:10.980000	-0.017713999999999997
0 days 00:00:10.990000	0.006546
0 days 00:00:11	0.056261
0 days 00:00:11.010000	0.12633
0 days 00:00:11.020000	0.18285
0 days 00:00:11.030000	0.209959
0 days 00:00:11.040000	0.194447
0 days 00:00:11.050000	0.154159
0 days 00:00:11.060000	0.09980800000000001
0 days 00:00:11.070000	0.059729
0 days 00:00:11.080000	0.014488
0 days 00:00:11.090000	-0.007772
0 days 00:00:11.100000	-0.025240000000000002
0 days 00:00:11.110000	-0.05067
0 days 00:00:11.120000	-0.0879
0 days 00:00:11.130000	-0.12156700000000001
0 days 00:00:11.140000	-0.13858900000000002
0 days 00:00:11.150000	-0.14176
0 days 00:00:11.160000	-0.13729
0 days 00:00:11.170000	-0.133408
0 days 00:00:11.180000	-0.13209400000000002
0 days 00:00:11.190000	-0.12833699999999998
0 days 00:00:11.200000	-0.138726
0 days 00:00:11.210000	-0.138399
0 days 00:00:11.220000	-0.138287
0 days 00:00:11.230000	-0.139619
0 days 00:00:11.240000	-0.119387
0 days 00:00:11.250000	-0.097221
0 days 00:00:11.260000	-0.075201
0 days 00:00:11.270000	-0.046915
0 days 00:00:11.280000	-0.021654
0 days 00:00:11.290000	-0.008399
0 days 00:00:11.300000	0.001541
0 days 00:00:11.310000	0.019097
0 days 00:00:11.320000	0.027754
0 days 00:00:11.330000	0.027571
0 days 00:00:11.340000	0.028114999999999998
0 days 00:00:11.350000	0.019369
0 days 00:00:11.360000	-0.00028900000000000003
0 days 00:00:11.370000	-0.034609
0 days 00:00:11.380000	-0.057007
0 days 00:00:11.390000	-0.078087
0 days 00:00:11.400000	-0.102876
0 days 00:00:11.410000	-0.13733800000000002
0 days 00:00:11.420000	-0.171003
0 days 00:00:11.430000	-0.21496700000000002
0 days 00:00:11.440000	-0.266881
0 days 00:00:11.450000	-0.330572
0 days 00:00:11.460000	-0.413822
0 days 00:00:11.470000	-0.555841
0 days 00:00:11.480000	-0.756041
0 days 00:00:11.490000	-1.000887
0 days 00:00:11.500000	-1.257644
0 days 00:00:11.510000	-1.559307
0 days 00:00:11.520000	-1.8814
0 days 00:00:11.530000	-2.19004
0 days 00:00:11.540000	-2.492464
0 days 00:00:11.550000	-2.7792169999999996
0 days 00:00:11.560000	-3.0227
0 days 00:00:11.570000	-3.233149
0 days 00:00:11.580000	-3.407621
0 days 00:00:11.590000	-3.5165290000000002
0 days 00:00:11.600000	-3.491893
0 days 00:00:11.610000	-3.5738019999999997
0 days 00:00:11.620000	-3.578246
0 days 00:00:11.630000	-3.4740309999999996
0 days 00:00:11.640000	-3.474493
0 days 00:00:11.650000	-3.3804220000000003
0 days 00:00:11.660000	-3.1749709999999998
0 days 00:00:11.670000	-2.999625
0 days 00:00:11.680000	-2.920074
0 days 00:00:11.690000	-2.654882
0 days 00:00:11.700000	-2.250363
0 days 00:00:11.710000	-1.345101
0 days 00:00:11.720000	0.0453
0 days 00:00:11.730000	0.830472
0 days 00:00:11.740000	1.1849319999999999
0 days 00:00:11.750000	1.874914
0 days 00:00:11.760000	2.533821
0 days 00:00:11.770000	3.0994029999999997
0 days 00:00:11.780000	3.5421080000000003
0 days 00:00:11.790000	3.8196980000000003
0 days 00:00:11.800000	3.922315
0 days 00:00:11.810000	3.768994
0 days 00:00:11.820000	3.457375
0 days 00:00:11.830000	3.260239
0 days 00:00:11.840000	3.176925
0 days 00:00:11.850000	3.011876
0 days 00:00:11.860000	2.7947759999999997
0 days 00:00:11.870000	2.5902279999999998
0 days 00:00:11.880000	2.439634
0 days 00:00:11.890000	2.322098
0 days 00:00:11.900000	2.227606
0 days 00:00:11.910000	2.153547
0 days 00:00:11.920000	2.1138310000000002
0 days 00:00:11.930000	2.085127
0 days 00:00:11.940000	2.067446
0 days 00:00:11.950000	2.0942279999999998
0 days 00:00:11.960000	2.1486970000000003
0 days 00:00:11.970000	2.2146060000000003
0 days 00:00:11.980000	2.298203
0 days 00:00:11.990000	2.387323
0 days 00:00:12	2.453578
0 days 00:00:12.010000	2.474311
0 days 00:00:12.020000	2.446857
0 days 00:00:12.030000	2.3816189999999997
0 days 00:00:12.040000	2.285686
0 days 00:00:12.050000	2.150074
0 days 00:00:12.060000	1.979416
0 days 00:00:12.070000	1.7699669999999998
0 days 00:00:12.080000	1.5408899999999999
0 days 00:00:12.090000	1.282154
0 days 00:00:12.100000	0.9994620000000001
0 days 00:00:12.110000	0.739183
0 days 00:00:12.120000	0.527768
0 days 00:00:12.130000	0.3484
0 days 00:00:12.140000	0.132775
0 days 00:00:12.150000	-0.13228900000000002
0 days 00:00:12.160000	-0.384727
0 days 00:00:12.170000	-0.608608
0 days 00:00:12.180000	-0.804918
0 days 00:00:12.190000	-0.970983
0 days 00:00:12.200000	-1.1777090000000001
0 days 00:00:12.210000	-1.6112030000000002
0 days 00:00:12.220000	-2.58925
0 days 00:00:12.230000	-3.7727839999999997
0 days 00:00:12.240000	-4.221177
0 days 00:00:12.250000	-4.1446190000000005
0 days 00:00:12.260000	-2.608788
0 days 00:00:12.270000	-0.24185700000000002
0 days 00:00:12.280000	-0.306168
0 days 00:00:12.290000	0.036126
0 days 00:00:12.300000	-0.090391
0 days 00:00:12.310000	-0.030368
0 days 00:00:12.320000	-0.05902
0 days 00:00:12.330000	-0.033054
0 days 00:00:12.340000	-0.040215
0 days 00:00:12.350000	-0.073238
0 days 00:00:12.360000	-0.089463
0 days 00:00:12.370000	-0.057451999999999996
0 days 00:00:12.380000	-0.006906
0 days 00:00:12.390000	0.058432000000000005
0 days 00:00:12.400000	0.109399
0 days 00:00:12.410000	0.13635
0 days 00:00:12.420000	0.13543
0 days 00:00:12.430000	0.124698
0 days 00:00:12.440000	0.10286700000000001
0 days 00:00:12.450000	0.07548300000000001
0 days 00:00:12.460000	0.027908
0 days 00:00:12.470000	-0.003662
0 days 00:00:12.480000	-0.040827999999999996
0 days 00:00:12.490000	-0.06627100000000001
0 days 00:00:12.500000	-0.080165
0 days 00:00:12.510000	-0.090265
0 days 00:00:12.520000	-0.101119
0 days 00:00:12.530000	-0.10787999999999999
0 days 00:00:12.540000	-0.110482
0 days 00:00:12.550000	-0.11033399999999999
0 days 00:00:12.560000	-0.11966800000000001
0 days 00:00:12.570000	-0.130225
0 days 00:00:12.580000	-0.12620699999999999
0 days 00:00:12.590000	-0.128189
0 days 00:00:12.600000	-0.12551400000000001
0 days 00:00:12.610000	-0.12191300000000001
0 days 00:00:12.620000	-0.11334200000000001
0 days 00:00:12.630000	-0.102624
0 days 00:00:12.640000	-0.09221900000000001
0 days 00:00:12.650000	-0.089246
0 days 00:00:12.660000	-0.096242
0 days 00:00:12.670000	-0.103055
0 days 00:00:12.680000	-0.108426
0 days 00:00:12.690000	-0.10618
0 days 00:00:12.700000	-0.100162
0 days 00:00:12.710000	-0.097455
0 days 00:00:12.720000	-0.09854600000000001
0 days 00:00:12.730000	-0.1115
0 days 00:00:12.740000	-0.119775
0 days 00:00:12.750000	-0.132439
0 days 00:00:12.760000	-0.15598800000000002
0 days 00:00:12.770000	-0.180013
0 days 00:00:12.780000	-0.227931
0 days 00:00:12.790000	-0.307332
0 days 00:00:12.800000	-0.40956
0 days 00:00:12.810000	-0.60441
0 days 00:00:12.820000	-0.854066
0 days 00:00:12.830000	-1.097261
0 days 00:00:12.840000	-1.3538709999999998
0 days 00:00:12.850000	-1.646521
0 days 00:00:12.860000	-2.00164
0 days 00:00:12.870000	-2.373269
0 days 00:00:12.880000	-2.689393
0 days 00:00:12.890000	-2.974279
0 days 00:00:12.900000	-3.255582
0 days 00:00:12.910000	-3.531558
0 days 00:00:12.920000	-3.7276580000000004
0 days 00:00:12.930000	-3.8463279999999997
0 days 00:00:12.940000	-3.9238199999999996
0 days 00:00:12.950000	-4.030392
0 days 00:00:12.960000	-4.089013
0 days 00:00:12.970000	-3.9961290000000003
0 days 00:00:12.980000	-3.879565
0 days 00:00:12.990000	-3.826287
0 days 00:00:13	-3.731127
0 days 00:00:13.010000	-3.672246
0 days 00:00:13.020000	-3.53096
0 days 00:00:13.030000	-3.362646
0 days 00:00:13.040000	-3.144936
0 days 00:00:13.050000	-2.856503
0 days 00:00:13.060000	-2.54805
0 days 00:00:13.070000	-2.220121
0 days 00:00:13.080000	-1.8563209999999999
0 days 00:00:13.090000	-1.4843790000000001
0 days 00:00:13.100000	-1.012592
0 days 00:00:13.110000	0.07992300000000001
0 days 00:00:13.120000	1.368955
0 days 00:00:13.130000	2.190445
0 days 00:00:13.140000	2.929782
0 days 00:00:13.150000	3.548893
0 days 00:00:13.160000	4.045453
0 days 00:00:13.170000	4.40027
0 days 00:00:13.180000	4.394336
0 days 00:00:13.190000	3.8950739999999997
0 days 00:00:13.200000	3.443288
0 days 00:00:13.210000	3.364486
0 days 00:00:13.220000	3.4047949999999996
0 days 00:00:13.230000	3.3382160000000005
0 days 00:00:13.240000	3.257603
0 days 00:00:13.250000	3.213161
0 days 00:00:13.260000	3.120182
0 days 00:00:13.270000	3.021331
0 days 00:00:13.280000	2.979025
0 days 00:00:13.290000	2.97129
0 days 00:00:13.300000	2.993753
0 days 00:00:13.310000	3.034637
0 days 00:00:13.320000	3.1040520000000003
0 days 00:00:13.330000	3.255994
0 days 00:00:13.340000	3.480618
0 days 00:00:13.350000	3.7000050000000004
0 days 00:00:13.360000	3.850314
0 days 00:00:13.370000	3.7732449999999997
0 days 00:00:13.380000	3.427564
0 days 00:00:13.390000	3.183129
0 days 00:00:13.400000	2.882284
0 days 00:00:13.410000	2.6551299999999998
0 days 00:00:13.420000	2.423893
0 days 00:00:13.430000	2.059688
0 days 00:00:13.440000	1.69891
0 days 00:00:13.450000	1.371876
0 days 00:00:13.460000	1.0329959999999998
0 days 00:00:13.470000	0.7087100000000001
0 days 00:00:13.480000	0.455775
0 days 00:00:13.490000	0.254276
0 days 00:00:13.500000	0.044683999999999995
0 days 00:00:13.510000	-0.146225
0 days 00:00:13.520000	-0.338325
0 days 00:00:13.530000	-0.5958140000000001
0 days 00:00:13.540000	-0.8403700000000001
0 days 00:00:13.550000	-1.627934
0 days 00:00:13.560000	-3.606408
0 days 00:00:13.570000	-4.54045
0 days 00:00:13.580000	-4.875323000000001
0 days 00:00:13.590000	-3.942167
0 days 00:00:13.600000	-0.290031
0 days 00:00:13.610000	-0.158158
0 days 00:00:13.620000	0.150176
0 days 00:00:13.630000	-0.132124
0 days 00:00:13.640000	-0.037571
0 days 00:00:13.650000	0.01043
0 days 00:00:13.660000	0.032262
0 days 00:00:13.670000	0.021278000000000002
0 days 00:00:13.680000	-0.030041
0 days 00:00:13.690000	-0.056079
0 days 00:00:13.700000	-0.100345
0 days 00:00:13.710000	-0.10315999999999999
0 days 00:00:13.720000	-0.06502000000000001
0 days 00:00:13.730000	-0.033760000000000005
0 days 00:00:13.740000	0.003037
0 days 00:00:13.750000	0.03036
0 days 00:00:13.760000	0.043427999999999994
0 days 00:00:13.770000	0.052274
0 days 00:00:13.780000	0.056538
0 days 00:00:13.790000	0.042647000000000004
0 days 00:00:13.800000	0.012911
0 days 00:00:13.810000	-0.0037600000000000003
0 days 00:00:13.820000	-0.016845
0 days 00:00:13.830000	-0.027261
0 days 00:00:13.840000	-0.043733
0 days 00:00:13.850000	-0.0604
0 days 00:00:13.860000	-0.074575
0 days 00:00:13.870000	-0.07915599999999999
0 days 00:00:13.880000	-0.090166
0 days 00:00:13.890000	-0.097472
0 days 00:00:13.900000	-0.103341
0 days 00:00:13.910000	-0.11253699999999998
0 days 00:00:13.920000	-0.114935
0 days 00:00:13.930000	-0.111123
0 days 00:00:13.940000	-0.112951
0 days 00:00:13.950000	-0.100539
0 days 00:00:13.960000	-0.095377
0 days 00:00:13.970000	-0.10915799999999999
0 days 00:00:13.980000	-0.142292
0 days 00:00:13.990000	-0.157327
0 days 00:00:14	-0.156056
0 days 00:00:14.010000	-0.163771
0 days 00:00:14.020000	-0.164069
0 days 00:00:14.030000	-0.16347
0 days 00:00:14.040000	-0.156717
0 days 00:00:14.050000	-0.147279
0 days 00:00:14.060000	-0.125202
0 days 00:00:14.070000	-0.099517
0 days 00:00:14.080000	-0.066048
0 days 00:00:14.090000	-0.023308000000000002
0 days 00:00:14.100000	0.014209999999999999
0 days 00:00:14.110000	0.024846
0 days 00:00:14.120000	-0.022624000000000002
0 days 00:00:14.130000	-0.08795
0 days 00:00:14.140000	-0.12312999999999999
0 days 00:00:14.150000	-0.158114
0 days 00:00:14.160000	-0.178999
0 days 00:00:14.170000	-0.209813
0 days 00:00:14.180000	-0.22594
0 days 00:00:14.190000	-0.259549
0 days 00:00:14.200000	-0.286328
0 days 00:00:14.210000	-0.32043299999999997
0 days 00:00:14.220000	-0.376423
0 days 00:00:14.230000	-0.458567
0 days 00:00:14.240000	-0.557292
0 days 00:00:14.250000	-0.691381
0 days 00:00:14.260000	-0.82655
0 days 00:00:14.270000	-0.9598709999999999
0 days 00:00:14.280000	-1.109484
0 days 00:00:14.290000	-1.285251
0 days 00:00:14.300000	-1.496504
0 days 00:00:14.310000	-1.700178
0 days 00:00:14.320000	-1.9029040000000002
0 days 00:00:14.330000	-2.149884
0 days 00:00:14.340000	-2.447824
0 days 00:00:14.350000	-2.772164
0 days 00:00:14.360000	-3.046857
0 days 00:00:14.370000	-3.262471
0 days 00:00:14.380000	-3.393918
0 days 00:00:14.390000	-3.3876169999999997
0 days 00:00:14.400000	-3.420316
0 days 00:00:14.410000	-3.4703779999999997
0 days 00:00:14.420000	-3.3764220000000003
0 days 00:00:14.430000	-3.316164
0 days 00:00:14.440000	-3.30111
0 days 00:00:14.450000	-3.236165
0 days 00:00:14.460000	-3.0971830000000002
0 days 00:00:14.470000	-2.897565
0 days 00:00:14.480000	-2.746032
0 days 00:00:14.490000	-2.55323
0 days 00:00:14.500000	-2.307814
0 days 00:00:14.510000	-1.846066
0 days 00:00:14.520000	-0.848297
0 days 00:00:14.530000	0.463846
