# Supplementary material for: A topological data analysis-based method for gait signals with an application to the study of multiple sclerosis
Source: PLoS One. 2022 May 13;17(5):e0268475. doi: 10.1371/journal.pone.0268475 (PMC9106173; doi:10.1371/journal.pone.0268475)
Supplement: S1 Data — (ZIP) [file pone.0268475.s005.zip › PlosOneData/Pathological_subjects/MS_195]

	Gyr_Y
0 days 00:00:24.190000	1.1489989999999999
0 days 00:00:24.200000	0.541458
0 days 00:00:24.210000	0.18556199999999998
0 days 00:00:24.220000	0.020968
0 days 00:00:24.230000	-0.437518
0 days 00:00:24.240000	-1.208351
0 days 00:00:24.250000	-2.113833
0 days 00:00:24.260000	-1.909289
0 days 00:00:24.270000	-1.8234439999999998
0 days 00:00:24.280000	-2.257508
0 days 00:00:24.290000	-2.881494
0 days 00:00:24.300000	-1.918323
0 days 00:00:24.310000	0.269677
0 days 00:00:24.320000	-0.006601
0 days 00:00:24.330000	-0.035443999999999996
0 days 00:00:24.340000	0.22977399999999998
0 days 00:00:24.350000	0.31895999999999997
0 days 00:00:24.360000	0.274188
0 days 00:00:24.370000	0.179724
0 days 00:00:24.380000	0.10598900000000001
0 days 00:00:24.390000	0.048546
0 days 00:00:24.400000	0.005307
0 days 00:00:24.410000	-0.046687
0 days 00:00:24.420000	-0.078335
0 days 00:00:24.430000	-0.079897
0 days 00:00:24.440000	-0.070052
0 days 00:00:24.450000	-0.064819
0 days 00:00:24.460000	-0.066814
0 days 00:00:24.470000	-0.069132
0 days 00:00:24.480000	-0.06749400000000001
0 days 00:00:24.490000	-0.064816
0 days 00:00:24.500000	-0.058332
0 days 00:00:24.510000	-0.038894
0 days 00:00:24.520000	-0.0125
0 days 00:00:24.530000	0.009670999999999999
0 days 00:00:24.540000	0.026373
0 days 00:00:24.550000	0.044825
0 days 00:00:24.560000	0.050519
0 days 00:00:24.570000	0.047225
0 days 00:00:24.580000	0.039498
0 days 00:00:24.590000	0.027823
0 days 00:00:24.600000	0.010477
0 days 00:00:24.610000	-0.006115
0 days 00:00:24.620000	-0.023033
0 days 00:00:24.630000	-0.036145
0 days 00:00:24.640000	-0.052483
0 days 00:00:24.650000	-0.072203
0 days 00:00:24.660000	-0.07886
0 days 00:00:24.670000	-0.087727
0 days 00:00:24.680000	-0.089258
0 days 00:00:24.690000	-0.097287
0 days 00:00:24.700000	-0.104064
0 days 00:00:24.710000	-0.10044600000000001
0 days 00:00:24.720000	-0.095038
0 days 00:00:24.730000	-0.088637
0 days 00:00:24.740000	-0.08038300000000001
0 days 00:00:24.750000	-0.072423
0 days 00:00:24.760000	-0.066466
0 days 00:00:24.770000	-0.054327
0 days 00:00:24.780000	-0.043177999999999994
0 days 00:00:24.790000	-0.048995
0 days 00:00:24.800000	-0.051125
0 days 00:00:24.810000	-0.05751900000000001
0 days 00:00:24.820000	-0.06517300000000001
0 days 00:00:24.830000	-0.07009299999999999
0 days 00:00:24.840000	-0.076973
0 days 00:00:24.850000	-0.081693
0 days 00:00:24.860000	-0.086822
0 days 00:00:24.870000	-0.085395
0 days 00:00:24.880000	-0.08932799999999999
0 days 00:00:24.890000	-0.09780499999999999
0 days 00:00:24.900000	-0.10572100000000001
0 days 00:00:24.910000	-0.112107
0 days 00:00:24.920000	-0.122524
0 days 00:00:24.930000	-0.134299
0 days 00:00:24.940000	-0.146479
0 days 00:00:24.950000	-0.162806
0 days 00:00:24.960000	-0.187685
0 days 00:00:24.970000	-0.21467199999999997
0 days 00:00:24.980000	-0.261708
0 days 00:00:24.990000	-0.31169600000000003
0 days 00:00:25	-0.38595300000000005
0 days 00:00:25.010000	-0.443596
0 days 00:00:25.020000	-0.668549
0 days 00:00:25.030000	-0.8681139999999999
0 days 00:00:25.040000	-1.066883
0 days 00:00:25.050000	-1.269757
0 days 00:00:25.060000	-1.4714049999999999
0 days 00:00:25.070000	-1.666464
0 days 00:00:25.080000	-1.864
0 days 00:00:25.090000	-2.0841979999999998
0 days 00:00:25.100000	-2.371381
0 days 00:00:25.110000	-2.647396
0 days 00:00:25.120000	-2.852127
0 days 00:00:25.130000	-3.055459
0 days 00:00:25.140000	-3.2871919999999997
0 days 00:00:25.150000	-3.571967
0 days 00:00:25.160000	-3.9557010000000004
0 days 00:00:25.170000	-4.362063
0 days 00:00:25.180000	-4.707859
0 days 00:00:25.190000	-5.056264
0 days 00:00:25.200000	-5.267481
0 days 00:00:25.210000	-5.341875
0 days 00:00:25.220000	-5.1435379999999995
0 days 00:00:25.230000	-4.866143
0 days 00:00:25.240000	-4.610966
0 days 00:00:25.250000	-4.294454
0 days 00:00:25.260000	-3.979254
0 days 00:00:25.270000	-3.7504269999999997
0 days 00:00:25.280000	-3.610343
0 days 00:00:25.290000	-3.439018
0 days 00:00:25.300000	-3.13492
0 days 00:00:25.310000	-2.479873
0 days 00:00:25.320000	-1.589108
0 days 00:00:25.330000	-0.683686
0 days 00:00:25.340000	-0.194624
0 days 00:00:25.350000	0.688675
0 days 00:00:25.360000	2.015116
0 days 00:00:25.370000	2.8887560000000003
0 days 00:00:25.380000	3.055217
0 days 00:00:25.390000	2.948557
0 days 00:00:25.400000	2.8508299999999998
0 days 00:00:25.410000	2.830459
0 days 00:00:25.420000	2.916852
0 days 00:00:25.430000	3.103897
0 days 00:00:25.440000	3.3301410000000002
0 days 00:00:25.450000	3.5397760000000003
0 days 00:00:25.460000	3.6878699999999998
0 days 00:00:25.470000	3.7664440000000003
0 days 00:00:25.480000	3.807524
0 days 00:00:25.490000	3.840706
0 days 00:00:25.500000	3.8595620000000004
0 days 00:00:25.510000	3.882372
0 days 00:00:25.520000	3.922768
0 days 00:00:25.530000	3.9836910000000003
0 days 00:00:25.540000	4.051889
0 days 00:00:25.550000	4.0993379999999995
0 days 00:00:25.560000	4.141014
0 days 00:00:25.570000	4.167166
0 days 00:00:25.580000	4.159401
0 days 00:00:25.590000	4.1100010000000005
0 days 00:00:25.600000	3.993492
0 days 00:00:25.610000	3.8060709999999998
0 days 00:00:25.620000	3.5598160000000005
0 days 00:00:25.630000	3.243171
0 days 00:00:25.640000	2.8939
0 days 00:00:25.650000	2.6164669999999997
0 days 00:00:25.660000	2.4300900000000003
0 days 00:00:25.670000	2.362019
0 days 00:00:25.680000	2.3682529999999997
0 days 00:00:25.690000	2.3719580000000002
0 days 00:00:25.700000	2.141534
0 days 00:00:25.710000	1.476338
0 days 00:00:25.720000	0.976477
0 days 00:00:25.730000	0.34368200000000004
0 days 00:00:25.740000	-0.330248
0 days 00:00:25.750000	-1.625807
0 days 00:00:25.760000	-1.8864830000000001
0 days 00:00:25.770000	-1.864514
0 days 00:00:25.780000	-1.8092669999999997
0 days 00:00:25.790000	-2.311529
0 days 00:00:25.800000	-2.24621
0 days 00:00:25.810000	-1.932119
0 days 00:00:25.820000	-1.774962
0 days 00:00:25.830000	-0.46384200000000003
0 days 00:00:25.840000	-0.039120999999999996
0 days 00:00:25.850000	0.0020399999999999997
0 days 00:00:25.860000	0.14416099999999998
0 days 00:00:25.870000	0.11208299999999999
0 days 00:00:25.880000	0.018146000000000002
0 days 00:00:25.890000	-0.040387
0 days 00:00:25.900000	-0.055511000000000005
0 days 00:00:25.910000	-0.052314
0 days 00:00:25.920000	-0.062028999999999994
0 days 00:00:25.930000	-0.077587
0 days 00:00:25.940000	-0.092572
0 days 00:00:25.950000	-0.10420399999999999
0 days 00:00:25.960000	-0.09577000000000001
0 days 00:00:25.970000	-0.090028
0 days 00:00:25.980000	-0.084061
0 days 00:00:25.990000	-0.091585
0 days 00:00:26	-0.09780900000000001
0 days 00:00:26.010000	-0.106654
0 days 00:00:26.020000	-0.10266800000000001
0 days 00:00:26.030000	-0.098616
0 days 00:00:26.040000	-0.087605
0 days 00:00:26.050000	-0.076025
0 days 00:00:26.060000	-0.068677
0 days 00:00:26.070000	-0.06475399999999999
0 days 00:00:26.080000	-0.061686000000000005
0 days 00:00:26.090000	-0.060979
0 days 00:00:26.100000	-0.06647
0 days 00:00:26.110000	-0.07488
0 days 00:00:26.120000	-0.077902
0 days 00:00:26.130000	-0.088896
0 days 00:00:26.140000	-0.093534
0 days 00:00:26.150000	-0.09802899999999999
0 days 00:00:26.160000	-0.095304
0 days 00:00:26.170000	-0.09866699999999999
0 days 00:00:26.180000	-0.10613399999999999
0 days 00:00:26.190000	-0.10585699999999999
0 days 00:00:26.200000	-0.101101
0 days 00:00:26.210000	-0.096169
0 days 00:00:26.220000	-0.080299
0 days 00:00:26.230000	-0.071421
0 days 00:00:26.240000	-0.060171
0 days 00:00:26.250000	-0.054373000000000005
0 days 00:00:26.260000	-0.051396000000000004
0 days 00:00:26.270000	-0.046791
0 days 00:00:26.280000	-0.03847
0 days 00:00:26.290000	-0.043276999999999996
0 days 00:00:26.300000	-0.047931
0 days 00:00:26.310000	-0.051235
0 days 00:00:26.320000	-0.057985
0 days 00:00:26.330000	-0.069225
0 days 00:00:26.340000	-0.074883
0 days 00:00:26.350000	-0.080967
0 days 00:00:26.360000	-0.082947
0 days 00:00:26.370000	-0.08942699999999999
0 days 00:00:26.380000	-0.09776699999999999
0 days 00:00:26.390000	-0.10619200000000001
0 days 00:00:26.400000	-0.12426500000000001
0 days 00:00:26.410000	-0.14397000000000001
0 days 00:00:26.420000	-0.17073
0 days 00:00:26.430000	-0.208325
0 days 00:00:26.440000	-0.24994
0 days 00:00:26.450000	-0.304809
0 days 00:00:26.460000	-0.417979
0 days 00:00:26.470000	-0.43563500000000005
0 days 00:00:26.480000	-0.689388
0 days 00:00:26.490000	-0.914718
0 days 00:00:26.500000	-1.141881
0 days 00:00:26.510000	-1.367769
0 days 00:00:26.520000	-1.60638
0 days 00:00:26.530000	-1.8413700000000002
0 days 00:00:26.540000	-2.0665150000000003
0 days 00:00:26.550000	-2.306032
0 days 00:00:26.560000	-2.55599
0 days 00:00:26.570000	-2.8735310000000003
0 days 00:00:26.580000	-3.202586
0 days 00:00:26.590000	-3.47065
0 days 00:00:26.600000	-3.74674
0 days 00:00:26.610000	-4.043791000000001
0 days 00:00:26.620000	-4.411554
0 days 00:00:26.630000	-4.940608
0 days 00:00:26.640000	-5.479271
0 days 00:00:26.650000	-5.844468
0 days 00:00:26.660000	-6.013147
0 days 00:00:26.670000	-5.831046
0 days 00:00:26.680000	-5.49365
0 days 00:00:26.690000	-5.041741
0 days 00:00:26.700000	-4.56882
0 days 00:00:26.710000	-4.174117
0 days 00:00:26.720000	-3.8824419999999997
0 days 00:00:26.730000	-3.636836
0 days 00:00:26.740000	-3.154906
0 days 00:00:26.750000	-2.353809
0 days 00:00:26.760000	-1.25875
0 days 00:00:26.770000	-0.40733400000000003
0 days 00:00:26.780000	-0.355344
0 days 00:00:26.790000	0.235947
0 days 00:00:26.800000	1.887032
0 days 00:00:26.810000	3.067701
0 days 00:00:26.820000	3.3262099999999997
0 days 00:00:26.830000	3.153851
0 days 00:00:26.840000	3.035459
0 days 00:00:26.850000	3.017616
0 days 00:00:26.860000	3.155564
0 days 00:00:26.870000	3.394128
0 days 00:00:26.880000	3.65015
0 days 00:00:26.890000	3.8423550000000004
0 days 00:00:26.900000	3.9439
0 days 00:00:26.910000	3.965089
0 days 00:00:26.920000	3.9219489999999997
0 days 00:00:26.930000	3.8601589999999995
0 days 00:00:26.940000	3.8083519999999997
0 days 00:00:26.950000	3.7872019999999997
0 days 00:00:26.960000	3.807557
0 days 00:00:26.970000	3.8467809999999996
0 days 00:00:26.980000	3.901212
0 days 00:00:26.990000	3.9529120000000004
0 days 00:00:27	3.9906919999999997
0 days 00:00:27.010000	4.011627
0 days 00:00:27.020000	4.001589
0 days 00:00:27.030000	3.9506330000000003
0 days 00:00:27.040000	3.846394
0 days 00:00:27.050000	3.6819260000000003
0 days 00:00:27.060000	3.455364
0 days 00:00:27.070000	3.185665
0 days 00:00:27.080000	2.860994
0 days 00:00:27.090000	2.4966939999999997
0 days 00:00:27.100000	2.046534
0 days 00:00:27.110000	1.0578940000000001
0 days 00:00:27.120000	0.834081
0 days 00:00:27.130000	1.347891
0 days 00:00:27.140000	1.864466
0 days 00:00:27.150000	2.211039
0 days 00:00:27.160000	2.062773
0 days 00:00:27.170000	1.3857780000000002
0 days 00:00:27.180000	0.369552
0 days 00:00:27.190000	-0.612879
0 days 00:00:27.200000	-1.857532
0 days 00:00:27.210000	-2.788042
0 days 00:00:27.220000	-2.66985
0 days 00:00:27.230000	-2.705285
0 days 00:00:27.240000	-3.09243
0 days 00:00:27.250000	-2.758136
0 days 00:00:27.260000	-0.381575
0 days 00:00:27.270000	0.182274
0 days 00:00:27.280000	-0.226894
0 days 00:00:27.290000	0.028793
0 days 00:00:27.300000	0.062615
0 days 00:00:27.310000	0.08705800000000001
0 days 00:00:27.320000	0.073774
0 days 00:00:27.330000	0.018786
0 days 00:00:27.340000	-0.009877
0 days 00:00:27.350000	-0.046738
0 days 00:00:27.360000	-0.070649
0 days 00:00:27.370000	-0.086009
0 days 00:00:27.380000	-0.091298
0 days 00:00:27.390000	-0.065811
0 days 00:00:27.400000	-0.041037
0 days 00:00:27.410000	-0.025335
0 days 00:00:27.420000	-0.020137000000000002
0 days 00:00:27.430000	-0.012435
0 days 00:00:27.440000	-0.018081
0 days 00:00:27.450000	-0.018424
0 days 00:00:27.460000	-0.018634
0 days 00:00:27.470000	-0.017230000000000002
0 days 00:00:27.480000	-0.00504
0 days 00:00:27.490000	-0.001725
0 days 00:00:27.500000	0.003348
0 days 00:00:27.510000	0.000436
0 days 00:00:27.520000	-0.0019260000000000002
0 days 00:00:27.530000	-0.008935
0 days 00:00:27.540000	-0.016373
0 days 00:00:27.550000	-0.021627
0 days 00:00:27.560000	-0.030224
0 days 00:00:27.570000	-0.03561
0 days 00:00:27.580000	-0.042756
0 days 00:00:27.590000	-0.044583
0 days 00:00:27.600000	-0.044534
0 days 00:00:27.610000	-0.042729
0 days 00:00:27.620000	-0.039947
0 days 00:00:27.630000	-0.036369
0 days 00:00:27.640000	-0.027991000000000002
0 days 00:00:27.650000	-0.018109
0 days 00:00:27.660000	-0.020249
0 days 00:00:27.670000	-0.011893
0 days 00:00:27.680000	-0.007259999999999999
0 days 00:00:27.690000	-0.007645999999999999
0 days 00:00:27.700000	-0.005254
0 days 00:00:27.710000	-0.005091
0 days 00:00:27.720000	-0.006693999999999999
0 days 00:00:27.730000	-0.006494
0 days 00:00:27.740000	-0.007571
0 days 00:00:27.750000	-0.008672
0 days 00:00:27.760000	-0.008006000000000001
0 days 00:00:27.770000	-0.006692
0 days 00:00:27.780000	-0.007903
0 days 00:00:27.790000	-0.005364
0 days 00:00:27.800000	-0.01618
0 days 00:00:27.810000	-0.004511
0 days 00:00:27.820000	-0.009961
0 days 00:00:27.830000	-0.014569
0 days 00:00:27.840000	-0.01902
0 days 00:00:27.850000	-0.021533
0 days 00:00:27.860000	-0.026341000000000003
0 days 00:00:27.870000	-0.020065
0 days 00:00:27.880000	-0.031187
0 days 00:00:27.890000	-0.029619
0 days 00:00:27.900000	-0.043772000000000005
0 days 00:00:27.910000	-0.057710000000000004
0 days 00:00:27.920000	-0.077373
0 days 00:00:27.930000	-0.099687
0 days 00:00:27.940000	-0.1309
0 days 00:00:27.950000	-0.167607
0 days 00:00:27.960000	-0.224883
0 days 00:00:27.970000	-0.291673
0 days 00:00:27.980000	-0.403779
0 days 00:00:27.990000	-0.444565
0 days 00:00:28	-0.669168
0 days 00:00:28.010000	-0.9132239999999999
0 days 00:00:28.020000	-1.110845
0 days 00:00:28.030000	-1.309093
0 days 00:00:28.040000	-1.516917
0 days 00:00:28.050000	-1.7224830000000002
0 days 00:00:28.060000	-1.935962
0 days 00:00:28.070000	-2.178082
0 days 00:00:28.080000	-2.4835439999999998
0 days 00:00:28.090000	-2.784615
0 days 00:00:28.100000	-3.000913
0 days 00:00:28.110000	-3.206321
0 days 00:00:28.120000	-3.447572
0 days 00:00:28.130000	-3.696975
0 days 00:00:28.140000	-4.062178
0 days 00:00:28.150000	-4.5209410000000005
0 days 00:00:28.160000	-4.955325
0 days 00:00:28.170000	-5.254054
0 days 00:00:28.180000	-5.413253
0 days 00:00:28.190000	-5.321326999999999
0 days 00:00:28.200000	-4.9979309999999995
0 days 00:00:28.210000	-4.615055
0 days 00:00:28.220000	-4.283017
0 days 00:00:28.230000	-3.9349629999999998
0 days 00:00:28.240000	-3.626353
0 days 00:00:28.250000	-3.3987220000000002
0 days 00:00:28.260000	-3.148055
0 days 00:00:28.270000	-2.78595
0 days 00:00:28.280000	-2.24572
0 days 00:00:28.290000	-1.464539
0 days 00:00:28.300000	-0.700847
0 days 00:00:28.310000	-0.135259
0 days 00:00:28.320000	0.18048599999999998
0 days 00:00:28.330000	0.776782
0 days 00:00:28.340000	1.746113
0 days 00:00:28.350000	2.539197
0 days 00:00:28.360000	2.673849
0 days 00:00:28.370000	2.604779
0 days 00:00:28.380000	2.6321380000000003
0 days 00:00:28.390000	2.734609
0 days 00:00:28.400000	2.886107
0 days 00:00:28.410000	3.07515
0 days 00:00:28.420000	3.224584
0 days 00:00:28.430000	3.2982660000000004
0 days 00:00:28.440000	3.329582
0 days 00:00:28.450000	3.3267599999999997
0 days 00:00:28.460000	3.320444
0 days 00:00:28.470000	3.304718
0 days 00:00:28.480000	3.2981279999999997
0 days 00:00:28.490000	3.312465
0 days 00:00:28.500000	3.332092
0 days 00:00:28.510000	3.346286
0 days 00:00:28.520000	3.3380620000000003
0 days 00:00:28.530000	3.34168
0 days 00:00:28.540000	3.3691410000000004
0 days 00:00:28.550000	3.4318269999999997
0 days 00:00:28.560000	3.532981
0 days 00:00:28.570000	3.660794
0 days 00:00:28.580000	3.7616980000000004
0 days 00:00:28.590000	3.7671419999999998
0 days 00:00:28.600000	3.652068
0 days 00:00:28.610000	3.448804
0 days 00:00:28.620000	3.199227
0 days 00:00:28.630000	2.90238
0 days 00:00:28.640000	2.6009759999999997
0 days 00:00:28.650000	1.9984330000000001
0 days 00:00:28.660000	0.328285
0 days 00:00:28.670000	-0.599064
0 days 00:00:28.680000	-0.482994
0 days 00:00:28.690000	0.5058279999999999
0 days 00:00:28.700000	1.4900149999999999
0 days 00:00:28.710000	1.8524200000000002
0 days 00:00:28.720000	1.491121
0 days 00:00:28.730000	0.694285
0 days 00:00:28.740000	-0.16561700000000001
0 days 00:00:28.750000	-0.985512
0 days 00:00:28.760000	-1.981643
0 days 00:00:28.770000	-1.6628669999999999
0 days 00:00:28.780000	-1.5203309999999999
0 days 00:00:28.790000	-1.8004240000000002
0 days 00:00:28.800000	-1.917962
0 days 00:00:28.810000	-0.405064
0 days 00:00:28.820000	0.024825999999999997
0 days 00:00:28.830000	-0.1037
0 days 00:00:28.840000	0.043786
0 days 00:00:28.850000	0.122422
0 days 00:00:28.860000	0.135946
0 days 00:00:28.870000	0.079042
0 days 00:00:28.880000	0.052588
0 days 00:00:28.890000	0.025011000000000002
0 days 00:00:28.900000	-0.003795
0 days 00:00:28.910000	-0.061416
0 days 00:00:28.920000	-0.11566099999999999
0 days 00:00:28.930000	-0.140724
0 days 00:00:28.940000	-0.136431
0 days 00:00:28.950000	-0.120484
0 days 00:00:28.960000	-0.108575
0 days 00:00:28.970000	-0.102087
0 days 00:00:28.980000	-0.090738
0 days 00:00:28.990000	-0.080977
0 days 00:00:29	-0.06238099999999999
0 days 00:00:29.010000	-0.05752
0 days 00:00:29.020000	-0.047534
0 days 00:00:29.030000	-0.03329
0 days 00:00:29.040000	-0.026294
0 days 00:00:29.050000	-0.023597
0 days 00:00:29.060000	-0.023708
0 days 00:00:29.070000	-0.035561
0 days 00:00:29.080000	-0.037839
0 days 00:00:29.090000	-0.051143
0 days 00:00:29.100000	-0.059160000000000004
0 days 00:00:29.110000	-0.072642
0 days 00:00:29.120000	-0.078501
0 days 00:00:29.130000	-0.084561
0 days 00:00:29.140000	-0.096363
0 days 00:00:29.150000	-0.101509
0 days 00:00:29.160000	-0.111594
0 days 00:00:29.170000	-0.108804
0 days 00:00:29.180000	-0.108482
0 days 00:00:29.190000	-0.099392
0 days 00:00:29.200000	-0.094941
0 days 00:00:29.210000	-0.086131
0 days 00:00:29.220000	-0.084479
0 days 00:00:29.230000	-0.082717
0 days 00:00:29.240000	-0.079347
0 days 00:00:29.250000	-0.08166699999999999
0 days 00:00:29.260000	-0.074514
0 days 00:00:29.270000	-0.072937
0 days 00:00:29.280000	-0.068829
0 days 00:00:29.290000	-0.06655599999999999
0 days 00:00:29.300000	-0.061265999999999994
0 days 00:00:29.310000	-0.061607
0 days 00:00:29.320000	-0.057628
0 days 00:00:29.330000	-0.060508000000000006
0 days 00:00:29.340000	-0.059341
0 days 00:00:29.350000	-0.055991
0 days 00:00:29.360000	-0.056634000000000004
0 days 00:00:29.370000	-0.061065999999999995
0 days 00:00:29.380000	-0.07026
0 days 00:00:29.390000	-0.085792
0 days 00:00:29.400000	-0.115316
0 days 00:00:29.410000	-0.110018
0 days 00:00:29.420000	-0.158146
0 days 00:00:29.430000	-0.10734500000000001
0 days 00:00:29.440000	-0.154447
0 days 00:00:29.450000	-0.18046199999999998
0 days 00:00:29.460000	-0.201665
0 days 00:00:29.470000	-0.28321799999999997
0 days 00:00:29.480000	-0.337093
0 days 00:00:29.490000	-0.387345
0 days 00:00:29.500000	-0.43899099999999996
0 days 00:00:29.510000	-0.5042939999999999
0 days 00:00:29.520000	-0.5696829999999999
0 days 00:00:29.530000	-0.645911
0 days 00:00:29.540000	-0.744837
0 days 00:00:29.550000	-0.850458
0 days 00:00:29.560000	-0.960448
0 days 00:00:29.570000	-1.091266
0 days 00:00:29.580000	-1.250163
0 days 00:00:29.590000	-1.428332
0 days 00:00:29.600000	-1.6403580000000002
0 days 00:00:29.610000	-1.852096
0 days 00:00:29.620000	-2.083512
0 days 00:00:29.630000	-2.390837
0 days 00:00:29.640000	-2.760494
0 days 00:00:29.650000	-3.090363
0 days 00:00:29.660000	-3.4309760000000002
0 days 00:00:29.670000	-3.798639
0 days 00:00:29.680000	-4.159253
0 days 00:00:29.690000	-4.519024
0 days 00:00:29.700000	-4.839225
0 days 00:00:29.710000	-5.0473419999999996
0 days 00:00:29.720000	-5.084836
0 days 00:00:29.730000	-4.89396
0 days 00:00:29.740000	-4.567227
0 days 00:00:29.750000	-4.162824
0 days 00:00:29.760000	-3.6939610000000003
0 days 00:00:29.770000	-3.270079
0 days 00:00:29.780000	-2.966784
0 days 00:00:29.790000	-2.5360869999999998
0 days 00:00:29.800000	-1.8964310000000002
0 days 00:00:29.810000	-1.223762
0 days 00:00:29.820000	-0.631038
0 days 00:00:29.830000	-0.056215
0 days 00:00:29.840000	0.446507
0 days 00:00:29.850000	0.8617799999999999
0 days 00:00:29.860000	1.394339
0 days 00:00:29.870000	2.0043029999999997
0 days 00:00:29.880000	2.326908
0 days 00:00:29.890000	2.459787
0 days 00:00:29.900000	2.596146
0 days 00:00:29.910000	2.768561
0 days 00:00:29.920000	2.970415
0 days 00:00:29.930000	3.1641220000000003
0 days 00:00:29.940000	3.334722
0 days 00:00:29.950000	3.457155
0 days 00:00:29.960000	3.5170489999999996
0 days 00:00:29.970000	3.5632309999999996
0 days 00:00:29.980000	3.5806989999999996
0 days 00:00:29.990000	3.6011370000000005
0 days 00:00:30	3.624046
0 days 00:00:30.010000	3.6407580000000004
0 days 00:00:30.020000	3.661194
0 days 00:00:30.030000	3.681814
0 days 00:00:30.040000	3.725582
0 days 00:00:30.050000	3.782475
0 days 00:00:30.060000	3.858464
0 days 00:00:30.070000	3.930507
0 days 00:00:30.080000	3.9799949999999997
0 days 00:00:30.090000	3.9721300000000004
0 days 00:00:30.100000	3.819025
0 days 00:00:30.110000	3.500861
0 days 00:00:30.120000	3.097147
0 days 00:00:30.130000	2.4033580000000003
0 days 00:00:30.140000	0.9123610000000001
0 days 00:00:30.150000	-1.103544
0 days 00:00:30.160000	-1.9259220000000001
0 days 00:00:30.170000	-1.4781
0 days 00:00:30.180000	-0.62952
0 days 00:00:30.190000	0.529651
0 days 00:00:30.200000	0.9868959999999999
0 days 00:00:30.210000	0.297133
0 days 00:00:30.220000	-0.582141
0 days 00:00:30.230000	-0.977057
0 days 00:00:30.240000	-0.24130500000000002
0 days 00:00:30.250000	0.366747
0 days 00:00:30.260000	-0.283501
0 days 00:00:30.270000	-0.014761000000000002
0 days 00:00:30.280000	-0.027547000000000002
0 days 00:00:30.290000	-0.042723000000000004
0 days 00:00:30.300000	0.015809
0 days 00:00:30.310000	0.014566999999999998
0 days 00:00:30.320000	0.027699
0 days 00:00:30.330000	0.073254
0 days 00:00:30.340000	0.094011
0 days 00:00:30.350000	0.073008
0 days 00:00:30.360000	0.053174
0 days 00:00:30.370000	0.0038829999999999997
0 days 00:00:30.380000	-0.027105
0 days 00:00:30.390000	-0.06677899999999999
0 days 00:00:30.400000	-0.094516
0 days 00:00:30.410000	-0.108805
0 days 00:00:30.420000	-0.093437
0 days 00:00:30.430000	-0.075504
0 days 00:00:30.440000	-0.050288
0 days 00:00:30.450000	-0.028437999999999998
0 days 00:00:30.460000	-0.010445
0 days 00:00:30.470000	0.003187
0 days 00:00:30.480000	0.01515
0 days 00:00:30.490000	0.026701999999999997
0 days 00:00:30.500000	0.030123
0 days 00:00:30.510000	0.032175
0 days 00:00:30.520000	0.036387
0 days 00:00:30.530000	0.028623000000000003
0 days 00:00:30.540000	0.023328
0 days 00:00:30.550000	0.013877
0 days 00:00:30.560000	0.004849
0 days 00:00:30.570000	-0.0016
0 days 00:00:30.580000	-0.00919
0 days 00:00:30.590000	-0.013956
0 days 00:00:30.600000	-0.019628
0 days 00:00:30.610000	-0.023443000000000002
0 days 00:00:30.620000	-0.023208000000000003
0 days 00:00:30.630000	-0.02725
0 days 00:00:30.640000	-0.027433
0 days 00:00:30.650000	-0.026158999999999998
0 days 00:00:30.660000	-0.025121
0 days 00:00:30.670000	-0.025414
0 days 00:00:30.680000	-0.02433
0 days 00:00:30.690000	-0.022696
0 days 00:00:30.700000	-0.026432999999999998
0 days 00:00:30.710000	-0.026082
0 days 00:00:30.720000	-0.025003
0 days 00:00:30.730000	-0.029051
0 days 00:00:30.740000	-0.029361
0 days 00:00:30.750000	-0.033951999999999996
0 days 00:00:30.760000	-0.034643
0 days 00:00:30.770000	-0.033143
0 days 00:00:30.780000	-0.03172
0 days 00:00:30.790000	-0.033735
0 days 00:00:30.800000	-0.031618
0 days 00:00:30.810000	-0.030816000000000003
0 days 00:00:30.820000	-0.027652999999999997
0 days 00:00:30.830000	-0.028850999999999998
0 days 00:00:30.840000	-0.032018
0 days 00:00:30.850000	-0.029667000000000002
0 days 00:00:30.860000	-0.036539999999999996
0 days 00:00:30.870000	-0.033954000000000005
0 days 00:00:30.880000	-0.034691
0 days 00:00:30.890000	-0.034345999999999995
0 days 00:00:30.900000	-0.033354
0 days 00:00:30.910000	-0.039148
0 days 00:00:30.920000	-0.042756
0 days 00:00:30.930000	-0.045337999999999996
0 days 00:00:30.940000	-0.050804
0 days 00:00:30.950000	-0.051454999999999994
0 days 00:00:30.960000	-0.045889
0 days 00:00:30.970000	-0.041747
0 days 00:00:30.980000	-0.041763999999999996
0 days 00:00:30.990000	-0.042219
0 days 00:00:31	-0.046744
0 days 00:00:31.010000	-0.054916
0 days 00:00:31.020000	-0.057254
0 days 00:00:31.030000	-0.061227
0 days 00:00:31.040000	-0.064334
0 days 00:00:31.050000	-0.07014
0 days 00:00:31.060000	-0.077688
0 days 00:00:31.070000	-0.07997
0 days 00:00:31.080000	-0.087608
0 days 00:00:31.090000	-0.09719900000000001
0 days 00:00:31.100000	-0.097856
0 days 00:00:31.110000	-0.106175
0 days 00:00:31.120000	-0.120298
0 days 00:00:31.130000	-0.142074
0 days 00:00:31.140000	-0.174874
0 days 00:00:31.150000	-0.21988400000000002
0 days 00:00:31.160000	-0.2738
0 days 00:00:31.170000	-0.339312
0 days 00:00:31.180000	-0.44265200000000005
0 days 00:00:31.190000	-0.681792
0 days 00:00:31.200000	-0.807725
0 days 00:00:31.210000	-0.95916
0 days 00:00:31.220000	-1.0869440000000001
0 days 00:00:31.230000	-1.233265
0 days 00:00:31.240000	-1.399306
0 days 00:00:31.250000	-1.605415
0 days 00:00:31.260000	-1.777241
0 days 00:00:31.270000	-1.9758349999999998
0 days 00:00:31.280000	-2.322907
0 days 00:00:31.290000	-2.694585
0 days 00:00:31.300000	-3.0134279999999998
0 days 00:00:31.310000	-3.33857
0 days 00:00:31.320000	-3.670436
0 days 00:00:31.330000	-3.96916
0 days 00:00:31.340000	-4.23988
0 days 00:00:31.350000	-4.4264470000000005
0 days 00:00:31.360000	-4.592819
0 days 00:00:31.370000	-4.744977
0 days 00:00:31.380000	-4.789689
0 days 00:00:31.390000	-4.643296
0 days 00:00:31.400000	-4.301334
0 days 00:00:31.410000	-3.871838
0 days 00:00:31.420000	-3.421812
0 days 00:00:31.430000	-3.054131
