# Supplementary material for: A topological data analysis-based method for gait signals with an application to the study of multiple sclerosis
Source: PLoS One. 2022 May 13;17(5):e0268475. doi: 10.1371/journal.pone.0268475 (PMC9106173; doi:10.1371/journal.pone.0268475)
Supplement: S1 Data — (ZIP) [file pone.0268475.s005.zip › PlosOneData/Pathological_subjects/MS_192]

	Gyr_Y
0 days 00:00:30.730000	3.696925
0 days 00:00:30.740000	3.447447
0 days 00:00:30.750000	2.8864240000000003
0 days 00:00:30.760000	2.372158
0 days 00:00:30.770000	1.986509
0 days 00:00:30.780000	1.73344
0 days 00:00:30.790000	1.6381700000000001
0 days 00:00:30.800000	1.555337
0 days 00:00:30.810000	1.335756
0 days 00:00:30.820000	0.982089
0 days 00:00:30.830000	0.019947
0 days 00:00:30.840000	-0.725841
0 days 00:00:30.850000	0.020472
0 days 00:00:30.860000	0.19880499999999998
0 days 00:00:30.870000	0.315668
0 days 00:00:30.880000	0.146398
0 days 00:00:30.890000	-0.013187
0 days 00:00:30.900000	-0.03427
0 days 00:00:30.910000	0.026839
0 days 00:00:30.920000	0.051077
0 days 00:00:30.930000	0.084518
0 days 00:00:30.940000	0.12335399999999999
0 days 00:00:30.950000	0.173921
0 days 00:00:30.960000	0.191366
0 days 00:00:30.970000	0.138514
0 days 00:00:30.980000	0.07697899999999999
0 days 00:00:30.990000	0.028156999999999998
0 days 00:00:31	-0.008968
0 days 00:00:31.010000	-0.019257
0 days 00:00:31.020000	-0.017741999999999997
0 days 00:00:31.030000	0.006809999999999999
0 days 00:00:31.040000	0.040374
0 days 00:00:31.050000	0.07115700000000001
0 days 00:00:31.060000	0.088996
0 days 00:00:31.070000	0.09210499999999999
0 days 00:00:31.080000	0.077753
0 days 00:00:31.090000	0.068662
0 days 00:00:31.100000	0.060829999999999995
0 days 00:00:31.110000	0.049075
0 days 00:00:31.120000	0.034881999999999996
0 days 00:00:31.130000	0.029798
0 days 00:00:31.140000	0.025869
0 days 00:00:31.150000	0.013452
0 days 00:00:31.160000	0.014388999999999999
0 days 00:00:31.170000	0.008179
0 days 00:00:31.180000	0.008793
0 days 00:00:31.190000	0.005364
0 days 00:00:31.200000	0.005032
0 days 00:00:31.210000	-0.001773
0 days 00:00:31.220000	-0.008458
0 days 00:00:31.230000	-0.023482
0 days 00:00:31.240000	-0.042087
0 days 00:00:31.250000	-0.082876
0 days 00:00:31.260000	-0.132415
0 days 00:00:31.270000	-0.15649000000000002
0 days 00:00:31.280000	-0.106268
0 days 00:00:31.290000	0.040947000000000004
0 days 00:00:31.300000	0.168223
0 days 00:00:31.310000	0.220507
0 days 00:00:31.320000	0.222781
0 days 00:00:31.330000	0.14084000000000002
0 days 00:00:31.340000	-0.0037619999999999997
0 days 00:00:31.350000	-0.063158
0 days 00:00:31.360000	-0.060542
0 days 00:00:31.370000	-0.033619
0 days 00:00:31.380000	-0.025792000000000002
0 days 00:00:31.390000	-0.041217000000000004
0 days 00:00:31.400000	-0.093207
0 days 00:00:31.410000	-0.16326500000000002
0 days 00:00:31.420000	-0.237227
0 days 00:00:31.430000	-0.31426
0 days 00:00:31.440000	-0.395185
0 days 00:00:31.450000	-0.52064
0 days 00:00:31.460000	-0.70281
0 days 00:00:31.470000	-0.896034
0 days 00:00:31.480000	-1.082676
0 days 00:00:31.490000	-1.217064
0 days 00:00:31.500000	-1.3297700000000001
0 days 00:00:31.510000	-1.4166530000000002
0 days 00:00:31.520000	-1.49231
0 days 00:00:31.530000	-1.583767
0 days 00:00:31.540000	-1.694218
0 days 00:00:31.550000	-1.837996
0 days 00:00:31.560000	-2.023126
0 days 00:00:31.570000	-2.227103
0 days 00:00:31.580000	-2.43922
0 days 00:00:31.590000	-2.661223
0 days 00:00:31.600000	-2.881222
0 days 00:00:31.610000	-3.0680009999999998
0 days 00:00:31.620000	-3.240925
0 days 00:00:31.630000	-3.439914
0 days 00:00:31.640000	-3.505898
0 days 00:00:31.650000	-3.592455
0 days 00:00:31.660000	-3.6026949999999998
0 days 00:00:31.670000	-3.5200720000000003
0 days 00:00:31.680000	-3.332272
0 days 00:00:31.690000	-3.075915
0 days 00:00:31.700000	-2.258235
0 days 00:00:31.710000	-0.935584
0 days 00:00:31.720000	0.145061
0 days 00:00:31.730000	0.736247
0 days 00:00:31.740000	1.2309219999999998
0 days 00:00:31.750000	1.8616810000000001
0 days 00:00:31.760000	2.5320869999999998
0 days 00:00:31.770000	3.1629560000000003
0 days 00:00:31.780000	3.7377300000000004
0 days 00:00:31.790000	4.213754
0 days 00:00:31.800000	4.583318
0 days 00:00:31.810000	4.758576000000001
0 days 00:00:31.820000	4.5172989999999995
0 days 00:00:31.830000	4.2163379999999995
0 days 00:00:31.840000	4.547618
0 days 00:00:31.850000	3.921122
0 days 00:00:31.860000	3.502131
0 days 00:00:31.870000	3.080629
0 days 00:00:31.880000	2.564874
0 days 00:00:31.890000	2.596962
0 days 00:00:31.900000	2.453198
0 days 00:00:31.910000	1.845721
0 days 00:00:31.920000	1.0492709999999998
0 days 00:00:31.930000	-0.722765
0 days 00:00:31.940000	0.043835
0 days 00:00:31.950000	0.8757290000000001
0 days 00:00:31.960000	0.44688500000000003
0 days 00:00:31.970000	-0.029338
0 days 00:00:31.980000	-0.135237
0 days 00:00:31.990000	-0.018446
0 days 00:00:32	0.071608
0 days 00:00:32.010000	0.07597000000000001
0 days 00:00:32.020000	0.056182
0 days 00:00:32.030000	0.089308
0 days 00:00:32.040000	0.13829
0 days 00:00:32.050000	0.088659
0 days 00:00:32.060000	0.046983
0 days 00:00:32.070000	0.004051
0 days 00:00:32.080000	-0.023056
0 days 00:00:32.090000	-0.038317000000000004
0 days 00:00:32.100000	-0.025219
0 days 00:00:32.110000	-0.006377000000000001
0 days 00:00:32.120000	0.014434
0 days 00:00:32.130000	0.027915
0 days 00:00:32.140000	0.026595999999999998
0 days 00:00:32.150000	0.026168
0 days 00:00:32.160000	0.018639
0 days 00:00:32.170000	0.023114
0 days 00:00:32.180000	0.021217
0 days 00:00:32.190000	0.023578
0 days 00:00:32.200000	0.024803
0 days 00:00:32.210000	0.028630000000000003
0 days 00:00:32.220000	0.036019
0 days 00:00:32.230000	0.038803
0 days 00:00:32.240000	0.043646
0 days 00:00:32.250000	0.046137
0 days 00:00:32.260000	0.047504000000000005
0 days 00:00:32.270000	0.047498
0 days 00:00:32.280000	0.047666
0 days 00:00:32.290000	0.045622
0 days 00:00:32.300000	0.037838
0 days 00:00:32.310000	0.035161000000000005
0 days 00:00:32.320000	0.030422
0 days 00:00:32.330000	0.018262999999999998
0 days 00:00:32.340000	-0.024206000000000002
0 days 00:00:32.350000	-0.093253
0 days 00:00:32.360000	-0.15549300000000002
0 days 00:00:32.370000	-0.129779
0 days 00:00:32.380000	-0.039783
0 days 00:00:32.390000	0.014835
0 days 00:00:32.400000	0.015027
0 days 00:00:32.410000	0.011339
0 days 00:00:32.420000	-0.016104
0 days 00:00:32.430000	-0.039682
0 days 00:00:32.440000	-0.049388999999999995
0 days 00:00:32.450000	-0.050561
0 days 00:00:32.460000	-0.079718
0 days 00:00:32.470000	-0.128146
0 days 00:00:32.480000	-0.249094
0 days 00:00:32.490000	-0.548891
0 days 00:00:32.500000	-0.949642
0 days 00:00:32.510000	-1.411578
0 days 00:00:32.520000	-1.8779970000000001
0 days 00:00:32.530000	-2.309516
0 days 00:00:32.540000	-2.711281
0 days 00:00:32.550000	-3.085826
0 days 00:00:32.560000	-3.425364
0 days 00:00:32.570000	-3.793628
0 days 00:00:32.580000	-4.096077999999999
0 days 00:00:32.590000	-4.298845
0 days 00:00:32.600000	-4.311199
0 days 00:00:32.610000	-4.358557
0 days 00:00:32.620000	-4.119584
0 days 00:00:32.630000	-3.919463
0 days 00:00:32.640000	-3.5302870000000004
0 days 00:00:32.650000	-3.1829419999999997
0 days 00:00:32.660000	-2.574796
0 days 00:00:32.670000	-1.236799
0 days 00:00:32.680000	0.070953
0 days 00:00:32.690000	0.7452529999999999
0 days 00:00:32.700000	1.09599
0 days 00:00:32.710000	1.520218
0 days 00:00:32.720000	2.083266
0 days 00:00:32.730000	2.643596
0 days 00:00:32.740000	3.0780819999999998
0 days 00:00:32.750000	3.3413800000000005
0 days 00:00:32.760000	3.498536
0 days 00:00:32.770000	3.631607
0 days 00:00:32.780000	3.742569
0 days 00:00:32.790000	3.8484309999999997
0 days 00:00:32.800000	3.992142
0 days 00:00:32.810000	4.045571
0 days 00:00:32.820000	4.004871
0 days 00:00:32.830000	3.953001
0 days 00:00:32.840000	3.8841870000000003
0 days 00:00:32.850000	3.747406
0 days 00:00:32.860000	3.5144379999999997
0 days 00:00:32.870000	3.1805950000000003
0 days 00:00:32.880000	1.554007
0 days 00:00:32.890000	-0.42462700000000003
0 days 00:00:32.900000	0.014868000000000001
0 days 00:00:32.910000	-0.39569699999999997
0 days 00:00:32.920000	-0.8909729999999999
0 days 00:00:32.930000	-1.114938
0 days 00:00:32.940000	-1.246861
0 days 00:00:32.950000	-0.8397100000000001
0 days 00:00:32.960000	-0.698817
0 days 00:00:32.970000	0.231548
0 days 00:00:32.980000	0.759728
0 days 00:00:32.990000	0.580368
0 days 00:00:33	0.413321
0 days 00:00:33.010000	0.23786
0 days 00:00:33.020000	0.063912
0 days 00:00:33.030000	0.013483000000000002
0 days 00:00:33.040000	-0.011698
0 days 00:00:33.050000	-0.004514
0 days 00:00:33.060000	-0.00010700000000000001
0 days 00:00:33.070000	0.018996000000000002
0 days 00:00:33.080000	0.068523
0 days 00:00:33.090000	0.106857
0 days 00:00:33.100000	0.12570599999999998
0 days 00:00:33.110000	0.102612
0 days 00:00:33.120000	0.092538
0 days 00:00:33.130000	0.053771000000000006
0 days 00:00:33.140000	0.031667
0 days 00:00:33.150000	0.026131
0 days 00:00:33.160000	0.0186
0 days 00:00:33.170000	0.022304
0 days 00:00:33.180000	0.040306
0 days 00:00:33.190000	0.056296000000000006
0 days 00:00:33.200000	0.062516
0 days 00:00:33.210000	0.067058
0 days 00:00:33.220000	0.063108
0 days 00:00:33.230000	0.052661
0 days 00:00:33.240000	0.050545
0 days 00:00:33.250000	0.045081
0 days 00:00:33.260000	0.038162
0 days 00:00:33.270000	0.029320999999999996
0 days 00:00:33.280000	0.026694
0 days 00:00:33.290000	0.021501
0 days 00:00:33.300000	0.014112000000000001
0 days 00:00:33.310000	0.008328
0 days 00:00:33.320000	0.000535
0 days 00:00:33.330000	-0.006855
0 days 00:00:33.340000	-0.013347
0 days 00:00:33.350000	-0.017831
0 days 00:00:33.360000	-0.017977
0 days 00:00:33.370000	-0.020325
0 days 00:00:33.380000	-0.019706
0 days 00:00:33.390000	-0.014187
0 days 00:00:33.400000	-0.012740999999999999
0 days 00:00:33.410000	-0.011587
0 days 00:00:33.420000	-0.00718
0 days 00:00:33.430000	-0.012726000000000001
0 days 00:00:33.440000	-0.010182
0 days 00:00:33.450000	-0.010754000000000001
0 days 00:00:33.460000	-0.008478
0 days 00:00:33.470000	-0.012976
0 days 00:00:33.480000	-0.025418
0 days 00:00:33.490000	-0.030739999999999996
0 days 00:00:33.500000	-0.039303
0 days 00:00:33.510000	-0.04641
0 days 00:00:33.520000	-0.050672
0 days 00:00:33.530000	-0.046433999999999996
0 days 00:00:33.540000	-0.038744
0 days 00:00:33.550000	-0.040179
0 days 00:00:33.560000	-0.044653
0 days 00:00:33.570000	-0.077421
0 days 00:00:33.580000	-0.095466
0 days 00:00:33.590000	-0.12224600000000001
0 days 00:00:33.600000	-0.132074
0 days 00:00:33.610000	-0.142673
0 days 00:00:33.620000	-0.15823399999999999
0 days 00:00:33.630000	-0.161365
0 days 00:00:33.640000	-0.15711
0 days 00:00:33.650000	-0.156681
0 days 00:00:33.660000	-0.17067000000000002
0 days 00:00:33.670000	-0.234672
0 days 00:00:33.680000	-0.362719
0 days 00:00:33.690000	-0.532227
0 days 00:00:33.700000	-0.745783
0 days 00:00:33.710000	-0.941142
0 days 00:00:33.720000	-1.15429
0 days 00:00:33.730000	-1.398534
0 days 00:00:33.740000	-1.675877
0 days 00:00:33.750000	-1.9658669999999998
0 days 00:00:33.760000	-2.259777
0 days 00:00:33.770000	-2.535536
0 days 00:00:33.780000	-2.844576
0 days 00:00:33.790000	-3.151182
0 days 00:00:33.800000	-3.4225160000000003
0 days 00:00:33.810000	-3.679558
0 days 00:00:33.820000	-3.861395
0 days 00:00:33.830000	-3.954815
0 days 00:00:33.840000	-4.058522
0 days 00:00:33.850000	-3.994906
0 days 00:00:33.860000	-3.9511279999999998
0 days 00:00:33.870000	-3.797163
0 days 00:00:33.880000	-3.593931
0 days 00:00:33.890000	-3.361791
0 days 00:00:33.900000	-3.009652
0 days 00:00:33.910000	-2.064486
0 days 00:00:33.920000	-0.646058
0 days 00:00:33.930000	0.150828
0 days 00:00:33.940000	0.548912
0 days 00:00:33.950000	0.9548200000000001
0 days 00:00:33.960000	1.489271
0 days 00:00:33.970000	2.077831
0 days 00:00:33.980000	2.6360259999999998
0 days 00:00:33.990000	3.099538
0 days 00:00:34	3.454709
0 days 00:00:34.010000	3.783088
0 days 00:00:34.020000	4.111618
0 days 00:00:34.030000	4.223476
0 days 00:00:34.040000	4.0010650000000005
0 days 00:00:34.050000	3.814589
0 days 00:00:34.060000	3.7882029999999998
0 days 00:00:34.070000	4.094354
0 days 00:00:34.080000	3.9569989999999997
0 days 00:00:34.090000	3.291471
0 days 00:00:34.100000	2.9206119999999998
0 days 00:00:34.110000	2.609665
0 days 00:00:34.120000	2.613309
0 days 00:00:34.130000	2.690446
0 days 00:00:34.140000	2.460216
0 days 00:00:34.150000	2.017038
0 days 00:00:34.160000	1.32284
0 days 00:00:34.170000	-0.276226
0 days 00:00:34.180000	-1.308395
0 days 00:00:34.190000	0.6780689999999999
0 days 00:00:34.200000	0.184324
0 days 00:00:34.210000	0.5510390000000001
0 days 00:00:34.220000	0.17086400000000002
0 days 00:00:34.230000	-0.05823300000000001
0 days 00:00:34.240000	-0.021237
0 days 00:00:34.250000	0.034089
0 days 00:00:34.260000	0.042876
0 days 00:00:34.270000	0.04736
0 days 00:00:34.280000	0.085202
0 days 00:00:34.290000	0.138157
0 days 00:00:34.300000	0.112685
0 days 00:00:34.310000	0.054287
0 days 00:00:34.320000	0.021287
0 days 00:00:34.330000	-0.0035740000000000004
0 days 00:00:34.340000	-0.022038
0 days 00:00:34.350000	-0.023732
0 days 00:00:34.360000	-0.000605
0 days 00:00:34.370000	0.022076
0 days 00:00:34.380000	0.051265
0 days 00:00:34.390000	0.066002
0 days 00:00:34.400000	0.06942100000000001
0 days 00:00:34.410000	0.069603
0 days 00:00:34.420000	0.061922000000000005
0 days 00:00:34.430000	0.05878200000000001
0 days 00:00:34.440000	0.052376
0 days 00:00:34.450000	0.051851999999999995
0 days 00:00:34.460000	0.045716
0 days 00:00:34.470000	0.045011
0 days 00:00:34.480000	0.040501999999999996
0 days 00:00:34.490000	0.035351
0 days 00:00:34.500000	0.029826
0 days 00:00:34.510000	0.02411
0 days 00:00:34.520000	0.020385
0 days 00:00:34.530000	0.005343
0 days 00:00:34.540000	0.004609
0 days 00:00:34.550000	-0.015686000000000002
0 days 00:00:34.560000	-0.04665
0 days 00:00:34.570000	-0.08653200000000001
0 days 00:00:34.580000	-0.118006
0 days 00:00:34.590000	-0.133469
0 days 00:00:34.600000	-0.105001
0 days 00:00:34.610000	-0.021687
0 days 00:00:34.620000	0.087666
0 days 00:00:34.630000	0.159722
0 days 00:00:34.640000	0.199102
0 days 00:00:34.650000	0.11534200000000001
0 days 00:00:34.660000	-0.03294
0 days 00:00:34.670000	-0.087449
0 days 00:00:34.680000	-0.09596
0 days 00:00:34.690000	-0.08842799999999999
0 days 00:00:34.700000	-0.093526
0 days 00:00:34.710000	-0.11595499999999999
0 days 00:00:34.720000	-0.183738
0 days 00:00:34.730000	-0.31942
0 days 00:00:34.740000	-0.49389099999999997
0 days 00:00:34.750000	-0.762768
0 days 00:00:34.760000	-1.086829
0 days 00:00:34.770000	-1.406187
0 days 00:00:34.780000	-1.680997
0 days 00:00:34.790000	-1.9227150000000002
0 days 00:00:34.800000	-2.1015509999999997
0 days 00:00:34.810000	-2.251659
0 days 00:00:34.820000	-2.382552
0 days 00:00:34.830000	-2.5295330000000003
0 days 00:00:34.840000	-2.72586
0 days 00:00:34.850000	-2.93575
0 days 00:00:34.860000	-3.141263
0 days 00:00:34.870000	-3.3422160000000005
0 days 00:00:34.880000	-3.4973300000000003
0 days 00:00:34.890000	-3.642789
0 days 00:00:34.900000	-3.752885
0 days 00:00:34.910000	-3.7559419999999997
0 days 00:00:34.920000	-3.745023
0 days 00:00:34.930000	-3.5747169999999997
0 days 00:00:34.940000	-3.4095949999999995
0 days 00:00:34.950000	-3.1803150000000002
0 days 00:00:34.960000	-2.431304
0 days 00:00:34.970000	-0.896848
0 days 00:00:34.980000	0.193686
0 days 00:00:34.990000	0.7052430000000001
0 days 00:00:35	1.200559
0 days 00:00:35.010000	1.8748470000000002
0 days 00:00:35.020000	2.568804
0 days 00:00:35.030000	3.1807060000000003
0 days 00:00:35.040000	3.51125
0 days 00:00:35.050000	3.472911
0 days 00:00:35.060000	3.509875
0 days 00:00:35.070000	3.6394849999999996
0 days 00:00:35.080000	3.7931489999999997
0 days 00:00:35.090000	4.0902959999999995
0 days 00:00:35.100000	4.439388
0 days 00:00:35.110000	3.895679
0 days 00:00:35.120000	3.468593
0 days 00:00:35.130000	3.096963
0 days 00:00:35.140000	2.93379
0 days 00:00:35.150000	3.046402
0 days 00:00:35.160000	2.969814
0 days 00:00:35.170000	2.618592
0 days 00:00:35.180000	2.189886
0 days 00:00:35.190000	1.4748059999999998
0 days 00:00:35.200000	-0.05164
0 days 00:00:35.210000	-0.693543
0 days 00:00:35.220000	-1.6915740000000001
0 days 00:00:35.230000	1.3845
0 days 00:00:35.240000	-0.171421
0 days 00:00:35.250000	0.36075999999999997
0 days 00:00:35.260000	0.07948
0 days 00:00:35.270000	-0.047708
0 days 00:00:35.280000	0.021422999999999998
0 days 00:00:35.290000	0.09268
0 days 00:00:35.300000	0.133332
0 days 00:00:35.310000	0.159998
0 days 00:00:35.320000	0.20746799999999999
0 days 00:00:35.330000	0.203243
0 days 00:00:35.340000	0.141601
0 days 00:00:35.350000	0.066229
0 days 00:00:35.360000	0.02022
0 days 00:00:35.370000	-0.009348
0 days 00:00:35.380000	-0.025521000000000002
0 days 00:00:35.390000	-0.020523
0 days 00:00:35.400000	0.009197
0 days 00:00:35.410000	0.038995999999999996
0 days 00:00:35.420000	0.067755
0 days 00:00:35.430000	0.086283
0 days 00:00:35.440000	0.087464
0 days 00:00:35.450000	0.082945
0 days 00:00:35.460000	0.069134
0 days 00:00:35.470000	0.066776
0 days 00:00:35.480000	0.064907
0 days 00:00:35.490000	0.07056799999999999
0 days 00:00:35.500000	0.055742999999999994
0 days 00:00:35.510000	0.037597000000000005
0 days 00:00:35.520000	0.032732
0 days 00:00:35.530000	0.031217
0 days 00:00:35.540000	0.032138
0 days 00:00:35.550000	0.023146
0 days 00:00:35.560000	0.01709
0 days 00:00:35.570000	0.020552
0 days 00:00:35.580000	0.021303
0 days 00:00:35.590000	0.016819999999999998
0 days 00:00:35.600000	0.018203999999999998
0 days 00:00:35.610000	0.022309
0 days 00:00:35.620000	0.026664
0 days 00:00:35.630000	0.030879000000000004
0 days 00:00:35.640000	0.031608
0 days 00:00:35.650000	0.024568
0 days 00:00:35.660000	0.005461
0 days 00:00:35.670000	-0.017429
0 days 00:00:35.680000	-0.064538
0 days 00:00:35.690000	-0.129168
0 days 00:00:35.700000	-0.173728
0 days 00:00:35.710000	-0.16906600000000002
0 days 00:00:35.720000	-0.085448
0 days 00:00:35.730000	0.020345
0 days 00:00:35.740000	0.077122
0 days 00:00:35.750000	0.080342
0 days 00:00:35.760000	0.002148
0 days 00:00:35.770000	-0.058888
0 days 00:00:35.780000	-0.096085
0 days 00:00:35.790000	-0.108154
0 days 00:00:35.800000	-0.10391600000000001
0 days 00:00:35.810000	-0.120503
0 days 00:00:35.820000	-0.164267
0 days 00:00:35.830000	-0.21741300000000002
0 days 00:00:35.840000	-0.314975
0 days 00:00:35.850000	-0.479322
0 days 00:00:35.860000	-0.71305
0 days 00:00:35.870000	-0.987231
0 days 00:00:35.880000	-1.275659
0 days 00:00:35.890000	-1.537924
0 days 00:00:35.900000	-1.7649259999999998
0 days 00:00:35.910000	-1.961438
0 days 00:00:35.920000	-2.134071
0 days 00:00:35.930000	-2.3050919999999997
0 days 00:00:35.940000	-2.4780599999999997
0 days 00:00:35.950000	-2.707024
0 days 00:00:35.960000	-2.9519729999999997
0 days 00:00:35.970000	-3.199789
0 days 00:00:35.980000	-3.458387
0 days 00:00:35.990000	-3.6562699999999997
0 days 00:00:36	-3.802204
0 days 00:00:36.010000	-3.973383
0 days 00:00:36.020000	-3.95479
0 days 00:00:36.030000	-3.9454910000000005
0 days 00:00:36.040000	-3.833907
0 days 00:00:36.050000	-3.6034370000000004
0 days 00:00:36.060000	-3.353726
0 days 00:00:36.070000	-2.992449
0 days 00:00:36.080000	-1.944041
0 days 00:00:36.090000	-0.395491
0 days 00:00:36.100000	0.6317189999999999
0 days 00:00:36.110000	1.1396030000000001
0 days 00:00:36.120000	1.5979139999999998
0 days 00:00:36.130000	2.209384
0 days 00:00:36.140000	2.85826
0 days 00:00:36.150000	3.4375739999999997
0 days 00:00:36.160000	3.869818
0 days 00:00:36.170000	4.137787
0 days 00:00:36.180000	4.274734
0 days 00:00:36.190000	4.19656
0 days 00:00:36.200000	4.082753
0 days 00:00:36.210000	4.119847
0 days 00:00:36.220000	4.210414
0 days 00:00:36.230000	4.328918
0 days 00:00:36.240000	3.653809
0 days 00:00:36.250000	3.3968260000000003
0 days 00:00:36.260000	3.57745
0 days 00:00:36.270000	3.5762730000000005
0 days 00:00:36.280000	3.2112979999999998
0 days 00:00:36.290000	2.740242
0 days 00:00:36.300000	1.88395
0 days 00:00:36.310000	0.125671
0 days 00:00:36.320000	-0.676689
0 days 00:00:36.330000	-1.958178
0 days 00:00:36.340000	-2.16385
0 days 00:00:36.350000	-0.43637200000000004
0 days 00:00:36.360000	1.008108
0 days 00:00:36.370000	0.016587
0 days 00:00:36.380000	-0.043605
0 days 00:00:36.390000	-0.071109
0 days 00:00:36.400000	-0.016301
0 days 00:00:36.410000	0.077823
0 days 00:00:36.420000	0.076366
0 days 00:00:36.430000	0.109644
0 days 00:00:36.440000	0.134191
0 days 00:00:36.450000	0.15953699999999998
0 days 00:00:36.460000	0.164486
0 days 00:00:36.470000	0.132721
0 days 00:00:36.480000	0.074367
0 days 00:00:36.490000	0.022313999999999997
0 days 00:00:36.500000	-0.009342
0 days 00:00:36.510000	-0.017863999999999998
0 days 00:00:36.520000	0.004156
0 days 00:00:36.530000	0.028158999999999997
0 days 00:00:36.540000	0.052822
0 days 00:00:36.550000	0.069298
0 days 00:00:36.560000	0.07734500000000001
0 days 00:00:36.570000	0.07270599999999999
0 days 00:00:36.580000	0.067875
0 days 00:00:36.590000	0.064549
0 days 00:00:36.600000	0.070292
0 days 00:00:36.610000	0.071266
0 days 00:00:36.620000	0.072034
0 days 00:00:36.630000	0.063068
0 days 00:00:36.640000	0.05338
0 days 00:00:36.650000	0.043271
0 days 00:00:36.660000	0.03495
0 days 00:00:36.670000	0.02429
0 days 00:00:36.680000	0.015062
0 days 00:00:36.690000	0.001137
0 days 00:00:36.700000	-0.001925
0 days 00:00:36.710000	0.006542
0 days 00:00:36.720000	0.009327
0 days 00:00:36.730000	0.010707
0 days 00:00:36.740000	0.011608
0 days 00:00:36.750000	0.010148
0 days 00:00:36.760000	0.012872999999999999
0 days 00:00:36.770000	0.008598999999999999
0 days 00:00:36.780000	-0.0018780000000000001
0 days 00:00:36.790000	0.0018579999999999998
0 days 00:00:36.800000	0.002085
0 days 00:00:36.810000	0.003393
0 days 00:00:36.820000	0.008440000000000001
0 days 00:00:36.830000	0.011126
0 days 00:00:36.840000	0.013269999999999999
0 days 00:00:36.850000	0.016087
0 days 00:00:36.860000	0.002541
0 days 00:00:36.870000	-0.0009369999999999999
0 days 00:00:36.880000	-0.010172
0 days 00:00:36.890000	-0.009883
0 days 00:00:36.900000	-0.010675
0 days 00:00:36.910000	-0.013402
0 days 00:00:36.920000	-0.033119
0 days 00:00:36.930000	-0.047102
0 days 00:00:36.940000	-0.083245
0 days 00:00:36.950000	-0.126227
0 days 00:00:36.960000	-0.15368900000000002
0 days 00:00:36.970000	-0.159627
0 days 00:00:36.980000	-0.156
0 days 00:00:36.990000	-0.144401
0 days 00:00:37	-0.13794
0 days 00:00:37.010000	-0.12388800000000001
0 days 00:00:37.020000	-0.14469400000000002
0 days 00:00:37.030000	-0.19321300000000002
0 days 00:00:37.040000	-0.268473
0 days 00:00:37.050000	-0.402291
0 days 00:00:37.060000	-0.556062
0 days 00:00:37.070000	-0.722483
0 days 00:00:37.080000	-0.934251
0 days 00:00:37.090000	-1.17525
0 days 00:00:37.100000	-1.468364
0 days 00:00:37.110000	-1.775321
0 days 00:00:37.120000	-2.100695
0 days 00:00:37.130000	-2.435291
0 days 00:00:37.140000	-2.773332
0 days 00:00:37.150000	-3.138627
0 days 00:00:37.160000	-3.5017410000000004
0 days 00:00:37.170000	-3.821457
0 days 00:00:37.180000	-4.070621
0 days 00:00:37.190000	-4.166219
0 days 00:00:37.200000	-4.290526
0 days 00:00:37.210000	-4.190713
0 days 00:00:37.220000	-4.091474
0 days 00:00:37.230000	-3.891254
0 days 00:00:37.240000	-3.565175
0 days 00:00:37.250000	-3.2201880000000003
0 days 00:00:37.260000	-2.4516310000000003
0 days 00:00:37.270000	-1.024712
0 days 00:00:37.280000	0.336981
0 days 00:00:37.290000	1.003727
0 days 00:00:37.300000	1.3475540000000001
0 days 00:00:37.310000	1.8095009999999998
0 days 00:00:37.320000	2.422501
0 days 00:00:37.330000	3.042391
0 days 00:00:37.340000	3.5697099999999997
0 days 00:00:37.350000	3.970264
0 days 00:00:37.360000	4.291348999999999
0 days 00:00:37.370000	4.576921
0 days 00:00:37.380000	4.68001
0 days 00:00:37.390000	4.461147
0 days 00:00:37.400000	4.090692
0 days 00:00:37.410000	3.776382
0 days 00:00:37.420000	3.544418
0 days 00:00:37.430000	3.5536190000000003
0 days 00:00:37.440000	3.5285580000000003
0 days 00:00:37.450000	3.234985
0 days 00:00:37.460000	2.815154
0 days 00:00:37.470000	2.377192
0 days 00:00:37.480000	1.6984150000000002
0 days 00:00:37.490000	-0.26711999999999997
0 days 00:00:37.500000	-0.856849
0 days 00:00:37.510000	-1.6794259999999999
0 days 00:00:37.520000	-1.381432
0 days 00:00:37.530000	1.690823
0 days 00:00:37.540000	0.16422799999999999
0 days 00:00:37.550000	0.526373
0 days 00:00:37.560000	0.149774
0 days 00:00:37.570000	-0.19126300000000002
0 days 00:00:37.580000	-0.149053
0 days 00:00:37.590000	0.032838
0 days 00:00:37.600000	0.092593
0 days 00:00:37.610000	0.130249
0 days 00:00:37.620000	0.185396
0 days 00:00:37.630000	0.200078
0 days 00:00:37.640000	0.14979800000000001
0 days 00:00:37.650000	0.082146
0 days 00:00:37.660000	0.008646
0 days 00:00:37.670000	-0.007781999999999999
0 days 00:00:37.680000	-0.007536
0 days 00:00:37.690000	-0.01992
0 days 00:00:37.700000	0.000375
0 days 00:00:37.710000	0.055616
0 days 00:00:37.720000	0.09888999999999999
0 days 00:00:37.730000	0.13233599999999998
0 days 00:00:37.740000	0.138733
0 days 00:00:37.750000	0.140849
0 days 00:00:37.760000	0.12385399999999999
0 days 00:00:37.770000	0.10963900000000001
0 days 00:00:37.780000	0.105906
0 days 00:00:37.790000	0.10327
0 days 00:00:37.800000	0.107281
0 days 00:00:37.810000	0.10603499999999999
0 days 00:00:37.820000	0.086522
0 days 00:00:37.830000	0.06677999999999999
0 days 00:00:37.840000	0.056557
0 days 00:00:37.850000	0.044863
0 days 00:00:37.860000	0.034997
0 days 00:00:37.870000	0.021656
0 days 00:00:37.880000	0.005556
0 days 00:00:37.890000	-0.004509
0 days 00:00:37.900000	-0.011817
0 days 00:00:37.910000	-0.020702
0 days 00:00:37.920000	-0.02428
0 days 00:00:37.930000	-0.022262999999999998
0 days 00:00:37.940000	-0.013475
0 days 00:00:37.950000	-0.021624
0 days 00:00:37.960000	-0.051878
0 days 00:00:37.970000	-0.079238
0 days 00:00:37.980000	-0.14241199999999998
0 days 00:00:37.990000	-0.214835
0 days 00:00:38	-0.198375
0 days 00:00:38.010000	-0.164244
0 days 00:00:38.020000	-0.07083400000000001
0 days 00:00:38.030000	0.003358
0 days 00:00:38.040000	0.038486
0 days 00:00:38.050000	0.0068390000000000005
0 days 00:00:38.060000	-0.043289
0 days 00:00:38.070000	-0.097456
0 days 00:00:38.080000	-0.11626600000000001
0 days 00:00:38.090000	-0.14336
0 days 00:00:38.100000	-0.186355
0 days 00:00:38.110000	-0.29923
0 days 00:00:38.120000	-0.525338
0 days 00:00:38.130000	-0.7923680000000001
0 days 00:00:38.140000	-1.146415
0 days 00:00:38.150000	-1.536181
0 days 00:00:38.160000	-1.9067560000000001
0 days 00:00:38.170000	-2.273344
0 days 00:00:38.180000	-2.634675
0 days 00:00:38.190000	-3.005904
0 days 00:00:38.200000	-3.398457
0 days 00:00:38.210000	-3.7923449999999996
0 days 00:00:38.220000	-4.089703
0 days 00:00:38.230000	-4.254681
0 days 00:00:38.240000	-4.231648000000001
0 days 00:00:38.250000	-4.267955000000001
0 days 00:00:38.260000	-4.042233
0 days 00:00:38.270000	-3.858058
0 days 00:00:38.280000	-3.551715
0 days 00:00:38.290000	-3.130465
0 days 00:00:38.300000	-2.4607509999999997
0 days 00:00:38.310000	-1.251549
0 days 00:00:38.320000	0.10846099999999999
0 days 00:00:38.330000	1.115631
0 days 00:00:38.340000	1.7253439999999998
0 days 00:00:38.350000	2.2275169999999997
0 days 00:00:38.360000	2.781285
0 days 00:00:38.370000	3.3491459999999997
0 days 00:00:38.380000	3.791674
0 days 00:00:38.390000	4.026514
0 days 00:00:38.400000	4.042574
0 days 00:00:38.410000	3.9107160000000003
0 days 00:00:38.420000	3.673843
0 days 00:00:38.430000	3.503229
0 days 00:00:38.440000	3.411199
0 days 00:00:38.450000	3.579271
0 days 00:00:38.460000	3.4762199999999996
0 days 00:00:38.470000	3.249505
0 days 00:00:38.480000	3.138753
0 days 00:00:38.490000	2.901395
0 days 00:00:38.500000	2.473557
0 days 00:00:38.510000	1.872025
0 days 00:00:38.520000	-0.072598
0 days 00:00:38.530000	-0.531435
0 days 00:00:38.540000	-1.1387040000000002
0 days 00:00:38.550000	-1.5205469999999999
0 days 00:00:38.560000	-0.751911
0 days 00:00:38.570000	1.587556
0 days 00:00:38.580000	0.183275
0 days 00:00:38.590000	0.26860300000000004
0 days 00:00:38.600000	0.083893
0 days 00:00:38.610000	-0.115472
0 days 00:00:38.620000	-0.027862
0 days 00:00:38.630000	0.053021000000000006
0 days 00:00:38.640000	0.142586
0 days 00:00:38.650000	0.211225
0 days 00:00:38.660000	0.24686
0 days 00:00:38.670000	0.251879
0 days 00:00:38.680000	0.220597
0 days 00:00:38.690000	0.15950699999999998
0 days 00:00:38.700000	0.063692
0 days 00:00:38.710000	0.0045060000000000005
0 days 00:00:38.720000	-0.023958
0 days 00:00:38.730000	-0.021097
0 days 00:00:38.740000	0.0018809999999999999
0 days 00:00:38.750000	0.018751
0 days 00:00:38.760000	0.042247
0 days 00:00:38.770000	0.063066
0 days 00:00:38.780000	0.080695
0 days 00:00:38.790000	0.082445
0 days 00:00:38.800000	0.075737
0 days 00:00:38.810000	0.07167799999999999
0 days 00:00:38.820000	0.071982
0 days 00:00:38.830000	0.068289
0 days 00:00:38.840000	0.064362
0 days 00:00:38.850000	0.059227999999999996
0 days 00:00:38.860000	0.058714999999999996
0 days 00:00:38.870000	0.052890999999999994
0 days 00:00:38.880000	0.04282
0 days 00:00:38.890000	0.031856
0 days 00:00:38.900000	0.01876
0 days 00:00:38.910000	0.002527
0 days 00:00:38.920000	-0.010045
0 days 00:00:38.930000	-0.019364
0 days 00:00:38.940000	-0.010201
0 days 00:00:38.950000	-0.009879
0 days 00:00:38.960000	-0.008399
0 days 00:00:38.970000	-0.0036659999999999996
0 days 00:00:38.980000	-0.0031030000000000003
0 days 00:00:38.990000	-0.001139
0 days 00:00:39	-0.000133
0 days 00:00:39.010000	-0.004588
0 days 00:00:39.020000	0.0032090000000000005
0 days 00:00:39.030000	0.001057
0 days 00:00:39.040000	0.0037939999999999996
0 days 00:00:39.050000	0.002408
0 days 00:00:39.060000	0.004381
0 days 00:00:39.070000	-0.0005549999999999999
0 days 00:00:39.080000	-0.001288
0 days 00:00:39.090000	-0.01124
0 days 00:00:39.100000	-0.011751000000000001
0 days 00:00:39.110000	-0.018784
0 days 00:00:39.120000	-0.038376
0 days 00:00:39.130000	-0.057930999999999996
0 days 00:00:39.140000	-0.064585
0 days 00:00:39.150000	-0.075863
0 days 00:00:39.160000	-0.08589
0 days 00:00:39.170000	-0.10357899999999999
0 days 00:00:39.180000	-0.121368
0 days 00:00:39.190000	-0.141821
0 days 00:00:39.200000	-0.144946
0 days 00:00:39.210000	-0.131711
0 days 00:00:39.220000	-0.095817
0 days 00:00:39.230000	-0.0617
0 days 00:00:39.240000	-0.025863999999999998
0 days 00:00:39.250000	-0.034707999999999996
0 days 00:00:39.260000	-0.056079
0 days 00:00:39.270000	-0.081676
0 days 00:00:39.280000	-0.115896
0 days 00:00:39.290000	-0.152025
0 days 00:00:39.300000	-0.198978
0 days 00:00:39.310000	-0.24574200000000002
0 days 00:00:39.320000	-0.31652800000000003
0 days 00:00:39.330000	-0.431692
0 days 00:00:39.340000	-0.628275
0 days 00:00:39.350000	-0.868617
0 days 00:00:39.360000	-1.116044
0 days 00:00:39.370000	-1.364053
0 days 00:00:39.380000	-1.6399419999999998
0 days 00:00:39.390000	-1.9164880000000002
0 days 00:00:39.400000	-2.203379
0 days 00:00:39.410000	-2.491053
0 days 00:00:39.420000	-2.784609
0 days 00:00:39.430000	-3.144088
0 days 00:00:39.440000	-3.4879580000000003
0 days 00:00:39.450000	-3.7997989999999997
0 days 00:00:39.460000	-4.065030999999999
0 days 00:00:39.470000	-4.218477
0 days 00:00:39.480000	-4.233744000000001
0 days 00:00:39.490000	-4.197029
0 days 00:00:39.500000	-3.987455
0 days 00:00:39.510000	-3.7711419999999998
0 days 00:00:39.520000	-3.4456870000000004
0 days 00:00:39.530000	-3.052301
0 days 00:00:39.540000	-2.634242
0 days 00:00:39.550000	-1.7035470000000001
0 days 00:00:39.560000	-0.185124
0 days 00:00:39.570000	1.200392
0 days 00:00:39.580000	1.879735
0 days 00:00:39.590000	2.190897
0 days 00:00:39.600000	2.711626
0 days 00:00:39.610000	3.3929110000000002
0 days 00:00:39.620000	3.946843
0 days 00:00:39.630000	4.226298
0 days 00:00:39.640000	4.359135
0 days 00:00:39.650000	4.408606
0 days 00:00:39.660000	4.41108
0 days 00:00:39.670000	4.436865
0 days 00:00:39.680000	4.523435
0 days 00:00:39.690000	4.774304
0 days 00:00:39.700000	4.44489
0 days 00:00:39.710000	4.385114
0 days 00:00:39.720000	4.578437999999999
0 days 00:00:39.730000	4.402558999999999
0 days 00:00:39.740000	1.221597
0 days 00:00:39.750000	-0.8998809999999999
0 days 00:00:39.760000	-1.432655
0 days 00:00:39.770000	-1.2322170000000001
0 days 00:00:39.780000	0.796616
0 days 00:00:39.790000	-0.021135
0 days 00:00:39.800000	-0.599992
0 days 00:00:39.810000	0.146393
0 days 00:00:39.820000	0.115308
0 days 00:00:39.830000	0.10663299999999999
0 days 00:00:39.840000	0.13786900000000002
0 days 00:00:39.850000	0.160859
0 days 00:00:39.860000	0.163414
0 days 00:00:39.870000	0.170079
0 days 00:00:39.880000	0.148061
0 days 00:00:39.890000	0.11556300000000001
0 days 00:00:39.900000	0.07350599999999999
0 days 00:00:39.910000	0.037449
0 days 00:00:39.920000	0.012773999999999999
0 days 00:00:39.930000	0.008086
0 days 00:00:39.940000	0.006487000000000001
0 days 00:00:39.950000	0.013472
0 days 00:00:39.960000	0.026056
0 days 00:00:39.970000	0.041101
0 days 00:00:39.980000	0.0606
0 days 00:00:39.990000	0.069303
0 days 00:00:40	0.08463999999999999
0 days 00:00:40.010000	0.093475
0 days 00:00:40.020000	0.101497
0 days 00:00:40.030000	0.107894
0 days 00:00:40.040000	0.112107
0 days 00:00:40.050000	0.110999
0 days 00:00:40.060000	0.100921
0 days 00:00:40.070000	0.094296
0 days 00:00:40.080000	0.080927
0 days 00:00:40.090000	0.065608
0 days 00:00:40.100000	0.050956
0 days 00:00:40.110000	0.035785000000000004
0 days 00:00:40.120000	0.031816000000000004
0 days 00:00:40.130000	0.027947000000000003
0 days 00:00:40.140000	0.024212
0 days 00:00:40.150000	0.024342
0 days 00:00:40.160000	0.020878999999999998
0 days 00:00:40.170000	0.013405000000000002
0 days 00:00:40.180000	0.007815
0 days 00:00:40.190000	0.0019210000000000002
0 days 00:00:40.200000	0.002156
0 days 00:00:40.210000	0.0030510000000000003
0 days 00:00:40.220000	0.005157
0 days 00:00:40.230000	0.003014
0 days 00:00:40.240000	0.0016809999999999998
0 days 00:00:40.250000	0.0033049999999999998
0 days 00:00:40.260000	0.0037229999999999997
0 days 00:00:40.270000	0.008395999999999999
0 days 00:00:40.280000	0.014888
0 days 00:00:40.290000	0.014218000000000001
0 days 00:00:40.300000	0.009423
0 days 00:00:40.310000	0.000773
0 days 00:00:40.320000	-0.005215999999999999
0 days 00:00:40.330000	-0.007351000000000001
0 days 00:00:40.340000	-0.015371000000000001
0 days 00:00:40.350000	-0.030864
0 days 00:00:40.360000	-0.039813999999999995
0 days 00:00:40.370000	-0.044432
0 days 00:00:40.380000	-0.050005
0 days 00:00:40.390000	-0.047474
0 days 00:00:40.400000	-0.047351
0 days 00:00:40.410000	-0.039137
0 days 00:00:40.420000	-0.037397
0 days 00:00:40.430000	-0.049467000000000004
0 days 00:00:40.440000	-0.06432
0 days 00:00:40.450000	-0.07192899999999999
0 days 00:00:40.460000	-0.078988
0 days 00:00:40.470000	-0.093998
0 days 00:00:40.480000	-0.11118
0 days 00:00:40.490000	-0.135152
0 days 00:00:40.500000	-0.165811
0 days 00:00:40.510000	-0.206355
0 days 00:00:40.520000	-0.284555
0 days 00:00:40.530000	-0.397511
0 days 00:00:40.540000	-0.5369970000000001
0 days 00:00:40.550000	-0.7326189999999999
0 days 00:00:40.560000	-0.9953930000000001
0 days 00:00:40.570000	-1.32213
0 days 00:00:40.580000	-1.665879
0 days 00:00:40.590000	-2.0310040000000003
0 days 00:00:40.600000	-2.418977
0 days 00:00:40.610000	-2.807719
0 days 00:00:40.620000	-3.197683
0 days 00:00:40.630000	-3.6081830000000004
0 days 00:00:40.640000	-3.989754
0 days 00:00:40.650000	-4.298264
0 days 00:00:40.660000	-4.441533
0 days 00:00:40.670000	-4.439794
0 days 00:00:40.680000	-4.414964
0 days 00:00:40.690000	-4.151514
0 days 00:00:40.700000	-3.9322
0 days 00:00:40.710000	-3.5477279999999998
0 days 00:00:40.720000	-2.974777
0 days 00:00:40.730000	-1.894161
0 days 00:00:40.740000	-0.443927
0 days 00:00:40.750000	0.937592
0 days 00:00:40.760000	1.636673
0 days 00:00:40.770000	1.98668
0 days 00:00:40.780000	2.482291
0 days 00:00:40.790000	3.1329
0 days 00:00:40.800000	3.721317
0 days 00:00:40.810000	4.13166
0 days 00:00:40.820000	4.404254
0 days 00:00:40.830000	4.571885
0 days 00:00:40.840000	4.519523
0 days 00:00:40.850000	4.359309
0 days 00:00:40.860000	4.409482
0 days 00:00:40.870000	3.9891120000000004
0 days 00:00:40.880000	3.479158
0 days 00:00:40.890000	3.268935
0 days 00:00:40.900000	2.873805
0 days 00:00:40.910000	2.2556119999999997
0 days 00:00:40.920000	-0.039513
0 days 00:00:40.930000	-1.3189899999999999
0 days 00:00:40.940000	0.018029
0 days 00:00:40.950000	-0.010733
0 days 00:00:40.960000	0.233046
0 days 00:00:40.970000	0.421601
0 days 00:00:40.980000	0.16686900000000002
0 days 00:00:40.990000	0.075978
0 days 00:00:41	0.077456
0 days 00:00:41.010000	0.11242200000000001
0 days 00:00:41.020000	0.126127
0 days 00:00:41.030000	0.150637
0 days 00:00:41.040000	0.17138299999999998
0 days 00:00:41.050000	0.169843
0 days 00:00:41.060000	0.170953
0 days 00:00:41.070000	0.132645
0 days 00:00:41.080000	0.082819
0 days 00:00:41.090000	0.03631
0 days 00:00:41.100000	0.0009460000000000001
0 days 00:00:41.110000	-0.013393
0 days 00:00:41.120000	-0.010159
0 days 00:00:41.130000	0.007086
0 days 00:00:41.140000	0.023709
0 days 00:00:41.150000	0.047729
0 days 00:00:41.160000	0.068327
0 days 00:00:41.170000	0.087565
0 days 00:00:41.180000	0.08860499999999999
0 days 00:00:41.190000	0.086852
0 days 00:00:41.200000	0.07785
0 days 00:00:41.210000	0.07097200000000001
0 days 00:00:41.220000	0.06409
0 days 00:00:41.230000	0.057062
0 days 00:00:41.240000	0.046687
0 days 00:00:41.250000	0.04501
0 days 00:00:41.260000	0.033070999999999996
0 days 00:00:41.270000	0.024769
0 days 00:00:41.280000	0.014719
0 days 00:00:41.290000	0.004949
0 days 00:00:41.300000	7.3e-05
0 days 00:00:41.310000	0.005409000000000001
0 days 00:00:41.320000	0.00825
0 days 00:00:41.330000	0.006294
0 days 00:00:41.340000	0.011685
0 days 00:00:41.350000	0.008018
0 days 00:00:41.360000	0.008251
0 days 00:00:41.370000	0.003979
0 days 00:00:41.380000	-0.007945
0 days 00:00:41.390000	-0.018641
0 days 00:00:41.400000	-0.044694
0 days 00:00:41.410000	-0.0775
0 days 00:00:41.420000	-0.12160499999999999
0 days 00:00:41.430000	-0.141073
0 days 00:00:41.440000	-0.117191
0 days 00:00:41.450000	-0.040603
0 days 00:00:41.460000	0.078062
0 days 00:00:41.470000	0.147554
0 days 00:00:41.480000	0.14157999999999998
0 days 00:00:41.490000	0.065653
0 days 00:00:41.500000	-0.025776999999999998
0 days 00:00:41.510000	-0.069109
0 days 00:00:41.520000	-0.067992
0 days 00:00:41.530000	-0.046629000000000004
0 days 00:00:41.540000	-0.045959
0 days 00:00:41.550000	-0.065009
0 days 00:00:41.560000	-0.108615
0 days 00:00:41.570000	-0.182267
0 days 00:00:41.580000	-0.29231399999999996
0 days 00:00:41.590000	-0.45267799999999997
0 days 00:00:41.600000	-0.659443
0 days 00:00:41.610000	-0.880625
0 days 00:00:41.620000	-1.150255
0 days 00:00:41.630000	-1.39615
0 days 00:00:41.640000	-1.6011819999999999
0 days 00:00:41.650000	-1.766086
0 days 00:00:41.660000	-1.9186
0 days 00:00:41.670000	-2.070949
0 days 00:00:41.680000	-2.231818
0 days 00:00:41.690000	-2.400065
0 days 00:00:41.700000	-2.613714
0 days 00:00:41.710000	-2.833569
0 days 00:00:41.720000	-3.060767
0 days 00:00:41.730000	-3.2644729999999997
0 days 00:00:41.740000	-3.457637
0 days 00:00:41.750000	-3.5630879999999996
0 days 00:00:41.760000	-3.745687
0 days 00:00:41.770000	-3.684821
0 days 00:00:41.780000	-3.704469
0 days 00:00:41.790000	-3.6091889999999998
0 days 00:00:41.800000	-3.4360489999999997
0 days 00:00:41.810000	-3.191255
0 days 00:00:41.820000	-2.639267
