# Supplementary material for: A topological data analysis-based method for gait signals with an application to the study of multiple sclerosis
Source: PLoS One. 2022 May 13;17(5):e0268475. doi: 10.1371/journal.pone.0268475 (PMC9106173; doi:10.1371/journal.pone.0268475)
Supplement: S1 Data — (ZIP) [file pone.0268475.s005.zip › PlosOneData/Pathological_subjects/MS_166]

	Gyr_Y
0 days 00:00:08.520000	-0.348528
0 days 00:00:08.530000	-0.516687
0 days 00:00:08.540000	-0.849958
0 days 00:00:08.550000	-0.69782
0 days 00:00:08.560000	0.645942
0 days 00:00:08.570000	-0.5798810000000001
0 days 00:00:08.580000	-0.165729
0 days 00:00:08.590000	-0.262507
0 days 00:00:08.600000	-0.09687899999999999
0 days 00:00:08.610000	0.056838
0 days 00:00:08.620000	0.126681
0 days 00:00:08.630000	0.121743
0 days 00:00:08.640000	0.11162799999999999
0 days 00:00:08.650000	0.078169
0 days 00:00:08.660000	0.08630299999999999
0 days 00:00:08.670000	0.080469
0 days 00:00:08.680000	0.083615
0 days 00:00:08.690000	0.088228
0 days 00:00:08.700000	0.069
0 days 00:00:08.710000	0.040152
0 days 00:00:08.720000	-0.002078
0 days 00:00:08.730000	-0.050606
0 days 00:00:08.740000	-0.093592
0 days 00:00:08.750000	-0.10909300000000001
0 days 00:00:08.760000	-0.11560999999999999
0 days 00:00:08.770000	-0.10959300000000001
0 days 00:00:08.780000	-0.095749
0 days 00:00:08.790000	-0.10288199999999999
0 days 00:00:08.800000	-0.116047
0 days 00:00:08.810000	-0.125363
0 days 00:00:08.820000	-0.138167
0 days 00:00:08.830000	-0.155601
0 days 00:00:08.840000	-0.18246300000000001
0 days 00:00:08.850000	-0.199303
0 days 00:00:08.860000	-0.206502
0 days 00:00:08.870000	-0.20680900000000002
0 days 00:00:08.880000	-0.195597
0 days 00:00:08.890000	-0.18669000000000002
0 days 00:00:08.900000	-0.170231
0 days 00:00:08.910000	-0.148465
0 days 00:00:08.920000	-0.128666
0 days 00:00:08.930000	-0.096148
0 days 00:00:08.940000	-0.07158400000000001
0 days 00:00:08.950000	-0.035778
0 days 00:00:08.960000	-0.0011279999999999999
0 days 00:00:08.970000	0.038023
0 days 00:00:08.980000	0.073814
0 days 00:00:08.990000	0.09093899999999999
0 days 00:00:09	0.109161
0 days 00:00:09.010000	0.120244
0 days 00:00:09.020000	0.141239
0 days 00:00:09.030000	0.160227
0 days 00:00:09.040000	0.171414
0 days 00:00:09.050000	0.185645
0 days 00:00:09.060000	0.163455
0 days 00:00:09.070000	0.126948
0 days 00:00:09.080000	0.08366599999999999
0 days 00:00:09.090000	0.031110000000000002
0 days 00:00:09.100000	-0.01351
0 days 00:00:09.110000	-0.049704000000000005
0 days 00:00:09.120000	-0.085465
0 days 00:00:09.130000	-0.117147
0 days 00:00:09.140000	-0.15199200000000002
0 days 00:00:09.150000	-0.198149
0 days 00:00:09.160000	-0.257677
0 days 00:00:09.170000	-0.329994
0 days 00:00:09.180000	-0.410653
0 days 00:00:09.190000	-0.502232
0 days 00:00:09.200000	-0.6132569999999999
0 days 00:00:09.210000	-0.747263
0 days 00:00:09.220000	-0.9217040000000001
0 days 00:00:09.230000	-1.109212
0 days 00:00:09.240000	-1.31297
0 days 00:00:09.250000	-1.489516
0 days 00:00:09.260000	-1.681022
0 days 00:00:09.270000	-1.887536
0 days 00:00:09.280000	-2.1174560000000002
0 days 00:00:09.290000	-2.405453
0 days 00:00:09.300000	-2.742491
0 days 00:00:09.310000	-3.121729
0 days 00:00:09.320000	-3.55208
0 days 00:00:09.330000	-4.104062
0 days 00:00:09.340000	-4.613976999999999
0 days 00:00:09.350000	-5.109321
0 days 00:00:09.360000	-5.683518
0 days 00:00:09.370000	-6.2171449999999995
0 days 00:00:09.380000	-6.205483999999999
0 days 00:00:09.390000	-6.413986
0 days 00:00:09.400000	-6.410892
0 days 00:00:09.410000	-6.183626
0 days 00:00:09.420000	-6.1242160000000005
0 days 00:00:09.430000	-5.773763
0 days 00:00:09.440000	-5.296841000000001
0 days 00:00:09.450000	-4.789615
0 days 00:00:09.460000	-3.847633
0 days 00:00:09.470000	-2.442275
0 days 00:00:09.480000	0.73231
0 days 00:00:09.490000	2.838491
0 days 00:00:09.500000	2.7668939999999997
0 days 00:00:09.510000	2.795267
0 days 00:00:09.520000	3.395443
0 days 00:00:09.530000	4.111781
0 days 00:00:09.540000	4.51048
0 days 00:00:09.550000	4.484475
0 days 00:00:09.560000	4.447026999999999
0 days 00:00:09.570000	4.652658
0 days 00:00:09.580000	4.954219
0 days 00:00:09.590000	5.129021
0 days 00:00:09.600000	5.222894999999999
0 days 00:00:09.610000	5.304662
0 days 00:00:09.620000	5.3469940000000005
0 days 00:00:09.630000	5.336464
0 days 00:00:09.640000	5.310201
0 days 00:00:09.650000	5.267613
0 days 00:00:09.660000	5.242932
0 days 00:00:09.670000	5.218545
0 days 00:00:09.680000	5.1358440000000005
0 days 00:00:09.690000	4.936476
0 days 00:00:09.700000	4.67419
0 days 00:00:09.710000	4.403498
0 days 00:00:09.720000	4.038587000000001
0 days 00:00:09.730000	3.5301730000000004
0 days 00:00:09.740000	2.891979
0 days 00:00:09.750000	2.20496
0 days 00:00:09.760000	1.5429540000000002
0 days 00:00:09.770000	0.995391
0 days 00:00:09.780000	0.633487
0 days 00:00:09.790000	0.46406000000000003
0 days 00:00:09.800000	0.41032799999999997
0 days 00:00:09.810000	0.29091300000000003
0 days 00:00:09.820000	-0.068478
0 days 00:00:09.830000	-1.519105
0 days 00:00:09.840000	-3.085014
0 days 00:00:09.850000	-2.894232
0 days 00:00:09.860000	-1.641268
0 days 00:00:09.870000	-1.843725
0 days 00:00:09.880000	-2.5993779999999997
0 days 00:00:09.890000	-1.58342
0 days 00:00:09.900000	-0.226425
0 days 00:00:09.910000	-0.68871
0 days 00:00:09.920000	-0.36390100000000003
0 days 00:00:09.930000	-0.13506400000000002
0 days 00:00:09.940000	-0.021631
0 days 00:00:09.950000	0.003038
0 days 00:00:09.960000	0.033979
0 days 00:00:09.970000	0.024243999999999998
0 days 00:00:09.980000	0.00805
0 days 00:00:09.990000	-0.04222
0 days 00:00:10	-0.074455
0 days 00:00:10.010000	-0.079717
0 days 00:00:10.020000	-0.077952
0 days 00:00:10.030000	-0.111301
0 days 00:00:10.040000	-0.160188
0 days 00:00:10.050000	-0.21031599999999998
0 days 00:00:10.060000	-0.23429
0 days 00:00:10.070000	-0.22413200000000003
0 days 00:00:10.080000	-0.200621
0 days 00:00:10.090000	-0.180312
0 days 00:00:10.100000	-0.163733
0 days 00:00:10.110000	-0.167495
0 days 00:00:10.120000	-0.1655
0 days 00:00:10.130000	-0.156025
0 days 00:00:10.140000	-0.16028699999999999
0 days 00:00:10.150000	-0.164437
0 days 00:00:10.160000	-0.179402
0 days 00:00:10.170000	-0.176208
0 days 00:00:10.180000	-0.18127000000000001
0 days 00:00:10.190000	-0.167037
0 days 00:00:10.200000	-0.15826600000000002
0 days 00:00:10.210000	-0.143064
0 days 00:00:10.220000	-0.111332
0 days 00:00:10.230000	-0.084136
0 days 00:00:10.240000	-0.048435
0 days 00:00:10.250000	-0.010038
0 days 00:00:10.260000	0.017381999999999998
0 days 00:00:10.270000	0.024156
0 days 00:00:10.280000	0.010248
0 days 00:00:10.290000	-0.010204000000000001
0 days 00:00:10.300000	-0.02288
0 days 00:00:10.310000	-0.026982
0 days 00:00:10.320000	-0.028466
0 days 00:00:10.330000	-0.042393
0 days 00:00:10.340000	-0.058499
0 days 00:00:10.350000	-0.09750199999999999
0 days 00:00:10.360000	-0.1522
0 days 00:00:10.370000	-0.192654
0 days 00:00:10.380000	-0.235494
0 days 00:00:10.390000	-0.260735
0 days 00:00:10.400000	-0.277177
0 days 00:00:10.410000	-0.290087
0 days 00:00:10.420000	-0.307048
0 days 00:00:10.430000	-0.337547
0 days 00:00:10.440000	-0.397233
0 days 00:00:10.450000	-0.49390500000000004
0 days 00:00:10.460000	-0.666864
0 days 00:00:10.470000	-0.868353
0 days 00:00:10.480000	-1.063972
0 days 00:00:10.490000	-1.228197
0 days 00:00:10.500000	-1.379925
0 days 00:00:10.510000	-1.528825
0 days 00:00:10.520000	-1.69848
0 days 00:00:10.530000	-1.8635389999999998
0 days 00:00:10.540000	-2.018287
0 days 00:00:10.550000	-2.1991560000000003
0 days 00:00:10.560000	-2.4027819999999998
0 days 00:00:10.570000	-2.681451
0 days 00:00:10.580000	-3.0495360000000002
0 days 00:00:10.590000	-3.541839
0 days 00:00:10.600000	-4.140632
0 days 00:00:10.610000	-4.670986
0 days 00:00:10.620000	-5.2710919999999994
0 days 00:00:10.630000	-6.556559
0 days 00:00:10.640000	-6.562031
0 days 00:00:10.650000	-6.599647999999999
0 days 00:00:10.660000	-6.62535
0 days 00:00:10.670000	-6.384251
0 days 00:00:10.680000	-6.519804
0 days 00:00:10.690000	-6.316399
0 days 00:00:10.700000	-5.777326
0 days 00:00:10.710000	-4.907324
0 days 00:00:10.720000	-3.909521
0 days 00:00:10.730000	-3.030239
0 days 00:00:10.740000	-0.41398999999999997
0 days 00:00:10.750000	0.9892190000000001
0 days 00:00:10.760000	0.909226
0 days 00:00:10.770000	1.047404
0 days 00:00:10.780000	1.6626130000000001
0 days 00:00:10.790000	2.357568
0 days 00:00:10.800000	2.941806
0 days 00:00:10.810000	3.6138489999999996
0 days 00:00:10.820000	4.330557
0 days 00:00:10.830000	4.98401
0 days 00:00:10.840000	5.496395
0 days 00:00:10.850000	5.798863
0 days 00:00:10.860000	5.844088
0 days 00:00:10.870000	5.73626
0 days 00:00:10.880000	5.596129
0 days 00:00:10.890000	5.547184
0 days 00:00:10.900000	5.583615
0 days 00:00:10.910000	5.6426419999999995
0 days 00:00:10.920000	5.674342
0 days 00:00:10.930000	5.570311
0 days 00:00:10.940000	5.406562
0 days 00:00:10.950000	5.319837000000001
0 days 00:00:10.960000	5.2431779999999995
0 days 00:00:10.970000	5.061498
0 days 00:00:10.980000	4.733069
0 days 00:00:10.990000	4.325984
0 days 00:00:11	3.960631
0 days 00:00:11.010000	3.723847
0 days 00:00:11.020000	3.482785
0 days 00:00:11.030000	3.1013919999999997
0 days 00:00:11.040000	2.585023
0 days 00:00:11.050000	1.9190650000000002
0 days 00:00:11.060000	1.121102
0 days 00:00:11.070000	0.20615999999999998
0 days 00:00:11.080000	-1.651455
0 days 00:00:11.090000	-2.955682
0 days 00:00:11.100000	-2.122788
0 days 00:00:11.110000	-1.7322080000000002
0 days 00:00:11.120000	-2.62148
0 days 00:00:11.130000	-2.707516
0 days 00:00:11.140000	-2.28553
0 days 00:00:11.150000	-1.935591
0 days 00:00:11.160000	-0.58521
0 days 00:00:11.170000	-0.576097
0 days 00:00:11.180000	-0.17169500000000001
0 days 00:00:11.190000	-0.133524
0 days 00:00:11.200000	-0.012318
0 days 00:00:11.210000	0.028727
0 days 00:00:11.220000	0.052557000000000006
0 days 00:00:11.230000	0.060174
0 days 00:00:11.240000	0.050573
0 days 00:00:11.250000	0.046051999999999996
0 days 00:00:11.260000	0.044449
0 days 00:00:11.270000	0.028793
0 days 00:00:11.280000	0.006718000000000001
0 days 00:00:11.290000	0.002814
0 days 00:00:11.300000	-0.014662999999999999
0 days 00:00:11.310000	-0.029102
0 days 00:00:11.320000	-0.037504
0 days 00:00:11.330000	-0.042329000000000006
0 days 00:00:11.340000	-0.049943
0 days 00:00:11.350000	-0.0481
0 days 00:00:11.360000	-0.03805
0 days 00:00:11.370000	-0.027127999999999996
0 days 00:00:11.380000	-0.01647
0 days 00:00:11.390000	-0.013068999999999999
0 days 00:00:11.400000	-0.013994999999999999
0 days 00:00:11.410000	-0.004144
0 days 00:00:11.420000	-0.003474
0 days 00:00:11.430000	-0.0028829999999999997
0 days 00:00:11.440000	-0.000558
0 days 00:00:11.450000	0.0006929999999999999
0 days 00:00:11.460000	0.0032700000000000003
0 days 00:00:11.470000	0.0033130000000000004
0 days 00:00:11.480000	0.008655
0 days 00:00:11.490000	0.023731
0 days 00:00:11.500000	0.037150999999999997
0 days 00:00:11.510000	0.066988
0 days 00:00:11.520000	0.09689400000000001
0 days 00:00:11.530000	0.116922
0 days 00:00:11.540000	0.12434500000000001
0 days 00:00:11.550000	0.120149
0 days 00:00:11.560000	0.09436900000000001
0 days 00:00:11.570000	0.075248
0 days 00:00:11.580000	0.051586
0 days 00:00:11.590000	0.024735
0 days 00:00:11.600000	0.002529
0 days 00:00:11.610000	-0.012454
0 days 00:00:11.620000	-0.028411000000000002
0 days 00:00:11.630000	-0.04091
0 days 00:00:11.640000	-0.067085
0 days 00:00:11.650000	-0.097684
0 days 00:00:11.660000	-0.126554
0 days 00:00:11.670000	-0.146662
0 days 00:00:11.680000	-0.168953
0 days 00:00:11.690000	-0.186833
0 days 00:00:11.700000	-0.21604600000000002
0 days 00:00:11.710000	-0.250809
0 days 00:00:11.720000	-0.286989
0 days 00:00:11.730000	-0.32664699999999997
0 days 00:00:11.740000	-0.38807600000000003
0 days 00:00:11.750000	-0.45829200000000003
0 days 00:00:11.760000	-0.5143220000000001
0 days 00:00:11.770000	-0.575941
0 days 00:00:11.780000	-0.678081
0 days 00:00:11.790000	-0.782741
0 days 00:00:11.800000	-0.94344
0 days 00:00:11.810000	-1.0884120000000002
0 days 00:00:11.820000	-1.2833430000000001
0 days 00:00:11.830000	-1.469308
0 days 00:00:11.840000	-1.653203
0 days 00:00:11.850000	-1.823368
0 days 00:00:11.860000	-1.9923560000000002
0 days 00:00:11.870000	-2.15093
0 days 00:00:11.880000	-2.316487
0 days 00:00:11.890000	-2.509371
0 days 00:00:11.900000	-2.777176
0 days 00:00:11.910000	-3.1031880000000003
0 days 00:00:11.920000	-3.4626669999999997
0 days 00:00:11.930000	-3.954229
0 days 00:00:11.940000	-4.465407
0 days 00:00:11.950000	-4.977203
0 days 00:00:11.960000	-5.456816000000001
0 days 00:00:11.970000	-6.4380239999999995
0 days 00:00:11.980000	-6.385568
0 days 00:00:11.990000	-6.687850999999999
0 days 00:00:12	-6.762313000000001
0 days 00:00:12.010000	-6.708678
0 days 00:00:12.020000	-6.961435000000001
0 days 00:00:12.030000	-6.998986
0 days 00:00:12.040000	-6.644808
0 days 00:00:12.050000	-5.874135
0 days 00:00:12.060000	-4.670012
0 days 00:00:12.070000	-3.210425
0 days 00:00:12.080000	-1.6000450000000002
0 days 00:00:12.090000	1.388102
0 days 00:00:12.100000	1.6524130000000001
0 days 00:00:12.110000	1.8534
0 days 00:00:12.120000	2.824295
0 days 00:00:12.130000	3.928784
0 days 00:00:12.140000	4.6109290000000005
0 days 00:00:12.150000	4.924176
0 days 00:00:12.160000	5.155829
0 days 00:00:12.170000	5.301591999999999
0 days 00:00:12.180000	5.364943
0 days 00:00:12.190000	5.4363529999999995
0 days 00:00:12.200000	5.541661
0 days 00:00:12.210000	5.710324
0 days 00:00:12.220000	5.894715
0 days 00:00:12.230000	5.993608
0 days 00:00:12.240000	6.018923
0 days 00:00:12.250000	6.012856
0 days 00:00:12.260000	6.015251999999999
0 days 00:00:12.270000	6.063638
0 days 00:00:12.280000	6.070221
0 days 00:00:12.290000	6.010974
0 days 00:00:12.300000	5.966637
0 days 00:00:12.310000	5.8851260000000005
0 days 00:00:12.320000	5.6566529999999995
0 days 00:00:12.330000	5.195648
0 days 00:00:12.340000	4.439299
0 days 00:00:12.350000	3.4167099999999997
0 days 00:00:12.360000	2.211464
0 days 00:00:12.370000	1.0414780000000001
0 days 00:00:12.380000	0.339916
0 days 00:00:12.390000	0.239504
0 days 00:00:12.400000	0.252248
0 days 00:00:12.410000	-1.1009950000000002
0 days 00:00:12.420000	-2.7386779999999997
0 days 00:00:12.430000	-2.2383669999999998
0 days 00:00:12.440000	-1.3398450000000002
0 days 00:00:12.450000	-2.02071
0 days 00:00:12.460000	-2.2141580000000003
0 days 00:00:12.470000	-1.493016
0 days 00:00:12.480000	-0.751635
0 days 00:00:12.490000	-0.7301380000000001
0 days 00:00:12.500000	-0.56166
0 days 00:00:12.510000	-0.360566
0 days 00:00:12.520000	-0.181567
0 days 00:00:12.530000	-0.046478
0 days 00:00:12.540000	0.013958000000000002
0 days 00:00:12.550000	0.013819999999999999
0 days 00:00:12.560000	0.007298999999999999
0 days 00:00:12.570000	0.013783000000000002
0 days 00:00:12.580000	0.012148
0 days 00:00:12.590000	0.016331000000000002
0 days 00:00:12.600000	0.036599
0 days 00:00:12.610000	0.042535
0 days 00:00:12.620000	0.051654
0 days 00:00:12.630000	0.044738
0 days 00:00:12.640000	0.044366
0 days 00:00:12.650000	0.038249
0 days 00:00:12.660000	0.010792
0 days 00:00:12.670000	-0.009031
0 days 00:00:12.680000	-0.021844
0 days 00:00:12.690000	-0.031167
0 days 00:00:12.700000	-0.049548
0 days 00:00:12.710000	-0.060298000000000004
0 days 00:00:12.720000	-0.052735000000000004
0 days 00:00:12.730000	-0.048629
0 days 00:00:12.740000	-0.052905999999999995
0 days 00:00:12.750000	-0.054667999999999994
0 days 00:00:12.760000	-0.066493
0 days 00:00:12.770000	-0.073853
0 days 00:00:12.780000	-0.088101
0 days 00:00:12.790000	-0.095422
0 days 00:00:12.800000	-0.097613
0 days 00:00:12.810000	-0.100842
0 days 00:00:12.820000	-0.112722
0 days 00:00:12.830000	-0.11621400000000001
0 days 00:00:12.840000	-0.096701
0 days 00:00:12.850000	-0.086129
0 days 00:00:12.860000	-0.06869600000000001
0 days 00:00:12.870000	-0.048845
0 days 00:00:12.880000	-0.040525
0 days 00:00:12.890000	-0.049183
0 days 00:00:12.900000	-0.047864
0 days 00:00:12.910000	-0.041004
0 days 00:00:12.920000	-0.036873
0 days 00:00:12.930000	-0.036910000000000005
0 days 00:00:12.940000	-0.036594999999999996
0 days 00:00:12.950000	-0.048812
0 days 00:00:12.960000	-0.064851
0 days 00:00:12.970000	-0.088176
0 days 00:00:12.980000	-0.110456
0 days 00:00:12.990000	-0.14207899999999998
0 days 00:00:13	-0.178956
0 days 00:00:13.010000	-0.216939
0 days 00:00:13.020000	-0.257666
0 days 00:00:13.030000	-0.30745700000000004
0 days 00:00:13.040000	-0.371137
0 days 00:00:13.050000	-0.44226000000000004
0 days 00:00:13.060000	-0.572657
0 days 00:00:13.070000	-0.695485
0 days 00:00:13.080000	-0.8197450000000001
0 days 00:00:13.090000	-0.935966
0 days 00:00:13.100000	-1.082906
0 days 00:00:13.110000	-1.2341959999999998
0 days 00:00:13.120000	-1.396051
0 days 00:00:13.130000	-1.569136
0 days 00:00:13.140000	-1.741136
0 days 00:00:13.150000	-1.9162970000000001
0 days 00:00:13.160000	-2.0677659999999998
0 days 00:00:13.170000	-2.203287
0 days 00:00:13.180000	-2.346966
0 days 00:00:13.190000	-2.558544
0 days 00:00:13.200000	-2.8562939999999997
0 days 00:00:13.210000	-3.256338
0 days 00:00:13.220000	-3.7777879999999997
0 days 00:00:13.230000	-4.362392
0 days 00:00:13.240000	-4.9883809999999995
0 days 00:00:13.250000	-5.617993
0 days 00:00:13.260000	-6.652461
0 days 00:00:13.270000	-6.414866
0 days 00:00:13.280000	-6.637803
0 days 00:00:13.290000	-6.450063
0 days 00:00:13.300000	-6.231251
0 days 00:00:13.310000	-6.076539
0 days 00:00:13.320000	-5.784873999999999
0 days 00:00:13.330000	-5.270403
0 days 00:00:13.340000	-4.484691000000001
0 days 00:00:13.350000	-3.467407
0 days 00:00:13.360000	-1.0775709999999998
0 days 00:00:13.370000	0.732375
0 days 00:00:13.380000	0.788879
0 days 00:00:13.390000	0.98921
0 days 00:00:13.400000	1.7702930000000001
0 days 00:00:13.410000	2.6216169999999996
0 days 00:00:13.420000	3.183549
0 days 00:00:13.430000	3.5048
0 days 00:00:13.440000	3.796673
0 days 00:00:13.450000	4.169126
0 days 00:00:13.460000	4.501859
0 days 00:00:13.470000	4.592827
0 days 00:00:13.480000	4.621748999999999
0 days 00:00:13.490000	4.864701
0 days 00:00:13.500000	5.190457
0 days 00:00:13.510000	5.424921
0 days 00:00:13.520000	5.569205999999999
0 days 00:00:13.530000	5.678193
0 days 00:00:13.540000	5.736207
0 days 00:00:13.550000	5.766233000000001
0 days 00:00:13.560000	5.740551
0 days 00:00:13.570000	5.6489199999999995
0 days 00:00:13.580000	5.6175120000000005
0 days 00:00:13.590000	5.641885
0 days 00:00:13.600000	5.523706
0 days 00:00:13.610000	5.113775
0 days 00:00:13.620000	4.483877
0 days 00:00:13.630000	3.8359660000000004
0 days 00:00:13.640000	3.3624769999999997
0 days 00:00:13.650000	3.006243
0 days 00:00:13.660000	2.66092
0 days 00:00:13.670000	2.338277
0 days 00:00:13.680000	1.8833509999999998
0 days 00:00:13.690000	1.1911530000000001
0 days 00:00:13.700000	0.439859
0 days 00:00:13.710000	-0.28581599999999996
0 days 00:00:13.720000	-1.014303
0 days 00:00:13.730000	-1.484452
0 days 00:00:13.740000	-1.1166690000000001
0 days 00:00:13.750000	-2.071159
0 days 00:00:13.760000	-3.522196
0 days 00:00:13.770000	-3.004116
0 days 00:00:13.780000	-2.201538
0 days 00:00:13.790000	-1.565273
0 days 00:00:13.800000	-1.269855
0 days 00:00:13.810000	-0.988065
0 days 00:00:13.820000	-0.477973
0 days 00:00:13.830000	-0.397919
0 days 00:00:13.840000	-0.270721
0 days 00:00:13.850000	-0.129173
0 days 00:00:13.860000	-0.021509
0 days 00:00:13.870000	0.020002000000000002
0 days 00:00:13.880000	0.054074000000000004
0 days 00:00:13.890000	0.061903
0 days 00:00:13.900000	0.058114
0 days 00:00:13.910000	0.031193000000000002
0 days 00:00:13.920000	-0.00248
0 days 00:00:13.930000	-0.030974
0 days 00:00:13.940000	-0.061706
0 days 00:00:13.950000	-0.080854
0 days 00:00:13.960000	-0.092713
0 days 00:00:13.970000	-0.11448
0 days 00:00:13.980000	-0.109729
0 days 00:00:13.990000	-0.102276
0 days 00:00:14	-0.087921
0 days 00:00:14.010000	-0.066414
0 days 00:00:14.020000	-0.052902
0 days 00:00:14.030000	-0.044649
0 days 00:00:14.040000	-0.028842000000000003
0 days 00:00:14.050000	-0.022372
0 days 00:00:14.060000	-0.009292
0 days 00:00:14.070000	-0.027451
0 days 00:00:14.080000	-0.038153
0 days 00:00:14.090000	-0.058077
0 days 00:00:14.100000	-0.07775599999999999
0 days 00:00:14.110000	-0.09599500000000001
0 days 00:00:14.120000	-0.100136
0 days 00:00:14.130000	-0.100502
0 days 00:00:14.140000	-0.094731
0 days 00:00:14.150000	-0.097915
0 days 00:00:14.160000	-0.112562
0 days 00:00:14.170000	-0.139638
0 days 00:00:14.180000	-0.186358
0 days 00:00:14.190000	-0.23355
0 days 00:00:14.200000	-0.258318
0 days 00:00:14.210000	-0.252979
0 days 00:00:14.220000	-0.20839499999999997
0 days 00:00:14.230000	-0.173027
0 days 00:00:14.240000	-0.14363299999999998
0 days 00:00:14.250000	-0.126996
0 days 00:00:14.260000	-0.112739
0 days 00:00:14.270000	-0.107498
0 days 00:00:14.280000	-0.10714000000000001
0 days 00:00:14.290000	-0.10606600000000001
0 days 00:00:14.300000	-0.101898
0 days 00:00:14.310000	-0.10568599999999999
0 days 00:00:14.320000	-0.101844
0 days 00:00:14.330000	-0.098724
0 days 00:00:14.340000	-0.10981300000000001
0 days 00:00:14.350000	-0.141701
0 days 00:00:14.360000	-0.192682
0 days 00:00:14.370000	-0.254152
0 days 00:00:14.380000	-0.35415100000000005
0 days 00:00:14.390000	-0.48450600000000005
0 days 00:00:14.400000	-0.6138939999999999
0 days 00:00:14.410000	-0.741714
0 days 00:00:14.420000	-0.8657739999999999
0 days 00:00:14.430000	-1.015132
0 days 00:00:14.440000	-1.161403
0 days 00:00:14.450000	-1.319848
0 days 00:00:14.460000	-1.466675
0 days 00:00:14.470000	-1.612619
0 days 00:00:14.480000	-1.730204
0 days 00:00:14.490000	-1.8299130000000001
0 days 00:00:14.500000	-1.939154
0 days 00:00:14.510000	-2.0549150000000003
0 days 00:00:14.520000	-2.2121299999999997
0 days 00:00:14.530000	-2.423243
0 days 00:00:14.540000	-2.685619
0 days 00:00:14.550000	-3.037287
0 days 00:00:14.560000	-3.41146
0 days 00:00:14.570000	-3.792412
0 days 00:00:14.580000	-4.267575
0 days 00:00:14.590000	-4.7454410000000005
0 days 00:00:14.600000	-5.648651
0 days 00:00:14.610000	-5.492257
0 days 00:00:14.620000	-5.79697
0 days 00:00:14.630000	-5.721609
0 days 00:00:14.640000	-5.555153
0 days 00:00:14.650000	-5.574321
0 days 00:00:14.660000	-5.516826999999999
0 days 00:00:14.670000	-5.1667309999999995
0 days 00:00:14.680000	-4.699908
0 days 00:00:14.690000	-3.9743660000000003
0 days 00:00:14.700000	-3.330774
