# Supplementary material for: A topological data analysis-based method for gait signals with an application to the study of multiple sclerosis
Source: PLoS One. 2022 May 13;17(5):e0268475. doi: 10.1371/journal.pone.0268475 (PMC9106173; doi:10.1371/journal.pone.0268475)
Supplement: S1 Data — (ZIP) [file pone.0268475.s005.zip › PlosOneData/Pathological_subjects/MS_159]

	Gyr_Y
0 days 00:00:26.170000	2.469021
0 days 00:00:26.180000	1.303186
0 days 00:00:26.190000	-0.030368
0 days 00:00:26.200000	-1.3487930000000001
0 days 00:00:26.210000	-2.038662
0 days 00:00:26.220000	-0.890459
0 days 00:00:26.230000	-0.606401
0 days 00:00:26.240000	-1.297944
0 days 00:00:26.250000	-1.3178729999999999
0 days 00:00:26.260000	-0.9700489999999999
0 days 00:00:26.270000	-0.956526
0 days 00:00:26.280000	-0.995657
0 days 00:00:26.290000	-0.9932540000000001
0 days 00:00:26.300000	-1.052132
0 days 00:00:26.310000	-1.055215
0 days 00:00:26.320000	-1.011682
0 days 00:00:26.330000	-1.012693
0 days 00:00:26.340000	-1.023687
0 days 00:00:26.350000	-0.993001
0 days 00:00:26.360000	-0.842153
0 days 00:00:26.370000	-0.563339
0 days 00:00:26.380000	-0.388565
0 days 00:00:26.390000	-0.264751
0 days 00:00:26.400000	-0.18141600000000002
0 days 00:00:26.410000	-0.11755
0 days 00:00:26.420000	-0.087274
0 days 00:00:26.430000	-0.068862
0 days 00:00:26.440000	-0.043848000000000005
0 days 00:00:26.450000	-0.024141
0 days 00:00:26.460000	-0.016791
0 days 00:00:26.470000	-0.009819
0 days 00:00:26.480000	0.00044500000000000003
0 days 00:00:26.490000	0.004138
0 days 00:00:26.500000	0.004982
0 days 00:00:26.510000	-0.000742
0 days 00:00:26.520000	-0.004397
0 days 00:00:26.530000	-0.012569
0 days 00:00:26.540000	-0.016229
0 days 00:00:26.550000	-0.020721
0 days 00:00:26.560000	-0.017008000000000002
0 days 00:00:26.570000	-0.015782
0 days 00:00:26.580000	-0.005497999999999999
0 days 00:00:26.590000	0.001083
0 days 00:00:26.600000	-0.000167
0 days 00:00:26.610000	0.013807
0 days 00:00:26.620000	0.018348
0 days 00:00:26.630000	0.027009
0 days 00:00:26.640000	0.031563
0 days 00:00:26.650000	0.038172000000000005
0 days 00:00:26.660000	0.041863
0 days 00:00:26.670000	0.048875
0 days 00:00:26.680000	0.048435
0 days 00:00:26.690000	0.045157
0 days 00:00:26.700000	0.04185
0 days 00:00:26.710000	0.040159
0 days 00:00:26.720000	0.0393
0 days 00:00:26.730000	0.039303
0 days 00:00:26.740000	0.03803
0 days 00:00:26.750000	0.040456
0 days 00:00:26.760000	0.04009
0 days 00:00:26.770000	0.039229
0 days 00:00:26.780000	0.043743000000000004
0 days 00:00:26.790000	0.045844
0 days 00:00:26.800000	0.05041
0 days 00:00:26.810000	0.05581799999999999
0 days 00:00:26.820000	0.055519000000000006
0 days 00:00:26.830000	0.053812
0 days 00:00:26.840000	0.044417
0 days 00:00:26.850000	0.031245
0 days 00:00:26.860000	0.022594
0 days 00:00:26.870000	0.012739
0 days 00:00:26.880000	0.008608
0 days 00:00:26.890000	0.000811
0 days 00:00:26.900000	-0.0033009999999999997
0 days 00:00:26.910000	-0.016874
0 days 00:00:26.920000	-0.028961
0 days 00:00:26.930000	-0.041256
0 days 00:00:26.940000	-0.056179
0 days 00:00:26.950000	-0.06489
0 days 00:00:26.960000	-0.073189
0 days 00:00:26.970000	-0.076152
0 days 00:00:26.980000	-0.080723
0 days 00:00:26.990000	-0.088237
0 days 00:00:27	-0.086251
0 days 00:00:27.010000	-0.09119400000000001
0 days 00:00:27.020000	-0.091633
0 days 00:00:27.030000	-0.08719
0 days 00:00:27.040000	-0.081509
0 days 00:00:27.050000	-0.072111
0 days 00:00:27.060000	-0.059838
0 days 00:00:27.070000	-0.043414
0 days 00:00:27.080000	-0.028245
0 days 00:00:27.090000	-0.014279
0 days 00:00:27.100000	-0.004011
0 days 00:00:27.110000	0.003378
0 days 00:00:27.120000	0.0058130000000000005
0 days 00:00:27.130000	0.007866
0 days 00:00:27.140000	0.007859
0 days 00:00:27.150000	0.00583
0 days 00:00:27.160000	0.000484
0 days 00:00:27.170000	-0.006856999999999999
0 days 00:00:27.180000	-0.010140999999999999
0 days 00:00:27.190000	-0.012584
0 days 00:00:27.200000	-0.014522
0 days 00:00:27.210000	-0.015725
0 days 00:00:27.220000	-0.011436
0 days 00:00:27.230000	-0.007890000000000001
0 days 00:00:27.240000	-0.005734
0 days 00:00:27.250000	0.0016539999999999999
0 days 00:00:27.260000	0.003379
0 days 00:00:27.270000	0.003771
0 days 00:00:27.280000	0.004634
0 days 00:00:27.290000	0.0022129999999999997
0 days 00:00:27.300000	-0.000655
0 days 00:00:27.310000	-0.0027199999999999998
0 days 00:00:27.320000	-0.00394
0 days 00:00:27.330000	-0.007181
0 days 00:00:27.340000	-0.0018399999999999998
0 days 00:00:27.350000	-0.005988
0 days 00:00:27.360000	-0.010865000000000001
0 days 00:00:27.370000	-0.018216
0 days 00:00:27.380000	-0.028888999999999998
0 days 00:00:27.390000	-0.03777
0 days 00:00:27.400000	-0.058700999999999996
0 days 00:00:27.410000	-0.079016
0 days 00:00:27.420000	-0.10054600000000001
0 days 00:00:27.430000	-0.125318
0 days 00:00:27.440000	-0.151971
0 days 00:00:27.450000	-0.182029
0 days 00:00:27.460000	-0.215875
0 days 00:00:27.470000	-0.260021
0 days 00:00:27.480000	-0.314382
0 days 00:00:27.490000	-0.358996
0 days 00:00:27.500000	-0.417084
0 days 00:00:27.510000	-0.514289
0 days 00:00:27.520000	-0.604525
0 days 00:00:27.530000	-0.680298
0 days 00:00:27.540000	-0.761107
0 days 00:00:27.550000	-0.8664120000000001
0 days 00:00:27.560000	-0.9861979999999999
0 days 00:00:27.570000	-1.112097
0 days 00:00:27.580000	-1.227959
0 days 00:00:27.590000	-1.339761
0 days 00:00:27.600000	-1.449051
0 days 00:00:27.610000	-1.56114
0 days 00:00:27.620000	-1.6688450000000001
0 days 00:00:27.630000	-1.763641
0 days 00:00:27.640000	-1.864886
0 days 00:00:27.650000	-1.960347
0 days 00:00:27.660000	-2.053928
0 days 00:00:27.670000	-2.14374
0 days 00:00:27.680000	-2.2351240000000003
0 days 00:00:27.690000	-2.31535
0 days 00:00:27.700000	-2.384871
0 days 00:00:27.710000	-2.459763
0 days 00:00:27.720000	-2.544086
0 days 00:00:27.730000	-2.639325
0 days 00:00:27.740000	-2.760088
0 days 00:00:27.750000	-2.879348
0 days 00:00:27.760000	-2.981039
0 days 00:00:27.770000	-3.0837470000000002
0 days 00:00:27.780000	-3.154101
0 days 00:00:27.790000	-3.222044
0 days 00:00:27.800000	-3.271605
0 days 00:00:27.810000	-3.3243410000000004
0 days 00:00:27.820000	-3.3737410000000003
0 days 00:00:27.830000	-3.422518
0 days 00:00:27.840000	-3.431206
0 days 00:00:27.850000	-3.420786
0 days 00:00:27.860000	-3.400943
0 days 00:00:27.870000	-3.361588
0 days 00:00:27.880000	-3.332581
0 days 00:00:27.890000	-3.177142
0 days 00:00:27.900000	-2.699707
0 days 00:00:27.910000	-1.3099530000000001
0 days 00:00:27.920000	0.24026399999999998
0 days 00:00:27.930000	1.075864
0 days 00:00:27.940000	1.522946
0 days 00:00:27.950000	1.9426299999999999
0 days 00:00:27.960000	2.340862
0 days 00:00:27.970000	2.60929
0 days 00:00:27.980000	2.786359
0 days 00:00:27.990000	2.695735
0 days 00:00:28	2.2751799999999998
0 days 00:00:28.010000	1.8219029999999998
0 days 00:00:28.020000	1.7312490000000003
0 days 00:00:28.030000	2.0639380000000003
0 days 00:00:28.040000	2.499107
0 days 00:00:28.050000	2.741269
0 days 00:00:28.060000	2.743762
0 days 00:00:28.070000	2.706527
0 days 00:00:28.080000	2.796112
0 days 00:00:28.090000	2.988927
0 days 00:00:28.100000	3.201762
0 days 00:00:28.110000	3.385502
0 days 00:00:28.120000	3.510277
0 days 00:00:28.130000	3.579138
0 days 00:00:28.140000	3.6010410000000004
0 days 00:00:28.150000	3.599811
0 days 00:00:28.160000	3.575102
0 days 00:00:28.170000	3.5347410000000004
0 days 00:00:28.180000	3.501492
0 days 00:00:28.190000	3.503022
0 days 00:00:28.200000	3.512808
0 days 00:00:28.210000	3.481289
0 days 00:00:28.220000	3.371525
0 days 00:00:28.230000	3.257327
0 days 00:00:28.240000	3.15968
0 days 00:00:28.250000	3.058887
0 days 00:00:28.260000	2.944945
0 days 00:00:28.270000	2.796077
0 days 00:00:28.280000	2.623448
0 days 00:00:28.290000	2.441318
0 days 00:00:28.300000	2.274969
0 days 00:00:28.310000	2.1050310000000003
0 days 00:00:28.320000	1.922926
0 days 00:00:28.330000	1.7170310000000002
0 days 00:00:28.340000	1.486559
0 days 00:00:28.350000	1.245476
0 days 00:00:28.360000	1.036192
0 days 00:00:28.370000	0.9575520000000001
0 days 00:00:28.380000	1.032141
0 days 00:00:28.390000	1.236409
0 days 00:00:28.400000	1.536254
0 days 00:00:28.410000	1.79067
0 days 00:00:28.420000	1.852687
0 days 00:00:28.430000	1.6463169999999998
0 days 00:00:28.440000	1.180764
0 days 00:00:28.450000	0.5476979999999999
0 days 00:00:28.460000	-0.091792
0 days 00:00:28.470000	-0.600467
0 days 00:00:28.480000	-1.3346
0 days 00:00:28.490000	0.024821
0 days 00:00:28.500000	-1.306108
0 days 00:00:28.510000	-3.1708990000000004
0 days 00:00:28.520000	-2.2792380000000003
0 days 00:00:28.530000	-1.3235139999999999
0 days 00:00:28.540000	-1.506062
0 days 00:00:28.550000	-1.60198
0 days 00:00:28.560000	-1.501672
0 days 00:00:28.570000	-1.3301290000000001
0 days 00:00:28.580000	-1.037739
0 days 00:00:28.590000	-0.883727
0 days 00:00:28.600000	-0.795694
0 days 00:00:28.610000	-0.677976
0 days 00:00:28.620000	-0.585346
0 days 00:00:28.630000	-0.513895
0 days 00:00:28.640000	-0.47169099999999997
0 days 00:00:28.650000	-0.45550100000000004
0 days 00:00:28.660000	-0.472024
0 days 00:00:28.670000	-0.5165930000000001
0 days 00:00:28.680000	-0.612621
0 days 00:00:28.690000	-0.723238
0 days 00:00:28.700000	-0.865635
0 days 00:00:28.710000	-0.960405
0 days 00:00:28.720000	-0.9231219999999999
0 days 00:00:28.730000	-0.8394389999999999
0 days 00:00:28.740000	-0.714174
0 days 00:00:28.750000	-0.557623
0 days 00:00:28.760000	-0.411397
0 days 00:00:28.770000	-0.303241
0 days 00:00:28.780000	-0.194057
0 days 00:00:28.790000	-0.113778
0 days 00:00:28.800000	-0.065468
0 days 00:00:28.810000	-0.037998000000000004
0 days 00:00:28.820000	-0.018681
0 days 00:00:28.830000	-0.010601000000000001
0 days 00:00:28.840000	-0.00525
0 days 00:00:28.850000	0.001006
0 days 00:00:28.860000	0.0018329999999999998
0 days 00:00:28.870000	0.005419
0 days 00:00:28.880000	0.00913
0 days 00:00:28.890000	0.010429
0 days 00:00:28.900000	0.015284
0 days 00:00:28.910000	0.019523
0 days 00:00:28.920000	0.027509
0 days 00:00:28.930000	0.029356
0 days 00:00:28.940000	0.034533999999999995
0 days 00:00:28.950000	0.034608
0 days 00:00:28.960000	0.035904000000000005
0 days 00:00:28.970000	0.031310000000000004
0 days 00:00:28.980000	0.037083
0 days 00:00:28.990000	0.036642
0 days 00:00:29	0.035601
0 days 00:00:29.010000	0.030068
0 days 00:00:29.020000	0.029269999999999997
0 days 00:00:29.030000	0.024361
0 days 00:00:29.040000	0.018588999999999998
0 days 00:00:29.050000	0.006755
0 days 00:00:29.060000	-0.007328
0 days 00:00:29.070000	-0.015708
0 days 00:00:29.080000	-0.029166
0 days 00:00:29.090000	-0.033543
0 days 00:00:29.100000	-0.038117000000000005
0 days 00:00:29.110000	-0.044443
0 days 00:00:29.120000	-0.04507
0 days 00:00:29.130000	-0.044253
0 days 00:00:29.140000	-0.046688
0 days 00:00:29.150000	-0.052742
0 days 00:00:29.160000	-0.055422000000000006
0 days 00:00:29.170000	-0.058799000000000004
0 days 00:00:29.180000	-0.05785
0 days 00:00:29.190000	-0.054725
0 days 00:00:29.200000	-0.053399
0 days 00:00:29.210000	-0.051395
0 days 00:00:29.220000	-0.04482
0 days 00:00:29.230000	-0.046943
0 days 00:00:29.240000	-0.042918
0 days 00:00:29.250000	-0.048604
0 days 00:00:29.260000	-0.049408
0 days 00:00:29.270000	-0.055235
0 days 00:00:29.280000	-0.049986
0 days 00:00:29.290000	-0.043465
0 days 00:00:29.300000	-0.039404
0 days 00:00:29.310000	-0.039656
0 days 00:00:29.320000	-0.03447
0 days 00:00:29.330000	-0.04281
0 days 00:00:29.340000	-0.046564
0 days 00:00:29.350000	-0.056576999999999995
0 days 00:00:29.360000	-0.060952
0 days 00:00:29.370000	-0.059575
0 days 00:00:29.380000	-0.05669400000000001
0 days 00:00:29.390000	-0.046132
0 days 00:00:29.400000	-0.033545
0 days 00:00:29.410000	-0.02396
0 days 00:00:29.420000	-0.015191999999999999
0 days 00:00:29.430000	-0.009182
0 days 00:00:29.440000	-0.007118000000000001
0 days 00:00:29.450000	-0.005863
0 days 00:00:29.460000	-0.005737
0 days 00:00:29.470000	-0.003803
0 days 00:00:29.480000	-0.006377000000000001
0 days 00:00:29.490000	-0.012832
0 days 00:00:29.500000	-0.014837999999999999
0 days 00:00:29.510000	-0.022427000000000002
0 days 00:00:29.520000	-0.039037999999999996
0 days 00:00:29.530000	-0.06342
0 days 00:00:29.540000	-0.09389199999999999
0 days 00:00:29.550000	-0.12839
0 days 00:00:29.560000	-0.171053
0 days 00:00:29.570000	-0.220691
0 days 00:00:29.580000	-0.27268000000000003
0 days 00:00:29.590000	-0.32745
0 days 00:00:29.600000	-0.383252
0 days 00:00:29.610000	-0.430975
0 days 00:00:29.620000	-0.47103199999999995
0 days 00:00:29.630000	-0.507101
0 days 00:00:29.640000	-0.5409109999999999
0 days 00:00:29.650000	-0.615989
0 days 00:00:29.660000	-0.691129
0 days 00:00:29.670000	-0.746893
0 days 00:00:29.680000	-0.787747
0 days 00:00:29.690000	-0.818746
0 days 00:00:29.700000	-0.863474
0 days 00:00:29.710000	-0.913012
0 days 00:00:29.720000	-0.9637450000000001
0 days 00:00:29.730000	-1.0141069999999999
0 days 00:00:29.740000	-1.0752469999999998
0 days 00:00:29.750000	-1.1542729999999999
0 days 00:00:29.760000	-1.244612
0 days 00:00:29.770000	-1.3467719999999999
0 days 00:00:29.780000	-1.465054
0 days 00:00:29.790000	-1.581904
0 days 00:00:29.800000	-1.695311
0 days 00:00:29.810000	-1.8070869999999999
0 days 00:00:29.820000	-1.902795
0 days 00:00:29.830000	-1.979623
0 days 00:00:29.840000	-2.038907
0 days 00:00:29.850000	-2.083086
0 days 00:00:29.860000	-2.115284
0 days 00:00:29.870000	-2.127306
0 days 00:00:29.880000	-2.1455740000000003
0 days 00:00:29.890000	-2.156062
0 days 00:00:29.900000	-2.178583
0 days 00:00:29.910000	-2.21273
0 days 00:00:29.920000	-2.250213
0 days 00:00:29.930000	-2.302253
0 days 00:00:29.940000	-2.366034
0 days 00:00:29.950000	-2.446788
0 days 00:00:29.960000	-2.516707
0 days 00:00:29.970000	-2.597009
0 days 00:00:29.980000	-2.675475
0 days 00:00:29.990000	-2.77842
0 days 00:00:30	-2.8852740000000003
0 days 00:00:30.010000	-2.9847639999999998
0 days 00:00:30.020000	-3.063758
0 days 00:00:30.030000	-3.108277
0 days 00:00:30.040000	-3.103966
0 days 00:00:30.050000	-3.077013
0 days 00:00:30.060000	-3.018239
0 days 00:00:30.070000	-2.993065
0 days 00:00:30.080000	-2.795065
0 days 00:00:30.090000	-2.271052
0 days 00:00:30.100000	-0.807357
0 days 00:00:30.110000	0.541605
0 days 00:00:30.120000	1.145845
0 days 00:00:30.130000	1.4427649999999999
0 days 00:00:30.140000	1.846613
0 days 00:00:30.150000	2.412487
0 days 00:00:30.160000	2.950582
0 days 00:00:30.170000	3.3027050000000004
0 days 00:00:30.180000	3.2787839999999995
0 days 00:00:30.190000	2.866375
0 days 00:00:30.200000	2.3380509999999997
0 days 00:00:30.210000	2.029875
0 days 00:00:30.220000	2.114951
0 days 00:00:30.230000	2.487559
0 days 00:00:30.240000	2.820481
0 days 00:00:30.250000	2.9705049999999997
0 days 00:00:30.260000	3.018182
0 days 00:00:30.270000	3.1332240000000002
0 days 00:00:30.280000	3.31915
0 days 00:00:30.290000	3.49551
0 days 00:00:30.300000	3.623579
0 days 00:00:30.310000	3.7020370000000002
0 days 00:00:30.320000	3.7595989999999997
0 days 00:00:30.330000	3.8158559999999997
0 days 00:00:30.340000	3.871511
0 days 00:00:30.350000	3.9057449999999996
0 days 00:00:30.360000	3.920503
0 days 00:00:30.370000	3.9180980000000005
0 days 00:00:30.380000	3.9095760000000004
0 days 00:00:30.390000	3.887919
0 days 00:00:30.400000	3.806779
0 days 00:00:30.410000	3.679249
0 days 00:00:30.420000	3.5365260000000003
0 days 00:00:30.430000	3.380764
0 days 00:00:30.440000	3.1967790000000003
0 days 00:00:30.450000	2.934403
0 days 00:00:30.460000	2.570642
0 days 00:00:30.470000	2.130459
0 days 00:00:30.480000	1.679743
0 days 00:00:30.490000	1.2986870000000001
0 days 00:00:30.500000	1.028922
0 days 00:00:30.510000	0.88405
0 days 00:00:30.520000	0.8685719999999999
0 days 00:00:30.530000	0.9753149999999999
0 days 00:00:30.540000	1.1330149999999999
0 days 00:00:30.550000	1.31707
0 days 00:00:30.560000	1.485132
0 days 00:00:30.570000	1.556194
0 days 00:00:30.580000	1.478286
0 days 00:00:30.590000	1.2336690000000001
0 days 00:00:30.600000	0.9126139999999999
0 days 00:00:30.610000	0.588448
0 days 00:00:30.620000	0.241346
0 days 00:00:30.630000	-0.187549
0 days 00:00:30.640000	-0.694388
0 days 00:00:30.650000	-1.168851
0 days 00:00:30.660000	-2.1546
0 days 00:00:30.670000	-0.618404
0 days 00:00:30.680000	0.320763
0 days 00:00:30.690000	-2.592581
0 days 00:00:30.700000	-3.410447
0 days 00:00:30.710000	-1.3660450000000002
0 days 00:00:30.720000	-0.5495869999999999
0 days 00:00:30.730000	-1.109664
0 days 00:00:30.740000	-1.302908
0 days 00:00:30.750000	-1.317914
0 days 00:00:30.760000	-1.182017
0 days 00:00:30.770000	-0.780991
0 days 00:00:30.780000	-0.5839770000000001
0 days 00:00:30.790000	-0.49091999999999997
0 days 00:00:30.800000	-0.355607
0 days 00:00:30.810000	-0.25369400000000003
0 days 00:00:30.820000	-0.17986300000000002
0 days 00:00:30.830000	-0.11895599999999999
0 days 00:00:30.840000	-0.089265
0 days 00:00:30.850000	-0.091526
0 days 00:00:30.860000	-0.13441199999999998
0 days 00:00:30.870000	-0.20935900000000002
0 days 00:00:30.880000	-0.307948
0 days 00:00:30.890000	-0.427385
0 days 00:00:30.900000	-0.55423
0 days 00:00:30.910000	-0.657149
0 days 00:00:30.920000	-0.708264
0 days 00:00:30.930000	-0.736798
0 days 00:00:30.940000	-0.765423
0 days 00:00:30.950000	-0.72972
0 days 00:00:30.960000	-0.658706
0 days 00:00:30.970000	-0.556974
0 days 00:00:30.980000	-0.442028
0 days 00:00:30.990000	-0.286669
0 days 00:00:31	-0.139771
0 days 00:00:31.010000	-0.05965
0 days 00:00:31.020000	-0.011429
0 days 00:00:31.030000	0.020133
0 days 00:00:31.040000	0.037337999999999996
0 days 00:00:31.050000	0.037393
0 days 00:00:31.060000	0.034624
0 days 00:00:31.070000	0.020395
0 days 00:00:31.080000	0.009447
0 days 00:00:31.090000	0.002409
0 days 00:00:31.100000	-0.009063
0 days 00:00:31.110000	-0.021824
0 days 00:00:31.120000	-0.029627999999999998
0 days 00:00:31.130000	-0.040244
0 days 00:00:31.140000	-0.047448000000000004
0 days 00:00:31.150000	-0.051755999999999996
0 days 00:00:31.160000	-0.059167
0 days 00:00:31.170000	-0.058008000000000004
0 days 00:00:31.180000	-0.053647
0 days 00:00:31.190000	-0.061722000000000006
0 days 00:00:31.200000	-0.072918
0 days 00:00:31.210000	-0.081572
0 days 00:00:31.220000	-0.093814
0 days 00:00:31.230000	-0.10578499999999999
0 days 00:00:31.240000	-0.12017
0 days 00:00:31.250000	-0.128903
0 days 00:00:31.260000	-0.14634
0 days 00:00:31.270000	-0.156176
0 days 00:00:31.280000	-0.163855
0 days 00:00:31.290000	-0.170786
0 days 00:00:31.300000	-0.172145
0 days 00:00:31.310000	-0.162748
0 days 00:00:31.320000	-0.160475
0 days 00:00:31.330000	-0.152083
0 days 00:00:31.340000	-0.13424
0 days 00:00:31.350000	-0.11863800000000001
0 days 00:00:31.360000	-0.10168300000000001
0 days 00:00:31.370000	-0.083859
0 days 00:00:31.380000	-0.06869700000000001
0 days 00:00:31.390000	-0.046683999999999996
0 days 00:00:31.400000	-0.035566
0 days 00:00:31.410000	-0.025428
0 days 00:00:31.420000	-0.018913
0 days 00:00:31.430000	-0.013622
0 days 00:00:31.440000	-0.004541
0 days 00:00:31.450000	0.00677
0 days 00:00:31.460000	0.016829
0 days 00:00:31.470000	0.028333999999999998
0 days 00:00:31.480000	0.036532
0 days 00:00:31.490000	0.047251999999999995
0 days 00:00:31.500000	0.055062
0 days 00:00:31.510000	0.060922000000000004
0 days 00:00:31.520000	0.060808
0 days 00:00:31.530000	0.049586
0 days 00:00:31.540000	0.025112
0 days 00:00:31.550000	-0.024784
0 days 00:00:31.560000	-0.090768
0 days 00:00:31.570000	-0.158604
0 days 00:00:31.580000	-0.225581
0 days 00:00:31.590000	-0.281386
0 days 00:00:31.600000	-0.32964299999999996
0 days 00:00:31.610000	-0.37242
0 days 00:00:31.620000	-0.41066800000000003
0 days 00:00:31.630000	-0.437771
0 days 00:00:31.640000	-0.45887
0 days 00:00:31.650000	-0.47667
0 days 00:00:31.660000	-0.484534
0 days 00:00:31.670000	-0.47288100000000005
0 days 00:00:31.680000	-0.451355
0 days 00:00:31.690000	-0.420055
0 days 00:00:31.700000	-0.392477
0 days 00:00:31.710000	-0.379934
0 days 00:00:31.720000	-0.36023299999999997
0 days 00:00:31.730000	-0.354785
0 days 00:00:31.740000	-0.35323699999999997
0 days 00:00:31.750000	-0.35851900000000003
0 days 00:00:31.760000	-0.370946
0 days 00:00:31.770000	-0.378255
0 days 00:00:31.780000	-0.384258
0 days 00:00:31.790000	-0.36406
0 days 00:00:31.800000	-0.378676
0 days 00:00:31.810000	-0.4317
0 days 00:00:31.820000	-0.500023
0 days 00:00:31.830000	-0.576914
0 days 00:00:31.840000	-0.6613640000000001
0 days 00:00:31.850000	-0.7493270000000001
0 days 00:00:31.860000	-0.844874
0 days 00:00:31.870000	-0.94068
0 days 00:00:31.880000	-1.027675
0 days 00:00:31.890000	-1.137355
0 days 00:00:31.900000	-1.264499
0 days 00:00:31.910000	-1.399257
0 days 00:00:31.920000	-1.516836
0 days 00:00:31.930000	-1.6105610000000001
0 days 00:00:31.940000	-1.671011
0 days 00:00:31.950000	-1.714482
0 days 00:00:31.960000	-1.7305119999999998
0 days 00:00:31.970000	-1.7329580000000002
0 days 00:00:31.980000	-1.703312
0 days 00:00:31.990000	-1.6525900000000002
0 days 00:00:32	-1.5968790000000002
0 days 00:00:32.010000	-1.536222
0 days 00:00:32.020000	-1.4745219999999999
0 days 00:00:32.030000	-1.417023
0 days 00:00:32.040000	-1.37896
0 days 00:00:32.050000	-1.3735760000000001
0 days 00:00:32.060000	-1.428342
0 days 00:00:32.070000	-1.510804
0 days 00:00:32.080000	-1.608969
0 days 00:00:32.090000	-1.7222529999999998
0 days 00:00:32.100000	-1.8361939999999999
0 days 00:00:32.110000	-1.9779380000000002
0 days 00:00:32.120000	-2.120812
0 days 00:00:32.130000	-2.276201
0 days 00:00:32.140000	-2.4241900000000003
0 days 00:00:32.150000	-2.546071
0 days 00:00:32.160000	-2.652461
0 days 00:00:32.170000	-2.7694419999999997
0 days 00:00:32.180000	-2.8248290000000003
0 days 00:00:32.190000	-2.8413049999999997
0 days 00:00:32.200000	-2.827285
0 days 00:00:32.210000	-2.7898110000000003
0 days 00:00:32.220000	-2.746264
0 days 00:00:32.230000	-2.677196
0 days 00:00:32.240000	-2.5817
0 days 00:00:32.250000	-2.4751990000000004
0 days 00:00:32.260000	-2.2087380000000003
0 days 00:00:32.270000	-1.159619
0 days 00:00:32.280000	0.26459
0 days 00:00:32.290000	1.0973540000000002
0 days 00:00:32.300000	1.611955
0 days 00:00:32.310000	2.010883
0 days 00:00:32.320000	2.456974
0 days 00:00:32.330000	2.859649
0 days 00:00:32.340000	3.081373
0 days 00:00:32.350000	2.704222
0 days 00:00:32.360000	1.896814
0 days 00:00:32.370000	1.3648799999999999
0 days 00:00:32.380000	1.530913
0 days 00:00:32.390000	2.109224
0 days 00:00:32.400000	2.645508
0 days 00:00:32.410000	2.927603
0 days 00:00:32.420000	2.983702
0 days 00:00:32.430000	2.9378040000000003
0 days 00:00:32.440000	2.957073
0 days 00:00:32.450000	3.089915
0 days 00:00:32.460000	3.2912730000000003
0 days 00:00:32.470000	3.463679
0 days 00:00:32.480000	3.568602
0 days 00:00:32.490000	3.608047
0 days 00:00:32.500000	3.598889
0 days 00:00:32.510000	3.5529830000000002
0 days 00:00:32.520000	3.465632
0 days 00:00:32.530000	3.3797010000000003
0 days 00:00:32.540000	3.309157
0 days 00:00:32.550000	3.262016
0 days 00:00:32.560000	3.2467599999999996
0 days 00:00:32.570000	3.223075
0 days 00:00:32.580000	3.1554740000000003
0 days 00:00:32.590000	3.059182
0 days 00:00:32.600000	2.967514
0 days 00:00:32.610000	2.9010290000000003
0 days 00:00:32.620000	2.840877
0 days 00:00:32.630000	2.754334
0 days 00:00:32.640000	2.631654
0 days 00:00:32.650000	2.468156
0 days 00:00:32.660000	2.261456
0 days 00:00:32.670000	2.034729
0 days 00:00:32.680000	1.830281
0 days 00:00:32.690000	1.662995
0 days 00:00:32.700000	1.546999
0 days 00:00:32.710000	1.492839
0 days 00:00:32.720000	1.47092
0 days 00:00:32.730000	1.4315440000000001
0 days 00:00:32.740000	1.402603
0 days 00:00:32.750000	1.352563
0 days 00:00:32.760000	1.266699
0 days 00:00:32.770000	1.197622
0 days 00:00:32.780000	1.123298
0 days 00:00:32.790000	1.004868
0 days 00:00:32.800000	0.797059
0 days 00:00:32.810000	0.465341
0 days 00:00:32.820000	0.0019089999999999999
0 days 00:00:32.830000	-0.521938
0 days 00:00:32.840000	-1.237673
0 days 00:00:32.850000	-1.2128139999999998
0 days 00:00:32.860000	0.33411399999999997
0 days 00:00:32.870000	-2.4964720000000002
0 days 00:00:32.880000	-4.175726
0 days 00:00:32.890000	-2.373777
0 days 00:00:32.900000	-1.412036
0 days 00:00:32.910000	-1.8201080000000003
0 days 00:00:32.920000	-1.918609
0 days 00:00:32.930000	-1.845187
0 days 00:00:32.940000	-1.606314
0 days 00:00:32.950000	-1.1050870000000002
0 days 00:00:32.960000	-0.8004560000000001
0 days 00:00:32.970000	-0.60502
0 days 00:00:32.980000	-0.373041
0 days 00:00:32.990000	-0.224046
0 days 00:00:33	-0.195219
0 days 00:00:33.010000	-0.21387399999999998
0 days 00:00:33.020000	-0.242549
0 days 00:00:33.030000	-0.285066
0 days 00:00:33.040000	-0.320474
0 days 00:00:33.050000	-0.359516
0 days 00:00:33.060000	-0.41163900000000003
0 days 00:00:33.070000	-0.44408800000000004
0 days 00:00:33.080000	-0.41748900000000005
0 days 00:00:33.090000	-0.356672
0 days 00:00:33.100000	-0.30190900000000004
0 days 00:00:33.110000	-0.265817
0 days 00:00:33.120000	-0.212583
0 days 00:00:33.130000	-0.144344
0 days 00:00:33.140000	-0.09212200000000001
0 days 00:00:33.150000	-0.04891
0 days 00:00:33.160000	-0.010954
0 days 00:00:33.170000	0.013949000000000001
0 days 00:00:33.180000	0.031381
0 days 00:00:33.190000	0.045606
0 days 00:00:33.200000	0.05455
0 days 00:00:33.210000	0.056777999999999995
0 days 00:00:33.220000	0.046702999999999995
0 days 00:00:33.230000	0.032981
0 days 00:00:33.240000	0.019475
0 days 00:00:33.250000	0.010225
0 days 00:00:33.260000	0.001662
0 days 00:00:33.270000	-0.007369
0 days 00:00:33.280000	-0.015132
0 days 00:00:33.290000	-0.02787
0 days 00:00:33.300000	-0.036275
0 days 00:00:33.310000	-0.043268
0 days 00:00:33.320000	-0.037018999999999996
0 days 00:00:33.330000	-0.033775
0 days 00:00:33.340000	-0.030757
0 days 00:00:33.350000	-0.027769
0 days 00:00:33.360000	-0.031495
0 days 00:00:33.370000	-0.041833999999999996
0 days 00:00:33.380000	-0.053925
0 days 00:00:33.390000	-0.055611
0 days 00:00:33.400000	-0.071297
0 days 00:00:33.410000	-0.07954299999999999
0 days 00:00:33.420000	-0.090447
0 days 00:00:33.430000	-0.088519
0 days 00:00:33.440000	-0.091041
0 days 00:00:33.450000	-0.093486
0 days 00:00:33.460000	-0.092778
0 days 00:00:33.470000	-0.095802
0 days 00:00:33.480000	-0.089651
0 days 00:00:33.490000	-0.082066
0 days 00:00:33.500000	-0.079053
0 days 00:00:33.510000	-0.07236000000000001
0 days 00:00:33.520000	-0.065413
0 days 00:00:33.530000	-0.065495
0 days 00:00:33.540000	-0.060948
0 days 00:00:33.550000	-0.049527999999999996
0 days 00:00:33.560000	-0.042549000000000003
0 days 00:00:33.570000	-0.035932
0 days 00:00:33.580000	-0.033911000000000004
0 days 00:00:33.590000	-0.025869999999999997
0 days 00:00:33.600000	-0.021797
0 days 00:00:33.610000	-0.006976
0 days 00:00:33.620000	0.001396
0 days 00:00:33.630000	0.018838
0 days 00:00:33.640000	0.017795
0 days 00:00:33.650000	0.01051
0 days 00:00:33.660000	0.002939
0 days 00:00:33.670000	-0.008723999999999999
0 days 00:00:33.680000	-0.017196
0 days 00:00:33.690000	-0.02646
0 days 00:00:33.700000	-0.034525
0 days 00:00:33.710000	-0.041968
0 days 00:00:33.720000	-0.039603
0 days 00:00:33.730000	-0.031238
0 days 00:00:33.740000	-0.023581
0 days 00:00:33.750000	-0.021594
0 days 00:00:33.760000	-0.016745
0 days 00:00:33.770000	-0.013393
0 days 00:00:33.780000	-0.020125999999999998
0 days 00:00:33.790000	-0.022141
0 days 00:00:33.800000	-0.03127
0 days 00:00:33.810000	-0.043344
0 days 00:00:33.820000	-0.060137
0 days 00:00:33.830000	-0.07486
0 days 00:00:33.840000	-0.089153
0 days 00:00:33.850000	-0.10451099999999999
0 days 00:00:33.860000	-0.115782
0 days 00:00:33.870000	-0.125666
0 days 00:00:33.880000	-0.13530699999999998
0 days 00:00:33.890000	-0.13881
0 days 00:00:33.900000	-0.147177
0 days 00:00:33.910000	-0.15382300000000002
0 days 00:00:33.920000	-0.157857
0 days 00:00:33.930000	-0.160244
0 days 00:00:33.940000	-0.164493
0 days 00:00:33.950000	-0.17938800000000002
0 days 00:00:33.960000	-0.198597
0 days 00:00:33.970000	-0.21868600000000002
0 days 00:00:33.980000	-0.243583
0 days 00:00:33.990000	-0.264096
0 days 00:00:34	-0.279436
0 days 00:00:34.010000	-0.283461
0 days 00:00:34.020000	-0.280359
0 days 00:00:34.030000	-0.273928
0 days 00:00:34.040000	-0.255681
0 days 00:00:34.050000	-0.24177600000000002
0 days 00:00:34.060000	-0.230733
0 days 00:00:34.070000	-0.22192800000000001
0 days 00:00:34.080000	-0.211856
0 days 00:00:34.090000	-0.210517
0 days 00:00:34.100000	-0.226262
0 days 00:00:34.110000	-0.262405
0 days 00:00:34.120000	-0.296902
0 days 00:00:34.130000	-0.32900100000000004
0 days 00:00:34.140000	-0.362181
0 days 00:00:34.150000	-0.395127
0 days 00:00:34.160000	-0.42881
0 days 00:00:34.170000	-0.460241
0 days 00:00:34.180000	-0.49191999999999997
0 days 00:00:34.190000	-0.530325
0 days 00:00:34.200000	-0.5892270000000001
0 days 00:00:34.210000	-0.668655
0 days 00:00:34.220000	-0.7606189999999999
0 days 00:00:34.230000	-0.849751
0 days 00:00:34.240000	-0.9284450000000001
0 days 00:00:34.250000	-0.989497
0 days 00:00:34.260000	-1.0362
0 days 00:00:34.270000	-1.063587
0 days 00:00:34.280000	-1.068909
0 days 00:00:34.290000	-1.069761
0 days 00:00:34.300000	-1.054603
0 days 00:00:34.310000	-1.036705
0 days 00:00:34.320000	-1.01342
0 days 00:00:34.330000	-0.994052
0 days 00:00:34.340000	-0.9659129999999999
0 days 00:00:34.350000	-0.940393
0 days 00:00:34.360000	-0.9290809999999999
0 days 00:00:34.370000	-0.922271
0 days 00:00:34.380000	-0.926848
0 days 00:00:34.390000	-0.9418719999999999
0 days 00:00:34.400000	-0.969277
0 days 00:00:34.410000	-1.002792
0 days 00:00:34.420000	-1.0466870000000001
0 days 00:00:34.430000	-1.0866280000000001
0 days 00:00:34.440000	-1.1413149999999999
0 days 00:00:34.450000	-1.1916719999999998
0 days 00:00:34.460000	-1.2479870000000002
0 days 00:00:34.470000	-1.308704
0 days 00:00:34.480000	-1.366005
0 days 00:00:34.490000	-1.425448
0 days 00:00:34.500000	-1.4871020000000001
0 days 00:00:34.510000	-1.5509899999999999
0 days 00:00:34.520000	-1.616357
0 days 00:00:34.530000	-1.6898669999999998
0 days 00:00:34.540000	-1.77857
0 days 00:00:34.550000	-1.8841009999999998
0 days 00:00:34.560000	-1.9905959999999998
0 days 00:00:34.570000	-2.0968560000000003
0 days 00:00:34.580000	-2.193395
0 days 00:00:34.590000	-2.293787
0 days 00:00:34.600000	-2.395849
0 days 00:00:34.610000	-2.483263
0 days 00:00:34.620000	-2.557168
0 days 00:00:34.630000	-2.617373
0 days 00:00:34.640000	-2.641285
0 days 00:00:34.650000	-2.642543
0 days 00:00:34.660000	-2.644838
0 days 00:00:34.670000	-2.607201
0 days 00:00:34.680000	-2.455278
0 days 00:00:34.690000	-2.310683
0 days 00:00:34.700000	-2.2222310000000003
0 days 00:00:34.710000	-2.1182540000000003
0 days 00:00:34.720000	-1.773221
