# Supplementary material for: A topological data analysis-based method for gait signals with an application to the study of multiple sclerosis
Source: PLoS One. 2022 May 13;17(5):e0268475. doi: 10.1371/journal.pone.0268475 (PMC9106173; doi:10.1371/journal.pone.0268475)
Supplement: S1 Data — (ZIP) [file pone.0268475.s005.zip › PlosOneData/Pathological_subjects/MS_300]

	Gyr_Y
0 days 00:00:15.470000	-6.102199
0 days 00:00:15.480000	-5.1134379999999995
0 days 00:00:15.490000	-4.747889
0 days 00:00:15.500000	-5.260996
0 days 00:00:15.510000	-4.4968
0 days 00:00:15.520000	-3.689282
0 days 00:00:15.530000	-2.941871
0 days 00:00:15.540000	-1.414317
0 days 00:00:15.550000	-0.565534
0 days 00:00:15.560000	-0.540343
0 days 00:00:15.570000	-0.45401
0 days 00:00:15.580000	-0.321535
0 days 00:00:15.590000	-0.23261700000000002
0 days 00:00:15.600000	-0.062606
0 days 00:00:15.610000	0.003941
0 days 00:00:15.620000	0.09001
0 days 00:00:15.630000	0.09983500000000001
0 days 00:00:15.640000	0.052638
0 days 00:00:15.650000	0.039399
0 days 00:00:15.660000	-0.006236
0 days 00:00:15.670000	-0.022001
0 days 00:00:15.680000	-0.021577000000000002
0 days 00:00:15.690000	-0.010627
0 days 00:00:15.700000	0.0017079999999999999
0 days 00:00:15.710000	0.02094
0 days 00:00:15.720000	0.044239
0 days 00:00:15.730000	0.06464199999999999
0 days 00:00:15.740000	0.097343
0 days 00:00:15.750000	0.116704
0 days 00:00:15.760000	0.105723
0 days 00:00:15.770000	0.070132
0 days 00:00:15.780000	0.042768
0 days 00:00:15.790000	0.024730000000000002
0 days 00:00:15.800000	0.012615000000000001
0 days 00:00:15.810000	-0.005405
0 days 00:00:15.820000	-0.01832
0 days 00:00:15.830000	-0.025713
0 days 00:00:15.840000	-0.038977
0 days 00:00:15.850000	-0.012648000000000001
0 days 00:00:15.860000	-0.05896900000000001
0 days 00:00:15.870000	-0.10800599999999999
0 days 00:00:15.880000	-0.098247
0 days 00:00:15.890000	-0.080712
0 days 00:00:15.900000	-0.087734
0 days 00:00:15.910000	-0.081879
0 days 00:00:15.920000	-0.097952
0 days 00:00:15.930000	-0.121136
0 days 00:00:15.940000	-0.149078
0 days 00:00:15.950000	-0.168383
0 days 00:00:15.960000	-0.167964
0 days 00:00:15.970000	-0.165695
0 days 00:00:15.980000	-0.18627
0 days 00:00:15.990000	-0.196983
0 days 00:00:16	-0.213748
0 days 00:00:16.010000	-0.238431
0 days 00:00:16.020000	-0.268049
0 days 00:00:16.030000	-0.317583
0 days 00:00:16.040000	-0.38584
0 days 00:00:16.050000	-0.554178
0 days 00:00:16.060000	-0.719463
0 days 00:00:16.070000	-0.842348
0 days 00:00:16.080000	-0.97564
0 days 00:00:16.090000	-1.118603
0 days 00:00:16.100000	-1.2862790000000002
0 days 00:00:16.110000	-1.5092450000000002
0 days 00:00:16.120000	-1.7414290000000001
0 days 00:00:16.130000	-2.0267779999999997
0 days 00:00:16.140000	-2.3394209999999998
0 days 00:00:16.150000	-2.656417
0 days 00:00:16.160000	-3.017012
0 days 00:00:16.170000	-3.447533
0 days 00:00:16.180000	-3.914246
0 days 00:00:16.190000	-4.474355999999999
0 days 00:00:16.200000	-5.1081010000000004
0 days 00:00:16.210000	-5.938683
0 days 00:00:16.220000	-6.9763
0 days 00:00:16.230000	-8.011596
0 days 00:00:16.240000	-8.693199
0 days 00:00:16.250000	-8.821946
0 days 00:00:16.260000	-8.314008
0 days 00:00:16.270000	-7.733981
0 days 00:00:16.280000	-7.436147999999999
0 days 00:00:16.290000	-6.909582
0 days 00:00:16.300000	-4.96963
0 days 00:00:16.310000	-1.93828
0 days 00:00:16.320000	0.068393
0 days 00:00:16.330000	1.256545
0 days 00:00:16.340000	2.0391630000000003
0 days 00:00:16.350000	2.3814740000000003
0 days 00:00:16.360000	2.583989
0 days 00:00:16.370000	2.769196
0 days 00:00:16.380000	2.920045
0 days 00:00:16.390000	3.073737
0 days 00:00:16.400000	3.240293
0 days 00:00:16.410000	3.410509
0 days 00:00:16.420000	3.5536879999999997
0 days 00:00:16.430000	3.639775
0 days 00:00:16.440000	3.7320019999999996
0 days 00:00:16.450000	3.840467
0 days 00:00:16.460000	4.000408
0 days 00:00:16.470000	4.235556
0 days 00:00:16.480000	4.492261
0 days 00:00:16.490000	4.7351220000000005
0 days 00:00:16.500000	4.932076
0 days 00:00:16.510000	5.104901
0 days 00:00:16.520000	5.269754
0 days 00:00:16.530000	5.387825
0 days 00:00:16.540000	5.454453
0 days 00:00:16.550000	5.440418
0 days 00:00:16.560000	5.351673
0 days 00:00:16.570000	5.233085
0 days 00:00:16.580000	5.210428
0 days 00:00:16.590000	5.327045
0 days 00:00:16.600000	5.404179
0 days 00:00:16.610000	5.35098
0 days 00:00:16.620000	5.176557
0 days 00:00:16.630000	5.0494069999999995
0 days 00:00:16.640000	5.048337
0 days 00:00:16.650000	5.134075
0 days 00:00:16.660000	5.128158999999999
0 days 00:00:16.670000	4.723886
0 days 00:00:16.680000	3.96825
0 days 00:00:16.690000	2.926504
0 days 00:00:16.700000	1.9752470000000002
0 days 00:00:16.710000	0.9763440000000001
0 days 00:00:16.720000	-0.14863800000000002
0 days 00:00:16.730000	-1.232707
0 days 00:00:16.740000	-2.046653
0 days 00:00:16.750000	-3.928597
0 days 00:00:16.760000	-4.145137
0 days 00:00:16.770000	-4.870005
0 days 00:00:16.780000	-5.890384
0 days 00:00:16.790000	-5.173171
0 days 00:00:16.800000	-4.271229
0 days 00:00:16.810000	-3.6976980000000004
0 days 00:00:16.820000	-2.7108630000000002
0 days 00:00:16.830000	-2.201248
0 days 00:00:16.840000	-1.26328
0 days 00:00:16.850000	-0.920766
0 days 00:00:16.860000	-0.938823
0 days 00:00:16.870000	-0.774867
0 days 00:00:16.880000	-0.470063
0 days 00:00:16.890000	-0.241998
0 days 00:00:16.900000	-0.14535599999999999
0 days 00:00:16.910000	-0.071783
0 days 00:00:16.920000	-0.06515499999999999
0 days 00:00:16.930000	-0.06794299999999999
0 days 00:00:16.940000	-0.038949
0 days 00:00:16.950000	-0.062414
0 days 00:00:16.960000	-0.063462
0 days 00:00:16.970000	-0.061485000000000005
0 days 00:00:16.980000	-0.052015
0 days 00:00:16.990000	-0.036946
0 days 00:00:17	-0.026327999999999997
0 days 00:00:17.010000	-0.003182
0 days 00:00:17.020000	0.032895
0 days 00:00:17.030000	0.09169400000000001
0 days 00:00:17.040000	0.109845
0 days 00:00:17.050000	0.099359
0 days 00:00:17.060000	0.063842
0 days 00:00:17.070000	0.043842
0 days 00:00:17.080000	0.014871
0 days 00:00:17.090000	0.007712999999999999
0 days 00:00:17.100000	-0.037462
0 days 00:00:17.110000	-0.08680399999999999
0 days 00:00:17.120000	-0.044516
0 days 00:00:17.130000	-0.031795
0 days 00:00:17.140000	0.045369
0 days 00:00:17.150000	0.01864
0 days 00:00:17.160000	-0.017368
0 days 00:00:17.170000	-0.022275
0 days 00:00:17.180000	-0.048031
0 days 00:00:17.190000	-0.06227100000000001
0 days 00:00:17.200000	-0.073058
0 days 00:00:17.210000	-0.08818
0 days 00:00:17.220000	-0.105127
0 days 00:00:17.230000	-0.13484200000000002
0 days 00:00:17.240000	-0.171489
0 days 00:00:17.250000	-0.194081
0 days 00:00:17.260000	-0.22129200000000002
0 days 00:00:17.270000	-0.263822
0 days 00:00:17.280000	-0.34320100000000003
0 days 00:00:17.290000	-0.504578
0 days 00:00:17.300000	-0.7800060000000001
0 days 00:00:17.310000	-0.9973719999999999
0 days 00:00:17.320000	-1.205854
0 days 00:00:17.330000	-1.441201
0 days 00:00:17.340000	-1.682391
0 days 00:00:17.350000	-2.000451
0 days 00:00:17.360000	-2.371159
0 days 00:00:17.370000	-2.7880130000000003
0 days 00:00:17.380000	-3.279208
0 days 00:00:17.390000	-3.8938370000000004
0 days 00:00:17.400000	-4.515803
0 days 00:00:17.410000	-5.230591
0 days 00:00:17.420000	-6.163538
0 days 00:00:17.430000	-7.3484300000000005
0 days 00:00:17.440000	-8.496737
0 days 00:00:17.450000	-9.236084
0 days 00:00:17.460000	-9.271974
0 days 00:00:17.470000	-8.631419000000001
0 days 00:00:17.480000	-8.413495
0 days 00:00:17.490000	-8.317668
0 days 00:00:17.500000	-7.657404
0 days 00:00:17.510000	-5.415229
0 days 00:00:17.520000	-2.732541
0 days 00:00:17.530000	-0.286235
0 days 00:00:17.540000	1.282543
0 days 00:00:17.550000	2.3725110000000003
0 days 00:00:17.560000	2.845759
0 days 00:00:17.570000	3.013114
0 days 00:00:17.580000	3.096453
0 days 00:00:17.590000	3.1886200000000002
0 days 00:00:17.600000	3.2956519999999996
0 days 00:00:17.610000	3.4489980000000005
0 days 00:00:17.620000	3.627815
0 days 00:00:17.630000	3.802064
0 days 00:00:17.640000	3.9829160000000003
0 days 00:00:17.650000	4.166623
0 days 00:00:17.660000	4.353337000000001
0 days 00:00:17.670000	4.543234
0 days 00:00:17.680000	4.710672
0 days 00:00:17.690000	4.864330000000001
0 days 00:00:17.700000	5.022318
0 days 00:00:17.710000	5.153144
0 days 00:00:17.720000	5.26765
0 days 00:00:17.730000	5.322456
0 days 00:00:17.740000	5.331651
0 days 00:00:17.750000	5.264448000000001
0 days 00:00:17.760000	5.032582
0 days 00:00:17.770000	4.886701
0 days 00:00:17.780000	4.93703
0 days 00:00:17.790000	5.117266000000001
0 days 00:00:17.800000	5.249763
0 days 00:00:17.810000	5.302902
0 days 00:00:17.820000	5.416083
0 days 00:00:17.830000	5.5099029999999996
0 days 00:00:17.840000	5.570283
0 days 00:00:17.850000	5.521781
0 days 00:00:17.860000	5.295903
0 days 00:00:17.870000	4.960287999999999
0 days 00:00:17.880000	4.361632
0 days 00:00:17.890000	3.62995
0 days 00:00:17.900000	2.602677
0 days 00:00:17.910000	1.556502
0 days 00:00:17.920000	0.272083
0 days 00:00:17.930000	-0.9551709999999999
0 days 00:00:17.940000	-1.794098
0 days 00:00:17.950000	-3.251564
0 days 00:00:17.960000	-4.579603
0 days 00:00:17.970000	-5.572241
0 days 00:00:17.980000	-6.037368
0 days 00:00:17.990000	-5.390822
0 days 00:00:18	-4.868437999999999
0 days 00:00:18.010000	-4.504353
0 days 00:00:18.020000	-3.6860160000000004
0 days 00:00:18.030000	-2.842298
0 days 00:00:18.040000	-1.223733
0 days 00:00:18.050000	-0.740855
0 days 00:00:18.060000	-0.537936
0 days 00:00:18.070000	-0.49044499999999996
0 days 00:00:18.080000	-0.364579
0 days 00:00:18.090000	-0.075783
0 days 00:00:18.100000	-0.03184
0 days 00:00:18.110000	0.016717
0 days 00:00:18.120000	0.026032
0 days 00:00:18.130000	-0.021684000000000002
0 days 00:00:18.140000	-0.029441000000000002
0 days 00:00:18.150000	-0.038887
0 days 00:00:18.160000	-0.046105
0 days 00:00:18.170000	-0.043184
0 days 00:00:18.180000	-0.05196799999999999
0 days 00:00:18.190000	-0.048401
0 days 00:00:18.200000	-0.043367
0 days 00:00:18.210000	-0.028618
0 days 00:00:18.220000	-0.006823999999999999
0 days 00:00:18.230000	0.016359000000000002
0 days 00:00:18.240000	0.026926
0 days 00:00:18.250000	0.026967
0 days 00:00:18.260000	0.011302
0 days 00:00:18.270000	-0.005888
0 days 00:00:18.280000	-0.025144999999999997
0 days 00:00:18.290000	-0.038222000000000006
0 days 00:00:18.300000	-0.0371
0 days 00:00:18.310000	-0.017587000000000002
0 days 00:00:18.320000	-0.094887
0 days 00:00:18.330000	-0.076646
0 days 00:00:18.340000	-0.11742799999999999
0 days 00:00:18.350000	-0.061329999999999996
0 days 00:00:18.360000	0.024524
0 days 00:00:18.370000	-0.060939
0 days 00:00:18.380000	-0.11418199999999999
0 days 00:00:18.390000	-0.08408
0 days 00:00:18.400000	-0.11508099999999999
0 days 00:00:18.410000	-0.130374
0 days 00:00:18.420000	-0.139575
0 days 00:00:18.430000	-0.140806
0 days 00:00:18.440000	-0.146777
0 days 00:00:18.450000	-0.175327
0 days 00:00:18.460000	-0.187851
0 days 00:00:18.470000	-0.224782
0 days 00:00:18.480000	-0.26974000000000004
0 days 00:00:18.490000	-0.5459189999999999
0 days 00:00:18.500000	-0.9624030000000001
0 days 00:00:18.510000	-1.164526
0 days 00:00:18.520000	-1.375672
0 days 00:00:18.530000	-1.6172
0 days 00:00:18.540000	-1.9239529999999998
0 days 00:00:18.550000	-2.327893
0 days 00:00:18.560000	-2.750028
0 days 00:00:18.570000	-3.2389080000000003
0 days 00:00:18.580000	-3.788995
0 days 00:00:18.590000	-4.393467
0 days 00:00:18.600000	-5.111499
0 days 00:00:18.610000	-5.988607
0 days 00:00:18.620000	-6.996639
0 days 00:00:18.630000	-7.9629970000000005
0 days 00:00:18.640000	-8.59205
0 days 00:00:18.650000	-8.758005
0 days 00:00:18.660000	-8.257548
0 days 00:00:18.670000	-8.017650999999999
0 days 00:00:18.680000	-7.874810000000001
0 days 00:00:18.690000	-7.347575999999999
0 days 00:00:18.700000	-5.2982830000000005
0 days 00:00:18.710000	-2.604732
0 days 00:00:18.720000	-0.118047
0 days 00:00:18.730000	1.516073
0 days 00:00:18.740000	2.646256
0 days 00:00:18.750000	3.141838
0 days 00:00:18.760000	3.276889
0 days 00:00:18.770000	3.310628
0 days 00:00:18.780000	3.301825
0 days 00:00:18.790000	3.2910739999999996
0 days 00:00:18.800000	3.2972120000000005
0 days 00:00:18.810000	3.342599
0 days 00:00:18.820000	3.4237629999999997
0 days 00:00:18.830000	3.547512
0 days 00:00:18.840000	3.719954
0 days 00:00:18.850000	3.937276
0 days 00:00:18.860000	4.157864
0 days 00:00:18.870000	4.34492
0 days 00:00:18.880000	4.51305
0 days 00:00:18.890000	4.676848000000001
0 days 00:00:18.900000	4.829457
0 days 00:00:18.910000	4.889689
0 days 00:00:18.920000	4.965808
0 days 00:00:18.930000	4.933879
0 days 00:00:18.940000	4.7521949999999995
0 days 00:00:18.950000	4.592341
0 days 00:00:18.960000	4.422893
0 days 00:00:18.970000	4.446948
0 days 00:00:18.980000	4.625552
0 days 00:00:18.990000	4.725858000000001
0 days 00:00:19	4.678148
0 days 00:00:19.010000	4.56409
0 days 00:00:19.020000	4.542662
0 days 00:00:19.030000	4.592551
0 days 00:00:19.040000	4.668245
0 days 00:00:19.050000	4.632949
0 days 00:00:19.060000	4.480321
0 days 00:00:19.070000	4.214914
0 days 00:00:19.080000	3.790997
0 days 00:00:19.090000	3.2163
0 days 00:00:19.100000	2.39552
0 days 00:00:19.110000	1.4280950000000001
0 days 00:00:19.120000	0.267702
0 days 00:00:19.130000	-0.8258260000000001
0 days 00:00:19.140000	-1.6552930000000001
0 days 00:00:19.150000	-2.188444
0 days 00:00:19.160000	-2.487693
0 days 00:00:19.170000	-4.466522
0 days 00:00:19.180000	-3.069686
0 days 00:00:19.190000	-4.496446
0 days 00:00:19.200000	-5.905672
0 days 00:00:19.210000	-4.999716
0 days 00:00:19.220000	-4.297619999999999
0 days 00:00:19.230000	-4.10082
0 days 00:00:19.240000	-3.3991949999999997
0 days 00:00:19.250000	-2.342876
0 days 00:00:19.260000	-0.281539
0 days 00:00:19.270000	-0.397401
0 days 00:00:19.280000	-0.290398
0 days 00:00:19.290000	-0.14812899999999998
0 days 00:00:19.300000	-0.030561
0 days 00:00:19.310000	0.065802
0 days 00:00:19.320000	0.148635
0 days 00:00:19.330000	0.1702
0 days 00:00:19.340000	0.160002
0 days 00:00:19.350000	0.138522
0 days 00:00:19.360000	0.112825
0 days 00:00:19.370000	0.081013
0 days 00:00:19.380000	0.07363
0 days 00:00:19.390000	0.050577
0 days 00:00:19.400000	0.027514999999999998
0 days 00:00:19.410000	0.005942
0 days 00:00:19.420000	0.005522
0 days 00:00:19.430000	0.017535
0 days 00:00:19.440000	0.013262999999999999
0 days 00:00:19.450000	0.001714
0 days 00:00:19.460000	0.0034289999999999998
0 days 00:00:19.470000	0.000696
0 days 00:00:19.480000	-0.020138
0 days 00:00:19.490000	-0.033366
0 days 00:00:19.500000	-0.036347000000000004
0 days 00:00:19.510000	-0.040894
0 days 00:00:19.520000	-0.035802
0 days 00:00:19.530000	-0.030610000000000002
0 days 00:00:19.540000	-0.017805
0 days 00:00:19.550000	-0.012691
0 days 00:00:19.560000	-0.017388
0 days 00:00:19.570000	-0.016388999999999997
0 days 00:00:19.580000	0.006931999999999999
0 days 00:00:19.590000	-0.021877
0 days 00:00:19.600000	0.10566800000000001
0 days 00:00:19.610000	0.032013
0 days 00:00:19.620000	0.006687
0 days 00:00:19.630000	0.000195
0 days 00:00:19.640000	-0.024145
0 days 00:00:19.650000	-0.031212
0 days 00:00:19.660000	-0.026712
0 days 00:00:19.670000	-0.031678
0 days 00:00:19.680000	-0.050032
0 days 00:00:19.690000	-0.060403
0 days 00:00:19.700000	-0.063608
0 days 00:00:19.710000	-0.07191
0 days 00:00:19.720000	-0.073408
0 days 00:00:19.730000	-0.074064
0 days 00:00:19.740000	-0.07585399999999999
0 days 00:00:19.750000	-0.071406
0 days 00:00:19.760000	-0.079476
0 days 00:00:19.770000	-0.089739
0 days 00:00:19.780000	-0.10499700000000001
0 days 00:00:19.790000	-0.137727
0 days 00:00:19.800000	-0.173604
0 days 00:00:19.810000	-0.23109699999999997
0 days 00:00:19.820000	-0.298506
0 days 00:00:19.830000	-0.43861400000000006
0 days 00:00:19.840000	-0.671588
0 days 00:00:19.850000	-0.966435
0 days 00:00:19.860000	-1.26023
0 days 00:00:19.870000	-1.5955290000000002
0 days 00:00:19.880000	-1.9495040000000001
0 days 00:00:19.890000	-2.3383950000000002
0 days 00:00:19.900000	-2.7853689999999998
0 days 00:00:19.910000	-3.286403
0 days 00:00:19.920000	-3.84249
0 days 00:00:19.930000	-4.404689
0 days 00:00:19.940000	-4.970762000000001
0 days 00:00:19.950000	-5.483544
0 days 00:00:19.960000	-5.796409
0 days 00:00:19.970000	-5.953879
0 days 00:00:19.980000	-5.8710260000000005
0 days 00:00:19.990000	-5.687962000000001
0 days 00:00:20	-5.484096
0 days 00:00:20.010000	-5.160489
0 days 00:00:20.020000	-4.581912
0 days 00:00:20.030000	-3.4367959999999997
0 days 00:00:20.040000	-1.777484
0 days 00:00:20.050000	-0.341351
0 days 00:00:20.060000	0.698638
0 days 00:00:20.070000	1.397312
