# Supplementary material for: A topological data analysis-based method for gait signals with an application to the study of multiple sclerosis
Source: PLoS One. 2022 May 13;17(5):e0268475. doi: 10.1371/journal.pone.0268475 (PMC9106173; doi:10.1371/journal.pone.0268475)
Supplement: S1 Data — (ZIP) [file pone.0268475.s005.zip › PlosOneData/Pathological_subjects/MS_132]

	Gyr_Y
0 days 00:00:20.070000	-0.09790399999999999
0 days 00:00:20.080000	-1.217177
0 days 00:00:20.090000	-1.180576
0 days 00:00:20.100000	-0.7146779999999999
0 days 00:00:20.110000	-0.9228620000000001
0 days 00:00:20.120000	-1.027852
0 days 00:00:20.130000	-0.7864270000000001
0 days 00:00:20.140000	-0.8223969999999999
0 days 00:00:20.150000	-0.823522
0 days 00:00:20.160000	-0.404016
0 days 00:00:20.170000	-0.27434899999999995
0 days 00:00:20.180000	-0.31645
0 days 00:00:20.190000	-0.18246500000000002
0 days 00:00:20.200000	-0.2088
0 days 00:00:20.210000	-0.161839
0 days 00:00:20.220000	-0.136954
0 days 00:00:20.230000	-0.110133
0 days 00:00:20.240000	-0.07897
0 days 00:00:20.250000	-0.042416
0 days 00:00:20.260000	-0.028286000000000002
0 days 00:00:20.270000	-0.009826
0 days 00:00:20.280000	-0.000875
0 days 00:00:20.290000	0.026535000000000003
0 days 00:00:20.300000	0.032824
0 days 00:00:20.310000	0.047553
0 days 00:00:20.320000	0.056290999999999994
0 days 00:00:20.330000	0.06715
0 days 00:00:20.340000	0.068881
0 days 00:00:20.350000	0.058647000000000005
0 days 00:00:20.360000	0.057021
0 days 00:00:20.370000	0.09930900000000001
0 days 00:00:20.380000	0.183608
0 days 00:00:20.390000	0.27210500000000004
0 days 00:00:20.400000	0.314237
0 days 00:00:20.410000	0.282332
0 days 00:00:20.420000	0.216704
0 days 00:00:20.430000	0.091856
0 days 00:00:20.440000	0.050901999999999996
0 days 00:00:20.450000	0.030743
0 days 00:00:20.460000	0.010878
0 days 00:00:20.470000	0.026713999999999998
0 days 00:00:20.480000	0.012478
0 days 00:00:20.490000	-0.0020570000000000002
0 days 00:00:20.500000	-0.022078999999999998
0 days 00:00:20.510000	-0.022581999999999998
0 days 00:00:20.520000	-0.017603
0 days 00:00:20.530000	-0.007243
0 days 00:00:20.540000	0.003988
0 days 00:00:20.550000	0.008842000000000001
0 days 00:00:20.560000	0.021959
0 days 00:00:20.570000	0.035675
0 days 00:00:20.580000	0.047955000000000005
0 days 00:00:20.590000	0.058023000000000005
0 days 00:00:20.600000	0.065185
0 days 00:00:20.610000	0.07673200000000001
0 days 00:00:20.620000	0.085495
0 days 00:00:20.630000	0.084756
0 days 00:00:20.640000	0.08981499999999999
0 days 00:00:20.650000	0.09562799999999999
0 days 00:00:20.660000	0.10369300000000001
0 days 00:00:20.670000	0.112403
0 days 00:00:20.680000	0.121842
0 days 00:00:20.690000	0.127305
0 days 00:00:20.700000	0.133872
0 days 00:00:20.710000	0.127367
0 days 00:00:20.720000	0.117971
0 days 00:00:20.730000	0.105629
0 days 00:00:20.740000	0.098413
0 days 00:00:20.750000	0.095663
0 days 00:00:20.760000	0.096858
0 days 00:00:20.770000	0.10548800000000001
0 days 00:00:20.780000	0.11488
0 days 00:00:20.790000	0.12421600000000001
0 days 00:00:20.800000	0.128341
0 days 00:00:20.810000	0.134169
0 days 00:00:20.820000	0.13523
0 days 00:00:20.830000	0.095401
0 days 00:00:20.840000	0.07481900000000001
0 days 00:00:20.850000	0.07409099999999999
0 days 00:00:20.860000	0.079207
0 days 00:00:20.870000	0.020692
0 days 00:00:20.880000	-0.043591000000000005
0 days 00:00:20.890000	-0.10156
0 days 00:00:20.900000	-0.17019
0 days 00:00:20.910000	-0.24791300000000002
0 days 00:00:20.920000	-0.353323
0 days 00:00:20.930000	-0.480936
0 days 00:00:20.940000	-0.645334
0 days 00:00:20.950000	-0.848822
0 days 00:00:20.960000	-1.083753
0 days 00:00:20.970000	-1.654196
0 days 00:00:20.980000	-2.147467
0 days 00:00:20.990000	-2.736551
0 days 00:00:21	-3.16511
0 days 00:00:21.010000	-3.574703
0 days 00:00:21.020000	-3.965211
0 days 00:00:21.030000	-4.295428
0 days 00:00:21.040000	-4.587223000000001
0 days 00:00:21.050000	-4.831325
0 days 00:00:21.060000	-4.963023000000001
0 days 00:00:21.070000	-5.037392
0 days 00:00:21.080000	-5.155997
0 days 00:00:21.090000	-5.231639
0 days 00:00:21.100000	-5.219037999999999
0 days 00:00:21.110000	-5.222857
0 days 00:00:21.120000	-5.187816000000001
0 days 00:00:21.130000	-5.042575
0 days 00:00:21.140000	-4.574936
0 days 00:00:21.150000	-3.934385
0 days 00:00:21.160000	-3.0348919999999997
0 days 00:00:21.170000	-1.7591139999999998
0 days 00:00:21.180000	0.144541
0 days 00:00:21.190000	1.751134
0 days 00:00:21.200000	2.059845
0 days 00:00:21.210000	2.123818
0 days 00:00:21.220000	2.338254
0 days 00:00:21.230000	2.9307369999999997
0 days 00:00:21.240000	3.3078849999999997
0 days 00:00:21.250000	3.584797
0 days 00:00:21.260000	3.881652
0 days 00:00:21.270000	4.042477
0 days 00:00:21.280000	4.1364279999999995
0 days 00:00:21.290000	4.195082
0 days 00:00:21.300000	4.409202
0 days 00:00:21.310000	4.563282
0 days 00:00:21.320000	4.631027
0 days 00:00:21.330000	4.691426
0 days 00:00:21.340000	4.719434
0 days 00:00:21.350000	4.43618
0 days 00:00:21.360000	4.164311
0 days 00:00:21.370000	3.9194199999999997
0 days 00:00:21.380000	3.772596
0 days 00:00:21.390000	3.704711
0 days 00:00:21.400000	3.378629
0 days 00:00:21.410000	2.8150049999999998
0 days 00:00:21.420000	2.3027580000000003
0 days 00:00:21.430000	2.240525
0 days 00:00:21.440000	2.213044
0 days 00:00:21.450000	1.6525290000000001
0 days 00:00:21.460000	1.066732
0 days 00:00:21.470000	0.536137
0 days 00:00:21.480000	-0.33405100000000004
0 days 00:00:21.490000	-1.4426139999999998
0 days 00:00:21.500000	-2.959433
0 days 00:00:21.510000	-2.402901
0 days 00:00:21.520000	-0.542057
0 days 00:00:21.530000	-1.160412
0 days 00:00:21.540000	-1.738593
0 days 00:00:21.550000	-1.000167
0 days 00:00:21.560000	-0.346957
0 days 00:00:21.570000	-0.0024
0 days 00:00:21.580000	0.440004
0 days 00:00:21.590000	0.640622
0 days 00:00:21.600000	0.640786
0 days 00:00:21.610000	0.49226000000000003
0 days 00:00:21.620000	0.444057
0 days 00:00:21.630000	0.373423
0 days 00:00:21.640000	0.284493
0 days 00:00:21.650000	0.20879299999999998
0 days 00:00:21.660000	0.07806
0 days 00:00:21.670000	0.018837
0 days 00:00:21.680000	-0.043557
0 days 00:00:21.690000	-0.059684
0 days 00:00:21.700000	-0.046735000000000006
0 days 00:00:21.710000	-0.021961
0 days 00:00:21.720000	-0.009114
0 days 00:00:21.730000	0.002334
0 days 00:00:21.740000	0.015767
0 days 00:00:21.750000	0.019794
0 days 00:00:21.760000	0.035799
0 days 00:00:21.770000	0.064072
0 days 00:00:21.780000	0.06367
0 days 00:00:21.790000	0.061967999999999995
0 days 00:00:21.800000	0.071485
0 days 00:00:21.810000	0.07575499999999999
0 days 00:00:21.820000	0.06564500000000001
0 days 00:00:21.830000	0.063618
0 days 00:00:21.840000	0.045248000000000003
0 days 00:00:21.850000	0.03363
0 days 00:00:21.860000	0.03047
0 days 00:00:21.870000	0.063459
0 days 00:00:21.880000	0.10397100000000001
0 days 00:00:21.890000	0.16055899999999998
0 days 00:00:21.900000	0.207581
0 days 00:00:21.910000	0.238458
0 days 00:00:21.920000	0.25959299999999996
0 days 00:00:21.930000	0.25689
0 days 00:00:21.940000	0.24519699999999997
0 days 00:00:21.950000	0.211351
0 days 00:00:21.960000	0.184332
0 days 00:00:21.970000	0.151094
0 days 00:00:21.980000	0.120164
0 days 00:00:21.990000	0.080627
0 days 00:00:22	0.035335000000000005
0 days 00:00:22.010000	-0.007078
0 days 00:00:22.020000	-0.044212
0 days 00:00:22.030000	-0.07871
0 days 00:00:22.040000	-0.103592
0 days 00:00:22.050000	-0.135438
0 days 00:00:22.060000	-0.16894800000000001
0 days 00:00:22.070000	-0.21279299999999998
0 days 00:00:22.080000	-0.247495
0 days 00:00:22.090000	-0.294091
0 days 00:00:22.100000	-0.332027
0 days 00:00:22.110000	-0.373399
0 days 00:00:22.120000	-0.424861
0 days 00:00:22.130000	-0.486925
0 days 00:00:22.140000	-0.596191
0 days 00:00:22.150000	-0.7807970000000001
0 days 00:00:22.160000	-0.9639629999999999
0 days 00:00:22.170000	-1.165463
0 days 00:00:22.180000	-1.3544
0 days 00:00:22.190000	-1.5840290000000001
0 days 00:00:22.200000	-1.9185240000000001
0 days 00:00:22.210000	-2.097188
0 days 00:00:22.220000	-2.312379
0 days 00:00:22.230000	-2.5639060000000002
0 days 00:00:22.240000	-2.842502
0 days 00:00:22.250000	-3.086506
0 days 00:00:22.260000	-3.3674410000000004
0 days 00:00:22.270000	-3.676882
0 days 00:00:22.280000	-4.0292330000000005
0 days 00:00:22.290000	-4.343421
0 days 00:00:22.300000	-4.6991559999999994
0 days 00:00:22.310000	-5.033617
0 days 00:00:22.320000	-5.317561
0 days 00:00:22.330000	-5.564877
0 days 00:00:22.340000	-5.894669
0 days 00:00:22.350000	-6.16076
0 days 00:00:22.360000	-6.345301
0 days 00:00:22.370000	-6.48398
0 days 00:00:22.380000	-6.622188
0 days 00:00:22.390000	-6.319334
0 days 00:00:22.400000	-5.850043
0 days 00:00:22.410000	-5.54704
0 days 00:00:22.420000	-4.621816
0 days 00:00:22.430000	-3.144505
0 days 00:00:22.440000	-1.558827
0 days 00:00:22.450000	0.364438
0 days 00:00:22.460000	2.362454
0 days 00:00:22.470000	6.382243
0 days 00:00:22.480000	3.669061
0 days 00:00:22.490000	4.05577
0 days 00:00:22.500000	5.185785
0 days 00:00:22.510000	5.325375
0 days 00:00:22.520000	5.383987
0 days 00:00:22.530000	5.505643
0 days 00:00:22.540000	5.614568
0 days 00:00:22.550000	5.80494
0 days 00:00:22.560000	6.044474
0 days 00:00:22.570000	6.26391
0 days 00:00:22.580000	6.487392
0 days 00:00:22.590000	6.553636999999999
0 days 00:00:22.600000	6.410532
0 days 00:00:22.610000	6.279678
0 days 00:00:22.620000	6.1997290000000005
0 days 00:00:22.630000	6.224724
0 days 00:00:22.640000	5.8022800000000005
0 days 00:00:22.650000	5.149079
0 days 00:00:22.660000	4.960698000000001
0 days 00:00:22.670000	4.735276
0 days 00:00:22.680000	4.241268
0 days 00:00:22.690000	3.818113
0 days 00:00:22.700000	3.5692489999999997
0 days 00:00:22.710000	3.062219
0 days 00:00:22.720000	2.474109
0 days 00:00:22.730000	1.902425
0 days 00:00:22.740000	1.273028
0 days 00:00:22.750000	0.326268
0 days 00:00:22.760000	-0.907868
0 days 00:00:22.770000	-2.7832220000000003
0 days 00:00:22.780000	-3.344983
0 days 00:00:22.790000	-2.604552
0 days 00:00:22.800000	-4.095565000000001
0 days 00:00:22.810000	-5.008718
0 days 00:00:22.820000	-4.395819
0 days 00:00:22.830000	-2.8275259999999998
0 days 00:00:22.840000	-0.613246
0 days 00:00:22.850000	0.18675
0 days 00:00:22.860000	0.225624
0 days 00:00:22.870000	0.48557100000000003
0 days 00:00:22.880000	0.47863900000000004
0 days 00:00:22.890000	0.403433
0 days 00:00:22.900000	0.422249
0 days 00:00:22.910000	0.414688
0 days 00:00:22.920000	0.403818
0 days 00:00:22.930000	0.378538
0 days 00:00:22.940000	0.38450500000000004
0 days 00:00:22.950000	0.353891
0 days 00:00:22.960000	0.277086
0 days 00:00:22.970000	0.292191
0 days 00:00:22.980000	0.23491700000000001
0 days 00:00:22.990000	0.200667
0 days 00:00:23	0.190803
0 days 00:00:23.010000	0.192607
0 days 00:00:23.020000	0.182884
0 days 00:00:23.030000	0.192634
0 days 00:00:23.040000	0.187994
0 days 00:00:23.050000	0.18703599999999998
0 days 00:00:23.060000	0.182203
0 days 00:00:23.070000	0.177715
0 days 00:00:23.080000	0.163294
0 days 00:00:23.090000	0.133131
0 days 00:00:23.100000	0.121858
0 days 00:00:23.110000	0.12543900000000002
0 days 00:00:23.120000	0.11943800000000002
0 days 00:00:23.130000	0.099203
0 days 00:00:23.140000	0.093532
0 days 00:00:23.150000	0.085279
0 days 00:00:23.160000	0.0835
0 days 00:00:23.170000	0.06957200000000001
0 days 00:00:23.180000	0.063251
0 days 00:00:23.190000	0.050993000000000004
0 days 00:00:23.200000	0.043989999999999994
0 days 00:00:23.210000	0.043235
0 days 00:00:23.220000	0.035279000000000005
0 days 00:00:23.230000	0.025184
0 days 00:00:23.240000	0.014678
0 days 00:00:23.250000	-0.001015
0 days 00:00:23.260000	-0.015697
0 days 00:00:23.270000	-0.022393
0 days 00:00:23.280000	-0.028794
0 days 00:00:23.290000	-0.03707
0 days 00:00:23.300000	-0.041926
0 days 00:00:23.310000	-0.044887
0 days 00:00:23.320000	-0.039846
0 days 00:00:23.330000	-0.035656
0 days 00:00:23.340000	-0.031997000000000005
0 days 00:00:23.350000	-0.03383
0 days 00:00:23.360000	-0.042687
0 days 00:00:23.370000	-0.057951
0 days 00:00:23.380000	-0.084971
0 days 00:00:23.390000	-0.10627
0 days 00:00:23.400000	-0.131557
0 days 00:00:23.410000	-0.158462
0 days 00:00:23.420000	-0.183238
0 days 00:00:23.430000	-0.216317
0 days 00:00:23.440000	-0.24860900000000002
0 days 00:00:23.450000	-0.293004
0 days 00:00:23.460000	-0.348406
0 days 00:00:23.470000	-0.418042
0 days 00:00:23.480000	-0.567307
0 days 00:00:23.490000	-0.819224
0 days 00:00:23.500000	-1.1518760000000001
0 days 00:00:23.510000	-1.561717
0 days 00:00:23.520000	-1.8154150000000002
0 days 00:00:23.530000	-2.145418
0 days 00:00:23.540000	-2.436214
0 days 00:00:23.550000	-2.795414
0 days 00:00:23.560000	-3.2126330000000003
0 days 00:00:23.570000	-3.62835
0 days 00:00:23.580000	-4.028004
0 days 00:00:23.590000	-4.406307
0 days 00:00:23.600000	-4.725547
0 days 00:00:23.610000	-5.064739
0 days 00:00:23.620000	-5.368755999999999
0 days 00:00:23.630000	-5.709867
0 days 00:00:23.640000	-6.025982
0 days 00:00:23.650000	-6.199546
0 days 00:00:23.660000	-6.238654
0 days 00:00:23.670000	-6.219951
0 days 00:00:23.680000	-6.221692
0 days 00:00:23.690000	-6.273149
0 days 00:00:23.700000	-6.161505
0 days 00:00:23.710000	-5.961365
0 days 00:00:23.720000	-5.466938
0 days 00:00:23.730000	-4.715336
0 days 00:00:23.740000	-3.248741
0 days 00:00:23.750000	-1.63632
0 days 00:00:23.760000	-0.589684
0 days 00:00:23.770000	0.828461
0 days 00:00:23.780000	1.0685200000000001
0 days 00:00:23.790000	2.747048
0 days 00:00:23.800000	6.342204
0 days 00:00:23.810000	2.725186
0 days 00:00:23.820000	3.070303
0 days 00:00:23.830000	4.152964
0 days 00:00:23.840000	4.609161
0 days 00:00:23.850000	4.993913
0 days 00:00:23.860000	5.331997
0 days 00:00:23.870000	5.602569
0 days 00:00:23.880000	5.913142
0 days 00:00:23.890000	6.099969000000001
0 days 00:00:23.900000	6.2023459999999995
0 days 00:00:23.910000	6.215237
0 days 00:00:23.920000	6.101783
0 days 00:00:23.930000	5.856497
0 days 00:00:23.940000	5.692847
0 days 00:00:23.950000	5.459114
0 days 00:00:23.960000	5.267098000000001
0 days 00:00:23.970000	5.398716
0 days 00:00:23.980000	5.220176
0 days 00:00:23.990000	4.618758000000001
0 days 00:00:24	3.764397
0 days 00:00:24.010000	3.266497
0 days 00:00:24.020000	3.015391
0 days 00:00:24.030000	2.898609
0 days 00:00:24.040000	2.653557
0 days 00:00:24.050000	2.334813
0 days 00:00:24.060000	2.0415900000000002
0 days 00:00:24.070000	1.582645
0 days 00:00:24.080000	0.331963
0 days 00:00:24.090000	-1.621248
0 days 00:00:24.100000	-3.9794980000000004
0 days 00:00:24.110000	-2.678783
0 days 00:00:24.120000	-1.407123
0 days 00:00:24.130000	-2.90835
0 days 00:00:24.140000	-2.5765849999999997
0 days 00:00:24.150000	-2.1631720000000003
0 days 00:00:24.160000	-2.22568
0 days 00:00:24.170000	-1.16687
0 days 00:00:24.180000	-0.759875
0 days 00:00:24.190000	-1.122729
0 days 00:00:24.200000	-0.696256
0 days 00:00:24.210000	-0.255417
0 days 00:00:24.220000	-0.196906
0 days 00:00:24.230000	-0.027066000000000003
0 days 00:00:24.240000	0.032733
0 days 00:00:24.250000	0.134009
0 days 00:00:24.260000	0.123491
0 days 00:00:24.270000	0.102724
0 days 00:00:24.280000	0.0795
0 days 00:00:24.290000	0.093947
0 days 00:00:24.300000	0.09439199999999999
0 days 00:00:24.310000	0.10741500000000001
0 days 00:00:24.320000	0.134167
0 days 00:00:24.330000	0.135458
0 days 00:00:24.340000	0.157709
0 days 00:00:24.350000	0.190495
0 days 00:00:24.360000	0.217425
0 days 00:00:24.370000	0.22236599999999998
0 days 00:00:24.380000	0.24467600000000003
0 days 00:00:24.390000	0.26407800000000003
0 days 00:00:24.400000	0.274305
0 days 00:00:24.410000	0.287553
0 days 00:00:24.420000	0.24869000000000002
0 days 00:00:24.430000	0.214773
0 days 00:00:24.440000	0.182342
0 days 00:00:24.450000	0.170226
0 days 00:00:24.460000	0.142725
0 days 00:00:24.470000	0.14524600000000001
0 days 00:00:24.480000	0.15237
0 days 00:00:24.490000	0.14641500000000002
0 days 00:00:24.500000	0.15542999999999998
0 days 00:00:24.510000	0.156653
0 days 00:00:24.520000	0.151543
0 days 00:00:24.530000	0.145308
0 days 00:00:24.540000	0.130644
0 days 00:00:24.550000	0.10988900000000001
0 days 00:00:24.560000	0.104492
0 days 00:00:24.570000	0.098228
0 days 00:00:24.580000	0.08001799999999999
0 days 00:00:24.590000	0.059828
0 days 00:00:24.600000	0.029845
0 days 00:00:24.610000	-0.004096
0 days 00:00:24.620000	-0.044056
0 days 00:00:24.630000	-0.089391
0 days 00:00:24.640000	-0.10356800000000001
0 days 00:00:24.650000	-0.123029
0 days 00:00:24.660000	-0.11059400000000001
0 days 00:00:24.670000	-0.101625
0 days 00:00:24.680000	-0.094073
0 days 00:00:24.690000	-0.10415899999999999
0 days 00:00:24.700000	-0.125302
0 days 00:00:24.710000	-0.150551
0 days 00:00:24.720000	-0.171577
0 days 00:00:24.730000	-0.20821199999999998
0 days 00:00:24.740000	-0.2517
0 days 00:00:24.750000	-0.300154
0 days 00:00:24.760000	-0.347482
0 days 00:00:24.770000	-0.404069
0 days 00:00:24.780000	-0.492649
0 days 00:00:24.790000	-0.622524
0 days 00:00:24.800000	-0.9049520000000001
0 days 00:00:24.810000	-1.119407
0 days 00:00:24.820000	-1.475357
0 days 00:00:24.830000	-2.028175
0 days 00:00:24.840000	-2.2783990000000003
0 days 00:00:24.850000	-2.69755
0 days 00:00:24.860000	-3.077041
0 days 00:00:24.870000	-3.392026
0 days 00:00:24.880000	-3.645514
0 days 00:00:24.890000	-3.943685
0 days 00:00:24.900000	-4.255180999999999
0 days 00:00:24.910000	-4.52193
0 days 00:00:24.920000	-4.729521
0 days 00:00:24.930000	-4.961656
0 days 00:00:24.940000	-5.147628
0 days 00:00:24.950000	-5.239398
0 days 00:00:24.960000	-5.373342
0 days 00:00:24.970000	-5.569886
0 days 00:00:24.980000	-5.635998000000001
0 days 00:00:24.990000	-5.714079
0 days 00:00:25	-5.810573000000001
0 days 00:00:25.010000	-5.730246
0 days 00:00:25.020000	-5.4766330000000005
0 days 00:00:25.030000	-5.166523000000001
0 days 00:00:25.040000	-4.928565
0 days 00:00:25.050000	-4.096157
0 days 00:00:25.060000	-2.829761
0 days 00:00:25.070000	-1.3306069999999999
0 days 00:00:25.080000	0.630127
0 days 00:00:25.090000	3.0233950000000003
0 days 00:00:25.100000	5.160431
0 days 00:00:25.110000	3.397467
0 days 00:00:25.120000	3.7474629999999998
0 days 00:00:25.130000	4.547676
0 days 00:00:25.140000	4.934033
0 days 00:00:25.150000	5.148409
0 days 00:00:25.160000	5.402471
0 days 00:00:25.170000	5.601523
0 days 00:00:25.180000	5.780576
0 days 00:00:25.190000	5.891923
0 days 00:00:25.200000	6.009123000000001
0 days 00:00:25.210000	5.970955
0 days 00:00:25.220000	5.801344
0 days 00:00:25.230000	5.64269
0 days 00:00:25.240000	5.459476
0 days 00:00:25.250000	5.387905
0 days 00:00:25.260000	5.095854
0 days 00:00:25.270000	4.920139
0 days 00:00:25.280000	5.027704
0 days 00:00:25.290000	4.9635110000000005
0 days 00:00:25.300000	4.48297
0 days 00:00:25.310000	4.121647
0 days 00:00:25.320000	3.997729
0 days 00:00:25.330000	3.916004
0 days 00:00:25.340000	3.277077
0 days 00:00:25.350000	2.50237
0 days 00:00:25.360000	1.741436
0 days 00:00:25.370000	0.17588099999999998
0 days 00:00:25.380000	-2.9128369999999997
0 days 00:00:25.390000	-4.417433
0 days 00:00:25.400000	-1.329223
0 days 00:00:25.410000	-1.076611
0 days 00:00:25.420000	-2.917863
0 days 00:00:25.430000	-2.37365
0 days 00:00:25.440000	-1.653339
0 days 00:00:25.450000	-1.314694
0 days 00:00:25.460000	-0.975198
0 days 00:00:25.470000	-0.274634
0 days 00:00:25.480000	0.210367
0 days 00:00:25.490000	0.275361
0 days 00:00:25.500000	0.381536
0 days 00:00:25.510000	0.324998
0 days 00:00:25.520000	0.265226
0 days 00:00:25.530000	0.154059
0 days 00:00:25.540000	0.094362
0 days 00:00:25.550000	0.060063
0 days 00:00:25.560000	0.053542
0 days 00:00:25.570000	0.0185
0 days 00:00:25.580000	-0.002792
0 days 00:00:25.590000	-0.018383
0 days 00:00:25.600000	-0.041377
0 days 00:00:25.610000	-0.06625
0 days 00:00:25.620000	-0.09321
0 days 00:00:25.630000	-0.100836
0 days 00:00:25.640000	-0.115587
0 days 00:00:25.650000	-0.107248
0 days 00:00:25.660000	-0.11176199999999999
0 days 00:00:25.670000	-0.087185
0 days 00:00:25.680000	-0.051237
0 days 00:00:25.690000	-0.02513
0 days 00:00:25.700000	0.019606000000000002
0 days 00:00:25.710000	0.046373000000000004
0 days 00:00:25.720000	0.087323
0 days 00:00:25.730000	0.114935
0 days 00:00:25.740000	0.13758
0 days 00:00:25.750000	0.157433
0 days 00:00:25.760000	0.18137
0 days 00:00:25.770000	0.198302
0 days 00:00:25.780000	0.20626999999999998
0 days 00:00:25.790000	0.213527
0 days 00:00:25.800000	0.195519
0 days 00:00:25.810000	0.174717
0 days 00:00:25.820000	0.15401600000000001
0 days 00:00:25.830000	0.134872
0 days 00:00:25.840000	0.103075
0 days 00:00:25.850000	0.07762100000000001
0 days 00:00:25.860000	0.054379
0 days 00:00:25.870000	0.03821
0 days 00:00:25.880000	0.02166
0 days 00:00:25.890000	0.007486
0 days 00:00:25.900000	-0.005473
0 days 00:00:25.910000	-0.005161
0 days 00:00:25.920000	-0.004824
0 days 00:00:25.930000	-0.008847
0 days 00:00:25.940000	-0.01022
0 days 00:00:25.950000	-0.016332
0 days 00:00:25.960000	-0.022103
0 days 00:00:25.970000	-0.038425
0 days 00:00:25.980000	-0.061102
0 days 00:00:25.990000	-0.096057
0 days 00:00:26	-0.140092
0 days 00:00:26.010000	-0.169896
0 days 00:00:26.020000	-0.21581799999999998
0 days 00:00:26.030000	-0.260029
0 days 00:00:26.040000	-0.314707
0 days 00:00:26.050000	-0.378411
0 days 00:00:26.060000	-0.467393
0 days 00:00:26.070000	-0.569793
0 days 00:00:26.080000	-0.775038
0 days 00:00:26.090000	-1.016525
0 days 00:00:26.100000	-1.218861
0 days 00:00:26.110000	-1.4769889999999999
0 days 00:00:26.120000	-1.8209400000000002
0 days 00:00:26.130000	-2.118319
0 days 00:00:26.140000	-2.411746
0 days 00:00:26.150000	-2.6972169999999998
0 days 00:00:26.160000	-2.9420479999999998
0 days 00:00:26.170000	-3.1513009999999997
0 days 00:00:26.180000	-3.461846
0 days 00:00:26.190000	-3.676417
0 days 00:00:26.200000	-3.9965980000000005
0 days 00:00:26.210000	-4.301781
0 days 00:00:26.220000	-4.642494
0 days 00:00:26.230000	-4.991069
0 days 00:00:26.240000	-5.302818
0 days 00:00:26.250000	-5.527537000000001
0 days 00:00:26.260000	-5.734079
0 days 00:00:26.270000	-5.872049
0 days 00:00:26.280000	-5.843277
0 days 00:00:26.290000	-5.849081
0 days 00:00:26.300000	-5.778641
0 days 00:00:26.310000	-5.395852
0 days 00:00:26.320000	-5.173782
0 days 00:00:26.330000	-4.949319
0 days 00:00:26.340000	-4.49982
0 days 00:00:26.350000	-4.042306
0 days 00:00:26.360000	-3.1294419999999996
0 days 00:00:26.370000	-1.893277
0 days 00:00:26.380000	-0.681847
0 days 00:00:26.390000	-0.015388999999999998
0 days 00:00:26.400000	3.926382
0 days 00:00:26.410000	5.411789
0 days 00:00:26.420000	4.3686169999999995
0 days 00:00:26.430000	4.525129
0 days 00:00:26.440000	4.8232029999999995
0 days 00:00:26.450000	4.93936
0 days 00:00:26.460000	5.055346
0 days 00:00:26.470000	5.172231
0 days 00:00:26.480000	5.18382
0 days 00:00:26.490000	5.17676
0 days 00:00:26.500000	5.16574
0 days 00:00:26.510000	5.091875
0 days 00:00:26.520000	4.98692
0 days 00:00:26.530000	4.905142
0 days 00:00:26.540000	4.832273000000001
0 days 00:00:26.550000	4.785861
0 days 00:00:26.560000	4.761813
0 days 00:00:26.570000	4.681637
0 days 00:00:26.580000	4.572051
0 days 00:00:26.590000	4.333337
0 days 00:00:26.600000	4.090292
0 days 00:00:26.610000	4.011977
0 days 00:00:26.620000	3.962012
0 days 00:00:26.630000	3.76197
0 days 00:00:26.640000	3.3833870000000004
0 days 00:00:26.650000	2.852315
0 days 00:00:26.660000	2.256068
0 days 00:00:26.670000	1.6585869999999998
0 days 00:00:26.680000	1.085058
0 days 00:00:26.690000	0.511505
0 days 00:00:26.700000	0.381923
0 days 00:00:26.710000	0.622663
0 days 00:00:26.720000	0.88087
0 days 00:00:26.730000	1.096201
0 days 00:00:26.740000	1.297515
0 days 00:00:26.750000	1.436757
0 days 00:00:26.760000	1.4627
0 days 00:00:26.770000	1.319041
0 days 00:00:26.780000	1.100969
0 days 00:00:26.790000	0.83449
0 days 00:00:26.800000	0.700864
0 days 00:00:26.810000	0.5582699999999999
0 days 00:00:26.820000	0.425752
0 days 00:00:26.830000	0.213877
0 days 00:00:26.840000	-0.05380599999999999
0 days 00:00:26.850000	-0.318064
0 days 00:00:26.860000	-0.516649
0 days 00:00:26.870000	-0.6567
0 days 00:00:26.880000	-0.816048
0 days 00:00:26.890000	-1.2665
0 days 00:00:26.900000	-1.14055
0 days 00:00:26.910000	-1.3477219999999999
0 days 00:00:26.920000	-2.087416
0 days 00:00:26.930000	-2.3342099999999997
0 days 00:00:26.940000	-2.049834
0 days 00:00:26.950000	-1.916384
0 days 00:00:26.960000	-1.89011
0 days 00:00:26.970000	-1.735328
0 days 00:00:26.980000	-1.5625129999999998
0 days 00:00:26.990000	-1.5633540000000001
0 days 00:00:27	-1.553148
0 days 00:00:27.010000	-1.1295709999999999
0 days 00:00:27.020000	-0.628972
0 days 00:00:27.030000	-0.407694
0 days 00:00:27.040000	-0.001051
0 days 00:00:27.050000	0.209233
0 days 00:00:27.060000	0.381808
0 days 00:00:27.070000	0.365752
0 days 00:00:27.080000	0.33531500000000003
0 days 00:00:27.090000	0.29517899999999997
0 days 00:00:27.100000	0.223516
0 days 00:00:27.110000	0.20671199999999998
0 days 00:00:27.120000	0.201709
0 days 00:00:27.130000	0.172536
0 days 00:00:27.140000	0.158952
0 days 00:00:27.150000	0.149805
0 days 00:00:27.160000	0.140342
0 days 00:00:27.170000	0.160655
0 days 00:00:27.180000	0.20104
0 days 00:00:27.190000	0.208021
0 days 00:00:27.200000	0.22990300000000002
0 days 00:00:27.210000	0.24788400000000002
0 days 00:00:27.220000	0.289866
0 days 00:00:27.230000	0.32890199999999997
0 days 00:00:27.240000	0.355496
0 days 00:00:27.250000	0.350101
0 days 00:00:27.260000	0.353964
0 days 00:00:27.270000	0.36301500000000003
0 days 00:00:27.280000	0.353505
0 days 00:00:27.290000	0.318656
0 days 00:00:27.300000	0.29173499999999997
0 days 00:00:27.310000	0.23412800000000003
0 days 00:00:27.320000	0.155648
0 days 00:00:27.330000	0.11898299999999999
0 days 00:00:27.340000	0.108411
0 days 00:00:27.350000	0.10609
0 days 00:00:27.360000	0.088127
0 days 00:00:27.370000	0.08038200000000001
0 days 00:00:27.380000	0.073186
0 days 00:00:27.390000	0.08458500000000001
0 days 00:00:27.400000	0.087062
0 days 00:00:27.410000	0.067896
0 days 00:00:27.420000	0.060552999999999996
0 days 00:00:27.430000	0.050588
0 days 00:00:27.440000	0.050904000000000005
0 days 00:00:27.450000	0.051285000000000004
0 days 00:00:27.460000	0.067959
0 days 00:00:27.470000	0.08093600000000001
0 days 00:00:27.480000	0.069398
0 days 00:00:27.490000	0.062966
0 days 00:00:27.500000	-0.0031
0 days 00:00:27.510000	0.06069
0 days 00:00:27.520000	0.066623
0 days 00:00:27.530000	-0.00312
0 days 00:00:27.540000	0.029845999999999998
0 days 00:00:27.550000	0.009745
0 days 00:00:27.560000	0.008576
0 days 00:00:27.570000	0.011545999999999999
0 days 00:00:27.580000	0.016605
0 days 00:00:27.590000	0.018553
0 days 00:00:27.600000	0.023983
0 days 00:00:27.610000	0.006665000000000001
0 days 00:00:27.620000	5.9e-05
0 days 00:00:27.630000	-0.008916
0 days 00:00:27.640000	-0.026548000000000002
0 days 00:00:27.650000	-0.028957
0 days 00:00:27.660000	-0.046912
0 days 00:00:27.670000	-0.049377
0 days 00:00:27.680000	-0.048138
0 days 00:00:27.690000	-0.058806
0 days 00:00:27.700000	-0.064051
0 days 00:00:27.710000	-0.073363
0 days 00:00:27.720000	-0.081629
0 days 00:00:27.730000	-0.09479
0 days 00:00:27.740000	-0.10401800000000001
0 days 00:00:27.750000	-0.135008
0 days 00:00:27.760000	-0.168973
0 days 00:00:27.770000	-0.22240100000000002
0 days 00:00:27.780000	-0.283182
0 days 00:00:27.790000	-0.392744
0 days 00:00:27.800000	-0.509402
0 days 00:00:27.810000	-0.5972189999999999
0 days 00:00:27.820000	-0.8238340000000001
0 days 00:00:27.830000	-1.110376
0 days 00:00:27.840000	-1.394204
0 days 00:00:27.850000	-1.6746169999999998
0 days 00:00:27.860000	-1.9081860000000002
0 days 00:00:27.870000	-2.130158
0 days 00:00:27.880000	-2.345084
0 days 00:00:27.890000	-2.6330560000000003
0 days 00:00:27.900000	-2.725766
0 days 00:00:27.910000	-2.994887
0 days 00:00:27.920000	-3.2555490000000002
0 days 00:00:27.930000	-3.5174790000000002
0 days 00:00:27.940000	-3.7583330000000004
0 days 00:00:27.950000	-3.957635
0 days 00:00:27.960000	-4.099042
0 days 00:00:27.970000	-4.261893
0 days 00:00:27.980000	-4.447273
0 days 00:00:27.990000	-4.58208
0 days 00:00:28	-4.671558
0 days 00:00:28.010000	-4.698116000000001
0 days 00:00:28.020000	-4.681956
0 days 00:00:28.030000	-4.59854
0 days 00:00:28.040000	-4.508165
0 days 00:00:28.050000	-4.393133
0 days 00:00:28.060000	-4.216941
0 days 00:00:28.070000	-3.9513879999999997
0 days 00:00:28.080000	-3.754346
0 days 00:00:28.090000	-3.5624519999999995
0 days 00:00:28.100000	-3.227949
0 days 00:00:28.110000	-2.545545
0 days 00:00:28.120000	-1.454501
0 days 00:00:28.130000	-0.376259
0 days 00:00:28.140000	0.604464
