# Supplementary material for: A topological data analysis-based method for gait signals with an application to the study of multiple sclerosis
Source: PLoS One. 2022 May 13;17(5):e0268475. doi: 10.1371/journal.pone.0268475 (PMC9106173; doi:10.1371/journal.pone.0268475)
Supplement: S1 Data — (ZIP) [file pone.0268475.s005.zip › PlosOneData/Pathological_subjects/MS_338]

	Gyr_Y
0 days 00:00:05.480000	-1.357402
0 days 00:00:05.490000	-2.579493
0 days 00:00:05.500000	-2.2852099999999997
0 days 00:00:05.510000	-3.268726
0 days 00:00:05.520000	-3.1171889999999998
0 days 00:00:05.530000	-2.211144
0 days 00:00:05.540000	-1.565281
0 days 00:00:05.550000	-1.4571040000000002
0 days 00:00:05.560000	-1.7369560000000002
0 days 00:00:05.570000	-2.069586
0 days 00:00:05.580000	-2.0491650000000003
0 days 00:00:05.590000	-1.6709349999999998
0 days 00:00:05.600000	-1.08818
0 days 00:00:05.610000	-0.287527
0 days 00:00:05.620000	0.058993
0 days 00:00:05.630000	0.005261999999999999
0 days 00:00:05.640000	0.054561
0 days 00:00:05.650000	0.093155
0 days 00:00:05.660000	0.030188999999999997
0 days 00:00:05.670000	0.048773000000000004
0 days 00:00:05.680000	0.048753
0 days 00:00:05.690000	0.029110000000000004
0 days 00:00:05.700000	0.004763
0 days 00:00:05.710000	-0.021407
0 days 00:00:05.720000	-0.065893
0 days 00:00:05.730000	-0.0939
0 days 00:00:05.740000	-0.10640899999999999
0 days 00:00:05.750000	-0.113883
0 days 00:00:05.760000	-0.124206
0 days 00:00:05.770000	-0.14721800000000002
0 days 00:00:05.780000	-0.17158299999999999
0 days 00:00:05.790000	-0.178572
0 days 00:00:05.800000	-0.119326
0 days 00:00:05.810000	-0.076929
0 days 00:00:05.820000	-0.038387
0 days 00:00:05.830000	-0.016255000000000002
0 days 00:00:05.840000	0.0048189999999999995
0 days 00:00:05.850000	0.026955
0 days 00:00:05.860000	0.05827
0 days 00:00:05.870000	0.077064
0 days 00:00:05.880000	0.09747
0 days 00:00:05.890000	0.11573399999999999
0 days 00:00:05.900000	0.14166900000000002
0 days 00:00:05.910000	0.176974
0 days 00:00:05.920000	0.22164
0 days 00:00:05.930000	0.254266
0 days 00:00:05.940000	0.257339
0 days 00:00:05.950000	0.21768800000000002
0 days 00:00:05.960000	0.173647
0 days 00:00:05.970000	0.158866
0 days 00:00:05.980000	0.14232
0 days 00:00:05.990000	0.10511
0 days 00:00:06	0.075378
0 days 00:00:06.010000	0.0567
0 days 00:00:06.020000	0.027589999999999996
0 days 00:00:06.030000	0.006705
0 days 00:00:06.040000	-0.001109
0 days 00:00:06.050000	-0.016947
0 days 00:00:06.060000	-0.036815
0 days 00:00:06.070000	-0.058105
0 days 00:00:06.080000	-0.065691
0 days 00:00:06.090000	-0.076413
0 days 00:00:06.100000	-0.086757
0 days 00:00:06.110000	-0.093918
0 days 00:00:06.120000	-0.101543
0 days 00:00:06.130000	-0.116474
0 days 00:00:06.140000	-0.12286099999999998
0 days 00:00:06.150000	-0.148405
0 days 00:00:06.160000	-0.204466
0 days 00:00:06.170000	-0.265612
0 days 00:00:06.180000	-0.379424
0 days 00:00:06.190000	-0.570239
0 days 00:00:06.200000	-0.802675
0 days 00:00:06.210000	-1.078808
0 days 00:00:06.220000	-1.394833
0 days 00:00:06.230000	-1.83779
0 days 00:00:06.240000	-2.3576770000000002
0 days 00:00:06.250000	-2.894476
0 days 00:00:06.260000	-3.4613949999999996
0 days 00:00:06.270000	-4.068487999999999
0 days 00:00:06.280000	-4.717763
0 days 00:00:06.290000	-5.389531
0 days 00:00:06.300000	-5.940765
0 days 00:00:06.310000	-6.344371
0 days 00:00:06.320000	-6.464225
0 days 00:00:06.330000	-6.534109
0 days 00:00:06.340000	-6.304742
0 days 00:00:06.350000	-6.25649
0 days 00:00:06.360000	-5.937776
0 days 00:00:06.370000	-5.6705239999999995
0 days 00:00:06.380000	-5.06248
0 days 00:00:06.390000	-3.8582440000000005
0 days 00:00:06.400000	-1.347417
0 days 00:00:06.410000	1.537146
0 days 00:00:06.420000	2.633595
0 days 00:00:06.430000	2.414589
0 days 00:00:06.440000	2.2177119999999997
0 days 00:00:06.450000	2.759467
0 days 00:00:06.460000	3.745688
0 days 00:00:06.470000	4.553316000000001
0 days 00:00:06.480000	5.032106
0 days 00:00:06.490000	5.24898
0 days 00:00:06.500000	5.289085
0 days 00:00:06.510000	5.240875
0 days 00:00:06.520000	5.216941
0 days 00:00:06.530000	5.178479
0 days 00:00:06.540000	5.02944
0 days 00:00:06.550000	4.766507
0 days 00:00:06.560000	4.4423449999999995
0 days 00:00:06.570000	4.199784999999999
0 days 00:00:06.580000	4.06625
0 days 00:00:06.590000	3.986928
0 days 00:00:06.600000	3.8531779999999998
0 days 00:00:06.610000	3.715063
0 days 00:00:06.620000	3.6488980000000004
0 days 00:00:06.630000	3.643324
0 days 00:00:06.640000	3.5147370000000002
0 days 00:00:06.650000	3.165016
0 days 00:00:06.660000	2.682303
0 days 00:00:06.670000	2.18886
0 days 00:00:06.680000	1.771752
0 days 00:00:06.690000	1.454228
0 days 00:00:06.700000	1.4685110000000001
0 days 00:00:06.710000	1.942559
0 days 00:00:06.720000	2.547787
0 days 00:00:06.730000	2.815402
0 days 00:00:06.740000	2.583442
0 days 00:00:06.750000	2.075128
0 days 00:00:06.760000	1.629341
0 days 00:00:06.770000	1.3526340000000001
0 days 00:00:06.780000	1.179062
0 days 00:00:06.790000	0.939067
0 days 00:00:06.800000	0.6482899999999999
0 days 00:00:06.810000	0.334096
0 days 00:00:06.820000	-0.010445
0 days 00:00:06.830000	-0.36343600000000004
0 days 00:00:06.840000	-0.6409100000000001
0 days 00:00:06.850000	-2.516768
0 days 00:00:06.860000	-6.190882
0 days 00:00:06.870000	-4.87556
0 days 00:00:06.880000	-2.2591810000000003
0 days 00:00:06.890000	-2.551215
0 days 00:00:06.900000	-2.4561
0 days 00:00:06.910000	-2.4380040000000003
0 days 00:00:06.920000	-2.797308
0 days 00:00:06.930000	-2.549915
0 days 00:00:06.940000	-2.152644
0 days 00:00:06.950000	-1.842573
0 days 00:00:06.960000	-1.669964
0 days 00:00:06.970000	-1.6893619999999998
0 days 00:00:06.980000	-1.050016
0 days 00:00:06.990000	-0.603144
0 days 00:00:07	-0.434687
0 days 00:00:07.010000	-0.340032
0 days 00:00:07.020000	-0.313632
0 days 00:00:07.030000	-0.25079
0 days 00:00:07.040000	-0.204702
0 days 00:00:07.050000	-0.165664
0 days 00:00:07.060000	-0.13961400000000002
0 days 00:00:07.070000	-0.11964000000000001
0 days 00:00:07.080000	-0.111131
0 days 00:00:07.090000	-0.10678800000000001
0 days 00:00:07.100000	-0.113389
0 days 00:00:07.110000	-0.109382
0 days 00:00:07.120000	-0.13539500000000002
0 days 00:00:07.130000	-0.159361
0 days 00:00:07.140000	-0.18317
0 days 00:00:07.150000	-0.187849
0 days 00:00:07.160000	-0.19323900000000002
0 days 00:00:07.170000	-0.19730899999999998
0 days 00:00:07.180000	-0.193174
0 days 00:00:07.190000	-0.18568800000000002
0 days 00:00:07.200000	-0.183067
0 days 00:00:07.210000	-0.173454
0 days 00:00:07.220000	-0.162393
0 days 00:00:07.230000	-0.139058
0 days 00:00:07.240000	-0.10413800000000001
0 days 00:00:07.250000	-0.051552999999999995
0 days 00:00:07.260000	-0.000985
0 days 00:00:07.270000	0.05293
0 days 00:00:07.280000	0.130773
0 days 00:00:07.290000	0.23114099999999999
0 days 00:00:07.300000	0.314569
0 days 00:00:07.310000	0.349292
0 days 00:00:07.320000	0.324706
0 days 00:00:07.330000	0.245959
0 days 00:00:07.340000	0.142068
0 days 00:00:07.350000	0.046879000000000004
0 days 00:00:07.360000	-0.059792
0 days 00:00:07.370000	-0.181308
0 days 00:00:07.380000	-0.32408899999999996
0 days 00:00:07.390000	-0.5105529999999999
0 days 00:00:07.400000	-0.70431
0 days 00:00:07.410000	-0.91435
0 days 00:00:07.420000	-1.143627
0 days 00:00:07.430000	-1.363631
0 days 00:00:07.440000	-1.601027
0 days 00:00:07.450000	-1.85622
0 days 00:00:07.460000	-2.147088
0 days 00:00:07.470000	-2.493309
0 days 00:00:07.480000	-2.987647
0 days 00:00:07.490000	-3.624166
0 days 00:00:07.500000	-4.2846720000000005
0 days 00:00:07.510000	-5.008516
0 days 00:00:07.520000	-5.722359
0 days 00:00:07.530000	-6.327486
0 days 00:00:07.540000	-6.681852
0 days 00:00:07.550000	-6.865986
0 days 00:00:07.560000	-6.866144
0 days 00:00:07.570000	-6.784578999999999
0 days 00:00:07.580000	-6.630383999999999
0 days 00:00:07.590000	-6.483283999999999
0 days 00:00:07.600000	-6.128153
0 days 00:00:07.610000	-5.604138
0 days 00:00:07.620000	-4.52907
0 days 00:00:07.630000	-1.977126
0 days 00:00:07.640000	0.129491
0 days 00:00:07.650000	2.888496
0 days 00:00:07.660000	2.891505
0 days 00:00:07.670000	2.414694
0 days 00:00:07.680000	2.644786
0 days 00:00:07.690000	3.5420910000000005
0 days 00:00:07.700000	4.508493
0 days 00:00:07.710000	5.113568
0 days 00:00:07.720000	5.400032
0 days 00:00:07.730000	5.479721
0 days 00:00:07.740000	5.431941999999999
0 days 00:00:07.750000	5.311662
0 days 00:00:07.760000	5.156343
0 days 00:00:07.770000	5.00356
0 days 00:00:07.780000	4.8666529999999995
0 days 00:00:07.790000	4.652087
0 days 00:00:07.800000	4.432512
0 days 00:00:07.810000	4.258167
0 days 00:00:07.820000	4.083566
0 days 00:00:07.830000	3.9161879999999996
0 days 00:00:07.840000	3.8854349999999998
0 days 00:00:07.850000	3.8299790000000002
0 days 00:00:07.860000	3.6229139999999997
0 days 00:00:07.870000	3.307014
0 days 00:00:07.880000	2.955167
0 days 00:00:07.890000	2.658894
0 days 00:00:07.900000	2.53957
0 days 00:00:07.910000	2.6944470000000003
0 days 00:00:07.920000	3.090305
0 days 00:00:07.930000	3.6634629999999997
0 days 00:00:07.940000	4.235854
0 days 00:00:07.950000	4.536605000000001
0 days 00:00:07.960000	4.479133999999999
0 days 00:00:07.970000	4.077626
0 days 00:00:07.980000	3.5112959999999998
0 days 00:00:07.990000	3.005486
0 days 00:00:08	2.666218
0 days 00:00:08.010000	2.412156
0 days 00:00:08.020000	2.089594
0 days 00:00:08.030000	1.6023040000000002
0 days 00:00:08.040000	1.012984
0 days 00:00:08.050000	0.477257
0 days 00:00:08.060000	0.020727000000000002
0 days 00:00:08.070000	-1.433525
0 days 00:00:08.080000	-4.187793
0 days 00:00:08.090000	-6.948049
0 days 00:00:08.100000	-3.9601839999999995
0 days 00:00:08.110000	-2.982522
0 days 00:00:08.120000	-2.957538
0 days 00:00:08.130000	-2.043389
0 days 00:00:08.140000	-2.40928
0 days 00:00:08.150000	-3.241619
0 days 00:00:08.160000	-3.2950230000000005
0 days 00:00:08.170000	-2.837757
0 days 00:00:08.180000	-2.184145
0 days 00:00:08.190000	-1.912238
0 days 00:00:08.200000	-2.1822049999999997
0 days 00:00:08.210000	-1.889258
0 days 00:00:08.220000	0.718438
0 days 00:00:08.230000	-0.19902
0 days 00:00:08.240000	0.104899
0 days 00:00:08.250000	0.11795499999999999
0 days 00:00:08.260000	0.117627
0 days 00:00:08.270000	0.061005
0 days 00:00:08.280000	0.056084
0 days 00:00:08.290000	0.035929
0 days 00:00:08.300000	-0.001898
0 days 00:00:08.310000	-0.024646
0 days 00:00:08.320000	-0.05529
0 days 00:00:08.330000	-0.075728
0 days 00:00:08.340000	-0.09742100000000001
0 days 00:00:08.350000	-0.122682
0 days 00:00:08.360000	-0.154717
0 days 00:00:08.370000	-0.17543599999999998
0 days 00:00:08.380000	-0.209379
0 days 00:00:08.390000	-0.23979499999999998
0 days 00:00:08.400000	-0.255372
0 days 00:00:08.410000	-0.24323000000000003
0 days 00:00:08.420000	-0.23481799999999997
0 days 00:00:08.430000	-0.246865
0 days 00:00:08.440000	-0.27575500000000003
0 days 00:00:08.450000	-0.30471
0 days 00:00:08.460000	-0.30859200000000003
0 days 00:00:08.470000	-0.320596
0 days 00:00:08.480000	-0.303046
0 days 00:00:08.490000	-0.29129499999999997
0 days 00:00:08.500000	-0.279675
0 days 00:00:08.510000	-0.264425
0 days 00:00:08.520000	-0.23857199999999998
0 days 00:00:08.530000	-0.202747
0 days 00:00:08.540000	-0.169483
0 days 00:00:08.550000	-0.131044
0 days 00:00:08.560000	-0.11696
0 days 00:00:08.570000	-0.145518
0 days 00:00:08.580000	-0.202982
0 days 00:00:08.590000	-0.297147
0 days 00:00:08.600000	-0.426281
0 days 00:00:08.610000	-0.575969
0 days 00:00:08.620000	-0.752003
0 days 00:00:08.630000	-0.953627
0 days 00:00:08.640000	-1.1638819999999999
0 days 00:00:08.650000	-1.381936
0 days 00:00:08.660000	-1.6240450000000002
0 days 00:00:08.670000	-1.9053490000000002
0 days 00:00:08.680000	-2.2056430000000002
0 days 00:00:08.690000	-2.529973
0 days 00:00:08.700000	-2.8932029999999997
0 days 00:00:08.710000	-3.2892660000000005
0 days 00:00:08.720000	-3.7745580000000003
0 days 00:00:08.730000	-4.372725
0 days 00:00:08.740000	-4.988043
0 days 00:00:08.750000	-5.569564
0 days 00:00:08.760000	-6.009448
0 days 00:00:08.770000	-6.474506
0 days 00:00:08.780000	-6.617128999999999
0 days 00:00:08.790000	-6.813095
0 days 00:00:08.800000	-6.791198
0 days 00:00:08.810000	-6.817389
0 days 00:00:08.820000	-6.504739
0 days 00:00:08.830000	-5.717702
0 days 00:00:08.840000	-3.800478
0 days 00:00:08.850000	-1.450186
0 days 00:00:08.860000	0.589481
0 days 00:00:08.870000	3.008413
0 days 00:00:08.880000	2.464978
0 days 00:00:08.890000	2.500699
0 days 00:00:08.900000	3.047245
0 days 00:00:08.910000	3.883304
0 days 00:00:08.920000	4.562252
0 days 00:00:08.930000	5.00341
0 days 00:00:08.940000	5.232552
0 days 00:00:08.950000	5.257346
0 days 00:00:08.960000	5.185322
0 days 00:00:08.970000	5.090688
0 days 00:00:08.980000	5.065787
0 days 00:00:08.990000	5.078612000000001
0 days 00:00:09	5.0483400000000005
0 days 00:00:09.010000	4.938162
0 days 00:00:09.020000	4.795011
0 days 00:00:09.030000	4.662838
0 days 00:00:09.040000	4.620672
0 days 00:00:09.050000	4.589649
0 days 00:00:09.060000	4.475608
0 days 00:00:09.070000	4.37665
0 days 00:00:09.080000	4.3162720000000006
0 days 00:00:09.090000	4.201155
0 days 00:00:09.100000	3.908185
0 days 00:00:09.110000	3.4125650000000003
0 days 00:00:09.120000	2.780095
0 days 00:00:09.130000	2.159277
0 days 00:00:09.140000	1.794471
0 days 00:00:09.150000	1.6904139999999999
0 days 00:00:09.160000	1.8287330000000002
0 days 00:00:09.170000	2.296523
0 days 00:00:09.180000	2.943889
0 days 00:00:09.190000	3.387729
0 days 00:00:09.200000	3.368835
0 days 00:00:09.210000	2.932813
0 days 00:00:09.220000	2.387725
0 days 00:00:09.230000	1.9796610000000001
0 days 00:00:09.240000	1.767338
0 days 00:00:09.250000	1.5625280000000001
0 days 00:00:09.260000	1.2325409999999999
0 days 00:00:09.270000	0.823442
0 days 00:00:09.280000	0.44645100000000004
0 days 00:00:09.290000	0.105699
0 days 00:00:09.300000	-2.262412
0 days 00:00:09.310000	-5.646364
0 days 00:00:09.320000	-5.738626
0 days 00:00:09.330000	-3.485302
0 days 00:00:09.340000	-3.094392
0 days 00:00:09.350000	-2.497007
0 days 00:00:09.360000	-2.546884
0 days 00:00:09.370000	-3.196799
0 days 00:00:09.380000	-3.3261239999999996
0 days 00:00:09.390000	-3.0243729999999998
0 days 00:00:09.400000	-2.63167
0 days 00:00:09.410000	-2.147964
0 days 00:00:09.420000	-2.058411
0 days 00:00:09.430000	-1.7068860000000001
0 days 00:00:09.440000	0.254446
0 days 00:00:09.450000	-0.29994299999999996
0 days 00:00:09.460000	0.287579
0 days 00:00:09.470000	0.186225
0 days 00:00:09.480000	0.204999
0 days 00:00:09.490000	0.199239
0 days 00:00:09.500000	0.173174
0 days 00:00:09.510000	0.158447
0 days 00:00:09.520000	0.134972
0 days 00:00:09.530000	0.125414
0 days 00:00:09.540000	0.10815699999999999
0 days 00:00:09.550000	0.10375999999999999
0 days 00:00:09.560000	0.078013
0 days 00:00:09.570000	0.070885
0 days 00:00:09.580000	0.056009
0 days 00:00:09.590000	0.046066
0 days 00:00:09.600000	0.026779
0 days 00:00:09.610000	-0.0018789999999999998
0 days 00:00:09.620000	-0.026521
0 days 00:00:09.630000	-0.049089999999999995
0 days 00:00:09.640000	-0.081485
0 days 00:00:09.650000	-0.11001199999999998
0 days 00:00:09.660000	-0.144968
0 days 00:00:09.670000	-0.172025
0 days 00:00:09.680000	-0.172516
0 days 00:00:09.690000	-0.190077
0 days 00:00:09.700000	-0.164575
0 days 00:00:09.710000	-0.146983
0 days 00:00:09.720000	-0.12786199999999998
0 days 00:00:09.730000	-0.099365
0 days 00:00:09.740000	-0.063825
0 days 00:00:09.750000	-0.05935700000000001
0 days 00:00:09.760000	-0.07169299999999999
0 days 00:00:09.770000	-0.098354
0 days 00:00:09.780000	-0.143297
0 days 00:00:09.790000	-0.189207
0 days 00:00:09.800000	-0.224975
0 days 00:00:09.810000	-0.27707
0 days 00:00:09.820000	-0.360084
0 days 00:00:09.830000	-0.46382299999999993
0 days 00:00:09.840000	-0.620219
0 days 00:00:09.850000	-0.8447379999999999
0 days 00:00:09.860000	-1.066446
0 days 00:00:09.870000	-1.3214110000000001
0 days 00:00:09.880000	-1.623767
0 days 00:00:09.890000	-2.097317
0 days 00:00:09.900000	-2.735879
0 days 00:00:09.910000	-3.4292860000000003
0 days 00:00:09.920000	-4.200416000000001
0 days 00:00:09.930000	-5.097551999999999
0 days 00:00:09.940000	-6.0126040000000005
0 days 00:00:09.950000	-6.735656
0 days 00:00:09.960000	-7.102436999999999
0 days 00:00:09.970000	-7.254316
0 days 00:00:09.980000	-6.713833
0 days 00:00:09.990000	-6.025398
0 days 00:00:10	-4.775224
0 days 00:00:10.010000	-3.121689
