# Supplementary material for: A topological data analysis-based method for gait signals with an application to the study of multiple sclerosis
Source: PLoS One. 2022 May 13;17(5):e0268475. doi: 10.1371/journal.pone.0268475 (PMC9106173; doi:10.1371/journal.pone.0268475)
Supplement: S1 Data — (ZIP) [file pone.0268475.s005.zip › PlosOneData/Pathological_subjects/MS_135]

	Gyr_Y
0 days 00:00:19.220000	-0.12675
0 days 00:00:19.230000	-0.777308
0 days 00:00:19.240000	0.155123
0 days 00:00:19.250000	1.006427
0 days 00:00:19.260000	-0.5840890000000001
0 days 00:00:19.270000	-1.1597540000000002
0 days 00:00:19.280000	-1.9037080000000002
0 days 00:00:19.290000	-2.177568
0 days 00:00:19.300000	-2.139977
0 days 00:00:19.310000	-1.584286
0 days 00:00:19.320000	-1.502491
0 days 00:00:19.330000	-1.415607
0 days 00:00:19.340000	-1.126876
0 days 00:00:19.350000	-0.81565
0 days 00:00:19.360000	-0.589695
0 days 00:00:19.370000	-0.32213600000000003
0 days 00:00:19.380000	0.023569
0 days 00:00:19.390000	0.09617200000000001
0 days 00:00:19.400000	0.203218
0 days 00:00:19.410000	0.271771
0 days 00:00:19.420000	0.23859299999999997
0 days 00:00:19.430000	0.233975
0 days 00:00:19.440000	0.187875
0 days 00:00:19.450000	0.16676400000000002
0 days 00:00:19.460000	0.137107
0 days 00:00:19.470000	0.098131
0 days 00:00:19.480000	0.059215
0 days 00:00:19.490000	0.044218
0 days 00:00:19.500000	0.002373
0 days 00:00:19.510000	-0.033591
0 days 00:00:19.520000	-0.068508
0 days 00:00:19.530000	-0.08459900000000001
0 days 00:00:19.540000	-0.096438
0 days 00:00:19.550000	-0.075126
0 days 00:00:19.560000	-0.074559
0 days 00:00:19.570000	-0.052426
0 days 00:00:19.580000	-0.046484
0 days 00:00:19.590000	-0.030337
0 days 00:00:19.600000	-0.01863
0 days 00:00:19.610000	-0.013715
0 days 00:00:19.620000	-0.020756999999999998
0 days 00:00:19.630000	-0.027267000000000003
0 days 00:00:19.640000	-0.031188999999999998
0 days 00:00:19.650000	-0.033446
0 days 00:00:19.660000	-0.045906999999999996
0 days 00:00:19.670000	-0.054483000000000004
0 days 00:00:19.680000	-0.0553
0 days 00:00:19.690000	-0.033312
0 days 00:00:19.700000	-0.064829
0 days 00:00:19.710000	0.001893
0 days 00:00:19.720000	0.001415
0 days 00:00:19.730000	-0.044835
0 days 00:00:19.740000	0.016582
0 days 00:00:19.750000	-0.023003
0 days 00:00:19.760000	-0.042183
0 days 00:00:19.770000	-0.056170000000000005
0 days 00:00:19.780000	-0.075205
0 days 00:00:19.790000	-0.08604099999999999
0 days 00:00:19.800000	-0.08849
0 days 00:00:19.810000	-0.096958
0 days 00:00:19.820000	-0.104199
0 days 00:00:19.830000	-0.12285
0 days 00:00:19.840000	-0.137903
0 days 00:00:19.850000	-0.146806
0 days 00:00:19.860000	-0.15784
0 days 00:00:19.870000	-0.163417
0 days 00:00:19.880000	-0.184687
0 days 00:00:19.890000	-0.20908400000000002
0 days 00:00:19.900000	-0.251082
0 days 00:00:19.910000	-0.29437199999999997
0 days 00:00:19.920000	-0.345009
0 days 00:00:19.930000	-0.388088
0 days 00:00:19.940000	-0.450705
0 days 00:00:19.950000	-0.537979
0 days 00:00:19.960000	-0.636137
0 days 00:00:19.970000	-0.755598
0 days 00:00:19.980000	-0.868052
0 days 00:00:19.990000	-0.9896870000000001
0 days 00:00:20	-1.140879
0 days 00:00:20.010000	-1.342794
0 days 00:00:20.020000	-1.609881
0 days 00:00:20.030000	-1.931934
0 days 00:00:20.040000	-2.227759
0 days 00:00:20.050000	-2.62056
0 days 00:00:20.060000	-3.062871
0 days 00:00:20.070000	-3.4188970000000003
0 days 00:00:20.080000	-3.746564
0 days 00:00:20.090000	-4.02465
0 days 00:00:20.100000	-4.275137
0 days 00:00:20.110000	-4.540535
0 days 00:00:20.120000	-4.761723
0 days 00:00:20.130000	-4.97078
0 days 00:00:20.140000	-5.1248059999999995
0 days 00:00:20.150000	-5.203396
0 days 00:00:20.160000	-5.209476
0 days 00:00:20.170000	-5.183143
0 days 00:00:20.180000	-5.074768
0 days 00:00:20.190000	-4.942621
0 days 00:00:20.200000	-4.742977
0 days 00:00:20.210000	-4.448494
0 days 00:00:20.220000	-4.052316
0 days 00:00:20.230000	-3.1255900000000003
0 days 00:00:20.240000	-2.265862
0 days 00:00:20.250000	-0.9636680000000001
0 days 00:00:20.260000	1.449842
0 days 00:00:20.270000	3.79564
0 days 00:00:20.280000	4.593623
0 days 00:00:20.290000	4.705478
0 days 00:00:20.300000	5.374656
0 days 00:00:20.310000	5.849379
0 days 00:00:20.320000	5.820644000000001
0 days 00:00:20.330000	5.488085
0 days 00:00:20.340000	5.073685
0 days 00:00:20.350000	4.670404
0 days 00:00:20.360000	4.303826
0 days 00:00:20.370000	4.017283
0 days 00:00:20.380000	3.846557
0 days 00:00:20.390000	3.6942150000000002
0 days 00:00:20.400000	2.855877
0 days 00:00:20.410000	4.416837
0 days 00:00:20.420000	4.892479
0 days 00:00:20.430000	3.849279
0 days 00:00:20.440000	3.5186319999999998
0 days 00:00:20.450000	3.379903
0 days 00:00:20.460000	3.062795
0 days 00:00:20.470000	1.38704
0 days 00:00:20.480000	1.4697069999999999
0 days 00:00:20.490000	2.937983
0 days 00:00:20.500000	2.64673
0 days 00:00:20.510000	2.305749
0 days 00:00:20.520000	1.999595
0 days 00:00:20.530000	1.6252469999999999
0 days 00:00:20.540000	1.290308
0 days 00:00:20.550000	0.927416
0 days 00:00:20.560000	0.558606
0 days 00:00:20.570000	0.292532
0 days 00:00:20.580000	0.10466800000000001
0 days 00:00:20.590000	-0.004222
0 days 00:00:20.600000	-0.08673600000000001
0 days 00:00:20.610000	-0.155368
0 days 00:00:20.620000	-0.21097
0 days 00:00:20.630000	-0.21101
0 days 00:00:20.640000	-0.16738499999999998
0 days 00:00:20.650000	-0.075066
0 days 00:00:20.660000	0.065946
0 days 00:00:20.670000	0.317703
0 days 00:00:20.680000	0.745514
0 days 00:00:20.690000	1.3851120000000001
0 days 00:00:20.700000	2.138489
0 days 00:00:20.710000	2.79305
0 days 00:00:20.720000	3.22815
0 days 00:00:20.730000	3.431018
0 days 00:00:20.740000	3.264606
0 days 00:00:20.750000	2.692443
0 days 00:00:20.760000	1.903507
0 days 00:00:20.770000	1.315268
0 days 00:00:20.780000	0.726999
0 days 00:00:20.790000	-0.43567799999999995
0 days 00:00:20.800000	-0.92074
0 days 00:00:20.810000	-0.387737
0 days 00:00:20.820000	-1.7462799999999998
0 days 00:00:20.830000	-3.061283
0 days 00:00:20.840000	-3.500511
0 days 00:00:20.850000	-2.8750310000000003
0 days 00:00:20.860000	-2.468907
0 days 00:00:20.870000	-1.7422990000000003
0 days 00:00:20.880000	-1.697764
0 days 00:00:20.890000	-1.536059
0 days 00:00:20.900000	-0.330376
0 days 00:00:20.910000	-0.10244500000000001
0 days 00:00:20.920000	0.181147
0 days 00:00:20.930000	0.454879
0 days 00:00:20.940000	0.428526
0 days 00:00:20.950000	0.390142
0 days 00:00:20.960000	0.373606
0 days 00:00:20.970000	0.37754499999999996
0 days 00:00:20.980000	0.382832
0 days 00:00:20.990000	0.374606
0 days 00:00:21	0.337463
0 days 00:00:21.010000	0.31453200000000003
0 days 00:00:21.020000	0.31035100000000004
0 days 00:00:21.030000	0.318513
0 days 00:00:21.040000	0.305246
0 days 00:00:21.050000	0.281395
0 days 00:00:21.060000	0.269018
0 days 00:00:21.070000	0.221284
0 days 00:00:21.080000	0.14649
0 days 00:00:21.090000	0.091449
0 days 00:00:21.100000	0.044650999999999996
0 days 00:00:21.110000	0.040512
0 days 00:00:21.120000	0.038754000000000004
0 days 00:00:21.130000	0.032692
0 days 00:00:21.140000	0.024613
0 days 00:00:21.150000	0.036954
0 days 00:00:21.160000	0.050457999999999996
0 days 00:00:21.170000	0.06402200000000001
0 days 00:00:21.180000	0.086008
0 days 00:00:21.190000	0.119469
0 days 00:00:21.200000	0.139086
0 days 00:00:21.210000	0.15148699999999998
0 days 00:00:21.220000	0.161047
0 days 00:00:21.230000	0.167077
0 days 00:00:21.240000	0.174997
0 days 00:00:21.250000	0.175268
0 days 00:00:21.260000	0.17237
0 days 00:00:21.270000	0.152548
0 days 00:00:21.280000	0.130885
0 days 00:00:21.290000	0.12275599999999999
0 days 00:00:21.300000	0.113943
0 days 00:00:21.310000	0.111073
0 days 00:00:21.320000	0.12441600000000001
0 days 00:00:21.330000	0.096704
0 days 00:00:21.340000	0.13234100000000001
0 days 00:00:21.350000	0.128772
0 days 00:00:21.360000	0.146926
0 days 00:00:21.370000	0.158049
0 days 00:00:21.380000	0.178129
0 days 00:00:21.390000	0.18548699999999999
0 days 00:00:21.400000	0.193974
0 days 00:00:21.410000	0.192907
0 days 00:00:21.420000	0.167357
0 days 00:00:21.430000	0.137851
0 days 00:00:21.440000	0.10367699999999999
0 days 00:00:21.450000	0.075802
0 days 00:00:21.460000	0.05018
0 days 00:00:21.470000	0.034995
0 days 00:00:21.480000	0.007954000000000001
0 days 00:00:21.490000	-0.028232
0 days 00:00:21.500000	-0.075363
0 days 00:00:21.510000	-0.13086
0 days 00:00:21.520000	-0.182748
0 days 00:00:21.530000	-0.257454
0 days 00:00:21.540000	-0.35888400000000004
0 days 00:00:21.550000	-0.48741
0 days 00:00:21.560000	-0.685721
0 days 00:00:21.570000	-0.8756870000000001
0 days 00:00:21.580000	-1.1084379999999998
0 days 00:00:21.590000	-1.441043
0 days 00:00:21.600000	-1.845875
0 days 00:00:21.610000	-2.18086
0 days 00:00:21.620000	-2.4346240000000003
0 days 00:00:21.630000	-2.695009
0 days 00:00:21.640000	-2.974513
0 days 00:00:21.650000	-3.244154
0 days 00:00:21.660000	-3.45206
0 days 00:00:21.670000	-3.846632
0 days 00:00:21.680000	-4.357016000000001
0 days 00:00:21.690000	-4.703365
0 days 00:00:21.700000	-5.007876
0 days 00:00:21.710000	-5.335774
0 days 00:00:21.720000	-5.655973
0 days 00:00:21.730000	-5.922425
0 days 00:00:21.740000	-6.0482309999999995
0 days 00:00:21.750000	-6.186166
0 days 00:00:21.760000	-6.186812000000001
0 days 00:00:21.770000	-6.2507660000000005
0 days 00:00:21.780000	-6.247189
0 days 00:00:21.790000	-6.104439
0 days 00:00:21.800000	-5.85799
0 days 00:00:21.810000	-5.682594
0 days 00:00:21.820000	-5.399247
0 days 00:00:21.830000	-4.3624279999999995
0 days 00:00:21.840000	-2.093084
0 days 00:00:21.850000	1.077901
0 days 00:00:21.860000	3.019879
0 days 00:00:21.870000	4.640256
0 days 00:00:21.880000	3.890391
0 days 00:00:21.890000	3.1178150000000002
0 days 00:00:21.900000	2.930381
0 days 00:00:21.910000	3.4753550000000004
0 days 00:00:21.920000	4.224044
0 days 00:00:21.930000	4.793798000000001
0 days 00:00:21.940000	5.091353
0 days 00:00:21.950000	5.268398
0 days 00:00:21.960000	5.385008
0 days 00:00:21.970000	5.49573
0 days 00:00:21.980000	5.519517
0 days 00:00:21.990000	5.441549
0 days 00:00:22	5.289491
0 days 00:00:22.010000	5.108082
0 days 00:00:22.020000	4.945816000000001
0 days 00:00:22.030000	4.650081
0 days 00:00:22.040000	4.1128800000000005
0 days 00:00:22.050000	3.84875
0 days 00:00:22.060000	3.877849
0 days 00:00:22.070000	3.584908
0 days 00:00:22.080000	2.9336580000000003
0 days 00:00:22.090000	2.3114939999999997
0 days 00:00:22.100000	2.107943
0 days 00:00:22.110000	2.1775029999999997
0 days 00:00:22.120000	2.018304
0 days 00:00:22.130000	1.656366
0 days 00:00:22.140000	1.46141
0 days 00:00:22.150000	-0.390621
0 days 00:00:22.160000	-2.885297
0 days 00:00:22.170000	-4.186641000000001
0 days 00:00:22.180000	1.192599
0 days 00:00:22.190000	1.610176
0 days 00:00:22.200000	-0.7653810000000001
0 days 00:00:22.210000	0.131827
0 days 00:00:22.220000	0.500317
0 days 00:00:22.230000	0.40647300000000003
0 days 00:00:22.240000	0.25146599999999997
0 days 00:00:22.250000	0.23699800000000001
0 days 00:00:22.260000	0.159353
0 days 00:00:22.270000	0.142376
0 days 00:00:22.280000	0.166345
0 days 00:00:22.290000	0.163
0 days 00:00:22.300000	0.167757
0 days 00:00:22.310000	0.18094200000000002
0 days 00:00:22.320000	0.200897
0 days 00:00:22.330000	0.228589
0 days 00:00:22.340000	0.254368
0 days 00:00:22.350000	0.257216
0 days 00:00:22.360000	0.248694
0 days 00:00:22.370000	0.22327399999999997
0 days 00:00:22.380000	0.18996500000000002
0 days 00:00:22.390000	0.149855
0 days 00:00:22.400000	0.106705
0 days 00:00:22.410000	0.068772
0 days 00:00:22.420000	0.06437899999999999
0 days 00:00:22.430000	0.056553
0 days 00:00:22.440000	0.073987
0 days 00:00:22.450000	0.08154
0 days 00:00:22.460000	0.09692
0 days 00:00:22.470000	0.114577
0 days 00:00:22.480000	0.12225899999999999
0 days 00:00:22.490000	0.131115
0 days 00:00:22.500000	0.12448
0 days 00:00:22.510000	0.10974
0 days 00:00:22.520000	0.086049
0 days 00:00:22.530000	0.062971
0 days 00:00:22.540000	0.040820999999999996
0 days 00:00:22.550000	0.021461
0 days 00:00:22.560000	0.005473
0 days 00:00:22.570000	0.003476
0 days 00:00:22.580000	-0.008713
0 days 00:00:22.590000	-0.007292
0 days 00:00:22.600000	-0.010359
0 days 00:00:22.610000	-0.018384
0 days 00:00:22.620000	-0.025347
0 days 00:00:22.630000	-0.036264
0 days 00:00:22.640000	-0.048899
0 days 00:00:22.650000	-0.067147
0 days 00:00:22.660000	-0.077174
0 days 00:00:22.670000	-0.103558
0 days 00:00:22.680000	-0.124452
0 days 00:00:22.690000	-0.143835
0 days 00:00:22.700000	-0.155137
0 days 00:00:22.710000	-0.159848
0 days 00:00:22.720000	-0.166604
0 days 00:00:22.730000	-0.17133099999999998
0 days 00:00:22.740000	-0.187088
0 days 00:00:22.750000	-0.204144
0 days 00:00:22.760000	-0.246284
0 days 00:00:22.770000	-0.280896
0 days 00:00:22.780000	-0.345462
0 days 00:00:22.790000	-0.478249
0 days 00:00:22.800000	-0.764937
0 days 00:00:22.810000	-1.0741180000000001
0 days 00:00:22.820000	-1.319856
0 days 00:00:22.830000	-1.602177
0 days 00:00:22.840000	-1.95502
0 days 00:00:22.850000	-2.312321
0 days 00:00:22.860000	-2.687974
0 days 00:00:22.870000	-3.043904
0 days 00:00:22.880000	-3.447
0 days 00:00:22.890000	-3.853819
0 days 00:00:22.900000	-4.244575
0 days 00:00:22.910000	-4.611937999999999
0 days 00:00:22.920000	-5.014746
0 days 00:00:22.930000	-5.463588
0 days 00:00:22.940000	-5.942731
0 days 00:00:22.950000	-6.384014
0 days 00:00:22.960000	-6.719517
0 days 00:00:22.970000	-6.876527
0 days 00:00:22.980000	-6.598683
0 days 00:00:22.990000	-6.175315
0 days 00:00:23	-5.836868
0 days 00:00:23.010000	-5.432174
0 days 00:00:23.020000	-4.745586
0 days 00:00:23.030000	-3.9393339999999997
0 days 00:00:23.040000	-1.6869630000000002
0 days 00:00:23.050000	1.686869
0 days 00:00:23.060000	2.6786220000000003
0 days 00:00:23.070000	2.536664
0 days 00:00:23.080000	2.188169
0 days 00:00:23.090000	2.170235
0 days 00:00:23.100000	2.6644740000000002
0 days 00:00:23.110000	3.199655
0 days 00:00:23.120000	3.609927
0 days 00:00:23.130000	3.874432
0 days 00:00:23.140000	4.169467
0 days 00:00:23.150000	4.490042
0 days 00:00:23.160000	4.709058
0 days 00:00:23.170000	4.886246
0 days 00:00:23.180000	5.021601
0 days 00:00:23.190000	5.068333999999999
0 days 00:00:23.200000	5.029022
0 days 00:00:23.210000	4.922171
0 days 00:00:23.220000	4.79392
0 days 00:00:23.230000	4.576582
0 days 00:00:23.240000	4.159476000000001
0 days 00:00:23.250000	3.8052
0 days 00:00:23.260000	3.732211
0 days 00:00:23.270000	3.6799660000000003
0 days 00:00:23.280000	3.488008
0 days 00:00:23.290000	3.077954
0 days 00:00:23.300000	2.5891290000000002
0 days 00:00:23.310000	2.103037
0 days 00:00:23.320000	1.6295620000000002
0 days 00:00:23.330000	1.244016
0 days 00:00:23.340000	0.9358850000000001
0 days 00:00:23.350000	0.706132
0 days 00:00:23.360000	0.493059
0 days 00:00:23.370000	0.440742
0 days 00:00:23.380000	0.501666
0 days 00:00:23.390000	0.668533
0 days 00:00:23.400000	0.9109139999999999
0 days 00:00:23.410000	1.115048
0 days 00:00:23.420000	1.173022
0 days 00:00:23.430000	1.045708
0 days 00:00:23.440000	0.774939
0 days 00:00:23.450000	0.47155699999999995
0 days 00:00:23.460000	0.185668
0 days 00:00:23.470000	-0.06357
0 days 00:00:23.480000	-0.292074
0 days 00:00:23.490000	-0.47805299999999995
0 days 00:00:23.500000	-0.580279
0 days 00:00:23.510000	-0.589422
0 days 00:00:23.520000	-0.42784399999999995
0 days 00:00:23.530000	-0.20522600000000002
0 days 00:00:23.540000	-0.7804270000000001
0 days 00:00:23.550000	-0.7450359999999999
0 days 00:00:23.560000	-0.117823
0 days 00:00:23.570000	0.24243499999999998
0 days 00:00:23.580000	-1.398907
0 days 00:00:23.590000	-2.070281
0 days 00:00:23.600000	-1.251935
0 days 00:00:23.610000	-0.492946
0 days 00:00:23.620000	-0.18757000000000001
0 days 00:00:23.630000	-1.258982
0 days 00:00:23.640000	-0.607305
0 days 00:00:23.650000	0.046439
0 days 00:00:23.660000	-0.128746
0 days 00:00:23.670000	-0.188089
0 days 00:00:23.680000	0.030331999999999998
0 days 00:00:23.690000	0.08551
0 days 00:00:23.700000	0.064816
0 days 00:00:23.710000	0.132469
0 days 00:00:23.720000	0.203327
0 days 00:00:23.730000	0.24372800000000003
0 days 00:00:23.740000	0.261146
0 days 00:00:23.750000	0.269715
0 days 00:00:23.760000	0.26598099999999997
0 days 00:00:23.770000	0.266804
0 days 00:00:23.780000	0.244234
0 days 00:00:23.790000	0.223534
0 days 00:00:23.800000	0.192794
0 days 00:00:23.810000	0.16055899999999998
0 days 00:00:23.820000	0.114505
0 days 00:00:23.830000	0.087358
0 days 00:00:23.840000	0.072287
0 days 00:00:23.850000	0.075695
0 days 00:00:23.860000	0.081855
0 days 00:00:23.870000	0.09426799999999999
0 days 00:00:23.880000	0.102979
0 days 00:00:23.890000	0.10421500000000002
0 days 00:00:23.900000	0.11748800000000001
0 days 00:00:23.910000	0.12415
0 days 00:00:23.920000	0.136074
0 days 00:00:23.930000	0.153337
0 days 00:00:23.940000	0.157033
0 days 00:00:23.950000	0.15820499999999998
0 days 00:00:23.960000	0.162174
0 days 00:00:23.970000	0.152589
0 days 00:00:23.980000	0.150883
0 days 00:00:23.990000	0.14698
0 days 00:00:24	0.140809
0 days 00:00:24.010000	0.140286
0 days 00:00:24.020000	0.150974
0 days 00:00:24.030000	0.147419
0 days 00:00:24.040000	0.149335
0 days 00:00:24.050000	0.144973
0 days 00:00:24.060000	0.151648
0 days 00:00:24.070000	0.155946
0 days 00:00:24.080000	0.160698
0 days 00:00:24.090000	0.16509400000000002
0 days 00:00:24.100000	0.163125
0 days 00:00:24.110000	0.174268
0 days 00:00:24.120000	0.181052
0 days 00:00:24.130000	0.19398800000000002
0 days 00:00:24.140000	0.200659
0 days 00:00:24.150000	0.18628
0 days 00:00:24.160000	0.149502
0 days 00:00:24.170000	0.100491
0 days 00:00:24.180000	0.035443
0 days 00:00:24.190000	-0.02882
0 days 00:00:24.200000	-0.092655
0 days 00:00:24.210000	-0.172783
0 days 00:00:24.220000	-0.276413
0 days 00:00:24.230000	-0.39208000000000004
0 days 00:00:24.240000	-0.48042299999999993
0 days 00:00:24.250000	-0.6184689999999999
0 days 00:00:24.260000	-0.8194020000000001
0 days 00:00:24.270000	-1.047973
0 days 00:00:24.280000	-1.341026
0 days 00:00:24.290000	-1.7282349999999997
0 days 00:00:24.300000	-2.066378
0 days 00:00:24.310000	-2.35012
0 days 00:00:24.320000	-2.6659919999999997
0 days 00:00:24.330000	-2.892455
0 days 00:00:24.340000	-3.363121
0 days 00:00:24.350000	-3.892807
0 days 00:00:24.360000	-4.322812
0 days 00:00:24.370000	-4.728831
0 days 00:00:24.380000	-5.100579
0 days 00:00:24.390000	-5.588386
0 days 00:00:24.400000	-6.014007
0 days 00:00:24.410000	-6.271177
0 days 00:00:24.420000	-6.35241
0 days 00:00:24.430000	-6.268306
0 days 00:00:24.440000	-6.249723
0 days 00:00:24.450000	-6.195335
0 days 00:00:24.460000	-5.916702
0 days 00:00:24.470000	-5.671999
0 days 00:00:24.480000	-5.257541000000001
0 days 00:00:24.490000	-3.637663
0 days 00:00:24.500000	-0.276643
0 days 00:00:24.510000	2.1127759999999998
0 days 00:00:24.520000	3.037746
0 days 00:00:24.530000	3.083828
0 days 00:00:24.540000	2.694648
0 days 00:00:24.550000	2.726094
0 days 00:00:24.560000	3.071166
0 days 00:00:24.570000	3.5932739999999996
0 days 00:00:24.580000	4.062576
0 days 00:00:24.590000	4.495108
0 days 00:00:24.600000	4.814019999999999
0 days 00:00:24.610000	5.0213589999999995
0 days 00:00:24.620000	5.17917
0 days 00:00:24.630000	5.28564
0 days 00:00:24.640000	5.303217
0 days 00:00:24.650000	5.20561
0 days 00:00:24.660000	5.024353
0 days 00:00:24.670000	4.835507
0 days 00:00:24.680000	4.535483999999999
0 days 00:00:24.690000	4.053815
0 days 00:00:24.700000	3.843053
0 days 00:00:24.710000	3.9214029999999998
0 days 00:00:24.720000	3.757165
0 days 00:00:24.730000	3.192967
0 days 00:00:24.740000	2.3994169999999997
0 days 00:00:24.750000	1.6677369999999998
0 days 00:00:24.760000	0.590327
0 days 00:00:24.770000	-0.49181400000000003
0 days 00:00:24.780000	0.122972
0 days 00:00:24.790000	1.285425
0 days 00:00:24.800000	2.028127
0 days 00:00:24.810000	2.324684
0 days 00:00:24.820000	2.2414009999999998
0 days 00:00:24.830000	1.888608
0 days 00:00:24.840000	1.494615
0 days 00:00:24.850000	0.7729
0 days 00:00:24.860000	-0.529071
0 days 00:00:24.870000	-2.294294
0 days 00:00:24.880000	-3.939635
0 days 00:00:24.890000	-2.157302
0 days 00:00:24.900000	-1.375614
0 days 00:00:24.910000	-2.474759
0 days 00:00:24.920000	-2.027218
0 days 00:00:24.930000	-1.068306
0 days 00:00:24.940000	-0.329386
0 days 00:00:24.950000	-0.025353999999999998
0 days 00:00:24.960000	0.377193
0 days 00:00:24.970000	0.421969
0 days 00:00:24.980000	0.338546
0 days 00:00:24.990000	0.25964899999999996
0 days 00:00:25	0.17763199999999998
0 days 00:00:25.010000	0.11949000000000001
0 days 00:00:25.020000	0.091774
0 days 00:00:25.030000	0.06862
0 days 00:00:25.040000	0.05119
0 days 00:00:25.050000	0.04773
0 days 00:00:25.060000	0.079157
0 days 00:00:25.070000	0.098025
0 days 00:00:25.080000	0.127999
0 days 00:00:25.090000	0.143994
0 days 00:00:25.100000	0.16378900000000002
0 days 00:00:25.110000	0.18368800000000002
0 days 00:00:25.120000	0.202094
0 days 00:00:25.130000	0.214179
0 days 00:00:25.140000	0.222386
0 days 00:00:25.150000	0.223766
0 days 00:00:25.160000	0.219856
0 days 00:00:25.170000	0.20870999999999998
0 days 00:00:25.180000	0.188745
0 days 00:00:25.190000	0.153304
0 days 00:00:25.200000	0.126114
0 days 00:00:25.210000	0.108216
0 days 00:00:25.220000	0.11854100000000001
0 days 00:00:25.230000	0.128823
0 days 00:00:25.240000	0.130958
0 days 00:00:25.250000	0.13736099999999998
0 days 00:00:25.260000	0.139488
0 days 00:00:25.270000	0.13869700000000001
0 days 00:00:25.280000	0.139257
0 days 00:00:25.290000	0.128684
0 days 00:00:25.300000	0.118442
0 days 00:00:25.310000	0.11215399999999999
0 days 00:00:25.320000	0.106348
0 days 00:00:25.330000	0.100609
0 days 00:00:25.340000	0.100168
0 days 00:00:25.350000	0.098161
0 days 00:00:25.360000	0.097704
0 days 00:00:25.370000	0.098211
0 days 00:00:25.380000	0.103048
0 days 00:00:25.390000	0.10433900000000002
0 days 00:00:25.400000	0.10899
0 days 00:00:25.410000	0.120485
0 days 00:00:25.420000	0.12851500000000002
0 days 00:00:25.430000	0.147101
0 days 00:00:25.440000	0.169074
0 days 00:00:25.450000	0.173794
0 days 00:00:25.460000	0.187682
0 days 00:00:25.470000	0.198846
0 days 00:00:25.480000	0.192904
0 days 00:00:25.490000	0.187374
0 days 00:00:25.500000	0.176755
0 days 00:00:25.510000	0.160578
0 days 00:00:25.520000	0.14615899999999998
0 days 00:00:25.530000	0.130267
0 days 00:00:25.540000	0.089836
0 days 00:00:25.550000	0.012069
0 days 00:00:25.560000	-0.091264
0 days 00:00:25.570000	-0.22155500000000003
0 days 00:00:25.580000	-0.319738
0 days 00:00:25.590000	-0.40894
0 days 00:00:25.600000	-0.5094989999999999
0 days 00:00:25.610000	-0.602703
0 days 00:00:25.620000	-0.731437
0 days 00:00:25.630000	-0.904133
0 days 00:00:25.640000	-1.1153629999999999
0 days 00:00:25.650000	-1.3511520000000001
0 days 00:00:25.660000	-1.6410669999999998
0 days 00:00:25.670000	-1.936816
0 days 00:00:25.680000	-2.137108
0 days 00:00:25.690000	-2.251928
0 days 00:00:25.700000	-2.647048
0 days 00:00:25.710000	-3.041934
0 days 00:00:25.720000	-3.342735
0 days 00:00:25.730000	-3.6308830000000003
0 days 00:00:25.740000	-3.9003089999999996
0 days 00:00:25.750000	-4.189187
0 days 00:00:25.760000	-4.51079
0 days 00:00:25.770000	-4.8152669999999995
0 days 00:00:25.780000	-5.023723
0 days 00:00:25.790000	-4.983325
0 days 00:00:25.800000	-4.580831
0 days 00:00:25.810000	-4.22377
0 days 00:00:25.820000	-3.8737589999999997
