# Supplementary material for: A topological data analysis-based method for gait signals with an application to the study of multiple sclerosis
Source: PLoS One. 2022 May 13;17(5):e0268475. doi: 10.1371/journal.pone.0268475 (PMC9106173; doi:10.1371/journal.pone.0268475)
Supplement: S1 Data — (ZIP) [file pone.0268475.s005.zip › PlosOneData/Pathological_subjects/MS_307]

	Gyr_Y
0 days 00:00:23.470000	3.9465980000000003
0 days 00:00:23.480000	3.7807690000000003
0 days 00:00:23.490000	3.445432
0 days 00:00:23.500000	3.446325
0 days 00:00:23.510000	3.367806
0 days 00:00:23.520000	3.268686
0 days 00:00:23.530000	3.159505
0 days 00:00:23.540000	3.000445
0 days 00:00:23.550000	2.883778
0 days 00:00:23.560000	2.8037360000000002
0 days 00:00:23.570000	2.704911
0 days 00:00:23.580000	2.577271
0 days 00:00:23.590000	2.412948
0 days 00:00:23.600000	2.241923
0 days 00:00:23.610000	2.021619
0 days 00:00:23.620000	1.765954
0 days 00:00:23.630000	1.511336
0 days 00:00:23.640000	1.327754
0 days 00:00:23.650000	1.053835
0 days 00:00:23.660000	0.475497
0 days 00:00:23.670000	-0.501778
0 days 00:00:23.680000	-1.112515
0 days 00:00:23.690000	-1.309968
0 days 00:00:23.700000	-1.317879
0 days 00:00:23.710000	-1.034982
0 days 00:00:23.720000	0.084275
0 days 00:00:23.730000	1.526361
0 days 00:00:23.740000	1.283819
0 days 00:00:23.750000	1.450445
0 days 00:00:23.760000	0.518465
0 days 00:00:23.770000	0.285627
0 days 00:00:23.780000	0.288698
0 days 00:00:23.790000	0.18776700000000002
0 days 00:00:23.800000	0.22261399999999998
0 days 00:00:23.810000	0.178975
0 days 00:00:23.820000	0.132598
0 days 00:00:23.830000	0.077136
0 days 00:00:23.840000	0.029686
0 days 00:00:23.850000	-0.030063
0 days 00:00:23.860000	-0.05611699999999999
0 days 00:00:23.870000	-0.039699
0 days 00:00:23.880000	0.002298
0 days 00:00:23.890000	0.034101
0 days 00:00:23.900000	0.056572000000000004
0 days 00:00:23.910000	0.069599
0 days 00:00:23.920000	0.083156
0 days 00:00:23.930000	0.08694299999999999
0 days 00:00:23.940000	0.083696
0 days 00:00:23.950000	0.082486
0 days 00:00:23.960000	0.076032
0 days 00:00:23.970000	0.06399400000000001
0 days 00:00:23.980000	0.04348
0 days 00:00:23.990000	0.028285
0 days 00:00:24	0.008971999999999999
0 days 00:00:24.010000	-0.002904
0 days 00:00:24.020000	-0.015655000000000002
0 days 00:00:24.030000	-0.021424000000000002
0 days 00:00:24.040000	-0.027094
0 days 00:00:24.050000	-0.032394
0 days 00:00:24.060000	-0.038841
0 days 00:00:24.070000	-0.04584
0 days 00:00:24.080000	-0.052498
0 days 00:00:24.090000	-0.066926
0 days 00:00:24.100000	-0.06724400000000001
0 days 00:00:24.110000	-0.07435800000000001
0 days 00:00:24.120000	-0.08408099999999999
0 days 00:00:24.130000	-0.088925
0 days 00:00:24.140000	-0.093388
0 days 00:00:24.150000	-0.094779
0 days 00:00:24.160000	-0.089741
0 days 00:00:24.170000	-0.0812
0 days 00:00:24.180000	-0.079163
0 days 00:00:24.190000	-0.072489
0 days 00:00:24.200000	-0.070635
0 days 00:00:24.210000	-0.078234
0 days 00:00:24.220000	-0.093731
0 days 00:00:24.230000	-0.10723599999999998
0 days 00:00:24.240000	-0.131181
0 days 00:00:24.250000	-0.15970299999999998
0 days 00:00:24.260000	-0.189815
0 days 00:00:24.270000	-0.21577600000000002
0 days 00:00:24.280000	-0.226913
0 days 00:00:24.290000	-0.210331
0 days 00:00:24.300000	-0.147554
0 days 00:00:24.310000	-0.063943
0 days 00:00:24.320000	0.027524
0 days 00:00:24.330000	0.107662
0 days 00:00:24.340000	0.11037999999999999
0 days 00:00:24.350000	0.057501
0 days 00:00:24.360000	-0.043716000000000005
0 days 00:00:24.370000	-0.18275999999999998
0 days 00:00:24.380000	-0.364185
0 days 00:00:24.390000	-0.500754
0 days 00:00:24.400000	-0.685335
0 days 00:00:24.410000	-0.91569
0 days 00:00:24.420000	-1.21271
0 days 00:00:24.430000	-1.536033
0 days 00:00:24.440000	-1.8848040000000001
0 days 00:00:24.450000	-2.234838
0 days 00:00:24.460000	-2.599037
0 days 00:00:24.470000	-2.964899
0 days 00:00:24.480000	-3.292457
0 days 00:00:24.490000	-3.5695059999999996
0 days 00:00:24.500000	-3.8165940000000003
0 days 00:00:24.510000	-4.035972
0 days 00:00:24.520000	-4.127113
0 days 00:00:24.530000	-4.165672
0 days 00:00:24.540000	-4.253712
0 days 00:00:24.550000	-4.273761
0 days 00:00:24.560000	-4.275049
0 days 00:00:24.570000	-4.286962
0 days 00:00:24.580000	-4.246283
0 days 00:00:24.590000	-4.073077
0 days 00:00:24.600000	-3.3426949999999995
0 days 00:00:24.610000	-1.8664310000000002
0 days 00:00:24.620000	-0.209981
0 days 00:00:24.630000	0.95995
0 days 00:00:24.640000	1.426676
0 days 00:00:24.650000	1.53369
0 days 00:00:24.660000	1.6436669999999998
0 days 00:00:24.670000	1.908621
0 days 00:00:24.680000	2.31345
0 days 00:00:24.690000	2.857529
0 days 00:00:24.700000	3.934454
0 days 00:00:24.710000	3.8475580000000003
0 days 00:00:24.720000	3.4417809999999998
0 days 00:00:24.730000	3.398328
0 days 00:00:24.740000	3.263558
0 days 00:00:24.750000	3.106645
0 days 00:00:24.760000	2.8824330000000002
0 days 00:00:24.770000	2.632858
0 days 00:00:24.780000	2.3575619999999997
0 days 00:00:24.790000	2.1726490000000003
0 days 00:00:24.800000	2.130663
0 days 00:00:24.810000	2.070553
0 days 00:00:24.820000	2.014308
0 days 00:00:24.830000	1.9521389999999998
0 days 00:00:24.840000	1.8724599999999998
0 days 00:00:24.850000	1.7576319999999999
0 days 00:00:24.860000	1.6149639999999998
0 days 00:00:24.870000	1.46735
0 days 00:00:24.880000	1.3223610000000001
0 days 00:00:24.890000	1.067002
0 days 00:00:24.900000	0.78505
0 days 00:00:24.910000	0.5453210000000001
0 days 00:00:24.920000	0.336932
0 days 00:00:24.930000	0.023957
0 days 00:00:24.940000	-0.365814
0 days 00:00:24.950000	-0.605583
0 days 00:00:24.960000	-0.734548
0 days 00:00:24.970000	-0.8606290000000001
0 days 00:00:24.980000	-0.9389870000000001
0 days 00:00:24.990000	-1.0925040000000001
0 days 00:00:25	-1.10853
0 days 00:00:25.010000	0.714043
0 days 00:00:25.020000	0.45015900000000003
0 days 00:00:25.030000	0.40107600000000004
0 days 00:00:25.040000	0.6333840000000001
0 days 00:00:25.050000	0.30746100000000004
0 days 00:00:25.060000	0.18041500000000002
0 days 00:00:25.070000	0.14724600000000002
0 days 00:00:25.080000	0.111286
0 days 00:00:25.090000	0.11456300000000001
0 days 00:00:25.100000	0.095506
0 days 00:00:25.110000	0.07105299999999999
0 days 00:00:25.120000	0.043093
0 days 00:00:25.130000	0.030579000000000002
0 days 00:00:25.140000	0.022090000000000002
0 days 00:00:25.150000	0.027867000000000003
0 days 00:00:25.160000	0.045286
0 days 00:00:25.170000	0.061239999999999996
0 days 00:00:25.180000	0.070536
0 days 00:00:25.190000	0.083514
0 days 00:00:25.200000	0.08226499999999999
0 days 00:00:25.210000	0.082453
0 days 00:00:25.220000	0.08450099999999999
0 days 00:00:25.230000	0.09024700000000001
0 days 00:00:25.240000	0.095466
0 days 00:00:25.250000	0.099719
0 days 00:00:25.260000	0.110419
0 days 00:00:25.270000	0.113054
0 days 00:00:25.280000	0.110371
0 days 00:00:25.290000	0.10823499999999998
0 days 00:00:25.300000	0.09684
0 days 00:00:25.310000	0.09740700000000001
0 days 00:00:25.320000	0.091856
0 days 00:00:25.330000	0.08530900000000001
0 days 00:00:25.340000	0.074058
0 days 00:00:25.350000	0.06478099999999999
0 days 00:00:25.360000	0.045912
0 days 00:00:25.370000	0.031751
0 days 00:00:25.380000	0.017582
0 days 00:00:25.390000	0.00745
0 days 00:00:25.400000	0.000918
0 days 00:00:25.410000	-0.0008320000000000001
0 days 00:00:25.420000	-0.001812
0 days 00:00:25.430000	-0.0019399999999999999
0 days 00:00:25.440000	-0.002687
0 days 00:00:25.450000	0.00122
0 days 00:00:25.460000	-0.000298
0 days 00:00:25.470000	0.0013210000000000001
0 days 00:00:25.480000	0.004484
0 days 00:00:25.490000	0.006102000000000001
0 days 00:00:25.500000	0.010011
0 days 00:00:25.510000	0.011089
0 days 00:00:25.520000	0.006847
0 days 00:00:25.530000	0.007490000000000001
0 days 00:00:25.540000	0.007145
0 days 00:00:25.550000	0.0053950000000000005
0 days 00:00:25.560000	0.0015890000000000001
0 days 00:00:25.570000	-0.003196
0 days 00:00:25.580000	-0.005934
0 days 00:00:25.590000	-0.008959
0 days 00:00:25.600000	-0.015603
0 days 00:00:25.610000	-0.018877
0 days 00:00:25.620000	-0.021411000000000003
0 days 00:00:25.630000	-0.025224
0 days 00:00:25.640000	-0.029479
0 days 00:00:25.650000	-0.034373
0 days 00:00:25.660000	-0.039262
0 days 00:00:25.670000	-0.052989999999999995
0 days 00:00:25.680000	-0.06418
0 days 00:00:25.690000	-0.079683
0 days 00:00:25.700000	-0.106643
0 days 00:00:25.710000	-0.138876
0 days 00:00:25.720000	-0.171828
0 days 00:00:25.730000	-0.221548
0 days 00:00:25.740000	-0.297464
0 days 00:00:25.750000	-0.382646
0 days 00:00:25.760000	-0.503804
0 days 00:00:25.770000	-0.695847
0 days 00:00:25.780000	-0.912536
0 days 00:00:25.790000	-1.147498
0 days 00:00:25.800000	-1.405394
0 days 00:00:25.810000	-1.632539
0 days 00:00:25.820000	-1.858468
0 days 00:00:25.830000	-2.1059259999999997
0 days 00:00:25.840000	-2.3286599999999997
0 days 00:00:25.850000	-2.541038
0 days 00:00:25.860000	-2.7325779999999997
0 days 00:00:25.870000	-2.921767
0 days 00:00:25.880000	-3.166373
0 days 00:00:25.890000	-3.363893
0 days 00:00:25.900000	-3.519393
0 days 00:00:25.910000	-3.653597
0 days 00:00:25.920000	-3.765678
0 days 00:00:25.930000	-3.8966730000000003
0 days 00:00:25.940000	-3.950326
0 days 00:00:25.950000	-3.990499
0 days 00:00:25.960000	-4.0166889999999995
0 days 00:00:25.970000	-4.004815
0 days 00:00:25.980000	-3.914068
0 days 00:00:25.990000	-3.593407
0 days 00:00:26	-2.527025
0 days 00:00:26.010000	-1.048516
0 days 00:00:26.020000	0.24347
0 days 00:00:26.030000	0.8635459999999999
0 days 00:00:26.040000	0.9861219999999999
0 days 00:00:26.050000	1.032841
0 days 00:00:26.060000	1.2059469999999999
0 days 00:00:26.070000	1.509177
0 days 00:00:26.080000	2.114629
0 days 00:00:26.090000	3.4342379999999997
0 days 00:00:26.100000	3.386672
0 days 00:00:26.110000	3.083941
0 days 00:00:26.120000	3.117053
0 days 00:00:26.130000	3.082339
0 days 00:00:26.140000	3.2001169999999997
0 days 00:00:26.150000	2.947253
0 days 00:00:26.160000	2.710587
0 days 00:00:26.170000	2.6426979999999998
0 days 00:00:26.180000	2.531197
0 days 00:00:26.190000	2.475664
0 days 00:00:26.200000	2.375675
0 days 00:00:26.210000	2.2957080000000003
0 days 00:00:26.220000	2.25837
0 days 00:00:26.230000	2.213579
0 days 00:00:26.240000	2.14585
0 days 00:00:26.250000	2.047142
0 days 00:00:26.260000	1.909257
0 days 00:00:26.270000	1.727572
0 days 00:00:26.280000	1.5241639999999999
0 days 00:00:26.290000	1.2376040000000001
0 days 00:00:26.300000	0.964556
0 days 00:00:26.310000	0.33198099999999997
0 days 00:00:26.320000	0.07235499999999999
0 days 00:00:26.330000	-0.321392
0 days 00:00:26.340000	-0.77465
0 days 00:00:26.350000	-1.034059
0 days 00:00:26.360000	-1.2249780000000001
0 days 00:00:26.370000	-1.3614600000000001
0 days 00:00:26.380000	-1.335416
0 days 00:00:26.390000	-0.459021
0 days 00:00:26.400000	2.072957
0 days 00:00:26.410000	0.545039
0 days 00:00:26.420000	0.5196270000000001
0 days 00:00:26.430000	0.586178
0 days 00:00:26.440000	0.32565700000000003
0 days 00:00:26.450000	0.254648
0 days 00:00:26.460000	0.260808
0 days 00:00:26.470000	0.22496100000000002
0 days 00:00:26.480000	0.192661
0 days 00:00:26.490000	0.12570599999999998
0 days 00:00:26.500000	0.11075
0 days 00:00:26.510000	0.102149
0 days 00:00:26.520000	0.07962000000000001
0 days 00:00:26.530000	0.057339999999999995
0 days 00:00:26.540000	0.056583
0 days 00:00:26.550000	0.075036
0 days 00:00:26.560000	0.094697
0 days 00:00:26.570000	0.10661099999999998
0 days 00:00:26.580000	0.104538
0 days 00:00:26.590000	0.094326
0 days 00:00:26.600000	0.084758
0 days 00:00:26.610000	0.077705
0 days 00:00:26.620000	0.074438
0 days 00:00:26.630000	0.077375
0 days 00:00:26.640000	0.077885
0 days 00:00:26.650000	0.078545
0 days 00:00:26.660000	0.079836
0 days 00:00:26.670000	0.07438099999999999
0 days 00:00:26.680000	0.071551
0 days 00:00:26.690000	0.065347
0 days 00:00:26.700000	0.053063
0 days 00:00:26.710000	0.046227
0 days 00:00:26.720000	0.026798000000000002
0 days 00:00:26.730000	0.018958000000000003
0 days 00:00:26.740000	0.006790999999999999
0 days 00:00:26.750000	0.000478
0 days 00:00:26.760000	-0.0043100000000000005
0 days 00:00:26.770000	-0.004429
0 days 00:00:26.780000	-0.009529000000000001
0 days 00:00:26.790000	-0.013975999999999999
0 days 00:00:26.800000	-0.024048
0 days 00:00:26.810000	-0.029466000000000003
0 days 00:00:26.820000	-0.032498
0 days 00:00:26.830000	-0.029452999999999997
0 days 00:00:26.840000	-0.026622000000000003
0 days 00:00:26.850000	-0.024666
0 days 00:00:26.860000	-0.022607
0 days 00:00:26.870000	-0.020654
0 days 00:00:26.880000	-0.019686000000000002
0 days 00:00:26.890000	-0.014909
0 days 00:00:26.900000	-0.016111
0 days 00:00:26.910000	-0.018396
0 days 00:00:26.920000	-0.023939
0 days 00:00:26.930000	-0.029807999999999998
0 days 00:00:26.940000	-0.03992
0 days 00:00:26.950000	-0.05220399999999999
0 days 00:00:26.960000	-0.062537
0 days 00:00:26.970000	-0.075588
0 days 00:00:26.980000	-0.08810599999999999
0 days 00:00:26.990000	-0.102915
0 days 00:00:27	-0.12328
0 days 00:00:27.010000	-0.146274
0 days 00:00:27.020000	-0.173425
0 days 00:00:27.030000	-0.22258200000000003
0 days 00:00:27.040000	-0.267357
0 days 00:00:27.050000	-0.290978
0 days 00:00:27.060000	-0.307059
0 days 00:00:27.070000	-0.323979
0 days 00:00:27.080000	-0.355023
0 days 00:00:27.090000	-0.398518
0 days 00:00:27.100000	-0.492726
0 days 00:00:27.110000	-0.651945
0 days 00:00:27.120000	-0.8593379999999999
0 days 00:00:27.130000	-1.108615
0 days 00:00:27.140000	-1.366475
0 days 00:00:27.150000	-1.6638400000000002
0 days 00:00:27.160000	-1.992487
0 days 00:00:27.170000	-2.267235
0 days 00:00:27.180000	-2.4823560000000002
0 days 00:00:27.190000	-2.6445540000000003
0 days 00:00:27.200000	-2.808654
0 days 00:00:27.210000	-3.057512
0 days 00:00:27.220000	-3.280032
0 days 00:00:27.230000	-3.4153330000000004
0 days 00:00:27.240000	-3.550532
0 days 00:00:27.250000	-3.6613910000000005
0 days 00:00:27.260000	-3.7620050000000003
0 days 00:00:27.270000	-3.825248
0 days 00:00:27.280000	-3.858128
0 days 00:00:27.290000	-3.821278
0 days 00:00:27.300000	-3.657808
0 days 00:00:27.310000	-3.041933
0 days 00:00:27.320000	-1.814354
0 days 00:00:27.330000	-0.42821099999999995
0 days 00:00:27.340000	0.459392
0 days 00:00:27.350000	0.772027
0 days 00:00:27.360000	0.8356540000000001
0 days 00:00:27.370000	0.9453440000000001
0 days 00:00:27.380000	1.201545
0 days 00:00:27.390000	1.578488
0 days 00:00:27.400000	1.994652
0 days 00:00:27.410000	2.366915
0 days 00:00:27.420000	2.6326650000000003
0 days 00:00:27.430000	3.205947
0 days 00:00:27.440000	3.5305940000000002
0 days 00:00:27.450000	3.232573
0 days 00:00:27.460000	3.075116
0 days 00:00:27.470000	3.110881
0 days 00:00:27.480000	3.035145
0 days 00:00:27.490000	3.023427
0 days 00:00:27.500000	2.986837
0 days 00:00:27.510000	2.868941
0 days 00:00:27.520000	2.692104
0 days 00:00:27.530000	2.482452
0 days 00:00:27.540000	2.201022
0 days 00:00:27.550000	1.885311
0 days 00:00:27.560000	1.6390759999999998
0 days 00:00:27.570000	1.4792809999999998
0 days 00:00:27.580000	1.216091
0 days 00:00:27.590000	0.7858430000000001
0 days 00:00:27.600000	0.23485100000000003
0 days 00:00:27.610000	-0.27970900000000004
0 days 00:00:27.620000	-0.689596
0 days 00:00:27.630000	-0.993549
0 days 00:00:27.640000	-1.198135
0 days 00:00:27.650000	-1.275754
0 days 00:00:27.660000	-1.241114
0 days 00:00:27.670000	-1.1275979999999999
0 days 00:00:27.680000	-0.9687479999999999
0 days 00:00:27.690000	-0.8203940000000001
0 days 00:00:27.700000	-0.766789
0 days 00:00:27.710000	-0.782035
0 days 00:00:27.720000	-0.880782
0 days 00:00:27.730000	0.354298
0 days 00:00:27.740000	1.867357
0 days 00:00:27.750000	1.717184
0 days 00:00:27.760000	1.7335470000000002
0 days 00:00:27.770000	2.68732
0 days 00:00:27.780000	1.323633
0 days 00:00:27.790000	0.7751319999999999
0 days 00:00:27.800000	0.300002
0 days 00:00:27.810000	0.013934
0 days 00:00:27.820000	-0.111025
0 days 00:00:27.830000	-0.135184
0 days 00:00:27.840000	-0.138374
0 days 00:00:27.850000	-0.09379
0 days 00:00:27.860000	-0.052261
0 days 00:00:27.870000	-0.00263
0 days 00:00:27.880000	0.032027999999999994
0 days 00:00:27.890000	0.029086
0 days 00:00:27.900000	0.034333999999999996
0 days 00:00:27.910000	0.061205999999999997
0 days 00:00:27.920000	0.08930199999999999
0 days 00:00:27.930000	0.091673
0 days 00:00:27.940000	0.0812
0 days 00:00:27.950000	0.07384099999999999
0 days 00:00:27.960000	0.06224
0 days 00:00:27.970000	0.054032000000000004
0 days 00:00:27.980000	0.046676
0 days 00:00:27.990000	0.045543
0 days 00:00:28	0.052743
0 days 00:00:28.010000	0.058683000000000006
0 days 00:00:28.020000	0.053315999999999995
0 days 00:00:28.030000	0.041179
0 days 00:00:28.040000	0.032855
0 days 00:00:28.050000	0.027493
0 days 00:00:28.060000	0.021986000000000002
0 days 00:00:28.070000	0.013097
0 days 00:00:28.080000	0.009285
0 days 00:00:28.090000	-0.007651000000000001
0 days 00:00:28.100000	-0.019218
0 days 00:00:28.110000	-0.028243
0 days 00:00:28.120000	-0.040935
0 days 00:00:28.130000	-0.045870999999999995
0 days 00:00:28.140000	-0.050527999999999997
0 days 00:00:28.150000	-0.045873000000000004
0 days 00:00:28.160000	-0.040937
0 days 00:00:28.170000	-0.037975
0 days 00:00:28.180000	-0.035155
0 days 00:00:28.190000	-0.031205
0 days 00:00:28.200000	-0.026688999999999997
0 days 00:00:28.210000	-0.02217
0 days 00:00:28.220000	-0.01991
0 days 00:00:28.230000	-0.010447
0 days 00:00:28.240000	-0.0066359999999999995
0 days 00:00:28.250000	-0.00621
0 days 00:00:28.260000	-0.006906999999999999
0 days 00:00:28.270000	-0.013968000000000001
0 days 00:00:28.280000	-0.01693
0 days 00:00:28.290000	-0.019466
0 days 00:00:28.300000	-0.01904
0 days 00:00:28.310000	-0.021013
0 days 00:00:28.320000	-0.021574
0 days 00:00:28.330000	-0.027076999999999997
0 days 00:00:28.340000	-0.031468
0 days 00:00:28.350000	-0.032591
0 days 00:00:28.360000	-0.040082
0 days 00:00:28.370000	-0.046725
0 days 00:00:28.380000	-0.05224500000000001
0 days 00:00:28.390000	-0.061716
0 days 00:00:28.400000	-0.064844
0 days 00:00:28.410000	-0.069811
0 days 00:00:28.420000	-0.073769
0 days 00:00:28.430000	-0.07180299999999999
0 days 00:00:28.440000	-0.072372
0 days 00:00:28.450000	-0.074055
0 days 00:00:28.460000	-0.074325
0 days 00:00:28.470000	-0.08294800000000001
0 days 00:00:28.480000	-0.089439
0 days 00:00:28.490000	-0.098886
0 days 00:00:28.500000	-0.112456
0 days 00:00:28.510000	-0.135561
0 days 00:00:28.520000	-0.161386
0 days 00:00:28.530000	-0.205089
0 days 00:00:28.540000	-0.255494
0 days 00:00:28.550000	-0.33115900000000004
0 days 00:00:28.560000	-0.41829399999999994
0 days 00:00:28.570000	-0.518848
0 days 00:00:28.580000	-0.638274
0 days 00:00:28.590000	-0.766158
0 days 00:00:28.600000	-0.9079149999999999
0 days 00:00:28.610000	-1.054737
0 days 00:00:28.620000	-1.199843
0 days 00:00:28.630000	-1.345175
0 days 00:00:28.640000	-1.486874
0 days 00:00:28.650000	-1.6227120000000002
0 days 00:00:28.660000	-1.770723
0 days 00:00:28.670000	-1.92891
0 days 00:00:28.680000	-2.095806
0 days 00:00:28.690000	-2.271573
0 days 00:00:28.700000	-2.435423
0 days 00:00:28.710000	-2.588618
0 days 00:00:28.720000	-2.7157259999999996
0 days 00:00:28.730000	-2.846015
0 days 00:00:28.740000	-2.9600869999999997
0 days 00:00:28.750000	-3.0886709999999997
0 days 00:00:28.760000	-3.206695
0 days 00:00:28.770000	-3.3081970000000003
0 days 00:00:28.780000	-3.3925379999999996
0 days 00:00:28.790000	-3.455292
0 days 00:00:28.800000	-3.4847599999999996
0 days 00:00:28.810000	-3.493095
0 days 00:00:28.820000	-3.4839379999999998
0 days 00:00:28.830000	-3.4597339999999996
0 days 00:00:28.840000	-3.3816650000000004
0 days 00:00:28.850000	-3.033864
0 days 00:00:28.860000	-1.916245
0 days 00:00:28.870000	-0.378175
0 days 00:00:28.880000	0.8904270000000001
0 days 00:00:28.890000	1.5486010000000001
0 days 00:00:28.900000	1.753622
0 days 00:00:28.910000	1.870832
0 days 00:00:28.920000	2.081819
0 days 00:00:28.930000	2.397272
0 days 00:00:28.940000	2.730547
0 days 00:00:28.950000	2.998063
0 days 00:00:28.960000	3.170585
0 days 00:00:28.970000	3.3309589999999996
0 days 00:00:28.980000	4.124467
0 days 00:00:28.990000	4.091664
0 days 00:00:29	3.562641
0 days 00:00:29.010000	3.3963349999999997
0 days 00:00:29.020000	3.07235
0 days 00:00:29.030000	2.761313
0 days 00:00:29.040000	2.540825
0 days 00:00:29.050000	2.235569
0 days 00:00:29.060000	1.9858619999999998
0 days 00:00:29.070000	1.806193
0 days 00:00:29.080000	1.686934
0 days 00:00:29.090000	1.6718240000000002
0 days 00:00:29.100000	1.700431
0 days 00:00:29.110000	1.685698
0 days 00:00:29.120000	1.588783
0 days 00:00:29.130000	1.419769
0 days 00:00:29.140000	1.193992
0 days 00:00:29.150000	0.924759
0 days 00:00:29.160000	0.57313
0 days 00:00:29.170000	0.012909
0 days 00:00:29.180000	-0.636526
0 days 00:00:29.190000	-1.3342319999999999
0 days 00:00:29.200000	-1.9274639999999998
0 days 00:00:29.210000	-1.429298
0 days 00:00:29.220000	-0.026826999999999997
0 days 00:00:29.230000	1.4428370000000001
0 days 00:00:29.240000	1.581483
0 days 00:00:29.250000	1.5726639999999998
0 days 00:00:29.260000	1.363668
0 days 00:00:29.270000	0.212206
0 days 00:00:29.280000	0.361439
0 days 00:00:29.290000	0.06477999999999999
0 days 00:00:29.300000	0.12648199999999998
0 days 00:00:29.310000	0.102199
0 days 00:00:29.320000	0.103899
0 days 00:00:29.330000	0.099888
0 days 00:00:29.340000	0.076307
0 days 00:00:29.350000	0.016753999999999998
0 days 00:00:29.360000	-0.028696
0 days 00:00:29.370000	-0.03599
0 days 00:00:29.380000	-0.013531
0 days 00:00:29.390000	0.006094
0 days 00:00:29.400000	0.019216
0 days 00:00:29.410000	0.027561000000000002
0 days 00:00:29.420000	0.025414
0 days 00:00:29.430000	0.012956
0 days 00:00:29.440000	0.010078
0 days 00:00:29.450000	0.013755000000000002
0 days 00:00:29.460000	0.02762
0 days 00:00:29.470000	0.037431
0 days 00:00:29.480000	0.053748000000000004
0 days 00:00:29.490000	0.069379
0 days 00:00:29.500000	0.088382
0 days 00:00:29.510000	0.101552
0 days 00:00:29.520000	0.11066300000000001
0 days 00:00:29.530000	0.121246
0 days 00:00:29.540000	0.11845
0 days 00:00:29.550000	0.11235
0 days 00:00:29.560000	0.099076
0 days 00:00:29.570000	0.09320099999999999
0 days 00:00:29.580000	0.08505599999999999
0 days 00:00:29.590000	0.072076
0 days 00:00:29.600000	0.061907000000000004
0 days 00:00:29.610000	0.04975
0 days 00:00:29.620000	0.035985
0 days 00:00:29.630000	0.017301
0 days 00:00:29.640000	0.006640000000000001
0 days 00:00:29.650000	-0.00468
0 days 00:00:29.660000	-0.015775
0 days 00:00:29.670000	-0.029106
0 days 00:00:29.680000	-0.033257999999999996
0 days 00:00:29.690000	-0.043822
0 days 00:00:29.700000	-0.04202
0 days 00:00:29.710000	-0.043189
0 days 00:00:29.720000	-0.042856
0 days 00:00:29.730000	-0.037759
0 days 00:00:29.740000	-0.031725
0 days 00:00:29.750000	-0.021763
0 days 00:00:29.760000	-0.016248
0 days 00:00:29.770000	-0.012139
0 days 00:00:29.780000	-0.005559000000000001
0 days 00:00:29.790000	-0.002588
0 days 00:00:29.800000	0.001655
0 days 00:00:29.810000	-0.0032619999999999997
0 days 00:00:29.820000	-0.0007650000000000001
0 days 00:00:29.830000	-0.004122
0 days 00:00:29.840000	-0.010267
0 days 00:00:29.850000	-0.009239
0 days 00:00:29.860000	-0.015438
0 days 00:00:29.870000	-0.021305
0 days 00:00:29.880000	-0.025422999999999998
0 days 00:00:29.890000	-0.032483
0 days 00:00:29.900000	-0.036863
0 days 00:00:29.910000	-0.040097
0 days 00:00:29.920000	-0.047905
0 days 00:00:29.930000	-0.04954
0 days 00:00:29.940000	-0.060289999999999996
0 days 00:00:29.950000	-0.082642
0 days 00:00:29.960000	-0.119127
0 days 00:00:29.970000	-0.156605
0 days 00:00:29.980000	-0.191144
0 days 00:00:29.990000	-0.237062
0 days 00:00:30	-0.297092
0 days 00:00:30.010000	-0.382341
0 days 00:00:30.020000	-0.493795
0 days 00:00:30.030000	-0.649777
0 days 00:00:30.040000	-0.802195
0 days 00:00:30.050000	-0.959691
0 days 00:00:30.060000	-1.1260729999999999
0 days 00:00:30.070000	-1.295195
0 days 00:00:30.080000	-1.466532
0 days 00:00:30.090000	-1.6686450000000002
0 days 00:00:30.100000	-1.8624630000000002
0 days 00:00:30.110000	-2.0471619999999997
0 days 00:00:30.120000	-2.251506
0 days 00:00:30.130000	-2.4382099999999998
0 days 00:00:30.140000	-2.6008169999999997
0 days 00:00:30.150000	-2.785926
0 days 00:00:30.160000	-2.959349
0 days 00:00:30.170000	-3.12342
0 days 00:00:30.180000	-3.260551
0 days 00:00:30.190000	-3.376184
0 days 00:00:30.200000	-3.48279
0 days 00:00:30.210000	-3.5579059999999996
0 days 00:00:30.220000	-3.600736
0 days 00:00:30.230000	-3.636371
0 days 00:00:30.240000	-3.630554
0 days 00:00:30.250000	-3.5845019999999996
0 days 00:00:30.260000	-3.5178309999999997
0 days 00:00:30.270000	-3.3538940000000004
0 days 00:00:30.280000	-2.651608
0 days 00:00:30.290000	-1.490069
0 days 00:00:30.300000	-0.245067
0 days 00:00:30.310000	0.581669
0 days 00:00:30.320000	0.933256
0 days 00:00:30.330000	1.050943
0 days 00:00:30.340000	1.169641
0 days 00:00:30.350000	1.390957
0 days 00:00:30.360000	1.7122419999999998
0 days 00:00:30.370000	2.563617
0 days 00:00:30.380000	3.4013050000000002
0 days 00:00:30.390000	3.1822470000000003
0 days 00:00:30.400000	2.9429119999999998
0 days 00:00:30.410000	2.9924459999999997
0 days 00:00:30.420000	2.851969
0 days 00:00:30.430000	2.710916
0 days 00:00:30.440000	2.572407
0 days 00:00:30.450000	2.32585
0 days 00:00:30.460000	2.026891
0 days 00:00:30.470000	1.769509
0 days 00:00:30.480000	1.606498
0 days 00:00:30.490000	1.464816
0 days 00:00:30.500000	1.353104
0 days 00:00:30.510000	1.258858
0 days 00:00:30.520000	1.145594
0 days 00:00:30.530000	1.0658969999999999
0 days 00:00:30.540000	1.0486799999999998
0 days 00:00:30.550000	1.09501
0 days 00:00:30.560000	1.181773
0 days 00:00:30.570000	1.281423
0 days 00:00:30.580000	1.345785
0 days 00:00:30.590000	1.350781
0 days 00:00:30.600000	1.292576
0 days 00:00:30.610000	1.054991
0 days 00:00:30.620000	0.947378
0 days 00:00:30.630000	1.1863059999999999
0 days 00:00:30.640000	0.581913
0 days 00:00:30.650000	-0.336287
0 days 00:00:30.660000	-0.874793
0 days 00:00:30.670000	1.392699
0 days 00:00:30.680000	0.577676
0 days 00:00:30.690000	0.141342
0 days 00:00:30.700000	0.273165
0 days 00:00:30.710000	0.17708800000000002
0 days 00:00:30.720000	0.16953
0 days 00:00:30.730000	0.185428
0 days 00:00:30.740000	0.175118
0 days 00:00:30.750000	0.154276
0 days 00:00:30.760000	0.14141700000000001
0 days 00:00:30.770000	0.161602
0 days 00:00:30.780000	0.141625
0 days 00:00:30.790000	0.097072
0 days 00:00:30.800000	0.067755
0 days 00:00:30.810000	0.058712
0 days 00:00:30.820000	0.069107
0 days 00:00:30.830000	0.076998
0 days 00:00:30.840000	0.07244199999999999
0 days 00:00:30.850000	0.055514999999999995
0 days 00:00:30.860000	0.035926
0 days 00:00:30.870000	0.0269
0 days 00:00:30.880000	0.022321
0 days 00:00:30.890000	0.024523
0 days 00:00:30.900000	0.035286
0 days 00:00:30.910000	0.048282
0 days 00:00:30.920000	0.063572
0 days 00:00:30.930000	0.082236
0 days 00:00:30.940000	0.10322100000000001
0 days 00:00:30.950000	0.11793800000000002
0 days 00:00:30.960000	0.127842
0 days 00:00:30.970000	0.132382
0 days 00:00:30.980000	0.130155
0 days 00:00:30.990000	0.12073199999999999
0 days 00:00:31	0.10659600000000001
0 days 00:00:31.010000	0.090654
0 days 00:00:31.020000	0.07377
0 days 00:00:31.030000	0.058903
0 days 00:00:31.040000	0.051108999999999995
0 days 00:00:31.050000	0.04809
0 days 00:00:31.060000	0.038523
0 days 00:00:31.070000	0.029172000000000003
0 days 00:00:31.080000	0.015595
0 days 00:00:31.090000	0.008647
0 days 00:00:31.100000	0.003995
0 days 00:00:31.110000	0.001884
0 days 00:00:31.120000	-0.002404
0 days 00:00:31.130000	0.000535
0 days 00:00:31.140000	-0.005364
0 days 00:00:31.150000	-0.012289
0 days 00:00:31.160000	-0.017771000000000002
0 days 00:00:31.170000	-0.022252
0 days 00:00:31.180000	-0.028251
0 days 00:00:31.190000	-0.024491
0 days 00:00:31.200000	-0.017246
0 days 00:00:31.210000	-0.023136
0 days 00:00:31.220000	-0.016432
0 days 00:00:31.230000	-0.016832
0 days 00:00:31.240000	-0.020444
0 days 00:00:31.250000	-0.024456
0 days 00:00:31.260000	-0.031361
0 days 00:00:31.270000	-0.033964999999999995
0 days 00:00:31.280000	-0.041828
0 days 00:00:31.290000	-0.045919
0 days 00:00:31.300000	-0.054785
0 days 00:00:31.310000	-0.06093200000000001
0 days 00:00:31.320000	-0.066514
0 days 00:00:31.330000	-0.065093
0 days 00:00:31.340000	-0.063224
0 days 00:00:31.350000	-0.06628099999999999
0 days 00:00:31.360000	-0.06348
0 days 00:00:31.370000	-0.061279999999999994
0 days 00:00:31.380000	-0.06186799999999999
0 days 00:00:31.390000	-0.066231
0 days 00:00:31.400000	-0.070029
0 days 00:00:31.410000	-0.08049500000000001
0 days 00:00:31.420000	-0.101327
0 days 00:00:31.430000	-0.11316
0 days 00:00:31.440000	-0.140621
0 days 00:00:31.450000	-0.168695
0 days 00:00:31.460000	-0.200559
0 days 00:00:31.470000	-0.261257
0 days 00:00:31.480000	-0.34930900000000004
0 days 00:00:31.490000	-0.43707299999999993
0 days 00:00:31.500000	-0.541111
0 days 00:00:31.510000	-0.673259
0 days 00:00:31.520000	-0.8244389999999999
0 days 00:00:31.530000	-0.9966459999999999
0 days 00:00:31.540000	-1.180632
0 days 00:00:31.550000	-1.363177
0 days 00:00:31.560000	-1.5319450000000001
0 days 00:00:31.570000	-1.7009830000000001
0 days 00:00:31.580000	-1.8828919999999998
0 days 00:00:31.590000	-2.037156
0 days 00:00:31.600000	-2.1700470000000003
0 days 00:00:31.610000	-2.298648
0 days 00:00:31.620000	-2.415268
0 days 00:00:31.630000	-2.560292
0 days 00:00:31.640000	-2.735304
0 days 00:00:31.650000	-2.9009139999999998
0 days 00:00:31.660000	-3.05295
0 days 00:00:31.670000	-3.196398
0 days 00:00:31.680000	-3.339807
0 days 00:00:31.690000	-3.501613
0 days 00:00:31.700000	-3.6304870000000005
0 days 00:00:31.710000	-3.7377339999999997
0 days 00:00:31.720000	-3.8332040000000003
0 days 00:00:31.730000	-3.885736
0 days 00:00:31.740000	-3.8973809999999998
0 days 00:00:31.750000	-3.85883
0 days 00:00:31.760000	-3.512833
