# Supplementary material for: A topological data analysis-based method for gait signals with an application to the study of multiple sclerosis
Source: PLoS One. 2022 May 13;17(5):e0268475. doi: 10.1371/journal.pone.0268475 (PMC9106173; doi:10.1371/journal.pone.0268475)
Supplement: S1 Data — (ZIP) [file pone.0268475.s005.zip › PlosOneData/Pathological_subjects/MS_103]

	Gyr_Y
0 days 00:00:22.510000	-0.05338
0 days 00:00:22.520000	-1.003017
0 days 00:00:22.530000	-1.585332
0 days 00:00:22.540000	-1.135551
0 days 00:00:22.550000	-1.7246860000000002
0 days 00:00:22.560000	-2.552816
0 days 00:00:22.570000	-2.9813330000000002
0 days 00:00:22.580000	-0.86134
0 days 00:00:22.590000	1.493032
0 days 00:00:22.600000	1.118579
0 days 00:00:22.610000	-0.133516
0 days 00:00:22.620000	-0.215852
0 days 00:00:22.630000	-0.183668
0 days 00:00:22.640000	-0.258729
0 days 00:00:22.650000	-0.300981
0 days 00:00:22.660000	-0.27058000000000004
0 days 00:00:22.670000	-0.203097
0 days 00:00:22.680000	-0.118421
0 days 00:00:22.690000	-0.0125
0 days 00:00:22.700000	0.069951
0 days 00:00:22.710000	0.129815
0 days 00:00:22.720000	0.18190599999999998
0 days 00:00:22.730000	0.202905
0 days 00:00:22.740000	0.180757
0 days 00:00:22.750000	0.137785
0 days 00:00:22.760000	0.083839
0 days 00:00:22.770000	0.024957
0 days 00:00:22.780000	-0.012586
0 days 00:00:22.790000	-0.028035
0 days 00:00:22.800000	-0.009448
0 days 00:00:22.810000	-0.003351
0 days 00:00:22.820000	0.008166
0 days 00:00:22.830000	0.007358
0 days 00:00:22.840000	0.005934
0 days 00:00:22.850000	-0.0077930000000000004
0 days 00:00:22.860000	-0.028442000000000002
0 days 00:00:22.870000	-0.04293
0 days 00:00:22.880000	-0.063424
0 days 00:00:22.890000	-0.082248
0 days 00:00:22.900000	-0.10578399999999999
0 days 00:00:22.910000	-0.11038599999999998
0 days 00:00:22.920000	-0.097362
0 days 00:00:22.930000	-0.060515
0 days 00:00:22.940000	-0.009367
0 days 00:00:22.950000	0.020561000000000003
0 days 00:00:22.960000	0.041637
0 days 00:00:22.970000	0.048549
0 days 00:00:22.980000	0.067091
0 days 00:00:22.990000	0.076002
0 days 00:00:23	0.0795
0 days 00:00:23.010000	0.096282
0 days 00:00:23.020000	0.112418
0 days 00:00:23.030000	0.109795
0 days 00:00:23.040000	0.116126
0 days 00:00:23.050000	0.101217
0 days 00:00:23.060000	0.08596000000000001
0 days 00:00:23.070000	0.053746
0 days 00:00:23.080000	0.031804
0 days 00:00:23.090000	0.017426
0 days 00:00:23.100000	-0.012558
0 days 00:00:23.110000	-0.037203
0 days 00:00:23.120000	-0.033495
0 days 00:00:23.130000	-0.025945
0 days 00:00:23.140000	-0.023618
0 days 00:00:23.150000	-0.00561
0 days 00:00:23.160000	0.001181
0 days 00:00:23.170000	0.002755
0 days 00:00:23.180000	-0.004529999999999999
0 days 00:00:23.190000	-0.002079
0 days 00:00:23.200000	-0.0006360000000000001
0 days 00:00:23.210000	0.008768000000000001
0 days 00:00:23.220000	0.021376
0 days 00:00:23.230000	0.024350999999999998
0 days 00:00:23.240000	0.021187
0 days 00:00:23.250000	-0.012903999999999999
0 days 00:00:23.260000	-0.058922
0 days 00:00:23.270000	-0.138954
0 days 00:00:23.280000	-0.26915300000000003
0 days 00:00:23.290000	-0.452348
0 days 00:00:23.300000	-0.7448899999999999
0 days 00:00:23.310000	-1.084216
0 days 00:00:23.320000	-1.400699
0 days 00:00:23.330000	-1.590591
0 days 00:00:23.340000	-1.8590119999999999
0 days 00:00:23.350000	-2.261327
0 days 00:00:23.360000	-2.514128
0 days 00:00:23.370000	-2.741863
0 days 00:00:23.380000	-3.004265
0 days 00:00:23.390000	-3.2428619999999997
0 days 00:00:23.400000	-3.444714
0 days 00:00:23.410000	-3.569145
0 days 00:00:23.420000	-3.5593690000000002
0 days 00:00:23.430000	-3.484283
0 days 00:00:23.440000	-3.3915129999999998
0 days 00:00:23.450000	-3.2374
0 days 00:00:23.460000	-3.075009
0 days 00:00:23.470000	-2.836422
0 days 00:00:23.480000	-2.55001
0 days 00:00:23.490000	-2.304869
0 days 00:00:23.500000	-1.533255
0 days 00:00:23.510000	0.154346
0 days 00:00:23.520000	2.1000799999999997
0 days 00:00:23.530000	3.5946919999999998
0 days 00:00:23.540000	4.216939
0 days 00:00:23.550000	4.465243
0 days 00:00:23.560000	4.61536
0 days 00:00:23.570000	4.765116
0 days 00:00:23.580000	4.763628
0 days 00:00:23.590000	4.513351
0 days 00:00:23.600000	4.0690029999999995
0 days 00:00:23.610000	3.6060260000000004
0 days 00:00:23.620000	3.164119
0 days 00:00:23.630000	2.711552
0 days 00:00:23.640000	2.214454
0 days 00:00:23.650000	1.689207
0 days 00:00:23.660000	1.173766
0 days 00:00:23.670000	0.731982
0 days 00:00:23.680000	0.389554
0 days 00:00:23.690000	0.10869000000000001
0 days 00:00:23.700000	-0.103227
0 days 00:00:23.710000	-0.239454
0 days 00:00:23.720000	-0.55943
0 days 00:00:23.730000	-1.0220040000000001
0 days 00:00:23.740000	-1.299679
0 days 00:00:23.750000	-1.30152
0 days 00:00:23.760000	-1.066353
0 days 00:00:23.770000	-0.828566
0 days 00:00:23.780000	-0.594067
0 days 00:00:23.790000	-0.096923
0 days 00:00:23.800000	0.38615900000000003
0 days 00:00:23.810000	0.749977
0 days 00:00:23.820000	0.989456
0 days 00:00:23.830000	1.1262
0 days 00:00:23.840000	1.186942
0 days 00:00:23.850000	1.234202
0 days 00:00:23.860000	1.2866819999999999
0 days 00:00:23.870000	1.3490280000000001
0 days 00:00:23.880000	1.400709
0 days 00:00:23.890000	1.433833
0 days 00:00:23.900000	1.431039
0 days 00:00:23.910000	1.394539
0 days 00:00:23.920000	1.31072
0 days 00:00:23.930000	1.031782
0 days 00:00:23.940000	0.610722
0 days 00:00:23.950000	0.086661
0 days 00:00:23.960000	-0.696986
0 days 00:00:23.970000	-1.7384540000000002
0 days 00:00:23.980000	-1.7159119999999999
0 days 00:00:23.990000	-1.491758
0 days 00:00:24	-1.9549029999999998
0 days 00:00:24.010000	-2.411797
0 days 00:00:24.020000	-2.222852
0 days 00:00:24.030000	-1.783496
0 days 00:00:24.040000	-1.5770540000000002
0 days 00:00:24.050000	-1.19681
0 days 00:00:24.060000	0.272156
0 days 00:00:24.070000	0.364077
0 days 00:00:24.080000	-0.054626
0 days 00:00:24.090000	-0.174995
0 days 00:00:24.100000	-0.13180799999999998
0 days 00:00:24.110000	-0.13577999999999998
0 days 00:00:24.120000	-0.167891
0 days 00:00:24.130000	-0.131996
0 days 00:00:24.140000	-0.099313
0 days 00:00:24.150000	-0.063269
0 days 00:00:24.160000	-0.013453
0 days 00:00:24.170000	0.022225
0 days 00:00:24.180000	0.057991999999999995
0 days 00:00:24.190000	0.094674
0 days 00:00:24.200000	0.12284500000000001
0 days 00:00:24.210000	0.133715
0 days 00:00:24.220000	0.12866
0 days 00:00:24.230000	0.120468
0 days 00:00:24.240000	0.12004000000000001
0 days 00:00:24.250000	0.127557
0 days 00:00:24.260000	0.142244
0 days 00:00:24.270000	0.155316
0 days 00:00:24.280000	0.16385999999999998
0 days 00:00:24.290000	0.164914
0 days 00:00:24.300000	0.145801
0 days 00:00:24.310000	0.116873
0 days 00:00:24.320000	0.076951
0 days 00:00:24.330000	0.037852
0 days 00:00:24.340000	0.003062
0 days 00:00:24.350000	-0.024534
0 days 00:00:24.360000	-0.052515
0 days 00:00:24.370000	-0.072732
0 days 00:00:24.380000	-0.075488
0 days 00:00:24.390000	-0.066975
0 days 00:00:24.400000	-0.054748000000000005
0 days 00:00:24.410000	-0.022091999999999997
0 days 00:00:24.420000	0.015022
0 days 00:00:24.430000	0.053823
0 days 00:00:24.440000	0.09074600000000001
0 days 00:00:24.450000	0.119453
0 days 00:00:24.460000	0.133166
0 days 00:00:24.470000	0.134721
0 days 00:00:24.480000	0.12306700000000001
0 days 00:00:24.490000	0.11732200000000001
0 days 00:00:24.500000	0.10973499999999999
0 days 00:00:24.510000	0.10448299999999999
0 days 00:00:24.520000	0.09249500000000001
0 days 00:00:24.530000	0.074535
0 days 00:00:24.540000	0.044673000000000004
0 days 00:00:24.550000	0.02659
0 days 00:00:24.560000	0.005601
0 days 00:00:24.570000	-0.015493999999999999
0 days 00:00:24.580000	-0.06054
0 days 00:00:24.590000	-0.087423
0 days 00:00:24.600000	-0.092619
0 days 00:00:24.610000	-0.094582
0 days 00:00:24.620000	-0.105198
0 days 00:00:24.630000	-0.10815699999999999
0 days 00:00:24.640000	-0.135452
0 days 00:00:24.650000	-0.12851300000000002
0 days 00:00:24.660000	-0.142098
0 days 00:00:24.670000	-0.152701
0 days 00:00:24.680000	-0.165206
0 days 00:00:24.690000	-0.186361
0 days 00:00:24.700000	-0.217419
0 days 00:00:24.710000	-0.272968
0 days 00:00:24.720000	-0.370923
0 days 00:00:24.730000	-0.47701800000000005
0 days 00:00:24.740000	-0.541606
0 days 00:00:24.750000	-0.691225
0 days 00:00:24.760000	-0.905142
0 days 00:00:24.770000	-1.341821
0 days 00:00:24.780000	-1.915943
0 days 00:00:24.790000	-2.190309
0 days 00:00:24.800000	-2.6293290000000002
0 days 00:00:24.810000	-3.1401060000000003
0 days 00:00:24.820000	-3.38561
0 days 00:00:24.830000	-3.5450449999999996
0 days 00:00:24.840000	-3.7648900000000003
0 days 00:00:24.850000	-3.8900080000000004
0 days 00:00:24.860000	-3.872614
0 days 00:00:24.870000	-3.8076019999999997
0 days 00:00:24.880000	-3.6659949999999997
0 days 00:00:24.890000	-3.47402
0 days 00:00:24.900000	-3.266375
0 days 00:00:24.910000	-2.999787
0 days 00:00:24.920000	-2.701136
0 days 00:00:24.930000	-2.37308
0 days 00:00:24.940000	-1.6137620000000001
0 days 00:00:24.950000	0.03731
0 days 00:00:24.960000	2.186121
0 days 00:00:24.970000	4.00605
0 days 00:00:24.980000	4.939086
0 days 00:00:24.990000	5.333561
0 days 00:00:25	5.567423000000001
0 days 00:00:25.010000	5.580541
0 days 00:00:25.020000	5.499811
0 days 00:00:25.030000	5.260396
0 days 00:00:25.040000	4.799288
0 days 00:00:25.050000	4.203541
0 days 00:00:25.060000	3.516164
0 days 00:00:25.070000	2.829589
0 days 00:00:25.080000	2.163779
0 days 00:00:25.090000	1.483036
0 days 00:00:25.100000	0.814415
0 days 00:00:25.110000	0.295651
0 days 00:00:25.120000	-0.044088
0 days 00:00:25.130000	-0.333483
0 days 00:00:25.140000	-0.562818
0 days 00:00:25.150000	-0.554766
0 days 00:00:25.160000	-0.284514
0 days 00:00:25.170000	-0.347443
0 days 00:00:25.180000	-0.322847
0 days 00:00:25.190000	-0.330414
0 days 00:00:25.200000	-0.31911100000000003
0 days 00:00:25.210000	-0.098932
0 days 00:00:25.220000	0.235539
0 days 00:00:25.230000	0.554028
0 days 00:00:25.240000	0.861979
0 days 00:00:25.250000	1.17325
0 days 00:00:25.260000	1.498393
0 days 00:00:25.270000	1.8082759999999998
0 days 00:00:25.280000	2.0881060000000002
0 days 00:00:25.290000	2.306638
0 days 00:00:25.300000	2.418404
0 days 00:00:25.310000	2.399205
0 days 00:00:25.320000	2.2803720000000003
0 days 00:00:25.330000	2.0586849999999997
0 days 00:00:25.340000	1.7429759999999999
0 days 00:00:25.350000	1.293016
0 days 00:00:25.360000	0.685933
0 days 00:00:25.370000	-0.017805
0 days 00:00:25.380000	-0.6830729999999999
0 days 00:00:25.390000	-1.2306139999999999
0 days 00:00:25.400000	-1.6047069999999999
0 days 00:00:25.410000	-1.830207
0 days 00:00:25.420000	-1.9735349999999998
0 days 00:00:25.430000	-2.2822720000000003
0 days 00:00:25.440000	-2.267023
0 days 00:00:25.450000	-2.458825
0 days 00:00:25.460000	-2.489507
0 days 00:00:25.470000	-1.6933470000000002
0 days 00:00:25.480000	-3.070125
0 days 00:00:25.490000	-3.110434
0 days 00:00:25.500000	-2.545832
0 days 00:00:25.510000	-1.176588
0 days 00:00:25.520000	-0.803884
0 days 00:00:25.530000	-0.353137
0 days 00:00:25.540000	0.419637
0 days 00:00:25.550000	-0.273793
0 days 00:00:25.560000	-0.26655500000000004
0 days 00:00:25.570000	-0.20942800000000003
0 days 00:00:25.580000	-0.137251
0 days 00:00:25.590000	0.0047729999999999995
0 days 00:00:25.600000	-0.017041
0 days 00:00:25.610000	-0.07370700000000001
0 days 00:00:25.620000	-0.167903
0 days 00:00:25.630000	-0.111916
0 days 00:00:25.640000	0.011807
0 days 00:00:25.650000	0.070926
0 days 00:00:25.660000	0.176214
0 days 00:00:25.670000	0.285429
0 days 00:00:25.680000	0.331782
0 days 00:00:25.690000	0.32931
0 days 00:00:25.700000	0.308888
0 days 00:00:25.710000	0.27891900000000003
0 days 00:00:25.720000	0.260977
0 days 00:00:25.730000	0.24326799999999998
0 days 00:00:25.740000	0.227233
0 days 00:00:25.750000	0.209709
0 days 00:00:25.760000	0.18823399999999998
0 days 00:00:25.770000	0.174688
0 days 00:00:25.780000	0.150573
0 days 00:00:25.790000	0.132054
0 days 00:00:25.800000	0.10740799999999999
0 days 00:00:25.810000	0.06682
0 days 00:00:25.820000	0.033833999999999996
0 days 00:00:25.830000	-0.023356000000000002
0 days 00:00:25.840000	-0.056019000000000006
0 days 00:00:25.850000	-0.079949
0 days 00:00:25.860000	-0.088133
0 days 00:00:25.870000	-0.08895
0 days 00:00:25.880000	-0.08583400000000001
0 days 00:00:25.890000	-0.049673
0 days 00:00:25.900000	0.002777
0 days 00:00:25.910000	0.057579
0 days 00:00:25.920000	0.093421
0 days 00:00:25.930000	0.101874
0 days 00:00:25.940000	0.108043
0 days 00:00:25.950000	0.099597
0 days 00:00:25.960000	0.083859
0 days 00:00:25.970000	0.070485
0 days 00:00:25.980000	0.060703
0 days 00:00:25.990000	0.052513
0 days 00:00:26	0.048991
0 days 00:00:26.010000	0.059213999999999996
0 days 00:00:26.020000	0.058361
0 days 00:00:26.030000	0.057494
0 days 00:00:26.040000	0.057883000000000004
0 days 00:00:26.050000	0.057329
0 days 00:00:26.060000	0.044363
0 days 00:00:26.070000	0.041908
0 days 00:00:26.080000	0.024236
0 days 00:00:26.090000	0.011994
0 days 00:00:26.100000	-0.008249
0 days 00:00:26.110000	-0.022119999999999997
0 days 00:00:26.120000	-0.025825999999999998
0 days 00:00:26.130000	-0.046723
0 days 00:00:26.140000	-0.055189
0 days 00:00:26.150000	-0.068489
0 days 00:00:26.160000	-0.079471
0 days 00:00:26.170000	-0.09669
0 days 00:00:26.180000	-0.114632
0 days 00:00:26.190000	-0.11626900000000001
0 days 00:00:26.200000	-0.122464
0 days 00:00:26.210000	-0.13597599999999999
0 days 00:00:26.220000	-0.160903
0 days 00:00:26.230000	-0.20945999999999998
0 days 00:00:26.240000	-0.256083
0 days 00:00:26.250000	-0.327006
0 days 00:00:26.260000	-0.45095100000000005
0 days 00:00:26.270000	-0.6640739999999999
0 days 00:00:26.280000	-0.9276030000000001
0 days 00:00:26.290000	-1.1064049999999999
0 days 00:00:26.300000	-1.173417
0 days 00:00:26.310000	-1.420059
0 days 00:00:26.320000	-1.6986439999999998
0 days 00:00:26.330000	-1.9003990000000002
0 days 00:00:26.340000	-2.004944
0 days 00:00:26.350000	-2.2275
0 days 00:00:26.360000	-2.4163229999999998
0 days 00:00:26.370000	-2.569383
0 days 00:00:26.380000	-2.743631
0 days 00:00:26.390000	-2.862334
0 days 00:00:26.400000	-2.904273
0 days 00:00:26.410000	-2.864287
0 days 00:00:26.420000	-2.803503
0 days 00:00:26.430000	-2.709594
0 days 00:00:26.440000	-2.62303
0 days 00:00:26.450000	-2.545798
0 days 00:00:26.460000	-2.472898
0 days 00:00:26.470000	-2.394661
0 days 00:00:26.480000	-2.281189
0 days 00:00:26.490000	-2.170594
0 days 00:00:26.500000	-2.048341
0 days 00:00:26.510000	-1.8874419999999998
0 days 00:00:26.520000	-1.647012
0 days 00:00:26.530000	-0.9467610000000001
0 days 00:00:26.540000	0.092711
0 days 00:00:26.550000	1.3144770000000001
0 days 00:00:26.560000	2.4291549999999997
0 days 00:00:26.570000	3.066202
0 days 00:00:26.580000	3.3202339999999997
0 days 00:00:26.590000	3.5285379999999997
0 days 00:00:26.600000	3.7249199999999996
0 days 00:00:26.610000	3.850624
0 days 00:00:26.620000	3.90675
0 days 00:00:26.630000	3.872161
0 days 00:00:26.640000	3.8181629999999998
0 days 00:00:26.650000	3.7485160000000004
0 days 00:00:26.660000	3.646987
0 days 00:00:26.670000	3.4885839999999995
0 days 00:00:26.680000	3.258293
0 days 00:00:26.690000	2.9675689999999997
0 days 00:00:26.700000	2.647695
0 days 00:00:26.710000	2.325107
0 days 00:00:26.720000	1.983711
0 days 00:00:26.730000	1.664708
0 days 00:00:26.740000	1.379283
0 days 00:00:26.750000	0.875374
0 days 00:00:26.760000	0.47096000000000005
0 days 00:00:26.770000	0.215711
0 days 00:00:26.780000	0.013673
0 days 00:00:26.790000	-0.213986
0 days 00:00:26.800000	-0.41054700000000005
0 days 00:00:26.810000	-0.563091
0 days 00:00:26.820000	-0.632051
0 days 00:00:26.830000	-0.674743
0 days 00:00:26.840000	-0.682534
0 days 00:00:26.850000	-0.627504
0 days 00:00:26.860000	-0.510663
0 days 00:00:26.870000	-0.361146
0 days 00:00:26.880000	-0.20837199999999997
0 days 00:00:26.890000	-0.025764999999999996
0 days 00:00:26.900000	0.18128
0 days 00:00:26.910000	0.41858100000000004
0 days 00:00:26.920000	0.707658
0 days 00:00:26.930000	0.8851100000000001
0 days 00:00:26.940000	1.034167
0 days 00:00:26.950000	1.088079
0 days 00:00:26.960000	0.991563
0 days 00:00:26.970000	0.737356
0 days 00:00:26.980000	0.324287
0 days 00:00:26.990000	-0.320393
0 days 00:00:27	-1.23285
0 days 00:00:27.010000	-2.0040009999999997
0 days 00:00:27.020000	-1.692612
0 days 00:00:27.030000	-1.1876280000000001
0 days 00:00:27.040000	-1.126275
0 days 00:00:27.050000	0.128548
0 days 00:00:27.060000	1.1850129999999999
0 days 00:00:27.070000	0.28018000000000004
0 days 00:00:27.080000	-0.10064
0 days 00:00:27.090000	-0.149454
0 days 00:00:27.100000	-0.156916
0 days 00:00:27.110000	-0.21473899999999999
0 days 00:00:27.120000	-0.25096399999999996
0 days 00:00:27.130000	-0.23144299999999998
0 days 00:00:27.140000	-0.22564299999999998
0 days 00:00:27.150000	-0.161725
0 days 00:00:27.160000	-0.075025
0 days 00:00:27.170000	0.004665
0 days 00:00:27.180000	0.08093
0 days 00:00:27.190000	0.169033
0 days 00:00:27.200000	0.229785
0 days 00:00:27.210000	0.25064899999999996
0 days 00:00:27.220000	0.243009
0 days 00:00:27.230000	0.20383099999999998
0 days 00:00:27.240000	0.148058
0 days 00:00:27.250000	0.096167
0 days 00:00:27.260000	0.047314
0 days 00:00:27.270000	0.027535000000000004
0 days 00:00:27.280000	0.020983
0 days 00:00:27.290000	0.034517
0 days 00:00:27.300000	0.055166999999999994
0 days 00:00:27.310000	0.078597
0 days 00:00:27.320000	0.098914
0 days 00:00:27.330000	0.104512
0 days 00:00:27.340000	0.110239
0 days 00:00:27.350000	0.110023
0 days 00:00:27.360000	0.10670199999999999
0 days 00:00:27.370000	0.09913
0 days 00:00:27.380000	0.079635
0 days 00:00:27.390000	0.059126
0 days 00:00:27.400000	0.056312
0 days 00:00:27.410000	0.051115
0 days 00:00:27.420000	0.052095
0 days 00:00:27.430000	0.044779
0 days 00:00:27.440000	0.047947000000000004
0 days 00:00:27.450000	0.035608999999999995
0 days 00:00:27.460000	0.024934
0 days 00:00:27.470000	0.014321
0 days 00:00:27.480000	0.005753
0 days 00:00:27.490000	-0.012215
0 days 00:00:27.500000	-0.039354
0 days 00:00:27.510000	-0.056895
0 days 00:00:27.520000	-0.067763
0 days 00:00:27.530000	-0.075307
0 days 00:00:27.540000	-0.087588
0 days 00:00:27.550000	-0.088714
0 days 00:00:27.560000	-0.080833
0 days 00:00:27.570000	-0.060923000000000005
0 days 00:00:27.580000	-0.00983
0 days 00:00:27.590000	0.036139
0 days 00:00:27.600000	0.057354999999999996
0 days 00:00:27.610000	0.071723
0 days 00:00:27.620000	0.080327
0 days 00:00:27.630000	0.10236
0 days 00:00:27.640000	0.11807100000000001
0 days 00:00:27.650000	0.130991
0 days 00:00:27.660000	0.146619
0 days 00:00:27.670000	0.151687
0 days 00:00:27.680000	0.146742
0 days 00:00:27.690000	0.154697
0 days 00:00:27.700000	0.15848900000000002
0 days 00:00:27.710000	0.156065
0 days 00:00:27.720000	0.15407300000000002
0 days 00:00:27.730000	0.16364
0 days 00:00:27.740000	0.16328900000000002
0 days 00:00:27.750000	0.153896
0 days 00:00:27.760000	0.156692
0 days 00:00:27.770000	0.13896
0 days 00:00:27.780000	0.102805
0 days 00:00:27.790000	0.046761000000000004
0 days 00:00:27.800000	0.007061
0 days 00:00:27.810000	-0.025975
0 days 00:00:27.820000	-0.056012
0 days 00:00:27.830000	-0.071844
0 days 00:00:27.840000	-0.106002
0 days 00:00:27.850000	-0.130044
0 days 00:00:27.860000	-0.152844
0 days 00:00:27.870000	-0.18448399999999998
0 days 00:00:27.880000	-0.21967899999999999
0 days 00:00:27.890000	-0.274221
0 days 00:00:27.900000	-0.360267
0 days 00:00:27.910000	-0.468945
0 days 00:00:27.920000	-0.615409
0 days 00:00:27.930000	-0.708036
0 days 00:00:27.940000	-0.963825
0 days 00:00:27.950000	-1.168158
0 days 00:00:27.960000	-1.62415
0 days 00:00:27.970000	-2.029476
0 days 00:00:27.980000	-2.272071
0 days 00:00:27.990000	-2.485466
0 days 00:00:28	-2.705551
0 days 00:00:28.010000	-2.951278
0 days 00:00:28.020000	-3.165193
0 days 00:00:28.030000	-3.320279
0 days 00:00:28.040000	-3.408185
0 days 00:00:28.050000	-3.397799
0 days 00:00:28.060000	-3.296735
0 days 00:00:28.070000	-3.128087
0 days 00:00:28.080000	-2.940114
0 days 00:00:28.090000	-2.757672
0 days 00:00:28.100000	-2.595452
0 days 00:00:28.110000	-2.415421
0 days 00:00:28.120000	-2.2350220000000003
0 days 00:00:28.130000	-2.061045
0 days 00:00:28.140000	-1.892047
0 days 00:00:28.150000	-1.6974060000000002
0 days 00:00:28.160000	-1.34659
0 days 00:00:28.170000	-0.318997
0 days 00:00:28.180000	1.138161
0 days 00:00:28.190000	2.817346
0 days 00:00:28.200000	4.161464
0 days 00:00:28.210000	4.8882639999999995
0 days 00:00:28.220000	5.190735
0 days 00:00:28.230000	5.263558
0 days 00:00:28.240000	5.326412
0 days 00:00:28.250000	5.312329
0 days 00:00:28.260000	5.194298000000001
0 days 00:00:28.270000	4.949834
0 days 00:00:28.280000	4.653619
0 days 00:00:28.290000	4.270261
0 days 00:00:28.300000	3.8162540000000003
0 days 00:00:28.310000	3.293053
0 days 00:00:28.320000	2.724121
0 days 00:00:28.330000	2.152355
0 days 00:00:28.340000	1.612527
0 days 00:00:28.350000	1.085605
0 days 00:00:28.360000	0.557322
0 days 00:00:28.370000	0.060908000000000004
0 days 00:00:28.380000	-0.36851
0 days 00:00:28.390000	-0.862735
0 days 00:00:28.400000	-1.4296229999999999
0 days 00:00:28.410000	-1.641028
0 days 00:00:28.420000	-1.2300870000000002
0 days 00:00:28.430000	-0.222781
0 days 00:00:28.440000	-0.29739
0 days 00:00:28.450000	-1.015957
0 days 00:00:28.460000	-1.286794
0 days 00:00:28.470000	-1.22795
0 days 00:00:28.480000	-1.0791950000000001
0 days 00:00:28.490000	-0.853152
0 days 00:00:28.500000	-0.615675
0 days 00:00:28.510000	-0.39374499999999996
0 days 00:00:28.520000	-0.207587
0 days 00:00:28.530000	-0.097084
0 days 00:00:28.540000	-0.009521
0 days 00:00:28.550000	0.109645
0 days 00:00:28.560000	0.27966799999999997
0 days 00:00:28.570000	0.407537
0 days 00:00:28.580000	0.49626000000000003
0 days 00:00:28.590000	0.573184
0 days 00:00:28.600000	0.692313
0 days 00:00:28.610000	0.8535799999999999
0 days 00:00:28.620000	1.006224
0 days 00:00:28.630000	1.130944
0 days 00:00:28.640000	1.192668
0 days 00:00:28.650000	1.188598
0 days 00:00:28.660000	0.899258
0 days 00:00:28.670000	0.41098999999999997
0 days 00:00:28.680000	-0.370537
0 days 00:00:28.690000	-1.530208
0 days 00:00:28.700000	-1.282704
0 days 00:00:28.710000	-1.403471
0 days 00:00:28.720000	-2.270858
0 days 00:00:28.730000	-3.051073
0 days 00:00:28.740000	-3.2257290000000003
0 days 00:00:28.750000	-2.168888
0 days 00:00:28.760000	1.206691
0 days 00:00:28.770000	1.8936709999999999
0 days 00:00:28.780000	-0.43770600000000004
0 days 00:00:28.790000	-0.497354
0 days 00:00:28.800000	-0.544782
0 days 00:00:28.810000	-0.539401
0 days 00:00:28.820000	-0.485683
0 days 00:00:28.830000	-0.418996
0 days 00:00:28.840000	-0.401562
0 days 00:00:28.850000	-0.27316799999999997
0 days 00:00:28.860000	-0.11697300000000001
0 days 00:00:28.870000	0.014536000000000002
0 days 00:00:28.880000	0.112897
0 days 00:00:28.890000	0.184998
0 days 00:00:28.900000	0.216806
0 days 00:00:28.910000	0.204676
0 days 00:00:28.920000	0.13128800000000002
0 days 00:00:28.930000	0.034622
0 days 00:00:28.940000	-0.054738999999999996
0 days 00:00:28.950000	-0.12822
0 days 00:00:28.960000	-0.18654600000000002
0 days 00:00:28.970000	-0.20466199999999998
0 days 00:00:28.980000	-0.20306
0 days 00:00:28.990000	-0.178626
0 days 00:00:29	-0.130602
0 days 00:00:29.010000	-0.071763
0 days 00:00:29.020000	-0.01505
0 days 00:00:29.030000	0.046007
0 days 00:00:29.040000	0.11120899999999999
0 days 00:00:29.050000	0.144494
0 days 00:00:29.060000	0.15826500000000002
0 days 00:00:29.070000	0.15478
0 days 00:00:29.080000	0.123276
0 days 00:00:29.090000	0.078927
0 days 00:00:29.100000	0.036447
0 days 00:00:29.110000	-0.0038130000000000004
0 days 00:00:29.120000	-0.032069
0 days 00:00:29.130000	-0.047585
0 days 00:00:29.140000	-0.052997
0 days 00:00:29.150000	-0.049594
0 days 00:00:29.160000	-0.045745
0 days 00:00:29.170000	-0.042994
0 days 00:00:29.180000	-0.021830000000000002
0 days 00:00:29.190000	0.00808
0 days 00:00:29.200000	0.045838
0 days 00:00:29.210000	0.06461
0 days 00:00:29.220000	0.091296
0 days 00:00:29.230000	0.111024
0 days 00:00:29.240000	0.118978
0 days 00:00:29.250000	0.123135
0 days 00:00:29.260000	0.122519
0 days 00:00:29.270000	0.12016700000000001
0 days 00:00:29.280000	0.12091199999999999
0 days 00:00:29.290000	0.128492
0 days 00:00:29.300000	0.134414
0 days 00:00:29.310000	0.137606
0 days 00:00:29.320000	0.141675
0 days 00:00:29.330000	0.143977
0 days 00:00:29.340000	0.146312
0 days 00:00:29.350000	0.149058
0 days 00:00:29.360000	0.140283
0 days 00:00:29.370000	0.13241
0 days 00:00:29.380000	0.132537
0 days 00:00:29.390000	0.115848
0 days 00:00:29.400000	0.093251
0 days 00:00:29.410000	0.077558
0 days 00:00:29.420000	0.063157
0 days 00:00:29.430000	0.059724
0 days 00:00:29.440000	0.05185
0 days 00:00:29.450000	0.049136
0 days 00:00:29.460000	0.048777999999999995
0 days 00:00:29.470000	0.034625
0 days 00:00:29.480000	0.027399
0 days 00:00:29.490000	0.025644
0 days 00:00:29.500000	0.004072
0 days 00:00:29.510000	-0.006448000000000001
0 days 00:00:29.520000	-0.040909
0 days 00:00:29.530000	-0.074036
0 days 00:00:29.540000	-0.109322
0 days 00:00:29.550000	-0.145451
0 days 00:00:29.560000	-0.18496500000000002
0 days 00:00:29.570000	-0.22354200000000002
0 days 00:00:29.580000	-0.310231
0 days 00:00:29.590000	-0.470387
0 days 00:00:29.600000	-0.730767
0 days 00:00:29.610000	-0.860864
0 days 00:00:29.620000	-0.899394
0 days 00:00:29.630000	-1.012109
0 days 00:00:29.640000	-1.3307120000000001
0 days 00:00:29.650000	-1.48526
0 days 00:00:29.660000	-1.599382
0 days 00:00:29.670000	-1.7351439999999998
0 days 00:00:29.680000	-1.8898869999999999
0 days 00:00:29.690000	-2.0503810000000002
0 days 00:00:29.700000	-2.1842580000000003
0 days 00:00:29.710000	-2.285487
0 days 00:00:29.720000	-2.374962
0 days 00:00:29.730000	-2.4650220000000003
0 days 00:00:29.740000	-2.525239
0 days 00:00:29.750000	-2.526999
0 days 00:00:29.760000	-2.498182
0 days 00:00:29.770000	-2.449975
0 days 00:00:29.780000	-2.392754
0 days 00:00:29.790000	-2.3366860000000003
0 days 00:00:29.800000	-2.297041
0 days 00:00:29.810000	-2.2520569999999998
0 days 00:00:29.820000	-2.2045779999999997
0 days 00:00:29.830000	-2.133988
0 days 00:00:29.840000	-2.01491
0 days 00:00:29.850000	-1.8758709999999998
0 days 00:00:29.860000	-1.72813
0 days 00:00:29.870000	-1.5513
0 days 00:00:29.880000	-1.063735
0 days 00:00:29.890000	-0.040868
