# Supplementary material for: A topological data analysis-based method for gait signals with an application to the study of multiple sclerosis
Source: PLoS One. 2022 May 13;17(5):e0268475. doi: 10.1371/journal.pone.0268475 (PMC9106173; doi:10.1371/journal.pone.0268475)
Supplement: S1 Data — (ZIP) [file pone.0268475.s005.zip › PlosOneData/Pathological_subjects/MS_331]

	Gyr_Y
0 days 00:00:21.830000	0.296823
0 days 00:00:21.840000	0.45291400000000004
0 days 00:00:21.850000	0.869715
0 days 00:00:21.860000	1.044358
0 days 00:00:21.870000	0.95724
0 days 00:00:21.880000	0.832284
0 days 00:00:21.890000	0.697278
0 days 00:00:21.900000	0.41673699999999997
0 days 00:00:21.910000	-0.048577999999999996
0 days 00:00:21.920000	-0.429104
0 days 00:00:21.930000	-0.8687389999999999
0 days 00:00:21.940000	-1.457711
0 days 00:00:21.950000	-1.498332
0 days 00:00:21.960000	-1.733868
0 days 00:00:21.970000	-0.9944569999999999
0 days 00:00:21.980000	-0.43855200000000005
0 days 00:00:21.990000	-0.36480799999999997
0 days 00:00:22	-0.21879099999999999
0 days 00:00:22.010000	-0.13492
0 days 00:00:22.020000	-0.12098699999999998
0 days 00:00:22.030000	-0.043674
0 days 00:00:22.040000	-0.021674000000000002
0 days 00:00:22.050000	-0.009857
0 days 00:00:22.060000	-0.028151
0 days 00:00:22.070000	0.006222
0 days 00:00:22.080000	-0.018067
0 days 00:00:22.090000	-0.035862
0 days 00:00:22.100000	-0.059509000000000006
0 days 00:00:22.110000	-0.070927
0 days 00:00:22.120000	-0.08562
0 days 00:00:22.130000	-0.087306
0 days 00:00:22.140000	-0.083472
0 days 00:00:22.150000	-0.07676799999999999
0 days 00:00:22.160000	-0.0681
0 days 00:00:22.170000	-0.07108400000000001
0 days 00:00:22.180000	-0.0615
0 days 00:00:22.190000	-0.063835
0 days 00:00:22.200000	-0.065743
0 days 00:00:22.210000	-0.06030800000000001
0 days 00:00:22.220000	-0.068098
0 days 00:00:22.230000	-0.070909
0 days 00:00:22.240000	-0.08086
0 days 00:00:22.250000	-0.087575
0 days 00:00:22.260000	-0.087655
0 days 00:00:22.270000	-0.089839
0 days 00:00:22.280000	-0.087702
0 days 00:00:22.290000	-0.085786
0 days 00:00:22.300000	-0.087065
0 days 00:00:22.310000	-0.089289
0 days 00:00:22.320000	-0.090818
0 days 00:00:22.330000	-0.086823
0 days 00:00:22.340000	-0.093127
0 days 00:00:22.350000	-0.092882
0 days 00:00:22.360000	-0.09070700000000001
0 days 00:00:22.370000	-0.08896799999999999
0 days 00:00:22.380000	-0.093301
0 days 00:00:22.390000	-0.089058
0 days 00:00:22.400000	-0.08428300000000001
0 days 00:00:22.410000	-0.08276
0 days 00:00:22.420000	-0.071365
0 days 00:00:22.430000	-0.063898
0 days 00:00:22.440000	-0.061703999999999995
0 days 00:00:22.450000	-0.04952
0 days 00:00:22.460000	-0.049973000000000004
0 days 00:00:22.470000	-0.045931
0 days 00:00:22.480000	-0.037764
0 days 00:00:22.490000	-0.038961
0 days 00:00:22.500000	-0.035198
0 days 00:00:22.510000	-0.021894999999999998
0 days 00:00:22.520000	-0.065712
0 days 00:00:22.530000	-0.008346
0 days 00:00:22.540000	-0.07882
0 days 00:00:22.550000	-0.036420999999999995
0 days 00:00:22.560000	-0.058085000000000005
0 days 00:00:22.570000	-0.089192
0 days 00:00:22.580000	-0.028036000000000002
0 days 00:00:22.590000	-0.056227
0 days 00:00:22.600000	-0.132633
0 days 00:00:22.610000	-0.126072
0 days 00:00:22.620000	-0.13581
0 days 00:00:22.630000	-0.156331
0 days 00:00:22.640000	-0.29403
0 days 00:00:22.650000	-0.433093
0 days 00:00:22.660000	-0.791908
0 days 00:00:22.670000	-0.937111
0 days 00:00:22.680000	-1.137383
0 days 00:00:22.690000	-1.2528110000000001
0 days 00:00:22.700000	-1.5638290000000001
0 days 00:00:22.710000	-1.885464
0 days 00:00:22.720000	-2.210943
0 days 00:00:22.730000	-2.554773
0 days 00:00:22.740000	-2.878953
0 days 00:00:22.750000	-3.1263919999999996
0 days 00:00:22.760000	-3.395915
0 days 00:00:22.770000	-3.676708
0 days 00:00:22.780000	-3.833331
0 days 00:00:22.790000	-3.928989
0 days 00:00:22.800000	-4.067233
0 days 00:00:22.810000	-4.127079
0 days 00:00:22.820000	-4.281747
0 days 00:00:22.830000	-4.4222269999999995
0 days 00:00:22.840000	-4.419677
0 days 00:00:22.850000	-4.282069
0 days 00:00:22.860000	-4.0543569999999995
0 days 00:00:22.870000	-3.7595989999999997
0 days 00:00:22.880000	-3.425443
0 days 00:00:22.890000	-2.995632
0 days 00:00:22.900000	-2.509468
0 days 00:00:22.910000	-2.0110069999999998
0 days 00:00:22.920000	0.190004
0 days 00:00:22.930000	1.947021
0 days 00:00:22.940000	1.807434
0 days 00:00:22.950000	1.3682889999999999
0 days 00:00:22.960000	1.745359
0 days 00:00:22.970000	2.44417
0 days 00:00:22.980000	3.014295
0 days 00:00:22.990000	3.3944129999999997
0 days 00:00:23	3.573956
0 days 00:00:23.010000	3.7945849999999997
0 days 00:00:23.020000	3.9568209999999997
0 days 00:00:23.030000	4.093486
0 days 00:00:23.040000	4.19108
0 days 00:00:23.050000	4.21657
0 days 00:00:23.060000	4.1486160000000005
0 days 00:00:23.070000	4.096463
0 days 00:00:23.080000	4.054114
0 days 00:00:23.090000	4.000547
0 days 00:00:23.100000	3.8414059999999997
0 days 00:00:23.110000	3.5923199999999995
0 days 00:00:23.120000	3.246218
0 days 00:00:23.130000	2.854637
0 days 00:00:23.140000	2.572563
0 days 00:00:23.150000	2.422161
0 days 00:00:23.160000	2.246286
0 days 00:00:23.170000	1.9373
0 days 00:00:23.180000	1.554098
0 days 00:00:23.190000	1.240625
0 days 00:00:23.200000	1.1228879999999999
0 days 00:00:23.210000	1.241442
0 days 00:00:23.220000	1.450539
0 days 00:00:23.230000	1.562349
0 days 00:00:23.240000	1.4902739999999999
0 days 00:00:23.250000	1.350242
0 days 00:00:23.260000	1.2192399999999999
0 days 00:00:23.270000	1.0578319999999999
0 days 00:00:23.280000	0.634285
0 days 00:00:23.290000	0.16753800000000002
0 days 00:00:23.300000	-0.385897
0 days 00:00:23.310000	-0.887739
0 days 00:00:23.320000	-1.283511
0 days 00:00:23.330000	-1.901566
0 days 00:00:23.340000	-1.6036540000000001
0 days 00:00:23.350000	-1.8900740000000003
0 days 00:00:23.360000	-1.4829290000000002
0 days 00:00:23.370000	-0.800196
0 days 00:00:23.380000	-0.544449
0 days 00:00:23.390000	-0.602117
0 days 00:00:23.400000	-0.69422
0 days 00:00:23.410000	-0.719425
0 days 00:00:23.420000	-0.12486199999999999
0 days 00:00:23.430000	-0.018494999999999998
0 days 00:00:23.440000	-0.080862
0 days 00:00:23.450000	-0.031375
0 days 00:00:23.460000	-0.039264999999999994
0 days 00:00:23.470000	-0.040656
0 days 00:00:23.480000	-0.044299
0 days 00:00:23.490000	-0.056858000000000006
0 days 00:00:23.500000	-0.082988
0 days 00:00:23.510000	-0.10911099999999999
0 days 00:00:23.520000	-0.124136
0 days 00:00:23.530000	-0.12651099999999998
0 days 00:00:23.540000	-0.11665999999999999
0 days 00:00:23.550000	-0.13952799999999999
0 days 00:00:23.560000	-0.10381300000000002
0 days 00:00:23.570000	-0.102624
0 days 00:00:23.580000	-0.10611400000000001
0 days 00:00:23.590000	-0.103578
0 days 00:00:23.600000	-0.10588299999999999
0 days 00:00:23.610000	-0.11520699999999999
0 days 00:00:23.620000	-0.11967
0 days 00:00:23.630000	-0.12779000000000001
0 days 00:00:23.640000	-0.134891
0 days 00:00:23.650000	-0.129209
0 days 00:00:23.660000	-0.1193
0 days 00:00:23.670000	-0.121616
0 days 00:00:23.680000	-0.11738499999999999
0 days 00:00:23.690000	-0.11259100000000001
0 days 00:00:23.700000	-0.108142
0 days 00:00:23.710000	-0.09887
0 days 00:00:23.720000	-0.092237
0 days 00:00:23.730000	-0.084624
0 days 00:00:23.740000	-0.076886
0 days 00:00:23.750000	-0.072538
0 days 00:00:23.760000	-0.067233
0 days 00:00:23.770000	-0.07536699999999999
0 days 00:00:23.780000	-0.073674
0 days 00:00:23.790000	-0.080889
0 days 00:00:23.800000	-0.081105
0 days 00:00:23.810000	-0.095813
0 days 00:00:23.820000	-0.07638500000000001
0 days 00:00:23.830000	-0.094178
0 days 00:00:23.840000	-0.063435
0 days 00:00:23.850000	-0.063928
0 days 00:00:23.860000	-0.040652999999999995
0 days 00:00:23.870000	-0.011086
0 days 00:00:23.880000	0.002468
0 days 00:00:23.890000	0.007977
0 days 00:00:23.900000	-0.003113
0 days 00:00:23.910000	-0.029331
0 days 00:00:23.920000	-0.047133999999999995
0 days 00:00:23.930000	-0.036032
0 days 00:00:23.940000	-0.11160199999999999
0 days 00:00:23.950000	-0.094124
0 days 00:00:23.960000	-0.059805
0 days 00:00:23.970000	-0.14970799999999998
0 days 00:00:23.980000	-0.144542
0 days 00:00:23.990000	-0.108894
0 days 00:00:24	-0.08949299999999999
0 days 00:00:24.010000	-0.116217
0 days 00:00:24.020000	-0.146299
0 days 00:00:24.030000	-0.137261
0 days 00:00:24.040000	-0.156366
0 days 00:00:24.050000	-0.20801799999999998
0 days 00:00:24.060000	-0.22643400000000002
0 days 00:00:24.070000	-0.386776
0 days 00:00:24.080000	-0.613243
0 days 00:00:24.090000	-0.809409
0 days 00:00:24.100000	-0.995777
0 days 00:00:24.110000	-1.183
0 days 00:00:24.120000	-1.388735
0 days 00:00:24.130000	-1.5848010000000001
0 days 00:00:24.140000	-1.8076889999999999
0 days 00:00:24.150000	-2.073865
0 days 00:00:24.160000	-2.290883
0 days 00:00:24.170000	-2.486447
0 days 00:00:24.180000	-2.7375599999999998
0 days 00:00:24.190000	-2.935343
0 days 00:00:24.200000	-3.1579200000000003
0 days 00:00:24.210000	-3.3514209999999998
0 days 00:00:24.220000	-3.606331
0 days 00:00:24.230000	-3.821051
0 days 00:00:24.240000	-4.074351
0 days 00:00:24.250000	-4.372982
0 days 00:00:24.260000	-4.634015
0 days 00:00:24.270000	-4.71254
0 days 00:00:24.280000	-4.572
0 days 00:00:24.290000	-4.302144999999999
0 days 00:00:24.300000	-3.994057
0 days 00:00:24.310000	-3.641061
0 days 00:00:24.320000	-3.234793
0 days 00:00:24.330000	-2.7850919999999997
0 days 00:00:24.340000	-2.226363
0 days 00:00:24.350000	-1.321542
0 days 00:00:24.360000	1.304778
0 days 00:00:24.370000	2.356602
0 days 00:00:24.380000	2.0115119999999997
0 days 00:00:24.390000	1.812489
0 days 00:00:24.400000	2.262075
0 days 00:00:24.410000	2.8941209999999997
0 days 00:00:24.420000	3.378761
0 days 00:00:24.430000	3.727124
0 days 00:00:24.440000	3.830214
0 days 00:00:24.450000	3.97234
0 days 00:00:24.460000	4.059092
0 days 00:00:24.470000	4.150334
0 days 00:00:24.480000	4.2249
0 days 00:00:24.490000	4.19917
0 days 00:00:24.500000	4.080623
0 days 00:00:24.510000	4.016278
0 days 00:00:24.520000	3.949072
0 days 00:00:24.530000	3.8637080000000004
0 days 00:00:24.540000	3.7013830000000003
0 days 00:00:24.550000	3.464263
0 days 00:00:24.560000	3.174096
0 days 00:00:24.570000	2.867866
0 days 00:00:24.580000	2.6161369999999997
0 days 00:00:24.590000	2.443445
0 days 00:00:24.600000	2.181263
0 days 00:00:24.610000	1.784175
0 days 00:00:24.620000	1.295388
0 days 00:00:24.630000	0.894352
0 days 00:00:24.640000	0.752023
0 days 00:00:24.650000	0.9798129999999999
0 days 00:00:24.660000	1.387048
0 days 00:00:24.670000	1.5947440000000002
0 days 00:00:24.680000	1.4910649999999999
0 days 00:00:24.690000	1.278965
0 days 00:00:24.700000	1.15211
0 days 00:00:24.710000	1.066608
0 days 00:00:24.720000	0.878185
0 days 00:00:24.730000	0.609989
0 days 00:00:24.740000	0.356324
0 days 00:00:24.750000	-0.6581279999999999
0 days 00:00:24.760000	-1.7948110000000002
0 days 00:00:24.770000	-2.007413
0 days 00:00:24.780000	-2.353439
0 days 00:00:24.790000	-2.118525
0 days 00:00:24.800000	-2.037287
0 days 00:00:24.810000	-1.4864600000000001
0 days 00:00:24.820000	-0.949025
0 days 00:00:24.830000	-0.679635
0 days 00:00:24.840000	-0.266282
0 days 00:00:24.850000	-0.260829
0 days 00:00:24.860000	-0.24808899999999998
0 days 00:00:24.870000	-0.058987
0 days 00:00:24.880000	-0.020115
0 days 00:00:24.890000	0.0025280000000000003
0 days 00:00:24.900000	0.001507
0 days 00:00:24.910000	-0.008716
0 days 00:00:24.920000	-0.001142
0 days 00:00:24.930000	-0.010012
0 days 00:00:24.940000	-0.039024
0 days 00:00:24.950000	-0.061075
0 days 00:00:24.960000	-0.08200199999999999
0 days 00:00:24.970000	-0.08119
0 days 00:00:24.980000	-0.074237
0 days 00:00:24.990000	-0.08143500000000001
0 days 00:00:25	-0.055894000000000006
0 days 00:00:25.010000	-0.060479
0 days 00:00:25.020000	-0.073163
0 days 00:00:25.030000	-0.090907
0 days 00:00:25.040000	-0.09511900000000001
0 days 00:00:25.050000	-0.084511
0 days 00:00:25.060000	-0.087845
0 days 00:00:25.070000	-0.069918
0 days 00:00:25.080000	-0.06601699999999999
0 days 00:00:25.090000	-0.047557
0 days 00:00:25.100000	-0.054335
0 days 00:00:25.110000	-0.053434
0 days 00:00:25.120000	-0.067281
0 days 00:00:25.130000	-0.077352
0 days 00:00:25.140000	-0.09844
0 days 00:00:25.150000	-0.104278
0 days 00:00:25.160000	-0.106769
0 days 00:00:25.170000	-0.096609
0 days 00:00:25.180000	-0.088703
0 days 00:00:25.190000	-0.079858
0 days 00:00:25.200000	-0.077727
0 days 00:00:25.210000	-0.06862
0 days 00:00:25.220000	-0.074806
0 days 00:00:25.230000	-0.073758
0 days 00:00:25.240000	-0.078773
0 days 00:00:25.250000	-0.07005399999999999
0 days 00:00:25.260000	-0.08481799999999999
0 days 00:00:25.270000	-0.083301
0 days 00:00:25.280000	-0.079957
0 days 00:00:25.290000	-0.060464
0 days 00:00:25.300000	-0.0663
0 days 00:00:25.310000	-0.052095
0 days 00:00:25.320000	-0.032206
0 days 00:00:25.330000	-0.030077
0 days 00:00:25.340000	-0.017412
0 days 00:00:25.350000	-0.016815
0 days 00:00:25.360000	-0.013886
0 days 00:00:25.370000	-0.016849
0 days 00:00:25.380000	-0.031799
0 days 00:00:25.390000	-0.042455
0 days 00:00:25.400000	-0.052711
0 days 00:00:25.410000	-0.093269
0 days 00:00:25.420000	-0.081433
0 days 00:00:25.430000	-0.11786600000000001
0 days 00:00:25.440000	-0.154818
0 days 00:00:25.450000	-0.138479
0 days 00:00:25.460000	-0.116255
0 days 00:00:25.470000	-0.113345
0 days 00:00:25.480000	-0.109649
0 days 00:00:25.490000	-0.12111500000000001
0 days 00:00:25.500000	-0.147282
0 days 00:00:25.510000	-0.273564
0 days 00:00:25.520000	-0.424415
0 days 00:00:25.530000	-0.755424
0 days 00:00:25.540000	-0.880661
0 days 00:00:25.550000	-1.049109
0 days 00:00:25.560000	-1.208558
0 days 00:00:25.570000	-1.17425
0 days 00:00:25.580000	-1.6305459999999998
0 days 00:00:25.590000	-1.7801529999999999
0 days 00:00:25.600000	-2.035567
0 days 00:00:25.610000	-2.2572330000000003
0 days 00:00:25.620000	-2.462064
0 days 00:00:25.630000	-2.641356
0 days 00:00:25.640000	-2.8392310000000003
0 days 00:00:25.650000	-3.082538
0 days 00:00:25.660000	-3.349505
0 days 00:00:25.670000	-3.535664
0 days 00:00:25.680000	-3.695632
0 days 00:00:25.690000	-3.89839
0 days 00:00:25.700000	-4.077756
0 days 00:00:25.710000	-4.187555000000001
0 days 00:00:25.720000	-4.246433000000001
0 days 00:00:25.730000	-4.173733
0 days 00:00:25.740000	-4.01388
0 days 00:00:25.750000	-3.7988779999999998
0 days 00:00:25.760000	-3.484718
0 days 00:00:25.770000	-3.1449830000000003
0 days 00:00:25.780000	-2.766299
0 days 00:00:25.790000	-2.210918
0 days 00:00:25.800000	-1.666913
0 days 00:00:25.810000	-0.040604
0 days 00:00:25.820000	2.0367290000000002
0 days 00:00:25.830000	2.17484
0 days 00:00:25.840000	1.7893310000000002
0 days 00:00:25.850000	2.012556
0 days 00:00:25.860000	2.55029
0 days 00:00:25.870000	3.0575900000000003
0 days 00:00:25.880000	3.389243
0 days 00:00:25.890000	3.515228
0 days 00:00:25.900000	3.6004970000000003
0 days 00:00:25.910000	3.6769480000000003
0 days 00:00:25.920000	3.736757
0 days 00:00:25.930000	3.744993
0 days 00:00:25.940000	3.7327480000000004
0 days 00:00:25.950000	3.7122260000000002
0 days 00:00:25.960000	3.723243
0 days 00:00:25.970000	3.724936
0 days 00:00:25.980000	3.656215
0 days 00:00:25.990000	3.548407
0 days 00:00:26	3.3602790000000002
0 days 00:00:26.010000	3.13525
0 days 00:00:26.020000	2.8794939999999998
0 days 00:00:26.030000	2.679461
0 days 00:00:26.040000	2.523904
0 days 00:00:26.050000	2.351649
0 days 00:00:26.060000	2.0989619999999998
0 days 00:00:26.070000	1.769238
0 days 00:00:26.080000	1.414696
0 days 00:00:26.090000	1.119892
0 days 00:00:26.100000	1.0584870000000002
0 days 00:00:26.110000	1.171978
0 days 00:00:26.120000	1.34885
0 days 00:00:26.130000	1.369588
0 days 00:00:26.140000	1.255443
0 days 00:00:26.150000	1.115529
0 days 00:00:26.160000	1.008739
0 days 00:00:26.170000	0.8851690000000001
0 days 00:00:26.180000	0.6881729999999999
0 days 00:00:26.190000	0.43615299999999996
0 days 00:00:26.200000	0.092234
0 days 00:00:26.210000	-0.93276
0 days 00:00:26.220000	-1.6373469999999999
0 days 00:00:26.230000	-1.902697
0 days 00:00:26.240000	-1.927784
0 days 00:00:26.250000	-2.1425009999999998
0 days 00:00:26.260000	-2.447073
0 days 00:00:26.270000	-2.1819919999999997
0 days 00:00:26.280000	-1.398234
0 days 00:00:26.290000	-0.282552
0 days 00:00:26.300000	-0.23165500000000003
0 days 00:00:26.310000	-0.200712
0 days 00:00:26.320000	-0.19234
0 days 00:00:26.330000	-0.057697000000000005
0 days 00:00:26.340000	-0.035452
0 days 00:00:26.350000	-0.029657
0 days 00:00:26.360000	-0.031432
0 days 00:00:26.370000	-0.038622000000000004
0 days 00:00:26.380000	-0.072547
0 days 00:00:26.390000	-0.094426
0 days 00:00:26.400000	-0.11346099999999999
0 days 00:00:26.410000	-0.12037300000000001
0 days 00:00:26.420000	-0.122873
0 days 00:00:26.430000	-0.13338
0 days 00:00:26.440000	-0.118318
0 days 00:00:26.450000	-0.098623
0 days 00:00:26.460000	-0.10806199999999999
0 days 00:00:26.470000	-0.097473
0 days 00:00:26.480000	-0.088045
0 days 00:00:26.490000	-0.09463400000000001
0 days 00:00:26.500000	-0.10805899999999999
0 days 00:00:26.510000	-0.104502
0 days 00:00:26.520000	-0.110927
0 days 00:00:26.530000	-0.107885
0 days 00:00:26.540000	-0.105866
0 days 00:00:26.550000	-0.10250699999999999
0 days 00:00:26.560000	-0.10282899999999999
0 days 00:00:26.570000	-0.096473
0 days 00:00:26.580000	-0.10526300000000001
0 days 00:00:26.590000	-0.096067
0 days 00:00:26.600000	-0.095381
0 days 00:00:26.610000	-0.08957000000000001
0 days 00:00:26.620000	-0.086263
0 days 00:00:26.630000	-0.072716
0 days 00:00:26.640000	-0.068149
0 days 00:00:26.650000	-0.060752999999999995
0 days 00:00:26.660000	-0.053238
0 days 00:00:26.670000	-0.05441
0 days 00:00:26.680000	-0.044039
0 days 00:00:26.690000	-0.046221
0 days 00:00:26.700000	-0.038033
0 days 00:00:26.710000	-0.024941
0 days 00:00:26.720000	-0.013055
0 days 00:00:26.730000	0.0158
0 days 00:00:26.740000	0.034374
0 days 00:00:26.750000	0.064188
0 days 00:00:26.760000	0.045977
0 days 00:00:26.770000	0.052617
0 days 00:00:26.780000	0.011534
0 days 00:00:26.790000	-0.018236000000000002
0 days 00:00:26.800000	-0.035660000000000004
0 days 00:00:26.810000	-0.073027
0 days 00:00:26.820000	-0.087365
0 days 00:00:26.830000	-0.140671
0 days 00:00:26.840000	-0.122807
0 days 00:00:26.850000	-0.113053
0 days 00:00:26.860000	-0.113646
0 days 00:00:26.870000	-0.11953299999999999
0 days 00:00:26.880000	-0.131
0 days 00:00:26.890000	-0.176582
0 days 00:00:26.900000	-0.20588800000000002
0 days 00:00:26.910000	-0.281724
0 days 00:00:26.920000	-0.446071
0 days 00:00:26.930000	-0.714735
0 days 00:00:26.940000	-0.934422
0 days 00:00:26.950000	-1.100899
0 days 00:00:26.960000	-1.271005
0 days 00:00:26.970000	-1.197116
0 days 00:00:26.980000	-1.701661
0 days 00:00:26.990000	-1.922622
0 days 00:00:27	-2.2205310000000003
0 days 00:00:27.010000	-2.493607
0 days 00:00:27.020000	-2.7693779999999997
0 days 00:00:27.030000	-3.029621
0 days 00:00:27.040000	-3.347065
0 days 00:00:27.050000	-3.6698209999999998
0 days 00:00:27.060000	-3.9479379999999997
0 days 00:00:27.070000	-4.259297
0 days 00:00:27.080000	-4.549487999999999
0 days 00:00:27.090000	-4.905651
0 days 00:00:27.100000	-5.123463
0 days 00:00:27.110000	-5.137932
0 days 00:00:27.120000	-4.97872
0 days 00:00:27.130000	-4.695551
0 days 00:00:27.140000	-4.23844
0 days 00:00:27.150000	-3.676689
0 days 00:00:27.160000	-2.967085
0 days 00:00:27.170000	-2.069711
0 days 00:00:27.180000	0.554773
0 days 00:00:27.190000	1.915723
0 days 00:00:27.200000	1.611135
0 days 00:00:27.210000	1.367578
0 days 00:00:27.220000	1.9102169999999998
0 days 00:00:27.230000	2.627727
0 days 00:00:27.240000	3.101857
0 days 00:00:27.250000	3.3835230000000003
0 days 00:00:27.260000	3.678721
0 days 00:00:27.270000	4.009939
0 days 00:00:27.280000	4.322435
0 days 00:00:27.290000	4.571008999999999
0 days 00:00:27.300000	4.7940190000000005
0 days 00:00:27.310000	4.9524870000000005
0 days 00:00:27.320000	5.019099
0 days 00:00:27.330000	4.959366999999999
0 days 00:00:27.340000	4.772641999999999
0 days 00:00:27.350000	4.524032
0 days 00:00:27.360000	4.229444
0 days 00:00:27.370000	3.7799480000000005
0 days 00:00:27.380000	3.245997
0 days 00:00:27.390000	2.899063
0 days 00:00:27.400000	2.687579
0 days 00:00:27.410000	2.2916849999999998
0 days 00:00:27.420000	1.6559540000000001
0 days 00:00:27.430000	1.009484
0 days 00:00:27.440000	0.649983
0 days 00:00:27.450000	1.013577
0 days 00:00:27.460000	1.7118900000000001
0 days 00:00:27.470000	1.948334
0 days 00:00:27.480000	1.3021479999999999
0 days 00:00:27.490000	1.097666
0 days 00:00:27.500000	0.9086540000000001
0 days 00:00:27.510000	0.577462
0 days 00:00:27.520000	0.025842
0 days 00:00:27.530000	-0.638754
0 days 00:00:27.540000	-1.073157
0 days 00:00:27.550000	-1.577185
0 days 00:00:27.560000	-1.530016
0 days 00:00:27.570000	-2.030647
0 days 00:00:27.580000	-2.5192650000000003
0 days 00:00:27.590000	-1.7944360000000001
0 days 00:00:27.600000	-0.691531
0 days 00:00:27.610000	-0.069797
0 days 00:00:27.620000	-0.244975
0 days 00:00:27.630000	-0.175734
0 days 00:00:27.640000	-0.193743
0 days 00:00:27.650000	-0.151365
0 days 00:00:27.660000	-0.032283
0 days 00:00:27.670000	-0.07135599999999999
0 days 00:00:27.680000	-0.099873
0 days 00:00:27.690000	-0.05449
0 days 00:00:27.700000	-0.047288
0 days 00:00:27.710000	-0.041960000000000004
0 days 00:00:27.720000	-0.046870999999999996
0 days 00:00:27.730000	-0.065169
0 days 00:00:27.740000	-0.07787899999999999
0 days 00:00:27.750000	-0.08469299999999999
0 days 00:00:27.760000	-0.082541
0 days 00:00:27.770000	-0.081474
0 days 00:00:27.780000	-0.074835
0 days 00:00:27.790000	-0.076263
0 days 00:00:27.800000	-0.07020499999999999
0 days 00:00:27.810000	-0.066855
0 days 00:00:27.820000	-0.067677
0 days 00:00:27.830000	-0.062846
0 days 00:00:27.840000	-0.06573999999999999
0 days 00:00:27.850000	-0.067708
0 days 00:00:27.860000	-0.074042
0 days 00:00:27.870000	-0.085126
0 days 00:00:27.880000	-0.087805
0 days 00:00:27.890000	-0.097606
0 days 00:00:27.900000	-0.106831
0 days 00:00:27.910000	-0.10538199999999999
0 days 00:00:27.920000	-0.10121000000000001
0 days 00:00:27.930000	-0.100385
0 days 00:00:27.940000	-0.094141
0 days 00:00:27.950000	-0.081858
0 days 00:00:27.960000	-0.076449
0 days 00:00:27.970000	-0.072895
0 days 00:00:27.980000	-0.06416000000000001
0 days 00:00:27.990000	-0.055778999999999995
0 days 00:00:28	-0.046945999999999995
0 days 00:00:28.010000	-0.033175
0 days 00:00:28.020000	-0.031411
0 days 00:00:28.030000	-0.023653999999999998
0 days 00:00:28.040000	-0.023486
0 days 00:00:28.050000	-0.027658
0 days 00:00:28.060000	-0.029677999999999996
0 days 00:00:28.070000	-0.026195
0 days 00:00:28.080000	-0.019287000000000002
0 days 00:00:28.090000	-0.0024230000000000002
0 days 00:00:28.100000	0.034841000000000004
0 days 00:00:28.110000	0.033679
0 days 00:00:28.120000	0.057017
0 days 00:00:28.130000	0.08024500000000001
0 days 00:00:28.140000	0.064554
0 days 00:00:28.150000	0.065973
0 days 00:00:28.160000	0.060299
0 days 00:00:28.170000	0.016064
0 days 00:00:28.180000	0.04343
0 days 00:00:28.190000	-0.007418000000000001
0 days 00:00:28.200000	0.016058000000000003
0 days 00:00:28.210000	-0.052270000000000004
0 days 00:00:28.220000	-0.036137999999999997
0 days 00:00:28.230000	-0.042423
0 days 00:00:28.240000	-0.12176300000000001
0 days 00:00:28.250000	-0.091856
0 days 00:00:28.260000	-0.08518400000000001
0 days 00:00:28.270000	-0.133605
0 days 00:00:28.280000	-0.15875699999999998
0 days 00:00:28.290000	-0.19112
0 days 00:00:28.300000	-0.218836
0 days 00:00:28.310000	-0.341976
0 days 00:00:28.320000	-0.566167
0 days 00:00:28.330000	-0.824816
0 days 00:00:28.340000	-0.975542
0 days 00:00:28.350000	-1.168034
0 days 00:00:28.360000	-1.38819
0 days 00:00:28.370000	-1.619933
0 days 00:00:28.380000	-1.757798
0 days 00:00:28.390000	-2.242124
0 days 00:00:28.400000	-2.461881
0 days 00:00:28.410000	-2.684614
0 days 00:00:28.420000	-2.988283
0 days 00:00:28.430000	-3.237037
0 days 00:00:28.440000	-3.47897
0 days 00:00:28.450000	-3.572179
0 days 00:00:28.460000	-3.6301629999999996
0 days 00:00:28.470000	-3.6650400000000003
0 days 00:00:28.480000	-3.7291879999999997
0 days 00:00:28.490000	-3.7134339999999995
0 days 00:00:28.500000	-3.726958
0 days 00:00:28.510000	-3.653545
0 days 00:00:28.520000	-3.5129370000000004
0 days 00:00:28.530000	-3.354893
0 days 00:00:28.540000	-3.183666
0 days 00:00:28.550000	-2.9927200000000003
0 days 00:00:28.560000	-2.7039169999999997
0 days 00:00:28.570000	-2.4997580000000004
0 days 00:00:28.580000	-2.218394
0 days 00:00:28.590000	-1.842468
0 days 00:00:28.600000	-1.476014
0 days 00:00:28.610000	-0.09691
