# Supplementary material for: A topological data analysis-based method for gait signals with an application to the study of multiple sclerosis
Source: PLoS One. 2022 May 13;17(5):e0268475. doi: 10.1371/journal.pone.0268475 (PMC9106173; doi:10.1371/journal.pone.0268475)
Supplement: S1 Data — (ZIP) [file pone.0268475.s005.zip › PlosOneData/Pathological_subjects/MS_309]

	Gyr_Y
0 days 00:00:08.490000	-0.5127470000000001
0 days 00:00:08.500000	0.995732
0 days 00:00:08.510000	1.1673209999999998
0 days 00:00:08.520000	1.155292
0 days 00:00:08.530000	1.8085959999999999
0 days 00:00:08.540000	1.841163
0 days 00:00:08.550000	1.1656870000000001
0 days 00:00:08.560000	0.601399
0 days 00:00:08.570000	0.294669
0 days 00:00:08.580000	0.034577
0 days 00:00:08.590000	-0.05714299999999999
0 days 00:00:08.600000	-0.088171
0 days 00:00:08.610000	-0.101667
0 days 00:00:08.620000	-0.095913
0 days 00:00:08.630000	-0.069355
0 days 00:00:08.640000	-0.050041
0 days 00:00:08.650000	-0.019224
0 days 00:00:08.660000	0.01465
0 days 00:00:08.670000	0.043774
0 days 00:00:08.680000	0.079186
0 days 00:00:08.690000	0.107296
0 days 00:00:08.700000	0.122813
0 days 00:00:08.710000	0.122981
0 days 00:00:08.720000	0.128712
0 days 00:00:08.730000	0.14111600000000002
0 days 00:00:08.740000	0.155487
0 days 00:00:08.750000	0.17186500000000002
0 days 00:00:08.760000	0.19421
0 days 00:00:08.770000	0.195542
0 days 00:00:08.780000	0.19622699999999998
0 days 00:00:08.790000	0.186595
0 days 00:00:08.800000	0.16617200000000001
0 days 00:00:08.810000	0.141229
0 days 00:00:08.820000	0.11770599999999999
0 days 00:00:08.830000	0.087588
0 days 00:00:08.840000	0.066957
0 days 00:00:08.850000	0.040539
0 days 00:00:08.860000	0.019056
0 days 00:00:08.870000	0.002468
0 days 00:00:08.880000	-0.015152
0 days 00:00:08.890000	-0.028194
0 days 00:00:08.900000	-0.043133
0 days 00:00:08.910000	-0.053002
0 days 00:00:08.920000	-0.05269
0 days 00:00:08.930000	-0.055023
0 days 00:00:08.940000	-0.061188
0 days 00:00:08.950000	-0.058311
0 days 00:00:08.960000	-0.061803
0 days 00:00:08.970000	-0.064334
0 days 00:00:08.980000	-0.06969199999999999
0 days 00:00:08.990000	-0.077165
0 days 00:00:09	-0.090303
0 days 00:00:09.010000	-0.106635
0 days 00:00:09.020000	-0.12600799999999998
0 days 00:00:09.030000	-0.14768
0 days 00:00:09.040000	-0.162125
0 days 00:00:09.050000	-0.157086
0 days 00:00:09.060000	-0.11231500000000001
0 days 00:00:09.070000	-0.039901
0 days 00:00:09.080000	0.040263
0 days 00:00:09.090000	0.08426
0 days 00:00:09.100000	0.106154
0 days 00:00:09.110000	0.088179
0 days 00:00:09.120000	0.036358
0 days 00:00:09.130000	-0.032561
0 days 00:00:09.140000	-0.10918599999999999
0 days 00:00:09.150000	-0.19611199999999998
0 days 00:00:09.160000	-0.312235
0 days 00:00:09.170000	-0.465787
0 days 00:00:09.180000	-0.687037
0 days 00:00:09.190000	-1.008277
0 days 00:00:09.200000	-1.3207360000000001
0 days 00:00:09.210000	-1.664289
0 days 00:00:09.220000	-1.992763
0 days 00:00:09.230000	-2.330914
0 days 00:00:09.240000	-2.630347
0 days 00:00:09.250000	-2.861359
0 days 00:00:09.260000	-3.0038650000000002
0 days 00:00:09.270000	-3.161239
0 days 00:00:09.280000	-3.3127190000000004
0 days 00:00:09.290000	-3.3740669999999997
0 days 00:00:09.300000	-3.386794
0 days 00:00:09.310000	-3.4211519999999997
0 days 00:00:09.320000	-3.379165
0 days 00:00:09.330000	-3.2977589999999997
0 days 00:00:09.340000	-3.1648419999999997
0 days 00:00:09.350000	-2.7158189999999998
0 days 00:00:09.360000	-1.82938
0 days 00:00:09.370000	-0.548652
0 days 00:00:09.380000	0.42658900000000005
0 days 00:00:09.390000	0.8173739999999999
0 days 00:00:09.400000	0.829052
0 days 00:00:09.410000	0.827825
0 days 00:00:09.420000	0.9828180000000001
0 days 00:00:09.430000	1.273525
0 days 00:00:09.440000	1.574249
0 days 00:00:09.450000	1.829809
0 days 00:00:09.460000	2.014935
0 days 00:00:09.470000	2.137873
0 days 00:00:09.480000	2.2389189999999997
0 days 00:00:09.490000	2.328536
0 days 00:00:09.500000	2.400938
0 days 00:00:09.510000	2.428115
0 days 00:00:09.520000	2.4123919999999996
0 days 00:00:09.530000	2.363661
0 days 00:00:09.540000	2.284686
0 days 00:00:09.550000	2.163722
0 days 00:00:09.560000	2.029352
0 days 00:00:09.570000	1.887818
0 days 00:00:09.580000	1.7397509999999998
0 days 00:00:09.590000	1.562283
0 days 00:00:09.600000	1.3302690000000001
0 days 00:00:09.610000	1.053199
0 days 00:00:09.620000	0.727884
0 days 00:00:09.630000	0.364343
0 days 00:00:09.640000	-0.005321
0 days 00:00:09.650000	-0.33415700000000004
0 days 00:00:09.660000	-0.5808369999999999
0 days 00:00:09.670000	-0.724517
0 days 00:00:09.680000	-0.780701
0 days 00:00:09.690000	-0.768794
0 days 00:00:09.700000	-0.708349
0 days 00:00:09.710000	-0.6074890000000001
0 days 00:00:09.720000	-0.510768
0 days 00:00:09.730000	-0.41331899999999994
0 days 00:00:09.740000	-0.333762
0 days 00:00:09.750000	-0.272202
0 days 00:00:09.760000	-0.227464
0 days 00:00:09.770000	-0.190619
0 days 00:00:09.780000	-0.169737
0 days 00:00:09.790000	-0.184308
0 days 00:00:09.800000	-0.243024
0 days 00:00:09.810000	-0.332756
0 days 00:00:09.820000	-0.44921300000000003
0 days 00:00:09.830000	-0.5781149999999999
0 days 00:00:09.840000	1.394664
0 days 00:00:09.850000	1.87304
0 days 00:00:09.860000	1.6599959999999998
0 days 00:00:09.870000	2.493427
0 days 00:00:09.880000	1.940812
0 days 00:00:09.890000	1.034297
0 days 00:00:09.900000	0.519295
0 days 00:00:09.910000	0.078707
0 days 00:00:09.920000	-0.090407
0 days 00:00:09.930000	-0.179608
0 days 00:00:09.940000	-0.180144
0 days 00:00:09.950000	-0.174896
0 days 00:00:09.960000	-0.126936
0 days 00:00:09.970000	-0.083553
0 days 00:00:09.980000	-0.035671
0 days 00:00:09.990000	0.004605
0 days 00:00:10	0.046357
0 days 00:00:10.010000	0.09097999999999999
0 days 00:00:10.020000	0.12971400000000002
0 days 00:00:10.030000	0.15925899999999998
0 days 00:00:10.040000	0.17407899999999998
0 days 00:00:10.050000	0.175072
0 days 00:00:10.060000	0.172583
0 days 00:00:10.070000	0.17481300000000002
0 days 00:00:10.080000	0.173997
0 days 00:00:10.090000	0.183084
0 days 00:00:10.100000	0.190235
0 days 00:00:10.110000	0.196132
0 days 00:00:10.120000	0.196379
0 days 00:00:10.130000	0.177398
0 days 00:00:10.140000	0.159648
0 days 00:00:10.150000	0.138269
0 days 00:00:10.160000	0.109428
0 days 00:00:10.170000	0.079992
0 days 00:00:10.180000	0.057579
0 days 00:00:10.190000	0.034267
0 days 00:00:10.200000	0.021057
0 days 00:00:10.210000	0.00506
0 days 00:00:10.220000	-0.007349
0 days 00:00:10.230000	-0.022694
0 days 00:00:10.240000	-0.035442
0 days 00:00:10.250000	-0.044006
0 days 00:00:10.260000	-0.046014
0 days 00:00:10.270000	-0.050244
0 days 00:00:10.280000	-0.044949
0 days 00:00:10.290000	-0.052756
0 days 00:00:10.300000	-0.044947
0 days 00:00:10.310000	-0.045145
0 days 00:00:10.320000	-0.038752999999999996
0 days 00:00:10.330000	-0.029868000000000002
0 days 00:00:10.340000	-0.02291
0 days 00:00:10.350000	-0.014388
0 days 00:00:10.360000	-0.0039380000000000005
0 days 00:00:10.370000	-0.004182
0 days 00:00:10.380000	-0.005577
0 days 00:00:10.390000	-0.026851
0 days 00:00:10.400000	-0.064318
0 days 00:00:10.410000	-0.11311199999999999
0 days 00:00:10.420000	-0.175754
0 days 00:00:10.430000	-0.232473
0 days 00:00:10.440000	-0.290053
0 days 00:00:10.450000	-0.321332
0 days 00:00:10.460000	-0.272868
0 days 00:00:10.470000	-0.165398
0 days 00:00:10.480000	-0.06427000000000001
0 days 00:00:10.490000	-0.012655
0 days 00:00:10.500000	-0.027518
0 days 00:00:10.510000	-0.11260999999999999
0 days 00:00:10.520000	-0.253552
0 days 00:00:10.530000	-0.43124300000000004
0 days 00:00:10.540000	-0.697819
0 days 00:00:10.550000	-1.018617
0 days 00:00:10.560000	-1.356984
0 days 00:00:10.570000	-1.7566979999999999
0 days 00:00:10.580000	-2.17739
0 days 00:00:10.590000	-2.548335
0 days 00:00:10.600000	-2.8656189999999997
0 days 00:00:10.610000	-3.107583
0 days 00:00:10.620000	-3.274132
0 days 00:00:10.630000	-3.4671239999999997
0 days 00:00:10.640000	-3.614315
0 days 00:00:10.650000	-3.656623
0 days 00:00:10.660000	-3.651654
0 days 00:00:10.670000	-3.6749050000000003
0 days 00:00:10.680000	-3.6415260000000003
0 days 00:00:10.690000	-3.613939
0 days 00:00:10.700000	-3.5416410000000003
0 days 00:00:10.710000	-3.311121
0 days 00:00:10.720000	-2.640586
0 days 00:00:10.730000	-1.652002
0 days 00:00:10.740000	-0.388691
0 days 00:00:10.750000	0.704922
0 days 00:00:10.760000	1.282295
0 days 00:00:10.770000	1.483349
0 days 00:00:10.780000	1.547548
0 days 00:00:10.790000	1.69396
0 days 00:00:10.800000	1.9584700000000002
0 days 00:00:10.810000	2.2775990000000004
0 days 00:00:10.820000	2.574702
0 days 00:00:10.830000	2.8190939999999998
0 days 00:00:10.840000	3.089759
0 days 00:00:10.850000	3.4733650000000003
0 days 00:00:10.860000	3.327116
0 days 00:00:10.870000	3.132525
0 days 00:00:10.880000	3.138331
0 days 00:00:10.890000	3.156381
0 days 00:00:10.900000	3.0950279999999997
0 days 00:00:10.910000	2.937373
0 days 00:00:10.920000	2.588495
0 days 00:00:10.930000	2.117474
0 days 00:00:10.940000	1.671832
0 days 00:00:10.950000	1.319848
0 days 00:00:10.960000	1.091276
0 days 00:00:10.970000	0.960731
0 days 00:00:10.980000	0.80196
0 days 00:00:10.990000	0.501827
0 days 00:00:11	0.06136799999999999
0 days 00:00:11.010000	-0.364471
0 days 00:00:11.020000	-0.6884170000000001
0 days 00:00:11.030000	-0.885523
0 days 00:00:11.040000	-0.9597549999999999
0 days 00:00:11.050000	-0.932369
0 days 00:00:11.060000	-0.773972
0 days 00:00:11.070000	-0.514727
0 days 00:00:11.080000	-0.22466399999999997
0 days 00:00:11.090000	0.008502
0 days 00:00:11.100000	-0.457396
0 days 00:00:11.110000	-0.886975
0 days 00:00:11.120000	0.099342
0 days 00:00:11.130000	3.3112480000000004
0 days 00:00:11.140000	1.2290809999999999
0 days 00:00:11.150000	1.274638
0 days 00:00:11.160000	0.562287
0 days 00:00:11.170000	0.098085
0 days 00:00:11.180000	0.052185
0 days 00:00:11.190000	0.017758000000000003
0 days 00:00:11.200000	0.052987
0 days 00:00:11.210000	0.03635
0 days 00:00:11.220000	0.015824
0 days 00:00:11.230000	-0.025055
0 days 00:00:11.240000	-0.083639
0 days 00:00:11.250000	-0.104967
0 days 00:00:11.260000	-0.11528900000000002
0 days 00:00:11.270000	-0.07634400000000001
0 days 00:00:11.280000	-0.03373
0 days 00:00:11.290000	0.003959000000000001
0 days 00:00:11.300000	0.03804
0 days 00:00:11.310000	0.053610000000000005
0 days 00:00:11.320000	0.066194
0 days 00:00:11.330000	0.069748
0 days 00:00:11.340000	0.087857
0 days 00:00:11.350000	0.09657
0 days 00:00:11.360000	0.11574300000000001
0 days 00:00:11.370000	0.126936
0 days 00:00:11.380000	0.131248
0 days 00:00:11.390000	0.12941
0 days 00:00:11.400000	0.115809
0 days 00:00:11.410000	0.107172
0 days 00:00:11.420000	0.090883
0 days 00:00:11.430000	0.070278
0 days 00:00:11.440000	0.057988
0 days 00:00:11.450000	0.045571
0 days 00:00:11.460000	0.041731
0 days 00:00:11.470000	0.034453
0 days 00:00:11.480000	0.029748
0 days 00:00:11.490000	0.023043
0 days 00:00:11.500000	0.020253
0 days 00:00:11.510000	0.011539
0 days 00:00:11.520000	0.008723999999999999
0 days 00:00:11.530000	0.002227
0 days 00:00:11.540000	-0.000181
0 days 00:00:11.550000	-0.001621
0 days 00:00:11.560000	-0.00993
0 days 00:00:11.570000	-0.009347
0 days 00:00:11.580000	-0.014408
0 days 00:00:11.590000	-0.018027
0 days 00:00:11.600000	-0.015979
0 days 00:00:11.610000	-0.016604
0 days 00:00:11.620000	-0.017138999999999998
0 days 00:00:11.630000	-0.014776
0 days 00:00:11.640000	-0.014454
0 days 00:00:11.650000	-0.018165999999999998
0 days 00:00:11.660000	-0.017341
0 days 00:00:11.670000	-0.020036
0 days 00:00:11.680000	-0.019186
0 days 00:00:11.690000	-0.021397
0 days 00:00:11.700000	-0.022527000000000002
0 days 00:00:11.710000	-0.027683999999999997
0 days 00:00:11.720000	-0.023772
0 days 00:00:11.730000	-0.028676999999999998
0 days 00:00:11.740000	-0.024722
0 days 00:00:11.750000	-0.02081
0 days 00:00:11.760000	-0.025532
0 days 00:00:11.770000	-0.029229
0 days 00:00:11.780000	-0.034763
0 days 00:00:11.790000	-0.043969
0 days 00:00:11.800000	-0.066446
0 days 00:00:11.810000	-0.08240900000000001
0 days 00:00:11.820000	-0.10893
0 days 00:00:11.830000	-0.13255799999999998
0 days 00:00:11.840000	-0.159236
0 days 00:00:11.850000	-0.192637
0 days 00:00:11.860000	-0.232706
0 days 00:00:11.870000	-0.26616999999999996
0 days 00:00:11.880000	-0.329545
0 days 00:00:11.890000	-0.410034
0 days 00:00:11.900000	-0.519534
0 days 00:00:11.910000	-0.7081930000000001
0 days 00:00:11.920000	-0.8919879999999999
0 days 00:00:11.930000	-1.114026
0 days 00:00:11.940000	-1.359602
0 days 00:00:11.950000	-1.59894
0 days 00:00:11.960000	-1.8659580000000002
0 days 00:00:11.970000	-2.141379
0 days 00:00:11.980000	-2.390805
0 days 00:00:11.990000	-2.613436
0 days 00:00:12	-2.7943990000000003
0 days 00:00:12.010000	-2.933775
0 days 00:00:12.020000	-3.115112
0 days 00:00:12.030000	-3.280854
0 days 00:00:12.040000	-3.408846
0 days 00:00:12.050000	-3.502983
0 days 00:00:12.060000	-3.625022
0 days 00:00:12.070000	-3.732004
0 days 00:00:12.080000	-3.789543
0 days 00:00:12.090000	-3.825135
0 days 00:00:12.100000	-3.8152739999999996
0 days 00:00:12.110000	-3.6852519999999998
0 days 00:00:12.120000	-3.13767
0 days 00:00:12.130000	-2.183684
0 days 00:00:12.140000	-0.8486
0 days 00:00:12.150000	0.38556599999999996
0 days 00:00:12.160000	1.0850030000000002
0 days 00:00:12.170000	1.34594
0 days 00:00:12.180000	1.4319899999999999
0 days 00:00:12.190000	1.5580450000000001
0 days 00:00:12.200000	1.785418
0 days 00:00:12.210000	2.093579
0 days 00:00:12.220000	2.402653
0 days 00:00:12.230000	2.670738
0 days 00:00:12.240000	2.853446
0 days 00:00:12.250000	2.9979080000000002
0 days 00:00:12.260000	3.113932
0 days 00:00:12.270000	3.206887
0 days 00:00:12.280000	3.2566990000000002
0 days 00:00:12.290000	3.27601
0 days 00:00:12.300000	3.250616
0 days 00:00:12.310000	3.1859349999999997
0 days 00:00:12.320000	3.0878740000000002
0 days 00:00:12.330000	2.960977
0 days 00:00:12.340000	2.802127
0 days 00:00:12.350000	2.585543
0 days 00:00:12.360000	2.2485060000000003
0 days 00:00:12.370000	1.8402319999999999
0 days 00:00:12.380000	1.4587700000000001
0 days 00:00:12.390000	1.148283
0 days 00:00:12.400000	0.8200620000000001
0 days 00:00:12.410000	0.385776
0 days 00:00:12.420000	-0.0068260000000000005
0 days 00:00:12.430000	-0.257797
0 days 00:00:12.440000	-0.410733
0 days 00:00:12.450000	-0.533696
0 days 00:00:12.460000	-0.597612
0 days 00:00:12.470000	-0.565249
0 days 00:00:12.480000	-0.46523100000000006
0 days 00:00:12.490000	-0.35627600000000004
0 days 00:00:12.500000	-0.293581
0 days 00:00:12.510000	-0.306243
0 days 00:00:12.520000	-0.796085
0 days 00:00:12.530000	-1.181176
0 days 00:00:12.540000	-1.0693780000000002
0 days 00:00:12.550000	0.18143299999999998
0 days 00:00:12.560000	0.39478800000000003
0 days 00:00:12.570000	0.010754000000000001
0 days 00:00:12.580000	0.9819459999999999
0 days 00:00:12.590000	0.568014
0 days 00:00:12.600000	0.27865500000000004
0 days 00:00:12.610000	0.159986
0 days 00:00:12.620000	0.0984
0 days 00:00:12.630000	0.06740800000000001
0 days 00:00:12.640000	0.081868
0 days 00:00:12.650000	0.080314
0 days 00:00:12.660000	0.07081
0 days 00:00:12.670000	0.063827
0 days 00:00:12.680000	0.031966
0 days 00:00:12.690000	0.015974000000000002
0 days 00:00:12.700000	0.016719
0 days 00:00:12.710000	0.029764999999999996
0 days 00:00:12.720000	0.045074
0 days 00:00:12.730000	0.061989999999999996
0 days 00:00:12.740000	0.070648
0 days 00:00:12.750000	0.073275
0 days 00:00:12.760000	0.07168200000000001
0 days 00:00:12.770000	0.073162
0 days 00:00:12.780000	0.066964
0 days 00:00:12.790000	0.077563
0 days 00:00:12.800000	0.081148
0 days 00:00:12.810000	0.093825
0 days 00:00:12.820000	0.10560699999999999
0 days 00:00:12.830000	0.11408199999999999
0 days 00:00:12.840000	0.12228499999999999
0 days 00:00:12.850000	0.13181099999999998
0 days 00:00:12.860000	0.13181600000000002
0 days 00:00:12.870000	0.133589
0 days 00:00:12.880000	0.12431500000000001
0 days 00:00:12.890000	0.11238900000000002
0 days 00:00:12.900000	0.10398900000000001
0 days 00:00:12.910000	0.090537
0 days 00:00:12.920000	0.08126699999999999
0 days 00:00:12.930000	0.070453
0 days 00:00:12.940000	0.05809400000000001
0 days 00:00:12.950000	0.05301
0 days 00:00:12.960000	0.045278
0 days 00:00:12.970000	0.043238
0 days 00:00:12.980000	0.036771
0 days 00:00:12.990000	0.033169
0 days 00:00:13	0.018104
0 days 00:00:13.010000	0.013641
0 days 00:00:13.020000	0.004318
0 days 00:00:13.030000	0.002287
0 days 00:00:13.040000	-0.002148
0 days 00:00:13.050000	-0.004829
0 days 00:00:13.060000	-0.006163
0 days 00:00:13.070000	-0.00928
0 days 00:00:13.080000	-0.009274
0 days 00:00:13.090000	-0.011101999999999999
0 days 00:00:13.100000	-0.017059
0 days 00:00:13.110000	-0.018641
0 days 00:00:13.120000	-0.021754
0 days 00:00:13.130000	-0.023321
0 days 00:00:13.140000	-0.023972
0 days 00:00:13.150000	-0.021519
0 days 00:00:13.160000	-0.023059
0 days 00:00:13.170000	-0.023639
0 days 00:00:13.180000	-0.021651
0 days 00:00:13.190000	-0.023829
0 days 00:00:13.200000	-0.038868
0 days 00:00:13.210000	-0.05191799999999999
0 days 00:00:13.220000	-0.079199
0 days 00:00:13.230000	-0.112008
0 days 00:00:13.240000	-0.159369
0 days 00:00:13.250000	-0.232879
0 days 00:00:13.260000	-0.294394
0 days 00:00:13.270000	-0.335242
0 days 00:00:13.280000	-0.393237
0 days 00:00:13.290000	-0.47103999999999996
0 days 00:00:13.300000	-0.57808
0 days 00:00:13.310000	-0.8067
0 days 00:00:13.320000	-1.061301
0 days 00:00:13.330000	-1.3874959999999998
0 days 00:00:13.340000	-1.727685
0 days 00:00:13.350000	-2.0664919999999998
0 days 00:00:13.360000	-2.3437639999999997
0 days 00:00:13.370000	-2.57881
0 days 00:00:13.380000	-2.783179
0 days 00:00:13.390000	-3.0683290000000003
0 days 00:00:13.400000	-3.3012650000000003
0 days 00:00:13.410000	-3.440286
0 days 00:00:13.420000	-3.581294
0 days 00:00:13.430000	-3.653578
0 days 00:00:13.440000	-3.732328
0 days 00:00:13.450000	-3.6707379999999996
0 days 00:00:13.460000	-3.4605589999999995
0 days 00:00:13.470000	-2.778939
0 days 00:00:13.480000	-1.4963870000000001
0 days 00:00:13.490000	-0.48748100000000005
0 days 00:00:13.500000	-0.108597
0 days 00:00:13.510000	-0.106223
0 days 00:00:13.520000	-0.139431
0 days 00:00:13.530000	-0.010164
0 days 00:00:13.540000	0.29189899999999996
0 days 00:00:13.550000	0.6833600000000001
0 days 00:00:13.560000	1.052948
0 days 00:00:13.570000	1.3508
0 days 00:00:13.580000	1.57892
0 days 00:00:13.590000	1.7832810000000001
0 days 00:00:13.600000	1.9777240000000003
0 days 00:00:13.610000	2.173762
0 days 00:00:13.620000	2.3671
0 days 00:00:13.630000	2.535366
0 days 00:00:13.640000	2.6854270000000002
0 days 00:00:13.650000	2.796423
0 days 00:00:13.660000	2.886534
0 days 00:00:13.670000	2.933793
0 days 00:00:13.680000	2.941929
0 days 00:00:13.690000	2.913237
0 days 00:00:13.700000	2.8464669999999996
0 days 00:00:13.710000	2.734156
0 days 00:00:13.720000	2.564718
0 days 00:00:13.730000	2.318914
0 days 00:00:13.740000	2.0093360000000002
0 days 00:00:13.750000	1.691668
0 days 00:00:13.760000	1.378361
0 days 00:00:13.770000	0.980806
0 days 00:00:13.780000	0.5227470000000001
0 days 00:00:13.790000	0.102527
0 days 00:00:13.800000	-0.171376
0 days 00:00:13.810000	-0.377153
0 days 00:00:13.820000	-0.516135
0 days 00:00:13.830000	-0.5723739999999999
0 days 00:00:13.840000	-0.528386
0 days 00:00:13.850000	-0.44652
0 days 00:00:13.860000	-0.384024
0 days 00:00:13.870000	-0.33479699999999996
0 days 00:00:13.880000	-0.287871
0 days 00:00:13.890000	-0.263613
0 days 00:00:13.900000	-0.251639
0 days 00:00:13.910000	-0.25573
0 days 00:00:13.920000	-0.26328
0 days 00:00:13.930000	-0.30430799999999997
0 days 00:00:13.940000	-0.841304
0 days 00:00:13.950000	-0.7234010000000001
0 days 00:00:13.960000	-0.20735399999999998
0 days 00:00:13.970000	-0.46591000000000005
0 days 00:00:13.980000	-0.948285
0 days 00:00:13.990000	-1.3846889999999998
0 days 00:00:14	-0.780462
0 days 00:00:14.010000	1.798055
0 days 00:00:14.020000	0.38322
0 days 00:00:14.030000	0.21707600000000002
0 days 00:00:14.040000	0.092541
0 days 00:00:14.050000	0.011143
0 days 00:00:14.060000	0.029661
0 days 00:00:14.070000	0.020590999999999998
0 days 00:00:14.080000	0.024857
0 days 00:00:14.090000	0.025231
0 days 00:00:14.100000	0.024959000000000002
0 days 00:00:14.110000	0.006301
0 days 00:00:14.120000	-0.017475
0 days 00:00:14.130000	-0.016248
0 days 00:00:14.140000	0.0016010000000000002
0 days 00:00:14.150000	0.025286000000000003
0 days 00:00:14.160000	0.047326
0 days 00:00:14.170000	0.06073099999999999
0 days 00:00:14.180000	0.071479
0 days 00:00:14.190000	0.079394
0 days 00:00:14.200000	0.08920499999999999
0 days 00:00:14.210000	0.099984
0 days 00:00:14.220000	0.107529
0 days 00:00:14.230000	0.11651700000000001
0 days 00:00:14.240000	0.125994
0 days 00:00:14.250000	0.13627899999999998
0 days 00:00:14.260000	0.14041800000000002
0 days 00:00:14.270000	0.136324
0 days 00:00:14.280000	0.134089
0 days 00:00:14.290000	0.124358
0 days 00:00:14.300000	0.122451
0 days 00:00:14.310000	0.117879
0 days 00:00:14.320000	0.107056
0 days 00:00:14.330000	0.099592
0 days 00:00:14.340000	0.087372
0 days 00:00:14.350000	0.067726
0 days 00:00:14.360000	0.045888
0 days 00:00:14.370000	0.032516
0 days 00:00:14.380000	0.01396
0 days 00:00:14.390000	-0.000891
0 days 00:00:14.400000	-0.013916999999999999
0 days 00:00:14.410000	-0.02451
0 days 00:00:14.420000	-0.039129000000000004
0 days 00:00:14.430000	-0.049517
0 days 00:00:14.440000	-0.062684
0 days 00:00:14.450000	-0.069707
0 days 00:00:14.460000	-0.075921
0 days 00:00:14.470000	-0.083066
0 days 00:00:14.480000	-0.084677
0 days 00:00:14.490000	-0.082616
0 days 00:00:14.500000	-0.076514
0 days 00:00:14.510000	-0.07570700000000001
0 days 00:00:14.520000	-0.075153
0 days 00:00:14.530000	-0.078577
0 days 00:00:14.540000	-0.084689
0 days 00:00:14.550000	-0.094723
0 days 00:00:14.560000	-0.104066
0 days 00:00:14.570000	-0.111921
0 days 00:00:14.580000	-0.11773199999999999
0 days 00:00:14.590000	-0.121455
0 days 00:00:14.600000	-0.11826600000000001
0 days 00:00:14.610000	-0.11561199999999999
0 days 00:00:14.620000	-0.11353599999999998
0 days 00:00:14.630000	-0.12125
0 days 00:00:14.640000	-0.130219
0 days 00:00:14.650000	-0.126283
0 days 00:00:14.660000	-0.11983800000000001
0 days 00:00:14.670000	-0.107378
0 days 00:00:14.680000	-0.085654
0 days 00:00:14.690000	-0.063402
0 days 00:00:14.700000	-0.038444
0 days 00:00:14.710000	-0.013883000000000001
0 days 00:00:14.720000	0.002727
0 days 00:00:14.730000	0.015778999999999998
0 days 00:00:14.740000	0.02455
0 days 00:00:14.750000	0.027382999999999998
0 days 00:00:14.760000	0.032345
0 days 00:00:14.770000	0.032956
0 days 00:00:14.780000	0.042036000000000004
0 days 00:00:14.790000	0.050114
0 days 00:00:14.800000	0.062219000000000003
0 days 00:00:14.810000	0.07157000000000001
0 days 00:00:14.820000	0.06565
0 days 00:00:14.830000	0.06040499999999999
0 days 00:00:14.840000	0.049489
0 days 00:00:14.850000	0.015108000000000002
0 days 00:00:14.860000	0.0043939999999999995
0 days 00:00:14.870000	0.006677
0 days 00:00:14.880000	0.003199
0 days 00:00:14.890000	-0.001194
0 days 00:00:14.900000	-0.009183
0 days 00:00:14.910000	-0.013681
0 days 00:00:14.920000	-0.0024289999999999997
0 days 00:00:14.930000	0.001397
0 days 00:00:14.940000	0.006775
0 days 00:00:14.950000	0.010823000000000001
0 days 00:00:14.960000	0.009935
0 days 00:00:14.970000	0.001842
0 days 00:00:14.980000	-0.005586
0 days 00:00:14.990000	-0.020059999999999998
0 days 00:00:15	-0.040136
0 days 00:00:15.010000	-0.056180999999999995
0 days 00:00:15.020000	-0.07890499999999999
0 days 00:00:15.030000	-0.099854
0 days 00:00:15.040000	-0.134603
0 days 00:00:15.050000	-0.178928
0 days 00:00:15.060000	-0.237222
0 days 00:00:15.070000	-0.297143
0 days 00:00:15.080000	-0.35833200000000004
0 days 00:00:15.090000	-0.41985
0 days 00:00:15.100000	-0.490566
0 days 00:00:15.110000	-0.559992
0 days 00:00:15.120000	-0.633954
0 days 00:00:15.130000	-0.708809
0 days 00:00:15.140000	-0.776875
0 days 00:00:15.150000	-0.8447540000000001
0 days 00:00:15.160000	-0.9174389999999999
0 days 00:00:15.170000	-0.991597
0 days 00:00:15.180000	-1.071268
0 days 00:00:15.190000	-1.16151
0 days 00:00:15.200000	-1.2583309999999999
0 days 00:00:15.210000	-1.3521020000000001
0 days 00:00:15.220000	-1.45545
0 days 00:00:15.230000	-1.55339
0 days 00:00:15.240000	-1.6530189999999998
0 days 00:00:15.250000	-1.75112
0 days 00:00:15.260000	-1.852357
0 days 00:00:15.270000	-1.945586
0 days 00:00:15.280000	-2.047677
0 days 00:00:15.290000	-2.144959
0 days 00:00:15.300000	-2.257833
0 days 00:00:15.310000	-2.3984509999999997
0 days 00:00:15.320000	-2.536816
0 days 00:00:15.330000	-2.7081939999999998
0 days 00:00:15.340000	-2.886505
0 days 00:00:15.350000	-3.082678
0 days 00:00:15.360000	-3.245757
0 days 00:00:15.370000	-3.391086
0 days 00:00:15.380000	-3.530011
0 days 00:00:15.390000	-3.6252230000000005
0 days 00:00:15.400000	-3.67391
0 days 00:00:15.410000	-3.6896839999999997
0 days 00:00:15.420000	-3.6526660000000004
0 days 00:00:15.430000	-3.4050730000000002
0 days 00:00:15.440000	-2.387568
0 days 00:00:15.450000	-0.738638
0 days 00:00:15.460000	0.78123
0 days 00:00:15.470000	1.6540720000000002
0 days 00:00:15.480000	1.936567
0 days 00:00:15.490000	1.9842520000000001
0 days 00:00:15.500000	2.071471
0 days 00:00:15.510000	2.3151580000000003
0 days 00:00:15.520000	2.684931
0 days 00:00:15.530000	3.066605
0 days 00:00:15.540000	3.3865269999999996
0 days 00:00:15.550000	3.67571
0 days 00:00:15.560000	4.262798
0 days 00:00:15.570000	4.086622
0 days 00:00:15.580000	3.733539
0 days 00:00:15.590000	3.552718
0 days 00:00:15.600000	3.2965449999999996
0 days 00:00:15.610000	3.056931
0 days 00:00:15.620000	2.974197
0 days 00:00:15.630000	2.845682
0 days 00:00:15.640000	2.6742470000000003
0 days 00:00:15.650000	2.502795
0 days 00:00:15.660000	2.317864
0 days 00:00:15.670000	2.130553
0 days 00:00:15.680000	1.930665
0 days 00:00:15.690000	1.6978
0 days 00:00:15.700000	1.433274
0 days 00:00:15.710000	1.1748610000000002
0 days 00:00:15.720000	0.821565
0 days 00:00:15.730000	0.374687
0 days 00:00:15.740000	-0.081165
0 days 00:00:15.750000	-0.42003500000000005
0 days 00:00:15.760000	-0.617326
0 days 00:00:15.770000	-0.714935
0 days 00:00:15.780000	-0.727824
0 days 00:00:15.790000	-0.657543
0 days 00:00:15.800000	-0.5484399999999999
0 days 00:00:15.810000	-0.43174700000000005
0 days 00:00:15.820000	-0.365092
0 days 00:00:15.830000	-0.596137
0 days 00:00:15.840000	-0.922435
0 days 00:00:15.850000	-1.2346059999999999
0 days 00:00:15.860000	-0.5588420000000001
0 days 00:00:15.870000	0.9495040000000001
0 days 00:00:15.880000	0.815998
0 days 00:00:15.890000	0.600163
0 days 00:00:15.900000	0.9924700000000001
0 days 00:00:15.910000	0.910186
0 days 00:00:15.920000	0.399976
0 days 00:00:15.930000	0.219439
0 days 00:00:15.940000	0.12072100000000001
0 days 00:00:15.950000	0.06450800000000001
0 days 00:00:15.960000	0.051878999999999995
0 days 00:00:15.970000	0.056648000000000004
0 days 00:00:15.980000	0.080729
0 days 00:00:15.990000	0.077674
0 days 00:00:16	0.09134199999999999
0 days 00:00:16.010000	0.111695
0 days 00:00:16.020000	0.132078
0 days 00:00:16.030000	0.139704
0 days 00:00:16.040000	0.154099
0 days 00:00:16.050000	0.170734
0 days 00:00:16.060000	0.182918
0 days 00:00:16.070000	0.176677
0 days 00:00:16.080000	0.154378
0 days 00:00:16.090000	0.122467
0 days 00:00:16.100000	0.08905700000000001
0 days 00:00:16.110000	0.062983
0 days 00:00:16.120000	0.034679
0 days 00:00:16.130000	0.020285
0 days 00:00:16.140000	-0.000753
0 days 00:00:16.150000	-0.007262
0 days 00:00:16.160000	-0.019292
0 days 00:00:16.170000	-0.020541
0 days 00:00:16.180000	-0.018746000000000002
0 days 00:00:16.190000	-0.011007
0 days 00:00:16.200000	-0.004425
0 days 00:00:16.210000	0.00829
0 days 00:00:16.220000	0.018125
0 days 00:00:16.230000	0.036963
0 days 00:00:16.240000	0.04482
0 days 00:00:16.250000	0.054403999999999994
0 days 00:00:16.260000	0.061848
0 days 00:00:16.270000	0.069268
0 days 00:00:16.280000	0.071866
0 days 00:00:16.290000	0.070159
0 days 00:00:16.300000	0.054735
0 days 00:00:16.310000	0.045228
0 days 00:00:16.320000	0.036499000000000004
0 days 00:00:16.330000	0.033908
0 days 00:00:16.340000	0.02937
0 days 00:00:16.350000	0.026655
0 days 00:00:16.360000	0.026591000000000004
0 days 00:00:16.370000	0.015818000000000002
0 days 00:00:16.380000	0.012105
0 days 00:00:16.390000	0.0004940000000000001
0 days 00:00:16.400000	-0.008061
0 days 00:00:16.410000	-0.015513999999999998
0 days 00:00:16.420000	-0.024465
0 days 00:00:16.430000	-0.029939999999999998
0 days 00:00:16.440000	-0.034292
0 days 00:00:16.450000	-0.034964999999999996
0 days 00:00:16.460000	-0.043876
0 days 00:00:16.470000	-0.049129
0 days 00:00:16.480000	-0.052413999999999995
0 days 00:00:16.490000	-0.055936
0 days 00:00:16.500000	-0.052847000000000005
0 days 00:00:16.510000	-0.055478
0 days 00:00:16.520000	-0.05740700000000001
0 days 00:00:16.530000	-0.05587
0 days 00:00:16.540000	-0.059551
0 days 00:00:16.550000	-0.055986
0 days 00:00:16.560000	-0.058412
0 days 00:00:16.570000	-0.052910000000000006
0 days 00:00:16.580000	-0.05533
0 days 00:00:16.590000	-0.049594
0 days 00:00:16.600000	-0.056623
0 days 00:00:16.610000	-0.062117
0 days 00:00:16.620000	-0.070262
0 days 00:00:16.630000	-0.097594
0 days 00:00:16.640000	-0.125331
0 days 00:00:16.650000	-0.159735
0 days 00:00:16.660000	-0.193976
0 days 00:00:16.670000	-0.219471
0 days 00:00:16.680000	-0.231336
0 days 00:00:16.690000	-0.244142
0 days 00:00:16.700000	-0.223973
0 days 00:00:16.710000	-0.203575
0 days 00:00:16.720000	-0.20643000000000003
0 days 00:00:16.730000	-0.235325
0 days 00:00:16.740000	-0.286995
0 days 00:00:16.750000	-0.381845
0 days 00:00:16.760000	-0.5357649999999999
0 days 00:00:16.770000	-0.727705
0 days 00:00:16.780000	-0.9590290000000001
0 days 00:00:16.790000	-1.1994639999999999
0 days 00:00:16.800000	-1.44084
0 days 00:00:16.810000	-1.693132
0 days 00:00:16.820000	-1.962494
0 days 00:00:16.830000	-2.214509
0 days 00:00:16.840000	-2.43939
0 days 00:00:16.850000	-2.615359
0 days 00:00:16.860000	-2.7641310000000003
0 days 00:00:16.870000	-2.9051310000000004
0 days 00:00:16.880000	-3.054196
0 days 00:00:16.890000	-3.175262
0 days 00:00:16.900000	-3.283903
0 days 00:00:16.910000	-3.396469
0 days 00:00:16.920000	-3.524685
0 days 00:00:16.930000	-3.587017
0 days 00:00:16.940000	-3.634139
0 days 00:00:16.950000	-3.694548
0 days 00:00:16.960000	-3.7209730000000003
0 days 00:00:16.970000	-3.672275
0 days 00:00:16.980000	-3.455275
0 days 00:00:16.990000	-2.6400080000000004
0 days 00:00:17	-1.409459
0 days 00:00:17.010000	-0.143468
0 days 00:00:17.020000	0.63981
0 days 00:00:17.030000	0.954573
0 days 00:00:17.040000	1.0353649999999999
0 days 00:00:17.050000	1.164678
0 days 00:00:17.060000	1.418256
0 days 00:00:17.070000	1.7724689999999999
0 days 00:00:17.080000	2.141771
0 days 00:00:17.090000	2.471636
0 days 00:00:17.100000	2.706325
0 days 00:00:17.110000	2.903665
0 days 00:00:17.120000	3.0382279999999997
0 days 00:00:17.130000	3.478448
0 days 00:00:17.140000	3.576017
0 days 00:00:17.150000	3.3282589999999996
0 days 00:00:17.160000	3.116835
0 days 00:00:17.170000	3.052669
0 days 00:00:17.180000	3.0288
0 days 00:00:17.190000	2.987573
0 days 00:00:17.200000	2.881902
0 days 00:00:17.210000	2.7196119999999997
0 days 00:00:17.220000	2.523115
0 days 00:00:17.230000	2.300357
0 days 00:00:17.240000	2.043625
0 days 00:00:17.250000	1.7678209999999999
0 days 00:00:17.260000	1.467236
0 days 00:00:17.270000	1.144013
0 days 00:00:17.280000	0.8510190000000001
0 days 00:00:17.290000	0.5986060000000001
0 days 00:00:17.300000	0.330173
0 days 00:00:17.310000	-0.027677999999999998
0 days 00:00:17.320000	-0.396741
0 days 00:00:17.330000	-0.697163
0 days 00:00:17.340000	-0.895699
0 days 00:00:17.350000	-0.9898450000000001
0 days 00:00:17.360000	-1.093615
0 days 00:00:17.370000	-1.260677
0 days 00:00:17.380000	-1.333811
0 days 00:00:17.390000	-1.431189
0 days 00:00:17.400000	-1.598088
0 days 00:00:17.410000	-0.252887
0 days 00:00:17.420000	2.2061889999999997
0 days 00:00:17.430000	0.9843129999999999
0 days 00:00:17.440000	1.521313
0 days 00:00:17.450000	0.8341219999999999
0 days 00:00:17.460000	0.44110699999999997
0 days 00:00:17.470000	0.274024
0 days 00:00:17.480000	0.188521
0 days 00:00:17.490000	0.130974
0 days 00:00:17.500000	0.125112
0 days 00:00:17.510000	0.090178
0 days 00:00:17.520000	0.068066
0 days 00:00:17.530000	0.031822
0 days 00:00:17.540000	0.004696
0 days 00:00:17.550000	-0.010509000000000001
0 days 00:00:17.560000	0.001978
0 days 00:00:17.570000	0.029666
0 days 00:00:17.580000	0.0663
0 days 00:00:17.590000	0.083902
0 days 00:00:17.600000	0.095139
0 days 00:00:17.610000	0.094769
0 days 00:00:17.620000	0.09286699999999999
0 days 00:00:17.630000	0.09135399999999999
0 days 00:00:17.640000	0.093186
0 days 00:00:17.650000	0.092592
0 days 00:00:17.660000	0.098205
0 days 00:00:17.670000	0.099963
0 days 00:00:17.680000	0.100944
0 days 00:00:17.690000	0.100624
0 days 00:00:17.700000	0.09227
0 days 00:00:17.710000	0.079563
0 days 00:00:17.720000	0.067694
0 days 00:00:17.730000	0.061903
0 days 00:00:17.740000	0.054576
0 days 00:00:17.750000	0.048348
0 days 00:00:17.760000	0.039123000000000005
0 days 00:00:17.770000	0.02554
0 days 00:00:17.780000	0.016992
0 days 00:00:17.790000	0.008052
0 days 00:00:17.800000	0.0023989999999999997
0 days 00:00:17.810000	-0.007821
0 days 00:00:17.820000	-0.007761
0 days 00:00:17.830000	-0.011626000000000001
0 days 00:00:17.840000	-0.012419
0 days 00:00:17.850000	-0.012152
0 days 00:00:17.860000	-0.013641
0 days 00:00:17.870000	-0.014907
0 days 00:00:17.880000	-0.011396
0 days 00:00:17.890000	-0.014075
0 days 00:00:17.900000	-0.007902
0 days 00:00:17.910000	-0.00792
0 days 00:00:17.920000	-0.005519
0 days 00:00:17.930000	-0.0066
0 days 00:00:17.940000	-0.00817
0 days 00:00:17.950000	-0.009664
0 days 00:00:17.960000	-0.015537
0 days 00:00:17.970000	-0.014203
0 days 00:00:17.980000	-0.01904
0 days 00:00:17.990000	-0.023153999999999997
0 days 00:00:18	-0.024665
0 days 00:00:18.010000	-0.025107
0 days 00:00:18.020000	-0.029693
0 days 00:00:18.030000	-0.030807
0 days 00:00:18.040000	-0.025772000000000003
0 days 00:00:18.050000	-0.034547
0 days 00:00:18.060000	-0.029305
0 days 00:00:18.070000	-0.035421
0 days 00:00:18.080000	-0.040195
0 days 00:00:18.090000	-0.052246
0 days 00:00:18.100000	-0.061177999999999996
0 days 00:00:18.110000	-0.085962
0 days 00:00:18.120000	-0.11252899999999999
0 days 00:00:18.130000	-0.148225
0 days 00:00:18.140000	-0.175538
0 days 00:00:18.150000	-0.19589600000000001
0 days 00:00:18.160000	-0.212036
0 days 00:00:18.170000	-0.23007199999999997
0 days 00:00:18.180000	-0.248719
0 days 00:00:18.190000	-0.27951
0 days 00:00:18.200000	-0.358593
0 days 00:00:18.210000	-0.476153
0 days 00:00:18.220000	-0.594902
0 days 00:00:18.230000	-0.753182
0 days 00:00:18.240000	-0.92866
0 days 00:00:18.250000	-1.119401
0 days 00:00:18.260000	-1.330629
0 days 00:00:18.270000	-1.55498
0 days 00:00:18.280000	-1.778816
0 days 00:00:18.290000	-1.965713
0 days 00:00:18.300000	-2.132061
0 days 00:00:18.310000	-2.270698
0 days 00:00:18.320000	-2.430859
0 days 00:00:18.330000	-2.613224
0 days 00:00:18.340000	-2.757587
0 days 00:00:18.350000	-2.879699
0 days 00:00:18.360000	-3.004727
0 days 00:00:18.370000	-3.095309
0 days 00:00:18.380000	-3.193985
0 days 00:00:18.390000	-3.261349
0 days 00:00:18.400000	-3.3048309999999996
0 days 00:00:18.410000	-3.316092
0 days 00:00:18.420000	-3.2575990000000004
0 days 00:00:18.430000	-3.0722869999999998
0 days 00:00:18.440000	-2.4594400000000003
