# Supplementary material for: A topological data analysis-based method for gait signals with an application to the study of multiple sclerosis
Source: PLoS One. 2022 May 13;17(5):e0268475. doi: 10.1371/journal.pone.0268475 (PMC9106173; doi:10.1371/journal.pone.0268475)
Supplement: S1 Data — (ZIP) [file pone.0268475.s005.zip › PlosOneData/Pathological_subjects/MS_336]

	Gyr_Y
0 days 00:00:22.030000	-1.061916
0 days 00:00:22.040000	-1.421659
0 days 00:00:22.050000	-2.0775360000000003
0 days 00:00:22.060000	-2.820939
0 days 00:00:22.070000	-2.5768470000000003
0 days 00:00:22.080000	-3.0356360000000002
0 days 00:00:22.090000	-1.1119379999999999
0 days 00:00:22.100000	0.351459
0 days 00:00:22.110000	0.074456
0 days 00:00:22.120000	-0.21369000000000002
0 days 00:00:22.130000	-0.021869
0 days 00:00:22.140000	-0.014052
0 days 00:00:22.150000	0.026882
0 days 00:00:22.160000	0.021605000000000003
0 days 00:00:22.170000	0.034470999999999995
0 days 00:00:22.180000	0.031444
0 days 00:00:22.190000	0.017004
0 days 00:00:22.200000	0.005233
0 days 00:00:22.210000	0.001963
0 days 00:00:22.220000	0.0073549999999999996
0 days 00:00:22.230000	0.003825
0 days 00:00:22.240000	0.00692
0 days 00:00:22.250000	0.005753
0 days 00:00:22.260000	0.016127000000000002
0 days 00:00:22.270000	0.006065999999999999
0 days 00:00:22.280000	0.008701
0 days 00:00:22.290000	0.011534
0 days 00:00:22.300000	0.000245
0 days 00:00:22.310000	-0.003184
0 days 00:00:22.320000	-0.005509
0 days 00:00:22.330000	-0.002232
0 days 00:00:22.340000	-0.009576000000000001
0 days 00:00:22.350000	-0.008804000000000001
0 days 00:00:22.360000	-0.015285
0 days 00:00:22.370000	-0.009314
0 days 00:00:22.380000	-0.017602
0 days 00:00:22.390000	-0.010254000000000001
0 days 00:00:22.400000	-0.01408
0 days 00:00:22.410000	-0.014461000000000002
0 days 00:00:22.420000	-0.012561
0 days 00:00:22.430000	-0.011959000000000001
0 days 00:00:22.440000	-0.014836000000000002
0 days 00:00:22.450000	-0.011505
0 days 00:00:22.460000	-0.014034
0 days 00:00:22.470000	-0.016002000000000002
0 days 00:00:22.480000	-0.012429
0 days 00:00:22.490000	-0.012464
0 days 00:00:22.500000	-0.009056
0 days 00:00:22.510000	-0.013165000000000001
0 days 00:00:22.520000	-0.00358
0 days 00:00:22.530000	-0.00489
0 days 00:00:22.540000	-0.0053170000000000005
0 days 00:00:22.550000	-0.008084000000000001
0 days 00:00:22.560000	-0.012687
0 days 00:00:22.570000	-0.014593
0 days 00:00:22.580000	-0.020483
0 days 00:00:22.590000	-0.027118
0 days 00:00:22.600000	-0.043426
0 days 00:00:22.610000	-0.069816
0 days 00:00:22.620000	-0.115451
0 days 00:00:22.630000	-0.268502
0 days 00:00:22.640000	-0.523419
0 days 00:00:22.650000	-0.938657
0 days 00:00:22.660000	-1.503077
0 days 00:00:22.670000	-2.031315
0 days 00:00:22.680000	-2.696011
0 days 00:00:22.690000	-3.4420610000000003
0 days 00:00:22.700000	-4.196130999999999
0 days 00:00:22.710000	-4.95411
0 days 00:00:22.720000	-5.694535
0 days 00:00:22.730000	-6.2152
0 days 00:00:22.740000	-6.301491
0 days 00:00:22.750000	-6.046344
0 days 00:00:22.760000	-5.516239
0 days 00:00:22.770000	-5.06072
0 days 00:00:22.780000	-4.5140839999999995
0 days 00:00:22.790000	-3.909525
0 days 00:00:22.800000	-2.827982
0 days 00:00:22.810000	-1.3120129999999999
0 days 00:00:22.820000	-0.24586
0 days 00:00:22.830000	0.145197
0 days 00:00:22.840000	0.294639
0 days 00:00:22.850000	0.786088
0 days 00:00:22.860000	1.451739
0 days 00:00:22.870000	1.983888
0 days 00:00:22.880000	2.395445
0 days 00:00:22.890000	2.724691
0 days 00:00:22.900000	2.992739
0 days 00:00:22.910000	3.227477
0 days 00:00:22.920000	3.431757
0 days 00:00:22.930000	3.6039470000000002
0 days 00:00:22.940000	3.700481
0 days 00:00:22.950000	3.7497730000000002
0 days 00:00:22.960000	3.7842059999999997
0 days 00:00:22.970000	3.7894010000000002
0 days 00:00:22.980000	3.767014
0 days 00:00:22.990000	3.6983629999999996
0 days 00:00:23	3.588083
0 days 00:00:23.010000	3.449775
0 days 00:00:23.020000	3.348725
0 days 00:00:23.030000	3.26637
0 days 00:00:23.040000	3.162912
0 days 00:00:23.050000	3.0130369999999997
0 days 00:00:23.060000	2.816268
0 days 00:00:23.070000	2.59603
0 days 00:00:23.080000	2.3699689999999998
0 days 00:00:23.090000	2.1425009999999998
0 days 00:00:23.100000	1.9180080000000002
0 days 00:00:23.110000	1.7230439999999998
0 days 00:00:23.120000	1.578419
0 days 00:00:23.130000	1.377624
0 days 00:00:23.140000	1.116187
0 days 00:00:23.150000	0.9166770000000001
0 days 00:00:23.160000	0.776729
0 days 00:00:23.170000	0.619112
0 days 00:00:23.180000	0.450243
0 days 00:00:23.190000	0.270285
0 days 00:00:23.200000	0.10778
0 days 00:00:23.210000	-0.020718
0 days 00:00:23.220000	-0.10039400000000001
0 days 00:00:23.230000	-0.1344
0 days 00:00:23.240000	-0.125737
0 days 00:00:23.250000	-0.083567
0 days 00:00:23.260000	-0.276561
0 days 00:00:23.270000	-1.180035
0 days 00:00:23.280000	-2.250984
0 days 00:00:23.290000	-3.655208
0 days 00:00:23.300000	-3.379549
0 days 00:00:23.310000	-3.577589
0 days 00:00:23.320000	0.8909299999999999
0 days 00:00:23.330000	-0.287215
0 days 00:00:23.340000	-0.293165
0 days 00:00:23.350000	-0.033627
0 days 00:00:23.360000	-0.154527
0 days 00:00:23.370000	-0.066051
0 days 00:00:23.380000	-0.030107
0 days 00:00:23.390000	-0.038911
0 days 00:00:23.400000	0.004596
0 days 00:00:23.410000	0.013075999999999999
0 days 00:00:23.420000	0.0038159999999999995
0 days 00:00:23.430000	-0.003348
0 days 00:00:23.440000	-0.006379
0 days 00:00:23.450000	-0.006579000000000001
0 days 00:00:23.460000	-0.007679000000000001
0 days 00:00:23.470000	-0.009701000000000001
0 days 00:00:23.480000	-0.005794
0 days 00:00:23.490000	-0.004814
0 days 00:00:23.500000	-0.006117
0 days 00:00:23.510000	-0.00646
0 days 00:00:23.520000	-0.006239
0 days 00:00:23.530000	-0.0031190000000000002
0 days 00:00:23.540000	-0.0073409999999999994
0 days 00:00:23.550000	-0.012079000000000001
0 days 00:00:23.560000	-0.013231
0 days 00:00:23.570000	-0.015116999999999998
0 days 00:00:23.580000	-0.013356
0 days 00:00:23.590000	-0.01017
0 days 00:00:23.600000	-0.006301
0 days 00:00:23.610000	-0.004863
0 days 00:00:23.620000	-0.001004
0 days 00:00:23.630000	0.00011399999999999999
0 days 00:00:23.640000	0.00058
0 days 00:00:23.650000	-0.0009609999999999999
0 days 00:00:23.660000	0.00105
0 days 00:00:23.670000	0.0041990000000000005
0 days 00:00:23.680000	0.0050100000000000006
0 days 00:00:23.690000	0.00683
0 days 00:00:23.700000	0.013637
0 days 00:00:23.710000	0.011306
0 days 00:00:23.720000	0.00857
0 days 00:00:23.730000	0.017391999999999998
0 days 00:00:23.740000	0.010479
0 days 00:00:23.750000	0.01293
0 days 00:00:23.760000	0.008593
0 days 00:00:23.770000	0.0059770000000000005
0 days 00:00:23.780000	0.002248
0 days 00:00:23.790000	-0.000468
0 days 00:00:23.800000	0.0032450000000000005
0 days 00:00:23.810000	-0.0012029999999999999
0 days 00:00:23.820000	-0.009094
0 days 00:00:23.830000	-0.024694999999999998
0 days 00:00:23.840000	-0.033567
0 days 00:00:23.850000	-0.052239
0 days 00:00:23.860000	-0.0909
0 days 00:00:23.870000	-0.151497
0 days 00:00:23.880000	-0.332276
0 days 00:00:23.890000	-0.52722
0 days 00:00:23.900000	-0.938831
0 days 00:00:23.910000	-1.272858
0 days 00:00:23.920000	-1.660102
0 days 00:00:23.930000	-2.067286
0 days 00:00:23.940000	-2.486843
0 days 00:00:23.950000	-2.961406
0 days 00:00:23.960000	-3.4830959999999997
0 days 00:00:23.970000	-4.033678
0 days 00:00:23.980000	-4.54459
0 days 00:00:23.990000	-4.9484379999999994
0 days 00:00:24	-5.107514
0 days 00:00:24.010000	-5.015524
0 days 00:00:24.020000	-4.738109
0 days 00:00:24.030000	-4.4347
0 days 00:00:24.040000	-4.172564
0 days 00:00:24.050000	-3.827514
0 days 00:00:24.060000	-3.3916779999999997
0 days 00:00:24.070000	-2.954726
0 days 00:00:24.080000	-1.9765669999999997
0 days 00:00:24.090000	-0.9296610000000001
0 days 00:00:24.100000	-0.111072
0 days 00:00:24.110000	0.49837700000000007
0 days 00:00:24.120000	0.774402
0 days 00:00:24.130000	1.084609
0 days 00:00:24.140000	1.550207
0 days 00:00:24.150000	1.9709619999999999
0 days 00:00:24.160000	2.298269
0 days 00:00:24.170000	2.5292529999999998
0 days 00:00:24.180000	2.710799
0 days 00:00:24.190000	2.851528
0 days 00:00:24.200000	2.9793580000000004
0 days 00:00:24.210000	3.1034189999999997
0 days 00:00:24.220000	3.1663799999999998
0 days 00:00:24.230000	3.148764
0 days 00:00:24.240000	3.343667
0 days 00:00:24.250000	3.159327
0 days 00:00:24.260000	2.871887
0 days 00:00:24.270000	2.779042
0 days 00:00:24.280000	2.719601
0 days 00:00:24.290000	2.6370240000000003
0 days 00:00:24.300000	2.527923
0 days 00:00:24.310000	2.473084
0 days 00:00:24.320000	2.424429
0 days 00:00:24.330000	2.368859
0 days 00:00:24.340000	2.309256
0 days 00:00:24.350000	2.2348209999999997
0 days 00:00:24.360000	2.144931
0 days 00:00:24.370000	2.041509
0 days 00:00:24.380000	1.924219
0 days 00:00:24.390000	1.797943
0 days 00:00:24.400000	1.684318
0 days 00:00:24.410000	1.660498
0 days 00:00:24.420000	1.677454
0 days 00:00:24.430000	1.7164599999999999
0 days 00:00:24.440000	1.692218
0 days 00:00:24.450000	1.597308
0 days 00:00:24.460000	1.470175
0 days 00:00:24.470000	1.3452030000000001
0 days 00:00:24.480000	1.221783
0 days 00:00:24.490000	1.099887
0 days 00:00:24.500000	0.953931
0 days 00:00:24.510000	0.788098
0 days 00:00:24.520000	0.61731
0 days 00:00:24.530000	0.451036
0 days 00:00:24.540000	0.30803
0 days 00:00:24.550000	0.18678499999999998
0 days 00:00:24.560000	-0.08217
0 days 00:00:24.570000	-0.9707889999999999
0 days 00:00:24.580000	-1.47015
0 days 00:00:24.590000	-2.696561
0 days 00:00:24.600000	-3.376214
0 days 00:00:24.610000	-3.292351
0 days 00:00:24.620000	-4.016147
0 days 00:00:24.630000	-3.487125
0 days 00:00:24.640000	0.538946
0 days 00:00:24.650000	-0.117086
0 days 00:00:24.660000	-0.148581
0 days 00:00:24.670000	-0.074838
0 days 00:00:24.680000	-0.031002
0 days 00:00:24.690000	-0.033268
0 days 00:00:24.700000	-0.044338
0 days 00:00:24.710000	-0.037683999999999995
0 days 00:00:24.720000	0.006228
0 days 00:00:24.730000	-0.0015970000000000001
0 days 00:00:24.740000	-0.009516
0 days 00:00:24.750000	-0.000927
0 days 00:00:24.760000	-0.004582
0 days 00:00:24.770000	0.001592
0 days 00:00:24.780000	0.005963
0 days 00:00:24.790000	0.002792
0 days 00:00:24.800000	0.013866999999999999
0 days 00:00:24.810000	0.0045320000000000004
0 days 00:00:24.820000	0.013935
0 days 00:00:24.830000	0.00656
0 days 00:00:24.840000	0.008051
0 days 00:00:24.850000	0.00992
0 days 00:00:24.860000	0.006285
0 days 00:00:24.870000	0.00405
0 days 00:00:24.880000	-0.001452
0 days 00:00:24.890000	-0.001507
0 days 00:00:24.900000	-0.0059299999999999995
0 days 00:00:24.910000	-0.010501
0 days 00:00:24.920000	-0.012598999999999999
0 days 00:00:24.930000	-0.016265
0 days 00:00:24.940000	-0.015166999999999998
0 days 00:00:24.950000	-0.018414
0 days 00:00:24.960000	-0.013276
0 days 00:00:24.970000	-0.017606
0 days 00:00:24.980000	-0.008842000000000001
0 days 00:00:24.990000	-0.005203
0 days 00:00:25	-0.0035409999999999994
0 days 00:00:25.010000	-0.000594
0 days 00:00:25.020000	0.004887
0 days 00:00:25.030000	0.007062000000000001
0 days 00:00:25.040000	0.014236000000000002
0 days 00:00:25.050000	0.010777
0 days 00:00:25.060000	0.018159
0 days 00:00:25.070000	0.019622
0 days 00:00:25.080000	0.018899000000000003
0 days 00:00:25.090000	0.016052
0 days 00:00:25.100000	0.021986000000000002
0 days 00:00:25.110000	0.0162
0 days 00:00:25.120000	0.013406
0 days 00:00:25.130000	0.009101999999999999
0 days 00:00:25.140000	-0.00014099999999999998
0 days 00:00:25.150000	-0.012131999999999999
0 days 00:00:25.160000	-0.019497
0 days 00:00:25.170000	-0.034520999999999996
0 days 00:00:25.180000	-0.057612000000000003
0 days 00:00:25.190000	-0.089705
0 days 00:00:25.200000	-0.13705
0 days 00:00:25.210000	-0.223316
0 days 00:00:25.220000	-0.596866
0 days 00:00:25.230000	-0.9263549999999999
0 days 00:00:25.240000	-1.4474639999999999
0 days 00:00:25.250000	-1.8232689999999998
0 days 00:00:25.260000	-2.320549
0 days 00:00:25.270000	-2.814845
0 days 00:00:25.280000	-3.3721699999999997
0 days 00:00:25.290000	-3.9823449999999996
0 days 00:00:25.300000	-4.590998
0 days 00:00:25.310000	-5.1142129999999995
0 days 00:00:25.320000	-5.490537000000001
0 days 00:00:25.330000	-5.61218
0 days 00:00:25.340000	-5.457659
0 days 00:00:25.350000	-5.117030000000001
0 days 00:00:25.360000	-4.800155999999999
0 days 00:00:25.370000	-4.554001
0 days 00:00:25.380000	-4.2148959999999995
0 days 00:00:25.390000	-3.755959
0 days 00:00:25.400000	-3.3444230000000004
0 days 00:00:25.410000	-2.862949
0 days 00:00:25.420000	-2.011185
0 days 00:00:25.430000	-0.5191640000000001
0 days 00:00:25.440000	0.86429
0 days 00:00:25.450000	1.892496
0 days 00:00:25.460000	2.382186
0 days 00:00:25.470000	2.457414
0 days 00:00:25.480000	2.569881
0 days 00:00:25.490000	2.737998
0 days 00:00:25.500000	3.07694
0 days 00:00:25.510000	3.090184
0 days 00:00:25.520000	2.8205150000000003
0 days 00:00:25.530000	2.5977
0 days 00:00:25.540000	2.3578580000000002
0 days 00:00:25.550000	2.2992619999999997
0 days 00:00:25.560000	1.84595
0 days 00:00:25.570000	1.8441830000000001
0 days 00:00:25.580000	1.812382
0 days 00:00:25.590000	1.648263
0 days 00:00:25.600000	1.5655540000000001
0 days 00:00:25.610000	1.546767
0 days 00:00:25.620000	1.563984
0 days 00:00:25.630000	1.611833
0 days 00:00:25.640000	1.6462970000000001
0 days 00:00:25.650000	1.703238
0 days 00:00:25.660000	1.771613
0 days 00:00:25.670000	1.8431119999999999
0 days 00:00:25.680000	1.914384
0 days 00:00:25.690000	1.98315
0 days 00:00:25.700000	2.047201
0 days 00:00:25.710000	2.105546
0 days 00:00:25.720000	2.126977
0 days 00:00:25.730000	2.1642650000000003
0 days 00:00:25.740000	2.2259990000000003
0 days 00:00:25.750000	2.297078
0 days 00:00:25.760000	2.380877
0 days 00:00:25.770000	2.4857139999999998
0 days 00:00:25.780000	2.6126669999999996
0 days 00:00:25.790000	2.6911110000000003
0 days 00:00:25.800000	2.705875
0 days 00:00:25.810000	2.667026
0 days 00:00:25.820000	2.5631310000000003
0 days 00:00:25.830000	2.371106
0 days 00:00:25.840000	2.006361
0 days 00:00:25.850000	0.897382
0 days 00:00:25.860000	0.076677
0 days 00:00:25.870000	-1.195427
0 days 00:00:25.880000	-2.889527
0 days 00:00:25.890000	-4.808525
0 days 00:00:25.900000	-6.219878
0 days 00:00:25.910000	0.393359
0 days 00:00:25.920000	-0.239673
0 days 00:00:25.930000	0.016890000000000002
0 days 00:00:25.940000	-0.074672
0 days 00:00:25.950000	0.034463
0 days 00:00:25.960000	0.07536
0 days 00:00:25.970000	0.144592
0 days 00:00:25.980000	0.147563
0 days 00:00:25.990000	0.14636500000000002
0 days 00:00:26	0.10881300000000001
0 days 00:00:26.010000	0.09687899999999999
0 days 00:00:26.020000	0.06199400000000001
0 days 00:00:26.030000	0.06487899999999999
0 days 00:00:26.040000	0.037736
0 days 00:00:26.050000	0.028187
0 days 00:00:26.060000	0.0037799999999999995
0 days 00:00:26.070000	-0.008729
0 days 00:00:26.080000	-0.019604
0 days 00:00:26.090000	-0.020729
0 days 00:00:26.100000	-0.027076999999999997
0 days 00:00:26.110000	-0.033151
0 days 00:00:26.120000	-0.037627
0 days 00:00:26.130000	-0.036543
0 days 00:00:26.140000	-0.043331
0 days 00:00:26.150000	-0.046048
0 days 00:00:26.160000	-0.047813999999999995
0 days 00:00:26.170000	-0.049161
0 days 00:00:26.180000	-0.041026
0 days 00:00:26.190000	-0.034128
0 days 00:00:26.200000	-0.022807
0 days 00:00:26.210000	-0.014629
0 days 00:00:26.220000	-0.0027600000000000003
0 days 00:00:26.230000	0.010778
0 days 00:00:26.240000	0.02385
0 days 00:00:26.250000	0.031039999999999998
0 days 00:00:26.260000	0.037561000000000004
0 days 00:00:26.270000	0.046275
0 days 00:00:26.280000	0.050460000000000005
0 days 00:00:26.290000	0.048901
0 days 00:00:26.300000	0.051984
0 days 00:00:26.310000	0.05272
0 days 00:00:26.320000	0.047564999999999996
0 days 00:00:26.330000	0.050128
0 days 00:00:26.340000	0.038810000000000004
0 days 00:00:26.350000	0.030469
0 days 00:00:26.360000	0.027708999999999998
0 days 00:00:26.370000	0.023962
0 days 00:00:26.380000	0.01854
0 days 00:00:26.390000	0.015207
0 days 00:00:26.400000	0.012767
0 days 00:00:26.410000	0.005318
0 days 00:00:26.420000	-0.0008230000000000001
0 days 00:00:26.430000	-0.009131
0 days 00:00:26.440000	-0.018904
0 days 00:00:26.450000	-0.032088
0 days 00:00:26.460000	-0.046092
0 days 00:00:26.470000	-0.070202
0 days 00:00:26.480000	-0.102629
0 days 00:00:26.490000	-0.137046
0 days 00:00:26.500000	-0.207643
0 days 00:00:26.510000	-0.35406
0 days 00:00:26.520000	-0.57375
0 days 00:00:26.530000	-0.834045
0 days 00:00:26.540000	-1.163377
0 days 00:00:26.550000	-1.438987
0 days 00:00:26.560000	-1.819152
0 days 00:00:26.570000	-2.1946529999999997
0 days 00:00:26.580000	-2.596373
0 days 00:00:26.590000	-3.034196
0 days 00:00:26.600000	-3.4641870000000003
0 days 00:00:26.610000	-3.842976
0 days 00:00:26.620000	-4.161517
0 days 00:00:26.630000	-4.38223
0 days 00:00:26.640000	-4.46023
0 days 00:00:26.650000	-4.363455
0 days 00:00:26.660000	-4.1698059999999995
0 days 00:00:26.670000	-3.8768279999999997
0 days 00:00:26.680000	-3.6019129999999997
0 days 00:00:26.690000	-3.2862150000000003
0 days 00:00:26.700000	-2.9511540000000003
0 days 00:00:26.710000	-2.602739
0 days 00:00:26.720000	-2.265017
0 days 00:00:26.730000	-1.923185
0 days 00:00:26.740000	-1.611705
0 days 00:00:26.750000	-1.356865
0 days 00:00:26.760000	-1.064626
0 days 00:00:26.770000	-0.796515
0 days 00:00:26.780000	-0.409815
0 days 00:00:26.790000	0.27021300000000004
0 days 00:00:26.800000	0.843375
0 days 00:00:26.810000	1.252761
0 days 00:00:26.820000	1.493929
0 days 00:00:26.830000	1.692879
0 days 00:00:26.840000	1.876309
0 days 00:00:26.850000	1.9952189999999999
0 days 00:00:26.860000	2.0502759999999998
0 days 00:00:26.870000	2.00123
0 days 00:00:26.880000	1.9090049999999998
0 days 00:00:26.890000	1.8404009999999997
0 days 00:00:26.900000	1.753395
0 days 00:00:26.910000	1.68143
0 days 00:00:26.920000	1.6555529999999998
0 days 00:00:26.930000	1.6695529999999998
0 days 00:00:26.940000	1.6966
0 days 00:00:26.950000	1.7154169999999997
0 days 00:00:26.960000	1.7319650000000002
0 days 00:00:26.970000	1.769999
0 days 00:00:26.980000	1.8187099999999998
0 days 00:00:26.990000	1.858468
0 days 00:00:27	1.9125869999999998
0 days 00:00:27.010000	1.97235
0 days 00:00:27.020000	2.050843
0 days 00:00:27.030000	2.136742
0 days 00:00:27.040000	2.20748
0 days 00:00:27.050000	2.262721
0 days 00:00:27.060000	2.3252580000000003
0 days 00:00:27.070000	2.3915
0 days 00:00:27.080000	2.451452
0 days 00:00:27.090000	2.51301
0 days 00:00:27.100000	2.578162
0 days 00:00:27.110000	2.6210970000000002
0 days 00:00:27.120000	2.650673
0 days 00:00:27.130000	2.681116
0 days 00:00:27.140000	2.7182020000000002
0 days 00:00:27.150000	2.736335
0 days 00:00:27.160000	2.6896009999999997
0 days 00:00:27.170000	2.589659
0 days 00:00:27.180000	2.440743
0 days 00:00:27.190000	1.664252
0 days 00:00:27.200000	1.082565
0 days 00:00:27.210000	0.189065
0 days 00:00:27.220000	-0.798335
0 days 00:00:27.230000	-1.7520259999999999
0 days 00:00:27.240000	-3.0208630000000003
0 days 00:00:27.250000	-4.3931059999999995
0 days 00:00:27.260000	-3.297447
0 days 00:00:27.270000	0.060501
0 days 00:00:27.280000	0.148463
0 days 00:00:27.290000	-0.324429
0 days 00:00:27.300000	-0.159603
0 days 00:00:27.310000	-0.119861
0 days 00:00:27.320000	-0.07850900000000001
0 days 00:00:27.330000	-0.034908999999999996
0 days 00:00:27.340000	-0.022965
0 days 00:00:27.350000	0.023237999999999998
0 days 00:00:27.360000	0.023594999999999998
0 days 00:00:27.370000	0.05135700000000001
0 days 00:00:27.380000	0.06383899999999999
0 days 00:00:27.390000	0.05287000000000001
0 days 00:00:27.400000	0.056003
0 days 00:00:27.410000	0.045595
0 days 00:00:27.420000	0.035727999999999996
0 days 00:00:27.430000	0.026558999999999996
0 days 00:00:27.440000	0.012392
0 days 00:00:27.450000	0.01618
0 days 00:00:27.460000	0.007478
0 days 00:00:27.470000	0.0044009999999999995
0 days 00:00:27.480000	0.004905
0 days 00:00:27.490000	-0.00592
0 days 00:00:27.500000	-0.012859
0 days 00:00:27.510000	-0.006004
0 days 00:00:27.520000	-0.011276000000000001
0 days 00:00:27.530000	-0.010675
0 days 00:00:27.540000	-0.007515000000000001
0 days 00:00:27.550000	-0.010323
0 days 00:00:27.560000	-0.007634999999999999
0 days 00:00:27.570000	-0.005416
0 days 00:00:27.580000	-0.007783
0 days 00:00:27.590000	-0.007629
0 days 00:00:27.600000	-0.007626999999999999
0 days 00:00:27.610000	-0.002948
0 days 00:00:27.620000	-0.007175
0 days 00:00:27.630000	-0.00091
0 days 00:00:27.640000	-0.008912
0 days 00:00:27.650000	-0.0026579999999999998
0 days 00:00:27.660000	-0.000985
0 days 00:00:27.670000	0.00074
0 days 00:00:27.680000	-0.002281
0 days 00:00:27.690000	0.00759
0 days 00:00:27.700000	0.007982
0 days 00:00:27.710000	0.014743000000000001
0 days 00:00:27.720000	0.014275
0 days 00:00:27.730000	0.020687
0 days 00:00:27.740000	0.019118
0 days 00:00:27.750000	0.019362
0 days 00:00:27.760000	0.017666
0 days 00:00:27.770000	0.020909999999999998
0 days 00:00:27.780000	0.014346000000000001
0 days 00:00:27.790000	0.015688999999999998
0 days 00:00:27.800000	0.012805
0 days 00:00:27.810000	0.009396999999999999
0 days 00:00:27.820000	0.012201
0 days 00:00:27.830000	0.009967
0 days 00:00:27.840000	0.008018
0 days 00:00:27.850000	0.006781999999999999
0 days 00:00:27.860000	0.007112
0 days 00:00:27.870000	0.004855
0 days 00:00:27.880000	-0.00365
0 days 00:00:27.890000	-0.007417
0 days 00:00:27.900000	-0.014825999999999999
0 days 00:00:27.910000	-0.022046
0 days 00:00:27.920000	-0.031445
0 days 00:00:27.930000	-0.037756
0 days 00:00:27.940000	-0.057370000000000004
0 days 00:00:27.950000	-0.063753
0 days 00:00:27.960000	-0.090799
0 days 00:00:27.970000	-0.127722
0 days 00:00:27.980000	-0.235942
0 days 00:00:27.990000	-0.418285
0 days 00:00:28	-0.5650069999999999
0 days 00:00:28.010000	-0.850318
0 days 00:00:28.020000	-0.979512
0 days 00:00:28.030000	-1.1852719999999999
0 days 00:00:28.040000	-1.399757
0 days 00:00:28.050000	-1.6304040000000002
0 days 00:00:28.060000	-1.8740029999999999
0 days 00:00:28.070000	-2.12804
0 days 00:00:28.080000	-2.3785130000000003
0 days 00:00:28.090000	-2.609487
0 days 00:00:28.100000	-2.824463
0 days 00:00:28.110000	-3.007654
0 days 00:00:28.120000	-3.144796
0 days 00:00:28.130000	-3.223642
0 days 00:00:28.140000	-3.213925
0 days 00:00:28.150000	-3.106076
0 days 00:00:28.160000	-2.918302
0 days 00:00:28.170000	-2.7342049999999998
0 days 00:00:28.180000	-2.58758
0 days 00:00:28.190000	-2.44236
0 days 00:00:28.200000	-2.262556
0 days 00:00:28.210000	-2.045907
0 days 00:00:28.220000	-1.8376099999999997
