# Supplementary material for: A topological data analysis-based method for gait signals with an application to the study of multiple sclerosis
Source: PLoS One. 2022 May 13;17(5):e0268475. doi: 10.1371/journal.pone.0268475 (PMC9106173; doi:10.1371/journal.pone.0268475)
Supplement: S1 Data — (ZIP) [file pone.0268475.s005.zip › PlosOneData/Pathological_subjects/MS_104]

	Gyr_Y
0 days 00:00:21.830000	-0.973858
0 days 00:00:21.840000	-1.508623
0 days 00:00:21.850000	-1.571077
0 days 00:00:21.860000	-3.505185
0 days 00:00:21.870000	-5.895437
0 days 00:00:21.880000	-6.0860389999999995
0 days 00:00:21.890000	-5.063587999999999
0 days 00:00:21.900000	0.334823
0 days 00:00:21.910000	1.126876
0 days 00:00:21.920000	-0.372257
0 days 00:00:21.930000	-0.09614
0 days 00:00:21.940000	-0.013207
0 days 00:00:21.950000	0.065416
0 days 00:00:21.960000	0.198053
0 days 00:00:21.970000	0.22118800000000002
0 days 00:00:21.980000	0.282794
0 days 00:00:21.990000	0.324891
0 days 00:00:22	0.34469099999999997
0 days 00:00:22.010000	0.373794
0 days 00:00:22.020000	0.36283200000000004
0 days 00:00:22.030000	0.322288
0 days 00:00:22.040000	0.25937899999999997
0 days 00:00:22.050000	0.200337
0 days 00:00:22.060000	0.152661
0 days 00:00:22.070000	0.140944
0 days 00:00:22.080000	0.140705
0 days 00:00:22.090000	0.115746
0 days 00:00:22.100000	0.058236
0 days 00:00:22.110000	0.011683
0 days 00:00:22.120000	-0.05595700000000001
0 days 00:00:22.130000	-0.069466
0 days 00:00:22.140000	-0.073459
0 days 00:00:22.150000	-0.120977
0 days 00:00:22.160000	-0.20358800000000002
0 days 00:00:22.170000	-0.26159499999999997
0 days 00:00:22.180000	-0.292147
0 days 00:00:22.190000	-0.294846
0 days 00:00:22.200000	-0.27355300000000005
0 days 00:00:22.210000	-0.243085
0 days 00:00:22.220000	-0.199122
0 days 00:00:22.230000	-0.090148
0 days 00:00:22.240000	-0.001726
0 days 00:00:22.250000	0.10772000000000001
0 days 00:00:22.260000	0.21644699999999997
0 days 00:00:22.270000	0.292673
0 days 00:00:22.280000	0.29635900000000004
0 days 00:00:22.290000	0.273364
0 days 00:00:22.300000	0.22929699999999997
0 days 00:00:22.310000	0.192678
0 days 00:00:22.320000	0.131859
0 days 00:00:22.330000	0.08707999999999999
0 days 00:00:22.340000	0.036826
0 days 00:00:22.350000	0.009134
0 days 00:00:22.360000	-0.01475
0 days 00:00:22.370000	-0.01296
0 days 00:00:22.380000	0.007948
0 days 00:00:22.390000	0.033593
0 days 00:00:22.400000	0.037965
0 days 00:00:22.410000	0.054747000000000004
0 days 00:00:22.420000	0.06540399999999999
0 days 00:00:22.430000	0.063287
0 days 00:00:22.440000	0.037116
0 days 00:00:22.450000	-0.0038770000000000002
0 days 00:00:22.460000	-0.036113
0 days 00:00:22.470000	-0.054515
0 days 00:00:22.480000	-0.085861
0 days 00:00:22.490000	-0.117922
0 days 00:00:22.500000	-0.171468
0 days 00:00:22.510000	-0.22305999999999998
0 days 00:00:22.520000	-0.30533499999999997
0 days 00:00:22.530000	-0.395959
0 days 00:00:22.540000	-0.507879
0 days 00:00:22.550000	-0.63256
0 days 00:00:22.560000	-0.805199
0 days 00:00:22.570000	-1.0216100000000001
0 days 00:00:22.580000	-1.147977
0 days 00:00:22.590000	-1.24823
0 days 00:00:22.600000	-1.3787610000000001
0 days 00:00:22.610000	-1.566708
0 days 00:00:22.620000	-1.761766
0 days 00:00:22.630000	-1.9098970000000002
0 days 00:00:22.640000	-2.0453919999999997
0 days 00:00:22.650000	-2.1647380000000003
0 days 00:00:22.660000	-2.265592
0 days 00:00:22.670000	-2.3478689999999998
0 days 00:00:22.680000	-2.420426
0 days 00:00:22.690000	-2.482823
0 days 00:00:22.700000	-2.536826
0 days 00:00:22.710000	-2.600689
0 days 00:00:22.720000	-2.665314
0 days 00:00:22.730000	-2.75399
0 days 00:00:22.740000	-2.854254
0 days 00:00:22.750000	-2.982768
0 days 00:00:22.760000	-3.13951
0 days 00:00:22.770000	-3.3258970000000003
0 days 00:00:22.780000	-3.5672550000000003
0 days 00:00:22.790000	-3.858797
0 days 00:00:22.800000	-4.11055
0 days 00:00:22.810000	-4.422636
0 days 00:00:22.820000	-4.66852
0 days 00:00:22.830000	-4.790963
0 days 00:00:22.840000	-4.810853
0 days 00:00:22.850000	-4.609863
0 days 00:00:22.860000	-4.276046
0 days 00:00:22.870000	-3.9087099999999997
0 days 00:00:22.880000	-3.3498629999999996
0 days 00:00:22.890000	-1.9541810000000002
0 days 00:00:22.900000	0.494228
0 days 00:00:22.910000	1.275893
0 days 00:00:22.920000	1.380749
0 days 00:00:22.930000	1.8332389999999998
0 days 00:00:22.940000	2.490686
0 days 00:00:22.950000	3.000961
0 days 00:00:22.960000	3.368033
0 days 00:00:22.970000	3.613542
0 days 00:00:22.980000	3.849067
0 days 00:00:22.990000	4.077744999999999
0 days 00:00:23	4.279596
0 days 00:00:23.010000	4.3503300000000005
0 days 00:00:23.020000	4.370019999999999
0 days 00:00:23.030000	4.439007
0 days 00:00:23.040000	4.572307
0 days 00:00:23.050000	4.702154
0 days 00:00:23.060000	4.813929
0 days 00:00:23.070000	4.881896
0 days 00:00:23.080000	4.874446
0 days 00:00:23.090000	4.790068
0 days 00:00:23.100000	4.607469999999999
0 days 00:00:23.110000	4.4383919999999994
0 days 00:00:23.120000	4.264183
0 days 00:00:23.130000	4.084412
0 days 00:00:23.140000	3.944548
0 days 00:00:23.150000	3.7970919999999997
0 days 00:00:23.160000	3.63956
0 days 00:00:23.170000	3.496204
0 days 00:00:23.180000	3.2766580000000003
0 days 00:00:23.190000	2.931916
0 days 00:00:23.200000	2.518811
0 days 00:00:23.210000	2.009903
0 days 00:00:23.220000	1.388132
0 days 00:00:23.230000	0.8277190000000001
0 days 00:00:23.240000	0.441367
0 days 00:00:23.250000	0.24322
0 days 00:00:23.260000	0.11632999999999999
0 days 00:00:23.270000	-0.150081
0 days 00:00:23.280000	-1.781838
0 days 00:00:23.290000	-2.5027150000000002
0 days 00:00:23.300000	-2.410501
0 days 00:00:23.310000	-4.116448999999999
0 days 00:00:23.320000	-5.450528
0 days 00:00:23.330000	-4.826753
0 days 00:00:23.340000	-0.863541
0 days 00:00:23.350000	0.9187850000000001
0 days 00:00:23.360000	-0.16575299999999998
0 days 00:00:23.370000	0.10581600000000001
0 days 00:00:23.380000	0.16112100000000001
0 days 00:00:23.390000	0.257756
0 days 00:00:23.400000	0.26419699999999996
0 days 00:00:23.410000	0.281429
0 days 00:00:23.420000	0.24866
0 days 00:00:23.430000	0.219806
0 days 00:00:23.440000	0.196905
0 days 00:00:23.450000	0.19007000000000002
0 days 00:00:23.460000	0.183333
0 days 00:00:23.470000	0.167188
0 days 00:00:23.480000	0.128689
0 days 00:00:23.490000	0.09689
0 days 00:00:23.500000	0.07864700000000001
0 days 00:00:23.510000	0.063078
0 days 00:00:23.520000	0.018034
0 days 00:00:23.530000	-0.001169
0 days 00:00:23.540000	0.011552
0 days 00:00:23.550000	0.01594
0 days 00:00:23.560000	0.018987
0 days 00:00:23.570000	-0.003653
0 days 00:00:23.580000	-0.006085
0 days 00:00:23.590000	0.0076159999999999995
0 days 00:00:23.600000	0.006364
0 days 00:00:23.610000	-0.042656
0 days 00:00:23.620000	-0.105084
0 days 00:00:23.630000	-0.14767
0 days 00:00:23.640000	-0.159227
0 days 00:00:23.650000	-0.181524
0 days 00:00:23.660000	-0.199011
0 days 00:00:23.670000	-0.17824600000000002
0 days 00:00:23.680000	-0.127684
0 days 00:00:23.690000	-0.06943300000000001
0 days 00:00:23.700000	-0.041838
0 days 00:00:23.710000	-0.023161
0 days 00:00:23.720000	-0.014438999999999999
0 days 00:00:23.730000	-0.000188
0 days 00:00:23.740000	0.028904000000000003
0 days 00:00:23.750000	0.052049
0 days 00:00:23.760000	0.07474
0 days 00:00:23.770000	0.11241
0 days 00:00:23.780000	0.150276
0 days 00:00:23.790000	0.209625
0 days 00:00:23.800000	0.237965
0 days 00:00:23.810000	0.255911
0 days 00:00:23.820000	0.28325300000000003
0 days 00:00:23.830000	0.290005
0 days 00:00:23.840000	0.304097
0 days 00:00:23.850000	0.29180300000000003
0 days 00:00:23.860000	0.266
0 days 00:00:23.870000	0.225669
0 days 00:00:23.880000	0.183874
0 days 00:00:23.890000	0.12291600000000001
0 days 00:00:23.900000	0.06283899999999999
0 days 00:00:23.910000	0.010167
0 days 00:00:23.920000	-0.061025
0 days 00:00:23.930000	-0.124501
0 days 00:00:23.940000	-0.182978
0 days 00:00:23.950000	-0.254886
0 days 00:00:23.960000	-0.33071500000000004
0 days 00:00:23.970000	-0.399807
0 days 00:00:23.980000	-0.472837
0 days 00:00:23.990000	-0.557285
0 days 00:00:24	-0.6489590000000001
0 days 00:00:24.010000	-0.769068
0 days 00:00:24.020000	-0.9217709999999999
0 days 00:00:24.030000	-1.052525
0 days 00:00:24.040000	-1.155972
0 days 00:00:24.050000	-1.271765
0 days 00:00:24.060000	-1.3894950000000001
0 days 00:00:24.070000	-1.501817
0 days 00:00:24.080000	-1.6612060000000002
0 days 00:00:24.090000	-1.8520740000000002
0 days 00:00:24.100000	-2.030208
0 days 00:00:24.110000	-2.1745200000000002
0 days 00:00:24.120000	-2.308811
0 days 00:00:24.130000	-2.410252
0 days 00:00:24.140000	-2.495885
0 days 00:00:24.150000	-2.5691080000000004
0 days 00:00:24.160000	-2.6206
0 days 00:00:24.170000	-2.678317
0 days 00:00:24.180000	-2.720645
0 days 00:00:24.190000	-2.782628
0 days 00:00:24.200000	-2.8763080000000003
0 days 00:00:24.210000	-2.9971810000000003
0 days 00:00:24.220000	-3.137205
0 days 00:00:24.230000	-3.360218
0 days 00:00:24.240000	-3.622153
0 days 00:00:24.250000	-3.8718779999999997
0 days 00:00:24.260000	-4.091414
0 days 00:00:24.270000	-4.30694
0 days 00:00:24.280000	-4.472128
0 days 00:00:24.290000	-4.53236
0 days 00:00:24.300000	-4.558485
0 days 00:00:24.310000	-4.4931849999999995
0 days 00:00:24.320000	-4.369711
0 days 00:00:24.330000	-4.049252
0 days 00:00:24.340000	-3.4975959999999997
0 days 00:00:24.350000	-2.5514330000000003
0 days 00:00:24.360000	-0.31483
0 days 00:00:24.370000	1.623156
0 days 00:00:24.380000	1.5017040000000001
0 days 00:00:24.390000	1.620431
0 days 00:00:24.400000	2.203713
0 days 00:00:24.410000	2.728227
0 days 00:00:24.420000	3.243466
0 days 00:00:24.430000	3.717114
0 days 00:00:24.440000	3.994314
0 days 00:00:24.450000	4.174138
0 days 00:00:24.460000	4.350098
0 days 00:00:24.470000	4.491548000000001
0 days 00:00:24.480000	4.57718
0 days 00:00:24.490000	4.662521
0 days 00:00:24.500000	4.716130000000001
0 days 00:00:24.510000	4.77562
0 days 00:00:24.520000	4.833943
0 days 00:00:24.530000	4.732996
0 days 00:00:24.540000	4.57726
0 days 00:00:24.550000	4.547644
0 days 00:00:24.560000	4.461933999999999
0 days 00:00:24.570000	4.247764
0 days 00:00:24.580000	3.956087
0 days 00:00:24.590000	3.647906
0 days 00:00:24.600000	3.31355
0 days 00:00:24.610000	2.9209549999999997
0 days 00:00:24.620000	2.526357
0 days 00:00:24.630000	2.183575
0 days 00:00:24.640000	1.788189
0 days 00:00:24.650000	1.4437209999999998
0 days 00:00:24.660000	1.476564
0 days 00:00:24.670000	1.726893
0 days 00:00:24.680000	1.8094029999999999
0 days 00:00:24.690000	1.632883
0 days 00:00:24.700000	1.337193
0 days 00:00:24.710000	0.933955
0 days 00:00:24.720000	0.43568100000000004
0 days 00:00:24.730000	-0.068812
0 days 00:00:24.740000	-0.489122
0 days 00:00:24.750000	-2.316928
0 days 00:00:24.760000	-2.560814
0 days 00:00:24.770000	-4.546318
0 days 00:00:24.780000	-6.12817
0 days 00:00:24.790000	-5.000542
0 days 00:00:24.800000	2.06973
0 days 00:00:24.810000	0.570701
0 days 00:00:24.820000	-0.333925
0 days 00:00:24.830000	-0.023308000000000002
0 days 00:00:24.840000	-0.058771000000000004
0 days 00:00:24.850000	0.09171
0 days 00:00:24.860000	0.15796500000000002
0 days 00:00:24.870000	0.14898699999999998
0 days 00:00:24.880000	0.060099
0 days 00:00:24.890000	0.020802
0 days 00:00:24.900000	-0.009826999999999999
0 days 00:00:24.910000	-0.036022000000000005
0 days 00:00:24.920000	0.0022760000000000002
0 days 00:00:24.930000	-0.044437
0 days 00:00:24.940000	-0.042678
0 days 00:00:24.950000	-0.063526
0 days 00:00:24.960000	-0.069618
0 days 00:00:24.970000	-0.06392300000000001
0 days 00:00:24.980000	-0.030310000000000004
0 days 00:00:24.990000	0.004136
0 days 00:00:25	0.025185
0 days 00:00:25.010000	0.029887
0 days 00:00:25.020000	0.033563
0 days 00:00:25.030000	0.052278
0 days 00:00:25.040000	0.071258
0 days 00:00:25.050000	0.10069600000000001
0 days 00:00:25.060000	0.119899
0 days 00:00:25.070000	0.120484
0 days 00:00:25.080000	0.111325
0 days 00:00:25.090000	0.09915800000000001
0 days 00:00:25.100000	0.07488600000000001
0 days 00:00:25.110000	0.03198
0 days 00:00:25.120000	0.026101
0 days 00:00:25.130000	0.023528999999999998
0 days 00:00:25.140000	0.016099000000000002
0 days 00:00:25.150000	0.019675
0 days 00:00:25.160000	0.014455
0 days 00:00:25.170000	-0.034802
0 days 00:00:25.180000	-0.074564
0 days 00:00:25.190000	-0.09528400000000001
0 days 00:00:25.200000	-0.112552
0 days 00:00:25.210000	-0.12385299999999999
0 days 00:00:25.220000	-0.096232
0 days 00:00:25.230000	-0.06698
0 days 00:00:25.240000	-0.078213
0 days 00:00:25.250000	-0.072828
0 days 00:00:25.260000	-0.023153999999999997
0 days 00:00:25.270000	0.009991
0 days 00:00:25.280000	0.054592999999999996
0 days 00:00:25.290000	0.093899
0 days 00:00:25.300000	0.132055
0 days 00:00:25.310000	0.180929
0 days 00:00:25.320000	0.225244
0 days 00:00:25.330000	0.257813
0 days 00:00:25.340000	0.26550799999999997
0 days 00:00:25.350000	0.228463
0 days 00:00:25.360000	0.169883
0 days 00:00:25.370000	0.075047
0 days 00:00:25.380000	0.067797
0 days 00:00:25.390000	0.0066170000000000005
0 days 00:00:25.400000	-0.10377
0 days 00:00:25.410000	-0.19509500000000002
0 days 00:00:25.420000	-0.27994
0 days 00:00:25.430000	-0.349873
0 days 00:00:25.440000	-0.43036199999999997
0 days 00:00:25.450000	-0.474153
0 days 00:00:25.460000	-0.529694
0 days 00:00:25.470000	-0.599984
0 days 00:00:25.480000	-0.696751
0 days 00:00:25.490000	-0.856615
0 days 00:00:25.500000	-1.041288
0 days 00:00:25.510000	-1.132824
0 days 00:00:25.520000	-1.2201870000000001
0 days 00:00:25.530000	-1.327393
0 days 00:00:25.540000	-1.424102
0 days 00:00:25.550000	-1.539138
0 days 00:00:25.560000	-1.696206
0 days 00:00:25.570000	-1.87359
0 days 00:00:25.580000	-2.0314740000000002
0 days 00:00:25.590000	-2.1710409999999998
0 days 00:00:25.600000	-2.285549
0 days 00:00:25.610000	-2.388016
0 days 00:00:25.620000	-2.474904
0 days 00:00:25.630000	-2.566011
0 days 00:00:25.640000	-2.65102
0 days 00:00:25.650000	-2.737895
0 days 00:00:25.660000	-2.857491
0 days 00:00:25.670000	-3.000892
0 days 00:00:25.680000	-3.157058
0 days 00:00:25.690000	-3.3514489999999997
0 days 00:00:25.700000	-3.645033
0 days 00:00:25.710000	-3.9812760000000003
0 days 00:00:25.720000	-4.218037000000001
0 days 00:00:25.730000	-4.453118
0 days 00:00:25.740000	-4.618469
0 days 00:00:25.750000	-4.725332
0 days 00:00:25.760000	-4.750416
0 days 00:00:25.770000	-4.618412999999999
0 days 00:00:25.780000	-4.513929
0 days 00:00:25.790000	-4.331524
0 days 00:00:25.800000	-4.086646
0 days 00:00:25.810000	-3.7180739999999997
0 days 00:00:25.820000	-3.1109880000000003
0 days 00:00:25.830000	-2.265116
0 days 00:00:25.840000	-0.287344
0 days 00:00:25.850000	2.475835
0 days 00:00:25.860000	3.424425
0 days 00:00:25.870000	3.4246849999999998
0 days 00:00:25.880000	3.396178
0 days 00:00:25.890000	3.693468
0 days 00:00:25.900000	3.991566
0 days 00:00:25.910000	4.179382
0 days 00:00:25.920000	4.357569
0 days 00:00:25.930000	4.522704
0 days 00:00:25.940000	4.585446
0 days 00:00:25.950000	4.466508999999999
0 days 00:00:25.960000	4.382167
0 days 00:00:25.970000	4.21105
0 days 00:00:25.980000	3.725711
0 days 00:00:25.990000	3.577961
0 days 00:00:26	3.499428
0 days 00:00:26.010000	3.526579
0 days 00:00:26.020000	3.509606
0 days 00:00:26.030000	3.507044
0 days 00:00:26.040000	3.563732
0 days 00:00:26.050000	3.6180760000000003
0 days 00:00:26.060000	3.5675769999999996
0 days 00:00:26.070000	3.4330199999999995
0 days 00:00:26.080000	3.2674090000000002
0 days 00:00:26.090000	3.043428
0 days 00:00:26.100000	2.8825119999999997
0 days 00:00:26.110000	2.7060459999999997
0 days 00:00:26.120000	2.57651
0 days 00:00:26.130000	2.5699349999999996
0 days 00:00:26.140000	2.547843
0 days 00:00:26.150000	2.4059180000000002
0 days 00:00:26.160000	2.1330709999999997
0 days 00:00:26.170000	1.7305720000000002
0 days 00:00:26.180000	1.27376
0 days 00:00:26.190000	0.796669
0 days 00:00:26.200000	0.321398
0 days 00:00:26.210000	-0.129105
0 days 00:00:26.220000	-0.482703
0 days 00:00:26.230000	-0.651479
0 days 00:00:26.240000	-0.724024
0 days 00:00:26.250000	-0.8432350000000001
0 days 00:00:26.260000	-1.4600469999999999
0 days 00:00:26.270000	-1.892061
0 days 00:00:26.280000	-3.9743589999999998
0 days 00:00:26.290000	-4.6658669999999995
0 days 00:00:26.300000	-4.065253
0 days 00:00:26.310000	0.24330300000000002
0 days 00:00:26.320000	1.218676
0 days 00:00:26.330000	-0.012501
0 days 00:00:26.340000	0.175369
0 days 00:00:26.350000	0.211722
0 days 00:00:26.360000	0.175486
0 days 00:00:26.370000	0.281073
0 days 00:00:26.380000	0.353221
0 days 00:00:26.390000	0.456916
0 days 00:00:26.400000	0.46798
0 days 00:00:26.410000	0.44638999999999995
0 days 00:00:26.420000	0.457741
0 days 00:00:26.430000	0.423072
0 days 00:00:26.440000	0.350892
0 days 00:00:26.450000	0.269408
0 days 00:00:26.460000	0.19437100000000002
0 days 00:00:26.470000	0.151923
0 days 00:00:26.480000	0.13931
0 days 00:00:26.490000	0.141066
0 days 00:00:26.500000	0.144233
0 days 00:00:26.510000	0.155979
0 days 00:00:26.520000	0.155174
0 days 00:00:26.530000	0.136001
0 days 00:00:26.540000	0.085659
0 days 00:00:26.550000	0.008212
0 days 00:00:26.560000	0.0033049999999999998
0 days 00:00:26.570000	-0.034336
0 days 00:00:26.580000	-0.037771
0 days 00:00:26.590000	-0.00972
0 days 00:00:26.600000	-0.014712000000000001
0 days 00:00:26.610000	-0.022905000000000002
0 days 00:00:26.620000	-0.038183999999999996
0 days 00:00:26.630000	-0.039594
0 days 00:00:26.640000	-0.030844
0 days 00:00:26.650000	-0.007915
0 days 00:00:26.660000	0.021934
0 days 00:00:26.670000	0.06697
0 days 00:00:26.680000	0.098879
0 days 00:00:26.690000	0.11325199999999999
0 days 00:00:26.700000	0.104423
0 days 00:00:26.710000	0.04994
0 days 00:00:26.720000	-0.009916
0 days 00:00:26.730000	-0.040922
0 days 00:00:26.740000	-0.024386
0 days 00:00:26.750000	-0.020716
0 days 00:00:26.760000	-0.001666
0 days 00:00:26.770000	0.012506
0 days 00:00:26.780000	0.045124
0 days 00:00:26.790000	0.051072
0 days 00:00:26.800000	0.079698
0 days 00:00:26.810000	0.10208300000000001
0 days 00:00:26.820000	0.10785399999999999
0 days 00:00:26.830000	0.129895
0 days 00:00:26.840000	0.153829
0 days 00:00:26.850000	0.16884100000000002
0 days 00:00:26.860000	0.18517899999999998
0 days 00:00:26.870000	0.196548
0 days 00:00:26.880000	0.19535999999999998
0 days 00:00:26.890000	0.17632
0 days 00:00:26.900000	0.149474
0 days 00:00:26.910000	0.12570699999999999
0 days 00:00:26.920000	0.093703
0 days 00:00:26.930000	0.059135
0 days 00:00:26.940000	0.021087
0 days 00:00:26.950000	-0.025169999999999998
0 days 00:00:26.960000	-0.063375
0 days 00:00:26.970000	-0.097787
0 days 00:00:26.980000	-0.1234
0 days 00:00:26.990000	-0.146714
0 days 00:00:27	-0.18308
0 days 00:00:27.010000	-0.24415900000000001
0 days 00:00:27.020000	-0.309786
0 days 00:00:27.030000	-0.383423
0 days 00:00:27.040000	-0.482282
0 days 00:00:27.050000	-0.6144729999999999
0 days 00:00:27.060000	-0.7569670000000001
0 days 00:00:27.070000	-0.914874
0 days 00:00:27.080000	-1.115442
0 days 00:00:27.090000	-1.290813
0 days 00:00:27.100000	-1.4504629999999998
0 days 00:00:27.110000	-1.582013
0 days 00:00:27.120000	-1.6952330000000002
0 days 00:00:27.130000	-1.7514029999999998
0 days 00:00:27.140000	-1.7960009999999997
0 days 00:00:27.150000	-1.822831
0 days 00:00:27.160000	-1.827635
0 days 00:00:27.170000	-1.8173080000000001
0 days 00:00:27.180000	-1.788582
0 days 00:00:27.190000	-1.7648720000000002
0 days 00:00:27.200000	-1.7358669999999998
0 days 00:00:27.210000	-1.724502
0 days 00:00:27.220000	-1.722568
0 days 00:00:27.230000	-1.7339220000000002
0 days 00:00:27.240000	-1.7573009999999998
0 days 00:00:27.250000	-1.794123
0 days 00:00:27.260000	-1.842513
0 days 00:00:27.270000	-1.903403
0 days 00:00:27.280000	-1.9770130000000001
0 days 00:00:27.290000	-2.055773
0 days 00:00:27.300000	-2.145499
0 days 00:00:27.310000	-2.25788
0 days 00:00:27.320000	-2.385248
0 days 00:00:27.330000	-2.527477
0 days 00:00:27.340000	-2.718208
0 days 00:00:27.350000	-2.921821
0 days 00:00:27.360000	-3.143887
0 days 00:00:27.370000	-3.3371419999999996
0 days 00:00:27.380000	-3.5083300000000004
0 days 00:00:27.390000	-3.639879
0 days 00:00:27.400000	-3.7454370000000003
0 days 00:00:27.410000	-3.772848
0 days 00:00:27.420000	-3.765017
0 days 00:00:27.430000	-3.717192
0 days 00:00:27.440000	-3.6270300000000004
0 days 00:00:27.450000	-3.517123
0 days 00:00:27.460000	-3.236094
0 days 00:00:27.470000	-2.7114599999999998
0 days 00:00:27.480000	-2.0506900000000003
0 days 00:00:27.490000	-0.25904
0 days 00:00:27.500000	2.171712
0 days 00:00:27.510000	2.726489
0 days 00:00:27.520000	2.62499
0 days 00:00:27.530000	3.045139
0 days 00:00:27.540000	3.6545120000000004
0 days 00:00:27.550000	4.077448
0 days 00:00:27.560000	4.327891999999999
0 days 00:00:27.570000	4.304426
0 days 00:00:27.580000	4.203226
0 days 00:00:27.590000	4.239808
0 days 00:00:27.600000	4.10382
0 days 00:00:27.610000	3.764497
0 days 00:00:27.620000	3.406615
0 days 00:00:27.630000	3.151802
0 days 00:00:27.640000	3.1072990000000003
0 days 00:00:27.650000	3.089341
0 days 00:00:27.660000	3.041537
0 days 00:00:27.670000	3.066729
0 days 00:00:27.680000	3.194886
0 days 00:00:27.690000	3.327176
0 days 00:00:27.700000	3.3427029999999998
0 days 00:00:27.710000	3.285758
0 days 00:00:27.720000	3.194834
0 days 00:00:27.730000	3.047689
0 days 00:00:27.740000	2.866688
0 days 00:00:27.750000	2.7237400000000003
0 days 00:00:27.760000	2.590489
0 days 00:00:27.770000	2.573945
0 days 00:00:27.780000	2.617274
0 days 00:00:27.790000	2.64953
0 days 00:00:27.800000	2.5911020000000002
0 days 00:00:27.810000	2.434309
0 days 00:00:27.820000	2.1835310000000003
0 days 00:00:27.830000	1.846452
0 days 00:00:27.840000	1.522551
0 days 00:00:27.850000	1.176647
0 days 00:00:27.860000	0.764018
0 days 00:00:27.870000	0.292662
0 days 00:00:27.880000	-0.23377199999999998
0 days 00:00:27.890000	-0.8391040000000001
0 days 00:00:27.900000	-1.487035
0 days 00:00:27.910000	-2.5828450000000003
0 days 00:00:27.920000	-3.717632
0 days 00:00:27.930000	-3.815988
0 days 00:00:27.940000	-4.3993839999999995
0 days 00:00:27.950000	-2.4326220000000003
0 days 00:00:27.960000	2.800999
0 days 00:00:27.970000	0.9857969999999999
0 days 00:00:27.980000	-0.14574
0 days 00:00:27.990000	0.12978299999999998
0 days 00:00:28	-0.038575
0 days 00:00:28.010000	0.08118099999999999
0 days 00:00:28.020000	0.209116
0 days 00:00:28.030000	0.238465
0 days 00:00:28.040000	0.242745
0 days 00:00:28.050000	0.207538
0 days 00:00:28.060000	0.147748
0 days 00:00:28.070000	0.129467
0 days 00:00:28.080000	0.151495
0 days 00:00:28.090000	0.200818
0 days 00:00:28.100000	0.226604
0 days 00:00:28.110000	0.24851199999999998
0 days 00:00:28.120000	0.25012399999999996
0 days 00:00:28.130000	0.25224
0 days 00:00:28.140000	0.25861999999999996
0 days 00:00:28.150000	0.296698
0 days 00:00:28.160000	0.339143
0 days 00:00:28.170000	0.360821
0 days 00:00:28.180000	0.367649
0 days 00:00:28.190000	0.34854
0 days 00:00:28.200000	0.323281
0 days 00:00:28.210000	0.298004
0 days 00:00:28.220000	0.27329699999999996
0 days 00:00:28.230000	0.22023299999999998
0 days 00:00:28.240000	0.18859700000000001
0 days 00:00:28.250000	0.10575
0 days 00:00:28.260000	0.095333
0 days 00:00:28.270000	0.043207
0 days 00:00:28.280000	0.002049
0 days 00:00:28.290000	-0.025509
0 days 00:00:28.300000	-0.038891
0 days 00:00:28.310000	-0.047698000000000004
0 days 00:00:28.320000	-0.047837
0 days 00:00:28.330000	-0.040604
0 days 00:00:28.340000	-0.02538
0 days 00:00:28.350000	-0.01645
0 days 00:00:28.360000	-0.017641
0 days 00:00:28.370000	-0.050517
0 days 00:00:28.380000	-0.066876
0 days 00:00:28.390000	-0.053925
0 days 00:00:28.400000	-0.032300999999999996
0 days 00:00:28.410000	-0.02663
0 days 00:00:28.420000	-0.02636
0 days 00:00:28.430000	-0.019205
0 days 00:00:28.440000	-0.024507
0 days 00:00:28.450000	-0.01786
0 days 00:00:28.460000	-0.0052369999999999995
0 days 00:00:28.470000	0.0012230000000000001
0 days 00:00:28.480000	0.022241
0 days 00:00:28.490000	0.033605
0 days 00:00:28.500000	0.056139
0 days 00:00:28.510000	0.07599600000000001
0 days 00:00:28.520000	0.086898
0 days 00:00:28.530000	0.098473
0 days 00:00:28.540000	0.099844
0 days 00:00:28.550000	0.077697
0 days 00:00:28.560000	0.060948
0 days 00:00:28.570000	0.045801
0 days 00:00:28.580000	0.030470999999999998
0 days 00:00:28.590000	0.012484
0 days 00:00:28.600000	0.008738
0 days 00:00:28.610000	-0.004379
0 days 00:00:28.620000	-0.029148
0 days 00:00:28.630000	-0.057266
0 days 00:00:28.640000	-0.070871
0 days 00:00:28.650000	-0.103796
0 days 00:00:28.660000	-0.112331
0 days 00:00:28.670000	-0.138347
0 days 00:00:28.680000	-0.157924
0 days 00:00:28.690000	-0.173451
0 days 00:00:28.700000	-0.204243
0 days 00:00:28.710000	-0.241402
0 days 00:00:28.720000	-0.28426799999999997
0 days 00:00:28.730000	-0.387654
0 days 00:00:28.740000	-0.510374
0 days 00:00:28.750000	-0.602453
0 days 00:00:28.760000	-0.69812
0 days 00:00:28.770000	-0.802195
0 days 00:00:28.780000	-0.932002
0 days 00:00:28.790000	-1.1111799999999998
0 days 00:00:28.800000	-1.301395
0 days 00:00:28.810000	-1.469371
0 days 00:00:28.820000	-1.610831
0 days 00:00:28.830000	-1.727107
0 days 00:00:28.840000	-1.824381
0 days 00:00:28.850000	-1.8930529999999999
0 days 00:00:28.860000	-1.948877
0 days 00:00:28.870000	-1.9808709999999998
0 days 00:00:28.880000	-2.007006
0 days 00:00:28.890000	-2.026182
0 days 00:00:28.900000	-2.053122
0 days 00:00:28.910000	-2.081602
0 days 00:00:28.920000	-2.117106
0 days 00:00:28.930000	-2.157059
0 days 00:00:28.940000	-2.204764
0 days 00:00:28.950000	-2.2665319999999998
0 days 00:00:28.960000	-2.3585849999999997
0 days 00:00:28.970000	-2.473184
0 days 00:00:28.980000	-2.600721
0 days 00:00:28.990000	-2.742649
0 days 00:00:29	-2.906989
0 days 00:00:29.010000	-3.1253349999999998
0 days 00:00:29.020000	-3.3725940000000003
0 days 00:00:29.030000	-3.6578
0 days 00:00:29.040000	-3.9620699999999998
0 days 00:00:29.050000	-4.222137
0 days 00:00:29.060000	-4.4221449999999995
0 days 00:00:29.070000	-4.5091730000000005
0 days 00:00:29.080000	-4.587229
0 days 00:00:29.090000	-4.560012
0 days 00:00:29.100000	-4.42476
0 days 00:00:29.110000	-4.177766
0 days 00:00:29.120000	-3.9371440000000004
0 days 00:00:29.130000	-3.5131449999999997
0 days 00:00:29.140000	-2.3477959999999998
0 days 00:00:29.150000	0.548974
0 days 00:00:29.160000	3.221696
0 days 00:00:29.170000	3.610492
0 days 00:00:29.180000	3.2135849999999997
0 days 00:00:29.190000	3.113397
0 days 00:00:29.200000	3.3710160000000005
0 days 00:00:29.210000	3.6605550000000004
0 days 00:00:29.220000	3.932838
0 days 00:00:29.230000	4.150917
0 days 00:00:29.240000	4.284862
0 days 00:00:29.250000	4.400456
0 days 00:00:29.260000	4.580628
0 days 00:00:29.270000	4.643941000000001
0 days 00:00:29.280000	4.611680000000001
0 days 00:00:29.290000	4.5649809999999995
0 days 00:00:29.300000	4.508114
0 days 00:00:29.310000	4.405107
0 days 00:00:29.320000	4.228273000000001
0 days 00:00:29.330000	4.000739
0 days 00:00:29.340000	3.772424
0 days 00:00:29.350000	3.56874
0 days 00:00:29.360000	3.344578
0 days 00:00:29.370000	3.057449
0 days 00:00:29.380000	2.83625
0 days 00:00:29.390000	2.709463
0 days 00:00:29.400000	2.6641169999999996
0 days 00:00:29.410000	2.764719
0 days 00:00:29.420000	2.949706
0 days 00:00:29.430000	3.060149
0 days 00:00:29.440000	2.994859
0 days 00:00:29.450000	2.7558529999999997
0 days 00:00:29.460000	2.4303939999999997
0 days 00:00:29.470000	2.028737
0 days 00:00:29.480000	1.577757
0 days 00:00:29.490000	1.122211
0 days 00:00:29.500000	0.66351
0 days 00:00:29.510000	0.201184
0 days 00:00:29.520000	-0.210646
0 days 00:00:29.530000	-0.510984
0 days 00:00:29.540000	-0.687563
0 days 00:00:29.550000	-0.8388709999999999
0 days 00:00:29.560000	-0.990721
0 days 00:00:29.570000	-1.097595
0 days 00:00:29.580000	-1.4623329999999999
0 days 00:00:29.590000	-1.276584
0 days 00:00:29.600000	-3.684682
0 days 00:00:29.610000	-6.322902
0 days 00:00:29.620000	-6.209468
0 days 00:00:29.630000	0.180756
0 days 00:00:29.640000	1.867336
0 days 00:00:29.650000	-0.040514
0 days 00:00:29.660000	0.176576
0 days 00:00:29.670000	0.18095
0 days 00:00:29.680000	0.09214299999999999
0 days 00:00:29.690000	0.256287
0 days 00:00:29.700000	0.265479
0 days 00:00:29.710000	0.24262199999999998
0 days 00:00:29.720000	0.26194
0 days 00:00:29.730000	0.19869
0 days 00:00:29.740000	0.140829
0 days 00:00:29.750000	0.150302
0 days 00:00:29.760000	0.199843
0 days 00:00:29.770000	0.230837
0 days 00:00:29.780000	0.243025
0 days 00:00:29.790000	0.203646
0 days 00:00:29.800000	0.162092
0 days 00:00:29.810000	0.13355899999999998
0 days 00:00:29.820000	0.143035
0 days 00:00:29.830000	0.16769
0 days 00:00:29.840000	0.179499
0 days 00:00:29.850000	0.182044
0 days 00:00:29.860000	0.176176
0 days 00:00:29.870000	0.17795899999999998
0 days 00:00:29.880000	0.19428900000000002
0 days 00:00:29.890000	0.23733800000000002
0 days 00:00:29.900000	0.173174
0 days 00:00:29.910000	0.157443
0 days 00:00:29.920000	0.151126
0 days 00:00:29.930000	0.168101
0 days 00:00:29.940000	0.181978
0 days 00:00:29.950000	0.203348
0 days 00:00:29.960000	0.211831
0 days 00:00:29.970000	0.212961
0 days 00:00:29.980000	0.204155
0 days 00:00:29.990000	0.134952
0 days 00:00:30	0.13153499999999999
0 days 00:00:30.010000	0.09618600000000001
0 days 00:00:30.020000	0.07906200000000001
0 days 00:00:30.030000	0.053957000000000005
0 days 00:00:30.040000	0.029937000000000002
0 days 00:00:30.050000	0.015441999999999999
0 days 00:00:30.060000	-0.009807999999999999
0 days 00:00:30.070000	-0.017925
0 days 00:00:30.080000	-0.040091
0 days 00:00:30.090000	-0.043789999999999996
0 days 00:00:30.100000	-0.044861
0 days 00:00:30.110000	-0.011169
0 days 00:00:30.120000	0.015319
0 days 00:00:30.130000	0.030336000000000002
0 days 00:00:30.140000	0.041532
0 days 00:00:30.150000	0.061935000000000004
0 days 00:00:30.160000	0.061989999999999996
0 days 00:00:30.170000	0.06126
0 days 00:00:30.180000	0.043767
0 days 00:00:30.190000	0.023665000000000002
0 days 00:00:30.200000	0.018848
0 days 00:00:30.210000	0.022691
0 days 00:00:30.220000	0.022279
0 days 00:00:30.230000	0.01181
0 days 00:00:30.240000	0.002144
0 days 00:00:30.250000	-0.007278
0 days 00:00:30.260000	-0.021485
0 days 00:00:30.270000	-0.032109
0 days 00:00:30.280000	-0.034881
0 days 00:00:30.290000	-0.041982
0 days 00:00:30.300000	-0.058232000000000006
0 days 00:00:30.310000	-0.067633
0 days 00:00:30.320000	-0.079574
0 days 00:00:30.330000	-0.10747999999999999
0 days 00:00:30.340000	-0.152618
0 days 00:00:30.350000	-0.19017699999999998
0 days 00:00:30.360000	-0.22201500000000002
0 days 00:00:30.370000	-0.27832199999999996
0 days 00:00:30.380000	-0.33169699999999996
0 days 00:00:30.390000	-0.403521
0 days 00:00:30.400000	-0.462996
0 days 00:00:30.410000	-0.521929
0 days 00:00:30.420000	-0.583397
0 days 00:00:30.430000	-0.65384
0 days 00:00:30.440000	-0.754162
0 days 00:00:30.450000	-0.86835
0 days 00:00:30.460000	-1.004968
0 days 00:00:30.470000	-1.162255
0 days 00:00:30.480000	-1.344684
0 days 00:00:30.490000	-1.506367
0 days 00:00:30.500000	-1.6432810000000002
0 days 00:00:30.510000	-1.750962
0 days 00:00:30.520000	-1.824256
0 days 00:00:30.530000	-1.8650669999999998
0 days 00:00:30.540000	-1.882066
0 days 00:00:30.550000	-1.885216
0 days 00:00:30.560000	-1.8747049999999998
0 days 00:00:30.570000	-1.864934
0 days 00:00:30.580000	-1.8419159999999999
0 days 00:00:30.590000	-1.8285310000000001
0 days 00:00:30.600000	-1.827625
0 days 00:00:30.610000	-1.836293
0 days 00:00:30.620000	-1.8587669999999998
0 days 00:00:30.630000	-1.906437
0 days 00:00:30.640000	-1.972925
0 days 00:00:30.650000	-2.059142
0 days 00:00:30.660000	-2.1908819999999998
0 days 00:00:30.670000	-2.3601490000000003
0 days 00:00:30.680000	-2.581433
0 days 00:00:30.690000	-2.8472299999999997
0 days 00:00:30.700000	-3.2155099999999996
0 days 00:00:30.710000	-3.6199529999999998
0 days 00:00:30.720000	-3.974219
0 days 00:00:30.730000	-4.328892
0 days 00:00:30.740000	-4.613683999999999
0 days 00:00:30.750000	-4.854347
0 days 00:00:30.760000	-4.81041
0 days 00:00:30.770000	-4.691879
0 days 00:00:30.780000	-4.594917
0 days 00:00:30.790000	-4.2636389999999995
0 days 00:00:30.800000	-3.695618
0 days 00:00:30.810000	-2.988466
