# Supplementary material for: A topological data analysis-based method for gait signals with an application to the study of multiple sclerosis
Source: PLoS One. 2022 May 13;17(5):e0268475. doi: 10.1371/journal.pone.0268475 (PMC9106173; doi:10.1371/journal.pone.0268475)
Supplement: S1 Data — (ZIP) [file pone.0268475.s005.zip › PlosOneData/Pathological_subjects/MS_167]

	Gyr_Y
0 days 00:00:20.210000	-1.5712190000000001
0 days 00:00:20.220000	-3.5216589999999997
0 days 00:00:20.230000	-4.095556
0 days 00:00:20.240000	-4.437544
0 days 00:00:20.250000	-4.5758529999999995
0 days 00:00:20.260000	-3.744993
0 days 00:00:20.270000	-0.653708
0 days 00:00:20.280000	-0.31436
0 days 00:00:20.290000	-0.223771
0 days 00:00:20.300000	-0.203041
0 days 00:00:20.310000	-0.20685900000000002
0 days 00:00:20.320000	-0.143701
0 days 00:00:20.330000	-0.072371
0 days 00:00:20.340000	-0.06844299999999999
0 days 00:00:20.350000	-0.026482
0 days 00:00:20.360000	0.014147
0 days 00:00:20.370000	0.067663
0 days 00:00:20.380000	0.130645
0 days 00:00:20.390000	0.168025
0 days 00:00:20.400000	0.17168
0 days 00:00:20.410000	0.170522
0 days 00:00:20.420000	0.137851
0 days 00:00:20.430000	0.080568
0 days 00:00:20.440000	0.041256
0 days 00:00:20.450000	0.002439
0 days 00:00:20.460000	-0.034352
0 days 00:00:20.470000	-0.05778200000000001
0 days 00:00:20.480000	-0.08027999999999999
0 days 00:00:20.490000	-0.109642
0 days 00:00:20.500000	-0.154194
0 days 00:00:20.510000	-0.187041
0 days 00:00:20.520000	-0.20008
0 days 00:00:20.530000	-0.207046
0 days 00:00:20.540000	-0.204147
0 days 00:00:20.550000	-0.20729499999999998
0 days 00:00:20.560000	-0.205341
0 days 00:00:20.570000	-0.205
0 days 00:00:20.580000	-0.202155
0 days 00:00:20.590000	-0.20138
0 days 00:00:20.600000	-0.188461
0 days 00:00:20.610000	-0.174729
0 days 00:00:20.620000	-0.163852
0 days 00:00:20.630000	-0.130057
0 days 00:00:20.640000	-0.10686099999999998
0 days 00:00:20.650000	-0.08692000000000001
0 days 00:00:20.660000	-0.068505
0 days 00:00:20.670000	-0.049479
0 days 00:00:20.680000	-0.04382
0 days 00:00:20.690000	-0.048402
0 days 00:00:20.700000	-0.07370299999999999
0 days 00:00:20.710000	-0.111133
0 days 00:00:20.720000	-0.175731
0 days 00:00:20.730000	-0.246162
0 days 00:00:20.740000	-0.30983099999999997
0 days 00:00:20.750000	-0.380844
0 days 00:00:20.760000	-0.491246
0 days 00:00:20.770000	-0.632463
0 days 00:00:20.780000	-0.858699
0 days 00:00:20.790000	-1.098428
0 days 00:00:20.800000	-1.4204459999999999
0 days 00:00:20.810000	-1.750951
0 days 00:00:20.820000	-2.053771
0 days 00:00:20.830000	-2.392523
0 days 00:00:20.840000	-2.711578
0 days 00:00:20.850000	-3.026887
0 days 00:00:20.860000	-3.3834769999999996
0 days 00:00:20.870000	-3.752783
0 days 00:00:20.880000	-4.047378
0 days 00:00:20.890000	-4.236072
0 days 00:00:20.900000	-4.450846
0 days 00:00:20.910000	-4.625458999999999
0 days 00:00:20.920000	-4.474578
0 days 00:00:20.930000	-4.380235
0 days 00:00:20.940000	-4.280366000000001
0 days 00:00:20.950000	-4.108077
0 days 00:00:20.960000	-3.769239
0 days 00:00:20.970000	-3.4072
0 days 00:00:20.980000	-2.918846
0 days 00:00:20.990000	-2.4194169999999997
0 days 00:00:21	-1.564946
0 days 00:00:21.010000	-0.248734
0 days 00:00:21.020000	0.9529139999999999
0 days 00:00:21.030000	1.455964
0 days 00:00:21.040000	2.1508220000000002
0 days 00:00:21.050000	2.671234
0 days 00:00:21.060000	3.1804759999999996
0 days 00:00:21.070000	3.576308
0 days 00:00:21.080000	3.7759370000000003
0 days 00:00:21.090000	3.840135
0 days 00:00:21.100000	3.7063040000000003
0 days 00:00:21.110000	3.122514
0 days 00:00:21.120000	2.580366
0 days 00:00:21.130000	2.525
0 days 00:00:21.140000	2.5558419999999997
0 days 00:00:21.150000	2.409163
0 days 00:00:21.160000	2.2923430000000002
0 days 00:00:21.170000	2.270546
0 days 00:00:21.180000	2.236304
0 days 00:00:21.190000	2.213977
0 days 00:00:21.200000	2.247032
0 days 00:00:21.210000	2.305834
0 days 00:00:21.220000	2.356744
0 days 00:00:21.230000	2.414599
0 days 00:00:21.240000	2.499994
0 days 00:00:21.250000	2.583655
0 days 00:00:21.260000	2.6549840000000002
0 days 00:00:21.270000	2.720059
0 days 00:00:21.280000	2.777009
0 days 00:00:21.290000	2.8226430000000002
0 days 00:00:21.300000	2.817589
0 days 00:00:21.310000	2.768006
0 days 00:00:21.320000	2.69162
0 days 00:00:21.330000	2.570061
0 days 00:00:21.340000	2.4101150000000002
0 days 00:00:21.350000	2.2374650000000003
0 days 00:00:21.360000	2.043775
0 days 00:00:21.370000	1.803652
0 days 00:00:21.380000	1.56855
0 days 00:00:21.390000	1.3461379999999998
0 days 00:00:21.400000	1.180796
0 days 00:00:21.410000	1.069136
0 days 00:00:21.420000	0.988303
0 days 00:00:21.430000	0.8405610000000001
0 days 00:00:21.440000	0.656053
0 days 00:00:21.450000	0.522258
0 days 00:00:21.460000	0.361869
0 days 00:00:21.470000	0.167908
0 days 00:00:21.480000	-0.046183999999999996
0 days 00:00:21.490000	-0.27619699999999997
0 days 00:00:21.500000	-0.54824
0 days 00:00:21.510000	-1.227034
0 days 00:00:21.520000	-1.995593
0 days 00:00:21.530000	-3.467432
0 days 00:00:21.540000	-4.456583999999999
0 days 00:00:21.550000	-4.444191
0 days 00:00:21.560000	-2.878616
0 days 00:00:21.570000	-0.6852199999999999
0 days 00:00:21.580000	-0.45600100000000005
0 days 00:00:21.590000	-0.195629
0 days 00:00:21.600000	-0.216586
0 days 00:00:21.610000	-0.10918800000000001
0 days 00:00:21.620000	-0.026862999999999998
0 days 00:00:21.630000	0.035416
0 days 00:00:21.640000	0.037732
0 days 00:00:21.650000	0.039791
0 days 00:00:21.660000	-0.0062369999999999995
0 days 00:00:21.670000	-0.022132
0 days 00:00:21.680000	-0.019188
0 days 00:00:21.690000	-0.056977999999999994
0 days 00:00:21.700000	-0.09102
0 days 00:00:21.710000	-0.123003
0 days 00:00:21.720000	-0.153749
0 days 00:00:21.730000	-0.17456
0 days 00:00:21.740000	-0.1719
0 days 00:00:21.750000	-0.179508
0 days 00:00:21.760000	-0.168974
0 days 00:00:21.770000	-0.17081
0 days 00:00:21.780000	-0.16608
0 days 00:00:21.790000	-0.15144200000000002
0 days 00:00:21.800000	-0.143112
0 days 00:00:21.810000	-0.136536
0 days 00:00:21.820000	-0.12159500000000001
0 days 00:00:21.830000	-0.10129099999999999
0 days 00:00:21.840000	-0.086312
0 days 00:00:21.850000	-0.06540399999999999
0 days 00:00:21.860000	-0.043514
0 days 00:00:21.870000	-0.021547
0 days 00:00:21.880000	-0.013288
0 days 00:00:21.890000	-0.011647
0 days 00:00:21.900000	-0.021865
0 days 00:00:21.910000	-0.02762
0 days 00:00:21.920000	-0.04723
0 days 00:00:21.930000	-0.067231
0 days 00:00:21.940000	-0.079957
0 days 00:00:21.950000	-0.08494700000000001
0 days 00:00:21.960000	-0.089701
0 days 00:00:21.970000	-0.091839
0 days 00:00:21.980000	-0.085995
0 days 00:00:21.990000	-0.09573999999999999
0 days 00:00:22	-0.10847899999999999
0 days 00:00:22.010000	-0.130123
0 days 00:00:22.020000	-0.151024
0 days 00:00:22.030000	-0.181254
0 days 00:00:22.040000	-0.199317
0 days 00:00:22.050000	-0.23526599999999998
0 days 00:00:22.060000	-0.266324
0 days 00:00:22.070000	-0.29842199999999997
0 days 00:00:22.080000	-0.353552
0 days 00:00:22.090000	-0.41820799999999997
0 days 00:00:22.100000	-0.519332
0 days 00:00:22.110000	-0.642412
0 days 00:00:22.120000	-0.764406
0 days 00:00:22.130000	-0.9177569999999999
0 days 00:00:22.140000	-1.109581
0 days 00:00:22.150000	-1.362349
0 days 00:00:22.160000	-1.660146
0 days 00:00:22.170000	-1.9584840000000001
0 days 00:00:22.180000	-2.294624
0 days 00:00:22.190000	-2.699753
0 days 00:00:22.200000	-3.1445990000000004
0 days 00:00:22.210000	-3.496258
0 days 00:00:22.220000	-3.6934400000000003
0 days 00:00:22.230000	-3.83126
0 days 00:00:22.240000	-3.919429
0 days 00:00:22.250000	-3.82228
0 days 00:00:22.260000	-3.7454129999999997
0 days 00:00:22.270000	-3.7133010000000004
0 days 00:00:22.280000	-3.700668
0 days 00:00:22.290000	-3.655136
0 days 00:00:22.300000	-3.634963
0 days 00:00:22.310000	-3.5987709999999997
0 days 00:00:22.320000	-3.452119
0 days 00:00:22.330000	-3.238471
0 days 00:00:22.340000	-2.996553
0 days 00:00:22.350000	-2.659691
0 days 00:00:22.360000	-2.252898
0 days 00:00:22.370000	-1.8052439999999998
0 days 00:00:22.380000	-1.1243889999999999
0 days 00:00:22.390000	-0.099349
0 days 00:00:22.400000	0.884653
0 days 00:00:22.410000	1.201926
0 days 00:00:22.420000	1.493986
0 days 00:00:22.430000	1.871907
0 days 00:00:22.440000	2.327811
0 days 00:00:22.450000	2.775886
0 days 00:00:22.460000	3.140638
0 days 00:00:22.470000	3.370375
0 days 00:00:22.480000	3.468894
0 days 00:00:22.490000	3.306347
0 days 00:00:22.500000	2.773822
0 days 00:00:22.510000	2.513736
0 days 00:00:22.520000	2.6110700000000002
0 days 00:00:22.530000	2.638963
0 days 00:00:22.540000	2.588708
0 days 00:00:22.550000	2.639951
0 days 00:00:22.560000	2.67529
0 days 00:00:22.570000	2.632328
0 days 00:00:22.580000	2.563437
0 days 00:00:22.590000	2.5035950000000002
0 days 00:00:22.600000	2.4440009999999996
0 days 00:00:22.610000	2.386386
0 days 00:00:22.620000	2.3737169999999996
0 days 00:00:22.630000	2.409075
0 days 00:00:22.640000	2.476811
0 days 00:00:22.650000	2.556537
0 days 00:00:22.660000	2.6530099999999996
0 days 00:00:22.670000	2.759156
0 days 00:00:22.680000	2.8471740000000003
0 days 00:00:22.690000	2.841584
0 days 00:00:22.700000	2.730007
0 days 00:00:22.710000	2.564986
0 days 00:00:22.720000	2.378858
0 days 00:00:22.730000	2.155934
0 days 00:00:22.740000	1.907419
0 days 00:00:22.750000	1.685827
0 days 00:00:22.760000	1.558108
0 days 00:00:22.770000	1.562551
0 days 00:00:22.780000	1.594662
0 days 00:00:22.790000	1.502233
0 days 00:00:22.800000	1.324649
0 days 00:00:22.810000	1.184368
0 days 00:00:22.820000	1.053644
0 days 00:00:22.830000	0.9041549999999999
0 days 00:00:22.840000	0.718771
0 days 00:00:22.850000	0.506627
0 days 00:00:22.860000	0.31354
0 days 00:00:22.870000	0.112168
0 days 00:00:22.880000	-0.123602
0 days 00:00:22.890000	-0.364158
0 days 00:00:22.900000	-0.5973310000000001
0 days 00:00:22.910000	-0.98713
0 days 00:00:22.920000	-1.8901729999999999
0 days 00:00:22.930000	-3.508497
0 days 00:00:22.940000	-4.713107
0 days 00:00:22.950000	-5.077335
0 days 00:00:22.960000	-4.277406
0 days 00:00:22.970000	-1.186461
0 days 00:00:22.980000	-0.360643
0 days 00:00:22.990000	-0.204465
0 days 00:00:23	-0.203826
0 days 00:00:23.010000	-0.172155
0 days 00:00:23.020000	-0.07753099999999999
0 days 00:00:23.030000	-0.0018679999999999999
0 days 00:00:23.040000	0.023509
0 days 00:00:23.050000	0.059676
0 days 00:00:23.060000	0.058334000000000004
0 days 00:00:23.070000	0.047272
0 days 00:00:23.080000	0.053328999999999994
0 days 00:00:23.090000	0.049862000000000004
0 days 00:00:23.100000	0.025843
0 days 00:00:23.110000	-0.007642
0 days 00:00:23.120000	-0.042007
0 days 00:00:23.130000	-0.08004299999999999
0 days 00:00:23.140000	-0.103191
0 days 00:00:23.150000	-0.11098
0 days 00:00:23.160000	-0.12088
0 days 00:00:23.170000	-0.127424
0 days 00:00:23.180000	-0.13558299999999998
0 days 00:00:23.190000	-0.150869
0 days 00:00:23.200000	-0.165155
0 days 00:00:23.210000	-0.17285799999999998
0 days 00:00:23.220000	-0.170876
0 days 00:00:23.230000	-0.163677
0 days 00:00:23.240000	-0.14790799999999998
0 days 00:00:23.250000	-0.13406700000000002
0 days 00:00:23.260000	-0.12504500000000002
0 days 00:00:23.270000	-0.12216300000000001
0 days 00:00:23.280000	-0.11791800000000001
0 days 00:00:23.290000	-0.116164
0 days 00:00:23.300000	-0.11474000000000001
0 days 00:00:23.310000	-0.10723800000000001
0 days 00:00:23.320000	-0.101609
0 days 00:00:23.330000	-0.093689
0 days 00:00:23.340000	-0.091654
0 days 00:00:23.350000	-0.086176
0 days 00:00:23.360000	-0.08809
0 days 00:00:23.370000	-0.093304
0 days 00:00:23.380000	-0.108125
0 days 00:00:23.390000	-0.141902
0 days 00:00:23.400000	-0.189327
0 days 00:00:23.410000	-0.262029
0 days 00:00:23.420000	-0.347431
0 days 00:00:23.430000	-0.45033100000000004
0 days 00:00:23.440000	-0.5731229999999999
0 days 00:00:23.450000	-0.721647
0 days 00:00:23.460000	-0.926059
0 days 00:00:23.470000	-1.11176
0 days 00:00:23.480000	-1.33736
0 days 00:00:23.490000	-1.591601
0 days 00:00:23.500000	-1.927287
0 days 00:00:23.510000	-2.287202
0 days 00:00:23.520000	-2.6352349999999998
0 days 00:00:23.530000	-2.919966
0 days 00:00:23.540000	-3.173937
0 days 00:00:23.550000	-3.418624
0 days 00:00:23.560000	-3.610764
0 days 00:00:23.570000	-3.7812129999999997
0 days 00:00:23.580000	-3.843925
0 days 00:00:23.590000	-3.750197
0 days 00:00:23.600000	-3.765737
0 days 00:00:23.610000	-3.7630790000000003
0 days 00:00:23.620000	-3.6194550000000003
0 days 00:00:23.630000	-3.500661
0 days 00:00:23.640000	-3.4393550000000004
0 days 00:00:23.650000	-3.3319919999999996
0 days 00:00:23.660000	-3.141702
0 days 00:00:23.670000	-2.922
0 days 00:00:23.680000	-2.696997
0 days 00:00:23.690000	-2.460095
0 days 00:00:23.700000	-2.177779
0 days 00:00:23.710000	-1.6506439999999998
0 days 00:00:23.720000	-0.548716
0 days 00:00:23.730000	0.492566
0 days 00:00:23.740000	1.032857
0 days 00:00:23.750000	1.546295
0 days 00:00:23.760000	2.326059
0 days 00:00:23.770000	2.996597
0 days 00:00:23.780000	3.550007
0 days 00:00:23.790000	3.965379
0 days 00:00:23.800000	4.194865
0 days 00:00:23.810000	4.056064
0 days 00:00:23.820000	3.666176
0 days 00:00:23.830000	3.400204
0 days 00:00:23.840000	3.4468900000000002
0 days 00:00:23.850000	3.4672699999999996
0 days 00:00:23.860000	3.329385
0 days 00:00:23.870000	3.203237
0 days 00:00:23.880000	3.093862
0 days 00:00:23.890000	2.9457720000000003
0 days 00:00:23.900000	2.809698
0 days 00:00:23.910000	2.747426
0 days 00:00:23.920000	2.703121
0 days 00:00:23.930000	2.669165
0 days 00:00:23.940000	2.642012
0 days 00:00:23.950000	2.638478
0 days 00:00:23.960000	2.654285
0 days 00:00:23.970000	2.679203
0 days 00:00:23.980000	2.703825
0 days 00:00:23.990000	2.735061
0 days 00:00:24	2.768337
0 days 00:00:24.010000	2.796987
0 days 00:00:24.020000	2.793693
0 days 00:00:24.030000	2.7401400000000002
0 days 00:00:24.040000	2.625602
0 days 00:00:24.050000	2.461965
0 days 00:00:24.060000	2.277988
0 days 00:00:24.070000	2.090114
0 days 00:00:24.080000	1.8961740000000002
0 days 00:00:24.090000	1.652406
0 days 00:00:24.100000	1.342182
0 days 00:00:24.110000	1.0020790000000002
0 days 00:00:24.120000	0.64561
0 days 00:00:24.130000	0.27719099999999997
0 days 00:00:24.140000	-0.060239999999999995
0 days 00:00:24.150000	-0.355457
0 days 00:00:24.160000	-0.603982
0 days 00:00:24.170000	-0.818084
0 days 00:00:24.180000	-1.516466
0 days 00:00:24.190000	-2.623584
0 days 00:00:24.200000	-4.035168
0 days 00:00:24.210000	-4.438281
0 days 00:00:24.220000	-4.598318
0 days 00:00:24.230000	-3.9348870000000002
0 days 00:00:24.240000	-0.606236
0 days 00:00:24.250000	-0.1166
0 days 00:00:24.260000	0.02391
0 days 00:00:24.270000	-0.021686
0 days 00:00:24.280000	0.012977
0 days 00:00:24.290000	-0.018650999999999997
0 days 00:00:24.300000	0.038838
0 days 00:00:24.310000	0.027381
0 days 00:00:24.320000	-0.007599
0 days 00:00:24.330000	-0.057697000000000005
0 days 00:00:24.340000	-0.032213
0 days 00:00:24.350000	0.001492
0 days 00:00:24.360000	0.055809000000000004
0 days 00:00:24.370000	0.095532
0 days 00:00:24.380000	0.111674
0 days 00:00:24.390000	0.10853399999999999
0 days 00:00:24.400000	0.102137
0 days 00:00:24.410000	0.082833
0 days 00:00:24.420000	0.05151699999999999
0 days 00:00:24.430000	0.014299000000000001
0 days 00:00:24.440000	-0.015323
0 days 00:00:24.450000	-0.041394
0 days 00:00:24.460000	-0.062455
0 days 00:00:24.470000	-0.078878
0 days 00:00:24.480000	-0.088003
0 days 00:00:24.490000	-0.097424
0 days 00:00:24.500000	-0.09815700000000001
0 days 00:00:24.510000	-0.099553
0 days 00:00:24.520000	-0.113699
0 days 00:00:24.530000	-0.11501600000000001
0 days 00:00:24.540000	-0.110901
0 days 00:00:24.550000	-0.109786
0 days 00:00:24.560000	-0.10625899999999999
0 days 00:00:24.570000	-0.094542
0 days 00:00:24.580000	-0.084232
0 days 00:00:24.590000	-0.07243200000000001
0 days 00:00:24.600000	-0.048711000000000004
0 days 00:00:24.610000	-0.032072
0 days 00:00:24.620000	-0.012151
0 days 00:00:24.630000	0.013186000000000002
0 days 00:00:24.640000	0.023028
0 days 00:00:24.650000	0.028149
0 days 00:00:24.660000	0.044038
0 days 00:00:24.670000	0.062678
0 days 00:00:24.680000	0.076889
0 days 00:00:24.690000	0.08305900000000001
0 days 00:00:24.700000	0.06842000000000001
0 days 00:00:24.710000	0.039779
0 days 00:00:24.720000	-0.008513
0 days 00:00:24.730000	-0.067497
0 days 00:00:24.740000	-0.140663
0 days 00:00:24.750000	-0.23394299999999998
0 days 00:00:24.760000	-0.33636
0 days 00:00:24.770000	-0.46220100000000003
0 days 00:00:24.780000	-0.611742
0 days 00:00:24.790000	-0.766409
0 days 00:00:24.800000	-0.9820059999999999
0 days 00:00:24.810000	-1.365467
0 days 00:00:24.820000	-1.758676
0 days 00:00:24.830000	-2.168045
0 days 00:00:24.840000	-2.591936
0 days 00:00:24.850000	-3.009407
0 days 00:00:24.860000	-3.341804
0 days 00:00:24.870000	-3.651067
0 days 00:00:24.880000	-3.9751529999999997
0 days 00:00:24.890000	-4.185632
0 days 00:00:24.900000	-4.295893
0 days 00:00:24.910000	-4.357957
0 days 00:00:24.920000	-4.248988
0 days 00:00:24.930000	-3.9682089999999994
0 days 00:00:24.940000	-3.721306
0 days 00:00:24.950000	-3.525561
0 days 00:00:24.960000	-3.165618
0 days 00:00:24.970000	-2.850303
0 days 00:00:24.980000	-2.4384900000000003
0 days 00:00:24.990000	-1.2225030000000001
0 days 00:00:25	0.109698
0 days 00:00:25.010000	1.108536
