# Supplementary material for: A topological data analysis-based method for gait signals with an application to the study of multiple sclerosis
Source: PLoS One. 2022 May 13;17(5):e0268475. doi: 10.1371/journal.pone.0268475 (PMC9106173; doi:10.1371/journal.pone.0268475)
Supplement: S1 Data — (ZIP) [file pone.0268475.s005.zip › PlosOneData/Pathological_subjects/MS_193]

	Gyr_Y
0 days 00:00:08.410000	-1.194064
0 days 00:00:08.420000	-1.7190619999999999
0 days 00:00:08.430000	-2.292898
0 days 00:00:08.440000	-1.500311
0 days 00:00:08.450000	-1.211678
0 days 00:00:08.460000	-1.40735
0 days 00:00:08.470000	-1.560735
0 days 00:00:08.480000	-1.488518
0 days 00:00:08.490000	-1.571631
0 days 00:00:08.500000	-1.089164
0 days 00:00:08.510000	-0.35388600000000003
0 days 00:00:08.520000	-0.205529
0 days 00:00:08.530000	-0.095669
0 days 00:00:08.540000	-0.086469
0 days 00:00:08.550000	-0.139221
0 days 00:00:08.560000	-0.193084
0 days 00:00:08.570000	-0.188887
0 days 00:00:08.580000	-0.165029
0 days 00:00:08.590000	-0.144612
0 days 00:00:08.600000	-0.141929
0 days 00:00:08.610000	-0.15318099999999998
0 days 00:00:08.620000	-0.165174
0 days 00:00:08.630000	-0.167331
0 days 00:00:08.640000	-0.16119
0 days 00:00:08.650000	-0.151621
0 days 00:00:08.660000	-0.143852
0 days 00:00:08.670000	-0.136078
0 days 00:00:08.680000	-0.130639
0 days 00:00:08.690000	-0.12003599999999999
0 days 00:00:08.700000	-0.109917
0 days 00:00:08.710000	-0.102546
0 days 00:00:08.720000	-0.093309
0 days 00:00:08.730000	-0.092476
0 days 00:00:08.740000	-0.101418
0 days 00:00:08.750000	-0.100499
0 days 00:00:08.760000	-0.101935
0 days 00:00:08.770000	-0.098484
0 days 00:00:08.780000	-0.099754
0 days 00:00:08.790000	-0.098308
0 days 00:00:08.800000	-0.10282000000000001
0 days 00:00:08.810000	-0.112977
0 days 00:00:08.820000	-0.12066099999999999
0 days 00:00:08.830000	-0.1276
0 days 00:00:08.840000	-0.13648
0 days 00:00:08.850000	-0.131776
0 days 00:00:08.860000	-0.13884000000000002
0 days 00:00:08.870000	-0.144441
0 days 00:00:08.880000	-0.147137
0 days 00:00:08.890000	-0.144472
0 days 00:00:08.900000	-0.145792
0 days 00:00:08.910000	-0.143517
0 days 00:00:08.920000	-0.142246
0 days 00:00:08.930000	-0.136786
0 days 00:00:08.940000	-0.129114
0 days 00:00:08.950000	-0.112176
0 days 00:00:08.960000	-0.092937
0 days 00:00:08.970000	-0.085694
0 days 00:00:08.980000	-0.085123
0 days 00:00:08.990000	-0.101735
0 days 00:00:09	-0.08479099999999999
0 days 00:00:09.010000	-0.10880899999999999
0 days 00:00:09.020000	-0.144024
0 days 00:00:09.030000	-0.149564
0 days 00:00:09.040000	-0.188975
0 days 00:00:09.050000	-0.22623400000000002
0 days 00:00:09.060000	-0.24556599999999998
0 days 00:00:09.070000	-0.29654899999999995
0 days 00:00:09.080000	-0.382755
0 days 00:00:09.090000	-0.45537299999999997
0 days 00:00:09.100000	-0.5251060000000001
0 days 00:00:09.110000	-0.5997
0 days 00:00:09.120000	-0.680135
0 days 00:00:09.130000	-0.774799
0 days 00:00:09.140000	-0.876402
0 days 00:00:09.150000	-0.9837450000000001
0 days 00:00:09.160000	-1.1138569999999999
0 days 00:00:09.170000	-1.256407
0 days 00:00:09.180000	-1.4240549999999998
0 days 00:00:09.190000	-1.600547
0 days 00:00:09.200000	-1.789233
0 days 00:00:09.210000	-1.9924849999999998
0 days 00:00:09.220000	-2.186568
0 days 00:00:09.230000	-2.385756
0 days 00:00:09.240000	-2.6120490000000003
0 days 00:00:09.250000	-2.913336
0 days 00:00:09.260000	-3.252389
0 days 00:00:09.270000	-3.571683
0 days 00:00:09.280000	-3.890504
0 days 00:00:09.290000	-4.279172
0 days 00:00:09.300000	-4.785516
0 days 00:00:09.310000	-5.327168
0 days 00:00:09.320000	-5.748536
0 days 00:00:09.330000	-5.857341
0 days 00:00:09.340000	-5.560347
0 days 00:00:09.350000	-5.168754
0 days 00:00:09.360000	-4.71845
0 days 00:00:09.370000	-4.27698
0 days 00:00:09.380000	-3.804346
0 days 00:00:09.390000	-3.210181
0 days 00:00:09.400000	-2.52014
0 days 00:00:09.410000	-1.616966
0 days 00:00:09.420000	-0.705893
0 days 00:00:09.430000	-0.465325
0 days 00:00:09.440000	0.013691
0 days 00:00:09.450000	1.3208799999999998
0 days 00:00:09.460000	2.259417
0 days 00:00:09.470000	2.4983310000000003
0 days 00:00:09.480000	2.619415
0 days 00:00:09.490000	2.730334
0 days 00:00:09.500000	2.8312049999999997
0 days 00:00:09.510000	2.983437
0 days 00:00:09.520000	3.158937
0 days 00:00:09.530000	3.3061510000000003
0 days 00:00:09.540000	3.394386
0 days 00:00:09.550000	3.420754
0 days 00:00:09.560000	3.406903
0 days 00:00:09.570000	3.3837800000000002
0 days 00:00:09.580000	3.3682260000000004
0 days 00:00:09.590000	3.3867559999999997
0 days 00:00:09.600000	3.4316489999999997
0 days 00:00:09.610000	3.4935440000000004
0 days 00:00:09.620000	3.563476
0 days 00:00:09.630000	3.657462
0 days 00:00:09.640000	3.755361
0 days 00:00:09.650000	3.841425
0 days 00:00:09.660000	3.905411
0 days 00:00:09.670000	3.9725339999999996
0 days 00:00:09.680000	4.039981
0 days 00:00:09.690000	4.0979410000000005
0 days 00:00:09.700000	4.137174
0 days 00:00:09.710000	4.143747
0 days 00:00:09.720000	4.088351
0 days 00:00:09.730000	3.948789
0 days 00:00:09.740000	3.7111660000000004
0 days 00:00:09.750000	3.3822660000000004
0 days 00:00:09.760000	3.01366
0 days 00:00:09.770000	2.614605
0 days 00:00:09.780000	2.227729
0 days 00:00:09.790000	1.9529560000000001
0 days 00:00:09.800000	1.52542
0 days 00:00:09.810000	0.08359
0 days 00:00:09.820000	-1.017963
0 days 00:00:09.830000	-1.8760849999999998
0 days 00:00:09.840000	-2.6688669999999997
0 days 00:00:09.850000	-2.3879330000000003
0 days 00:00:09.860000	-1.7889869999999999
0 days 00:00:09.870000	-1.8593380000000002
0 days 00:00:09.880000	-2.4036869999999997
0 days 00:00:09.890000	-2.541484
0 days 00:00:09.900000	-1.635435
0 days 00:00:09.910000	-0.069258
0 days 00:00:09.920000	-0.10665
0 days 00:00:09.930000	-0.171746
0 days 00:00:09.940000	0.06918200000000001
0 days 00:00:09.950000	0.124642
0 days 00:00:09.960000	0.11221400000000001
0 days 00:00:09.970000	0.024683
0 days 00:00:09.980000	-0.049218
0 days 00:00:09.990000	-0.108226
0 days 00:00:10	-0.130331
0 days 00:00:10.010000	-0.135746
0 days 00:00:10.020000	-0.130772
0 days 00:00:10.030000	-0.11957899999999999
0 days 00:00:10.040000	-0.093462
0 days 00:00:10.050000	-0.076413
0 days 00:00:10.060000	-0.059542
0 days 00:00:10.070000	-0.049520999999999996
0 days 00:00:10.080000	-0.041065
0 days 00:00:10.090000	-0.035429
0 days 00:00:10.100000	-0.032958999999999995
0 days 00:00:10.110000	-0.032285
0 days 00:00:10.120000	-0.035207
0 days 00:00:10.130000	-0.028257
0 days 00:00:10.140000	-0.038972
0 days 00:00:10.150000	-0.041283999999999994
0 days 00:00:10.160000	-0.055470000000000005
0 days 00:00:10.170000	-0.063118
0 days 00:00:10.180000	-0.074883
0 days 00:00:10.190000	-0.087587
0 days 00:00:10.200000	-0.100515
0 days 00:00:10.210000	-0.11361700000000001
0 days 00:00:10.220000	-0.124465
0 days 00:00:10.230000	-0.126387
0 days 00:00:10.240000	-0.132227
0 days 00:00:10.250000	-0.12436900000000001
0 days 00:00:10.260000	-0.11088800000000001
0 days 00:00:10.270000	-0.103648
0 days 00:00:10.280000	-0.091588
0 days 00:00:10.290000	-0.083114
0 days 00:00:10.300000	-0.064708
0 days 00:00:10.310000	-0.058953
0 days 00:00:10.320000	-0.0517
0 days 00:00:10.330000	-0.042654000000000004
0 days 00:00:10.340000	-0.039379000000000004
0 days 00:00:10.350000	-0.037873000000000004
0 days 00:00:10.360000	-0.033261
0 days 00:00:10.370000	-0.037008
0 days 00:00:10.380000	-0.044034
0 days 00:00:10.390000	-0.05979299999999999
0 days 00:00:10.400000	-0.069164
0 days 00:00:10.410000	-0.074691
0 days 00:00:10.420000	-0.080234
0 days 00:00:10.430000	-0.084359
0 days 00:00:10.440000	-0.094532
0 days 00:00:10.450000	-0.10461300000000001
0 days 00:00:10.460000	-0.147426
0 days 00:00:10.470000	-0.127103
0 days 00:00:10.480000	-0.219871
0 days 00:00:10.490000	-0.193465
0 days 00:00:10.500000	-0.299062
0 days 00:00:10.510000	-0.367386
0 days 00:00:10.520000	-0.5195810000000001
0 days 00:00:10.530000	-0.739309
0 days 00:00:10.540000	-0.9322020000000001
0 days 00:00:10.550000	-1.13297
0 days 00:00:10.560000	-1.356299
0 days 00:00:10.570000	-1.5813540000000001
0 days 00:00:10.580000	-1.810043
0 days 00:00:10.590000	-2.056539
0 days 00:00:10.600000	-2.3493169999999997
0 days 00:00:10.610000	-2.695997
0 days 00:00:10.620000	-2.999998
0 days 00:00:10.630000	-3.293704
0 days 00:00:10.640000	-3.617693
0 days 00:00:10.650000	-4.047373
0 days 00:00:10.660000	-4.529485
0 days 00:00:10.670000	-4.989169
0 days 00:00:10.680000	-5.445431
0 days 00:00:10.690000	-5.909813
0 days 00:00:10.700000	-6.2243699999999995
0 days 00:00:10.710000	-6.220212
0 days 00:00:10.720000	-5.822358
0 days 00:00:10.730000	-5.3243089999999995
0 days 00:00:10.740000	-4.745529
0 days 00:00:10.750000	-4.133465
0 days 00:00:10.760000	-3.5949230000000005
0 days 00:00:10.770000	-3.027307
0 days 00:00:10.780000	-2.200187
0 days 00:00:10.790000	-1.2099739999999999
0 days 00:00:10.800000	-0.528613
0 days 00:00:10.810000	-0.274946
0 days 00:00:10.820000	0.262146
0 days 00:00:10.830000	1.413681
0 days 00:00:10.840000	2.183051
0 days 00:00:10.850000	2.39058
0 days 00:00:10.860000	2.534882
0 days 00:00:10.870000	2.731067
0 days 00:00:10.880000	2.919441
0 days 00:00:10.890000	3.1099349999999997
0 days 00:00:10.900000	3.289308
0 days 00:00:10.910000	3.448874
0 days 00:00:10.920000	3.5415970000000003
0 days 00:00:10.930000	3.582121
0 days 00:00:10.940000	3.5839190000000003
0 days 00:00:10.950000	3.5686709999999997
0 days 00:00:10.960000	3.5522139999999998
0 days 00:00:10.970000	3.54811
0 days 00:00:10.980000	3.5775959999999998
0 days 00:00:10.990000	3.6334699999999995
0 days 00:00:11	3.7244040000000003
0 days 00:00:11.010000	3.8287970000000002
0 days 00:00:11.020000	3.935024
0 days 00:00:11.030000	4.03084
0 days 00:00:11.040000	4.103346
0 days 00:00:11.050000	4.150855
0 days 00:00:11.060000	4.164429
0 days 00:00:11.070000	4.1376230000000005
0 days 00:00:11.080000	4.071283
0 days 00:00:11.090000	3.983129
0 days 00:00:11.100000	3.8655980000000003
0 days 00:00:11.110000	3.6702160000000004
0 days 00:00:11.120000	3.41126
0 days 00:00:11.130000	3.1314290000000002
0 days 00:00:11.140000	2.814556
0 days 00:00:11.150000	2.4575419999999997
0 days 00:00:11.160000	2.092577
0 days 00:00:11.170000	1.231363
0 days 00:00:11.180000	0.063698
0 days 00:00:11.190000	-0.766976
0 days 00:00:11.200000	-1.625367
0 days 00:00:11.210000	-2.842046
0 days 00:00:11.220000	-2.546436
0 days 00:00:11.230000	-2.139208
0 days 00:00:11.240000	-2.423808
0 days 00:00:11.250000	-2.575646
0 days 00:00:11.260000	-2.0962959999999997
0 days 00:00:11.270000	-1.103474
0 days 00:00:11.280000	-0.092177
0 days 00:00:11.290000	-0.080928
0 days 00:00:11.300000	-0.008422
0 days 00:00:11.310000	0.163708
0 days 00:00:11.320000	0.197519
0 days 00:00:11.330000	0.1662
0 days 00:00:11.340000	0.072505
0 days 00:00:11.350000	-0.002054
0 days 00:00:11.360000	-0.029876999999999997
0 days 00:00:11.370000	-0.048163
0 days 00:00:11.380000	-0.056316
0 days 00:00:11.390000	-0.057846
0 days 00:00:11.400000	-0.06337899999999999
0 days 00:00:11.410000	-0.048621
0 days 00:00:11.420000	-0.044205
0 days 00:00:11.430000	-0.043286
0 days 00:00:11.440000	-0.036929000000000003
0 days 00:00:11.450000	-0.038758
0 days 00:00:11.460000	-0.039756
0 days 00:00:11.470000	-0.047129000000000004
0 days 00:00:11.480000	-0.04945
0 days 00:00:11.490000	-0.046743
0 days 00:00:11.500000	-0.045822
0 days 00:00:11.510000	-0.042384
0 days 00:00:11.520000	-0.041793000000000004
0 days 00:00:11.530000	-0.044123
0 days 00:00:11.540000	-0.051298
0 days 00:00:11.550000	-0.059681
0 days 00:00:11.560000	-0.060379999999999996
0 days 00:00:11.570000	-0.065401
0 days 00:00:11.580000	-0.065623
0 days 00:00:11.590000	-0.06174299999999999
0 days 00:00:11.600000	-0.056621000000000005
0 days 00:00:11.610000	-0.054542999999999994
0 days 00:00:11.620000	-0.051225
0 days 00:00:11.630000	-0.048597
0 days 00:00:11.640000	-0.048069
0 days 00:00:11.650000	-0.050061
0 days 00:00:11.660000	-0.051838999999999996
0 days 00:00:11.670000	-0.051927
0 days 00:00:11.680000	-0.048922
0 days 00:00:11.690000	-0.046610000000000006
0 days 00:00:11.700000	-0.046656
0 days 00:00:11.710000	-0.045277
0 days 00:00:11.720000	-0.042056
0 days 00:00:11.730000	-0.037445
0 days 00:00:11.740000	-0.046633
0 days 00:00:11.750000	-0.050522000000000004
0 days 00:00:11.760000	-0.059276
0 days 00:00:11.770000	-0.067384
0 days 00:00:11.780000	-0.079215
0 days 00:00:11.790000	-0.085566
0 days 00:00:11.800000	-0.09543
0 days 00:00:11.810000	-0.104952
0 days 00:00:11.820000	-0.115099
0 days 00:00:11.830000	-0.116961
0 days 00:00:11.840000	-0.138525
0 days 00:00:11.850000	-0.152123
0 days 00:00:11.860000	-0.16984000000000002
0 days 00:00:11.870000	-0.200445
0 days 00:00:11.880000	-0.24487899999999999
0 days 00:00:11.890000	-0.36964400000000003
0 days 00:00:11.900000	-0.341116
0 days 00:00:11.910000	-0.44319
0 days 00:00:11.920000	-0.6208670000000001
0 days 00:00:11.930000	-0.9385629999999999
0 days 00:00:11.940000	-1.161777
0 days 00:00:11.950000	-1.413082
0 days 00:00:11.960000	-1.6755330000000002
0 days 00:00:11.970000	-1.9409740000000002
0 days 00:00:11.980000	-2.212981
0 days 00:00:11.990000	-2.557065
0 days 00:00:12	-2.973363
0 days 00:00:12.010000	-3.315805
0 days 00:00:12.020000	-3.615875
0 days 00:00:12.030000	-3.9589830000000004
0 days 00:00:12.040000	-4.3568169999999995
0 days 00:00:12.050000	-4.8511809999999995
0 days 00:00:12.060000	-5.338335
0 days 00:00:12.070000	-5.808505
0 days 00:00:12.080000	-6.276864
0 days 00:00:12.090000	-6.529673000000001
0 days 00:00:12.100000	-6.330234
0 days 00:00:12.110000	-5.882708
0 days 00:00:12.120000	-5.37785
0 days 00:00:12.130000	-4.8191
0 days 00:00:12.140000	-4.30282
0 days 00:00:12.150000	-3.9617690000000003
0 days 00:00:12.160000	-3.482911
0 days 00:00:12.170000	-2.6730709999999998
0 days 00:00:12.180000	-1.630941
0 days 00:00:12.190000	-0.849404
0 days 00:00:12.200000	-0.33449
0 days 00:00:12.210000	0.368309
0 days 00:00:12.220000	1.6911610000000001
0 days 00:00:12.230000	2.752713
0 days 00:00:12.240000	3.119215
0 days 00:00:12.250000	3.169712
0 days 00:00:12.260000	3.242032
0 days 00:00:12.270000	3.3563620000000003
0 days 00:00:12.280000	3.539339
0 days 00:00:12.290000	3.7909620000000004
0 days 00:00:12.300000	4.041432
0 days 00:00:12.310000	4.225907
0 days 00:00:12.320000	4.316692
0 days 00:00:12.330000	4.29902
0 days 00:00:12.340000	4.217575
0 days 00:00:12.350000	4.123806
0 days 00:00:12.360000	4.028656
0 days 00:00:12.370000	3.9595589999999996
0 days 00:00:12.380000	3.937382
0 days 00:00:12.390000	3.9553309999999997
0 days 00:00:12.400000	4.020876
0 days 00:00:12.410000	4.079872
0 days 00:00:12.420000	4.132319
0 days 00:00:12.430000	4.15004
0 days 00:00:12.440000	4.127146
0 days 00:00:12.450000	4.060878
0 days 00:00:12.460000	3.927141
0 days 00:00:12.470000	3.7264470000000003
0 days 00:00:12.480000	3.5233
0 days 00:00:12.490000	3.2623990000000003
0 days 00:00:12.500000	2.926733
0 days 00:00:12.510000	2.5417970000000003
0 days 00:00:12.520000	2.078591
0 days 00:00:12.530000	1.010202
0 days 00:00:12.540000	0.260696
0 days 00:00:12.550000	0.10720999999999999
0 days 00:00:12.560000	0.035313
0 days 00:00:12.570000	-0.7838510000000001
0 days 00:00:12.580000	-2.305382
0 days 00:00:12.590000	-3.536675
0 days 00:00:12.600000	-2.861138
0 days 00:00:12.610000	-2.334499
0 days 00:00:12.620000	-1.222438
0 days 00:00:12.630000	-0.002152
0 days 00:00:12.640000	-0.20468599999999998
0 days 00:00:12.650000	-0.144741
0 days 00:00:12.660000	0.036419
0 days 00:00:12.670000	0.041443
0 days 00:00:12.680000	0.041607
0 days 00:00:12.690000	0.008985
0 days 00:00:12.700000	-0.033375999999999996
0 days 00:00:12.710000	-0.06707
0 days 00:00:12.720000	-0.123708
0 days 00:00:12.730000	-0.166017
0 days 00:00:12.740000	-0.18565399999999999
0 days 00:00:12.750000	-0.151649
0 days 00:00:12.760000	-0.09979299999999999
0 days 00:00:12.770000	-0.056512
0 days 00:00:12.780000	-0.043309
0 days 00:00:12.790000	-0.026124
0 days 00:00:12.800000	-0.016747
0 days 00:00:12.810000	-0.011039
0 days 00:00:12.820000	-0.010433
0 days 00:00:12.830000	-0.0069310000000000005
0 days 00:00:12.840000	-0.000793
0 days 00:00:12.850000	0.000245
0 days 00:00:12.860000	0.004092
0 days 00:00:12.870000	0.00198
0 days 00:00:12.880000	-0.002242
0 days 00:00:12.890000	-0.004946
0 days 00:00:12.900000	-0.016268
0 days 00:00:12.910000	-0.022491
0 days 00:00:12.920000	-0.033815
0 days 00:00:12.930000	-0.043297
0 days 00:00:12.940000	-0.048871
0 days 00:00:12.950000	-0.048626
0 days 00:00:12.960000	-0.051389
0 days 00:00:12.970000	-0.047442000000000005
0 days 00:00:12.980000	-0.042973000000000004
0 days 00:00:12.990000	-0.040097
0 days 00:00:13	-0.032614
0 days 00:00:13.010000	-0.028491000000000002
0 days 00:00:13.020000	-0.02065
0 days 00:00:13.030000	-0.014844999999999999
0 days 00:00:13.040000	-0.0055130000000000005
0 days 00:00:13.050000	0.004414
0 days 00:00:13.060000	0.0059700000000000005
0 days 00:00:13.070000	0.01714
0 days 00:00:13.080000	0.021868000000000002
0 days 00:00:13.090000	0.027692
0 days 00:00:13.100000	0.02277
0 days 00:00:13.110000	0.017503
0 days 00:00:13.120000	0.007527
0 days 00:00:13.130000	0.001358
0 days 00:00:13.140000	-0.0008960000000000001
0 days 00:00:13.150000	-0.002799
0 days 00:00:13.160000	-0.0071849999999999995
0 days 00:00:13.170000	-0.018668999999999998
0 days 00:00:13.180000	-0.029641000000000004
0 days 00:00:13.190000	-0.045951
0 days 00:00:13.200000	-0.071266
0 days 00:00:13.210000	-0.09659
0 days 00:00:13.220000	-0.13944700000000002
0 days 00:00:13.230000	-0.185501
0 days 00:00:13.240000	-0.249254
0 days 00:00:13.250000	-0.43171899999999996
0 days 00:00:13.260000	-0.366541
0 days 00:00:13.270000	-0.5164449999999999
0 days 00:00:13.280000	-0.816055
0 days 00:00:13.290000	-1.0354510000000001
0 days 00:00:13.300000	-1.264965
0 days 00:00:13.310000	-1.512982
0 days 00:00:13.320000	-1.774416
0 days 00:00:13.330000	-2.055398
0 days 00:00:13.340000	-2.392909
0 days 00:00:13.350000	-2.710675
0 days 00:00:13.360000	-2.943632
0 days 00:00:13.370000	-3.178121
0 days 00:00:13.380000	-3.4208019999999997
0 days 00:00:13.390000	-3.6855510000000002
0 days 00:00:13.400000	-4.040178
0 days 00:00:13.410000	-4.439883
0 days 00:00:13.420000	-4.7926269999999995
0 days 00:00:13.430000	-5.156479
0 days 00:00:13.440000	-5.4987900000000005
0 days 00:00:13.450000	-5.683726999999999
0 days 00:00:13.460000	-5.551169
0 days 00:00:13.470000	-5.190639
0 days 00:00:13.480000	-4.80767
0 days 00:00:13.490000	-4.272645
0 days 00:00:13.500000	-3.7402050000000004
0 days 00:00:13.510000	-3.2571630000000003
0 days 00:00:13.520000	-2.711399
0 days 00:00:13.530000	-2.0311049999999997
0 days 00:00:13.540000	-1.3431620000000002
0 days 00:00:13.550000	-0.594967
0 days 00:00:13.560000	0.046258
0 days 00:00:13.570000	0.46041099999999996
0 days 00:00:13.580000	0.888818
0 days 00:00:13.590000	1.706127
0 days 00:00:13.600000	2.379892
0 days 00:00:13.610000	2.556382
0 days 00:00:13.620000	2.587026
0 days 00:00:13.630000	2.7247310000000002
0 days 00:00:13.640000	2.923246
0 days 00:00:13.650000	3.125194
0 days 00:00:13.660000	3.299892
0 days 00:00:13.670000	3.424869
0 days 00:00:13.680000	3.471976
0 days 00:00:13.690000	3.463218
0 days 00:00:13.700000	3.4345550000000005
0 days 00:00:13.710000	3.404397
0 days 00:00:13.720000	3.3919620000000004
0 days 00:00:13.730000	3.390757
0 days 00:00:13.740000	3.416564
0 days 00:00:13.750000	3.4614800000000003
0 days 00:00:13.760000	3.5353809999999997
0 days 00:00:13.770000	3.597029
0 days 00:00:13.780000	3.643328
0 days 00:00:13.790000	3.697303
0 days 00:00:13.800000	3.7338199999999997
0 days 00:00:13.810000	3.7565510000000004
0 days 00:00:13.820000	3.7097519999999995
0 days 00:00:13.830000	3.576135
0 days 00:00:13.840000	3.405269
0 days 00:00:13.850000	3.219328
0 days 00:00:13.860000	3.0183709999999997
0 days 00:00:13.870000	2.8432150000000003
0 days 00:00:13.880000	2.7324650000000004
0 days 00:00:13.890000	2.5879849999999998
0 days 00:00:13.900000	1.717543
0 days 00:00:13.910000	0.728412
0 days 00:00:13.920000	0.21902600000000003
0 days 00:00:13.930000	0.189248
0 days 00:00:13.940000	-0.03092
0 days 00:00:13.950000	-0.628606
0 days 00:00:13.960000	-1.426592
0 days 00:00:13.970000	-2.001614
0 days 00:00:13.980000	-1.2384899999999999
0 days 00:00:13.990000	-1.1431950000000002
0 days 00:00:14	-1.566182
0 days 00:00:14.010000	-0.70268
0 days 00:00:14.020000	0.26569499999999996
0 days 00:00:14.030000	-0.002362
0 days 00:00:14.040000	0.102268
0 days 00:00:14.050000	0.220529
0 days 00:00:14.060000	0.204362
0 days 00:00:14.070000	0.117447
0 days 00:00:14.080000	0.029376
0 days 00:00:14.090000	-0.033576999999999996
0 days 00:00:14.100000	-0.068732
0 days 00:00:14.110000	-0.091763
0 days 00:00:14.120000	-0.125752
0 days 00:00:14.130000	-0.17144700000000002
0 days 00:00:14.140000	-0.186003
0 days 00:00:14.150000	-0.169281
0 days 00:00:14.160000	-0.132704
0 days 00:00:14.170000	-0.10533699999999999
0 days 00:00:14.180000	-0.085229
0 days 00:00:14.190000	-0.06901499999999999
0 days 00:00:14.200000	-0.046406
0 days 00:00:14.210000	-0.024548
0 days 00:00:14.220000	-0.010251
0 days 00:00:14.230000	0.011590999999999999
0 days 00:00:14.240000	0.020219
0 days 00:00:14.250000	0.02622
0 days 00:00:14.260000	0.024702
0 days 00:00:14.270000	0.013581999999999999
0 days 00:00:14.280000	0.006481000000000001
0 days 00:00:14.290000	-0.0066879999999999995
0 days 00:00:14.300000	-0.024578
0 days 00:00:14.310000	-0.030181
0 days 00:00:14.320000	-0.044599
0 days 00:00:14.330000	-0.059428999999999996
0 days 00:00:14.340000	-0.076451
0 days 00:00:14.350000	-0.083212
0 days 00:00:14.360000	-0.090019
0 days 00:00:14.370000	-0.092326
0 days 00:00:14.380000	-0.092598
0 days 00:00:14.390000	-0.089762
0 days 00:00:14.400000	-0.086008
0 days 00:00:14.410000	-0.083955
0 days 00:00:14.420000	-0.077109
0 days 00:00:14.430000	-0.073831
0 days 00:00:14.440000	-0.068353
0 days 00:00:14.450000	-0.060542
0 days 00:00:14.460000	-0.053712
0 days 00:00:14.470000	-0.044738
0 days 00:00:14.480000	-0.039973
0 days 00:00:14.490000	-0.033047
0 days 00:00:14.500000	-0.024946
0 days 00:00:14.510000	-0.017683
0 days 00:00:14.520000	-0.01949
0 days 00:00:14.530000	-0.014338
0 days 00:00:14.540000	-0.00469
0 days 00:00:14.550000	-0.011279
0 days 00:00:14.560000	-0.010901000000000001
0 days 00:00:14.570000	-0.017440999999999998
0 days 00:00:14.580000	-0.025351
0 days 00:00:14.590000	-0.027219999999999998
0 days 00:00:14.600000	-0.032050999999999996
0 days 00:00:14.610000	-0.041756
0 days 00:00:14.620000	-0.046188
0 days 00:00:14.630000	-0.059373
0 days 00:00:14.640000	-0.068121
0 days 00:00:14.650000	-0.086418
0 days 00:00:14.660000	-0.10965
0 days 00:00:14.670000	-0.131601
0 days 00:00:14.680000	-0.251821
0 days 00:00:14.690000	-0.128363
0 days 00:00:14.700000	-0.218138
0 days 00:00:14.710000	-0.270421
0 days 00:00:14.720000	-0.31743499999999997
0 days 00:00:14.730000	-0.47073100000000007
0 days 00:00:14.740000	-0.580175
0 days 00:00:14.750000	-0.702199
0 days 00:00:14.760000	-0.829893
0 days 00:00:14.770000	-0.96183
0 days 00:00:14.780000	-1.104157
0 days 00:00:14.790000	-1.244561
0 days 00:00:14.800000	-1.397394
0 days 00:00:14.810000	-1.5761180000000001
0 days 00:00:14.820000	-1.790845
0 days 00:00:14.830000	-2.06333
0 days 00:00:14.840000	-2.331241
0 days 00:00:14.850000	-2.547149
0 days 00:00:14.860000	-2.742985
0 days 00:00:14.870000	-2.9893680000000002
0 days 00:00:14.880000	-3.321543
0 days 00:00:14.890000	-3.652221
0 days 00:00:14.900000	-3.9378599999999997
0 days 00:00:14.910000	-4.22105
0 days 00:00:14.920000	-4.482917
0 days 00:00:14.930000	-4.727513
0 days 00:00:14.940000	-4.9737860000000005
0 days 00:00:14.950000	-5.078939
0 days 00:00:14.960000	-4.832072
0 days 00:00:14.970000	-4.450753
0 days 00:00:14.980000	-3.996801
0 days 00:00:14.990000	-3.5269589999999997
0 days 00:00:15	-3.138846
0 days 00:00:15.010000	-2.8534889999999997
0 days 00:00:15.020000	-2.6244810000000003
0 days 00:00:15.030000	-2.24586
0 days 00:00:15.040000	-1.8183099999999999
0 days 00:00:15.050000	-1.3363450000000001
0 days 00:00:15.060000	-0.879403
0 days 00:00:15.070000	-0.464045
