# Supplementary material for: A topological data analysis-based method for gait signals with an application to the study of multiple sclerosis
Source: PLoS One. 2022 May 13;17(5):e0268475. doi: 10.1371/journal.pone.0268475 (PMC9106173; doi:10.1371/journal.pone.0268475)
Supplement: S1 Data — (ZIP) [file pone.0268475.s005.zip › PlosOneData/Pathological_subjects/MS_158]

	Gyr_Y
0 days 00:00:09.370000	-0.198467
0 days 00:00:09.380000	-1.112929
0 days 00:00:09.390000	-0.9199930000000001
0 days 00:00:09.400000	-1.36812
0 days 00:00:09.410000	-2.344687
0 days 00:00:09.420000	-2.706674
0 days 00:00:09.430000	-2.5807290000000003
0 days 00:00:09.440000	-2.496194
0 days 00:00:09.450000	-2.251434
0 days 00:00:09.460000	-1.827965
0 days 00:00:09.470000	-1.505465
0 days 00:00:09.480000	-1.300403
0 days 00:00:09.490000	-1.1443709999999998
0 days 00:00:09.500000	-1.066491
0 days 00:00:09.510000	-1.036047
0 days 00:00:09.520000	-0.990934
0 days 00:00:09.530000	-0.9133319999999999
0 days 00:00:09.540000	-0.825413
0 days 00:00:09.550000	-0.7363850000000001
0 days 00:00:09.560000	-0.614095
0 days 00:00:09.570000	-0.42274700000000004
0 days 00:00:09.580000	-0.316853
0 days 00:00:09.590000	-0.252446
0 days 00:00:09.600000	-0.18582100000000001
0 days 00:00:09.610000	-0.117014
0 days 00:00:09.620000	-0.061012000000000004
0 days 00:00:09.630000	-0.037916000000000005
0 days 00:00:09.640000	-0.031225
0 days 00:00:09.650000	-0.020318
0 days 00:00:09.660000	-0.030309
0 days 00:00:09.670000	-0.050868000000000003
0 days 00:00:09.680000	-0.074326
0 days 00:00:09.690000	-0.091309
0 days 00:00:09.700000	-0.09457
0 days 00:00:09.710000	-0.080157
0 days 00:00:09.720000	-0.05467999999999999
0 days 00:00:09.730000	-0.021901
0 days 00:00:09.740000	-0.002641
0 days 00:00:09.750000	0.018169
0 days 00:00:09.760000	0.031289
0 days 00:00:09.770000	0.043025
0 days 00:00:09.780000	0.045279
0 days 00:00:09.790000	0.048839999999999995
0 days 00:00:09.800000	0.047387
0 days 00:00:09.810000	0.047744999999999996
0 days 00:00:09.820000	0.040701999999999995
0 days 00:00:09.830000	0.03452
0 days 00:00:09.840000	0.029715
0 days 00:00:09.850000	0.025169
0 days 00:00:09.860000	0.025583
0 days 00:00:09.870000	0.017595
0 days 00:00:09.880000	0.013512999999999999
0 days 00:00:09.890000	0.001684
0 days 00:00:09.900000	0.004497999999999999
0 days 00:00:09.910000	0.006421
0 days 00:00:09.920000	0.012452
0 days 00:00:09.930000	0.020055
0 days 00:00:09.940000	0.023309
0 days 00:00:09.950000	0.027683999999999997
0 days 00:00:09.960000	0.021763
0 days 00:00:09.970000	0.015434999999999999
0 days 00:00:09.980000	0.00042800000000000005
0 days 00:00:09.990000	-0.006594
0 days 00:00:10	-0.013394999999999999
0 days 00:00:10.010000	-0.020616
0 days 00:00:10.020000	-0.021493
0 days 00:00:10.030000	-0.023977000000000002
0 days 00:00:10.040000	-0.01892
0 days 00:00:10.050000	-0.017979
0 days 00:00:10.060000	-0.001317
0 days 00:00:10.070000	0.01168
0 days 00:00:10.080000	0.021251
0 days 00:00:10.090000	0.031473
0 days 00:00:10.100000	0.037582
0 days 00:00:10.110000	0.040308
0 days 00:00:10.120000	0.047122000000000004
0 days 00:00:10.130000	0.048
0 days 00:00:10.140000	0.042733
0 days 00:00:10.150000	0.041565
0 days 00:00:10.160000	0.037197
0 days 00:00:10.170000	0.029893
0 days 00:00:10.180000	0.033058
0 days 00:00:10.190000	0.02369
0 days 00:00:10.200000	0.025026
0 days 00:00:10.210000	0.022716999999999998
0 days 00:00:10.220000	0.026128
0 days 00:00:10.230000	0.025633999999999997
0 days 00:00:10.240000	0.016484
0 days 00:00:10.250000	0.010796
0 days 00:00:10.260000	0.015575
0 days 00:00:10.270000	0.008529
0 days 00:00:10.280000	0.006215999999999999
0 days 00:00:10.290000	0.008534
0 days 00:00:10.300000	0.008085
0 days 00:00:10.310000	0.004681
0 days 00:00:10.320000	-0.006488
0 days 00:00:10.330000	-0.022195
0 days 00:00:10.340000	-0.038841
0 days 00:00:10.350000	-0.061614
0 days 00:00:10.360000	-0.08394800000000001
0 days 00:00:10.370000	-0.10625599999999999
0 days 00:00:10.380000	-0.126111
0 days 00:00:10.390000	-0.154132
0 days 00:00:10.400000	-0.18791
0 days 00:00:10.410000	-0.249214
0 days 00:00:10.420000	-0.301392
0 days 00:00:10.430000	-0.34013499999999997
0 days 00:00:10.440000	-0.40169
0 days 00:00:10.450000	-0.49111800000000005
0 days 00:00:10.460000	-0.5797439999999999
0 days 00:00:10.470000	-0.685854
0 days 00:00:10.480000	-0.803806
0 days 00:00:10.490000	-0.928168
0 days 00:00:10.500000	-1.05671
0 days 00:00:10.510000	-1.192812
0 days 00:00:10.520000	-1.338134
0 days 00:00:10.530000	-1.502831
0 days 00:00:10.540000	-1.6815930000000001
0 days 00:00:10.550000	-1.871293
0 days 00:00:10.560000	-2.059986
0 days 00:00:10.570000	-2.236801
0 days 00:00:10.580000	-2.388357
0 days 00:00:10.590000	-2.525113
0 days 00:00:10.600000	-2.62906
0 days 00:00:10.610000	-2.706467
0 days 00:00:10.620000	-2.771452
0 days 00:00:10.630000	-2.8453150000000003
0 days 00:00:10.640000	-2.90715
0 days 00:00:10.650000	-2.978263
0 days 00:00:10.660000	-3.052467
0 days 00:00:10.670000	-3.131132
0 days 00:00:10.680000	-3.212104
0 days 00:00:10.690000	-3.259673
0 days 00:00:10.700000	-3.320489
0 days 00:00:10.710000	-3.3806589999999996
0 days 00:00:10.720000	-3.428226
0 days 00:00:10.730000	-3.4572599999999998
0 days 00:00:10.740000	-3.4571440000000004
0 days 00:00:10.750000	-3.42869
0 days 00:00:10.760000	-3.384955
0 days 00:00:10.770000	-3.3867769999999995
0 days 00:00:10.780000	-3.3046849999999997
0 days 00:00:10.790000	-3.0950889999999998
0 days 00:00:10.800000	-2.675076
0 days 00:00:10.810000	-1.3960700000000001
0 days 00:00:10.820000	0.02433
0 days 00:00:10.830000	0.834626
0 days 00:00:10.840000	1.304059
0 days 00:00:10.850000	1.664353
0 days 00:00:10.860000	2.018669
0 days 00:00:10.870000	2.26356
0 days 00:00:10.880000	1.981265
0 days 00:00:10.890000	1.5054290000000001
0 days 00:00:10.900000	1.381876
0 days 00:00:10.910000	1.722902
0 days 00:00:10.920000	2.230852
0 days 00:00:10.930000	2.636979
0 days 00:00:10.940000	2.8939150000000002
0 days 00:00:10.950000	3.112087
0 days 00:00:10.960000	3.3191410000000006
0 days 00:00:10.970000	3.4241989999999998
0 days 00:00:10.980000	3.453528
0 days 00:00:10.990000	3.519972
0 days 00:00:11	3.690409
0 days 00:00:11.010000	3.8880449999999995
0 days 00:00:11.020000	4.080495
0 days 00:00:11.030000	4.253252
0 days 00:00:11.040000	4.358558
0 days 00:00:11.050000	4.3536790000000005
0 days 00:00:11.060000	4.084269
0 days 00:00:11.070000	3.613443
0 days 00:00:11.080000	3.28334
0 days 00:00:11.090000	3.132873
0 days 00:00:11.100000	3.089971
0 days 00:00:11.110000	3.0954479999999998
0 days 00:00:11.120000	3.036452
0 days 00:00:11.130000	2.9293150000000003
0 days 00:00:11.140000	2.888014
0 days 00:00:11.150000	2.894812
0 days 00:00:11.160000	2.921973
0 days 00:00:11.170000	2.9400060000000003
0 days 00:00:11.180000	2.922887
0 days 00:00:11.190000	2.881573
0 days 00:00:11.200000	2.8138419999999997
0 days 00:00:11.210000	2.697433
0 days 00:00:11.220000	2.525227
0 days 00:00:11.230000	2.322731
0 days 00:00:11.240000	2.1111880000000003
0 days 00:00:11.250000	1.868294
0 days 00:00:11.260000	1.594422
0 days 00:00:11.270000	1.3183639999999999
0 days 00:00:11.280000	1.051626
0 days 00:00:11.290000	0.784015
0 days 00:00:11.300000	0.532234
0 days 00:00:11.310000	0.343802
0 days 00:00:11.320000	0.201567
0 days 00:00:11.330000	0.052512
0 days 00:00:11.340000	-0.12856199999999998
0 days 00:00:11.350000	-0.305739
0 days 00:00:11.360000	-0.45408699999999996
0 days 00:00:11.370000	-0.573678
0 days 00:00:11.380000	-0.678582
0 days 00:00:11.390000	-1.154103
0 days 00:00:11.400000	-1.0529
0 days 00:00:11.410000	-1.7217939999999998
0 days 00:00:11.420000	-2.473035
0 days 00:00:11.430000	-1.963237
0 days 00:00:11.440000	-1.9865970000000002
0 days 00:00:11.450000	-2.640571
0 days 00:00:11.460000	-3.1202650000000003
0 days 00:00:11.470000	-3.218436
0 days 00:00:11.480000	-2.883718
0 days 00:00:11.490000	-2.33918
0 days 00:00:11.500000	-1.927973
0 days 00:00:11.510000	-1.656826
0 days 00:00:11.520000	-1.348139
0 days 00:00:11.530000	-0.765308
0 days 00:00:11.540000	-0.543074
0 days 00:00:11.550000	-0.419971
0 days 00:00:11.560000	-0.365645
0 days 00:00:11.570000	-0.34383400000000003
0 days 00:00:11.580000	-0.295344
0 days 00:00:11.590000	-0.23415100000000003
0 days 00:00:11.600000	-0.20830500000000002
0 days 00:00:11.610000	-0.18773499999999999
0 days 00:00:11.620000	-0.155422
0 days 00:00:11.630000	-0.131512
0 days 00:00:11.640000	-0.115272
0 days 00:00:11.650000	-0.10302
0 days 00:00:11.660000	-0.086263
0 days 00:00:11.670000	-0.071952
0 days 00:00:11.680000	-0.056480999999999996
0 days 00:00:11.690000	-0.031967
0 days 00:00:11.700000	-0.008597
0 days 00:00:11.710000	0.007717
0 days 00:00:11.720000	0.027645
0 days 00:00:11.730000	0.0347
0 days 00:00:11.740000	0.029372000000000002
0 days 00:00:11.750000	0.023083000000000003
0 days 00:00:11.760000	0.015828000000000002
0 days 00:00:11.770000	0.011257
0 days 00:00:11.780000	0.002866
0 days 00:00:11.790000	-0.00592
0 days 00:00:11.800000	-0.023512
0 days 00:00:11.810000	-0.037143
0 days 00:00:11.820000	-0.049197000000000005
0 days 00:00:11.830000	-0.058251
0 days 00:00:11.840000	-0.0639
0 days 00:00:11.850000	-0.071827
0 days 00:00:11.860000	-0.081589
0 days 00:00:11.870000	-0.082647
0 days 00:00:11.880000	-0.085286
0 days 00:00:11.890000	-0.082161
0 days 00:00:11.900000	-0.083208
0 days 00:00:11.910000	-0.080731
0 days 00:00:11.920000	-0.073645
0 days 00:00:11.930000	-0.064708
0 days 00:00:11.940000	-0.051418
0 days 00:00:11.950000	-0.041382
0 days 00:00:11.960000	-0.027703
0 days 00:00:11.970000	-0.020441
0 days 00:00:11.980000	-0.014124000000000001
0 days 00:00:11.990000	-0.013019999999999999
0 days 00:00:12	-0.009681
0 days 00:00:12.010000	-0.012953999999999999
0 days 00:00:12.020000	-0.016883000000000002
0 days 00:00:12.030000	-0.019969
0 days 00:00:12.040000	-0.025480000000000003
0 days 00:00:12.050000	-0.030601
0 days 00:00:12.060000	-0.034319
0 days 00:00:12.070000	-0.041203
0 days 00:00:12.080000	-0.040361
0 days 00:00:12.090000	-0.038983
0 days 00:00:12.100000	-0.037150999999999997
0 days 00:00:12.110000	-0.037129
0 days 00:00:12.120000	-0.044420999999999995
0 days 00:00:12.130000	-0.046682
0 days 00:00:12.140000	-0.05506900000000001
0 days 00:00:12.150000	-0.05505
0 days 00:00:12.160000	-0.056388
0 days 00:00:12.170000	-0.056067
0 days 00:00:12.180000	-0.06490499999999999
0 days 00:00:12.190000	-0.083702
0 days 00:00:12.200000	-0.101426
0 days 00:00:12.210000	-0.14291099999999998
0 days 00:00:12.220000	-0.18303599999999998
0 days 00:00:12.230000	-0.22937800000000003
0 days 00:00:12.240000	-0.265808
0 days 00:00:12.250000	-0.289039
0 days 00:00:12.260000	-0.308212
0 days 00:00:12.270000	-0.318892
0 days 00:00:12.280000	-0.329547
0 days 00:00:12.290000	-0.342876
0 days 00:00:12.300000	-0.358383
0 days 00:00:12.310000	-0.372975
0 days 00:00:12.320000	-0.399776
0 days 00:00:12.330000	-0.44452600000000003
0 days 00:00:12.340000	-0.55219
0 days 00:00:12.350000	-0.68265
0 days 00:00:12.360000	-0.787694
0 days 00:00:12.370000	-0.88141
0 days 00:00:12.380000	-0.979834
0 days 00:00:12.390000	-1.091344
0 days 00:00:12.400000	-1.198244
0 days 00:00:12.410000	-1.301467
0 days 00:00:12.420000	-1.385139
0 days 00:00:12.430000	-1.460964
0 days 00:00:12.440000	-1.529959
0 days 00:00:12.450000	-1.591543
0 days 00:00:12.460000	-1.6440709999999998
0 days 00:00:12.470000	-1.674864
0 days 00:00:12.480000	-1.7006290000000002
0 days 00:00:12.490000	-1.721601
0 days 00:00:12.500000	-1.7440900000000001
0 days 00:00:12.510000	-1.759845
0 days 00:00:12.520000	-1.773755
0 days 00:00:12.530000	-1.793266
0 days 00:00:12.540000	-1.8182509999999998
0 days 00:00:12.550000	-1.8475
0 days 00:00:12.560000	-1.87773
0 days 00:00:12.570000	-1.917599
0 days 00:00:12.580000	-1.983282
0 days 00:00:12.590000	-2.0690630000000003
0 days 00:00:12.600000	-2.173314
0 days 00:00:12.610000	-2.2942720000000003
0 days 00:00:12.620000	-2.4267630000000002
0 days 00:00:12.630000	-2.5790349999999997
0 days 00:00:12.640000	-2.7503889999999998
0 days 00:00:12.650000	-2.9077
0 days 00:00:12.660000	-3.071574
0 days 00:00:12.670000	-3.2291939999999997
0 days 00:00:12.680000	-3.3467800000000003
0 days 00:00:12.690000	-3.407825
0 days 00:00:12.700000	-3.4050809999999996
0 days 00:00:12.710000	-3.3678120000000002
0 days 00:00:12.720000	-3.3006349999999998
0 days 00:00:12.730000	-3.304436
0 days 00:00:12.740000	-3.3226080000000002
0 days 00:00:12.750000	-3.302908
0 days 00:00:12.760000	-3.094425
0 days 00:00:12.770000	-2.8235080000000004
0 days 00:00:12.780000	-1.856971
0 days 00:00:12.790000	-0.309163
0 days 00:00:12.800000	0.540535
0 days 00:00:12.810000	1.034475
0 days 00:00:12.820000	1.480083
0 days 00:00:12.830000	2.048317
0 days 00:00:12.840000	2.670391
0 days 00:00:12.850000	3.195884
0 days 00:00:12.860000	3.4099470000000003
0 days 00:00:12.870000	3.013201
0 days 00:00:12.880000	2.212704
0 days 00:00:12.890000	1.6718259999999998
0 days 00:00:12.900000	1.7846819999999999
0 days 00:00:12.910000	2.318356
0 days 00:00:12.920000	2.748708
0 days 00:00:12.930000	2.850006
0 days 00:00:12.940000	2.747343
0 days 00:00:12.950000	2.658106
0 days 00:00:12.960000	2.694371
0 days 00:00:12.970000	2.7798
0 days 00:00:12.980000	2.869209
0 days 00:00:12.990000	2.979148
0 days 00:00:13	3.106214
0 days 00:00:13.010000	3.1967849999999998
0 days 00:00:13.020000	3.216528
0 days 00:00:13.030000	3.013105
0 days 00:00:13.040000	2.524191
0 days 00:00:13.050000	2.192648
0 days 00:00:13.060000	2.188206
0 days 00:00:13.070000	2.293214
0 days 00:00:13.080000	2.379771
0 days 00:00:13.090000	2.44481
0 days 00:00:13.100000	2.527031
0 days 00:00:13.110000	2.651781
0 days 00:00:13.120000	2.811384
0 days 00:00:13.130000	2.9971099999999997
0 days 00:00:13.140000	3.183761
0 days 00:00:13.150000	3.342611
0 days 00:00:13.160000	3.472058
0 days 00:00:13.170000	3.581075
0 days 00:00:13.180000	3.6593430000000002
0 days 00:00:13.190000	3.7113949999999996
0 days 00:00:13.200000	3.739507
0 days 00:00:13.210000	3.743535
0 days 00:00:13.220000	3.705086
0 days 00:00:13.230000	3.634661
0 days 00:00:13.240000	3.5159589999999996
0 days 00:00:13.250000	3.362739
0 days 00:00:13.260000	3.1393150000000003
0 days 00:00:13.270000	2.878358
0 days 00:00:13.280000	2.587309
0 days 00:00:13.290000	2.276415
0 days 00:00:13.300000	1.9221270000000001
0 days 00:00:13.310000	1.5334860000000001
0 days 00:00:13.320000	1.1514030000000002
0 days 00:00:13.330000	0.786717
0 days 00:00:13.340000	0.43345500000000003
0 days 00:00:13.350000	0.071116
0 days 00:00:13.360000	-0.306272
0 days 00:00:13.370000	-0.684286
0 days 00:00:13.380000	-1.1495090000000001
0 days 00:00:13.390000	-1.281584
0 days 00:00:13.400000	-1.143736
0 days 00:00:13.410000	-2.809731
0 days 00:00:13.420000	-2.6360259999999998
0 days 00:00:13.430000	-1.955385
0 days 00:00:13.440000	-2.174287
0 days 00:00:13.450000	-2.210029
0 days 00:00:13.460000	-1.959559
0 days 00:00:13.470000	-1.7437740000000002
0 days 00:00:13.480000	-1.461459
0 days 00:00:13.490000	-1.249654
0 days 00:00:13.500000	-1.114537
0 days 00:00:13.510000	-1.0011430000000001
0 days 00:00:13.520000	-0.9277690000000001
0 days 00:00:13.530000	-0.891135
0 days 00:00:13.540000	-0.898532
0 days 00:00:13.550000	-0.970088
0 days 00:00:13.560000	-1.1056110000000001
0 days 00:00:13.570000	-1.295739
0 days 00:00:13.580000	-1.550808
0 days 00:00:13.590000	-1.846222
0 days 00:00:13.600000	-2.110731
0 days 00:00:13.610000	-2.0528779999999998
0 days 00:00:13.620000	-1.449978
0 days 00:00:13.630000	-0.5416770000000001
0 days 00:00:13.640000	0.031734
0 days 00:00:13.650000	0.040204000000000004
0 days 00:00:13.660000	0.036347000000000004
0 days 00:00:13.670000	0.047043
0 days 00:00:13.680000	0.041814
0 days 00:00:13.690000	0.05063
0 days 00:00:13.700000	0.056928
0 days 00:00:13.710000	0.057614
0 days 00:00:13.720000	0.053575
0 days 00:00:13.730000	0.047264
0 days 00:00:13.740000	0.04233
0 days 00:00:13.750000	0.028702999999999996
0 days 00:00:13.760000	0.018615
0 days 00:00:13.770000	0.006043
0 days 00:00:13.780000	0.003074
0 days 00:00:13.790000	-0.0062450000000000006
0 days 00:00:13.800000	-0.007539
0 days 00:00:13.810000	-0.013415
0 days 00:00:13.820000	-0.008759999999999999
0 days 00:00:13.830000	-0.009103
0 days 00:00:13.840000	-0.004771
0 days 00:00:13.850000	0.001233
0 days 00:00:13.860000	0.005046
0 days 00:00:13.870000	0.013241999999999999
0 days 00:00:13.880000	0.010154
0 days 00:00:13.890000	0.014711000000000002
0 days 00:00:13.900000	0.019038
0 days 00:00:13.910000	0.023996
0 days 00:00:13.920000	0.033513
0 days 00:00:13.930000	0.040057
0 days 00:00:13.940000	0.051563
0 days 00:00:13.950000	0.057294000000000005
0 days 00:00:13.960000	0.057263999999999995
0 days 00:00:13.970000	0.059101
0 days 00:00:13.980000	0.066493
0 days 00:00:13.990000	0.066746
0 days 00:00:14	0.069715
0 days 00:00:14.010000	0.06565499999999999
0 days 00:00:14.020000	0.058043
0 days 00:00:14.030000	0.053729
0 days 00:00:14.040000	0.049675
0 days 00:00:14.050000	0.044732
0 days 00:00:14.060000	0.040161
0 days 00:00:14.070000	0.040612999999999996
0 days 00:00:14.080000	0.041023000000000004
0 days 00:00:14.090000	0.043695
0 days 00:00:14.100000	0.036454
0 days 00:00:14.110000	0.028824000000000002
0 days 00:00:14.120000	0.024315
0 days 00:00:14.130000	0.012131
0 days 00:00:14.140000	0.007164
0 days 00:00:14.150000	0.010244
0 days 00:00:14.160000	0.01114
0 days 00:00:14.170000	0.006533
0 days 00:00:14.180000	0.0070090000000000005
0 days 00:00:14.190000	0.0019219999999999999
0 days 00:00:14.200000	-0.007548999999999999
0 days 00:00:14.210000	-0.016535
0 days 00:00:14.220000	-0.030976
0 days 00:00:14.230000	-0.038347000000000006
0 days 00:00:14.240000	-0.046396
0 days 00:00:14.250000	-0.051102999999999996
0 days 00:00:14.260000	-0.053415
0 days 00:00:14.270000	-0.047560000000000005
0 days 00:00:14.280000	-0.044014
0 days 00:00:14.290000	-0.045025
0 days 00:00:14.300000	-0.04713
0 days 00:00:14.310000	-0.048968
0 days 00:00:14.320000	-0.05352899999999999
0 days 00:00:14.330000	-0.05939
0 days 00:00:14.340000	-0.068652
0 days 00:00:14.350000	-0.086983
0 days 00:00:14.360000	-0.15548900000000002
0 days 00:00:14.370000	-0.20576
0 days 00:00:14.380000	-0.23805500000000002
0 days 00:00:14.390000	-0.252379
0 days 00:00:14.400000	-0.298178
0 days 00:00:14.410000	-0.372265
0 days 00:00:14.420000	-0.450771
0 days 00:00:14.430000	-0.514754
0 days 00:00:14.440000	-0.5907100000000001
0 days 00:00:14.450000	-0.647777
0 days 00:00:14.460000	-0.721102
0 days 00:00:14.470000	-0.795909
0 days 00:00:14.480000	-0.868186
0 days 00:00:14.490000	-0.934456
0 days 00:00:14.500000	-1.0013020000000001
0 days 00:00:14.510000	-1.0695940000000002
0 days 00:00:14.520000	-1.13734
0 days 00:00:14.530000	-1.204434
0 days 00:00:14.540000	-1.261082
0 days 00:00:14.550000	-1.318841
0 days 00:00:14.560000	-1.381238
0 days 00:00:14.570000	-1.448369
0 days 00:00:14.580000	-1.512618
0 days 00:00:14.590000	-1.591352
0 days 00:00:14.600000	-1.6705830000000002
0 days 00:00:14.610000	-1.758127
0 days 00:00:14.620000	-1.849309
0 days 00:00:14.630000	-1.941171
0 days 00:00:14.640000	-2.038695
0 days 00:00:14.650000	-2.1472119999999997
0 days 00:00:14.660000	-2.2705919999999997
0 days 00:00:14.670000	-2.400932
0 days 00:00:14.680000	-2.53672
0 days 00:00:14.690000	-2.689857
0 days 00:00:14.700000	-2.832305
0 days 00:00:14.710000	-2.980422
0 days 00:00:14.720000	-3.107875
0 days 00:00:14.730000	-3.225031
0 days 00:00:14.740000	-3.321136
0 days 00:00:14.750000	-3.399808
0 days 00:00:14.760000	-3.453057
0 days 00:00:14.770000	-3.472957
0 days 00:00:14.780000	-3.457014
0 days 00:00:14.790000	-3.4045349999999996
0 days 00:00:14.800000	-3.367117
0 days 00:00:14.810000	-3.411055
0 days 00:00:14.820000	-3.185207
0 days 00:00:14.830000	-3.0498830000000003
0 days 00:00:14.840000	-2.825323
0 days 00:00:14.850000	-2.195654
0 days 00:00:14.860000	-0.8996280000000001
0 days 00:00:14.870000	0.30692800000000003
0 days 00:00:14.880000	0.95596
0 days 00:00:14.890000	1.4318440000000001
0 days 00:00:14.900000	1.927111
0 days 00:00:14.910000	2.522111
0 days 00:00:14.920000	3.105302
0 days 00:00:14.930000	3.532656
0 days 00:00:14.940000	3.541153
0 days 00:00:14.950000	3.066589
0 days 00:00:14.960000	2.4453419999999997
0 days 00:00:14.970000	2.225561
0 days 00:00:14.980000	2.533601
0 days 00:00:14.990000	2.9867790000000003
0 days 00:00:15	3.1903189999999997
0 days 00:00:15.010000	3.081522
0 days 00:00:15.020000	2.904486
0 days 00:00:15.030000	2.783522
0 days 00:00:15.040000	2.708684
0 days 00:00:15.050000	2.63584
0 days 00:00:15.060000	2.59548
0 days 00:00:15.070000	2.6245990000000003
0 days 00:00:15.080000	2.694861
0 days 00:00:15.090000	2.78622
0 days 00:00:15.100000	2.838914
0 days 00:00:15.110000	2.79645
0 days 00:00:15.120000	2.584431
0 days 00:00:15.130000	2.210743
0 days 00:00:15.140000	1.964163
0 days 00:00:15.150000	1.972522
0 days 00:00:15.160000	2.030942
0 days 00:00:15.170000	2.0986
0 days 00:00:15.180000	2.161804
0 days 00:00:15.190000	2.2514950000000002
0 days 00:00:15.200000	2.370027
0 days 00:00:15.210000	2.493768
0 days 00:00:15.220000	2.60623
0 days 00:00:15.230000	2.721784
0 days 00:00:15.240000	2.851705
0 days 00:00:15.250000	2.973622
0 days 00:00:15.260000	3.050074
0 days 00:00:15.270000	3.091169
0 days 00:00:15.280000	3.1128080000000002
0 days 00:00:15.290000	3.107297
0 days 00:00:15.300000	3.068725
0 days 00:00:15.310000	3.01012
0 days 00:00:15.320000	2.91562
0 days 00:00:15.330000	2.751849
0 days 00:00:15.340000	2.508807
0 days 00:00:15.350000	2.215086
0 days 00:00:15.360000	1.876511
0 days 00:00:15.370000	1.470963
0 days 00:00:15.380000	1.023675
0 days 00:00:15.390000	0.5822470000000001
0 days 00:00:15.400000	0.172309
0 days 00:00:15.410000	-0.203532
0 days 00:00:15.420000	-0.572354
0 days 00:00:15.430000	-0.893709
0 days 00:00:15.440000	-1.652265
0 days 00:00:15.450000	-0.23392800000000002
0 days 00:00:15.460000	-1.418701
0 days 00:00:15.470000	-3.81834
0 days 00:00:15.480000	-2.96291
0 days 00:00:15.490000	-2.533893
0 days 00:00:15.500000	-3.011059
0 days 00:00:15.510000	-2.9627529999999997
0 days 00:00:15.520000	-2.67293
0 days 00:00:15.530000	-2.292059
0 days 00:00:15.540000	-1.7955830000000002
0 days 00:00:15.550000	-1.44353
0 days 00:00:15.560000	-1.167044
0 days 00:00:15.570000	-0.8602110000000001
0 days 00:00:15.580000	-0.606017
0 days 00:00:15.590000	-0.470736
0 days 00:00:15.600000	-0.45175
0 days 00:00:15.610000	-0.47343199999999996
0 days 00:00:15.620000	-0.489316
0 days 00:00:15.630000	-0.49086199999999997
0 days 00:00:15.640000	-0.49991599999999997
0 days 00:00:15.650000	-0.5116
0 days 00:00:15.660000	-0.492551
0 days 00:00:15.670000	-0.40893
0 days 00:00:15.680000	-0.25738099999999997
0 days 00:00:15.690000	-0.12646
0 days 00:00:15.700000	-0.07839299999999999
0 days 00:00:15.710000	-0.035822
0 days 00:00:15.720000	-0.000664
0 days 00:00:15.730000	0.018074
0 days 00:00:15.740000	0.026395
0 days 00:00:15.750000	0.032836000000000004
0 days 00:00:15.760000	0.034562999999999997
0 days 00:00:15.770000	0.03562
0 days 00:00:15.780000	0.036512
0 days 00:00:15.790000	0.036532
0 days 00:00:15.800000	0.037566
0 days 00:00:15.810000	0.035355000000000004
0 days 00:00:15.820000	0.037908
0 days 00:00:15.830000	0.032103
0 days 00:00:15.840000	0.031944
0 days 00:00:15.850000	0.024628
0 days 00:00:15.860000	0.020242
0 days 00:00:15.870000	0.017024
0 days 00:00:15.880000	0.013318
0 days 00:00:15.890000	0.008689
0 days 00:00:15.900000	0.000153
0 days 00:00:15.910000	-0.0022890000000000002
0 days 00:00:15.920000	-0.018637
0 days 00:00:15.930000	-0.032582
0 days 00:00:15.940000	-0.043786
0 days 00:00:15.950000	-0.053165
0 days 00:00:15.960000	-0.050625
0 days 00:00:15.970000	-0.06180700000000001
0 days 00:00:15.980000	-0.061452
0 days 00:00:15.990000	-0.06637699999999999
0 days 00:00:16	-0.067203
0 days 00:00:16.010000	-0.065488
0 days 00:00:16.020000	-0.062345000000000005
0 days 00:00:16.030000	-0.062319000000000006
0 days 00:00:16.040000	-0.061272
0 days 00:00:16.050000	-0.063479
0 days 00:00:16.060000	-0.055
0 days 00:00:16.070000	-0.051797
0 days 00:00:16.080000	-0.047368
0 days 00:00:16.090000	-0.04432
0 days 00:00:16.100000	-0.045216
0 days 00:00:16.110000	-0.045062
0 days 00:00:16.120000	-0.04725
0 days 00:00:16.130000	-0.05304
0 days 00:00:16.140000	-0.05765700000000001
0 days 00:00:16.150000	-0.0682
0 days 00:00:16.160000	-0.08201599999999999
0 days 00:00:16.170000	-0.09797
0 days 00:00:16.180000	-0.109393
0 days 00:00:16.190000	-0.121081
0 days 00:00:16.200000	-0.129613
0 days 00:00:16.210000	-0.136206
0 days 00:00:16.220000	-0.13794
0 days 00:00:16.230000	-0.14113900000000001
0 days 00:00:16.240000	-0.146456
0 days 00:00:16.250000	-0.150035
0 days 00:00:16.260000	-0.152444
0 days 00:00:16.270000	-0.151013
0 days 00:00:16.280000	-0.157288
0 days 00:00:16.290000	-0.167652
0 days 00:00:16.300000	-0.175984
0 days 00:00:16.310000	-0.178259
0 days 00:00:16.320000	-0.17661500000000002
0 days 00:00:16.330000	-0.173076
0 days 00:00:16.340000	-0.16283499999999998
0 days 00:00:16.350000	-0.157442
0 days 00:00:16.360000	-0.14177599999999999
0 days 00:00:16.370000	-0.13791099999999998
0 days 00:00:16.380000	-0.141192
0 days 00:00:16.390000	-0.150417
0 days 00:00:16.400000	-0.172969
0 days 00:00:16.410000	-0.199269
0 days 00:00:16.420000	-0.23068699999999998
0 days 00:00:16.430000	-0.27168200000000003
0 days 00:00:16.440000	-0.316275
0 days 00:00:16.450000	-0.365716
0 days 00:00:16.460000	-0.423202
0 days 00:00:16.470000	-0.486759
0 days 00:00:16.480000	-0.5458609999999999
0 days 00:00:16.490000	-0.667778
0 days 00:00:16.500000	-0.8245370000000001
0 days 00:00:16.510000	-0.9433440000000001
0 days 00:00:16.520000	-1.022632
0 days 00:00:16.530000	-1.093292
0 days 00:00:16.540000	-1.1806450000000002
0 days 00:00:16.550000	-1.268142
0 days 00:00:16.560000	-1.354249
0 days 00:00:16.570000	-1.420495
0 days 00:00:16.580000	-1.477207
0 days 00:00:16.590000	-1.532286
0 days 00:00:16.600000	-1.596697
0 days 00:00:16.610000	-1.6483759999999998
0 days 00:00:16.620000	-1.707225
0 days 00:00:16.630000	-1.767211
0 days 00:00:16.640000	-1.8437459999999999
0 days 00:00:16.650000	-1.9277400000000002
0 days 00:00:16.660000	-2.015514
0 days 00:00:16.670000	-2.112529
0 days 00:00:16.680000	-2.20717
0 days 00:00:16.690000	-2.322186
0 days 00:00:16.700000	-2.431829
0 days 00:00:16.710000	-2.535684
0 days 00:00:16.720000	-2.643464
0 days 00:00:16.730000	-2.750102
0 days 00:00:16.740000	-2.876252
0 days 00:00:16.750000	-2.9944759999999997
0 days 00:00:16.760000	-3.1014209999999998
0 days 00:00:16.770000	-3.216615
0 days 00:00:16.780000	-3.3095220000000003
0 days 00:00:16.790000	-3.367381
0 days 00:00:16.800000	-3.40993
0 days 00:00:16.810000	-3.4227199999999995
0 days 00:00:16.820000	-3.4219129999999995
0 days 00:00:16.830000	-3.4756370000000003
0 days 00:00:16.840000	-3.5604410000000004
0 days 00:00:16.850000	-3.3570029999999997
0 days 00:00:16.860000	-3.210759
0 days 00:00:16.870000	-3.014072
0 days 00:00:16.880000	-2.9368119999999998
0 days 00:00:16.890000	-2.932241
0 days 00:00:16.900000	-2.363643
0 days 00:00:16.910000	-0.5021399999999999
0 days 00:00:16.920000	1.2354610000000001
0 days 00:00:16.930000	2.239647
0 days 00:00:16.940000	2.76988
0 days 00:00:16.950000	3.167256
0 days 00:00:16.960000	3.604827
0 days 00:00:16.970000	3.7094139999999998
0 days 00:00:16.980000	2.84823
0 days 00:00:16.990000	1.732882
0 days 00:00:17	0.9220860000000001
0 days 00:00:17.010000	0.407564
0 days 00:00:17.020000	0.5073840000000001
0 days 00:00:17.030000	1.203749
0 days 00:00:17.040000	1.7807439999999999
0 days 00:00:17.050000	1.534834
0 days 00:00:17.060000	1.430894
0 days 00:00:17.070000	1.698461
0 days 00:00:17.080000	2.101618
0 days 00:00:17.090000	2.365328
0 days 00:00:17.100000	2.478766
0 days 00:00:17.110000	2.5091189999999997
0 days 00:00:17.120000	2.493233
0 days 00:00:17.130000	2.2050110000000003
0 days 00:00:17.140000	1.193897
0 days 00:00:17.150000	0.561875
0 days 00:00:17.160000	0.801899
0 days 00:00:17.170000	1.2279120000000001
0 days 00:00:17.180000	1.371602
0 days 00:00:17.190000	1.433208
0 days 00:00:17.200000	1.681487
0 days 00:00:17.210000	2.058481
0 days 00:00:17.220000	2.383607
0 days 00:00:17.230000	2.598509
0 days 00:00:17.240000	2.7692229999999998
0 days 00:00:17.250000	2.962396
0 days 00:00:17.260000	3.189475
0 days 00:00:17.270000	3.423225
0 days 00:00:17.280000	3.644338
0 days 00:00:17.290000	3.8973839999999997
0 days 00:00:17.300000	4.160432
0 days 00:00:17.310000	4.336046
0 days 00:00:17.320000	4.331025
0 days 00:00:17.330000	4.003031
0 days 00:00:17.340000	3.673886
0 days 00:00:17.350000	3.4215489999999997
0 days 00:00:17.360000	3.17448
0 days 00:00:17.370000	3.0570009999999996
0 days 00:00:17.380000	2.928852
0 days 00:00:17.390000	2.716999
0 days 00:00:17.400000	2.545344
0 days 00:00:17.410000	2.487331
0 days 00:00:17.420000	2.435132
0 days 00:00:17.430000	2.320152
0 days 00:00:17.440000	2.1995139999999997
0 days 00:00:17.450000	2.089797
0 days 00:00:17.460000	1.9726130000000002
0 days 00:00:17.470000	1.8743029999999998
0 days 00:00:17.480000	1.784646
0 days 00:00:17.490000	1.7102060000000001
0 days 00:00:17.500000	1.589631
0 days 00:00:17.510000	1.386623
0 days 00:00:17.520000	1.094845
0 days 00:00:17.530000	0.766642
0 days 00:00:17.540000	0.42413599999999996
0 days 00:00:17.550000	0.066202
0 days 00:00:17.560000	-0.283447
0 days 00:00:17.570000	-0.620624
0 days 00:00:17.580000	-0.9067559999999999
0 days 00:00:17.590000	-1.335073
0 days 00:00:17.600000	-0.378747
0 days 00:00:17.610000	-1.59354
0 days 00:00:17.620000	-3.221362
0 days 00:00:17.630000	-2.611629
0 days 00:00:17.640000	-2.2121049999999998
0 days 00:00:17.650000	-2.404233
0 days 00:00:17.660000	-2.433328
0 days 00:00:17.670000	-2.446079
0 days 00:00:17.680000	-2.346547
0 days 00:00:17.690000	-1.959253
0 days 00:00:17.700000	-1.538875
0 days 00:00:17.710000	-1.1747100000000001
0 days 00:00:17.720000	-0.871843
0 days 00:00:17.730000	-0.6802229999999999
0 days 00:00:17.740000	-0.537609
0 days 00:00:17.750000	-0.419419
0 days 00:00:17.760000	-0.32448
0 days 00:00:17.770000	-0.275034
0 days 00:00:17.780000	-0.277951
0 days 00:00:17.790000	-0.31041799999999997
0 days 00:00:17.800000	-0.35635700000000003
0 days 00:00:17.810000	-0.42481199999999997
0 days 00:00:17.820000	-0.497672
0 days 00:00:17.830000	-0.57716
0 days 00:00:17.840000	-0.653381
0 days 00:00:17.850000	-0.6954100000000001
0 days 00:00:17.860000	-0.604657
0 days 00:00:17.870000	-0.226571
0 days 00:00:17.880000	-0.117585
0 days 00:00:17.890000	-0.06300700000000001
0 days 00:00:17.900000	-0.028607
0 days 00:00:17.910000	0.009012000000000001
0 days 00:00:17.920000	0.025103
0 days 00:00:17.930000	0.048645999999999995
0 days 00:00:17.940000	0.062926
0 days 00:00:17.950000	0.075512
0 days 00:00:17.960000	0.071387
0 days 00:00:17.970000	0.06699400000000001
0 days 00:00:17.980000	0.059664
0 days 00:00:17.990000	0.048971
0 days 00:00:18	0.037656999999999996
0 days 00:00:18.010000	0.036558
0 days 00:00:18.020000	0.032735
0 days 00:00:18.030000	0.028868
0 days 00:00:18.040000	0.031194
0 days 00:00:18.050000	0.030039999999999997
0 days 00:00:18.060000	0.030019999999999998
0 days 00:00:18.070000	0.03166
0 days 00:00:18.080000	0.03149
0 days 00:00:18.090000	0.032856
0 days 00:00:18.100000	0.026382
0 days 00:00:18.110000	0.020738999999999997
0 days 00:00:18.120000	0.011874
0 days 00:00:18.130000	0.002447
0 days 00:00:18.140000	-0.007737999999999999
0 days 00:00:18.150000	-0.0063100000000000005
0 days 00:00:18.160000	-0.009443
0 days 00:00:18.170000	-0.009888
0 days 00:00:18.180000	-0.010924
0 days 00:00:18.190000	-0.018616
0 days 00:00:18.200000	-0.01542
0 days 00:00:18.210000	-0.019075
0 days 00:00:18.220000	-0.014980000000000002
0 days 00:00:18.230000	-0.013141
0 days 00:00:18.240000	-0.007006999999999999
0 days 00:00:18.250000	-0.004266
0 days 00:00:18.260000	0.0008710000000000001
0 days 00:00:18.270000	0.009004999999999999
0 days 00:00:18.280000	0.014
0 days 00:00:18.290000	0.021185
0 days 00:00:18.300000	0.028176999999999997
0 days 00:00:18.310000	0.031822
0 days 00:00:18.320000	0.037014
0 days 00:00:18.330000	0.037211
0 days 00:00:18.340000	0.039458
0 days 00:00:18.350000	0.039656
0 days 00:00:18.360000	0.04015
0 days 00:00:18.370000	0.039249
0 days 00:00:18.380000	0.035806
0 days 00:00:18.390000	0.034051
0 days 00:00:18.400000	0.025667000000000002
0 days 00:00:18.410000	0.022966999999999998
0 days 00:00:18.420000	0.017979
0 days 00:00:18.430000	0.014832
0 days 00:00:18.440000	0.00404
0 days 00:00:18.450000	0.000811
0 days 00:00:18.460000	-0.006347
0 days 00:00:18.470000	-0.01493
0 days 00:00:18.480000	-0.025102
0 days 00:00:18.490000	-0.031803
0 days 00:00:18.500000	-0.04111
0 days 00:00:18.510000	-0.037504
0 days 00:00:18.520000	-0.037926
0 days 00:00:18.530000	-0.035289999999999995
0 days 00:00:18.540000	-0.026786
0 days 00:00:18.550000	-0.022908
0 days 00:00:18.560000	-0.02025
0 days 00:00:18.570000	-0.016887
0 days 00:00:18.580000	-0.018312000000000002
0 days 00:00:18.590000	-0.020105
0 days 00:00:18.600000	-0.032695
0 days 00:00:18.610000	-0.043986000000000004
0 days 00:00:18.620000	-0.052564
0 days 00:00:18.630000	-0.071716
0 days 00:00:18.640000	-0.091808
0 days 00:00:18.650000	-0.113254
0 days 00:00:18.660000	-0.169572
0 days 00:00:18.670000	-0.23518899999999998
0 days 00:00:18.680000	-0.289463
0 days 00:00:18.690000	-0.347004
0 days 00:00:18.700000	-0.423954
0 days 00:00:18.710000	-0.49072299999999996
0 days 00:00:18.720000	-0.5533239999999999
0 days 00:00:18.730000	-0.614274
0 days 00:00:18.740000	-0.674732
0 days 00:00:18.750000	-0.7297739999999999
0 days 00:00:18.760000	-0.790674
0 days 00:00:18.770000	-0.850475
0 days 00:00:18.780000	-0.9016649999999999
0 days 00:00:18.790000	-0.954987
0 days 00:00:18.800000	-1.002222
0 days 00:00:18.810000	-1.0461610000000001
0 days 00:00:18.820000	-1.08826
0 days 00:00:18.830000	-1.130403
0 days 00:00:18.840000	-1.169282
0 days 00:00:18.850000	-1.207729
0 days 00:00:18.860000	-1.240297
0 days 00:00:18.870000	-1.270307
0 days 00:00:18.880000	-1.2919690000000001
0 days 00:00:18.890000	-1.314068
0 days 00:00:18.900000	-1.33581
0 days 00:00:18.910000	-1.3671659999999999
0 days 00:00:18.920000	-1.397312
0 days 00:00:18.930000	-1.441915
0 days 00:00:18.940000	-1.489365
0 days 00:00:18.950000	-1.5540049999999999
0 days 00:00:18.960000	-1.627414
0 days 00:00:18.970000	-1.7094599999999998
0 days 00:00:18.980000	-1.8098720000000001
0 days 00:00:18.990000	-1.9083580000000002
0 days 00:00:19	-2.0225
0 days 00:00:19.010000	-2.141109
0 days 00:00:19.020000	-2.273746
0 days 00:00:19.030000	-2.398413
0 days 00:00:19.040000	-2.534813
0 days 00:00:19.050000	-2.655805
0 days 00:00:19.060000	-2.7732959999999998
0 days 00:00:19.070000	-2.873885
0 days 00:00:19.080000	-2.9748580000000002
0 days 00:00:19.090000	-3.045684
0 days 00:00:19.100000	-3.0915150000000002
0 days 00:00:19.110000	-3.11634
0 days 00:00:19.120000	-3.0950759999999997
0 days 00:00:19.130000	-3.04331
0 days 00:00:19.140000	-2.968545
0 days 00:00:19.150000	-3.0017419999999997
0 days 00:00:19.160000	-2.811757
0 days 00:00:19.170000	-2.699934
