# Supplementary material for: A topological data analysis-based method for gait signals with an application to the study of multiple sclerosis
Source: PLoS One. 2022 May 13;17(5):e0268475. doi: 10.1371/journal.pone.0268475 (PMC9106173; doi:10.1371/journal.pone.0268475)
Supplement: S1 Data — (ZIP) [file pone.0268475.s005.zip › PlosOneData/Pathological_subjects/MS_194]

	Gyr_Y
0 days 00:00:07.760000	-2.269567
0 days 00:00:07.770000	-2.755043
0 days 00:00:07.780000	-2.5324020000000003
0 days 00:00:07.790000	-2.445777
0 days 00:00:07.800000	-2.862066
0 days 00:00:07.810000	-3.188217
0 days 00:00:07.820000	-3.181883
0 days 00:00:07.830000	-2.7275009999999997
0 days 00:00:07.840000	-0.430779
0 days 00:00:07.850000	-0.252796
0 days 00:00:07.860000	-0.240744
0 days 00:00:07.870000	-0.075956
0 days 00:00:07.880000	0.0070599999999999994
0 days 00:00:07.890000	0.037362
0 days 00:00:07.900000	0.025501
0 days 00:00:07.910000	-0.011482
0 days 00:00:07.920000	-0.032093
0 days 00:00:07.930000	-0.037563
0 days 00:00:07.940000	-0.0331
0 days 00:00:07.950000	-0.022732
0 days 00:00:07.960000	-0.021808
0 days 00:00:07.970000	-0.024663
0 days 00:00:07.980000	-0.030007
0 days 00:00:07.990000	-0.018893
0 days 00:00:08	-0.019936000000000002
0 days 00:00:08.010000	-0.008715
0 days 00:00:08.020000	-0.002236
0 days 00:00:08.030000	0.012338
0 days 00:00:08.040000	0.022094
0 days 00:00:08.050000	0.042948
0 days 00:00:08.060000	0.058200999999999996
0 days 00:00:08.070000	0.073962
0 days 00:00:08.080000	0.088255
0 days 00:00:08.090000	0.092847
0 days 00:00:08.100000	0.097885
0 days 00:00:08.110000	0.098131
0 days 00:00:08.120000	0.093586
0 days 00:00:08.130000	0.094707
0 days 00:00:08.140000	0.087023
0 days 00:00:08.150000	0.096238
0 days 00:00:08.160000	0.09736900000000001
0 days 00:00:08.170000	0.10511600000000001
0 days 00:00:08.180000	0.112051
0 days 00:00:08.190000	0.115462
0 days 00:00:08.200000	0.116779
0 days 00:00:08.210000	0.10795899999999999
0 days 00:00:08.220000	0.10094299999999999
0 days 00:00:08.230000	0.09297899999999999
0 days 00:00:08.240000	0.08849299999999999
0 days 00:00:08.250000	0.084952
0 days 00:00:08.260000	0.081734
0 days 00:00:08.270000	0.078048
0 days 00:00:08.280000	0.07032100000000001
0 days 00:00:08.290000	0.0652
0 days 00:00:08.300000	0.06166
0 days 00:00:08.310000	0.05475
0 days 00:00:08.320000	0.044947
0 days 00:00:08.330000	0.038741000000000005
0 days 00:00:08.340000	0.029108
0 days 00:00:08.350000	0.017547
0 days 00:00:08.360000	0.0071530000000000005
0 days 00:00:08.370000	-0.0101
0 days 00:00:08.380000	-0.020719
0 days 00:00:08.390000	-0.03689
0 days 00:00:08.400000	-0.055851
0 days 00:00:08.410000	-0.080329
0 days 00:00:08.420000	-0.099682
0 days 00:00:08.430000	-0.11552799999999999
0 days 00:00:08.440000	-0.139535
0 days 00:00:08.450000	-0.19686099999999998
0 days 00:00:08.460000	-0.27320500000000003
0 days 00:00:08.470000	-0.336598
0 days 00:00:08.480000	-0.423522
0 days 00:00:08.490000	-0.557713
0 days 00:00:08.500000	-0.806146
0 days 00:00:08.510000	-1.1526530000000001
0 days 00:00:08.520000	-1.546139
0 days 00:00:08.530000	-1.8701009999999998
0 days 00:00:08.540000	-2.1834689999999997
0 days 00:00:08.550000	-2.449255
0 days 00:00:08.560000	-2.674121
0 days 00:00:08.570000	-2.916784
0 days 00:00:08.580000	-3.265168
0 days 00:00:08.590000	-3.533
0 days 00:00:08.600000	-3.7389089999999996
0 days 00:00:08.610000	-3.913565
0 days 00:00:08.620000	-4.022873000000001
0 days 00:00:08.630000	-4.027981
0 days 00:00:08.640000	-3.910368
0 days 00:00:08.650000	-3.73067
0 days 00:00:08.660000	-3.5308629999999996
0 days 00:00:08.670000	-3.372838
0 days 00:00:08.680000	-3.215002
0 days 00:00:08.690000	-3.014204
0 days 00:00:08.700000	-2.740114
0 days 00:00:08.710000	-2.1285220000000002
0 days 00:00:08.720000	-1.396313
0 days 00:00:08.730000	-0.9385379999999999
0 days 00:00:08.740000	-0.556154
0 days 00:00:08.750000	-0.055001999999999995
0 days 00:00:08.760000	0.446218
0 days 00:00:08.770000	0.689341
0 days 00:00:08.780000	0.973727
0 days 00:00:08.790000	1.287561
0 days 00:00:08.800000	1.536665
0 days 00:00:08.810000	1.633227
0 days 00:00:08.820000	1.6567060000000002
0 days 00:00:08.830000	1.6308049999999998
0 days 00:00:08.840000	1.606874
0 days 00:00:08.850000	1.660152
0 days 00:00:08.860000	1.699511
0 days 00:00:08.870000	1.723173
0 days 00:00:08.880000	1.7484
0 days 00:00:08.890000	1.8023349999999998
0 days 00:00:08.900000	1.877448
0 days 00:00:08.910000	1.9353060000000002
0 days 00:00:08.920000	1.9811299999999998
0 days 00:00:08.930000	2.0799
0 days 00:00:08.940000	2.21687
0 days 00:00:08.950000	2.3447080000000002
0 days 00:00:08.960000	2.488978
0 days 00:00:08.970000	2.635925
0 days 00:00:08.980000	2.738952
0 days 00:00:08.990000	2.838982
0 days 00:00:09	2.939331
0 days 00:00:09.010000	3.0224900000000003
0 days 00:00:09.020000	3.065204
0 days 00:00:09.030000	3.101999
0 days 00:00:09.040000	3.138846
0 days 00:00:09.050000	3.1677459999999997
0 days 00:00:09.060000	3.1840759999999997
0 days 00:00:09.070000	3.163237
0 days 00:00:09.080000	3.10451
0 days 00:00:09.090000	2.9782330000000004
0 days 00:00:09.100000	2.780129
0 days 00:00:09.110000	2.553187
0 days 00:00:09.120000	2.329717
0 days 00:00:09.130000	2.112149
0 days 00:00:09.140000	1.8900240000000001
0 days 00:00:09.150000	1.6735740000000001
0 days 00:00:09.160000	1.447351
0 days 00:00:09.170000	1.203637
0 days 00:00:09.180000	0.924989
0 days 00:00:09.190000	0.172747
0 days 00:00:09.200000	-0.790872
0 days 00:00:09.210000	-1.6882110000000001
0 days 00:00:09.220000	-2.712427
0 days 00:00:09.230000	-3.651301
0 days 00:00:09.240000	-3.5886430000000002
0 days 00:00:09.250000	-3.8370040000000003
0 days 00:00:09.260000	-4.185944999999999
0 days 00:00:09.270000	-4.170242
0 days 00:00:09.280000	-2.171868
0 days 00:00:09.290000	-0.339104
0 days 00:00:09.300000	-0.5032399999999999
0 days 00:00:09.310000	-0.19026300000000002
0 days 00:00:09.320000	-0.001443
0 days 00:00:09.330000	0.074763
0 days 00:00:09.340000	0.066945
0 days 00:00:09.350000	0.032769
0 days 00:00:09.360000	-0.000339
0 days 00:00:09.370000	-0.013119
0 days 00:00:09.380000	-0.0195
0 days 00:00:09.390000	-0.018231999999999998
0 days 00:00:09.400000	-0.022726
0 days 00:00:09.410000	-0.027333
0 days 00:00:09.420000	-0.030261
0 days 00:00:09.430000	-0.031971
0 days 00:00:09.440000	-0.019969
0 days 00:00:09.450000	-0.015274000000000001
0 days 00:00:09.460000	-0.005187
0 days 00:00:09.470000	0.013309999999999999
0 days 00:00:09.480000	0.036167000000000005
0 days 00:00:09.490000	0.067929
0 days 00:00:09.500000	0.094848
0 days 00:00:09.510000	0.1138
0 days 00:00:09.520000	0.136731
0 days 00:00:09.530000	0.151017
0 days 00:00:09.540000	0.165151
0 days 00:00:09.550000	0.17466500000000001
0 days 00:00:09.560000	0.17616300000000001
0 days 00:00:09.570000	0.161715
0 days 00:00:09.580000	0.156803
0 days 00:00:09.590000	0.147569
0 days 00:00:09.600000	0.144206
0 days 00:00:09.610000	0.135167
0 days 00:00:09.620000	0.1233
0 days 00:00:09.630000	0.114945
0 days 00:00:09.640000	0.101912
0 days 00:00:09.650000	0.09412899999999999
0 days 00:00:09.660000	0.08745599999999999
0 days 00:00:09.670000	0.06904099999999999
0 days 00:00:09.680000	0.061747
0 days 00:00:09.690000	0.050457
0 days 00:00:09.700000	0.0386
0 days 00:00:09.710000	0.027160000000000004
0 days 00:00:09.720000	0.01711
0 days 00:00:09.730000	0.0035859999999999998
0 days 00:00:09.740000	-0.003426
0 days 00:00:09.750000	-0.014783000000000001
0 days 00:00:09.760000	-0.018765
0 days 00:00:09.770000	-0.023464
0 days 00:00:09.780000	-0.0296
0 days 00:00:09.790000	-0.035115
0 days 00:00:09.800000	-0.03215
0 days 00:00:09.810000	-0.029051
0 days 00:00:09.820000	-0.036617000000000004
0 days 00:00:09.830000	-0.034239
0 days 00:00:09.840000	-0.04999
0 days 00:00:09.850000	-0.08227999999999999
0 days 00:00:09.860000	-0.170629
0 days 00:00:09.870000	-0.304413
0 days 00:00:09.880000	-0.445262
0 days 00:00:09.890000	-0.601651
0 days 00:00:09.900000	-0.9157770000000001
0 days 00:00:09.910000	-1.236696
0 days 00:00:09.920000	-1.625332
0 days 00:00:09.930000	-2.0034549999999998
0 days 00:00:09.940000	-2.369268
0 days 00:00:09.950000	-2.696367
0 days 00:00:09.960000	-2.958671
0 days 00:00:09.970000	-3.187369
0 days 00:00:09.980000	-3.543246
0 days 00:00:09.990000	-3.902932
0 days 00:00:10	-4.128383
0 days 00:00:10.010000	-4.342387
0 days 00:00:10.020000	-4.4719809999999995
0 days 00:00:10.030000	-4.470828
0 days 00:00:10.040000	-4.361381
0 days 00:00:10.050000	-4.1763330000000005
0 days 00:00:10.060000	-3.9821230000000005
0 days 00:00:10.070000	-3.836764
0 days 00:00:10.080000	-3.648575
0 days 00:00:10.090000	-3.401596
0 days 00:00:10.100000	-2.85942
0 days 00:00:10.110000	-2.009509
0 days 00:00:10.120000	-1.310243
0 days 00:00:10.130000	-0.741578
0 days 00:00:10.140000	-0.160575
0 days 00:00:10.150000	0.53586
0 days 00:00:10.160000	1.298538
0 days 00:00:10.170000	1.9245830000000002
0 days 00:00:10.180000	2.3403080000000003
0 days 00:00:10.190000	2.5271310000000002
0 days 00:00:10.200000	2.621802
0 days 00:00:10.210000	2.719171
0 days 00:00:10.220000	2.9020919999999997
0 days 00:00:10.230000	3.069454
0 days 00:00:10.240000	3.106081
0 days 00:00:10.250000	3.017785
0 days 00:00:10.260000	3.095734
0 days 00:00:10.270000	3.0443740000000004
0 days 00:00:10.280000	2.960559
0 days 00:00:10.290000	2.935466
0 days 00:00:10.300000	2.904817
0 days 00:00:10.310000	2.907261
0 days 00:00:10.320000	2.967379
0 days 00:00:10.330000	2.976307
0 days 00:00:10.340000	2.961641
0 days 00:00:10.350000	2.961219
0 days 00:00:10.360000	2.989118
0 days 00:00:10.370000	3.032428
0 days 00:00:10.380000	3.0507470000000003
0 days 00:00:10.390000	3.037245
0 days 00:00:10.400000	3.006655
0 days 00:00:10.410000	2.930946
0 days 00:00:10.420000	2.8173529999999998
0 days 00:00:10.430000	2.675158
0 days 00:00:10.440000	2.517075
0 days 00:00:10.450000	2.3788009999999997
0 days 00:00:10.460000	2.242398
0 days 00:00:10.470000	2.098334
0 days 00:00:10.480000	1.942123
0 days 00:00:10.490000	1.756128
0 days 00:00:10.500000	1.5420209999999999
0 days 00:00:10.510000	1.294849
0 days 00:00:10.520000	1.011347
0 days 00:00:10.530000	0.670663
0 days 00:00:10.540000	0.209785
0 days 00:00:10.550000	-0.862251
0 days 00:00:10.560000	-1.7081709999999999
0 days 00:00:10.570000	-2.54371
0 days 00:00:10.580000	-3.209213
0 days 00:00:10.590000	-3.089448
0 days 00:00:10.600000	-3.3527839999999998
0 days 00:00:10.610000	-3.6365879999999997
0 days 00:00:10.620000	-3.6693589999999996
0 days 00:00:10.630000	-3.0981
0 days 00:00:10.640000	-0.721155
0 days 00:00:10.650000	-0.370475
0 days 00:00:10.660000	-0.529927
0 days 00:00:10.670000	-0.186494
0 days 00:00:10.680000	-0.068624
0 days 00:00:10.690000	0.013661000000000001
0 days 00:00:10.700000	0.010999
0 days 00:00:10.710000	0.00172
0 days 00:00:10.720000	-0.016519
0 days 00:00:10.730000	-0.016779
0 days 00:00:10.740000	-0.015854
0 days 00:00:10.750000	-0.013269999999999999
0 days 00:00:10.760000	-0.020077
0 days 00:00:10.770000	-0.028652999999999998
0 days 00:00:10.780000	-0.034338
0 days 00:00:10.790000	-0.042519
0 days 00:00:10.800000	-0.033233
0 days 00:00:10.810000	-0.031954
0 days 00:00:10.820000	-0.024572
0 days 00:00:10.830000	-0.017393000000000002
0 days 00:00:10.840000	-0.002569
0 days 00:00:10.850000	0.013314
0 days 00:00:10.860000	0.03402
0 days 00:00:10.870000	0.048788
0 days 00:00:10.880000	0.05245
0 days 00:00:10.890000	0.071484
0 days 00:00:10.900000	0.081062
0 days 00:00:10.910000	0.092986
0 days 00:00:10.920000	0.098346
0 days 00:00:10.930000	0.087427
0 days 00:00:10.940000	0.082288
0 days 00:00:10.950000	0.082972
0 days 00:00:10.960000	0.082103
0 days 00:00:10.970000	0.079739
0 days 00:00:10.980000	0.078942
0 days 00:00:10.990000	0.074922
0 days 00:00:11	0.064106
0 days 00:00:11.010000	0.058588999999999995
0 days 00:00:11.020000	0.053621
0 days 00:00:11.030000	0.039425999999999996
0 days 00:00:11.040000	0.038029
0 days 00:00:11.050000	0.026302
0 days 00:00:11.060000	0.018815000000000002
0 days 00:00:11.070000	0.009678
0 days 00:00:11.080000	0.005985
0 days 00:00:11.090000	0.006409000000000001
0 days 00:00:11.100000	0.009966
0 days 00:00:11.110000	0.01215
0 days 00:00:11.120000	0.024155000000000003
0 days 00:00:11.130000	0.033993
0 days 00:00:11.140000	0.040309
0 days 00:00:11.150000	0.032146
0 days 00:00:11.160000	0.018812
0 days 00:00:11.170000	-0.008426000000000001
0 days 00:00:11.180000	-0.046865
0 days 00:00:11.190000	-0.097554
0 days 00:00:11.200000	-0.162577
0 days 00:00:11.210000	-0.245631
0 days 00:00:11.220000	-0.366582
0 days 00:00:11.230000	-0.575048
0 days 00:00:11.240000	-0.889497
0 days 00:00:11.250000	-1.147991
0 days 00:00:11.260000	-1.349221
0 days 00:00:11.270000	-1.582509
0 days 00:00:11.280000	-1.8299009999999998
0 days 00:00:11.290000	-2.097523
0 days 00:00:11.300000	-2.3734990000000002
0 days 00:00:11.310000	-2.623121
0 days 00:00:11.320000	-2.874101
0 days 00:00:11.330000	-3.240639
0 days 00:00:11.340000	-3.507778
0 days 00:00:11.350000	-3.6954589999999996
0 days 00:00:11.360000	-3.8753379999999997
0 days 00:00:11.370000	-4.015315
0 days 00:00:11.380000	-4.085166
0 days 00:00:11.390000	-4.07435
0 days 00:00:11.400000	-3.992643
0 days 00:00:11.410000	-3.822665
0 days 00:00:11.420000	-3.630607
0 days 00:00:11.430000	-3.43565
0 days 00:00:11.440000	-3.2649220000000003
0 days 00:00:11.450000	-3.152366
0 days 00:00:11.460000	-2.994477
0 days 00:00:11.470000	-2.33745
0 days 00:00:11.480000	-1.697043
0 days 00:00:11.490000	-1.175823
0 days 00:00:11.500000	-0.505595
0 days 00:00:11.510000	0.143179
0 days 00:00:11.520000	0.480279
0 days 00:00:11.530000	0.908659
0 days 00:00:11.540000	1.482151
0 days 00:00:11.550000	1.981139
0 days 00:00:11.560000	2.224201
0 days 00:00:11.570000	2.263762
0 days 00:00:11.580000	2.257531
0 days 00:00:11.590000	2.333803
0 days 00:00:11.600000	2.447038
0 days 00:00:11.610000	2.500509
0 days 00:00:11.620000	2.53076
0 days 00:00:11.630000	2.5547590000000002
0 days 00:00:11.640000	2.572437
0 days 00:00:11.650000	2.612661
0 days 00:00:11.660000	2.6635020000000003
0 days 00:00:11.670000	2.7550790000000003
0 days 00:00:11.680000	2.878501
0 days 00:00:11.690000	3.009745
0 days 00:00:11.700000	3.1743360000000003
0 days 00:00:11.710000	3.294257
0 days 00:00:11.720000	3.3525620000000003
0 days 00:00:11.730000	3.385586
0 days 00:00:11.740000	3.411197
0 days 00:00:11.750000	3.436847
0 days 00:00:11.760000	3.4634440000000004
0 days 00:00:11.770000	3.4655489999999998
0 days 00:00:11.780000	3.4287669999999997
0 days 00:00:11.790000	3.34401
0 days 00:00:11.800000	3.227275
0 days 00:00:11.810000	3.096647
0 days 00:00:11.820000	2.935003
0 days 00:00:11.830000	2.788599
0 days 00:00:11.840000	2.671873
0 days 00:00:11.850000	2.557998
0 days 00:00:11.860000	2.394875
0 days 00:00:11.870000	2.150029
0 days 00:00:11.880000	1.855936
0 days 00:00:11.890000	1.506688
0 days 00:00:11.900000	1.124914
0 days 00:00:11.910000	0.715717
0 days 00:00:11.920000	0.29668
0 days 00:00:11.930000	-0.11395799999999999
0 days 00:00:11.940000	-0.514105
0 days 00:00:11.950000	-0.872288
0 days 00:00:11.960000	-2.022707
0 days 00:00:11.970000	-3.200901
0 days 00:00:11.980000	-3.077831
0 days 00:00:11.990000	-3.764651
0 days 00:00:12	-4.171906
0 days 00:00:12.010000	-4.447521
0 days 00:00:12.020000	-3.909069
0 days 00:00:12.030000	-1.7374470000000002
0 days 00:00:12.040000	-0.5085729999999999
0 days 00:00:12.050000	-0.478102
0 days 00:00:12.060000	-0.14271099999999998
0 days 00:00:12.070000	0.028558999999999998
0 days 00:00:12.080000	0.08677699999999999
0 days 00:00:12.090000	0.091916
0 days 00:00:12.100000	0.051939
0 days 00:00:12.110000	0.017311
0 days 00:00:12.120000	-0.008463
0 days 00:00:12.130000	-0.019586000000000003
0 days 00:00:12.140000	-0.023150999999999998
0 days 00:00:12.150000	-0.031843
0 days 00:00:12.160000	-0.04135
0 days 00:00:12.170000	-0.055482000000000004
0 days 00:00:12.180000	-0.05901
0 days 00:00:12.190000	-0.055921000000000005
0 days 00:00:12.200000	-0.047376999999999996
0 days 00:00:12.210000	-0.047859
0 days 00:00:12.220000	-0.041625
0 days 00:00:12.230000	-0.036625
0 days 00:00:12.240000	-0.024382
0 days 00:00:12.250000	-0.013749
0 days 00:00:12.260000	-0.008629000000000001
0 days 00:00:12.270000	-0.007390000000000001
0 days 00:00:12.280000	0.002843
0 days 00:00:12.290000	0.014679
0 days 00:00:12.300000	0.019441999999999997
0 days 00:00:12.310000	0.023569
0 days 00:00:12.320000	0.031069
0 days 00:00:12.330000	0.029136000000000002
0 days 00:00:12.340000	0.029207999999999998
0 days 00:00:12.350000	0.027458999999999997
0 days 00:00:12.360000	0.027142000000000003
0 days 00:00:12.370000	0.024705
0 days 00:00:12.380000	0.034413
0 days 00:00:12.390000	0.041154
0 days 00:00:12.400000	0.04541
0 days 00:00:12.410000	0.05703
0 days 00:00:12.420000	0.060555
0 days 00:00:12.430000	0.052412
0 days 00:00:12.440000	0.059421
0 days 00:00:12.450000	0.067223
0 days 00:00:12.460000	0.073496
0 days 00:00:12.470000	0.079475
0 days 00:00:12.480000	0.085733
0 days 00:00:12.490000	0.084603
0 days 00:00:12.500000	0.08031
0 days 00:00:12.510000	0.071418
0 days 00:00:12.520000	0.055613
0 days 00:00:12.530000	0.021933
0 days 00:00:12.540000	-0.025889
0 days 00:00:12.550000	-0.079128
0 days 00:00:12.560000	-0.14966
0 days 00:00:12.570000	-0.229616
0 days 00:00:12.580000	-0.32154
0 days 00:00:12.590000	-0.43347700000000006
0 days 00:00:12.600000	-0.665982
0 days 00:00:12.610000	-0.9985379999999999
0 days 00:00:12.620000	-1.307197
0 days 00:00:12.630000	-1.6079450000000002
0 days 00:00:12.640000	-1.997844
0 days 00:00:12.650000	-2.37423
0 days 00:00:12.660000	-2.7145599999999996
0 days 00:00:12.670000	-3.004235
0 days 00:00:12.680000	-3.3850879999999997
0 days 00:00:12.690000	-3.815483
0 days 00:00:12.700000	-4.114969
0 days 00:00:12.710000	-4.3975919999999995
0 days 00:00:12.720000	-4.639538
0 days 00:00:12.730000	-4.728001
0 days 00:00:12.740000	-4.633886
0 days 00:00:12.750000	-4.406446
0 days 00:00:12.760000	-4.10004
0 days 00:00:12.770000	-3.8163910000000003
0 days 00:00:12.780000	-3.6237480000000004
0 days 00:00:12.790000	-3.482388
0 days 00:00:12.800000	-3.272684
0 days 00:00:12.810000	-2.932385
0 days 00:00:12.820000	-2.4568779999999997
0 days 00:00:12.830000	-1.709784
0 days 00:00:12.840000	-1.216141
0 days 00:00:12.850000	-0.7498229999999999
0 days 00:00:12.860000	-0.223117
0 days 00:00:12.870000	0.36485700000000004
0 days 00:00:12.880000	0.9504790000000001
0 days 00:00:12.890000	1.5065520000000001
0 days 00:00:12.900000	1.9329479999999999
0 days 00:00:12.910000	2.2419119999999997
0 days 00:00:12.920000	2.4282
0 days 00:00:12.930000	2.551012
0 days 00:00:12.940000	2.6288139999999998
0 days 00:00:12.950000	2.683255
0 days 00:00:12.960000	2.6765529999999997
0 days 00:00:12.970000	2.7758
0 days 00:00:12.980000	2.723184
0 days 00:00:12.990000	2.713939
0 days 00:00:13	2.783498
0 days 00:00:13.010000	2.796733
0 days 00:00:13.020000	2.826644
0 days 00:00:13.030000	2.927757
0 days 00:00:13.040000	3.020264
0 days 00:00:13.050000	3.154936
0 days 00:00:13.060000	3.239532
0 days 00:00:13.070000	3.3149040000000003
0 days 00:00:13.080000	3.380726
0 days 00:00:13.090000	3.446251
0 days 00:00:13.100000	3.4981050000000002
0 days 00:00:13.110000	3.520443
0 days 00:00:13.120000	3.519303
0 days 00:00:13.130000	3.490714
0 days 00:00:13.140000	3.437568
0 days 00:00:13.150000	3.358911
0 days 00:00:13.160000	3.256952
0 days 00:00:13.170000	3.097754
0 days 00:00:13.180000	2.873185
0 days 00:00:13.190000	2.620493
0 days 00:00:13.200000	2.361575
0 days 00:00:13.210000	2.11539
0 days 00:00:13.220000	1.865782
0 days 00:00:13.230000	1.592703
0 days 00:00:13.240000	1.300258
0 days 00:00:13.250000	0.9792649999999999
0 days 00:00:13.260000	0.641409
0 days 00:00:13.270000	0.26829400000000003
0 days 00:00:13.280000	-0.125578
0 days 00:00:13.290000	-1.224903
0 days 00:00:13.300000	-2.4059049999999997
0 days 00:00:13.310000	-3.131155
0 days 00:00:13.320000	-3.062179
0 days 00:00:13.330000	-3.084156
0 days 00:00:13.340000	-3.4312169999999997
0 days 00:00:13.350000	-3.652354
0 days 00:00:13.360000	-3.510336
0 days 00:00:13.370000	-3.172947
0 days 00:00:13.380000	-1.913586
0 days 00:00:13.390000	-0.358143
0 days 00:00:13.400000	-0.43789799999999995
0 days 00:00:13.410000	-0.393336
0 days 00:00:13.420000	-0.174164
0 days 00:00:13.430000	-0.10078
0 days 00:00:13.440000	-0.038021
0 days 00:00:13.450000	-0.039442000000000005
0 days 00:00:13.460000	-0.049252
0 days 00:00:13.470000	-0.053986
0 days 00:00:13.480000	-0.044752999999999994
0 days 00:00:13.490000	-0.033112
0 days 00:00:13.500000	-0.01544
0 days 00:00:13.510000	-0.007804000000000001
0 days 00:00:13.520000	-0.016188
0 days 00:00:13.530000	-0.01764
0 days 00:00:13.540000	-0.01852
0 days 00:00:13.550000	-0.018143
0 days 00:00:13.560000	-0.017221
0 days 00:00:13.570000	-0.018539
0 days 00:00:13.580000	-0.012015999999999999
0 days 00:00:13.590000	-0.007778
0 days 00:00:13.600000	0.005727
0 days 00:00:13.610000	0.012004
0 days 00:00:13.620000	0.019235
0 days 00:00:13.630000	0.024699000000000002
0 days 00:00:13.640000	0.031045
0 days 00:00:13.650000	0.037645
0 days 00:00:13.660000	0.05159299999999999
0 days 00:00:13.670000	0.057851
0 days 00:00:13.680000	0.067449
0 days 00:00:13.690000	0.076174
0 days 00:00:13.700000	0.081499
0 days 00:00:13.710000	0.08721699999999999
0 days 00:00:13.720000	0.094738
0 days 00:00:13.730000	0.09715599999999999
0 days 00:00:13.740000	0.096649
0 days 00:00:13.750000	0.089576
0 days 00:00:13.760000	0.09030099999999999
0 days 00:00:13.770000	0.086664
0 days 00:00:13.780000	0.08664
0 days 00:00:13.790000	0.085252
0 days 00:00:13.800000	0.077324
0 days 00:00:13.810000	0.077622
0 days 00:00:13.820000	0.066272
0 days 00:00:13.830000	0.056875
0 days 00:00:13.840000	0.05717100000000001
0 days 00:00:13.850000	0.053167
0 days 00:00:13.860000	0.050245
0 days 00:00:13.870000	0.050673
0 days 00:00:13.880000	0.050041
0 days 00:00:13.890000	0.053749
0 days 00:00:13.900000	0.057737000000000004
0 days 00:00:13.910000	0.039202
0 days 00:00:13.920000	0.0329
0 days 00:00:13.930000	0.015488
0 days 00:00:13.940000	-0.011214
0 days 00:00:13.950000	-0.049773000000000005
0 days 00:00:13.960000	-0.091501
0 days 00:00:13.970000	-0.139657
0 days 00:00:13.980000	-0.200845
0 days 00:00:13.990000	-0.31843499999999997
0 days 00:00:14	-0.459545
0 days 00:00:14.010000	-0.631935
0 days 00:00:14.020000	-0.960435
0 days 00:00:14.030000	-1.346959
0 days 00:00:14.040000	-1.6849900000000002
0 days 00:00:14.050000	-2.002866
0 days 00:00:14.060000	-2.3055689999999998
0 days 00:00:14.070000	-2.551007
0 days 00:00:14.080000	-2.774855
0 days 00:00:14.090000	-3.0087770000000003
0 days 00:00:14.100000	-3.373588
0 days 00:00:14.110000	-3.627079
0 days 00:00:14.120000	-3.833963
0 days 00:00:14.130000	-3.988354
0 days 00:00:14.140000	-4.062844999999999
0 days 00:00:14.150000	-4.05185
0 days 00:00:14.160000	-3.961983
0 days 00:00:14.170000	-3.7969519999999997
0 days 00:00:14.180000	-3.590661
0 days 00:00:14.190000	-3.366772
0 days 00:00:14.200000	-3.168128
0 days 00:00:14.210000	-3.010974
0 days 00:00:14.220000	-2.887279
0 days 00:00:14.230000	-2.8317799999999997
0 days 00:00:14.240000	-2.754223
0 days 00:00:14.250000	-2.311512
0 days 00:00:14.260000	-1.752077
0 days 00:00:14.270000	-1.247754
0 days 00:00:14.280000	-0.8757530000000001
0 days 00:00:14.290000	-0.44843900000000003
0 days 00:00:14.300000	-0.001925
0 days 00:00:14.310000	0.6299170000000001
0 days 00:00:14.320000	1.168785
0 days 00:00:14.330000	1.648034
0 days 00:00:14.340000	2.039354
