# Supplementary material for: A topological data analysis-based method for gait signals with an application to the study of multiple sclerosis
Source: PLoS One. 2022 May 13;17(5):e0268475. doi: 10.1371/journal.pone.0268475 (PMC9106173; doi:10.1371/journal.pone.0268475)
Supplement: S1 Data — (ZIP) [file pone.0268475.s005.zip › PlosOneData/Pathological_subjects/MS_160]

	Gyr_Y
0 days 00:00:25.160000	-1.526983
0 days 00:00:25.170000	-1.265563
0 days 00:00:25.180000	-0.849181
0 days 00:00:25.190000	-2.975427
0 days 00:00:25.200000	-3.0712650000000004
0 days 00:00:25.210000	-1.587027
0 days 00:00:25.220000	-1.476797
0 days 00:00:25.230000	-1.8431349999999997
0 days 00:00:25.240000	-1.8499349999999999
0 days 00:00:25.250000	-1.738795
0 days 00:00:25.260000	-1.461223
0 days 00:00:25.270000	-1.178092
0 days 00:00:25.280000	-1.039975
0 days 00:00:25.290000	-0.915076
0 days 00:00:25.300000	-0.796838
0 days 00:00:25.310000	-0.690866
0 days 00:00:25.320000	-0.5954550000000001
0 days 00:00:25.330000	-0.501939
0 days 00:00:25.340000	-0.45101099999999994
0 days 00:00:25.350000	-0.427063
0 days 00:00:25.360000	-0.41000200000000003
0 days 00:00:25.370000	-0.401142
0 days 00:00:25.380000	-0.401499
0 days 00:00:25.390000	-0.412579
0 days 00:00:25.400000	-0.377304
0 days 00:00:25.410000	-0.258538
0 days 00:00:25.420000	-0.162106
0 days 00:00:25.430000	-0.11676800000000001
0 days 00:00:25.440000	-0.08594600000000001
0 days 00:00:25.450000	-0.061577
0 days 00:00:25.460000	-0.044247
0 days 00:00:25.470000	-0.028154000000000002
0 days 00:00:25.480000	-0.021781000000000002
0 days 00:00:25.490000	-0.003815
0 days 00:00:25.500000	0.010149
0 days 00:00:25.510000	0.028176
0 days 00:00:25.520000	0.047043
0 days 00:00:25.530000	0.055086
0 days 00:00:25.540000	0.065091
0 days 00:00:25.550000	0.059354
0 days 00:00:25.560000	0.050399
0 days 00:00:25.570000	0.035496
0 days 00:00:25.580000	0.026047000000000004
0 days 00:00:25.590000	0.015590000000000001
0 days 00:00:25.600000	0.012642
0 days 00:00:25.610000	0.006258
0 days 00:00:25.620000	0.0057009999999999995
0 days 00:00:25.630000	0.002837
0 days 00:00:25.640000	-0.003046
0 days 00:00:25.650000	-0.004574
0 days 00:00:25.660000	-0.012406
0 days 00:00:25.670000	-0.019249000000000002
0 days 00:00:25.680000	-0.022824
0 days 00:00:25.690000	-0.023413
0 days 00:00:25.700000	-0.020807
0 days 00:00:25.710000	-0.023722
0 days 00:00:25.720000	-0.023326
0 days 00:00:25.730000	-0.032131
0 days 00:00:25.740000	-0.034035
0 days 00:00:25.750000	-0.034814
0 days 00:00:25.760000	-0.030927999999999997
0 days 00:00:25.770000	-0.026746
0 days 00:00:25.780000	-0.018526
0 days 00:00:25.790000	-0.020234000000000002
0 days 00:00:25.800000	-0.014131
0 days 00:00:25.810000	-0.016233
0 days 00:00:25.820000	-0.009134999999999999
0 days 00:00:25.830000	-0.011894
0 days 00:00:25.840000	-0.0086
0 days 00:00:25.850000	-0.006931999999999999
0 days 00:00:25.860000	0.00176
0 days 00:00:25.870000	0.004081
0 days 00:00:25.880000	0.008023
0 days 00:00:25.890000	0.015668
0 days 00:00:25.900000	0.019581
0 days 00:00:25.910000	0.017876
0 days 00:00:25.920000	0.017842
0 days 00:00:25.930000	0.016821
0 days 00:00:25.940000	0.017893
0 days 00:00:25.950000	0.016503999999999998
0 days 00:00:25.960000	0.009647
0 days 00:00:25.970000	0.010914
0 days 00:00:25.980000	0.014036000000000002
0 days 00:00:25.990000	0.015281
0 days 00:00:26	0.015847
0 days 00:00:26.010000	0.016087
0 days 00:00:26.020000	0.010485
0 days 00:00:26.030000	0.004972
0 days 00:00:26.040000	-0.000933
0 days 00:00:26.050000	0.004598
0 days 00:00:26.060000	0.006149
0 days 00:00:26.070000	0.003368
0 days 00:00:26.080000	0.010401
0 days 00:00:26.090000	0.016912
0 days 00:00:26.100000	0.016316999999999998
0 days 00:00:26.110000	0.011483
0 days 00:00:26.120000	0.010867
0 days 00:00:26.130000	0.0053
0 days 00:00:26.140000	-0.0062829999999999995
0 days 00:00:26.150000	-0.01629
0 days 00:00:26.160000	-0.031394
0 days 00:00:26.170000	-0.042693
0 days 00:00:26.180000	-0.05530499999999999
0 days 00:00:26.190000	-0.071021
0 days 00:00:26.200000	-0.080412
0 days 00:00:26.210000	-0.09038600000000001
0 days 00:00:26.220000	-0.11133399999999999
0 days 00:00:26.230000	-0.131358
0 days 00:00:26.240000	-0.154532
0 days 00:00:26.250000	-0.165389
0 days 00:00:26.260000	-0.176259
0 days 00:00:26.270000	-0.182666
0 days 00:00:26.280000	-0.195571
0 days 00:00:26.290000	-0.21920100000000003
0 days 00:00:26.300000	-0.24897800000000003
0 days 00:00:26.310000	-0.279727
0 days 00:00:26.320000	-0.319581
0 days 00:00:26.330000	-0.367735
0 days 00:00:26.340000	-0.404308
0 days 00:00:26.350000	-0.435561
0 days 00:00:26.360000	-0.465197
0 days 00:00:26.370000	-0.49013
0 days 00:00:26.380000	-0.51907
0 days 00:00:26.390000	-0.557845
0 days 00:00:26.400000	-0.602723
0 days 00:00:26.410000	-0.653442
0 days 00:00:26.420000	-0.703094
0 days 00:00:26.430000	-0.75683
0 days 00:00:26.440000	-0.807244
0 days 00:00:26.450000	-0.8555889999999999
0 days 00:00:26.460000	-0.8933469999999999
0 days 00:00:26.470000	-0.9292450000000001
0 days 00:00:26.480000	-0.9561709999999999
0 days 00:00:26.490000	-0.978036
0 days 00:00:26.500000	-0.999677
0 days 00:00:26.510000	-1.015803
0 days 00:00:26.520000	-1.02604
0 days 00:00:26.530000	-1.042468
0 days 00:00:26.540000	-1.058055
0 days 00:00:26.550000	-1.073869
0 days 00:00:26.560000	-1.095366
0 days 00:00:26.570000	-1.1189149999999999
0 days 00:00:26.580000	-1.154427
0 days 00:00:26.590000	-1.1818799999999998
0 days 00:00:26.600000	-1.223195
0 days 00:00:26.610000	-1.2641149999999999
0 days 00:00:26.620000	-1.306878
0 days 00:00:26.630000	-1.352824
0 days 00:00:26.640000	-1.40898
0 days 00:00:26.650000	-1.4659010000000001
0 days 00:00:26.660000	-1.529665
0 days 00:00:26.670000	-1.5927850000000001
0 days 00:00:26.680000	-1.6702919999999999
0 days 00:00:26.690000	-1.7453720000000001
0 days 00:00:26.700000	-1.838859
0 days 00:00:26.710000	-1.9272490000000002
0 days 00:00:26.720000	-2.026575
0 days 00:00:26.730000	-2.122895
0 days 00:00:26.740000	-2.22778
0 days 00:00:26.750000	-2.319204
0 days 00:00:26.760000	-2.41184
0 days 00:00:26.770000	-2.500115
0 days 00:00:26.780000	-2.5948029999999997
0 days 00:00:26.790000	-2.667215
0 days 00:00:26.800000	-2.717981
0 days 00:00:26.810000	-2.742016
0 days 00:00:26.820000	-2.734254
0 days 00:00:26.830000	-2.713264
0 days 00:00:26.840000	-2.677245
0 days 00:00:26.850000	-2.656294
0 days 00:00:26.860000	-2.663802
0 days 00:00:26.870000	-2.631153
0 days 00:00:26.880000	-2.580915
0 days 00:00:26.890000	-2.512466
0 days 00:00:26.900000	-2.345017
0 days 00:00:26.910000	-2.007474
0 days 00:00:26.920000	-0.868237
0 days 00:00:26.930000	0.7489680000000001
0 days 00:00:26.940000	1.5417379999999998
0 days 00:00:26.950000	2.0293229999999998
0 days 00:00:26.960000	2.467164
0 days 00:00:26.970000	2.925163
0 days 00:00:26.980000	3.315343
0 days 00:00:26.990000	3.443885
0 days 00:00:27	2.9094990000000003
0 days 00:00:27.010000	2.07164
0 days 00:00:27.020000	1.5954
0 days 00:00:27.030000	1.6899259999999998
0 days 00:00:27.040000	2.077798
0 days 00:00:27.050000	2.407093
0 days 00:00:27.060000	2.500997
0 days 00:00:27.070000	2.495775
0 days 00:00:27.080000	2.55428
0 days 00:00:27.090000	2.655136
0 days 00:00:27.100000	2.650207
0 days 00:00:27.110000	2.572839
0 days 00:00:27.120000	2.549239
0 days 00:00:27.130000	2.631824
0 days 00:00:27.140000	2.7807619999999997
0 days 00:00:27.150000	2.962459
0 days 00:00:27.160000	3.140056
0 days 00:00:27.170000	3.251075
0 days 00:00:27.180000	3.1297200000000003
0 days 00:00:27.190000	2.682098
0 days 00:00:27.200000	2.30152
0 days 00:00:27.210000	2.074716
0 days 00:00:27.220000	2.046992
0 days 00:00:27.230000	2.27077
0 days 00:00:27.240000	2.463315
0 days 00:00:27.250000	2.528991
0 days 00:00:27.260000	2.553208
0 days 00:00:27.270000	2.599351
0 days 00:00:27.280000	2.7044610000000002
0 days 00:00:27.290000	2.8822490000000003
0 days 00:00:27.300000	3.0957779999999997
0 days 00:00:27.310000	3.3189580000000003
0 days 00:00:27.320000	3.526165
0 days 00:00:27.330000	3.720293
0 days 00:00:27.340000	3.873644
0 days 00:00:27.350000	3.963435
0 days 00:00:27.360000	3.983806
0 days 00:00:27.370000	3.870508
0 days 00:00:27.380000	3.578502
0 days 00:00:27.390000	3.106776
0 days 00:00:27.400000	2.480698
0 days 00:00:27.410000	1.798314
0 days 00:00:27.420000	1.243239
0 days 00:00:27.430000	0.731861
0 days 00:00:27.440000	0.133458
0 days 00:00:27.450000	-0.5086149999999999
0 days 00:00:27.460000	-1.115868
0 days 00:00:27.470000	-1.602449
0 days 00:00:27.480000	-2.116291
0 days 00:00:27.490000	-1.6421150000000002
0 days 00:00:27.500000	0.050351
0 days 00:00:27.510000	-2.939034
0 days 00:00:27.520000	-3.9680269999999997
0 days 00:00:27.530000	-2.1866830000000004
0 days 00:00:27.540000	-1.83092
0 days 00:00:27.550000	-2.388849
0 days 00:00:27.560000	-2.3934860000000002
0 days 00:00:27.570000	-2.33967
0 days 00:00:27.580000	-1.949252
0 days 00:00:27.590000	-1.470301
0 days 00:00:27.600000	-1.186383
0 days 00:00:27.610000	-0.969101
0 days 00:00:27.620000	-0.756903
0 days 00:00:27.630000	-0.5130680000000001
0 days 00:00:27.640000	-0.36332
0 days 00:00:27.650000	-0.349447
0 days 00:00:27.660000	-0.376632
0 days 00:00:27.670000	-0.413254
0 days 00:00:27.680000	-0.46099700000000005
0 days 00:00:27.690000	-0.519359
0 days 00:00:27.700000	-0.562703
0 days 00:00:27.710000	-0.54948
0 days 00:00:27.720000	-0.39142899999999997
0 days 00:00:27.730000	-0.227582
0 days 00:00:27.740000	-0.127152
0 days 00:00:27.750000	-0.067688
0 days 00:00:27.760000	-0.028270999999999998
0 days 00:00:27.770000	-0.005608
0 days 00:00:27.780000	0.008203
0 days 00:00:27.790000	0.014544
0 days 00:00:27.800000	0.020196000000000002
0 days 00:00:27.810000	0.033553
0 days 00:00:27.820000	0.035343
0 days 00:00:27.830000	0.042386
0 days 00:00:27.840000	0.045564
0 days 00:00:27.850000	0.052961
0 days 00:00:27.860000	0.05840700000000001
0 days 00:00:27.870000	0.057516
0 days 00:00:27.880000	0.052162
0 days 00:00:27.890000	0.045239
0 days 00:00:27.900000	0.039628
0 days 00:00:27.910000	0.033688
0 days 00:00:27.920000	0.022653
0 days 00:00:27.930000	0.00746
0 days 00:00:27.940000	-0.000656
0 days 00:00:27.950000	-0.015034
0 days 00:00:27.960000	-0.025488999999999998
0 days 00:00:27.970000	-0.041436
0 days 00:00:27.980000	-0.049373
0 days 00:00:27.990000	-0.054995
0 days 00:00:28	-0.060734
0 days 00:00:28.010000	-0.064789
0 days 00:00:28.020000	-0.065584
0 days 00:00:28.030000	-0.056235
0 days 00:00:28.040000	-0.051903
0 days 00:00:28.050000	-0.047541
0 days 00:00:28.060000	-0.043558
0 days 00:00:28.070000	-0.034753
0 days 00:00:28.080000	-0.025506
0 days 00:00:28.090000	-0.020677
0 days 00:00:28.100000	-0.011590000000000001
0 days 00:00:28.110000	0.00044699999999999997
0 days 00:00:28.120000	0.007375
0 days 00:00:28.130000	0.013938999999999998
0 days 00:00:28.140000	0.015090000000000001
0 days 00:00:28.150000	0.019797
0 days 00:00:28.160000	0.018097
0 days 00:00:28.170000	0.021925999999999998
0 days 00:00:28.180000	0.0197
0 days 00:00:28.190000	0.019687
0 days 00:00:28.200000	0.017001
0 days 00:00:28.210000	0.008546999999999999
0 days 00:00:28.220000	0.008719
0 days 00:00:28.230000	0.00324
0 days 00:00:28.240000	-0.001994
0 days 00:00:28.250000	-0.0033840000000000003
0 days 00:00:28.260000	-0.011583
0 days 00:00:28.270000	-0.018549
0 days 00:00:28.280000	-0.025457
0 days 00:00:28.290000	-0.030795
0 days 00:00:28.300000	-0.03568
0 days 00:00:28.310000	-0.037423000000000005
0 days 00:00:28.320000	-0.042141000000000005
0 days 00:00:28.330000	-0.043129
0 days 00:00:28.340000	-0.051162
0 days 00:00:28.350000	-0.055749
0 days 00:00:28.360000	-0.06994199999999999
0 days 00:00:28.370000	-0.07973
0 days 00:00:28.380000	-0.083104
0 days 00:00:28.390000	-0.08544299999999999
0 days 00:00:28.400000	-0.083485
0 days 00:00:28.410000	-0.080597
0 days 00:00:28.420000	-0.07578700000000001
0 days 00:00:28.430000	-0.08101900000000001
0 days 00:00:28.440000	-0.09032000000000001
0 days 00:00:28.450000	-0.097061
0 days 00:00:28.460000	-0.125979
0 days 00:00:28.470000	-0.150107
0 days 00:00:28.480000	-0.17949
0 days 00:00:28.490000	-0.23716900000000002
0 days 00:00:28.500000	-0.327932
0 days 00:00:28.510000	-0.41352
0 days 00:00:28.520000	-0.485889
0 days 00:00:28.530000	-0.551277
0 days 00:00:28.540000	-0.622879
0 days 00:00:28.550000	-0.718052
0 days 00:00:28.560000	-0.818693
0 days 00:00:28.570000	-0.9254959999999999
0 days 00:00:28.580000	-1.02349
0 days 00:00:28.590000	-1.1109200000000001
0 days 00:00:28.600000	-1.189176
0 days 00:00:28.610000	-1.256102
0 days 00:00:28.620000	-1.291428
0 days 00:00:28.630000	-1.326048
0 days 00:00:28.640000	-1.3362610000000001
0 days 00:00:28.650000	-1.3393540000000002
0 days 00:00:28.660000	-1.332532
0 days 00:00:28.670000	-1.327284
0 days 00:00:28.680000	-1.316657
0 days 00:00:28.690000	-1.308966
0 days 00:00:28.700000	-1.309906
0 days 00:00:28.710000	-1.312316
0 days 00:00:28.720000	-1.3258860000000001
0 days 00:00:28.730000	-1.3368280000000001
0 days 00:00:28.740000	-1.346522
0 days 00:00:28.750000	-1.370747
0 days 00:00:28.760000	-1.3914
0 days 00:00:28.770000	-1.4335280000000001
0 days 00:00:28.780000	-1.497533
0 days 00:00:28.790000	-1.5757379999999999
0 days 00:00:28.800000	-1.6808319999999999
0 days 00:00:28.810000	-1.8028520000000001
0 days 00:00:28.820000	-1.938953
0 days 00:00:28.830000	-2.081636
0 days 00:00:28.840000	-2.224031
0 days 00:00:28.850000	-2.358313
0 days 00:00:28.860000	-2.480568
0 days 00:00:28.870000	-2.5915790000000003
0 days 00:00:28.880000	-2.680875
0 days 00:00:28.890000	-2.760955
0 days 00:00:28.900000	-2.83387
0 days 00:00:28.910000	-2.908178
0 days 00:00:28.920000	-2.9555439999999997
0 days 00:00:28.930000	-2.993592
0 days 00:00:28.940000	-2.989303
0 days 00:00:28.950000	-3.0053919999999996
0 days 00:00:28.960000	-2.980214
0 days 00:00:28.970000	-2.9536689999999997
0 days 00:00:28.980000	-2.959589
0 days 00:00:28.990000	-2.97205
0 days 00:00:29	-2.9735080000000003
0 days 00:00:29.010000	-2.9447400000000004
0 days 00:00:29.020000	-2.8331180000000002
0 days 00:00:29.030000	-2.546119
0 days 00:00:29.040000	-1.408955
0 days 00:00:29.050000	0.184453
0 days 00:00:29.060000	0.9934940000000001
0 days 00:00:29.070000	1.477284
0 days 00:00:29.080000	1.8832939999999998
0 days 00:00:29.090000	2.351082
0 days 00:00:29.100000	2.828087
0 days 00:00:29.110000	3.218268
0 days 00:00:29.120000	3.231018
0 days 00:00:29.130000	2.707898
0 days 00:00:29.140000	2.126918
0 days 00:00:29.150000	1.9524740000000003
0 days 00:00:29.160000	2.2074380000000002
0 days 00:00:29.170000	2.655375
0 days 00:00:29.180000	3.0000720000000003
0 days 00:00:29.190000	3.117328
0 days 00:00:29.200000	3.098777
0 days 00:00:29.210000	3.036108
0 days 00:00:29.220000	3.006222
0 days 00:00:29.230000	3.048115
0 days 00:00:29.240000	3.1911099999999997
0 days 00:00:29.250000	3.395043
0 days 00:00:29.260000	3.593911
0 days 00:00:29.270000	3.773086
0 days 00:00:29.280000	3.884467
0 days 00:00:29.290000	3.7144190000000004
0 days 00:00:29.300000	3.045916
0 days 00:00:29.310000	2.429822
0 days 00:00:29.320000	2.297604
0 days 00:00:29.330000	2.390903
0 days 00:00:29.340000	2.488161
0 days 00:00:29.350000	2.536372
0 days 00:00:29.360000	2.562191
0 days 00:00:29.370000	2.607454
0 days 00:00:29.380000	2.655135
0 days 00:00:29.390000	2.696582
0 days 00:00:29.400000	2.72867
0 days 00:00:29.410000	2.792732
0 days 00:00:29.420000	2.86538
0 days 00:00:29.430000	2.97995
0 days 00:00:29.440000	3.11658
0 days 00:00:29.450000	3.243984
0 days 00:00:29.460000	3.347717
0 days 00:00:29.470000	3.4258349999999997
0 days 00:00:29.480000	3.4529099999999997
0 days 00:00:29.490000	3.386921
0 days 00:00:29.500000	3.195969
0 days 00:00:29.510000	2.884182
0 days 00:00:29.520000	2.505559
0 days 00:00:29.530000	2.073426
0 days 00:00:29.540000	1.595924
0 days 00:00:29.550000	1.1081889999999999
0 days 00:00:29.560000	0.648566
0 days 00:00:29.570000	0.21148499999999998
0 days 00:00:29.580000	-0.194476
0 days 00:00:29.590000	-0.590141
0 days 00:00:29.600000	-0.9667399999999999
0 days 00:00:29.610000	-1.299721
0 days 00:00:29.620000	-1.520697
0 days 00:00:29.630000	-2.091082
0 days 00:00:29.640000	0.012065000000000001
0 days 00:00:29.650000	-2.289209
0 days 00:00:29.660000	-4.380045
0 days 00:00:29.670000	-3.211305
0 days 00:00:29.680000	-2.3885389999999997
0 days 00:00:29.690000	-2.728935
0 days 00:00:29.700000	-2.672393
0 days 00:00:29.710000	-2.416709
0 days 00:00:29.720000	-2.0876919999999997
0 days 00:00:29.730000	-1.54141
0 days 00:00:29.740000	-1.130643
0 days 00:00:29.750000	-0.906616
0 days 00:00:29.760000	-0.548022
0 days 00:00:29.770000	-0.394072
0 days 00:00:29.780000	-0.303394
0 days 00:00:29.790000	-0.24315100000000003
0 days 00:00:29.800000	-0.235958
0 days 00:00:29.810000	-0.21081
0 days 00:00:29.820000	-0.17261500000000002
0 days 00:00:29.830000	-0.114684
0 days 00:00:29.840000	-0.084017
0 days 00:00:29.850000	-0.04697
0 days 00:00:29.860000	-0.023385
0 days 00:00:29.870000	-0.004043
0 days 00:00:29.880000	0.008101
0 days 00:00:29.890000	0.010062
0 days 00:00:29.900000	0.017573
0 days 00:00:29.910000	0.014418
0 days 00:00:29.920000	0.009989
0 days 00:00:29.930000	0.011535
0 days 00:00:29.940000	0.013972
0 days 00:00:29.950000	0.029547000000000004
0 days 00:00:29.960000	0.03868
0 days 00:00:29.970000	0.053515
0 days 00:00:29.980000	0.06257599999999999
0 days 00:00:29.990000	0.066914
0 days 00:00:30	0.061475
0 days 00:00:30.010000	0.055483000000000005
0 days 00:00:30.020000	0.047757
0 days 00:00:30.030000	0.044229000000000004
0 days 00:00:30.040000	0.036275999999999996
0 days 00:00:30.050000	0.027469
0 days 00:00:30.060000	0.017741999999999997
0 days 00:00:30.070000	0.002999
0 days 00:00:30.080000	-0.005534000000000001
0 days 00:00:30.090000	-0.010921
0 days 00:00:30.100000	-0.019119999999999998
0 days 00:00:30.110000	-0.029267
0 days 00:00:30.120000	-0.036229000000000004
0 days 00:00:30.130000	-0.043075
0 days 00:00:30.140000	-0.04464
0 days 00:00:30.150000	-0.045108999999999996
0 days 00:00:30.160000	-0.044381
0 days 00:00:30.170000	-0.043397000000000005
0 days 00:00:30.180000	-0.04023
0 days 00:00:30.190000	-0.038047000000000004
0 days 00:00:30.200000	-0.040862
0 days 00:00:30.210000	-0.037706
0 days 00:00:30.220000	-0.032104
0 days 00:00:30.230000	-0.030532999999999998
0 days 00:00:30.240000	-0.025793
0 days 00:00:30.250000	-0.018246000000000002
0 days 00:00:30.260000	-0.011667
0 days 00:00:30.270000	-0.001539
0 days 00:00:30.280000	0.007337000000000001
0 days 00:00:30.290000	0.011989
0 days 00:00:30.300000	0.012351
0 days 00:00:30.310000	0.012354
0 days 00:00:30.320000	0.011734999999999999
0 days 00:00:30.330000	0.006374
0 days 00:00:30.340000	0.006984999999999999
0 days 00:00:30.350000	0.005046
0 days 00:00:30.360000	0.006619
0 days 00:00:30.370000	0.0024809999999999997
0 days 00:00:30.380000	-0.002612
0 days 00:00:30.390000	-0.001036
0 days 00:00:30.400000	-0.007976
0 days 00:00:30.410000	-0.0038520000000000004
0 days 00:00:30.420000	-0.0048119999999999994
0 days 00:00:30.430000	-7.3e-05
0 days 00:00:30.440000	0.0046689999999999995
0 days 00:00:30.450000	0.005632
0 days 00:00:30.460000	0.0046700000000000005
0 days 00:00:30.470000	0.001506
0 days 00:00:30.480000	-0.003235
0 days 00:00:30.490000	-0.007628
0 days 00:00:30.500000	-0.009825
0 days 00:00:30.510000	-0.015182
0 days 00:00:30.520000	-0.020888999999999998
0 days 00:00:30.530000	-0.02598
0 days 00:00:30.540000	-0.028526
0 days 00:00:30.550000	-0.032039
0 days 00:00:30.560000	-0.040562
0 days 00:00:30.570000	-0.047858
0 days 00:00:30.580000	-0.058319
0 days 00:00:30.590000	-0.065969
0 days 00:00:30.600000	-0.074862
0 days 00:00:30.610000	-0.076551
0 days 00:00:30.620000	-0.086773
0 days 00:00:30.630000	-0.096657
0 days 00:00:30.640000	-0.10620299999999999
0 days 00:00:30.650000	-0.121129
0 days 00:00:30.660000	-0.127436
0 days 00:00:30.670000	-0.141777
0 days 00:00:30.680000	-0.190326
0 days 00:00:30.690000	-0.227608
0 days 00:00:30.700000	-0.255282
0 days 00:00:30.710000	-0.278975
0 days 00:00:30.720000	-0.30296999999999996
0 days 00:00:30.730000	-0.36741
0 days 00:00:30.740000	-0.46465200000000006
0 days 00:00:30.750000	-0.574249
0 days 00:00:30.760000	-0.6815399999999999
0 days 00:00:30.770000	-0.776463
0 days 00:00:30.780000	-0.883877
0 days 00:00:30.790000	-0.984246
0 days 00:00:30.800000	-1.092203
0 days 00:00:30.810000	-1.177439
0 days 00:00:30.820000	-1.2518850000000001
0 days 00:00:30.830000	-1.316929
0 days 00:00:30.840000	-1.370007
0 days 00:00:30.850000	-1.420079
0 days 00:00:30.860000	-1.464178
0 days 00:00:30.870000	-1.498261
0 days 00:00:30.880000	-1.522408
0 days 00:00:30.890000	-1.5365879999999998
0 days 00:00:30.900000	-1.550174
0 days 00:00:30.910000	-1.551297
0 days 00:00:30.920000	-1.5491409999999999
0 days 00:00:30.930000	-1.543295
0 days 00:00:30.940000	-1.538626
0 days 00:00:30.950000	-1.537318
0 days 00:00:30.960000	-1.566646
0 days 00:00:30.970000	-1.619165
0 days 00:00:30.980000	-1.70007
0 days 00:00:30.990000	-1.8041330000000002
0 days 00:00:31	-1.915731
0 days 00:00:31.010000	-2.0466450000000003
0 days 00:00:31.020000	-2.179016
0 days 00:00:31.030000	-2.3231
0 days 00:00:31.040000	-2.467261
0 days 00:00:31.050000	-2.610937
0 days 00:00:31.060000	-2.7479299999999998
0 days 00:00:31.070000	-2.867641
0 days 00:00:31.080000	-2.962145
0 days 00:00:31.090000	-3.060479
0 days 00:00:31.100000	-3.129526
0 days 00:00:31.110000	-3.186242
0 days 00:00:31.120000	-3.199337
0 days 00:00:31.130000	-3.188399
0 days 00:00:31.140000	-3.156029
0 days 00:00:31.150000	-3.125798
0 days 00:00:31.160000	-3.135132
0 days 00:00:31.170000	-3.151883
0 days 00:00:31.180000	-3.124794
0 days 00:00:31.190000	-3.0463299999999998
0 days 00:00:31.200000	-2.762121
0 days 00:00:31.210000	-1.7010009999999998
0 days 00:00:31.220000	0.01114
0 days 00:00:31.230000	0.909905
0 days 00:00:31.240000	1.34279
0 days 00:00:31.250000	1.6621709999999998
0 days 00:00:31.260000	2.1345509999999996
0 days 00:00:31.270000	2.6972169999999998
0 days 00:00:31.280000	3.198643
0 days 00:00:31.290000	3.2699689999999997
0 days 00:00:31.300000	2.885534
0 days 00:00:31.310000	2.5030639999999997
0 days 00:00:31.320000	2.457375
0 days 00:00:31.330000	2.6743240000000004
0 days 00:00:31.340000	2.965395
0 days 00:00:31.350000	3.142338
0 days 00:00:31.360000	3.2025349999999997
0 days 00:00:31.370000	3.228627
0 days 00:00:31.380000	3.37189
0 days 00:00:31.390000	3.187077
0 days 00:00:31.400000	2.733689
0 days 00:00:31.410000	2.421795
0 days 00:00:31.420000	2.267348
0 days 00:00:31.430000	2.241908
0 days 00:00:31.440000	2.355513
0 days 00:00:31.450000	2.5775900000000003
0 days 00:00:31.460000	2.668653
0 days 00:00:31.470000	2.434311
0 days 00:00:31.480000	2.000118
0 days 00:00:31.490000	1.730205
0 days 00:00:31.500000	1.6936799999999999
0 days 00:00:31.510000	1.815852
0 days 00:00:31.520000	2.051149
0 days 00:00:31.530000	2.278613
0 days 00:00:31.540000	2.458137
0 days 00:00:31.550000	2.6318580000000003
0 days 00:00:31.560000	2.825895
0 days 00:00:31.570000	3.0638080000000003
0 days 00:00:31.580000	3.319261
0 days 00:00:31.590000	3.551331
0 days 00:00:31.600000	3.7446349999999997
0 days 00:00:31.610000	3.8767379999999996
0 days 00:00:31.620000	3.946937
0 days 00:00:31.630000	3.9731730000000005
0 days 00:00:31.640000	3.928414
0 days 00:00:31.650000	3.821021
0 days 00:00:31.660000	3.625154
0 days 00:00:31.670000	3.341675
0 days 00:00:31.680000	2.963229
0 days 00:00:31.690000	2.453489
0 days 00:00:31.700000	1.822645
0 days 00:00:31.710000	1.167724
0 days 00:00:31.720000	0.572171
0 days 00:00:31.730000	0.096854
0 days 00:00:31.740000	-0.286468
0 days 00:00:31.750000	-0.641491
0 days 00:00:31.760000	-0.9827809999999999
0 days 00:00:31.770000	-1.223684
0 days 00:00:31.780000	-2.480209
0 days 00:00:31.790000	-0.964241
0 days 00:00:31.800000	-2.704695
0 days 00:00:31.810000	-4.489064
0 days 00:00:31.820000	-3.4845610000000002
0 days 00:00:31.830000	-2.903021
0 days 00:00:31.840000	-3.162738
0 days 00:00:31.850000	-2.936401
0 days 00:00:31.860000	-2.464705
0 days 00:00:31.870000	-1.1060510000000001
0 days 00:00:31.880000	0.347089
0 days 00:00:31.890000	-0.01933
0 days 00:00:31.900000	0.038199000000000004
0 days 00:00:31.910000	0.018174
0 days 00:00:31.920000	0.029291
0 days 00:00:31.930000	0.038548
0 days 00:00:31.940000	0.040467
0 days 00:00:31.950000	0.041638999999999995
0 days 00:00:31.960000	0.031918
0 days 00:00:31.970000	0.019106
0 days 00:00:31.980000	0.002822
0 days 00:00:31.990000	-0.003918
0 days 00:00:32	-0.017044
0 days 00:00:32.010000	-0.016946
0 days 00:00:32.020000	-0.008617
0 days 00:00:32.030000	-0.003127
0 days 00:00:32.040000	0.007711
0 days 00:00:32.050000	0.014828000000000001
0 days 00:00:32.060000	0.028055
0 days 00:00:32.070000	0.037328
0 days 00:00:32.080000	0.05134299999999999
0 days 00:00:32.090000	0.06150800000000001
0 days 00:00:32.100000	0.07267799999999999
0 days 00:00:32.110000	0.080562
0 days 00:00:32.120000	0.07584400000000001
0 days 00:00:32.130000	0.078125
0 days 00:00:32.140000	0.059772000000000006
0 days 00:00:32.150000	0.046620999999999996
0 days 00:00:32.160000	0.031007
0 days 00:00:32.170000	0.022695
0 days 00:00:32.180000	0.011694
0 days 00:00:32.190000	0.000615
0 days 00:00:32.200000	-0.003074
0 days 00:00:32.210000	-0.006631999999999999
0 days 00:00:32.220000	-0.009048
0 days 00:00:32.230000	-0.00812
0 days 00:00:32.240000	-0.004201
0 days 00:00:32.250000	0.00025
0 days 00:00:32.260000	0.004064
0 days 00:00:32.270000	0.007128
0 days 00:00:32.280000	0.001419
0 days 00:00:32.290000	-0.000204
0 days 00:00:32.300000	-0.0019079999999999998
0 days 00:00:32.310000	-0.008032
0 days 00:00:32.320000	-0.003522
0 days 00:00:32.330000	0.001047
0 days 00:00:32.340000	0.000717
0 days 00:00:32.350000	2.7000000000000002e-05
0 days 00:00:32.360000	-0.001438
0 days 00:00:32.370000	-0.008338
0 days 00:00:32.380000	-0.006634999999999999
0 days 00:00:32.390000	-0.004636
0 days 00:00:32.400000	0.000858
0 days 00:00:32.410000	0.006681
0 days 00:00:32.420000	0.011126
0 days 00:00:32.430000	0.010222
0 days 00:00:32.440000	0.016162
0 days 00:00:32.450000	0.014959
0 days 00:00:32.460000	0.010173
0 days 00:00:32.470000	0.004501
0 days 00:00:32.480000	-0.00231
0 days 00:00:32.490000	-0.006876
0 days 00:00:32.500000	-0.012765
0 days 00:00:32.510000	-0.018913
0 days 00:00:32.520000	-0.022498
0 days 00:00:32.530000	-0.029908999999999998
0 days 00:00:32.540000	-0.032475
0 days 00:00:32.550000	-0.034419
0 days 00:00:32.560000	-0.03572
0 days 00:00:32.570000	-0.035662
0 days 00:00:32.580000	-0.037985000000000005
0 days 00:00:32.590000	-0.045523
0 days 00:00:32.600000	-0.047787
0 days 00:00:32.610000	-0.052513
0 days 00:00:32.620000	-0.054225
0 days 00:00:32.630000	-0.062028
0 days 00:00:32.640000	-0.062234000000000005
0 days 00:00:32.650000	-0.068201
0 days 00:00:32.660000	-0.069453
0 days 00:00:32.670000	-0.07371799999999999
0 days 00:00:32.680000	-0.077959
0 days 00:00:32.690000	-0.082622
0 days 00:00:32.700000	-0.092297
0 days 00:00:32.710000	-0.099826
0 days 00:00:32.720000	-0.110124
0 days 00:00:32.730000	-0.11890899999999999
0 days 00:00:32.740000	-0.127105
0 days 00:00:32.750000	-0.143675
0 days 00:00:32.760000	-0.15845499999999998
0 days 00:00:32.770000	-0.17555199999999999
0 days 00:00:32.780000	-0.19980599999999998
0 days 00:00:32.790000	-0.228357
0 days 00:00:32.800000	-0.259158
0 days 00:00:32.810000	-0.28896700000000003
0 days 00:00:32.820000	-0.317339
0 days 00:00:32.830000	-0.348459
0 days 00:00:32.840000	-0.381176
0 days 00:00:32.850000	-0.408248
0 days 00:00:32.860000	-0.476287
0 days 00:00:32.870000	-0.550301
0 days 00:00:32.880000	-0.606799
0 days 00:00:32.890000	-0.638066
0 days 00:00:32.900000	-0.666014
0 days 00:00:32.910000	-0.726988
0 days 00:00:32.920000	-0.8262079999999999
0 days 00:00:32.930000	-0.9471870000000001
0 days 00:00:32.940000	-1.073026
0 days 00:00:32.950000	-1.1844620000000001
0 days 00:00:32.960000	-1.285213
0 days 00:00:32.970000	-1.381364
0 days 00:00:32.980000	-1.4722629999999999
0 days 00:00:32.990000	-1.5556450000000002
0 days 00:00:33	-1.629772
0 days 00:00:33.010000	-1.69891
0 days 00:00:33.020000	-1.736792
0 days 00:00:33.030000	-1.7590119999999998
0 days 00:00:33.040000	-1.760762
0 days 00:00:33.050000	-1.743887
0 days 00:00:33.060000	-1.7185119999999998
0 days 00:00:33.070000	-1.689499
0 days 00:00:33.080000	-1.6613200000000001
0 days 00:00:33.090000	-1.633268
0 days 00:00:33.100000	-1.6117620000000001
0 days 00:00:33.110000	-1.5976290000000002
0 days 00:00:33.120000	-1.603269
0 days 00:00:33.130000	-1.638585
0 days 00:00:33.140000	-1.689391
0 days 00:00:33.150000	-1.7550849999999998
0 days 00:00:33.160000	-1.847834
0 days 00:00:33.170000	-1.9323720000000002
0 days 00:00:33.180000	-2.022481
0 days 00:00:33.190000	-2.116878
0 days 00:00:33.200000	-2.225003
0 days 00:00:33.210000	-2.34458
0 days 00:00:33.220000	-2.4794389999999997
0 days 00:00:33.230000	-2.595361
0 days 00:00:33.240000	-2.6882490000000003
0 days 00:00:33.250000	-2.767585
0 days 00:00:33.260000	-2.823455
0 days 00:00:33.270000	-2.828878
0 days 00:00:33.280000	-2.807448
0 days 00:00:33.290000	-2.77189
0 days 00:00:33.300000	-2.72004
0 days 00:00:33.310000	-2.717186
0 days 00:00:33.320000	-2.707046
0 days 00:00:33.330000	-2.6989
0 days 00:00:33.340000	-2.623242
0 days 00:00:33.350000	-2.533808
0 days 00:00:33.360000	-2.287394
0 days 00:00:33.370000	-1.377321
0 days 00:00:33.380000	0.102425
0 days 00:00:33.390000	0.9584389999999999
0 days 00:00:33.400000	1.386205
0 days 00:00:33.410000	1.6817099999999998
0 days 00:00:33.420000	2.045492
0 days 00:00:33.430000	2.497902
0 days 00:00:33.440000	2.956211
0 days 00:00:33.450000	3.067868
0 days 00:00:33.460000	2.820975
0 days 00:00:33.470000	2.584565
0 days 00:00:33.480000	2.618175
0 days 00:00:33.490000	2.788132
0 days 00:00:33.500000	2.731338
0 days 00:00:33.510000	2.955761
0 days 00:00:33.520000	2.493468
0 days 00:00:33.530000	1.830181
0 days 00:00:33.540000	1.380239
0 days 00:00:33.550000	1.084298
0 days 00:00:33.560000	0.947888
0 days 00:00:33.570000	1.044297
0 days 00:00:33.580000	1.3155379999999999
0 days 00:00:33.590000	1.741481
0 days 00:00:33.600000	2.0421560000000003
0 days 00:00:33.610000	2.23788
0 days 00:00:33.620000	2.368134
0 days 00:00:33.630000	2.273875
0 days 00:00:33.640000	1.760288
0 days 00:00:33.650000	1.288535
0 days 00:00:33.660000	1.2481870000000002
0 days 00:00:33.670000	1.458548
0 days 00:00:33.680000	1.6769779999999999
0 days 00:00:33.690000	1.809693
0 days 00:00:33.700000	1.942073
0 days 00:00:33.710000	2.121518
0 days 00:00:33.720000	2.313483
0 days 00:00:33.730000	2.46062
0 days 00:00:33.740000	2.60355
0 days 00:00:33.750000	2.7569049999999997
0 days 00:00:33.760000	2.89066
0 days 00:00:33.770000	2.9934279999999998
0 days 00:00:33.780000	3.061191
0 days 00:00:33.790000	3.096874
0 days 00:00:33.800000	3.129086
0 days 00:00:33.810000	3.1533919999999998
0 days 00:00:33.820000	3.1883470000000003
0 days 00:00:33.830000	3.206969
0 days 00:00:33.840000	3.1967830000000004
0 days 00:00:33.850000	3.130618
0 days 00:00:33.860000	3.002764
0 days 00:00:33.870000	2.8110169999999997
0 days 00:00:33.880000	2.574754
0 days 00:00:33.890000	2.306223
0 days 00:00:33.900000	2.009026
0 days 00:00:33.910000	1.676996
0 days 00:00:33.920000	1.3259370000000001
0 days 00:00:33.930000	0.982145
0 days 00:00:33.940000	0.67309
0 days 00:00:33.950000	0.447065
0 days 00:00:33.960000	0.299346
0 days 00:00:33.970000	0.171477
0 days 00:00:33.980000	0.055834
0 days 00:00:33.990000	-0.054865
0 days 00:00:34	-0.15206
0 days 00:00:34.010000	-0.21593400000000001
0 days 00:00:34.020000	-0.21545
0 days 00:00:34.030000	-0.167266
0 days 00:00:34.040000	-0.172797
0 days 00:00:34.050000	-0.24358600000000002
0 days 00:00:34.060000	-0.37502199999999997
0 days 00:00:34.070000	-0.734647
0 days 00:00:34.080000	-1.385191
0 days 00:00:34.090000	-1.511254
0 days 00:00:34.100000	-2.5079439999999997
0 days 00:00:34.110000	-2.689546
0 days 00:00:34.120000	-2.457002
0 days 00:00:34.130000	-2.403032
0 days 00:00:34.140000	-2.330686
0 days 00:00:34.150000	-2.161282
0 days 00:00:34.160000	-1.914725
0 days 00:00:34.170000	-1.393153
0 days 00:00:34.180000	-0.509347
0 days 00:00:34.190000	0.047781
0 days 00:00:34.200000	0.034435
0 days 00:00:34.210000	0.053105999999999993
0 days 00:00:34.220000	0.06127899999999999
0 days 00:00:34.230000	0.038758999999999995
0 days 00:00:34.240000	-0.001189
0 days 00:00:34.250000	-0.031866000000000005
0 days 00:00:34.260000	-0.046289
0 days 00:00:34.270000	-0.051128
0 days 00:00:34.280000	-0.035943
0 days 00:00:34.290000	-0.028589999999999997
0 days 00:00:34.300000	-0.02332
0 days 00:00:34.310000	-0.022056
0 days 00:00:34.320000	-0.014322
0 days 00:00:34.330000	-0.008454999999999999
0 days 00:00:34.340000	-0.001034
0 days 00:00:34.350000	0.015591999999999998
0 days 00:00:34.360000	0.020262
0 days 00:00:34.370000	0.026445999999999997
0 days 00:00:34.380000	0.036782999999999996
0 days 00:00:34.390000	0.043154000000000005
0 days 00:00:34.400000	0.048586000000000004
0 days 00:00:34.410000	0.049911000000000004
0 days 00:00:34.420000	0.047432999999999996
0 days 00:00:34.430000	0.050343
0 days 00:00:34.440000	0.045978
0 days 00:00:34.450000	0.041208
0 days 00:00:34.460000	0.042324
0 days 00:00:34.470000	0.038926999999999996
0 days 00:00:34.480000	0.03809
0 days 00:00:34.490000	0.038147
0 days 00:00:34.500000	0.04125
0 days 00:00:34.510000	0.043518
0 days 00:00:34.520000	0.052123
0 days 00:00:34.530000	0.05391900000000001
0 days 00:00:34.540000	0.057772000000000004
0 days 00:00:34.550000	0.062236
0 days 00:00:34.560000	0.06607400000000001
0 days 00:00:34.570000	0.063763
0 days 00:00:34.580000	0.063118
0 days 00:00:34.590000	0.058459000000000004
0 days 00:00:34.600000	0.054887
0 days 00:00:34.610000	0.054845000000000005
0 days 00:00:34.620000	0.04358
0 days 00:00:34.630000	0.03662
0 days 00:00:34.640000	0.036645
0 days 00:00:34.650000	0.033962
0 days 00:00:34.660000	0.031521
0 days 00:00:34.670000	0.029283999999999998
0 days 00:00:34.680000	0.029733
0 days 00:00:34.690000	0.029726
0 days 00:00:34.700000	0.029904000000000003
0 days 00:00:34.710000	0.028925
0 days 00:00:34.720000	0.025829
0 days 00:00:34.730000	0.028283999999999997
0 days 00:00:34.740000	0.024596
0 days 00:00:34.750000	0.028348
0 days 00:00:34.760000	0.022797
0 days 00:00:34.770000	0.019004
0 days 00:00:34.780000	0.015019
0 days 00:00:34.790000	0.015312000000000001
0 days 00:00:34.800000	0.012221
0 days 00:00:34.810000	0.010771
0 days 00:00:34.820000	0.008394
0 days 00:00:34.830000	0.007084
0 days 00:00:34.840000	0.013885
0 days 00:00:34.850000	0.017085
0 days 00:00:34.860000	0.024319999999999998
0 days 00:00:34.870000	0.027519
0 days 00:00:34.880000	0.029751999999999997
0 days 00:00:34.890000	0.026994
0 days 00:00:34.900000	0.027625999999999998
0 days 00:00:34.910000	0.026061
0 days 00:00:34.920000	0.025689
0 days 00:00:34.930000	0.020529
0 days 00:00:34.940000	0.021246
0 days 00:00:34.950000	0.021202000000000002
0 days 00:00:34.960000	0.022477
0 days 00:00:34.970000	0.020275
0 days 00:00:34.980000	0.024588
0 days 00:00:34.990000	0.020502
0 days 00:00:35	0.021953
0 days 00:00:35.010000	0.013871000000000001
0 days 00:00:35.020000	0.016988999999999997
0 days 00:00:35.030000	0.010961
0 days 00:00:35.040000	0.00628
0 days 00:00:35.050000	0.004848
0 days 00:00:35.060000	0.0070480000000000004
0 days 00:00:35.070000	-0.005068
0 days 00:00:35.080000	-0.006456
0 days 00:00:35.090000	-0.007739
0 days 00:00:35.100000	-0.010043999999999999
0 days 00:00:35.110000	-0.016286000000000002
0 days 00:00:35.120000	-0.016113
0 days 00:00:35.130000	-0.015385
0 days 00:00:35.140000	-0.016306
0 days 00:00:35.150000	-0.020072
0 days 00:00:35.160000	-0.020087
0 days 00:00:35.170000	-0.018994999999999998
0 days 00:00:35.180000	-0.020376
0 days 00:00:35.190000	-0.023415000000000002
0 days 00:00:35.200000	-0.023746
0 days 00:00:35.210000	-0.023843
0 days 00:00:35.220000	-0.022241999999999998
0 days 00:00:35.230000	-0.020791
0 days 00:00:35.240000	-0.021615000000000002
0 days 00:00:35.250000	-0.027698
0 days 00:00:35.260000	-0.03427
0 days 00:00:35.270000	-0.033446
0 days 00:00:35.280000	-0.039432
0 days 00:00:35.290000	-0.044233
0 days 00:00:35.300000	-0.0535
0 days 00:00:35.310000	-0.06944299999999999
0 days 00:00:35.320000	-0.085007
0 days 00:00:35.330000	-0.091751
0 days 00:00:35.340000	-0.091261
0 days 00:00:35.350000	-0.088589
0 days 00:00:35.360000	-0.084444
0 days 00:00:35.370000	-0.092213
0 days 00:00:35.380000	-0.104547
0 days 00:00:35.390000	-0.118992
0 days 00:00:35.400000	-0.141407
0 days 00:00:35.410000	-0.159519
0 days 00:00:35.420000	-0.177259
0 days 00:00:35.430000	-0.206373
0 days 00:00:35.440000	-0.238227
0 days 00:00:35.450000	-0.280715
0 days 00:00:35.460000	-0.347955
0 days 00:00:35.470000	-0.424709
0 days 00:00:35.480000	-0.49395200000000006
0 days 00:00:35.490000	-0.564105
0 days 00:00:35.500000	-0.6274029999999999
0 days 00:00:35.510000	-0.6900270000000001
0 days 00:00:35.520000	-0.748676
0 days 00:00:35.530000	-0.801629
0 days 00:00:35.540000	-0.8471690000000001
0 days 00:00:35.550000	-0.8829670000000001
0 days 00:00:35.560000	-0.919668
0 days 00:00:35.570000	-0.9533159999999999
0 days 00:00:35.580000	-0.97336
0 days 00:00:35.590000	-0.997099
0 days 00:00:35.600000	-1.009521
0 days 00:00:35.610000	-1.019284
0 days 00:00:35.620000	-1.020686
0 days 00:00:35.630000	-1.01841
0 days 00:00:35.640000	-1.021873
0 days 00:00:35.650000	-1.024198
0 days 00:00:35.660000	-1.034241
0 days 00:00:35.670000	-1.0497049999999999
0 days 00:00:35.680000	-1.06617
0 days 00:00:35.690000	-1.087438
0 days 00:00:35.700000	-1.119059
0 days 00:00:35.710000	-1.168498
0 days 00:00:35.720000	-1.225344
0 days 00:00:35.730000	-1.2895940000000001
0 days 00:00:35.740000	-1.3655
0 days 00:00:35.750000	-1.4510530000000001
0 days 00:00:35.760000	-1.545259
0 days 00:00:35.770000	-1.6423400000000001
0 days 00:00:35.780000	-1.737064
0 days 00:00:35.790000	-1.8329259999999998
0 days 00:00:35.800000	-1.9306759999999998
0 days 00:00:35.810000	-2.0255229999999997
0 days 00:00:35.820000	-2.125252
0 days 00:00:35.830000	-2.214094
0 days 00:00:35.840000	-2.305007
0 days 00:00:35.850000	-2.3994009999999997
0 days 00:00:35.860000	-2.4662290000000002
0 days 00:00:35.870000	-2.549286
0 days 00:00:35.880000	-2.638626
0 days 00:00:35.890000	-2.7421599999999997
0 days 00:00:35.900000	-2.801559
0 days 00:00:35.910000	-2.833939
0 days 00:00:35.920000	-2.837266
0 days 00:00:35.930000	-2.816174
0 days 00:00:35.940000	-2.772693
0 days 00:00:35.950000	-2.7584150000000003
0 days 00:00:35.960000	-2.763214
0 days 00:00:35.970000	-2.638331
