# Supplementary material for: A topological data analysis-based method for gait signals with an application to the study of multiple sclerosis
Source: PLoS One. 2022 May 13;17(5):e0268475. doi: 10.1371/journal.pone.0268475 (PMC9106173; doi:10.1371/journal.pone.0268475)
Supplement: S1 Data — (ZIP) [file pone.0268475.s005.zip › PlosOneData/Pathological_subjects/MS_352]

	Gyr_Y
0 days 00:00:16.320000	-0.557221
0 days 00:00:16.330000	-0.7068979999999999
0 days 00:00:16.340000	-5.091476
0 days 00:00:16.350000	-4.0618739999999995
0 days 00:00:16.360000	-2.537818
0 days 00:00:16.370000	-2.256854
0 days 00:00:16.380000	-2.272287
0 days 00:00:16.390000	-2.297644
0 days 00:00:16.400000	-2.58659
0 days 00:00:16.410000	-2.757692
0 days 00:00:16.420000	-2.570999
0 days 00:00:16.430000	-2.393675
0 days 00:00:16.440000	-2.294396
0 days 00:00:16.450000	-1.539617
0 days 00:00:16.460000	-0.568267
0 days 00:00:16.470000	-0.595332
0 days 00:00:16.480000	-0.31550900000000004
0 days 00:00:16.490000	-0.19625599999999999
0 days 00:00:16.500000	-0.101256
0 days 00:00:16.510000	-0.049477
0 days 00:00:16.520000	-0.021629
0 days 00:00:16.530000	0.008114
0 days 00:00:16.540000	0.043552999999999994
0 days 00:00:16.550000	0.056886
0 days 00:00:16.560000	0.068466
0 days 00:00:16.570000	0.07601799999999999
0 days 00:00:16.580000	0.079552
0 days 00:00:16.590000	0.064601
0 days 00:00:16.600000	0.054916999999999994
0 days 00:00:16.610000	0.056468
0 days 00:00:16.620000	0.056811
0 days 00:00:16.630000	0.052111000000000005
0 days 00:00:16.640000	0.047605
0 days 00:00:16.650000	0.050801
0 days 00:00:16.660000	0.046816
0 days 00:00:16.670000	0.028758999999999996
0 days 00:00:16.680000	0.011023
0 days 00:00:16.690000	-0.001131
0 days 00:00:16.700000	-0.017691
0 days 00:00:16.710000	-0.038306
0 days 00:00:16.720000	-0.053703
0 days 00:00:16.730000	-0.08112
0 days 00:00:16.740000	-0.08844500000000001
0 days 00:00:16.750000	-0.083968
0 days 00:00:16.760000	-0.0651
0 days 00:00:16.770000	-0.054705
0 days 00:00:16.780000	-0.07394400000000001
0 days 00:00:16.790000	-0.080695
0 days 00:00:16.800000	-0.075961
0 days 00:00:16.810000	-0.091086
0 days 00:00:16.820000	-0.12109400000000001
0 days 00:00:16.830000	-0.138146
0 days 00:00:16.840000	-0.169072
0 days 00:00:16.850000	-0.21819899999999998
0 days 00:00:16.860000	-0.27115300000000003
0 days 00:00:16.870000	-0.373236
0 days 00:00:16.880000	-0.631157
0 days 00:00:16.890000	-0.8758610000000001
0 days 00:00:16.900000	-1.100871
0 days 00:00:16.910000	-1.360457
0 days 00:00:16.920000	-1.6366049999999999
0 days 00:00:16.930000	-1.967929
0 days 00:00:16.940000	-2.3738509999999997
0 days 00:00:16.950000	-2.853128
0 days 00:00:16.960000	-3.378679
0 days 00:00:16.970000	-3.879553
0 days 00:00:16.980000	-4.385485
0 days 00:00:16.990000	-4.915442
0 days 00:00:17	-5.466133999999999
0 days 00:00:17.010000	-6.035374
0 days 00:00:17.020000	-6.618124000000001
0 days 00:00:17.030000	-6.9800130000000005
0 days 00:00:17.040000	-6.888451
0 days 00:00:17.050000	-6.657967999999999
0 days 00:00:17.060000	-6.385863
0 days 00:00:17.070000	-5.8746279999999995
0 days 00:00:17.080000	-5.081873000000001
0 days 00:00:17.090000	-4.379726
0 days 00:00:17.100000	-3.100127
0 days 00:00:17.110000	-1.529433
0 days 00:00:17.120000	-0.952667
0 days 00:00:17.130000	0.009777
0 days 00:00:17.140000	0.9702959999999999
0 days 00:00:17.150000	1.224118
0 days 00:00:17.160000	1.578611
0 days 00:00:17.170000	2.102464
0 days 00:00:17.180000	2.765647
0 days 00:00:17.190000	3.4925980000000005
0 days 00:00:17.200000	4.139562000000001
0 days 00:00:17.210000	4.649079
0 days 00:00:17.220000	4.9661349999999995
0 days 00:00:17.230000	5.083489
0 days 00:00:17.240000	5.090011
0 days 00:00:17.250000	5.093095
0 days 00:00:17.260000	5.134473000000001
0 days 00:00:17.270000	5.202129
0 days 00:00:17.280000	5.244328
0 days 00:00:17.290000	5.235225
0 days 00:00:17.300000	5.23458
0 days 00:00:17.310000	4.997781
0 days 00:00:17.320000	4.827797
0 days 00:00:17.330000	4.6651050000000005
0 days 00:00:17.340000	4.5232529999999995
0 days 00:00:17.350000	4.388371
0 days 00:00:17.360000	4.272305
0 days 00:00:17.370000	4.03758
0 days 00:00:17.380000	3.723376
0 days 00:00:17.390000	3.317222
0 days 00:00:17.400000	2.841012
0 days 00:00:17.410000	2.421965
0 days 00:00:17.420000	2.193423
0 days 00:00:17.430000	2.240365
0 days 00:00:17.440000	2.5533930000000002
0 days 00:00:17.450000	2.9472720000000003
0 days 00:00:17.460000	3.178491
0 days 00:00:17.470000	3.160014
0 days 00:00:17.480000	2.858618
0 days 00:00:17.490000	2.366423
0 days 00:00:17.500000	1.870025
0 days 00:00:17.510000	1.4512639999999999
0 days 00:00:17.520000	1.189333
0 days 00:00:17.530000	0.9903299999999999
0 days 00:00:17.540000	0.747314
0 days 00:00:17.550000	0.677437
0 days 00:00:17.560000	-0.20643000000000003
0 days 00:00:17.570000	-1.348299
0 days 00:00:17.580000	-5.619928
0 days 00:00:17.590000	-3.840275
0 days 00:00:17.600000	-2.436064
0 days 00:00:17.610000	-2.33453
0 days 00:00:17.620000	-2.735902
0 days 00:00:17.630000	-2.961486
0 days 00:00:17.640000	-3.23513
0 days 00:00:17.650000	-3.292982
0 days 00:00:17.660000	-3.135277
0 days 00:00:17.670000	-3.1534590000000002
0 days 00:00:17.680000	-3.3583510000000003
0 days 00:00:17.690000	-2.696356
0 days 00:00:17.700000	-0.672709
0 days 00:00:17.710000	-0.5386029999999999
0 days 00:00:17.720000	-0.20803400000000002
0 days 00:00:17.730000	-0.141201
0 days 00:00:17.740000	-0.124805
0 days 00:00:17.750000	-0.10591600000000001
0 days 00:00:17.760000	-0.08721799999999999
0 days 00:00:17.770000	-0.066768
0 days 00:00:17.780000	-0.049369
0 days 00:00:17.790000	-0.03923
0 days 00:00:17.800000	-0.015902
0 days 00:00:17.810000	3.5e-05
0 days 00:00:17.820000	0.001296
0 days 00:00:17.830000	0.013534000000000001
0 days 00:00:17.840000	0.020763
0 days 00:00:17.850000	0.032083999999999994
0 days 00:00:17.860000	0.028413
0 days 00:00:17.870000	0.033163
0 days 00:00:17.880000	0.032082
0 days 00:00:17.890000	0.021023
0 days 00:00:17.900000	0.0036299999999999995
0 days 00:00:17.910000	-0.019024
0 days 00:00:17.920000	-0.048513
0 days 00:00:17.930000	-0.069226
0 days 00:00:17.940000	-0.09039
0 days 00:00:17.950000	-0.097463
0 days 00:00:17.960000	-0.121387
0 days 00:00:17.970000	-0.117461
0 days 00:00:17.980000	-0.096399
0 days 00:00:17.990000	-0.109154
0 days 00:00:18	-0.0705
0 days 00:00:18.010000	-0.111327
0 days 00:00:18.020000	-0.11851099999999999
0 days 00:00:18.030000	-0.1345
0 days 00:00:18.040000	-0.168007
0 days 00:00:18.050000	-0.209927
0 days 00:00:18.060000	-0.273448
0 days 00:00:18.070000	-0.394014
0 days 00:00:18.080000	-0.554044
0 days 00:00:18.090000	-0.700571
0 days 00:00:18.100000	-0.9366190000000001
0 days 00:00:18.110000	-1.148421
0 days 00:00:18.120000	-1.381075
0 days 00:00:18.130000	-1.607108
0 days 00:00:18.140000	-1.8705759999999998
0 days 00:00:18.150000	-2.190977
0 days 00:00:18.160000	-2.568559
0 days 00:00:18.170000	-2.998814
0 days 00:00:18.180000	-3.484439
0 days 00:00:18.190000	-4.0033650000000005
0 days 00:00:18.200000	-4.628955
0 days 00:00:18.210000	-5.258457
0 days 00:00:18.220000	-5.853514
0 days 00:00:18.230000	-6.322887000000001
0 days 00:00:18.240000	-6.678625
0 days 00:00:18.250000	-6.866736
0 days 00:00:18.260000	-6.789169
0 days 00:00:18.270000	-6.7778089999999995
0 days 00:00:18.280000	-6.714448
0 days 00:00:18.290000	-6.3646650000000005
0 days 00:00:18.300000	-5.7811449999999995
0 days 00:00:18.310000	-4.953309
0 days 00:00:18.320000	-3.5233470000000002
0 days 00:00:18.330000	-2.072181
0 days 00:00:18.340000	-1.3317139999999998
0 days 00:00:18.350000	0.9468270000000001
0 days 00:00:18.360000	2.639181
0 days 00:00:18.370000	2.372783
0 days 00:00:18.380000	2.453061
0 days 00:00:18.390000	2.8624080000000003
0 days 00:00:18.400000	3.651299
0 days 00:00:18.410000	4.663158999999999
0 days 00:00:18.420000	5.552773999999999
0 days 00:00:18.430000	6.137512999999999
0 days 00:00:18.440000	6.455706
0 days 00:00:18.450000	6.48982
0 days 00:00:18.460000	6.407334
0 days 00:00:18.470000	6.305671
0 days 00:00:18.480000	6.1617809999999995
0 days 00:00:18.490000	6.013656
0 days 00:00:18.500000	6.060316
0 days 00:00:18.510000	5.668732
0 days 00:00:18.520000	5.5839099999999995
0 days 00:00:18.530000	5.318198000000001
0 days 00:00:18.540000	5.12921
0 days 00:00:18.550000	4.980428
0 days 00:00:18.560000	4.9443220000000005
0 days 00:00:18.570000	4.885829
0 days 00:00:18.580000	4.725792
0 days 00:00:18.590000	4.427551
0 days 00:00:18.600000	3.968811
0 days 00:00:18.610000	3.527256
0 days 00:00:18.620000	3.219386
0 days 00:00:18.630000	3.019101
0 days 00:00:18.640000	2.882298
0 days 00:00:18.650000	2.775568
0 days 00:00:18.660000	2.572679
0 days 00:00:18.670000	2.259115
0 days 00:00:18.680000	1.8583049999999999
0 days 00:00:18.690000	1.45694
0 days 00:00:18.700000	1.225611
0 days 00:00:18.710000	1.082958
0 days 00:00:18.720000	0.90827
0 days 00:00:18.730000	0.628853
0 days 00:00:18.740000	-0.035492
0 days 00:00:18.750000	-0.405033
0 days 00:00:18.760000	-6.2443290000000005
0 days 00:00:18.770000	-4.606984
0 days 00:00:18.780000	-3.3827510000000003
0 days 00:00:18.790000	-2.8051779999999997
0 days 00:00:18.800000	-3.1328669999999996
0 days 00:00:18.810000	-3.359939
0 days 00:00:18.820000	-3.6952089999999997
0 days 00:00:18.830000	-3.7362599999999997
0 days 00:00:18.840000	-3.5157199999999995
0 days 00:00:18.850000	-3.6233239999999998
0 days 00:00:18.860000	-3.98076
0 days 00:00:18.870000	-2.656396
0 days 00:00:18.880000	-0.561321
0 days 00:00:18.890000	-0.462524
0 days 00:00:18.900000	-0.181866
0 days 00:00:18.910000	-0.125921
0 days 00:00:18.920000	-0.097358
0 days 00:00:18.930000	-0.043559
0 days 00:00:18.940000	-0.000837
0 days 00:00:18.950000	0.014634000000000001
0 days 00:00:18.960000	0.013751
0 days 00:00:18.970000	0.003073
0 days 00:00:18.980000	0.005064
0 days 00:00:18.990000	-0.011096
0 days 00:00:19	-0.024204
0 days 00:00:19.010000	-0.033293
0 days 00:00:19.020000	-0.041937999999999996
0 days 00:00:19.030000	-0.043861000000000004
0 days 00:00:19.040000	-0.047791
0 days 00:00:19.050000	-0.051298
0 days 00:00:19.060000	-0.071384
0 days 00:00:19.070000	-0.089476
0 days 00:00:19.080000	-0.109973
0 days 00:00:19.090000	-0.131117
0 days 00:00:19.100000	-0.138759
0 days 00:00:19.110000	-0.13755799999999999
0 days 00:00:19.120000	-0.131301
0 days 00:00:19.130000	-0.162991
0 days 00:00:19.140000	-0.17366600000000001
0 days 00:00:19.150000	-0.174901
0 days 00:00:19.160000	-0.143292
0 days 00:00:19.170000	-0.165515
0 days 00:00:19.180000	-0.15340399999999998
0 days 00:00:19.190000	-0.123063
0 days 00:00:19.200000	-0.15012
0 days 00:00:19.210000	-0.183837
0 days 00:00:19.220000	-0.23926799999999998
0 days 00:00:19.230000	-0.325482
0 days 00:00:19.240000	-0.372883
0 days 00:00:19.250000	-0.452867
0 days 00:00:19.260000	-0.565001
0 days 00:00:19.270000	-0.671573
0 days 00:00:19.280000	-0.810082
0 days 00:00:19.290000	-0.963838
0 days 00:00:19.300000	-1.144323
0 days 00:00:19.310000	-1.342171
0 days 00:00:19.320000	-1.570051
0 days 00:00:19.330000	-1.81512
0 days 00:00:19.340000	-2.095751
0 days 00:00:19.350000	-2.445115
0 days 00:00:19.360000	-2.9076150000000003
0 days 00:00:19.370000	-3.4869839999999996
0 days 00:00:19.380000	-4.193255000000001
0 days 00:00:19.390000	-4.999199
0 days 00:00:19.400000	-5.788375
0 days 00:00:19.410000	-6.4144
0 days 00:00:19.420000	-6.752802
0 days 00:00:19.430000	-6.869013000000001
0 days 00:00:19.440000	-6.697799000000001
0 days 00:00:19.450000	-6.502144
0 days 00:00:19.460000	-6.326053
0 days 00:00:19.470000	-5.993435
0 days 00:00:19.480000	-5.510068
0 days 00:00:19.490000	-4.866496
0 days 00:00:19.500000	-3.6149089999999995
0 days 00:00:19.510000	-2.275293
0 days 00:00:19.520000	-1.305768
0 days 00:00:19.530000	0.48343800000000003
0 days 00:00:19.540000	1.914064
0 days 00:00:19.550000	2.1334880000000003
0 days 00:00:19.560000	2.236784
0 days 00:00:19.570000	2.629491
0 days 00:00:19.580000	3.2713080000000003
0 days 00:00:19.590000	4.187496
0 days 00:00:19.600000	5.0946489999999995
0 days 00:00:19.610000	5.759475
0 days 00:00:19.620000	6.076815
0 days 00:00:19.630000	6.128882
0 days 00:00:19.640000	6.025912
0 days 00:00:19.650000	5.864102
0 days 00:00:19.660000	5.687790000000001
0 days 00:00:19.670000	5.56665
0 days 00:00:19.680000	5.482329
0 days 00:00:19.690000	5.437988
0 days 00:00:19.700000	5.189412
0 days 00:00:19.710000	5.114692
0 days 00:00:19.720000	4.999231
0 days 00:00:19.730000	4.859397
0 days 00:00:19.740000	4.771774
0 days 00:00:19.750000	4.690746
0 days 00:00:19.760000	4.534259
0 days 00:00:19.770000	4.326256
0 days 00:00:19.780000	4.132678
0 days 00:00:19.790000	3.983357
0 days 00:00:19.800000	3.859211
0 days 00:00:19.810000	3.909189
0 days 00:00:19.820000	4.036109
0 days 00:00:19.830000	4.037917
0 days 00:00:19.840000	3.730892
0 days 00:00:19.850000	3.2084599999999996
0 days 00:00:19.860000	2.627668
0 days 00:00:19.870000	2.067484
0 days 00:00:19.880000	1.50829
0 days 00:00:19.890000	1.2636
0 days 00:00:19.900000	1.12166
0 days 00:00:19.910000	0.885639
0 days 00:00:19.920000	0.733237
0 days 00:00:19.930000	-0.475684
0 days 00:00:19.940000	-1.134225
0 days 00:00:19.950000	-6.887536
0 days 00:00:19.960000	-5.002651999999999
0 days 00:00:19.970000	-3.73797
0 days 00:00:19.980000	-3.270917
0 days 00:00:19.990000	-3.3753940000000004
0 days 00:00:20	-3.4584309999999996
0 days 00:00:20.010000	-3.8294010000000003
0 days 00:00:20.020000	-4.123775
0 days 00:00:20.030000	-4.487141
0 days 00:00:20.040000	-4.925078
0 days 00:00:20.050000	-4.0442029999999995
0 days 00:00:20.060000	0.505692
0 days 00:00:20.070000	-0.296707
0 days 00:00:20.080000	-0.158026
0 days 00:00:20.090000	-0.036752999999999994
0 days 00:00:20.100000	-0.0567
0 days 00:00:20.110000	-0.074235
0 days 00:00:20.120000	-0.088821
0 days 00:00:20.130000	-0.071354
0 days 00:00:20.140000	-0.057763999999999996
0 days 00:00:20.150000	-0.026952999999999998
0 days 00:00:20.160000	-0.012046
0 days 00:00:20.170000	0.006429000000000001
0 days 00:00:20.180000	0.013404
0 days 00:00:20.190000	0.015883
0 days 00:00:20.200000	0.022328999999999998
0 days 00:00:20.210000	0.026304
0 days 00:00:20.220000	0.017386000000000002
0 days 00:00:20.230000	0.006931999999999999
0 days 00:00:20.240000	-0.00186
0 days 00:00:20.250000	-0.012985
0 days 00:00:20.260000	-0.016682
0 days 00:00:20.270000	-0.014502000000000001
0 days 00:00:20.280000	-0.032820999999999996
0 days 00:00:20.290000	-0.051774
0 days 00:00:20.300000	-0.06224400000000001
0 days 00:00:20.310000	-0.065834
0 days 00:00:20.320000	-0.05735
0 days 00:00:20.330000	-0.056586000000000004
0 days 00:00:20.340000	-0.057477999999999994
0 days 00:00:20.350000	-0.040769
0 days 00:00:20.360000	-0.036163
0 days 00:00:20.370000	-0.027594
0 days 00:00:20.380000	-0.033056999999999996
0 days 00:00:20.390000	0.012208
0 days 00:00:20.400000	0.001188
0 days 00:00:20.410000	-0.009999
0 days 00:00:20.420000	-0.016199
0 days 00:00:20.430000	-0.055935000000000006
0 days 00:00:20.440000	-0.09524099999999999
0 days 00:00:20.450000	-0.107517
0 days 00:00:20.460000	-0.10343499999999999
0 days 00:00:20.470000	-0.11059300000000001
0 days 00:00:20.480000	-0.104966
0 days 00:00:20.490000	-0.10915799999999999
0 days 00:00:20.500000	-0.139769
0 days 00:00:20.510000	-0.161373
0 days 00:00:20.520000	-0.176306
0 days 00:00:20.530000	-0.216548
0 days 00:00:20.540000	-0.29261
0 days 00:00:20.550000	-0.391621
0 days 00:00:20.560000	-0.536683
0 days 00:00:20.570000	-0.706518
0 days 00:00:20.580000	-0.9601540000000001
0 days 00:00:20.590000	-1.272041
0 days 00:00:20.600000	-1.665073
0 days 00:00:20.610000	-2.126242
0 days 00:00:20.620000	-2.5552580000000003
0 days 00:00:20.630000	-2.956807
0 days 00:00:20.640000	-3.3143269999999996
0 days 00:00:20.650000	-3.6171339999999996
0 days 00:00:20.660000	-3.893536
0 days 00:00:20.670000	-4.148295
0 days 00:00:20.680000	-4.38638
0 days 00:00:20.690000	-4.613883
0 days 00:00:20.700000	-4.796725
0 days 00:00:20.710000	-4.890719
0 days 00:00:20.720000	-4.766846
0 days 00:00:20.730000	-4.564634
0 days 00:00:20.740000	-4.313571
0 days 00:00:20.750000	-4.001856
0 days 00:00:20.760000	-3.545867
0 days 00:00:20.770000	-3.05147
0 days 00:00:20.780000	-2.549486
0 days 00:00:20.790000	-1.878585
0 days 00:00:20.800000	-1.108863
