# Supplementary material for: A topological data analysis-based method for gait signals with an application to the study of multiple sclerosis
Source: PLoS One. 2022 May 13;17(5):e0268475. doi: 10.1371/journal.pone.0268475 (PMC9106173; doi:10.1371/journal.pone.0268475)
Supplement: S1 Data — (ZIP) [file pone.0268475.s005.zip › PlosOneData/Pathological_subjects/MS_156]

	Gyr_Y
0 days 00:00:25.640000	-1.437891
0 days 00:00:25.650000	-0.75538
0 days 00:00:25.660000	-2.456163
0 days 00:00:25.670000	-3.4580260000000003
0 days 00:00:25.680000	-2.87629
0 days 00:00:25.690000	-2.601943
0 days 00:00:25.700000	-2.66267
0 days 00:00:25.710000	-2.450143
0 days 00:00:25.720000	-2.204096
0 days 00:00:25.730000	-1.944921
0 days 00:00:25.740000	-1.6849349999999998
0 days 00:00:25.750000	-1.471908
0 days 00:00:25.760000	-1.260532
0 days 00:00:25.770000	-1.0661909999999999
0 days 00:00:25.780000	-0.842717
0 days 00:00:25.790000	-0.625038
0 days 00:00:25.800000	-0.5469229999999999
0 days 00:00:25.810000	-0.44375600000000004
0 days 00:00:25.820000	-0.336662
0 days 00:00:25.830000	-0.233591
0 days 00:00:25.840000	-0.133428
0 days 00:00:25.850000	-0.08017300000000001
0 days 00:00:25.860000	-0.035864
0 days 00:00:25.870000	-0.008883
0 days 00:00:25.880000	0.0025960000000000002
0 days 00:00:25.890000	0.00972
0 days 00:00:25.900000	0.028355
0 days 00:00:25.910000	0.030376999999999998
0 days 00:00:25.920000	0.037850999999999996
0 days 00:00:25.930000	0.036548000000000004
0 days 00:00:25.940000	0.036599
0 days 00:00:25.950000	0.028168000000000002
0 days 00:00:25.960000	0.013388999999999998
0 days 00:00:25.970000	-0.005222
0 days 00:00:25.980000	-0.019111000000000003
0 days 00:00:25.990000	-0.020548
0 days 00:00:26	-0.022678999999999998
0 days 00:00:26.010000	-0.012797
0 days 00:00:26.020000	-0.0038770000000000002
0 days 00:00:26.030000	0.00716
0 days 00:00:26.040000	0.011559
0 days 00:00:26.050000	0.016212999999999998
0 days 00:00:26.060000	0.024988999999999997
0 days 00:00:26.070000	0.028227999999999996
0 days 00:00:26.080000	0.03369
0 days 00:00:26.090000	0.033264999999999996
0 days 00:00:26.100000	0.033069
0 days 00:00:26.110000	0.033055
0 days 00:00:26.120000	0.027183
0 days 00:00:26.130000	0.020416
0 days 00:00:26.140000	0.01967
0 days 00:00:26.150000	0.021425
0 days 00:00:26.160000	0.021777
0 days 00:00:26.170000	0.021468
0 days 00:00:26.180000	0.017659
0 days 00:00:26.190000	0.020047
0 days 00:00:26.200000	0.018453
0 days 00:00:26.210000	0.022793
0 days 00:00:26.220000	0.025580000000000002
0 days 00:00:26.230000	0.024431
0 days 00:00:26.240000	0.024855000000000002
0 days 00:00:26.250000	0.026092
0 days 00:00:26.260000	0.027523000000000002
0 days 00:00:26.270000	0.026668999999999998
0 days 00:00:26.280000	0.02766
0 days 00:00:26.290000	0.018189
0 days 00:00:26.300000	0.013609999999999999
0 days 00:00:26.310000	0.009034
0 days 00:00:26.320000	0.00128
0 days 00:00:26.330000	-0.002463
0 days 00:00:26.340000	-0.003961999999999999
0 days 00:00:26.350000	-0.008039
0 days 00:00:26.360000	-0.004458
0 days 00:00:26.370000	-0.006206000000000001
0 days 00:00:26.380000	-0.004163
0 days 00:00:26.390000	-0.0037
0 days 00:00:26.400000	-0.000587
0 days 00:00:26.410000	0.0030269999999999997
0 days 00:00:26.420000	0.006006
0 days 00:00:26.430000	0.010916
0 days 00:00:26.440000	0.015826
0 days 00:00:26.450000	0.014236000000000002
0 days 00:00:26.460000	0.017474
0 days 00:00:26.470000	0.015028
0 days 00:00:26.480000	0.02224
0 days 00:00:26.490000	0.020416999999999998
0 days 00:00:26.500000	0.021981
0 days 00:00:26.510000	0.022548
0 days 00:00:26.520000	0.020331000000000002
0 days 00:00:26.530000	0.020263999999999997
0 days 00:00:26.540000	0.020161000000000002
0 days 00:00:26.550000	0.014787
0 days 00:00:26.560000	0.014728999999999999
0 days 00:00:26.570000	0.012086
0 days 00:00:26.580000	0.009062
0 days 00:00:26.590000	0.005896
0 days 00:00:26.600000	0.00426
0 days 00:00:26.610000	0.00124
0 days 00:00:26.620000	-0.002022
0 days 00:00:26.630000	-0.003164
0 days 00:00:26.640000	-0.005166
0 days 00:00:26.650000	-0.01042
0 days 00:00:26.660000	-0.013678999999999998
0 days 00:00:26.670000	-0.014097
0 days 00:00:26.680000	-0.020146999999999998
0 days 00:00:26.690000	-0.019797
0 days 00:00:26.700000	-0.019408
0 days 00:00:26.710000	-0.01951
0 days 00:00:26.720000	-0.019976
0 days 00:00:26.730000	-0.022272
0 days 00:00:26.740000	-0.024361
0 days 00:00:26.750000	-0.023246
0 days 00:00:26.760000	-0.026202
0 days 00:00:26.770000	-0.028805
0 days 00:00:26.780000	-0.041132
0 days 00:00:26.790000	-0.042216000000000004
0 days 00:00:26.800000	-0.049821
0 days 00:00:26.810000	-0.06141
0 days 00:00:26.820000	-0.074289
0 days 00:00:26.830000	-0.090302
0 days 00:00:26.840000	-0.11973900000000001
0 days 00:00:26.850000	-0.16651
0 days 00:00:26.860000	-0.205719
0 days 00:00:26.870000	-0.24289299999999997
0 days 00:00:26.880000	-0.274425
0 days 00:00:26.890000	-0.318004
0 days 00:00:26.900000	-0.379083
0 days 00:00:26.910000	-0.45738
0 days 00:00:26.920000	-0.548281
0 days 00:00:26.930000	-0.6334
0 days 00:00:26.940000	-0.7102609999999999
0 days 00:00:26.950000	-0.7842560000000001
0 days 00:00:26.960000	-0.854141
0 days 00:00:26.970000	-0.924299
0 days 00:00:26.980000	-0.986347
0 days 00:00:26.990000	-1.031523
0 days 00:00:27	-1.065207
0 days 00:00:27.010000	-1.083265
0 days 00:00:27.020000	-1.0923
0 days 00:00:27.030000	-1.095577
0 days 00:00:27.040000	-1.113858
0 days 00:00:27.050000	-1.1314629999999999
0 days 00:00:27.060000	-1.149535
0 days 00:00:27.070000	-1.164347
0 days 00:00:27.080000	-1.1915440000000002
0 days 00:00:27.090000	-1.213293
0 days 00:00:27.100000	-1.22274
0 days 00:00:27.110000	-1.2474450000000001
0 days 00:00:27.120000	-1.271464
0 days 00:00:27.130000	-1.305531
0 days 00:00:27.140000	-1.348751
0 days 00:00:27.150000	-1.4027129999999999
0 days 00:00:27.160000	-1.467314
0 days 00:00:27.170000	-1.5382069999999999
0 days 00:00:27.180000	-1.615892
0 days 00:00:27.190000	-1.6868029999999998
0 days 00:00:27.200000	-1.7636580000000002
0 days 00:00:27.210000	-1.83343
0 days 00:00:27.220000	-1.910621
0 days 00:00:27.230000	-1.9811330000000003
0 days 00:00:27.240000	-2.050047
0 days 00:00:27.250000	-2.1304220000000003
0 days 00:00:27.260000	-2.212711
0 days 00:00:27.270000	-2.288206
0 days 00:00:27.280000	-2.360448
0 days 00:00:27.290000	-2.437077
0 days 00:00:27.300000	-2.520489
0 days 00:00:27.310000	-2.61245
0 days 00:00:27.320000	-2.659757
0 days 00:00:27.330000	-2.702388
0 days 00:00:27.340000	-2.706514
0 days 00:00:27.350000	-2.71382
0 days 00:00:27.360000	-2.6816
0 days 00:00:27.370000	-2.673299
0 days 00:00:27.380000	-2.685381
0 days 00:00:27.390000	-2.677275
0 days 00:00:27.400000	-2.583853
0 days 00:00:27.410000	-2.4584770000000002
0 days 00:00:27.420000	-2.235266
0 days 00:00:27.430000	-1.6543430000000001
0 days 00:00:27.440000	-0.38164899999999996
0 days 00:00:27.450000	0.7378020000000001
0 days 00:00:27.460000	1.283834
0 days 00:00:27.470000	1.629574
0 days 00:00:27.480000	2.014681
0 days 00:00:27.490000	2.453321
0 days 00:00:27.500000	2.895085
0 days 00:00:27.510000	3.186202
0 days 00:00:27.520000	3.072849
0 days 00:00:27.530000	2.684904
0 days 00:00:27.540000	2.3204380000000002
0 days 00:00:27.550000	2.2613
0 days 00:00:27.560000	2.514491
0 days 00:00:27.570000	2.834007
0 days 00:00:27.580000	3.01839
0 days 00:00:27.590000	3.065741
0 days 00:00:27.600000	3.0674099999999997
0 days 00:00:27.610000	3.097816
0 days 00:00:27.620000	3.193125
0 days 00:00:27.630000	3.2917989999999997
0 days 00:00:27.640000	3.3546980000000004
0 days 00:00:27.650000	3.3613760000000004
0 days 00:00:27.660000	3.327001
0 days 00:00:27.670000	3.241109
0 days 00:00:27.680000	3.0455650000000003
0 days 00:00:27.690000	2.7465669999999998
0 days 00:00:27.700000	2.487489
0 days 00:00:27.710000	2.3733
0 days 00:00:27.720000	2.325169
0 days 00:00:27.730000	2.2801669999999996
0 days 00:00:27.740000	2.268216
0 days 00:00:27.750000	2.3095380000000003
0 days 00:00:27.760000	2.377916
0 days 00:00:27.770000	2.44403
0 days 00:00:27.780000	2.497521
0 days 00:00:27.790000	2.5232240000000004
0 days 00:00:27.800000	2.525635
0 days 00:00:27.810000	2.541902
0 days 00:00:27.820000	2.561696
0 days 00:00:27.830000	2.607134
0 days 00:00:27.840000	2.680961
0 days 00:00:27.850000	2.7546049999999997
0 days 00:00:27.860000	2.7627919999999997
0 days 00:00:27.870000	2.693499
0 days 00:00:27.880000	2.549555
0 days 00:00:27.890000	2.3497220000000003
0 days 00:00:27.900000	2.089931
0 days 00:00:27.910000	1.7915130000000001
0 days 00:00:27.920000	1.462626
0 days 00:00:27.930000	1.121709
0 days 00:00:27.940000	0.800532
0 days 00:00:27.950000	0.49845100000000003
0 days 00:00:27.960000	0.10936900000000001
0 days 00:00:27.970000	-0.848082
0 days 00:00:27.980000	-2.0638799999999997
0 days 00:00:27.990000	-1.8726470000000002
0 days 00:00:28	-0.8820889999999999
0 days 00:00:28.010000	-1.563221
0 days 00:00:28.020000	-2.516457
0 days 00:00:28.030000	-2.298541
0 days 00:00:28.040000	-2.115264
0 days 00:00:28.050000	-2.020191
0 days 00:00:28.060000	-1.763341
0 days 00:00:28.070000	-1.6000459999999999
0 days 00:00:28.080000	-1.437349
0 days 00:00:28.090000	-1.222151
0 days 00:00:28.100000	-1.011336
0 days 00:00:28.110000	-0.801094
0 days 00:00:28.120000	-0.6057239999999999
0 days 00:00:28.130000	-0.47245600000000004
0 days 00:00:28.140000	-0.385396
0 days 00:00:28.150000	-0.3622
0 days 00:00:28.160000	-0.381356
0 days 00:00:28.170000	-0.43826000000000004
0 days 00:00:28.180000	-0.534413
0 days 00:00:28.190000	-0.649655
0 days 00:00:28.200000	-0.7471869999999999
0 days 00:00:28.210000	-0.8256700000000001
0 days 00:00:28.220000	-0.858342
0 days 00:00:28.230000	-0.803036
0 days 00:00:28.240000	-0.554037
0 days 00:00:28.250000	-0.285933
0 days 00:00:28.260000	0.02795
0 days 00:00:28.270000	0.029327999999999996
0 days 00:00:28.280000	0.055834
0 days 00:00:28.290000	0.051226999999999995
0 days 00:00:28.300000	0.055027
0 days 00:00:28.310000	0.052440999999999995
0 days 00:00:28.320000	0.051399
0 days 00:00:28.330000	0.049966
0 days 00:00:28.340000	0.048525
0 days 00:00:28.350000	0.053236
0 days 00:00:28.360000	0.047374
0 days 00:00:28.370000	0.043801
0 days 00:00:28.380000	0.039
0 days 00:00:28.390000	0.031966
0 days 00:00:28.400000	0.026158999999999998
0 days 00:00:28.410000	0.026913999999999997
0 days 00:00:28.420000	0.019128
0 days 00:00:28.430000	0.018113999999999998
0 days 00:00:28.440000	0.010784
0 days 00:00:28.450000	0.008811
0 days 00:00:28.460000	0.009462
0 days 00:00:28.470000	0.00042199999999999996
0 days 00:00:28.480000	0.000516
0 days 00:00:28.490000	-0.004489
0 days 00:00:28.500000	-0.002931
0 days 00:00:28.510000	0.001
0 days 00:00:28.520000	0.002966
0 days 00:00:28.530000	-0.002388
0 days 00:00:28.540000	0.003918
0 days 00:00:28.550000	-0.002082
0 days 00:00:28.560000	-0.0023309999999999997
0 days 00:00:28.570000	0.0016530000000000002
0 days 00:00:28.580000	-0.00107
0 days 00:00:28.590000	-0.002285
0 days 00:00:28.600000	-0.000875
0 days 00:00:28.610000	-0.00462
0 days 00:00:28.620000	-0.001959
0 days 00:00:28.630000	-0.006461
0 days 00:00:28.640000	-0.005014
0 days 00:00:28.650000	-0.008359
0 days 00:00:28.660000	-0.002219
0 days 00:00:28.670000	-0.003091
0 days 00:00:28.680000	0.001638
0 days 00:00:28.690000	0.004173
0 days 00:00:28.700000	0.0078049999999999994
0 days 00:00:28.710000	0.011095
0 days 00:00:28.720000	0.015161
0 days 00:00:28.730000	0.014173
0 days 00:00:28.740000	0.016567
0 days 00:00:28.750000	0.018441
0 days 00:00:28.760000	0.013569999999999999
0 days 00:00:28.770000	0.012352
0 days 00:00:28.780000	0.009618000000000002
0 days 00:00:28.790000	0.004869
0 days 00:00:28.800000	0.002764
0 days 00:00:28.810000	0.000543
0 days 00:00:28.820000	-0.0015949999999999998
0 days 00:00:28.830000	-0.0019030000000000002
0 days 00:00:28.840000	-0.000992
0 days 00:00:28.850000	-0.010428
0 days 00:00:28.860000	-0.011739
0 days 00:00:28.870000	-0.018012
0 days 00:00:28.880000	-0.022179
0 days 00:00:28.890000	-0.02708
0 days 00:00:28.900000	-0.031667
0 days 00:00:28.910000	-0.034168000000000004
0 days 00:00:28.920000	-0.035323
0 days 00:00:28.930000	-0.045593
0 days 00:00:28.940000	-0.05574400000000001
0 days 00:00:28.950000	-0.065849
0 days 00:00:28.960000	-0.075766
0 days 00:00:28.970000	-0.086676
0 days 00:00:28.980000	-0.089985
0 days 00:00:28.990000	-0.091172
0 days 00:00:29	-0.095065
0 days 00:00:29.010000	-0.10286
0 days 00:00:29.020000	-0.11816800000000001
0 days 00:00:29.030000	-0.14695999999999998
0 days 00:00:29.040000	-0.181038
0 days 00:00:29.050000	-0.227371
0 days 00:00:29.060000	-0.271021
0 days 00:00:29.070000	-0.31524
0 days 00:00:29.080000	-0.367489
0 days 00:00:29.090000	-0.44063800000000003
0 days 00:00:29.100000	-0.5408
0 days 00:00:29.110000	-0.636975
0 days 00:00:29.120000	-0.731434
0 days 00:00:29.130000	-0.8239799999999999
0 days 00:00:29.140000	-0.9157719999999999
0 days 00:00:29.150000	-1.0113370000000002
0 days 00:00:29.160000	-1.09771
0 days 00:00:29.170000	-1.179883
0 days 00:00:29.180000	-1.237693
0 days 00:00:29.190000	-1.283391
0 days 00:00:29.200000	-1.309892
0 days 00:00:29.210000	-1.327621
0 days 00:00:29.220000	-1.343261
0 days 00:00:29.230000	-1.3483829999999999
0 days 00:00:29.240000	-1.3501100000000001
0 days 00:00:29.250000	-1.358786
0 days 00:00:29.260000	-1.3619
0 days 00:00:29.270000	-1.373111
0 days 00:00:29.280000	-1.382677
0 days 00:00:29.290000	-1.391476
0 days 00:00:29.300000	-1.406616
0 days 00:00:29.310000	-1.434051
0 days 00:00:29.320000	-1.486933
0 days 00:00:29.330000	-1.555527
0 days 00:00:29.340000	-1.6510509999999998
0 days 00:00:29.350000	-1.7654450000000002
0 days 00:00:29.360000	-1.8903869999999998
0 days 00:00:29.370000	-2.0354970000000003
0 days 00:00:29.380000	-2.189777
0 days 00:00:29.390000	-2.338766
0 days 00:00:29.400000	-2.4921759999999997
0 days 00:00:29.410000	-2.625482
0 days 00:00:29.420000	-2.745948
0 days 00:00:29.430000	-2.828201
0 days 00:00:29.440000	-2.896488
0 days 00:00:29.450000	-2.9588520000000003
0 days 00:00:29.460000	-3.010854
0 days 00:00:29.470000	-3.0261970000000002
0 days 00:00:29.480000	-3.012068
0 days 00:00:29.490000	-2.974123
0 days 00:00:29.500000	-2.9144330000000003
0 days 00:00:29.510000	-2.864516
0 days 00:00:29.520000	-2.829568
0 days 00:00:29.530000	-2.795425
0 days 00:00:29.540000	-2.758798
0 days 00:00:29.550000	-2.667344
0 days 00:00:29.560000	-2.300789
0 days 00:00:29.570000	-1.2383110000000002
0 days 00:00:29.580000	-0.030649000000000003
0 days 00:00:29.590000	0.6935439999999999
0 days 00:00:29.600000	1.1208690000000001
0 days 00:00:29.610000	1.520359
0 days 00:00:29.620000	1.9619669999999998
0 days 00:00:29.630000	2.379212
0 days 00:00:29.640000	2.72237
0 days 00:00:29.650000	2.847067
0 days 00:00:29.660000	2.553818
0 days 00:00:29.670000	2.1583669999999997
0 days 00:00:29.680000	1.955807
0 days 00:00:29.690000	2.042786
0 days 00:00:29.700000	2.34012
0 days 00:00:29.710000	2.6891529999999997
0 days 00:00:29.720000	2.956292
0 days 00:00:29.730000	3.08796
0 days 00:00:29.740000	3.086761
0 days 00:00:29.750000	3.093006
0 days 00:00:29.760000	3.17233
0 days 00:00:29.770000	3.293853
0 days 00:00:29.780000	3.408958
0 days 00:00:29.790000	3.505436
0 days 00:00:29.800000	3.5823949999999996
0 days 00:00:29.810000	3.635446
0 days 00:00:29.820000	3.641979
0 days 00:00:29.830000	3.5450760000000003
0 days 00:00:29.840000	3.2518700000000003
0 days 00:00:29.850000	2.9899430000000002
0 days 00:00:29.860000	2.866518
0 days 00:00:29.870000	2.788979
0 days 00:00:29.880000	2.78504
0 days 00:00:29.890000	2.841518
0 days 00:00:29.900000	2.888819
0 days 00:00:29.910000	2.9270810000000003
0 days 00:00:29.920000	2.96265
0 days 00:00:29.930000	2.9966209999999998
0 days 00:00:29.940000	3.0358490000000002
0 days 00:00:29.950000	3.108018
0 days 00:00:29.960000	3.2011380000000003
0 days 00:00:29.970000	3.27632
0 days 00:00:29.980000	3.308178
0 days 00:00:29.990000	3.23462
0 days 00:00:30	3.001907
0 days 00:00:30.010000	2.679343
0 days 00:00:30.020000	2.325253
0 days 00:00:30.030000	1.787418
0 days 00:00:30.040000	1.021888
0 days 00:00:30.050000	0.176724
0 days 00:00:30.060000	-0.753003
0 days 00:00:30.070000	-1.798877
0 days 00:00:30.080000	-2.838331
0 days 00:00:30.090000	-1.9273369999999999
0 days 00:00:30.100000	-1.880622
0 days 00:00:30.110000	-3.227496
0 days 00:00:30.120000	-3.2071240000000003
0 days 00:00:30.130000	-2.689752
0 days 00:00:30.140000	-2.487241
0 days 00:00:30.150000	-2.135767
0 days 00:00:30.160000	-1.815088
0 days 00:00:30.170000	-1.5836780000000001
0 days 00:00:30.180000	-1.241121
0 days 00:00:30.190000	-0.855095
0 days 00:00:30.200000	-0.478386
0 days 00:00:30.210000	-0.311621
0 days 00:00:30.220000	-0.27503099999999997
0 days 00:00:30.230000	-0.254529
0 days 00:00:30.240000	-0.230587
0 days 00:00:30.250000	-0.22325
0 days 00:00:30.260000	-0.241745
0 days 00:00:30.270000	-0.264494
0 days 00:00:30.280000	-0.269291
0 days 00:00:30.290000	-0.257071
0 days 00:00:30.300000	-0.207725
0 days 00:00:30.310000	-0.121548
0 days 00:00:30.320000	-0.064493
0 days 00:00:30.330000	-0.022067
0 days 00:00:30.340000	0.018098
0 days 00:00:30.350000	0.041399
0 days 00:00:30.360000	0.0546
0 days 00:00:30.370000	0.053689
0 days 00:00:30.380000	0.056798
0 days 00:00:30.390000	0.05229299999999999
0 days 00:00:30.400000	0.052194000000000004
0 days 00:00:30.410000	0.053188
0 days 00:00:30.420000	0.056362
0 days 00:00:30.430000	0.060305
0 days 00:00:30.440000	0.065697
0 days 00:00:30.450000	0.060394
0 days 00:00:30.460000	0.054501
0 days 00:00:30.470000	0.041519
0 days 00:00:30.480000	0.035307
0 days 00:00:30.490000	0.030427999999999997
0 days 00:00:30.500000	0.024980000000000002
0 days 00:00:30.510000	0.019159
0 days 00:00:30.520000	0.009019
0 days 00:00:30.530000	-0.00034700000000000003
0 days 00:00:30.540000	-0.014141999999999998
0 days 00:00:30.550000	-0.018244
0 days 00:00:30.560000	-0.026115
0 days 00:00:30.570000	-0.029754000000000003
0 days 00:00:30.580000	-0.03388
0 days 00:00:30.590000	-0.03518
0 days 00:00:30.600000	-0.039968000000000004
0 days 00:00:30.610000	-0.035192
0 days 00:00:30.620000	-0.034913
0 days 00:00:30.630000	-0.033031
0 days 00:00:30.640000	-0.025243
0 days 00:00:30.650000	-0.017363999999999997
0 days 00:00:30.660000	-0.013041
0 days 00:00:30.670000	0.000766
0 days 00:00:30.680000	0.000391
0 days 00:00:30.690000	0.009589
0 days 00:00:30.700000	0.016064
0 days 00:00:30.710000	0.016630000000000002
0 days 00:00:30.720000	0.019438999999999998
0 days 00:00:30.730000	0.023756
0 days 00:00:30.740000	0.028162
0 days 00:00:30.750000	0.027404
0 days 00:00:30.760000	0.027112
0 days 00:00:30.770000	0.026726
0 days 00:00:30.780000	0.027001
0 days 00:00:30.790000	0.025491
0 days 00:00:30.800000	0.021828
0 days 00:00:30.810000	0.019106
0 days 00:00:30.820000	0.019292
0 days 00:00:30.830000	0.017883
0 days 00:00:30.840000	0.015058000000000002
0 days 00:00:30.850000	0.01515
0 days 00:00:30.860000	0.013359000000000001
0 days 00:00:30.870000	0.0071730000000000006
0 days 00:00:30.880000	-5.6999999999999996e-05
0 days 00:00:30.890000	-0.005017
0 days 00:00:30.900000	-0.008669
0 days 00:00:30.910000	-0.017008000000000002
0 days 00:00:30.920000	-0.017547
0 days 00:00:30.930000	-0.014552
0 days 00:00:30.940000	-0.015659
0 days 00:00:30.950000	-0.016413999999999998
0 days 00:00:30.960000	-0.016128999999999998
0 days 00:00:30.970000	-0.017721999999999998
0 days 00:00:30.980000	-0.018463999999999998
0 days 00:00:30.990000	-0.025314
0 days 00:00:31	-0.033647
0 days 00:00:31.010000	-0.040126999999999996
0 days 00:00:31.020000	-0.052332000000000004
0 days 00:00:31.030000	-0.064081
0 days 00:00:31.040000	-0.078551
0 days 00:00:31.050000	-0.09087999999999999
0 days 00:00:31.060000	-0.112043
0 days 00:00:31.070000	-0.130114
0 days 00:00:31.080000	-0.168947
0 days 00:00:31.090000	-0.21174899999999997
0 days 00:00:31.100000	-0.248588
0 days 00:00:31.110000	-0.282407
0 days 00:00:31.120000	-0.319712
0 days 00:00:31.130000	-0.369017
0 days 00:00:31.140000	-0.442358
0 days 00:00:31.150000	-0.536978
0 days 00:00:31.160000	-0.641189
0 days 00:00:31.170000	-0.7460319999999999
0 days 00:00:31.180000	-0.844767
0 days 00:00:31.190000	-0.9424040000000001
0 days 00:00:31.200000	-1.049008
0 days 00:00:31.210000	-1.144678
0 days 00:00:31.220000	-1.236597
0 days 00:00:31.230000	-1.318817
0 days 00:00:31.240000	-1.387451
0 days 00:00:31.250000	-1.4429379999999998
0 days 00:00:31.260000	-1.487927
0 days 00:00:31.270000	-1.5247700000000002
0 days 00:00:31.280000	-1.549621
0 days 00:00:31.290000	-1.571917
0 days 00:00:31.300000	-1.586508
0 days 00:00:31.310000	-1.598434
0 days 00:00:31.320000	-1.598724
0 days 00:00:31.330000	-1.612948
0 days 00:00:31.340000	-1.6178709999999998
0 days 00:00:31.350000	-1.64705
0 days 00:00:31.360000	-1.688507
0 days 00:00:31.370000	-1.745885
0 days 00:00:31.380000	-1.8231490000000001
0 days 00:00:31.390000	-1.917486
0 days 00:00:31.400000	-2.037115
0 days 00:00:31.410000	-2.176359
0 days 00:00:31.420000	-2.3216810000000003
0 days 00:00:31.430000	-2.482714
0 days 00:00:31.440000	-2.655551
0 days 00:00:31.450000	-2.835003
0 days 00:00:31.460000	-2.981723
0 days 00:00:31.470000	-3.131465
0 days 00:00:31.480000	-3.287814
0 days 00:00:31.490000	-3.4160269999999997
0 days 00:00:31.500000	-3.5049040000000002
0 days 00:00:31.510000	-3.503363
0 days 00:00:31.520000	-3.4609080000000003
0 days 00:00:31.530000	-3.3915910000000005
0 days 00:00:31.540000	-3.318056
0 days 00:00:31.550000	-3.330025
0 days 00:00:31.560000	-3.2867019999999996
0 days 00:00:31.570000	-3.089122
0 days 00:00:31.580000	-2.851586
0 days 00:00:31.590000	-2.225836
0 days 00:00:31.600000	-0.621782
0 days 00:00:31.610000	0.7862859999999999
0 days 00:00:31.620000	1.386034
0 days 00:00:31.630000	1.70754
0 days 00:00:31.640000	2.127453
0 days 00:00:31.650000	2.6664779999999997
0 days 00:00:31.660000	3.202083
0 days 00:00:31.670000	3.57819
0 days 00:00:31.680000	3.4714099999999997
0 days 00:00:31.690000	3.101672
0 days 00:00:31.700000	2.8871330000000004
0 days 00:00:31.710000	2.867223
0 days 00:00:31.720000	2.985474
0 days 00:00:31.730000	3.178025
0 days 00:00:31.740000	3.3460870000000003
0 days 00:00:31.750000	3.4401699999999997
0 days 00:00:31.760000	3.4232150000000003
0 days 00:00:31.770000	3.2809699999999995
0 days 00:00:31.780000	3.030941
0 days 00:00:31.790000	2.926351
0 days 00:00:31.800000	2.880227
0 days 00:00:31.810000	2.8946169999999998
0 days 00:00:31.820000	2.928093
0 days 00:00:31.830000	2.937141
0 days 00:00:31.840000	2.9078150000000003
0 days 00:00:31.850000	2.840047
0 days 00:00:31.860000	2.611841
0 days 00:00:31.870000	2.2124490000000003
0 days 00:00:31.880000	1.949025
0 days 00:00:31.890000	1.8653549999999999
0 days 00:00:31.900000	1.8894259999999998
0 days 00:00:31.910000	1.9884979999999999
0 days 00:00:31.920000	2.0935799999999998
0 days 00:00:31.930000	2.172531
0 days 00:00:31.940000	2.25317
0 days 00:00:31.950000	2.350533
0 days 00:00:31.960000	2.467768
0 days 00:00:31.970000	2.5977189999999997
0 days 00:00:31.980000	2.7381029999999997
0 days 00:00:31.990000	2.878257
0 days 00:00:32	3.001707
0 days 00:00:32.010000	3.094907
0 days 00:00:32.020000	3.146741
0 days 00:00:32.030000	3.156466
0 days 00:00:32.040000	3.1210709999999997
0 days 00:00:32.050000	3.024834
0 days 00:00:32.060000	2.852947
0 days 00:00:32.070000	2.601126
0 days 00:00:32.080000	2.2675680000000003
0 days 00:00:32.090000	1.8725439999999998
0 days 00:00:32.100000	1.442304
0 days 00:00:32.110000	1.0100280000000001
0 days 00:00:32.120000	0.594801
0 days 00:00:32.130000	0.196984
0 days 00:00:32.140000	-0.188523
0 days 00:00:32.150000	-1.0677219999999998
0 days 00:00:32.160000	-2.382568
0 days 00:00:32.170000	-1.770529
0 days 00:00:32.180000	-2.372411
0 days 00:00:32.190000	-3.3445339999999995
0 days 00:00:32.200000	-2.963867
0 days 00:00:32.210000	-2.4178919999999997
0 days 00:00:32.220000	-2.193364
0 days 00:00:32.230000	-1.8408939999999998
0 days 00:00:32.240000	-1.505365
0 days 00:00:32.250000	-1.245825
0 days 00:00:32.260000	-0.986914
0 days 00:00:32.270000	-0.776736
0 days 00:00:32.280000	-0.641005
0 days 00:00:32.290000	-0.59969
0 days 00:00:32.300000	-0.663958
0 days 00:00:32.310000	-0.7846529999999999
0 days 00:00:32.320000	-0.90065
0 days 00:00:32.330000	-0.985974
0 days 00:00:32.340000	-1.0198559999999999
0 days 00:00:32.350000	-0.9392809999999999
0 days 00:00:32.360000	-0.872383
0 days 00:00:32.370000	-0.740211
0 days 00:00:32.380000	-0.12345199999999999
0 days 00:00:32.390000	-0.06640499999999999
0 days 00:00:32.400000	0.00394
0 days 00:00:32.410000	0.022018
0 days 00:00:32.420000	0.037435
0 days 00:00:32.430000	0.044143
0 days 00:00:32.440000	0.04282
0 days 00:00:32.450000	0.046949
0 days 00:00:32.460000	0.051452
0 days 00:00:32.470000	0.058058000000000005
0 days 00:00:32.480000	0.064483
0 days 00:00:32.490000	0.067041
0 days 00:00:32.500000	0.065617
0 days 00:00:32.510000	0.063648
0 days 00:00:32.520000	0.049770999999999996
0 days 00:00:32.530000	0.038452999999999994
0 days 00:00:32.540000	0.032356
0 days 00:00:32.550000	0.015714
0 days 00:00:32.560000	0.014378
0 days 00:00:32.570000	0.009132
0 days 00:00:32.580000	0.004582999999999999
0 days 00:00:32.590000	0.0020039999999999997
0 days 00:00:32.600000	-0.000593
0 days 00:00:32.610000	-0.002089
0 days 00:00:32.620000	-0.008148
0 days 00:00:32.630000	-0.001403
0 days 00:00:32.640000	-0.0007509999999999999
0 days 00:00:32.650000	0.00398
0 days 00:00:32.660000	0.004393
0 days 00:00:32.670000	0.00355
0 days 00:00:32.680000	0.00011
0 days 00:00:32.690000	0.002369
0 days 00:00:32.700000	0.010078
0 days 00:00:32.710000	0.012776000000000001
0 days 00:00:32.720000	0.019931
0 days 00:00:32.730000	0.022912000000000002
0 days 00:00:32.740000	0.028131
0 days 00:00:32.750000	0.036197
0 days 00:00:32.760000	0.035246
0 days 00:00:32.770000	0.040305
0 days 00:00:32.780000	0.042214999999999996
0 days 00:00:32.790000	0.040494999999999996
0 days 00:00:32.800000	0.038862
0 days 00:00:32.810000	0.041319999999999996
0 days 00:00:32.820000	0.04183
0 days 00:00:32.830000	0.045602
0 days 00:00:32.840000	0.048445
0 days 00:00:32.850000	0.05012
0 days 00:00:32.860000	0.045662
0 days 00:00:32.870000	0.043861000000000004
0 days 00:00:32.880000	0.039248000000000005
0 days 00:00:32.890000	0.027571
0 days 00:00:32.900000	0.016194
0 days 00:00:32.910000	0.012236
0 days 00:00:32.920000	0.00020899999999999998
0 days 00:00:32.930000	-0.0032909999999999997
0 days 00:00:32.940000	-0.012311
0 days 00:00:32.950000	-0.012129000000000001
0 days 00:00:32.960000	-0.021735
0 days 00:00:32.970000	-0.030442
0 days 00:00:32.980000	-0.035668
0 days 00:00:32.990000	-0.042499
0 days 00:00:33	-0.049519
0 days 00:00:33.010000	-0.053096000000000004
0 days 00:00:33.020000	-0.057338
0 days 00:00:33.030000	-0.055948000000000005
0 days 00:00:33.040000	-0.059451
0 days 00:00:33.050000	-0.055753
0 days 00:00:33.060000	-0.059389
0 days 00:00:33.070000	-0.059181
0 days 00:00:33.080000	-0.054522
0 days 00:00:33.090000	-0.059454999999999994
0 days 00:00:33.100000	-0.055109000000000005
0 days 00:00:33.110000	-0.05524199999999999
0 days 00:00:33.120000	-0.055078999999999996
0 days 00:00:33.130000	-0.056803
0 days 00:00:33.140000	-0.061935000000000004
0 days 00:00:33.150000	-0.06688999999999999
0 days 00:00:33.160000	-0.071638
0 days 00:00:33.170000	-0.086121
0 days 00:00:33.180000	-0.090049
0 days 00:00:33.190000	-0.10426700000000001
0 days 00:00:33.200000	-0.11719700000000001
0 days 00:00:33.210000	-0.12779300000000002
0 days 00:00:33.220000	-0.145859
0 days 00:00:33.230000	-0.197081
0 days 00:00:33.240000	-0.24623899999999999
0 days 00:00:33.250000	-0.270367
0 days 00:00:33.260000	-0.300637
0 days 00:00:33.270000	-0.355432
0 days 00:00:33.280000	-0.43475600000000003
0 days 00:00:33.290000	-0.524833
0 days 00:00:33.300000	-0.611988
0 days 00:00:33.310000	-0.687818
0 days 00:00:33.320000	-0.764196
0 days 00:00:33.330000	-0.8441639999999999
0 days 00:00:33.340000	-0.93071
0 days 00:00:33.350000	-1.012246
0 days 00:00:33.360000	-1.084586
0 days 00:00:33.370000	-1.146578
0 days 00:00:33.380000	-1.210579
0 days 00:00:33.390000	-1.2603739999999999
0 days 00:00:33.400000	-1.306605
0 days 00:00:33.410000	-1.343415
0 days 00:00:33.420000	-1.3717290000000002
0 days 00:00:33.430000	-1.39703
0 days 00:00:33.440000	-1.411167
0 days 00:00:33.450000	-1.423
0 days 00:00:33.460000	-1.432441
0 days 00:00:33.470000	-1.438999
0 days 00:00:33.480000	-1.444187
0 days 00:00:33.490000	-1.452134
0 days 00:00:33.500000	-1.469039
0 days 00:00:33.510000	-1.494178
0 days 00:00:33.520000	-1.547045
0 days 00:00:33.530000	-1.614419
0 days 00:00:33.540000	-1.7103259999999998
0 days 00:00:33.550000	-1.816927
0 days 00:00:33.560000	-1.947048
0 days 00:00:33.570000	-2.09553
0 days 00:00:33.580000	-2.263472
0 days 00:00:33.590000	-2.431489
0 days 00:00:33.600000	-2.617049
0 days 00:00:33.610000	-2.795534
0 days 00:00:33.620000	-2.962486
0 days 00:00:33.630000	-3.1124330000000002
0 days 00:00:33.640000	-3.229668
0 days 00:00:33.650000	-3.3430980000000003
0 days 00:00:33.660000	-3.4257419999999996
0 days 00:00:33.670000	-3.4388949999999996
0 days 00:00:33.680000	-3.3946129999999997
0 days 00:00:33.690000	-3.3222440000000004
0 days 00:00:33.700000	-3.234252
0 days 00:00:33.710000	-3.214511
0 days 00:00:33.720000	-3.148014
0 days 00:00:33.730000	-2.9474240000000003
0 days 00:00:33.740000	-2.752753
0 days 00:00:33.750000	-2.352848
0 days 00:00:33.760000	-1.110848
0 days 00:00:33.770000	0.368927
0 days 00:00:33.780000	1.233765
0 days 00:00:33.790000	1.7614040000000002
0 days 00:00:33.800000	2.236351
0 days 00:00:33.810000	2.773446
0 days 00:00:33.820000	3.3290010000000003
0 days 00:00:33.830000	3.760505
0 days 00:00:33.840000	3.7582720000000003
0 days 00:00:33.850000	3.350594
0 days 00:00:33.860000	2.877631
0 days 00:00:33.870000	2.568159
0 days 00:00:33.880000	2.616846
0 days 00:00:33.890000	2.925041
0 days 00:00:33.900000	3.254388
0 days 00:00:33.910000	3.4022059999999996
0 days 00:00:33.920000	3.337874
0 days 00:00:33.930000	3.2463130000000002
0 days 00:00:33.940000	3.160312
0 days 00:00:33.950000	2.881355
0 days 00:00:33.960000	2.6534240000000002
0 days 00:00:33.970000	2.573665
0 days 00:00:33.980000	2.680575
0 days 00:00:33.990000	2.787896
0 days 00:00:34	2.829752
0 days 00:00:34.010000	2.827397
0 days 00:00:34.020000	2.787528
0 days 00:00:34.030000	2.6257639999999998
0 days 00:00:34.040000	2.188256
0 days 00:00:34.050000	1.847132
0 days 00:00:34.060000	1.772904
0 days 00:00:34.070000	1.819589
0 days 00:00:34.080000	1.8783450000000002
0 days 00:00:34.090000	1.925929
0 days 00:00:34.100000	1.970031
0 days 00:00:34.110000	2.0314509999999997
0 days 00:00:34.120000	2.138248
0 days 00:00:34.130000	2.268008
0 days 00:00:34.140000	2.40292
0 days 00:00:34.150000	2.516341
0 days 00:00:34.160000	2.59459
0 days 00:00:34.170000	2.644371
0 days 00:00:34.180000	2.670481
0 days 00:00:34.190000	2.680806
0 days 00:00:34.200000	2.658614
0 days 00:00:34.210000	2.618985
0 days 00:00:34.220000	2.561307
0 days 00:00:34.230000	2.468403
0 days 00:00:34.240000	2.326885
0 days 00:00:34.250000	2.154321
0 days 00:00:34.260000	1.9272169999999997
0 days 00:00:34.270000	1.670131
0 days 00:00:34.280000	1.397974
0 days 00:00:34.290000	1.145517
0 days 00:00:34.300000	0.9450360000000001
0 days 00:00:34.310000	0.806068
0 days 00:00:34.320000	0.665983
0 days 00:00:34.330000	0.47066899999999995
0 days 00:00:34.340000	0.220162
0 days 00:00:34.350000	-0.053841999999999994
0 days 00:00:34.360000	-0.334572
0 days 00:00:34.370000	-0.614874
0 days 00:00:34.380000	-0.8966139999999999
0 days 00:00:34.390000	-1.161316
0 days 00:00:34.400000	-1.6447509999999999
0 days 00:00:34.410000	-1.178037
0 days 00:00:34.420000	0.177752
0 days 00:00:34.430000	-2.412138
0 days 00:00:34.440000	-3.47884
0 days 00:00:34.450000	-2.3935169999999997
0 days 00:00:34.460000	-2.044509
0 days 00:00:34.470000	-2.262277
0 days 00:00:34.480000	-2.077057
0 days 00:00:34.490000	-2.03438
0 days 00:00:34.500000	-2.038362
0 days 00:00:34.510000	-1.796444
0 days 00:00:34.520000	-1.5262040000000001
0 days 00:00:34.530000	-1.3083770000000001
0 days 00:00:34.540000	-1.0537219999999998
0 days 00:00:34.550000	-0.756469
0 days 00:00:34.560000	-0.442907
0 days 00:00:34.570000	-0.36409899999999995
0 days 00:00:34.580000	-0.29379299999999997
0 days 00:00:34.590000	-0.219464
0 days 00:00:34.600000	-0.17186700000000002
0 days 00:00:34.610000	-0.130511
0 days 00:00:34.620000	-0.081335
0 days 00:00:34.630000	-0.054113999999999995
0 days 00:00:34.640000	-0.028694
0 days 00:00:34.650000	-0.012221
0 days 00:00:34.660000	0.004014
0 days 00:00:34.670000	0.006933
0 days 00:00:34.680000	0.02193
0 days 00:00:34.690000	0.029901
0 days 00:00:34.700000	0.033983
0 days 00:00:34.710000	0.040256
0 days 00:00:34.720000	0.045994
0 days 00:00:34.730000	0.046027
0 days 00:00:34.740000	0.038219
0 days 00:00:34.750000	0.028625
0 days 00:00:34.760000	0.014107
0 days 00:00:34.770000	-0.006784999999999999
0 days 00:00:34.780000	-0.011170999999999999
0 days 00:00:34.790000	-0.0034549999999999997
0 days 00:00:34.800000	0.011297
0 days 00:00:34.810000	0.025536
0 days 00:00:34.820000	0.036107
0 days 00:00:34.830000	0.043019999999999996
0 days 00:00:34.840000	0.04437
0 days 00:00:34.850000	0.042552
0 days 00:00:34.860000	0.046349
0 days 00:00:34.870000	0.042838
0 days 00:00:34.880000	0.042306
0 days 00:00:34.890000	0.041616
0 days 00:00:34.900000	0.044858999999999996
0 days 00:00:34.910000	0.046789
0 days 00:00:34.920000	0.042793
0 days 00:00:34.930000	0.046521
0 days 00:00:34.940000	0.043753
0 days 00:00:34.950000	0.040333999999999995
0 days 00:00:34.960000	0.040076
0 days 00:00:34.970000	0.040746
0 days 00:00:34.980000	0.041722
0 days 00:00:34.990000	0.045711
0 days 00:00:35	0.044323
0 days 00:00:35.010000	0.04552
0 days 00:00:35.020000	0.049369
0 days 00:00:35.030000	0.051623
0 days 00:00:35.040000	0.048304
0 days 00:00:35.050000	0.044989999999999995
0 days 00:00:35.060000	0.041236
0 days 00:00:35.070000	0.033277999999999995
0 days 00:00:35.080000	0.03443
0 days 00:00:35.090000	0.030606
0 days 00:00:35.100000	0.019166
0 days 00:00:35.110000	0.012378
0 days 00:00:35.120000	0.0017829999999999999
0 days 00:00:35.130000	-0.003592
0 days 00:00:35.140000	-0.007037000000000001
0 days 00:00:35.150000	-0.008118
0 days 00:00:35.160000	-0.005553
0 days 00:00:35.170000	-0.005912
0 days 00:00:35.180000	-0.006193
0 days 00:00:35.190000	-0.004424
0 days 00:00:35.200000	-0.000204
0 days 00:00:35.210000	0.005375
0 days 00:00:35.220000	0.010154999999999999
0 days 00:00:35.230000	0.012879
0 days 00:00:35.240000	0.012597
0 days 00:00:35.250000	0.012236
0 days 00:00:35.260000	0.01668
0 days 00:00:35.270000	0.014875
0 days 00:00:35.280000	0.01896
0 days 00:00:35.290000	0.021241
0 days 00:00:35.300000	0.024725
0 days 00:00:35.310000	0.029006
0 days 00:00:35.320000	0.033846
0 days 00:00:35.330000	0.029751999999999997
0 days 00:00:35.340000	0.035472000000000004
0 days 00:00:35.350000	0.029536
0 days 00:00:35.360000	0.029810000000000003
0 days 00:00:35.370000	0.028442000000000002
0 days 00:00:35.380000	0.023591
0 days 00:00:35.390000	0.020497
0 days 00:00:35.400000	0.018369
0 days 00:00:35.410000	0.012551999999999999
0 days 00:00:35.420000	0.011161
0 days 00:00:35.430000	0.005772
0 days 00:00:35.440000	0.002849
0 days 00:00:35.450000	0.002012
0 days 00:00:35.460000	9e-06
0 days 00:00:35.470000	0.001188
0 days 00:00:35.480000	-0.004011
0 days 00:00:35.490000	-7.099999999999999e-05
0 days 00:00:35.500000	0.000106
0 days 00:00:35.510000	-0.000973
0 days 00:00:35.520000	-0.00015900000000000002
0 days 00:00:35.530000	-0.002088
0 days 00:00:35.540000	-0.004188
0 days 00:00:35.550000	-0.005085
0 days 00:00:35.560000	-0.006266
0 days 00:00:35.570000	-0.004909
0 days 00:00:35.580000	-0.003175
0 days 00:00:35.590000	0.002964
0 days 00:00:35.600000	0.004787
0 days 00:00:35.610000	0.006895999999999999
0 days 00:00:35.620000	0.0047020000000000005
0 days 00:00:35.630000	0.0038640000000000002
0 days 00:00:35.640000	0.0044020000000000005
0 days 00:00:35.650000	0.001594
0 days 00:00:35.660000	-0.010131
0 days 00:00:35.670000	-0.020155000000000003
0 days 00:00:35.680000	-0.027
0 days 00:00:35.690000	-0.042088
0 days 00:00:35.700000	-0.050977999999999996
0 days 00:00:35.710000	-0.064191
0 days 00:00:35.720000	-0.073151
0 days 00:00:35.730000	-0.100643
0 days 00:00:35.740000	-0.11280699999999999
0 days 00:00:35.750000	-0.112936
0 days 00:00:35.760000	-0.112079
0 days 00:00:35.770000	-0.114325
0 days 00:00:35.780000	-0.117896
0 days 00:00:35.790000	-0.137791
0 days 00:00:35.800000	-0.148901
0 days 00:00:35.810000	-0.16359
0 days 00:00:35.820000	-0.177189
0 days 00:00:35.830000	-0.199075
0 days 00:00:35.840000	-0.217757
0 days 00:00:35.850000	-0.25456999999999996
0 days 00:00:35.860000	-0.309731
0 days 00:00:35.870000	-0.35883000000000004
0 days 00:00:35.880000	-0.40803
0 days 00:00:35.890000	-0.457301
0 days 00:00:35.900000	-0.5048159999999999
0 days 00:00:35.910000	-0.548189
0 days 00:00:35.920000	-0.5987899999999999
0 days 00:00:35.930000	-0.653504
0 days 00:00:35.940000	-0.709773
0 days 00:00:35.950000	-0.7701899999999999
0 days 00:00:35.960000	-0.8378120000000001
0 days 00:00:35.970000	-0.898832
0 days 00:00:35.980000	-0.968957
0 days 00:00:35.990000	-1.025968
0 days 00:00:36	-1.0798530000000002
0 days 00:00:36.010000	-1.123321
0 days 00:00:36.020000	-1.156755
0 days 00:00:36.030000	-1.1802629999999998
0 days 00:00:36.040000	-1.1982709999999999
0 days 00:00:36.050000	-1.202361
0 days 00:00:36.060000	-1.207825
0 days 00:00:36.070000	-1.2108299999999999
0 days 00:00:36.080000	-1.215559
0 days 00:00:36.090000	-1.219191
0 days 00:00:36.100000	-1.2303959999999998
0 days 00:00:36.110000	-1.2388219999999999
0 days 00:00:36.120000	-1.2541790000000002
0 days 00:00:36.130000	-1.273923
0 days 00:00:36.140000	-1.2942200000000001
0 days 00:00:36.150000	-1.326285
0 days 00:00:36.160000	-1.368878
0 days 00:00:36.170000	-1.418142
0 days 00:00:36.180000	-1.4763950000000001
0 days 00:00:36.190000	-1.5383639999999998
0 days 00:00:36.200000	-1.619923
0 days 00:00:36.210000	-1.6993759999999998
0 days 00:00:36.220000	-1.7927
0 days 00:00:36.230000	-1.888414
0 days 00:00:36.240000	-1.9904650000000002
0 days 00:00:36.250000	-2.104415
0 days 00:00:36.260000	-2.210429
0 days 00:00:36.270000	-2.329925
0 days 00:00:36.280000	-2.417593
0 days 00:00:36.290000	-2.516452
0 days 00:00:36.300000	-2.603094
0 days 00:00:36.310000	-2.687995
0 days 00:00:36.320000	-2.753574
0 days 00:00:36.330000	-2.794382
0 days 00:00:36.340000	-2.82246
0 days 00:00:36.350000	-2.83911
0 days 00:00:36.360000	-2.831828
0 days 00:00:36.370000	-2.862004
0 days 00:00:36.380000	-2.8457369999999997
0 days 00:00:36.390000	-2.734956
0 days 00:00:36.400000	-2.658291
0 days 00:00:36.410000	-2.573186
0 days 00:00:36.420000	-2.531312
0 days 00:00:36.430000	-2.4957740000000004
0 days 00:00:36.440000	-2.412642
