# Supplementary material for: A topological data analysis-based method for gait signals with an application to the study of multiple sclerosis
Source: PLoS One. 2022 May 13;17(5):e0268475. doi: 10.1371/journal.pone.0268475 (PMC9106173; doi:10.1371/journal.pone.0268475)
Supplement: S1 Data — (ZIP) [file pone.0268475.s005.zip › PlosOneData/Pathological_subjects/MS_169]

	Gyr_Y
0 days 00:00:06.290000	-2.1467810000000003
0 days 00:00:06.300000	-1.246238
0 days 00:00:06.310000	-3.5019660000000004
0 days 00:00:06.320000	-3.599451
0 days 00:00:06.330000	-2.360132
0 days 00:00:06.340000	-2.406477
0 days 00:00:06.350000	-2.030166
0 days 00:00:06.360000	-1.464233
0 days 00:00:06.370000	-1.177717
0 days 00:00:06.380000	-0.819046
0 days 00:00:06.390000	-0.70755
0 days 00:00:06.400000	-0.550474
0 days 00:00:06.410000	-0.39870300000000003
0 days 00:00:06.420000	-0.309139
0 days 00:00:06.430000	-0.232684
0 days 00:00:06.440000	-0.15295999999999998
0 days 00:00:06.450000	-0.10496099999999998
0 days 00:00:06.460000	-0.080614
0 days 00:00:06.470000	-0.037972000000000006
0 days 00:00:06.480000	0.001204
0 days 00:00:06.490000	0.017405
0 days 00:00:06.500000	0.025858
0 days 00:00:06.510000	0.010012
0 days 00:00:06.520000	-0.039189999999999996
0 days 00:00:06.530000	-0.117315
0 days 00:00:06.540000	-0.19679000000000002
0 days 00:00:06.550000	-0.26309899999999997
0 days 00:00:06.560000	-0.314433
0 days 00:00:06.570000	-0.338375
0 days 00:00:06.580000	-0.33735
0 days 00:00:06.590000	-0.35194000000000003
0 days 00:00:06.600000	-0.29819
0 days 00:00:06.610000	-0.25871
0 days 00:00:06.620000	-0.23263699999999998
0 days 00:00:06.630000	-0.21638000000000002
0 days 00:00:06.640000	-0.20066199999999998
0 days 00:00:06.650000	-0.189645
0 days 00:00:06.660000	-0.186604
0 days 00:00:06.670000	-0.168156
0 days 00:00:06.680000	-0.169889
0 days 00:00:06.690000	-0.163819
0 days 00:00:06.700000	-0.15268099999999998
0 days 00:00:06.710000	-0.135008
0 days 00:00:06.720000	-0.12033800000000001
0 days 00:00:06.730000	-0.125349
0 days 00:00:06.740000	-0.14968800000000002
0 days 00:00:06.750000	-0.207144
0 days 00:00:06.760000	-0.270581
0 days 00:00:06.770000	-0.371506
0 days 00:00:06.780000	-0.5126229999999999
0 days 00:00:06.790000	-0.725691
0 days 00:00:06.800000	-1.0020209999999998
0 days 00:00:06.810000	-1.2663950000000002
0 days 00:00:06.820000	-1.611482
0 days 00:00:06.830000	-1.973428
0 days 00:00:06.840000	-2.326816
0 days 00:00:06.850000	-2.685869
0 days 00:00:06.860000	-3.1480069999999998
0 days 00:00:06.870000	-3.702601
0 days 00:00:06.880000	-4.260582
0 days 00:00:06.890000	-4.822042
0 days 00:00:06.900000	-5.385209
0 days 00:00:06.910000	-5.668938
0 days 00:00:06.920000	-5.92594
0 days 00:00:06.930000	-6.155574
0 days 00:00:06.940000	-5.929898000000001
0 days 00:00:06.950000	-5.758996
0 days 00:00:06.960000	-5.541125
0 days 00:00:06.970000	-5.139882
0 days 00:00:06.980000	-4.644508999999999
0 days 00:00:06.990000	-3.733974
0 days 00:00:07	-1.947055
0 days 00:00:07.010000	0.35124299999999997
0 days 00:00:07.020000	1.9764
0 days 00:00:07.030000	2.84329
0 days 00:00:07.040000	2.9588810000000003
0 days 00:00:07.050000	3.38562
0 days 00:00:07.060000	3.9921860000000002
0 days 00:00:07.070000	4.420392
0 days 00:00:07.080000	4.6990870000000005
0 days 00:00:07.090000	4.78592
0 days 00:00:07.100000	4.740798000000001
0 days 00:00:07.110000	4.666926
0 days 00:00:07.120000	4.417804
0 days 00:00:07.130000	3.804596
0 days 00:00:07.140000	3.3081139999999998
0 days 00:00:07.150000	3.246546
0 days 00:00:07.160000	3.425929
0 days 00:00:07.170000	3.606122
0 days 00:00:07.180000	3.774153
0 days 00:00:07.190000	3.9833300000000005
0 days 00:00:07.200000	4.201219
0 days 00:00:07.210000	4.4390540000000005
0 days 00:00:07.220000	4.668949
0 days 00:00:07.230000	4.83814
0 days 00:00:07.240000	4.909293
0 days 00:00:07.250000	4.891207
0 days 00:00:07.260000	4.784927
0 days 00:00:07.270000	4.572581
0 days 00:00:07.280000	4.266926
0 days 00:00:07.290000	3.866426
0 days 00:00:07.300000	3.342517
0 days 00:00:07.310000	2.654568
0 days 00:00:07.320000	1.8772349999999998
0 days 00:00:07.330000	1.151394
0 days 00:00:07.340000	0.529558
0 days 00:00:07.350000	0.059378
0 days 00:00:07.360000	-0.28105
0 days 00:00:07.370000	-0.658312
0 days 00:00:07.380000	-1.098187
0 days 00:00:07.390000	-1.512274
0 days 00:00:07.400000	-1.895218
0 days 00:00:07.410000	-1.9110900000000002
0 days 00:00:07.420000	-1.9267130000000001
0 days 00:00:07.430000	-3.602781
0 days 00:00:07.440000	-5.041942
0 days 00:00:07.450000	-3.563872
0 days 00:00:07.460000	-3.158431
0 days 00:00:07.470000	-2.011873
0 days 00:00:07.480000	-1.230832
0 days 00:00:07.490000	-1.068567
0 days 00:00:07.500000	-0.9646100000000001
0 days 00:00:07.510000	-0.812477
0 days 00:00:07.520000	-0.444796
0 days 00:00:07.530000	-0.24375
0 days 00:00:07.540000	-0.192477
0 days 00:00:07.550000	-0.132206
0 days 00:00:07.560000	-0.092714
0 days 00:00:07.570000	-0.046342
0 days 00:00:07.580000	-0.006393
0 days 00:00:07.590000	0.016022
0 days 00:00:07.600000	0.010391
0 days 00:00:07.610000	-0.027760000000000003
0 days 00:00:07.620000	-0.10429300000000001
0 days 00:00:07.630000	-0.184342
0 days 00:00:07.640000	-0.277498
0 days 00:00:07.650000	-0.344825
0 days 00:00:07.660000	-0.41190600000000005
0 days 00:00:07.670000	-0.45662600000000003
0 days 00:00:07.680000	-0.45965100000000003
0 days 00:00:07.690000	-0.43682
0 days 00:00:07.700000	-0.409775
0 days 00:00:07.710000	-0.370521
0 days 00:00:07.720000	-0.359455
0 days 00:00:07.730000	-0.343952
0 days 00:00:07.740000	-0.330314
0 days 00:00:07.750000	-0.31262
0 days 00:00:07.760000	-0.28670999999999996
0 days 00:00:07.770000	-0.275563
0 days 00:00:07.780000	-0.28324699999999997
0 days 00:00:07.790000	-0.29704200000000003
0 days 00:00:07.800000	-0.32722199999999996
0 days 00:00:07.810000	-0.351844
0 days 00:00:07.820000	-0.379459
0 days 00:00:07.830000	-0.426034
0 days 00:00:07.840000	-0.4987
0 days 00:00:07.850000	-0.595881
0 days 00:00:07.860000	-0.73058
0 days 00:00:07.870000	-0.9079290000000001
0 days 00:00:07.880000	-1.084065
0 days 00:00:07.890000	-1.265862
0 days 00:00:07.900000	-1.443095
0 days 00:00:07.910000	-1.635327
0 days 00:00:07.920000	-1.890282
0 days 00:00:07.930000	-2.323277
0 days 00:00:07.940000	-2.852267
0 days 00:00:07.950000	-3.255032
0 days 00:00:07.960000	-3.786537
0 days 00:00:07.970000	-4.315511
0 days 00:00:07.980000	-4.7551190000000005
0 days 00:00:07.990000	-5.150009
0 days 00:00:08	-5.443537
0 days 00:00:08.010000	-5.549501
0 days 00:00:08.020000	-5.569239
0 days 00:00:08.030000	-5.314936
0 days 00:00:08.040000	-4.936199
0 days 00:00:08.050000	-4.53315
0 days 00:00:08.060000	-3.899564
0 days 00:00:08.070000	-3.4592910000000003
0 days 00:00:08.080000	-2.600227
0 days 00:00:08.090000	-0.34689000000000003
0 days 00:00:08.100000	1.432793
0 days 00:00:08.110000	1.8414110000000001
0 days 00:00:08.120000	2.294316
0 days 00:00:08.130000	2.857524
0 days 00:00:08.140000	3.355283
0 days 00:00:08.150000	3.733229
0 days 00:00:08.160000	3.970444
0 days 00:00:08.170000	4.021458999999999
0 days 00:00:08.180000	3.892787
0 days 00:00:08.190000	3.5650730000000004
0 days 00:00:08.200000	2.934629
0 days 00:00:08.210000	2.511146
0 days 00:00:08.220000	2.475054
0 days 00:00:08.230000	2.519575
0 days 00:00:08.240000	2.505106
0 days 00:00:08.250000	2.5651900000000003
0 days 00:00:08.260000	2.722426
0 days 00:00:08.270000	2.940226
0 days 00:00:08.280000	3.1836
0 days 00:00:08.290000	3.4838989999999996
0 days 00:00:08.300000	3.7980910000000003
0 days 00:00:08.310000	4.160753
0 days 00:00:08.320000	4.562298999999999
0 days 00:00:08.330000	4.940196
0 days 00:00:08.340000	5.221222
0 days 00:00:08.350000	5.382697
0 days 00:00:08.360000	5.409043
0 days 00:00:08.370000	5.276774
0 days 00:00:08.380000	4.906694
0 days 00:00:08.390000	4.37763
0 days 00:00:08.400000	3.8006660000000005
0 days 00:00:08.410000	3.139842
0 days 00:00:08.420000	2.398833
0 days 00:00:08.430000	1.7003759999999999
0 days 00:00:08.440000	1.1032799999999998
0 days 00:00:08.450000	0.559575
0 days 00:00:08.460000	0.094945
0 days 00:00:08.470000	-0.35139899999999996
0 days 00:00:08.480000	-0.838601
0 days 00:00:08.490000	-1.384068
0 days 00:00:08.500000	-1.9789400000000001
0 days 00:00:08.510000	-2.725518
0 days 00:00:08.520000	-3.3473410000000006
0 days 00:00:08.530000	-5.174316
0 days 00:00:08.540000	-5.155974
0 days 00:00:08.550000	-4.162765
0 days 00:00:08.560000	-3.4868589999999995
0 days 00:00:08.570000	-2.078785
0 days 00:00:08.580000	-1.336303
0 days 00:00:08.590000	-1.150366
0 days 00:00:08.600000	-0.301077
0 days 00:00:08.610000	-0.21706999999999999
0 days 00:00:08.620000	-0.028306
0 days 00:00:08.630000	0.08581
0 days 00:00:08.640000	0.115917
0 days 00:00:08.650000	0.181026
0 days 00:00:08.660000	0.16235
0 days 00:00:08.670000	0.099385
0 days 00:00:08.680000	0.042957999999999996
0 days 00:00:08.690000	-0.025725
0 days 00:00:08.700000	-0.088869
0 days 00:00:08.710000	-0.144349
0 days 00:00:08.720000	-0.166732
0 days 00:00:08.730000	-0.179013
0 days 00:00:08.740000	-0.167301
0 days 00:00:08.750000	-0.152328
0 days 00:00:08.760000	-0.135663
0 days 00:00:08.770000	-0.13205799999999998
0 days 00:00:08.780000	-0.17594400000000002
0 days 00:00:08.790000	-0.220085
0 days 00:00:08.800000	-0.25621700000000003
0 days 00:00:08.810000	-0.260914
0 days 00:00:08.820000	-0.2637
0 days 00:00:08.830000	-0.285541
0 days 00:00:08.840000	-0.318614
0 days 00:00:08.850000	-0.364309
0 days 00:00:08.860000	-0.41844
0 days 00:00:08.870000	-0.463591
0 days 00:00:08.880000	-0.5243439999999999
0 days 00:00:08.890000	-0.558711
0 days 00:00:08.900000	-0.600461
0 days 00:00:08.910000	-0.655352
0 days 00:00:08.920000	-0.762475
0 days 00:00:08.930000	-0.9359799999999999
0 days 00:00:08.940000	-1.169993
0 days 00:00:08.950000	-1.423763
0 days 00:00:08.960000	-1.718091
0 days 00:00:08.970000	-2.0217080000000003
0 days 00:00:08.980000	-2.349714
0 days 00:00:08.990000	-2.725164
0 days 00:00:09	-3.184129
0 days 00:00:09.010000	-3.63445
0 days 00:00:09.020000	-4.102417
0 days 00:00:09.030000	-4.626745
0 days 00:00:09.040000	-5.109769
0 days 00:00:09.050000	-5.506418
0 days 00:00:09.060000	-5.854602
0 days 00:00:09.070000	-6.15808
0 days 00:00:09.080000	-6.033601
0 days 00:00:09.090000	-5.901478
0 days 00:00:09.100000	-5.649239
0 days 00:00:09.110000	-5.392041000000001
0 days 00:00:09.120000	-5.219632
0 days 00:00:09.130000	-4.957064
0 days 00:00:09.140000	-4.550517
0 days 00:00:09.150000	-3.649059
0 days 00:00:09.160000	-2.5376119999999998
0 days 00:00:09.170000	-0.14274900000000001
0 days 00:00:09.180000	3.567717
0 days 00:00:09.190000	3.5712059999999997
0 days 00:00:09.200000	2.958298
0 days 00:00:09.210000	2.9247520000000002
0 days 00:00:09.220000	3.39509
0 days 00:00:09.230000	4.013707
0 days 00:00:09.240000	4.45561
0 days 00:00:09.250000	4.6767449999999995
0 days 00:00:09.260000	4.695561
0 days 00:00:09.270000	4.468118
0 days 00:00:09.280000	4.144474
0 days 00:00:09.290000	3.688595
0 days 00:00:09.300000	2.877112
0 days 00:00:09.310000	2.500222
0 days 00:00:09.320000	2.704825
0 days 00:00:09.330000	3.006329
0 days 00:00:09.340000	3.249118
0 days 00:00:09.350000	3.4710370000000004
0 days 00:00:09.360000	3.676543
0 days 00:00:09.370000	3.856928
0 days 00:00:09.380000	4.0471379999999995
0 days 00:00:09.390000	4.257182
0 days 00:00:09.400000	4.453208999999999
0 days 00:00:09.410000	4.558649
0 days 00:00:09.420000	4.621659999999999
0 days 00:00:09.430000	4.646051
0 days 00:00:09.440000	4.603176
0 days 00:00:09.450000	4.480935
0 days 00:00:09.460000	4.282722
0 days 00:00:09.470000	4.023119
0 days 00:00:09.480000	3.6322080000000003
0 days 00:00:09.490000	3.0995310000000003
0 days 00:00:09.500000	2.554109
0 days 00:00:09.510000	2.100298
0 days 00:00:09.520000	1.7111450000000001
0 days 00:00:09.530000	1.334576
0 days 00:00:09.540000	0.992136
0 days 00:00:09.550000	0.681844
0 days 00:00:09.560000	0.37180599999999997
0 days 00:00:09.570000	0.024863999999999997
0 days 00:00:09.580000	-0.352934
0 days 00:00:09.590000	-0.7400979999999999
0 days 00:00:09.600000	-1.5486870000000001
0 days 00:00:09.610000	-2.6758610000000003
0 days 00:00:09.620000	-2.885544
0 days 00:00:09.630000	-4.173986
0 days 00:00:09.640000	-4.233401000000001
0 days 00:00:09.650000	-3.5078410000000004
0 days 00:00:09.660000	-2.020786
0 days 00:00:09.670000	-0.8963479999999999
0 days 00:00:09.680000	-0.8276049999999999
0 days 00:00:09.690000	-0.7756
0 days 00:00:09.700000	-0.715366
0 days 00:00:09.710000	-0.514246
0 days 00:00:09.720000	-0.129457
0 days 00:00:09.730000	-0.114668
0 days 00:00:09.740000	-0.06740299999999999
0 days 00:00:09.750000	-0.023903999999999998
0 days 00:00:09.760000	-0.003747
0 days 00:00:09.770000	0.035175
0 days 00:00:09.780000	0.06789400000000001
0 days 00:00:09.790000	0.06651900000000001
0 days 00:00:09.800000	0.058787
0 days 00:00:09.810000	0.035473000000000005
0 days 00:00:09.820000	-0.023707
0 days 00:00:09.830000	-0.131419
0 days 00:00:09.840000	-0.24704299999999998
0 days 00:00:09.850000	-0.314825
0 days 00:00:09.860000	-0.39915900000000004
0 days 00:00:09.870000	-0.44720600000000005
0 days 00:00:09.880000	-0.44257299999999994
0 days 00:00:09.890000	-0.416149
0 days 00:00:09.900000	-0.37856599999999996
0 days 00:00:09.910000	-0.36832600000000004
0 days 00:00:09.920000	-0.36218
0 days 00:00:09.930000	-0.353127
0 days 00:00:09.940000	-0.369415
0 days 00:00:09.950000	-0.358946
0 days 00:00:09.960000	-0.36249899999999996
0 days 00:00:09.970000	-0.359313
0 days 00:00:09.980000	-0.372373
0 days 00:00:09.990000	-0.39326500000000003
0 days 00:00:10	-0.42492700000000005
0 days 00:00:10.010000	-0.448661
0 days 00:00:10.020000	-0.43336199999999997
0 days 00:00:10.030000	-0.432526
0 days 00:00:10.040000	-0.45533
0 days 00:00:10.050000	-0.530367
0 days 00:00:10.060000	-0.637889
0 days 00:00:10.070000	-0.764342
0 days 00:00:10.080000	-0.938944
0 days 00:00:10.090000	-1.142001
0 days 00:00:10.100000	-1.376136
0 days 00:00:10.110000	-1.6697400000000002
0 days 00:00:10.120000	-2.120943
0 days 00:00:10.130000	-2.610322
0 days 00:00:10.140000	-3.169184
0 days 00:00:10.150000	-3.8002849999999997
0 days 00:00:10.160000	-4.437916
0 days 00:00:10.170000	-5.131947
0 days 00:00:10.180000	-5.580366000000001
0 days 00:00:10.190000	-5.897271
0 days 00:00:10.200000	-6.248862
0 days 00:00:10.210000	-6.165266
0 days 00:00:10.220000	-5.952888
0 days 00:00:10.230000	-5.604479
0 days 00:00:10.240000	-4.855648
0 days 00:00:10.250000	-4.108504
0 days 00:00:10.260000	-2.78323
0 days 00:00:10.270000	-1.005806
0 days 00:00:10.280000	0.766137
0 days 00:00:10.290000	1.1401219999999999
0 days 00:00:10.300000	1.3677979999999998
0 days 00:00:10.310000	2.226881
0 days 00:00:10.320000	3.1463240000000003
0 days 00:00:10.330000	3.878203
0 days 00:00:10.340000	4.451168
0 days 00:00:10.350000	4.857637
0 days 00:00:10.360000	5.0894
0 days 00:00:10.370000	5.13569
0 days 00:00:10.380000	4.852029
0 days 00:00:10.390000	4.5158190000000005
0 days 00:00:10.400000	4.337295
0 days 00:00:10.410000	4.167992
0 days 00:00:10.420000	3.9776199999999995
0 days 00:00:10.430000	3.8658349999999997
0 days 00:00:10.440000	3.7485160000000004
0 days 00:00:10.450000	3.5522089999999995
0 days 00:00:10.460000	3.287324
0 days 00:00:10.470000	3.009627
0 days 00:00:10.480000	2.797339
0 days 00:00:10.490000	2.683986
0 days 00:00:10.500000	2.687691
0 days 00:00:10.510000	2.766223
0 days 00:00:10.520000	2.894489
0 days 00:00:10.530000	3.012581
0 days 00:00:10.540000	3.042379
0 days 00:00:10.550000	2.992956
0 days 00:00:10.560000	2.884304
0 days 00:00:10.570000	2.692109
0 days 00:00:10.580000	2.418114
0 days 00:00:10.590000	2.104121
0 days 00:00:10.600000	1.68315
0 days 00:00:10.610000	1.1203319999999999
0 days 00:00:10.620000	0.687092
0 days 00:00:10.630000	0.344306
0 days 00:00:10.640000	-0.07169500000000001
0 days 00:00:10.650000	-0.49789700000000003
0 days 00:00:10.660000	-0.815841
0 days 00:00:10.670000	-1.056872
0 days 00:00:10.680000	-1.2784950000000002
0 days 00:00:10.690000	-1.4882819999999999
0 days 00:00:10.700000	-1.95986
0 days 00:00:10.710000	-1.198216
0 days 00:00:10.720000	-2.177467
0 days 00:00:10.730000	-3.418036
0 days 00:00:10.740000	-2.477471
0 days 00:00:10.750000	-1.7579930000000001
0 days 00:00:10.760000	-1.70033
0 days 00:00:10.770000	-0.8269690000000001
0 days 00:00:10.780000	-0.267762
0 days 00:00:10.790000	-0.328775
0 days 00:00:10.800000	-0.357252
0 days 00:00:10.810000	-0.24538800000000002
0 days 00:00:10.820000	-0.195825
0 days 00:00:10.830000	-0.15076099999999998
0 days 00:00:10.840000	-0.089009
0 days 00:00:10.850000	-0.059707
0 days 00:00:10.860000	-0.044512
0 days 00:00:10.870000	-0.059299
0 days 00:00:10.880000	-0.075876
0 days 00:00:10.890000	-0.11578
0 days 00:00:10.900000	-0.137735
0 days 00:00:10.910000	-0.149832
0 days 00:00:10.920000	-0.148581
0 days 00:00:10.930000	-0.136677
0 days 00:00:10.940000	-0.107073
0 days 00:00:10.950000	-0.078739
0 days 00:00:10.960000	-0.073323
0 days 00:00:10.970000	-0.080718
0 days 00:00:10.980000	-0.07720199999999999
0 days 00:00:10.990000	-0.082498
0 days 00:00:11	-0.09059600000000001
0 days 00:00:11.010000	-0.082429
0 days 00:00:11.020000	-0.054855999999999995
0 days 00:00:11.030000	-0.029742
0 days 00:00:11.040000	-0.022307
0 days 00:00:11.050000	-0.032199
0 days 00:00:11.060000	-0.051255999999999996
0 days 00:00:11.070000	-0.07671499999999999
0 days 00:00:11.080000	-0.100023
0 days 00:00:11.090000	-0.111001
0 days 00:00:11.100000	-0.12266600000000001
0 days 00:00:11.110000	-0.12266800000000001
0 days 00:00:11.120000	-0.124463
0 days 00:00:11.130000	-0.126253
0 days 00:00:11.140000	-0.125225
0 days 00:00:11.150000	-0.141515
0 days 00:00:11.160000	-0.15216300000000002
0 days 00:00:11.170000	-0.180491
0 days 00:00:11.180000	-0.21061999999999997
0 days 00:00:11.190000	-0.24675999999999998
0 days 00:00:11.200000	-0.295338
0 days 00:00:11.210000	-0.363121
0 days 00:00:11.220000	-0.431613
0 days 00:00:11.230000	-0.5140100000000001
0 days 00:00:11.240000	-0.608612
0 days 00:00:11.250000	-0.736757
0 days 00:00:11.260000	-0.872232
0 days 00:00:11.270000	-1.030804
0 days 00:00:11.280000	-1.199101
0 days 00:00:11.290000	-1.3554629999999999
0 days 00:00:11.300000	-1.500337
0 days 00:00:11.310000	-1.6562830000000002
0 days 00:00:11.320000	-1.8347810000000002
0 days 00:00:11.330000	-2.01785
0 days 00:00:11.340000	-2.180978
0 days 00:00:11.350000	-2.296079
0 days 00:00:11.360000	-2.398543
0 days 00:00:11.370000	-2.486805
0 days 00:00:11.380000	-2.562144
0 days 00:00:11.390000	-2.654558
0 days 00:00:11.400000	-2.8144240000000003
0 days 00:00:11.410000	-2.9505939999999997
0 days 00:00:11.420000	-3.121421
0 days 00:00:11.430000	-3.3012349999999997
0 days 00:00:11.440000	-3.432353
0 days 00:00:11.450000	-3.4793519999999996
0 days 00:00:11.460000	-3.336588
0 days 00:00:11.470000	-3.2442279999999997
0 days 00:00:11.480000	-3.1101330000000003
0 days 00:00:11.490000	-3.010654
0 days 00:00:11.500000	-2.8293009999999996
0 days 00:00:11.510000	-2.650236
0 days 00:00:11.520000	-2.376233
0 days 00:00:11.530000	-2.0507310000000003
0 days 00:00:11.540000	-1.613685
0 days 00:00:11.550000	-0.699168
0 days 00:00:11.560000	0.317944
0 days 00:00:11.570000	1.013149
