# Supplementary material for: A topological data analysis-based method for gait signals with an application to the study of multiple sclerosis
Source: PLoS One. 2022 May 13;17(5):e0268475. doi: 10.1371/journal.pone.0268475 (PMC9106173; doi:10.1371/journal.pone.0268475)
Supplement: S1 Data — (ZIP) [file pone.0268475.s005.zip › PlosOneData/Pathological_subjects/MS_151]

	Gyr_Y
0 days 00:00:19.290000	-2.932937
0 days 00:00:19.300000	0.057203
0 days 00:00:19.310000	0.5628449999999999
0 days 00:00:19.320000	-3.719924
0 days 00:00:19.330000	-4.203162
0 days 00:00:19.340000	-1.774061
0 days 00:00:19.350000	-1.7156790000000002
0 days 00:00:19.360000	-2.342321
0 days 00:00:19.370000	-2.375851
0 days 00:00:19.380000	-2.4542439999999996
0 days 00:00:19.390000	-2.360674
0 days 00:00:19.400000	-2.059802
0 days 00:00:19.410000	-1.84638
0 days 00:00:19.420000	-1.535221
0 days 00:00:19.430000	-1.282953
0 days 00:00:19.440000	-0.889775
0 days 00:00:19.450000	-0.43196999999999997
0 days 00:00:19.460000	-0.390937
0 days 00:00:19.470000	-0.241846
0 days 00:00:19.480000	-0.23728600000000002
0 days 00:00:19.490000	-0.284025
0 days 00:00:19.500000	-0.299746
0 days 00:00:19.510000	-0.301039
0 days 00:00:19.520000	-0.329475
0 days 00:00:19.530000	-0.29892399999999997
0 days 00:00:19.540000	-0.226661
0 days 00:00:19.550000	-0.15862
0 days 00:00:19.560000	-0.106773
0 days 00:00:19.570000	-0.068798
0 days 00:00:19.580000	-0.035878
0 days 00:00:19.590000	-0.010444
0 days 00:00:19.600000	0.0070290000000000005
0 days 00:00:19.610000	0.021043
0 days 00:00:19.620000	0.034725
0 days 00:00:19.630000	0.035591000000000005
0 days 00:00:19.640000	0.028600999999999998
0 days 00:00:19.650000	0.021119
0 days 00:00:19.660000	0.000547
0 days 00:00:19.670000	-0.0238
0 days 00:00:19.680000	-0.043355
0 days 00:00:19.690000	-0.063586
0 days 00:00:19.700000	-0.086426
0 days 00:00:19.710000	-0.102674
0 days 00:00:19.720000	-0.112437
0 days 00:00:19.730000	-0.12321700000000001
0 days 00:00:19.740000	-0.125805
0 days 00:00:19.750000	-0.121825
0 days 00:00:19.760000	-0.118297
0 days 00:00:19.770000	-0.11483900000000001
0 days 00:00:19.780000	-0.108615
0 days 00:00:19.790000	-0.10869200000000001
0 days 00:00:19.800000	-0.114534
0 days 00:00:19.810000	-0.123223
0 days 00:00:19.820000	-0.11922100000000001
0 days 00:00:19.830000	-0.11361199999999999
0 days 00:00:19.840000	-0.102781
0 days 00:00:19.850000	-0.079351
0 days 00:00:19.860000	-0.050198
0 days 00:00:19.870000	-0.014033000000000002
0 days 00:00:19.880000	0.024597
0 days 00:00:19.890000	0.055203999999999996
0 days 00:00:19.900000	0.075295
0 days 00:00:19.910000	0.087732
0 days 00:00:19.920000	0.095249
0 days 00:00:19.930000	0.083607
0 days 00:00:19.940000	0.060280999999999994
0 days 00:00:19.950000	0.034697000000000006
0 days 00:00:19.960000	-0.002006
0 days 00:00:19.970000	-0.027032999999999998
0 days 00:00:19.980000	-0.046974
0 days 00:00:19.990000	-0.05720700000000001
0 days 00:00:20	-0.06679299999999999
0 days 00:00:20.010000	-0.069093
0 days 00:00:20.020000	-0.07741100000000001
0 days 00:00:20.030000	-0.094592
0 days 00:00:20.040000	-0.101079
0 days 00:00:20.050000	-0.11333800000000001
0 days 00:00:20.060000	-0.120679
0 days 00:00:20.070000	-0.128778
0 days 00:00:20.080000	-0.129021
0 days 00:00:20.090000	-0.12381700000000001
0 days 00:00:20.100000	-0.120304
0 days 00:00:20.110000	-0.122458
0 days 00:00:20.120000	-0.12456500000000001
0 days 00:00:20.130000	-0.144281
0 days 00:00:20.140000	-0.157603
0 days 00:00:20.150000	-0.17715899999999998
0 days 00:00:20.160000	-0.203182
0 days 00:00:20.170000	-0.23103800000000002
0 days 00:00:20.180000	-0.28008099999999997
0 days 00:00:20.190000	-0.328289
0 days 00:00:20.200000	-0.383646
0 days 00:00:20.210000	-0.444089
0 days 00:00:20.220000	-0.51054
0 days 00:00:20.230000	-0.573855
0 days 00:00:20.240000	-0.651833
0 days 00:00:20.250000	-0.7283069999999999
0 days 00:00:20.260000	-0.816754
0 days 00:00:20.270000	-0.960412
0 days 00:00:20.280000	-1.118564
0 days 00:00:20.290000	-1.268993
0 days 00:00:20.300000	-1.393802
0 days 00:00:20.310000	-1.523495
0 days 00:00:20.320000	-1.677877
0 days 00:00:20.330000	-1.8376580000000002
0 days 00:00:20.340000	-1.994832
0 days 00:00:20.350000	-2.176174
0 days 00:00:20.360000	-2.384421
0 days 00:00:20.370000	-2.6179639999999997
0 days 00:00:20.380000	-2.859652
0 days 00:00:20.390000	-3.0769610000000003
0 days 00:00:20.400000	-3.264842
0 days 00:00:20.410000	-3.42486
0 days 00:00:20.420000	-3.5346379999999997
0 days 00:00:20.430000	-3.617831
0 days 00:00:20.440000	-3.6558370000000004
0 days 00:00:20.450000	-3.672011
0 days 00:00:20.460000	-3.63185
0 days 00:00:20.470000	-3.572321
0 days 00:00:20.480000	-3.544258
0 days 00:00:20.490000	-3.5509180000000002
0 days 00:00:20.500000	-3.546787
0 days 00:00:20.510000	-3.5708519999999995
0 days 00:00:20.520000	-3.568035
0 days 00:00:20.530000	-3.571738
0 days 00:00:20.540000	-3.5972370000000002
0 days 00:00:20.550000	-3.5934180000000002
0 days 00:00:20.560000	-3.648268
0 days 00:00:20.570000	-3.724386
0 days 00:00:20.580000	-3.6661339999999996
0 days 00:00:20.590000	-3.0642169999999997
0 days 00:00:20.600000	-1.372328
0 days 00:00:20.610000	0.00027400000000000005
0 days 00:00:20.620000	0.986859
0 days 00:00:20.630000	1.6340569999999999
0 days 00:00:20.640000	2.133566
0 days 00:00:20.650000	2.614389
0 days 00:00:20.660000	3.091703
0 days 00:00:20.670000	3.5049099999999997
0 days 00:00:20.680000	3.7822699999999996
0 days 00:00:20.690000	3.875414
0 days 00:00:20.700000	3.88325
0 days 00:00:20.710000	3.902248
0 days 00:00:20.720000	3.953232
0 days 00:00:20.730000	4.0532379999999995
0 days 00:00:20.740000	4.175921
0 days 00:00:20.750000	4.2986059999999995
0 days 00:00:20.760000	4.398321
0 days 00:00:20.770000	4.460872
0 days 00:00:20.780000	4.443383
0 days 00:00:20.790000	4.349851999999999
0 days 00:00:20.800000	4.204351
0 days 00:00:20.810000	4.049683
0 days 00:00:20.820000	3.893797
0 days 00:00:20.830000	3.763608
0 days 00:00:20.840000	3.6505120000000004
0 days 00:00:20.850000	3.542143
0 days 00:00:20.860000	3.4304360000000003
0 days 00:00:20.870000	3.306201
0 days 00:00:20.880000	3.1648169999999998
0 days 00:00:20.890000	3.026047
0 days 00:00:20.900000	2.8843259999999997
0 days 00:00:20.910000	2.742997
0 days 00:00:20.920000	2.598332
0 days 00:00:20.930000	2.458229
0 days 00:00:20.940000	2.332908
0 days 00:00:20.950000	2.1996450000000003
0 days 00:00:20.960000	2.0718080000000003
0 days 00:00:20.970000	1.9919509999999998
0 days 00:00:20.980000	2.009983
0 days 00:00:20.990000	2.1478639999999998
0 days 00:00:21	2.305446
0 days 00:00:21.010000	2.498812
0 days 00:00:21.020000	2.694591
0 days 00:00:21.030000	2.927251
0 days 00:00:21.040000	3.0719119999999998
0 days 00:00:21.050000	2.970637
0 days 00:00:21.060000	2.5735740000000003
0 days 00:00:21.070000	1.972357
0 days 00:00:21.080000	1.274869
0 days 00:00:21.090000	0.520303
0 days 00:00:21.100000	-0.288451
0 days 00:00:21.110000	-1.075772
0 days 00:00:21.120000	-2.058415
0 days 00:00:21.130000	-3.271039
0 days 00:00:21.140000	-2.506162
0 days 00:00:21.150000	-2.083728
0 days 00:00:21.160000	-2.0195689999999997
0 days 00:00:21.170000	-1.627888
0 days 00:00:21.180000	-1.468848
0 days 00:00:21.190000	-1.752648
0 days 00:00:21.200000	-1.8132150000000002
0 days 00:00:21.210000	-1.70039
0 days 00:00:21.220000	-1.408113
0 days 00:00:21.230000	-1.0827719999999998
0 days 00:00:21.240000	-0.891299
0 days 00:00:21.250000	-0.7747729999999999
0 days 00:00:21.260000	-0.725865
0 days 00:00:21.270000	-0.673473
0 days 00:00:21.280000	-0.598244
0 days 00:00:21.290000	-0.49525399999999997
0 days 00:00:21.300000	-0.401905
0 days 00:00:21.310000	-0.383336
0 days 00:00:21.320000	-0.389548
0 days 00:00:21.330000	-0.401663
0 days 00:00:21.340000	-0.444604
0 days 00:00:21.350000	-0.485889
0 days 00:00:21.360000	-0.474396
0 days 00:00:21.370000	-0.415001
0 days 00:00:21.380000	-0.334796
0 days 00:00:21.390000	-0.23339899999999997
0 days 00:00:21.400000	-0.091863
0 days 00:00:21.410000	-0.029064999999999997
0 days 00:00:21.420000	0.012079000000000001
0 days 00:00:21.430000	0.052396000000000005
0 days 00:00:21.440000	0.09385
0 days 00:00:21.450000	0.12269200000000001
0 days 00:00:21.460000	0.13436099999999998
0 days 00:00:21.470000	0.12553699999999998
0 days 00:00:21.480000	0.10613199999999999
0 days 00:00:21.490000	0.078264
0 days 00:00:21.500000	0.055012
0 days 00:00:21.510000	0.032609
0 days 00:00:21.520000	0.014871
0 days 00:00:21.530000	-0.001957
0 days 00:00:21.540000	-0.012771
0 days 00:00:21.550000	-0.026225
0 days 00:00:21.560000	-0.029700999999999998
0 days 00:00:21.570000	-0.037482
0 days 00:00:21.580000	-0.036997
0 days 00:00:21.590000	-0.034464999999999996
0 days 00:00:21.600000	-0.026330000000000003
0 days 00:00:21.610000	-0.015113999999999999
0 days 00:00:21.620000	0.004767
0 days 00:00:21.630000	0.013961000000000001
0 days 00:00:21.640000	0.022355
0 days 00:00:21.650000	0.035992
0 days 00:00:21.660000	0.039764
0 days 00:00:21.670000	0.039893
0 days 00:00:21.680000	0.036676
0 days 00:00:21.690000	0.03551
0 days 00:00:21.700000	0.030659
0 days 00:00:21.710000	0.027706
0 days 00:00:21.720000	0.0315
0 days 00:00:21.730000	0.034549
0 days 00:00:21.740000	0.037129
0 days 00:00:21.750000	0.036648
0 days 00:00:21.760000	0.039604
0 days 00:00:21.770000	0.043746
0 days 00:00:21.780000	0.036335
0 days 00:00:21.790000	0.034102
0 days 00:00:21.800000	0.03257
0 days 00:00:21.810000	0.025363999999999998
0 days 00:00:21.820000	0.026025
0 days 00:00:21.830000	0.028544999999999997
0 days 00:00:21.840000	0.027654
0 days 00:00:21.850000	0.026855
0 days 00:00:21.860000	0.033672
0 days 00:00:21.870000	0.036175
0 days 00:00:21.880000	0.028638
0 days 00:00:21.890000	0.025144999999999997
0 days 00:00:21.900000	0.015434
0 days 00:00:21.910000	0.015133
0 days 00:00:21.920000	0.014787999999999999
0 days 00:00:21.930000	0.012164
0 days 00:00:21.940000	0.009443
0 days 00:00:21.950000	0.009581000000000001
0 days 00:00:21.960000	-0.0032890000000000003
0 days 00:00:21.970000	-0.017254
0 days 00:00:21.980000	-0.042134
0 days 00:00:21.990000	-0.064699
0 days 00:00:22	-0.096822
0 days 00:00:22.010000	-0.12361400000000002
0 days 00:00:22.020000	-0.159368
0 days 00:00:22.030000	-0.199363
0 days 00:00:22.040000	-0.237681
0 days 00:00:22.050000	-0.291031
0 days 00:00:22.060000	-0.359118
0 days 00:00:22.070000	-0.41094200000000003
0 days 00:00:22.080000	-0.45390600000000003
0 days 00:00:22.090000	-0.537036
0 days 00:00:22.100000	-0.659038
0 days 00:00:22.110000	-0.789046
0 days 00:00:22.120000	-0.9128280000000001
0 days 00:00:22.130000	-1.030746
0 days 00:00:22.140000	-1.1525729999999998
0 days 00:00:22.150000	-1.273659
0 days 00:00:22.160000	-1.388257
0 days 00:00:22.170000	-1.4911020000000001
0 days 00:00:22.180000	-1.5949719999999998
0 days 00:00:22.190000	-1.705791
0 days 00:00:22.200000	-1.8234540000000001
0 days 00:00:22.210000	-1.95333
0 days 00:00:22.220000	-2.0693799999999998
0 days 00:00:22.230000	-2.1930680000000002
0 days 00:00:22.240000	-2.308216
0 days 00:00:22.250000	-2.428958
0 days 00:00:22.260000	-2.52768
0 days 00:00:22.270000	-2.60777
0 days 00:00:22.280000	-2.666382
0 days 00:00:22.290000	-2.748928
0 days 00:00:22.300000	-2.817614
0 days 00:00:22.310000	-2.9009869999999998
0 days 00:00:22.320000	-2.969264
0 days 00:00:22.330000	-3.0352040000000002
0 days 00:00:22.340000	-3.114585
0 days 00:00:22.350000	-3.175897
0 days 00:00:22.360000	-3.255424
0 days 00:00:22.370000	-3.330342
0 days 00:00:22.380000	-3.396871
0 days 00:00:22.390000	-3.430485
0 days 00:00:22.400000	-3.429555
0 days 00:00:22.410000	-3.3968019999999997
0 days 00:00:22.420000	-3.4259589999999998
0 days 00:00:22.430000	-3.380146
0 days 00:00:22.440000	-3.334304
0 days 00:00:22.450000	-3.255823
0 days 00:00:22.460000	-2.884218
0 days 00:00:22.470000	-1.605328
0 days 00:00:22.480000	-0.384344
0 days 00:00:22.490000	0.320614
0 days 00:00:22.500000	0.673058
0 days 00:00:22.510000	0.9240659999999999
0 days 00:00:22.520000	1.2962049999999998
0 days 00:00:22.530000	1.807643
0 days 00:00:22.540000	2.318591
0 days 00:00:22.550000	2.731307
0 days 00:00:22.560000	2.999914
0 days 00:00:22.570000	3.147873
0 days 00:00:22.580000	3.226872
0 days 00:00:22.590000	3.350165
0 days 00:00:22.600000	3.5165940000000004
0 days 00:00:22.610000	3.713936
0 days 00:00:22.620000	3.898801
0 days 00:00:22.630000	4.027661
0 days 00:00:22.640000	4.073701
0 days 00:00:22.650000	4.0345699999999995
0 days 00:00:22.660000	3.9554050000000003
0 days 00:00:22.670000	3.827383
0 days 00:00:22.680000	3.694921
0 days 00:00:22.690000	3.556774
0 days 00:00:22.700000	3.4001910000000004
0 days 00:00:22.710000	3.246671
0 days 00:00:22.720000	3.104445
0 days 00:00:22.730000	2.9689080000000003
0 days 00:00:22.740000	2.846567
0 days 00:00:22.750000	2.758979
0 days 00:00:22.760000	2.698467
0 days 00:00:22.770000	2.648971
0 days 00:00:22.780000	2.597067
0 days 00:00:22.790000	2.502139
0 days 00:00:22.800000	2.353166
0 days 00:00:22.810000	2.157412
0 days 00:00:22.820000	1.912582
0 days 00:00:22.830000	1.703598
0 days 00:00:22.840000	1.599779
0 days 00:00:22.850000	1.6407580000000002
0 days 00:00:22.860000	1.8780569999999999
0 days 00:00:22.870000	2.4182639999999997
0 days 00:00:22.880000	3.319001
0 days 00:00:22.890000	4.29951
0 days 00:00:22.900000	4.960991
0 days 00:00:22.910000	4.983743
0 days 00:00:22.920000	4.415342
0 days 00:00:22.930000	3.505203
0 days 00:00:22.940000	2.517575
0 days 00:00:22.950000	1.568945
0 days 00:00:22.960000	0.572092
0 days 00:00:22.970000	-0.483727
0 days 00:00:22.980000	-1.454964
0 days 00:00:22.990000	-2.071414
0 days 00:00:23	-2.942811
0 days 00:00:23.010000	-0.248973
0 days 00:00:23.020000	-1.7211990000000001
0 days 00:00:23.030000	-4.420358
0 days 00:00:23.040000	-2.767113
0 days 00:00:23.050000	-1.225744
0 days 00:00:23.060000	-1.77676
0 days 00:00:23.070000	-1.965355
0 days 00:00:23.080000	-1.8485220000000002
0 days 00:00:23.090000	-1.588955
0 days 00:00:23.100000	-1.357172
0 days 00:00:23.110000	-1.236672
0 days 00:00:23.120000	-1.025376
0 days 00:00:23.130000	-0.9306690000000001
0 days 00:00:23.140000	-0.880188
0 days 00:00:23.150000	-0.856726
0 days 00:00:23.160000	-0.8486040000000001
0 days 00:00:23.170000	-0.798322
0 days 00:00:23.180000	-0.59713
0 days 00:00:23.190000	-0.437659
0 days 00:00:23.200000	-0.42844799999999994
0 days 00:00:23.210000	-0.337327
0 days 00:00:23.220000	-0.318768
0 days 00:00:23.230000	-0.321861
0 days 00:00:23.240000	-0.026482
0 days 00:00:23.250000	0.052677999999999996
0 days 00:00:23.260000	0.070565
0 days 00:00:23.270000	0.061821
0 days 00:00:23.280000	0.064296
0 days 00:00:23.290000	0.067315
0 days 00:00:23.300000	0.07421900000000001
0 days 00:00:23.310000	0.061940999999999996
0 days 00:00:23.320000	0.044819
0 days 00:00:23.330000	0.029122000000000002
0 days 00:00:23.340000	0.016286000000000002
0 days 00:00:23.350000	0.004571
0 days 00:00:23.360000	-0.008814
0 days 00:00:23.370000	-0.030899
0 days 00:00:23.380000	-0.060659000000000005
0 days 00:00:23.390000	-0.085315
0 days 00:00:23.400000	-0.11221700000000001
0 days 00:00:23.410000	-0.126048
0 days 00:00:23.420000	-0.132359
0 days 00:00:23.430000	-0.129296
0 days 00:00:23.440000	-0.12339100000000001
0 days 00:00:23.450000	-0.10871900000000001
0 days 00:00:23.460000	-0.09767
0 days 00:00:23.470000	-0.068814
0 days 00:00:23.480000	-0.047139999999999994
0 days 00:00:23.490000	-0.029299000000000002
0 days 00:00:23.500000	-0.007664
0 days 00:00:23.510000	0.00748
0 days 00:00:23.520000	0.012502
0 days 00:00:23.530000	0.01495
0 days 00:00:23.540000	0.015972999999999998
0 days 00:00:23.550000	0.016849
0 days 00:00:23.560000	0.011397
0 days 00:00:23.570000	0.0036409999999999997
0 days 00:00:23.580000	-0.007339
0 days 00:00:23.590000	-0.019375999999999997
0 days 00:00:23.600000	-0.032181
0 days 00:00:23.610000	-0.049635000000000006
0 days 00:00:23.620000	-0.054113
0 days 00:00:23.630000	-0.061358
0 days 00:00:23.640000	-0.064195
0 days 00:00:23.650000	-0.064413
0 days 00:00:23.660000	-0.057745000000000005
0 days 00:00:23.670000	-0.050807
0 days 00:00:23.680000	-0.040949
0 days 00:00:23.690000	-0.037481
0 days 00:00:23.700000	-0.025622000000000002
0 days 00:00:23.710000	-0.026226
0 days 00:00:23.720000	-0.022555000000000002
0 days 00:00:23.730000	-0.023311000000000002
0 days 00:00:23.740000	-0.027013
0 days 00:00:23.750000	-0.042869
0 days 00:00:23.760000	-0.06414700000000001
0 days 00:00:23.770000	-0.089014
0 days 00:00:23.780000	-0.125721
0 days 00:00:23.790000	-0.167746
0 days 00:00:23.800000	-0.21361799999999997
0 days 00:00:23.810000	-0.278252
0 days 00:00:23.820000	-0.35223699999999997
0 days 00:00:23.830000	-0.424828
0 days 00:00:23.840000	-0.501833
0 days 00:00:23.850000	-0.576028
0 days 00:00:23.860000	-0.6530020000000001
0 days 00:00:23.870000	-0.726649
0 days 00:00:23.880000	-0.804296
0 days 00:00:23.890000	-0.8811040000000001
0 days 00:00:23.900000	-0.9844729999999999
0 days 00:00:23.910000	-1.10855
0 days 00:00:23.920000	-1.251132
0 days 00:00:23.930000	-1.421261
0 days 00:00:23.940000	-1.583991
0 days 00:00:23.950000	-1.7508279999999998
0 days 00:00:23.960000	-1.9301560000000002
0 days 00:00:23.970000	-2.113109
0 days 00:00:23.980000	-2.311332
0 days 00:00:23.990000	-2.507355
0 days 00:00:24	-2.723713
0 days 00:00:24.010000	-2.94485
0 days 00:00:24.020000	-3.168166
0 days 00:00:24.030000	-3.377857
0 days 00:00:24.040000	-3.5847379999999998
0 days 00:00:24.050000	-3.789371
0 days 00:00:24.060000	-3.9537910000000003
0 days 00:00:24.070000	-4.086361
0 days 00:00:24.080000	-4.141805000000001
0 days 00:00:24.090000	-4.142024
0 days 00:00:24.100000	-4.055746
0 days 00:00:24.110000	-4.019303
0 days 00:00:24.120000	-3.993003
0 days 00:00:24.130000	-3.955282
0 days 00:00:24.140000	-3.910051
0 days 00:00:24.150000	-3.801239
0 days 00:00:24.160000	-3.673985
0 days 00:00:24.170000	-3.5703989999999997
0 days 00:00:24.180000	-3.4000769999999996
0 days 00:00:24.190000	-3.145085
0 days 00:00:24.200000	-2.688748
0 days 00:00:24.210000	-1.3232700000000002
0 days 00:00:24.220000	0.12448699999999999
0 days 00:00:24.230000	0.944003
0 days 00:00:24.240000	1.5178200000000002
0 days 00:00:24.250000	2.066346
0 days 00:00:24.260000	2.5678919999999996
0 days 00:00:24.270000	3.090763
0 days 00:00:24.280000	3.4793550000000004
0 days 00:00:24.290000	3.536643
0 days 00:00:24.300000	3.185486
0 days 00:00:24.310000	2.784626
0 days 00:00:24.320000	2.724139
0 days 00:00:24.330000	3.066911
0 days 00:00:24.340000	3.495419
0 days 00:00:24.350000	3.7288940000000004
0 days 00:00:24.360000	3.6689849999999997
0 days 00:00:24.370000	3.50455
0 days 00:00:24.380000	3.435679
0 days 00:00:24.390000	3.4587120000000002
0 days 00:00:24.400000	3.457703
0 days 00:00:24.410000	3.3794190000000004
0 days 00:00:24.420000	3.261691
0 days 00:00:24.430000	3.133528
0 days 00:00:24.440000	3.025848
0 days 00:00:24.450000	2.933335
0 days 00:00:24.460000	2.84645
0 days 00:00:24.470000	2.776825
0 days 00:00:24.480000	2.733391
0 days 00:00:24.490000	2.703182
0 days 00:00:24.500000	2.6594349999999998
0 days 00:00:24.510000	2.574431
0 days 00:00:24.520000	2.474483
0 days 00:00:24.530000	2.439018
0 days 00:00:24.540000	2.515539
0 days 00:00:24.550000	2.701311
0 days 00:00:24.560000	2.9361580000000003
0 days 00:00:24.570000	3.183922
0 days 00:00:24.580000	3.47384
0 days 00:00:24.590000	3.761429
0 days 00:00:24.600000	4.0684190000000005
0 days 00:00:24.610000	4.31806
0 days 00:00:24.620000	4.457217
0 days 00:00:24.630000	4.383771
0 days 00:00:24.640000	3.884033
0 days 00:00:24.650000	3.5596589999999995
0 days 00:00:24.660000	3.29938
0 days 00:00:24.670000	2.857607
0 days 00:00:24.680000	2.224259
0 days 00:00:24.690000	1.583507
0 days 00:00:24.700000	1.045207
0 days 00:00:24.710000	0.627264
0 days 00:00:24.720000	0.200717
0 days 00:00:24.730000	-0.409772
0 days 00:00:24.740000	-1.7495009999999998
0 days 00:00:24.750000	-3.362737
0 days 00:00:24.760000	-2.325327
0 days 00:00:24.770000	-1.5378379999999998
0 days 00:00:24.780000	-2.446072
0 days 00:00:24.790000	-2.773095
0 days 00:00:24.800000	-2.316386
0 days 00:00:24.810000	-2.1363990000000004
0 days 00:00:24.820000	-1.975275
0 days 00:00:24.830000	-1.826646
0 days 00:00:24.840000	-1.7784060000000002
0 days 00:00:24.850000	-1.646768
0 days 00:00:24.860000	-1.564332
0 days 00:00:24.870000	-1.495447
0 days 00:00:24.880000	-1.378107
0 days 00:00:24.890000	-1.294582
0 days 00:00:24.900000	-1.24384
0 days 00:00:24.910000	-1.2296200000000002
0 days 00:00:24.920000	-1.172014
0 days 00:00:24.930000	-0.8219299999999999
0 days 00:00:24.940000	-0.633311
0 days 00:00:24.950000	-0.459016
0 days 00:00:24.960000	-0.337425
0 days 00:00:24.970000	-0.075976
0 days 00:00:24.980000	0.035388
0 days 00:00:24.990000	0.061992
0 days 00:00:25	0.068495
0 days 00:00:25.010000	0.09611
0 days 00:00:25.020000	0.116503
0 days 00:00:25.030000	0.13458399999999998
0 days 00:00:25.040000	0.145802
0 days 00:00:25.050000	0.146016
0 days 00:00:25.060000	0.14426
0 days 00:00:25.070000	0.126278
0 days 00:00:25.080000	0.10571400000000002
0 days 00:00:25.090000	0.072295
0 days 00:00:25.100000	0.040623
0 days 00:00:25.110000	0.008087
0 days 00:00:25.120000	-0.022375
0 days 00:00:25.130000	-0.047887
0 days 00:00:25.140000	-0.064261
0 days 00:00:25.150000	-0.069563
0 days 00:00:25.160000	-0.07179400000000001
0 days 00:00:25.170000	-0.07165
0 days 00:00:25.180000	-0.083284
0 days 00:00:25.190000	-0.093649
0 days 00:00:25.200000	-0.10970899999999999
0 days 00:00:25.210000	-0.116718
0 days 00:00:25.220000	-0.126406
0 days 00:00:25.230000	-0.12265699999999999
0 days 00:00:25.240000	-0.10803099999999999
0 days 00:00:25.250000	-0.080447
0 days 00:00:25.260000	-0.049574
0 days 00:00:25.270000	-0.021772
0 days 00:00:25.280000	8.499999999999999e-05
0 days 00:00:25.290000	0.025327000000000002
0 days 00:00:25.300000	0.041055
0 days 00:00:25.310000	0.042424
0 days 00:00:25.320000	0.034773
0 days 00:00:25.330000	0.032233
0 days 00:00:25.340000	0.023861
0 days 00:00:25.350000	0.015882
0 days 00:00:25.360000	0.009646
0 days 00:00:25.370000	0.0033
0 days 00:00:25.380000	0.001578
0 days 00:00:25.390000	-0.010144
0 days 00:00:25.400000	-0.012454
0 days 00:00:25.410000	-0.023984000000000002
0 days 00:00:25.420000	-0.018461
0 days 00:00:25.430000	-0.015606
0 days 00:00:25.440000	-0.009561
0 days 00:00:25.450000	0.000265
0 days 00:00:25.460000	0.000682
0 days 00:00:25.470000	0.000655
0 days 00:00:25.480000	0.008215
0 days 00:00:25.490000	0.009265
0 days 00:00:25.500000	0.018972
0 days 00:00:25.510000	0.023163
0 days 00:00:25.520000	0.012010999999999999
0 days 00:00:25.530000	-0.009051
0 days 00:00:25.540000	-0.018811
0 days 00:00:25.550000	-0.02712
0 days 00:00:25.560000	-0.019372
0 days 00:00:25.570000	-0.013808
0 days 00:00:25.580000	-0.021332
0 days 00:00:25.590000	-0.031305
0 days 00:00:25.600000	-0.049147
0 days 00:00:25.610000	-0.069837
0 days 00:00:25.620000	-0.091654
0 days 00:00:25.630000	-0.125301
0 days 00:00:25.640000	-0.142931
0 days 00:00:25.650000	-0.167121
0 days 00:00:25.660000	-0.214189
0 days 00:00:25.670000	-0.268268
0 days 00:00:25.680000	-0.329572
0 days 00:00:25.690000	-0.388401
0 days 00:00:25.700000	-0.441242
0 days 00:00:25.710000	-0.496637
0 days 00:00:25.720000	-0.54956
0 days 00:00:25.730000	-0.605564
0 days 00:00:25.740000	-0.667237
0 days 00:00:25.750000	-0.7944979999999999
0 days 00:00:25.760000	-0.92066
0 days 00:00:25.770000	-1.0213370000000002
0 days 00:00:25.780000	-1.106484
0 days 00:00:25.790000	-1.185716
0 days 00:00:25.800000	-1.27425
0 days 00:00:25.810000	-1.37806
0 days 00:00:25.820000	-1.47785
0 days 00:00:25.830000	-1.5829090000000001
0 days 00:00:25.840000	-1.694855
0 days 00:00:25.850000	-1.8149959999999998
0 days 00:00:25.860000	-1.9424279999999998
0 days 00:00:25.870000	-2.0880330000000002
0 days 00:00:25.880000	-2.247366
0 days 00:00:25.890000	-2.4368849999999997
0 days 00:00:25.900000	-2.6326680000000002
0 days 00:00:25.910000	-2.809206
0 days 00:00:25.920000	-2.961568
0 days 00:00:25.930000	-3.099218
0 days 00:00:25.940000	-3.218069
0 days 00:00:25.950000	-3.304386
0 days 00:00:25.960000	-3.3724199999999995
0 days 00:00:25.970000	-3.3938410000000006
0 days 00:00:25.980000	-3.41119
0 days 00:00:25.990000	-3.3845099999999997
0 days 00:00:26	-3.354195
0 days 00:00:26.010000	-3.356355
0 days 00:00:26.020000	-3.3666669999999996
0 days 00:00:26.030000	-3.3717919999999997
0 days 00:00:26.040000	-3.360069
0 days 00:00:26.050000	-3.3795050000000004
0 days 00:00:26.060000	-3.342455
0 days 00:00:26.070000	-3.313594
0 days 00:00:26.080000	-3.3233410000000005
0 days 00:00:26.090000	-3.214395
0 days 00:00:26.100000	-3.0396419999999997
0 days 00:00:26.110000	-2.6262689999999997
