# Supplementary material for: A topological data analysis-based method for gait signals with an application to the study of multiple sclerosis
Source: PLoS One. 2022 May 13;17(5):e0268475. doi: 10.1371/journal.pone.0268475 (PMC9106173; doi:10.1371/journal.pone.0268475)
Supplement: S1 Data — (ZIP) [file pone.0268475.s005.zip › PlosOneData/Pathological_subjects/MS_308]

	Gyr_Y
0 days 00:00:22.990000	0.047899000000000004
0 days 00:00:23	-1.203708
0 days 00:00:23.010000	-1.920771
0 days 00:00:23.020000	-2.757535
0 days 00:00:23.030000	-2.3535209999999998
0 days 00:00:23.040000	-2.539102
0 days 00:00:23.050000	-0.054013
0 days 00:00:23.060000	0.448292
0 days 00:00:23.070000	0.07296
0 days 00:00:23.080000	-0.026545
0 days 00:00:23.090000	0.003498
0 days 00:00:23.100000	0.0074329999999999995
0 days 00:00:23.110000	0.039179000000000005
0 days 00:00:23.120000	0.060739
0 days 00:00:23.130000	0.07962999999999999
0 days 00:00:23.140000	0.06926399999999999
0 days 00:00:23.150000	0.091383
0 days 00:00:23.160000	0.107026
0 days 00:00:23.170000	0.11876099999999999
0 days 00:00:23.180000	0.122984
0 days 00:00:23.190000	0.114337
0 days 00:00:23.200000	0.1138
0 days 00:00:23.210000	0.089686
0 days 00:00:23.220000	0.060422000000000003
0 days 00:00:23.230000	0.035851
0 days 00:00:23.240000	0.023851
0 days 00:00:23.250000	0.018548
0 days 00:00:23.260000	0.017112
0 days 00:00:23.270000	0.016386
0 days 00:00:23.280000	0.025175
0 days 00:00:23.290000	0.025745
0 days 00:00:23.300000	0.029825
0 days 00:00:23.310000	0.031758999999999996
0 days 00:00:23.320000	0.028842000000000003
0 days 00:00:23.330000	0.027010000000000003
0 days 00:00:23.340000	0.015142
0 days 00:00:23.350000	0.008243
0 days 00:00:23.360000	-0.007552
0 days 00:00:23.370000	-0.016678
0 days 00:00:23.380000	-0.028801999999999998
0 days 00:00:23.390000	-0.042109
0 days 00:00:23.400000	-0.060385
0 days 00:00:23.410000	-0.076408
0 days 00:00:23.420000	-0.09263099999999999
0 days 00:00:23.430000	-0.107242
0 days 00:00:23.440000	-0.120479
0 days 00:00:23.450000	-0.132668
0 days 00:00:23.460000	-0.14738199999999999
0 days 00:00:23.470000	-0.170241
0 days 00:00:23.480000	-0.19408699999999998
0 days 00:00:23.490000	-0.22314099999999998
0 days 00:00:23.500000	-0.256244
0 days 00:00:23.510000	-0.279239
0 days 00:00:23.520000	-0.319283
0 days 00:00:23.530000	-0.343393
0 days 00:00:23.540000	-0.361921
0 days 00:00:23.550000	-0.361478
0 days 00:00:23.560000	-0.347699
0 days 00:00:23.570000	-0.309605
0 days 00:00:23.580000	-0.251752
0 days 00:00:23.590000	-0.178551
0 days 00:00:23.600000	-0.09878300000000001
0 days 00:00:23.610000	-0.036051
0 days 00:00:23.620000	0.012154
0 days 00:00:23.630000	0.020287
0 days 00:00:23.640000	0.009875
0 days 00:00:23.650000	-0.030246
0 days 00:00:23.660000	-0.08094900000000001
0 days 00:00:23.670000	-0.13558199999999998
0 days 00:00:23.680000	-0.218115
0 days 00:00:23.690000	-0.288038
0 days 00:00:23.700000	-0.35962
0 days 00:00:23.710000	-0.438993
0 days 00:00:23.720000	-0.525828
0 days 00:00:23.730000	-0.617917
0 days 00:00:23.740000	-0.7209
0 days 00:00:23.750000	-0.8268270000000001
0 days 00:00:23.760000	-0.9403549999999999
0 days 00:00:23.770000	-1.052686
0 days 00:00:23.780000	-1.1694069999999999
0 days 00:00:23.790000	-1.290541
0 days 00:00:23.800000	-1.421453
0 days 00:00:23.810000	-1.5495379999999999
0 days 00:00:23.820000	-1.678235
0 days 00:00:23.830000	-1.807309
0 days 00:00:23.840000	-1.9709860000000001
0 days 00:00:23.850000	-2.140711
0 days 00:00:23.860000	-2.337954
0 days 00:00:23.870000	-2.601359
0 days 00:00:23.880000	-2.934402
0 days 00:00:23.890000	-3.3027
0 days 00:00:23.900000	-3.65755
0 days 00:00:23.910000	-3.979058
0 days 00:00:23.920000	-4.1803360000000005
0 days 00:00:23.930000	-4.488169
0 days 00:00:23.940000	-4.746736
0 days 00:00:23.950000	-4.903708
0 days 00:00:23.960000	-4.941468
0 days 00:00:23.970000	-4.732705
0 days 00:00:23.980000	-3.520361
0 days 00:00:23.990000	-1.5194889999999999
0 days 00:00:24	-0.555958
0 days 00:00:24.010000	-0.32421
0 days 00:00:24.020000	-0.010237000000000001
0 days 00:00:24.030000	0.650854
0 days 00:00:24.040000	1.4029559999999999
0 days 00:00:24.050000	2.065831
0 days 00:00:24.060000	2.59331
0 days 00:00:24.070000	3.033291
0 days 00:00:24.080000	3.408528
0 days 00:00:24.090000	3.700525
0 days 00:00:24.100000	3.978611
0 days 00:00:24.110000	4.251755999999999
0 days 00:00:24.120000	4.498654
0 days 00:00:24.130000	4.659997
0 days 00:00:24.140000	4.697781
0 days 00:00:24.150000	4.632397
0 days 00:00:24.160000	4.5265379999999995
0 days 00:00:24.170000	4.407521
0 days 00:00:24.180000	4.219253
0 days 00:00:24.190000	3.9703019999999998
0 days 00:00:24.200000	3.65498
0 days 00:00:24.210000	3.382168
0 days 00:00:24.220000	3.260752
0 days 00:00:24.230000	3.132891
0 days 00:00:24.240000	2.923606
0 days 00:00:24.250000	2.721923
0 days 00:00:24.260000	2.439896
0 days 00:00:24.270000	2.026333
0 days 00:00:24.280000	1.566448
0 days 00:00:24.290000	1.225774
0 days 00:00:24.300000	1.0111649999999999
0 days 00:00:24.310000	0.818321
0 days 00:00:24.320000	0.34380700000000003
0 days 00:00:24.330000	-2.142489
0 days 00:00:24.340000	-3.768089
0 days 00:00:24.350000	-4.646283
0 days 00:00:24.360000	-2.4441509999999997
0 days 00:00:24.370000	1.930923
0 days 00:00:24.380000	0.04612
0 days 00:00:24.390000	-0.119101
0 days 00:00:24.400000	-0.082294
0 days 00:00:24.410000	-0.091752
0 days 00:00:24.420000	-0.025622000000000002
0 days 00:00:24.430000	-0.03466
0 days 00:00:24.440000	-0.01142
0 days 00:00:24.450000	-0.007044
0 days 00:00:24.460000	-0.050601
0 days 00:00:24.470000	-0.078976
0 days 00:00:24.480000	-0.048169
0 days 00:00:24.490000	-0.024397
0 days 00:00:24.500000	8.1e-05
0 days 00:00:24.510000	0.017925
0 days 00:00:24.520000	0.025099
0 days 00:00:24.530000	0.024228
0 days 00:00:24.540000	0.026336000000000002
0 days 00:00:24.550000	0.032174
0 days 00:00:24.560000	0.046972
0 days 00:00:24.570000	0.053465
0 days 00:00:24.580000	0.07054099999999999
0 days 00:00:24.590000	0.075798
0 days 00:00:24.600000	0.075936
0 days 00:00:24.610000	0.076865
0 days 00:00:24.620000	0.067753
0 days 00:00:24.630000	0.060988
0 days 00:00:24.640000	0.048637
0 days 00:00:24.650000	0.039055
0 days 00:00:24.660000	0.023577
0 days 00:00:24.670000	0.009581000000000001
0 days 00:00:24.680000	-0.0039570000000000004
0 days 00:00:24.690000	-0.009326000000000001
0 days 00:00:24.700000	-0.022216
0 days 00:00:24.710000	-0.025913
0 days 00:00:24.720000	-0.031807999999999996
0 days 00:00:24.730000	-0.037094999999999996
0 days 00:00:24.740000	-0.03927
0 days 00:00:24.750000	-0.045498000000000004
0 days 00:00:24.760000	-0.047363
0 days 00:00:24.770000	-0.053591
0 days 00:00:24.780000	-0.057628
0 days 00:00:24.790000	-0.065464
0 days 00:00:24.800000	-0.077461
0 days 00:00:24.810000	-0.078058
0 days 00:00:24.820000	-0.086142
0 days 00:00:24.830000	-0.087785
0 days 00:00:24.840000	-0.080072
0 days 00:00:24.850000	-0.06630599999999999
0 days 00:00:24.860000	-0.042178
0 days 00:00:24.870000	-0.002463
0 days 00:00:24.880000	0.027280000000000002
0 days 00:00:24.890000	0.056879
0 days 00:00:24.900000	0.07464
0 days 00:00:24.910000	0.086768
0 days 00:00:24.920000	0.072076
0 days 00:00:24.930000	0.043536
0 days 00:00:24.940000	0.005712
0 days 00:00:24.950000	-0.02112
0 days 00:00:24.960000	-0.037953
0 days 00:00:24.970000	-0.045379
0 days 00:00:24.980000	-0.048379000000000005
0 days 00:00:24.990000	-0.044317
0 days 00:00:25	-0.039554
0 days 00:00:25.010000	-0.037331
0 days 00:00:25.020000	-0.053975
0 days 00:00:25.030000	-0.110919
0 days 00:00:25.040000	-0.166201
0 days 00:00:25.050000	-0.251959
0 days 00:00:25.060000	-0.35553
0 days 00:00:25.070000	-0.495921
0 days 00:00:25.080000	-0.652174
0 days 00:00:25.090000	-0.819351
0 days 00:00:25.100000	-1.005064
0 days 00:00:25.110000	-1.213634
0 days 00:00:25.120000	-1.412483
0 days 00:00:25.130000	-1.634843
0 days 00:00:25.140000	-1.8622450000000002
0 days 00:00:25.150000	-2.101721
0 days 00:00:25.160000	-2.358499
0 days 00:00:25.170000	-2.6072740000000003
0 days 00:00:25.180000	-2.8477930000000002
0 days 00:00:25.190000	-3.124989
0 days 00:00:25.200000	-3.4345239999999997
0 days 00:00:25.210000	-3.718181
0 days 00:00:25.220000	-4.005730000000001
0 days 00:00:25.230000	-4.213553
0 days 00:00:25.240000	-4.342205
0 days 00:00:25.250000	-4.503754
0 days 00:00:25.260000	-4.5485430000000004
0 days 00:00:25.270000	-4.450786
0 days 00:00:25.280000	-4.131651000000001
0 days 00:00:25.290000	-2.890996
0 days 00:00:25.300000	-1.109043
0 days 00:00:25.310000	-0.203213
0 days 00:00:25.320000	0.011703
0 days 00:00:25.330000	0.160233
0 days 00:00:25.340000	0.5301060000000001
0 days 00:00:25.350000	0.9966309999999999
0 days 00:00:25.360000	1.482469
0 days 00:00:25.370000	1.9504110000000001
0 days 00:00:25.380000	2.3329169999999997
0 days 00:00:25.390000	2.619314
0 days 00:00:25.400000	2.83417
0 days 00:00:25.410000	3.030775
0 days 00:00:25.420000	3.218778
0 days 00:00:25.430000	3.4223489999999996
0 days 00:00:25.440000	3.550453
0 days 00:00:25.450000	3.6607489999999996
0 days 00:00:25.460000	3.7190849999999998
0 days 00:00:25.470000	3.718958
0 days 00:00:25.480000	3.676739
0 days 00:00:25.490000	3.6135800000000002
0 days 00:00:25.500000	3.539847
0 days 00:00:25.510000	3.452526
0 days 00:00:25.520000	3.3325970000000003
0 days 00:00:25.530000	3.2155419999999997
0 days 00:00:25.540000	3.087455
0 days 00:00:25.550000	2.944387
0 days 00:00:25.560000	2.825225
0 days 00:00:25.570000	2.696098
0 days 00:00:25.580000	2.512474
0 days 00:00:25.590000	2.299868
0 days 00:00:25.600000	2.051299
0 days 00:00:25.610000	1.716619
0 days 00:00:25.620000	1.211578
0 days 00:00:25.630000	0.36205
0 days 00:00:25.640000	0.059952
0 days 00:00:25.650000	-0.310489
0 days 00:00:25.660000	-0.890493
0 days 00:00:25.670000	-1.51348
0 days 00:00:25.680000	-2.254689
0 days 00:00:25.690000	-2.0442299999999998
0 days 00:00:25.700000	-1.578352
0 days 00:00:25.710000	-2.625236
0 days 00:00:25.720000	-2.003244
0 days 00:00:25.730000	-0.315148
0 days 00:00:25.740000	0.19758599999999998
0 days 00:00:25.750000	0.013444
0 days 00:00:25.760000	0.074713
0 days 00:00:25.770000	0.095817
0 days 00:00:25.780000	0.115211
0 days 00:00:25.790000	0.11717799999999999
0 days 00:00:25.800000	0.12040799999999999
0 days 00:00:25.810000	0.10959
0 days 00:00:25.820000	0.08364400000000001
0 days 00:00:25.830000	0.06175599999999999
0 days 00:00:25.840000	0.050948
0 days 00:00:25.850000	0.04093
0 days 00:00:25.860000	0.0291
0 days 00:00:25.870000	0.017084000000000002
0 days 00:00:25.880000	0.0089
0 days 00:00:25.890000	-0.003136
0 days 00:00:25.900000	0.001026
0 days 00:00:25.910000	0.011239
0 days 00:00:25.920000	0.010803
0 days 00:00:25.930000	0.016863
0 days 00:00:25.940000	0.026680000000000002
0 days 00:00:25.950000	0.030251
0 days 00:00:25.960000	0.035141000000000006
0 days 00:00:25.970000	0.042981
0 days 00:00:25.980000	0.052167
0 days 00:00:25.990000	0.057584
0 days 00:00:26	0.048496
0 days 00:00:26.010000	0.052119000000000006
0 days 00:00:26.020000	0.034277999999999996
0 days 00:00:26.030000	0.024990000000000002
0 days 00:00:26.040000	0.010305
0 days 00:00:26.050000	-0.001239
0 days 00:00:26.060000	-0.01349
0 days 00:00:26.070000	-0.028174
0 days 00:00:26.080000	-0.035003
0 days 00:00:26.090000	-0.047164
0 days 00:00:26.100000	-0.053903999999999994
0 days 00:00:26.110000	-0.059986000000000005
0 days 00:00:26.120000	-0.06718500000000001
0 days 00:00:26.130000	-0.072122
0 days 00:00:26.140000	-0.073438
0 days 00:00:26.150000	-0.079247
0 days 00:00:26.160000	-0.081213
0 days 00:00:26.170000	-0.087407
0 days 00:00:26.180000	-0.090268
0 days 00:00:26.190000	-0.092184
0 days 00:00:26.200000	-0.101249
0 days 00:00:26.210000	-0.103817
0 days 00:00:26.220000	-0.110653
0 days 00:00:26.230000	-0.108855
0 days 00:00:26.240000	-0.100813
0 days 00:00:26.250000	-0.08633099999999999
0 days 00:00:26.260000	-0.054422000000000005
0 days 00:00:26.270000	-0.011406
0 days 00:00:26.280000	0.025487
0 days 00:00:26.290000	0.047298
0 days 00:00:26.300000	0.056288
0 days 00:00:26.310000	0.048706
0 days 00:00:26.320000	0.019001
0 days 00:00:26.330000	-0.01114
0 days 00:00:26.340000	-0.042942
0 days 00:00:26.350000	-0.092777
0 days 00:00:26.360000	-0.140556
0 days 00:00:26.370000	-0.18553599999999998
0 days 00:00:26.380000	-0.228844
0 days 00:00:26.390000	-0.281474
0 days 00:00:26.400000	-0.32660700000000004
0 days 00:00:26.410000	-0.381385
0 days 00:00:26.420000	-0.428233
0 days 00:00:26.430000	-0.46445299999999995
0 days 00:00:26.440000	-0.495197
0 days 00:00:26.450000	-0.519217
0 days 00:00:26.460000	-0.543179
0 days 00:00:26.470000	-0.563128
0 days 00:00:26.480000	-0.590527
0 days 00:00:26.490000	-0.627361
0 days 00:00:26.500000	-0.7201850000000001
0 days 00:00:26.510000	-0.851766
0 days 00:00:26.520000	-1.0331540000000001
0 days 00:00:26.530000	-1.259235
0 days 00:00:26.540000	-1.520967
0 days 00:00:26.550000	-1.825549
0 days 00:00:26.560000	-2.131627
0 days 00:00:26.570000	-2.466144
0 days 00:00:26.580000	-2.803455
0 days 00:00:26.590000	-3.133044
0 days 00:00:26.600000	-3.505151
0 days 00:00:26.610000	-3.857301
0 days 00:00:26.620000	-4.183077
0 days 00:00:26.630000	-4.50782
0 days 00:00:26.640000	-4.663151
0 days 00:00:26.650000	-4.856025
0 days 00:00:26.660000	-4.980394
0 days 00:00:26.670000	-5.045658
0 days 00:00:26.680000	-4.9992
0 days 00:00:26.690000	-4.785579
0 days 00:00:26.700000	-3.6604650000000003
0 days 00:00:26.710000	-1.4931450000000002
0 days 00:00:26.720000	0.219151
0 days 00:00:26.730000	1.018002
0 days 00:00:26.740000	1.2798040000000002
0 days 00:00:26.750000	1.5374430000000001
0 days 00:00:26.760000	1.9340419999999998
0 days 00:00:26.770000	2.3611880000000003
0 days 00:00:26.780000	2.790318
0 days 00:00:26.790000	3.189324
0 days 00:00:26.800000	3.5079849999999997
0 days 00:00:26.810000	3.724186
0 days 00:00:26.820000	3.904583
0 days 00:00:26.830000	4.09621
0 days 00:00:26.840000	4.286023999999999
0 days 00:00:26.850000	4.402232
0 days 00:00:26.860000	4.376506
0 days 00:00:26.870000	4.251115
0 days 00:00:26.880000	4.0585580000000006
0 days 00:00:26.890000	3.7388019999999997
0 days 00:00:26.900000	3.460899
0 days 00:00:26.910000	3.446372
0 days 00:00:26.920000	3.382966
0 days 00:00:26.930000	3.085028
0 days 00:00:26.940000	2.744732
0 days 00:00:26.950000	2.428918
0 days 00:00:26.960000	2.0164869999999997
0 days 00:00:26.970000	1.467663
0 days 00:00:26.980000	0.820556
0 days 00:00:26.990000	-0.743172
0 days 00:00:27	-1.998664
0 days 00:00:27.010000	-2.2694919999999996
0 days 00:00:27.020000	-1.046937
0 days 00:00:27.030000	1.52191
0 days 00:00:27.040000	0.647274
0 days 00:00:27.050000	0.02908
0 days 00:00:27.060000	0.16514600000000002
0 days 00:00:27.070000	0.004723
0 days 00:00:27.080000	0.072381
0 days 00:00:27.090000	0.040806999999999996
0 days 00:00:27.100000	0.018377
0 days 00:00:27.110000	0.045709
0 days 00:00:27.120000	0.044631
0 days 00:00:27.130000	0.022578
0 days 00:00:27.140000	-0.013287
0 days 00:00:27.150000	-0.010047
0 days 00:00:27.160000	0.000225
0 days 00:00:27.170000	0.006648
0 days 00:00:27.180000	0.014753
0 days 00:00:27.190000	0.015839
0 days 00:00:27.200000	0.008320000000000001
0 days 00:00:27.210000	-0.00502
0 days 00:00:27.220000	-0.016865
0 days 00:00:27.230000	-0.013779
0 days 00:00:27.240000	-0.01197
0 days 00:00:27.250000	-0.0116
0 days 00:00:27.260000	-0.008204000000000001
0 days 00:00:27.270000	-0.013137000000000001
0 days 00:00:27.280000	-0.014066999999999998
0 days 00:00:27.290000	-0.027719999999999998
0 days 00:00:27.300000	-0.022463999999999998
0 days 00:00:27.310000	-0.030543
0 days 00:00:27.320000	-0.034335000000000004
0 days 00:00:27.330000	-0.039889
0 days 00:00:27.340000	-0.04967
0 days 00:00:27.350000	-0.061779999999999995
0 days 00:00:27.360000	-0.074617
0 days 00:00:27.370000	-0.09274500000000001
0 days 00:00:27.380000	-0.107426
0 days 00:00:27.390000	-0.122482
0 days 00:00:27.400000	-0.13736199999999998
0 days 00:00:27.410000	-0.164149
0 days 00:00:27.420000	-0.18723199999999998
0 days 00:00:27.430000	-0.22802199999999997
0 days 00:00:27.440000	-0.264288
0 days 00:00:27.450000	-0.300254
0 days 00:00:27.460000	-0.3371
0 days 00:00:27.470000	-0.36036999999999997
0 days 00:00:27.480000	-0.351976
0 days 00:00:27.490000	-0.302132
0 days 00:00:27.500000	-0.201514
0 days 00:00:27.510000	-0.07857
0 days 00:00:27.520000	0.024335
0 days 00:00:27.530000	0.096441
0 days 00:00:27.540000	0.128381
0 days 00:00:27.550000	0.139837
0 days 00:00:27.560000	0.134151
0 days 00:00:27.570000	0.100873
0 days 00:00:27.580000	0.037515
0 days 00:00:27.590000	-0.047915
0 days 00:00:27.600000	-0.118426
0 days 00:00:27.610000	-0.181288
0 days 00:00:27.620000	-0.23440300000000003
0 days 00:00:27.630000	-0.26750799999999997
0 days 00:00:27.640000	-0.282366
0 days 00:00:27.650000	-0.297759
0 days 00:00:27.660000	-0.311391
0 days 00:00:27.670000	-0.326336
0 days 00:00:27.680000	-0.340887
0 days 00:00:27.690000	-0.36056900000000003
0 days 00:00:27.700000	-0.375458
0 days 00:00:27.710000	-0.376641
0 days 00:00:27.720000	-0.370508
0 days 00:00:27.730000	-0.361428
0 days 00:00:27.740000	-0.352771
0 days 00:00:27.750000	-0.361183
0 days 00:00:27.760000	-0.362509
0 days 00:00:27.770000	-0.38455900000000004
0 days 00:00:27.780000	-0.44828199999999996
0 days 00:00:27.790000	-0.540149
0 days 00:00:27.800000	-0.653433
0 days 00:00:27.810000	-0.784065
0 days 00:00:27.820000	-0.933739
0 days 00:00:27.830000	-1.0992819999999999
0 days 00:00:27.840000	-1.293963
0 days 00:00:27.850000	-1.527688
0 days 00:00:27.860000	-1.7973189999999999
0 days 00:00:27.870000	-2.124445
0 days 00:00:27.880000	-2.479454
0 days 00:00:27.890000	-2.815754
0 days 00:00:27.900000	-3.208405
0 days 00:00:27.910000	-3.636165
0 days 00:00:27.920000	-4.039788
0 days 00:00:27.930000	-4.3865050000000005
0 days 00:00:27.940000	-4.611078
0 days 00:00:27.950000	-4.739123
0 days 00:00:27.960000	-4.914115
0 days 00:00:27.970000	-5.051359
0 days 00:00:27.980000	-5.087994
0 days 00:00:27.990000	-5.034330000000001
0 days 00:00:28	-4.910361
0 days 00:00:28.010000	-4.491751
0 days 00:00:28.020000	-3.1541799999999998
0 days 00:00:28.030000	-1.215315
0 days 00:00:28.040000	0.075935
0 days 00:00:28.050000	0.620343
0 days 00:00:28.060000	0.8437790000000001
0 days 00:00:28.070000	1.159737
0 days 00:00:28.080000	1.626542
0 days 00:00:28.090000	2.109093
0 days 00:00:28.100000	2.5540700000000003
0 days 00:00:28.110000	2.954279
0 days 00:00:28.120000	3.278029
0 days 00:00:28.130000	3.482996
0 days 00:00:28.140000	3.593781
0 days 00:00:28.150000	3.681798
0 days 00:00:28.160000	3.7942080000000002
0 days 00:00:28.170000	3.9026940000000003
0 days 00:00:28.180000	4.018929
0 days 00:00:28.190000	4.069189
0 days 00:00:28.200000	4.041705
0 days 00:00:28.210000	3.9545480000000004
0 days 00:00:28.220000	3.861971
0 days 00:00:28.230000	3.823411
0 days 00:00:28.240000	3.6871449999999997
0 days 00:00:28.250000	3.5137699999999996
0 days 00:00:28.260000	3.3502050000000003
0 days 00:00:28.270000	3.171608
0 days 00:00:28.280000	2.9715830000000003
0 days 00:00:28.290000	2.7833240000000004
0 days 00:00:28.300000	2.5907709999999997
0 days 00:00:28.310000	2.416436
0 days 00:00:28.320000	2.2456650000000002
0 days 00:00:28.330000	2.079975
0 days 00:00:28.340000	1.889307
0 days 00:00:28.350000	1.3189549999999999
0 days 00:00:28.360000	0.7484850000000001
0 days 00:00:28.370000	0.80057
0 days 00:00:28.380000	0.533371
0 days 00:00:28.390000	0.16350499999999998
0 days 00:00:28.400000	-0.07387300000000001
0 days 00:00:28.410000	-0.34862600000000005
0 days 00:00:28.420000	-0.658744
0 days 00:00:28.430000	-0.9158649999999999
0 days 00:00:28.440000	-1.144113
0 days 00:00:28.450000	-1.3552680000000001
0 days 00:00:28.460000	-1.348265
0 days 00:00:28.470000	-1.007667
0 days 00:00:28.480000	-1.128321
0 days 00:00:28.490000	-1.4032870000000002
0 days 00:00:28.500000	-1.4591319999999999
0 days 00:00:28.510000	-1.404449
0 days 00:00:28.520000	-0.677177
0 days 00:00:28.530000	0.625456
0 days 00:00:28.540000	0.162688
0 days 00:00:28.550000	0.234465
0 days 00:00:28.560000	0.164895
0 days 00:00:28.570000	0.100493
0 days 00:00:28.580000	0.085905
0 days 00:00:28.590000	0.09404
0 days 00:00:28.600000	0.10524100000000002
0 days 00:00:28.610000	0.116377
0 days 00:00:28.620000	0.10383099999999999
0 days 00:00:28.630000	0.11569700000000001
0 days 00:00:28.640000	0.124642
0 days 00:00:28.650000	0.123499
0 days 00:00:28.660000	0.108301
0 days 00:00:28.670000	0.09629
0 days 00:00:28.680000	0.085548
0 days 00:00:28.690000	0.07888099999999999
0 days 00:00:28.700000	0.070435
0 days 00:00:28.710000	0.058691
0 days 00:00:28.720000	0.050744
0 days 00:00:28.730000	0.030311
0 days 00:00:28.740000	0.010043
0 days 00:00:28.750000	-0.010477
0 days 00:00:28.760000	-0.028317000000000002
0 days 00:00:28.770000	-0.042157
0 days 00:00:28.780000	-0.045198
0 days 00:00:28.790000	-0.039882
0 days 00:00:28.800000	-0.034214
0 days 00:00:28.810000	-0.031187
0 days 00:00:28.820000	-0.021213
0 days 00:00:28.830000	-0.015175999999999999
0 days 00:00:28.840000	-0.009954000000000001
0 days 00:00:28.850000	-0.015364
0 days 00:00:28.860000	-0.014988999999999999
0 days 00:00:28.870000	-0.02505
0 days 00:00:28.880000	-0.041805
0 days 00:00:28.890000	-0.06277999999999999
0 days 00:00:28.900000	-0.08457
0 days 00:00:28.910000	-0.11379700000000001
0 days 00:00:28.920000	-0.13853
0 days 00:00:28.930000	-0.170216
0 days 00:00:28.940000	-0.198684
0 days 00:00:28.950000	-0.23662399999999997
0 days 00:00:28.960000	-0.265376
0 days 00:00:28.970000	-0.287348
0 days 00:00:28.980000	-0.260046
0 days 00:00:28.990000	-0.176511
0 days 00:00:29	-0.057425
0 days 00:00:29.010000	0.051724
0 days 00:00:29.020000	0.119756
0 days 00:00:29.030000	0.143773
0 days 00:00:29.040000	0.13355999999999998
0 days 00:00:29.050000	0.084995
0 days 00:00:29.060000	0.045072
0 days 00:00:29.070000	-0.011754
0 days 00:00:29.080000	-0.06841699999999999
0 days 00:00:29.090000	-0.13074000000000002
0 days 00:00:29.100000	-0.19089
0 days 00:00:29.110000	-0.23089099999999999
0 days 00:00:29.120000	-0.263354
0 days 00:00:29.130000	-0.283537
0 days 00:00:29.140000	-0.282263
0 days 00:00:29.150000	-0.27789400000000003
0 days 00:00:29.160000	-0.271407
0 days 00:00:29.170000	-0.271295
0 days 00:00:29.180000	-0.278291
0 days 00:00:29.190000	-0.28679299999999996
0 days 00:00:29.200000	-0.286756
0 days 00:00:29.210000	-0.286355
0 days 00:00:29.220000	-0.268715
0 days 00:00:29.230000	-0.245488
0 days 00:00:29.240000	-0.217646
0 days 00:00:29.250000	-0.19173900000000002
0 days 00:00:29.260000	-0.174111
0 days 00:00:29.270000	-0.153646
0 days 00:00:29.280000	-0.127073
0 days 00:00:29.290000	-0.11123399999999999
0 days 00:00:29.300000	-0.13808499999999999
0 days 00:00:29.310000	-0.21709099999999998
0 days 00:00:29.320000	-0.334934
0 days 00:00:29.330000	-0.497679
0 days 00:00:29.340000	-0.677179
0 days 00:00:29.350000	-0.861132
0 days 00:00:29.360000	-1.052403
0 days 00:00:29.370000	-1.24837
0 days 00:00:29.380000	-1.4397149999999999
0 days 00:00:29.390000	-1.624215
0 days 00:00:29.400000	-1.806974
0 days 00:00:29.410000	-1.995843
0 days 00:00:29.420000	-2.182002
0 days 00:00:29.430000	-2.393247
0 days 00:00:29.440000	-2.634603
0 days 00:00:29.450000	-2.888368
0 days 00:00:29.460000	-3.129648
0 days 00:00:29.470000	-3.3947870000000004
0 days 00:00:29.480000	-3.6587160000000005
0 days 00:00:29.490000	-3.899247
0 days 00:00:29.500000	-4.138453
0 days 00:00:29.510000	-4.403616
0 days 00:00:29.520000	-4.579142
0 days 00:00:29.530000	-4.715101
0 days 00:00:29.540000	-4.750818
0 days 00:00:29.550000	-4.7846589999999996
0 days 00:00:29.560000	-4.646315
0 days 00:00:29.570000	-4.2051
0 days 00:00:29.580000	-2.602487
0 days 00:00:29.590000	-0.251447
0 days 00:00:29.600000	0.8762719999999999
0 days 00:00:29.610000	1.2121110000000002
0 days 00:00:29.620000	1.4194440000000002
0 days 00:00:29.630000	1.843019
0 days 00:00:29.640000	2.354574
0 days 00:00:29.650000	2.801007
0 days 00:00:29.660000	3.172643
0 days 00:00:29.670000	3.459889
0 days 00:00:29.680000	3.644018
0 days 00:00:29.690000	3.729574
0 days 00:00:29.700000	3.7467129999999997
0 days 00:00:29.710000	3.783099
0 days 00:00:29.720000	3.9095459999999997
0 days 00:00:29.730000	4.0563400000000005
0 days 00:00:29.740000	4.122216000000001
0 days 00:00:29.750000	4.0937019999999995
0 days 00:00:29.760000	4.01587
0 days 00:00:29.770000	3.9336010000000003
0 days 00:00:29.780000	3.842594
0 days 00:00:29.790000	3.734601
0 days 00:00:29.800000	3.624544
0 days 00:00:29.810000	3.506165
0 days 00:00:29.820000	3.3810540000000002
0 days 00:00:29.830000	3.22815
0 days 00:00:29.840000	3.025983
0 days 00:00:29.850000	2.727055
0 days 00:00:29.860000	2.327131
0 days 00:00:29.870000	1.814588
0 days 00:00:29.880000	1.2024270000000001
0 days 00:00:29.890000	-0.237695
0 days 00:00:29.900000	-0.812979
0 days 00:00:29.910000	-1.156072
0 days 00:00:29.920000	-1.6932099999999999
0 days 00:00:29.930000	-2.236662
0 days 00:00:29.940000	-2.093269
0 days 00:00:29.950000	0.412529
0 days 00:00:29.960000	0.270781
0 days 00:00:29.970000	0.251626
0 days 00:00:29.980000	0.195651
0 days 00:00:29.990000	0.164164
0 days 00:00:30	0.10453499999999999
0 days 00:00:30.010000	0.087512
0 days 00:00:30.020000	0.08339500000000001
0 days 00:00:30.030000	0.08795900000000001
0 days 00:00:30.040000	0.083114
0 days 00:00:30.050000	0.06669
0 days 00:00:30.060000	0.086003
0 days 00:00:30.070000	0.09216
0 days 00:00:30.080000	0.081995
0 days 00:00:30.090000	0.08813
0 days 00:00:30.100000	0.094096
0 days 00:00:30.110000	0.093079
0 days 00:00:30.120000	0.084047
0 days 00:00:30.130000	0.068096
0 days 00:00:30.140000	0.055147
0 days 00:00:30.150000	0.034119
0 days 00:00:30.160000	0.027622000000000004
0 days 00:00:30.170000	0.021516999999999998
0 days 00:00:30.180000	0.02094
0 days 00:00:30.190000	0.013824000000000001
0 days 00:00:30.200000	0.008258
0 days 00:00:30.210000	0.00927
0 days 00:00:30.220000	0.007589
0 days 00:00:30.230000	-0.000591
0 days 00:00:30.240000	0.006790000000000001
0 days 00:00:30.250000	-0.003163
0 days 00:00:30.260000	-0.001846
0 days 00:00:30.270000	-0.014863999999999999
0 days 00:00:30.280000	-0.021213
0 days 00:00:30.290000	-0.028832999999999998
0 days 00:00:30.300000	-0.035044
0 days 00:00:30.310000	-0.05271900000000001
0 days 00:00:30.320000	-0.063337
0 days 00:00:30.330000	-0.090316
0 days 00:00:30.340000	-0.11405799999999999
0 days 00:00:30.350000	-0.143066
0 days 00:00:30.360000	-0.175111
0 days 00:00:30.370000	-0.21320799999999998
0 days 00:00:30.380000	-0.247825
0 days 00:00:30.390000	-0.267176
0 days 00:00:30.400000	-0.243601
0 days 00:00:30.410000	-0.170322
0 days 00:00:30.420000	-0.056446
0 days 00:00:30.430000	0.042719
0 days 00:00:30.440000	0.09045700000000001
0 days 00:00:30.450000	0.10731199999999999
0 days 00:00:30.460000	0.09220199999999999
0 days 00:00:30.470000	0.049223
0 days 00:00:30.480000	-0.008217
0 days 00:00:30.490000	-0.06390599999999999
0 days 00:00:30.500000	-0.120354
0 days 00:00:30.510000	-0.16908499999999999
0 days 00:00:30.520000	-0.217673
0 days 00:00:30.530000	-0.251128
0 days 00:00:30.540000	-0.271978
0 days 00:00:30.550000	-0.280508
0 days 00:00:30.560000	-0.283049
0 days 00:00:30.570000	-0.262106
0 days 00:00:30.580000	-0.228489
0 days 00:00:30.590000	-0.195966
0 days 00:00:30.600000	-0.175284
0 days 00:00:30.610000	-0.160806
0 days 00:00:30.620000	-0.151049
0 days 00:00:30.630000	-0.143931
0 days 00:00:30.640000	-0.14311
0 days 00:00:30.650000	-0.13431300000000002
0 days 00:00:30.660000	-0.130055
0 days 00:00:30.670000	-0.134974
0 days 00:00:30.680000	-0.153579
0 days 00:00:30.690000	-0.165224
0 days 00:00:30.700000	-0.182522
0 days 00:00:30.710000	-0.197344
0 days 00:00:30.720000	-0.207416
0 days 00:00:30.730000	-0.243763
0 days 00:00:30.740000	-0.288528
0 days 00:00:30.750000	-0.357535
0 days 00:00:30.760000	-0.45084300000000005
0 days 00:00:30.770000	-0.550067
0 days 00:00:30.780000	-0.6586989999999999
0 days 00:00:30.790000	-0.764502
0 days 00:00:30.800000	-0.874199
0 days 00:00:30.810000	-0.977049
0 days 00:00:30.820000	-1.078139
0 days 00:00:30.830000	-1.184885
0 days 00:00:30.840000	-1.285562
0 days 00:00:30.850000	-1.382184
0 days 00:00:30.860000	-1.497068
0 days 00:00:30.870000	-1.633
0 days 00:00:30.880000	-1.806445
0 days 00:00:30.890000	-2.0240150000000003
0 days 00:00:30.900000	-2.301461
0 days 00:00:30.910000	-2.5933990000000002
0 days 00:00:30.920000	-2.882857
0 days 00:00:30.930000	-3.187574
0 days 00:00:30.940000	-3.458626
0 days 00:00:30.950000	-3.706789
0 days 00:00:30.960000	-4.020916000000001
0 days 00:00:30.970000	-4.245597
0 days 00:00:30.980000	-4.420076
0 days 00:00:30.990000	-4.554688
0 days 00:00:31	-4.581728
0 days 00:00:31.010000	-4.54001
0 days 00:00:31.020000	-4.36425
0 days 00:00:31.030000	-3.61343
0 days 00:00:31.040000	-1.652493
0 days 00:00:31.050000	0.257492
0 days 00:00:31.060000	1.221752
0 days 00:00:31.070000	1.625003
0 days 00:00:31.080000	1.933682
0 days 00:00:31.090000	2.324648
0 days 00:00:31.100000	2.73227
0 days 00:00:31.110000	3.130219
0 days 00:00:31.120000	3.4696480000000003
0 days 00:00:31.130000	3.74465
0 days 00:00:31.140000	3.929616
0 days 00:00:31.150000	3.997904
0 days 00:00:31.160000	4.027769
0 days 00:00:31.170000	4.110072
0 days 00:00:31.180000	4.219696
0 days 00:00:31.190000	4.283119999999999
0 days 00:00:31.200000	4.275149
0 days 00:00:31.210000	4.208033
0 days 00:00:31.220000	4.107245
0 days 00:00:31.230000	3.996382
0 days 00:00:31.240000	3.8491160000000004
0 days 00:00:31.250000	3.6379989999999998
0 days 00:00:31.260000	3.4047080000000003
0 days 00:00:31.270000	3.23559
0 days 00:00:31.280000	3.1049599999999997
0 days 00:00:31.290000	2.871584
0 days 00:00:31.300000	2.480018
0 days 00:00:31.310000	1.970459
0 days 00:00:31.320000	1.561603
0 days 00:00:31.330000	1.276462
0 days 00:00:31.340000	0.9902770000000001
0 days 00:00:31.350000	0.6276970000000001
0 days 00:00:31.360000	0.271592
0 days 00:00:31.370000	-0.028294999999999997
0 days 00:00:31.380000	-0.302186
0 days 00:00:31.390000	-0.6189640000000001
0 days 00:00:31.400000	-1.736304
0 days 00:00:31.410000	-2.37882
0 days 00:00:31.420000	-1.734009
0 days 00:00:31.430000	-2.278497
0 days 00:00:31.440000	-3.3324199999999995
0 days 00:00:31.450000	-3.724108
0 days 00:00:31.460000	-2.33521
0 days 00:00:31.470000	1.624524
0 days 00:00:31.480000	0.058002
0 days 00:00:31.490000	0.08818
0 days 00:00:31.500000	0.038716
0 days 00:00:31.510000	-0.051934
0 days 00:00:31.520000	-0.006657
0 days 00:00:31.530000	0.039883
0 days 00:00:31.540000	0.09032899999999999
0 days 00:00:31.550000	0.10247200000000001
0 days 00:00:31.560000	0.09271900000000001
0 days 00:00:31.570000	0.07106799999999999
0 days 00:00:31.580000	0.04036
0 days 00:00:31.590000	0.041506
0 days 00:00:31.600000	0.073483
0 days 00:00:31.610000	0.073628
0 days 00:00:31.620000	0.066742
0 days 00:00:31.630000	0.046719
0 days 00:00:31.640000	0.028116000000000002
0 days 00:00:31.650000	0.018171
0 days 00:00:31.660000	0.010773
0 days 00:00:31.670000	0.010666
0 days 00:00:31.680000	0.014996
0 days 00:00:31.690000	0.015036
0 days 00:00:31.700000	0.023697
0 days 00:00:31.710000	0.027961
0 days 00:00:31.720000	0.034104
0 days 00:00:31.730000	0.032808
0 days 00:00:31.740000	0.039553
0 days 00:00:31.750000	0.030320999999999997
0 days 00:00:31.760000	0.0345
0 days 00:00:31.770000	0.028292
0 days 00:00:31.780000	0.031366000000000005
0 days 00:00:31.790000	0.021322
0 days 00:00:31.800000	0.010079000000000001
0 days 00:00:31.810000	0.0010890000000000001
0 days 00:00:31.820000	-0.012583
0 days 00:00:31.830000	-0.014
0 days 00:00:31.840000	-0.025736000000000002
0 days 00:00:31.850000	-0.031988
0 days 00:00:31.860000	-0.04552
0 days 00:00:31.870000	-0.056072000000000004
0 days 00:00:31.880000	-0.070703
0 days 00:00:31.890000	-0.08920499999999999
0 days 00:00:31.900000	-0.10959200000000001
0 days 00:00:31.910000	-0.133445
0 days 00:00:31.920000	-0.158295
0 days 00:00:31.930000	-0.170002
0 days 00:00:31.940000	-0.15223699999999998
0 days 00:00:31.950000	-0.082845
0 days 00:00:31.960000	0.010495
0 days 00:00:31.970000	0.086031
0 days 00:00:31.980000	0.13082
0 days 00:00:31.990000	0.135625
0 days 00:00:32	0.11821
0 days 00:00:32.010000	0.086447
0 days 00:00:32.020000	0.048507
0 days 00:00:32.030000	0.009384
0 days 00:00:32.040000	-0.017933
0 days 00:00:32.050000	-0.043801
0 days 00:00:32.060000	-0.06537799999999999
0 days 00:00:32.070000	-0.08634700000000001
0 days 00:00:32.080000	-0.10831099999999999
0 days 00:00:32.090000	-0.103867
0 days 00:00:32.100000	-0.105468
0 days 00:00:32.110000	-0.08624
0 days 00:00:32.120000	-0.061049
0 days 00:00:32.130000	-0.024662
0 days 00:00:32.140000	0.016244
0 days 00:00:32.150000	0.060939
0 days 00:00:32.160000	0.090722
0 days 00:00:32.170000	0.128907
0 days 00:00:32.180000	0.137883
0 days 00:00:32.190000	0.137167
0 days 00:00:32.200000	0.110989
0 days 00:00:32.210000	0.080627
0 days 00:00:32.220000	0.057865
0 days 00:00:32.230000	0.034782
0 days 00:00:32.240000	0.030697000000000002
0 days 00:00:32.250000	0.010522
0 days 00:00:32.260000	-0.0014550000000000001
0 days 00:00:32.270000	-0.011351
0 days 00:00:32.280000	-0.023221000000000002
0 days 00:00:32.290000	-0.043693
0 days 00:00:32.300000	-0.06677000000000001
0 days 00:00:32.310000	-0.092366
0 days 00:00:32.320000	-0.117842
0 days 00:00:32.330000	-0.13781400000000002
0 days 00:00:32.340000	-0.165053
0 days 00:00:32.350000	-0.193748
0 days 00:00:32.360000	-0.228089
0 days 00:00:32.370000	-0.2728
0 days 00:00:32.380000	-0.33760999999999997
0 days 00:00:32.390000	-0.402518
0 days 00:00:32.400000	-0.483712
0 days 00:00:32.410000	-0.542238
0 days 00:00:32.420000	-0.616491
0 days 00:00:32.430000	-0.687811
0 days 00:00:32.440000	-0.764541
0 days 00:00:32.450000	-0.849411
0 days 00:00:32.460000	-0.929132
0 days 00:00:32.470000	-1.011835
0 days 00:00:32.480000	-1.09364
0 days 00:00:32.490000	-1.167173
0 days 00:00:32.500000	-1.239567
0 days 00:00:32.510000	-1.308444
0 days 00:00:32.520000	-1.380855
0 days 00:00:32.530000	-1.455471
0 days 00:00:32.540000	-1.529679
0 days 00:00:32.550000	-1.600926
0 days 00:00:32.560000	-1.6725189999999999
0 days 00:00:32.570000	-1.754071
0 days 00:00:32.580000	-1.864823
0 days 00:00:32.590000	-1.9883119999999999
0 days 00:00:32.600000	-2.145826
0 days 00:00:32.610000	-2.3169169999999997
0 days 00:00:32.620000	-2.541045
0 days 00:00:32.630000	-2.764942
0 days 00:00:32.640000	-3.025779
0 days 00:00:32.650000	-3.2874470000000002
0 days 00:00:32.660000	-3.5284440000000004
0 days 00:00:32.670000	-3.817713
0 days 00:00:32.680000	-4.037825
0 days 00:00:32.690000	-4.2256089999999995
0 days 00:00:32.700000	-4.341257
0 days 00:00:32.710000	-4.37694
0 days 00:00:32.720000	-4.291961
0 days 00:00:32.730000	-3.99494
